# Supplementary material for: MEP Latencies Predict the Neuromodulatory Effect of cTBS Delivered to the Ipsilateral and Contralateral Sensorimotor Cortex
Source: PLoS One. 2015 Aug 11;10(8):e0133893. doi: 10.1371/journal.pone.0133893 (PMC4532482; doi:10.1371/journal.pone.0133893)
Supplement: S1 Dataset — MEP, SEP and TEP data were converted to .xls format from .mat format. (ZIP) [file pone.0133893.s001.zip]

Archive with 37 entries (36 files):
- S1 Dataset_xlsx/
- S1 Dataset_xlsx/MEP APPA CON T0.xlsx
- S1 Dataset_xlsx/MEP APPA CON T1.xlsx
- S1 Dataset_xlsx/MEP APPA CON T2.xlsx
- S1 Dataset_xlsx/MEP APPA IPSI T0.xlsx
- S1 Dataset_xlsx/MEP APPA IPSI T1.xlsx
- S1 Dataset_xlsx/MEP APPA IPSI T2.xlsx
- S1 Dataset_xlsx/MEP PAAP CON T0.xlsx
- S1 Dataset_xlsx/MEP PAAP CON T1.xlsx
- S1 Dataset_xlsx/MEP PAAP CON T2.xlsx
- S1 Dataset_xlsx/MEP PAAP IPSI T0.xlsx
- S1 Dataset_xlsx/MEP PAAP IPSI T1.xlsx
- S1 Dataset_xlsx/MEP PAAP IPSI T2.xlsx
- S1 Dataset_xlsx/SEP APPA CON T0.xlsx
- S1 Dataset_xlsx/SEP APPA CON T1.xlsx
- S1 Dataset_xlsx/SEP APPA CON T2.xlsx
- S1 Dataset_xlsx/SEP APPA IPSI T0.xlsx
- S1 Dataset_xlsx/SEP APPA IPSI T1.xlsx
- S1 Dataset_xlsx/SEP APPA IPSI T2.xlsx
- S1 Dataset_xlsx/SEP PAAP CON T0.xlsx
- S1 Dataset_xlsx/SEP PAAP CON T1.xlsx
- S1 Dataset_xlsx/SEP PAAP CON T2.xlsx
- S1 Dataset_xlsx/SEP PAAP IPSI T0.xlsx
- S1 Dataset_xlsx/SEP PAAP IPSI T1.xlsx
- S1 Dataset_xlsx/SEP PAAP IPSI T2.xlsx
- S1 Dataset_xlsx/TEP APPA CON T0.xlsx
- S1 Dataset_xlsx/TEP APPA CON T1.xlsx
- S1 Dataset_xlsx/TEP APPA CON T2.xlsx
- S1 Dataset_xlsx/TEP APPA IPSI T0.xlsx
- S1 Dataset_xlsx/TEP APPA IPSI T1.xlsx
- S1 Dataset_xlsx/TEP APPA IPSI T2.xlsx
- S1 Dataset_xlsx/TEP PAAP CON T0.xlsx
- S1 Dataset_xlsx/TEP PAAP CON T1.xlsx
- S1 Dataset_xlsx/TEP PAAP CON T2.xlsx
- S1 Dataset_xlsx/TEP PAAP IPSI T0.xlsx
- S1 Dataset_xlsx/TEP PAAP IPSI T1.xlsx
- S1 Dataset_xlsx/TEP PAAP IPSI T2.xlsx
