# Supplementary material for: MEP Latencies Predict the Neuromodulatory Effect of cTBS Delivered to the Ipsilateral and Contralateral Sensorimotor Cortex
Source: PLoS One. 2015 Aug 11;10(8):e0133893. doi: 10.1371/journal.pone.0133893 (PMC4532482; doi:10.1371/journal.pone.0133893)
Supplement: S1 Dataset — MEP, SEP and TEP data were converted to .xls format from .mat format. (ZIP) [file pone.0133893.s001.zip › S1 Dataset_xlsx/MEP PAAP IPSI T2.xlsx]

## Sheet: amplitude
sub01	sub02	sub03	sub04	sub05	sub06	sub07	sub08	sub09	sub10	sub11	sub12	sub13	sub14	sub15	sub16
2.09721	6.73158	0.361008	0.644618	1.90791	3.4168	5.46115	2.72539	5.35127	5.76178	1.28691	0.921366	2.25584	0.405614	2.86407	4.02504

## Sheet: latency
sub01	sub02	sub03	sub04	sub05	sub06	sub07	sub08	sub09	sub10	sub11	sub12	sub13	sub14	sub15	sub16
0.0251185	0.0218867	0.0233333	0.02245	0.0246462	0.0245739	0.02576	0.0247333	0.0232759	0.0237818	0.02402	0.0281	0.0251412	0.0244	0.0234615	0.024
