# Supplementary material for: MEP Latencies Predict the Neuromodulatory Effect of cTBS Delivered to the Ipsilateral and Contralateral Sensorimotor Cortex
Source: PLoS One. 2015 Aug 11;10(8):e0133893. doi: 10.1371/journal.pone.0133893 (PMC4532482; doi:10.1371/journal.pone.0133893)
Supplement: S1 Dataset — MEP, SEP and TEP data were converted to .xls format from .mat format. (ZIP) [file pone.0133893.s001.zip › S1 Dataset_xlsx/SEP APPA CON T0.xlsx]

## Sheet: SEP
t [ms]	sub01	sub02	sub03	sub04	sub05	sub06	sub07	sub08	sub09	sub10	sub11	sub12	sub13	sub14	sub15	sub16
-250	0.175351	0.577983	1.12689	1.78493	1.25321	0.577532	0.549768	0.0624174	2.14589	0.0240731	0.0894545	0.177004	0.295403	0.918522	-0.676119	-0.313612
-249.5	0.106818	0.679036	1.11176	1.8285	1.16534	0.661294	0.400806	0.126533	2.14297	-0.168376	0.0578046	0.259669	0.315716	0.899287	-0.472261	-0.217253
-249	0.258687	0.526678	1.03296	1.9711	1.156	0.79995	0.330925	0.0461197	2.19645	-0.576015	0.0244046	0.2223	0.220883	0.988723	-0.177536	-0.320367
-248.5	0.068257	0.617582	1.06837	2.00079	1.15679	0.720719	0.336545	0.0371742	2.17786	-0.775448	0.0972132	0.239895	0.20603	0.994424	-0.0653101	-0.239912
-248	-0.0332998	0.52058	1.13938	1.91084	1.05116	0.79152	0.405632	0.00968494	2.22424	-0.887349	0.119289	0.215626	0.15595	1.09337	-0.0711779	-0.227682
-247.5	-0.0483877	0.406869	1.09166	1.98375	1.01939	0.804849	0.395848	-0.00658826	2.21308	-0.789533	0.199711	0.292778	0.244434	1.0265	-0.19339	-0.263133
-247	-0.0118525	0.431597	1.01298	2.00704	1.09583	0.818816	0.537727	0.0742314	2.22572	-0.746101	0.0329052	0.438396	0.216631	0.987188	-0.392999	-0.302002
-246.5	0.131919	0.381704	1.01783	2.11948	0.900748	0.688256	0.461312	0.179512	2.13068	-0.668839	0.156509	0.529811	0.232301	1.01752	-0.43467	-0.151546
-246	0.335224	0.371401	0.937476	2.12033	0.854001	0.6057	0.431091	0.160694	2.18305	-0.399953	0.23141	0.658639	0.0252388	1.02474	-0.271506	-0.0341739
-245.5	0.431034	0.251757	1.09814	2.11318	0.748061	0.691848	0.453121	0.120754	2.13844	-0.273408	0.167796	0.701801	0.0698109	1.07214	-0.238674	-0.181651
-245	0.413258	0.381474	1.07357	2.08177	0.674337	0.814308	0.518783	0.134109	2.01953	-0.127313	0.0822307	0.764417	-0.0627922	1.13641	-0.243611	-0.202032
-244.5	0.320626	0.497565	1.01906	2.0368	0.647325	0.75253	0.674026	-0.0385848	2.06388	0.0366861	-0.00568098	0.64566	-0.0684414	0.983139	-0.29739	-0.215991
-244	0.354605	0.54903	1.05554	1.89577	0.628358	0.714852	0.594306	0.0218564	2.12261	0.135064	-0.0151469	0.580125	0.0115314	0.959817	-0.411198	-0.22165
-243.5	0.460806	0.562059	1.00978	1.71308	0.79467	0.759936	0.631478	0.0185501	2.09256	0.017024	0.0103107	0.451397	-0.012433	0.897295	-0.599707	-0.234624
-243	0.541332	0.408641	0.988458	1.74269	0.806361	0.765558	0.616855	-0.0288021	2.04032	-0.00467019	0.149492	0.446151	-0.0376376	0.942651	-0.671343	-0.173379
-242.5	0.59831	0.355569	1.0395	1.60099	0.856984	0.821028	0.676268	0.123	2.17594	-0.184542	0.0955719	0.600617	0.0471301	0.901636	-0.886707	-0.157232
-242	0.835484	0.451443	1.01387	1.55666	0.801651	0.893059	0.515963	0.0463653	1.98608	0.0325175	0.0178857	0.702018	0.15864	0.98119	-1.01924	-0.255683
-241.5	0.982743	0.526097	1.0327	1.66848	0.785375	0.981661	0.329516	0.0615138	2.06535	0.031111	0.034257	0.720347	0.063836	1.00572	-0.934106	-0.205488
-241	1.0541	0.487806	0.995649	1.5145	0.709288	1.03605	0.174668	0.0866114	2.03599	-0.137697	0.157352	0.702389	0.101959	1.05461	-0.925562	-0.147709
-240.5	0.915172	0.436736	0.968637	1.66319	0.773624	1.03638	0.115741	0.02573	1.93932	-0.229011	0.139709	0.76489	0.0733428	1.04569	-1.05999	-0.0411474
-240	0.907258	0.442065	1.05567	1.67883	0.771899	1.1046	0.224477	0.0476504	1.88579	-0.225791	0.247135	0.719154	0.122199	1.05015	-1.31259	-0.223382
-239.5	0.828339	0.428077	1.02604	1.72119	0.787237	1.08768	0.395406	0.0831509	1.90598	-0.0992316	0.292876	0.554821	0.0977318	1.09819	-1.43586	-0.22952
-239	0.756318	0.205654	1.0354	1.64619	0.852981	1.03614	0.484782	0.121051	1.95044	-0.0915935	0.303933	0.674891	0.196076	1.04512	-1.56028	-0.0643103
-238.5	0.634604	0.241569	0.978318	1.72071	0.89154	1.08061	0.307542	0.108561	1.97271	-0.185614	0.258303	0.72341	0.246942	1.09953	-1.46711	-0.136818
-238	0.638656	0.11171	0.952785	1.69186	0.903745	0.935606	0.319356	0.0432468	1.99044	-0.45007	0.158322	0.730942	0.314732	1.06371	-1.39986	-0.222455
-237.5	0.77578	0.226929	1.05677	1.73452	0.766211	1.00879	0.162972	0.142297	2.02894	-0.566928	-0.0532841	0.711634	0.455309	0.993983	-1.22949	-0.143515
-237	0.779505	0.326301	1.13449	1.86157	0.756657	0.992582	0.0177627	0.207586	2.08136	-0.571627	-0.0692588	0.807758	0.45283	1.09712	-1.07961	-0.162986
-236.5	0.819115	0.311498	1.15624	1.86492	0.791001	1.08399	-0.0605782	0.179188	2.13441	-0.392378	-0.200989	0.754603	0.612664	1.07585	-1.05798	-0.109486
-236	0.767674	0.325434	1.00001	1.9713	0.76929	1.07096	-0.0762646	-0.00479008	2.12844	-0.298281	-0.15855	0.770051	0.658138	0.960286	-1.09953	-0.11797
-235.5	0.714486	0.391119	0.800461	1.91217	0.819721	1.10342	-0.0757282	0.0942934	2.03325	-0.120769	-0.125188	0.759189	0.569899	1.04249	-1.23399	0.0742473
-235	0.677233	0.349408	0.783231	1.8975	0.837817	1.18987	-0.0846507	-0.0642306	1.98805	-0.162379	-0.101933	0.808095	0.516571	1.11844	-1.25559	0.128898
-234.5	0.749586	0.238273	0.899267	1.8107	0.939366	1.28028	-0.0747914	-0.0303474	2.04067	-0.365907	-0.141893	0.824165	0.55512	1.22712	-1.0441	0.224724
-234	0.847018	0.210897	0.89643	1.86074	0.949012	1.24289	-0.129239	-0.0219035	2.11744	-0.724402	-0.110919	1.02061	0.432097	1.20596	-0.706467	0.213704
-233.5	0.992121	0.41028	1.02609	1.85147	0.93186	1.25607	-0.231113	0.013506	2.13072	-0.772361	-0.15994	1.17373	0.47555	1.17489	-0.556167	0.293801
-233	0.961039	0.588508	0.974621	2.07286	0.94965	1.24949	-0.153692	-0.00906728	2.11766	-0.776371	-0.0667347	1.31241	0.493534	1.08544	-0.518638	0.193627
-232.5	0.947369	0.512791	0.959892	2.00588	1.06069	1.30345	-0.119052	-0.0564945	2.15012	-0.857683	0.0348226	1.17858	0.509273	1.06112	-0.517253	0.11147
-232	1.0121	0.65159	0.88509	1.99133	1.02136	1.32554	0.0415938	-0.0428934	2.16529	-0.854503	0.0922769	1.16588	0.630268	1.07359	-0.568617	-0.0182782
-231.5	1.14241	0.666756	0.855648	1.96572	1.07322	1.21581	0.0935645	0.00301819	2.09992	-0.672091	0.0075897	1.20727	0.595385	1.11767	-0.739522	0.0587439
-231	1.1575	0.68624	0.946154	1.88621	1.00028	1.29545	0.390034	-0.0884595	2.22263	-0.441143	0.162705	1.21521	0.538575	1.11431	-0.871212	0.0263938
-230.5	1.13104	0.617521	0.98259	1.91847	1.0602	1.32387	0.499792	-0.0384487	2.0997	-0.205336	0.358469	1.20054	0.570754	1.21939	-0.664177	-0.184655
-230	1.12073	0.538268	0.910837	1.92688	0.954382	1.28395	0.264183	0.000193199	2.07189	-0.163384	0.247603	1.35135	0.552198	1.17355	-0.456045	-0.0496105
-229.5	0.988389	0.617283	0.810005	1.88584	0.95947	1.44728	0.136125	0.144538	2.01682	-0.496333	-0.0812773	1.37659	0.567693	1.1368	-0.302402	-0.0301087
-229	1.01196	0.592019	0.847556	2.07246	1.07498	1.41828	0.0864115	-0.037911	2.07452	-0.791328	-0.172831	1.34212	0.601262	1.18494	-0.0649293	-0.0811921
-228.5	1.01308	0.601719	0.873517	2.16624	1.0784	1.36756	0.131687	-0.115526	2.01584	-0.746763	-0.10932	1.39704	0.651184	1.27251	0.0726134	-0.108271
-228	1.06127	0.703561	0.980103	2.14633	1.07061	1.44462	0.00985819	0.0286588	1.99275	-0.628732	-0.0985364	1.44232	0.643791	1.19669	0.171015	0.0333067
-227.5	0.7481	0.666959	1.17849	2.16524	0.853299	1.52603	0.132979	0.0355898	1.85168	-0.467869	0.0147908	1.39895	0.636105	1.19815	0.153926	0.0697013
-227	0.655412	0.537637	1.11289	2.25059	0.789005	1.48607	0.258888	-0.0745448	2.049	-0.536921	0.0746704	1.41937	0.687728	1.03759	0.0432045	0.0790683
-226.5	0.584224	0.61822	1.06763	2.36375	0.870786	1.59275	0.33907	-0.0537297	2.05044	-0.83846	-0.0108051	1.40713	0.651672	1.07212	0.0932437	0.143156
-226	0.609606	0.516069	1.20635	2.2072	0.816266	1.50773	0.230856	0.0409872	2.06176	-1.0976	-0.109969	1.47678	0.530942	1.05084	0.112215	0.214174
-225.5	0.654427	0.352134	1.29101	2.29678	0.892919	1.4398	0.0359586	0.0485289	1.97761	-1.14089	-0.161947	1.43716	0.709739	0.958066	0.117949	0.153964
-225	0.820781	0.375563	1.32215	2.29398	0.911252	1.42769	0.152613	0.215117	1.95382	-0.948061	-0.151385	1.38054	0.536521	0.822779	0.157739	0.148643
-224.5	0.846323	0.335562	1.14523	2.29931	0.899905	1.48938	0.274207	0.272162	2.03921	-0.56181	-0.151943	1.24765	0.605226	0.874755	0.107502	0.192823
-224	0.894601	0.404689	1.04235	2.11871	0.959532	1.57581	0.391131	0.155491	2.14221	-0.257665	-0.311091	1.23493	0.65079	0.937007	-0.0963936	0.1761
-223.5	0.822643	0.481682	1.00104	2.1284	1.05655	1.43248	0.488828	0.0185032	2.00559	-0.345132	-0.142268	1.26991	0.726965	0.97954	-0.236522	0.0733452
-223	0.771957	0.309013	0.855453	1.99055	0.993659	1.53834	0.384293	0.0213364	2.05889	-0.59543	-0.188772	1.11149	0.675336	0.954748	-0.294482	0.02937
-222.5	0.571489	0.286	0.752012	2.01568	1.02918	1.59644	0.26281	0.130671	1.96079	-0.828235	-0.169449	1.17348	0.590743	0.94387	-0.518453	0.0340309
-222	0.503144	0.268395	0.713212	1.96273	1.00449	1.51785	0.156808	0.10134	1.90596	-0.985711	-0.126681	1.22885	0.585282	0.949324	-0.491793	-0.0452701
-221.5	0.375677	0.310301	0.843273	1.97181	0.989524	1.63686	0.0810508	0.237566	1.94324	-1.07566	-0.176804	1.12489	0.55187	0.946401	-0.342608	0.103659
-221	0.341423	0.365136	0.863552	1.80061	1.0203	1.62668	0.0975235	0.19884	1.82019	-0.803041	-0.062457	1.11262	0.646875	1.0227	-0.235456	0.0597304
-220.5	0.28996	0.351444	0.878484	1.84963	0.981931	1.55368	0.144449	0.322494	1.82923	-0.418286	-0.089695	1.21967	0.688653	1.04666	-0.175642	0.197521
-220	0.170733	0.311901	0.965149	1.79399	1.01635	1.60367	0.199358	0.246728	1.89526	-0.0954977	-0.15051	1.18495	0.757738	0.931595	-0.623096	0.039256
-219.5	0.226673	0.333572	1.06647	1.74288	1.10395	1.68908	0.320731	0.160696	1.94493	-0.0132581	-0.234795	1.00699	0.866162	0.97506	-0.848006	0.00539388
-219	0.176197	0.252566	1.16101	1.70526	1.14813	1.60322	0.243235	0.114275	1.99075	-0.0881396	-0.253132	0.941248	1.04708	0.986045	-0.877995	0.0708961
-218.5	0.345435	0.237822	1.05854	1.73113	1.0162	1.66254	0.156177	0.16706	1.92325	-0.0729036	-0.215381	0.936812	1.025	0.941829	-0.947245	0.178672
-218	0.350023	0.165649	0.976363	1.91646	1.06474	1.69268	0.0985531	0.213801	1.91747	-0.101605	-0.245044	0.826074	1.04527	0.941641	-0.984919	0.057757
-217.5	0.431412	0.223437	0.851683	1.81997	1.08799	1.57225	0.0884825	0.211092	1.9803	-0.290743	-0.420958	0.848944	1.17708	0.899549	-1.03639	0.15628
-217	0.378781	0.0700868	0.882333	1.83665	1.12304	1.57867	-0.205378	0.0533729	1.93664	-0.618166	-0.406334	0.826735	1.19139	0.899452	-0.840654	0.179355
-216.5	0.285896	0.124276	0.996102	1.78612	1.06012	1.68403	-0.438163	-0.0451075	1.84486	-0.683113	-0.485392	0.849403	1.28244	0.853012	-0.70877	0.134341
-216	0.205592	0.144223	0.808248	1.7635	1.11412	1.64237	-0.364063	-0.0415404	1.85395	-0.740361	-0.432613	0.829762	1.24772	0.842367	-0.708573	0.292023
-215.5	0.086543	0.1225	0.685614	1.68387	1.03705	1.54961	-0.515808	0.0107613	1.83202	-0.712359	-0.482531	0.682363	1.22662	1.02351	-0.693447	0.444186
-215	-0.00304589	0.207572	0.746936	1.70253	1.10985	1.57949	-0.494381	-0.0888837	1.80439	-0.937149	-0.513246	0.614236	1.0986	0.985065	-0.853311	0.386721
-214.5	-0.0396033	0.26597	0.762121	1.77978	1.05365	1.61999	-0.283976	-0.00330178	1.95688	-0.863826	-0.463216	0.760315	1.13302	0.977181	-0.722142	0.474249
-214	0.0175228	0.233808	0.810047	1.74761	1.01016	1.58285	-0.314273	0.0100931	1.96302	-0.669878	-0.33665	0.85788	1.27516	0.997043	-0.502586	0.431717
-213.5	0.0125904	0.155569	0.835705	1.70688	0.874241	1.63996	-0.512531	0.0308513	1.98785	-0.770109	-0.219696	0.8749	1.20902	0.935472	-0.453333	0.545406
-213	-0.0326612	0.0512931	0.830315	1.73346	0.846457	1.48997	-0.561781	0.181317	1.83122	-0.942769	-0.18591	0.88338	1.24979	0.898705	-0.435745	0.402986
-212.5	-0.151535	0.0403178	0.776017	1.80856	1.00574	1.56443	-0.447561	0.0128027	1.92483	-0.978305	-0.325579	0.85571	1.13263	0.930159	-0.425591	0.319667
-212	-0.327717	0.143552	0.821218	1.70907	0.953605	1.62507	-0.409997	-0.0295117	1.88572	-1.10004	-0.42968	0.796493	1.05574	0.898834	-0.481663	0.248404
-211.5	-0.322665	0.215576	0.837104	1.63637	0.992789	1.69467	-0.318441	0.00724988	1.88514	-1.11477	-0.611462	0.853819	1.15042	0.98147	-0.682464	0.2313
-211	-0.225907	0.290679	0.898105	1.70076	0.951505	1.71888	-0.609504	-0.00528295	1.90258	-1.08961	-0.749165	0.903914	1.2135	1.02748	-0.721922	0.331897
-210.5	-0.135332	0.231119	0.913828	1.50101	1.04546	1.74519	-0.632699	0.211143	1.9607	-1.12655	-0.857726	0.882955	1.21856	1.05302	-0.555129	0.241117
-210	-0.208964	0.306015	0.905271	1.5304	1.03727	1.77133	-0.589598	0.210651	1.96521	-1.143	-0.5917	0.868589	1.29082	0.941314	-0.31841	0.373136
-209.5	-0.114055	0.297068	0.853362	1.43292	1.15009	1.80375	-0.793798	0.226467	1.88823	-1.10023	-0.362391	0.832134	1.25981	0.935811	-0.104447	0.316864
-209	-0.140805	0.349163	0.833581	1.52921	0.984066	1.89071	-0.709192	0.0112735	1.86141	-0.997242	-0.406319	0.75491	1.28634	0.971874	0.122289	0.298119
-208.5	-0.114496	0.306443	0.843483	1.47262	1.05256	1.92774	-0.597909	0.0662566	1.79113	-0.704739	-0.389031	0.844106	1.37219	0.89585	0.217083	0.204654
-208	-0.117561	0.234384	0.919913	1.27122	1.01672	1.95505	-0.542611	0.166542	1.88899	-0.683294	-0.580207	0.798955	1.53781	0.911816	0.322702	0.336109
-207.5	-0.247051	0.214871	0.936848	1.20744	0.928188	1.94682	-0.376189	0.0646031	1.86563	-0.669776	-0.751572	0.774392	1.60396	0.910364	0.193209	0.334862
-207	-0.406794	0.146295	0.771416	1.165	0.955454	2.02066	-0.228763	-0.124601	1.90007	-0.614443	-0.922799	0.685246	1.55111	1.00969	0.125498	0.31588
-206.5	-0.314036	0.0370036	0.753768	1.00482	1.03284	1.96543	-0.186308	-0.010122	1.85728	-0.590443	-1.0411	0.741906	1.64691	1.05781	0.322591	0.403763
-206	-0.316361	0.0309228	0.790497	1.10484	0.876601	2.02458	-0.13766	0.0933784	1.98805	-0.471177	-1.09196	0.858362	1.57436	1.07191	0.359698	0.401799
-205.5	-0.396161	-0.010602	0.792437	1.00366	0.758385	1.86861	-0.0389405	-0.0832347	1.95016	-0.450345	-1.01418	0.949199	1.60509	0.895634	0.453774	0.403558
-205	-0.529689	0.0635655	0.886035	0.973018	0.776779	1.93656	-0.034376	0.0044341	1.83089	-0.590029	-0.987114	0.896324	1.49637	0.917871	0.66838	0.315892
-204.5	-0.502595	-0.135018	0.873848	0.879251	0.847555	1.88014	-0.0225554	-0.102176	1.84201	-0.773259	-0.824935	0.759752	1.37704	0.855215	0.666604	0.276352
-204	-0.49778	-0.145014	0.818658	0.817536	0.833659	1.85078	0.159532	-0.145089	1.89649	-0.72399	-0.719127	0.745052	1.48314	0.828329	0.53035	0.249434
-203.5	-0.651899	-0.0140156	0.658584	0.80188	0.804456	1.85907	0.353976	-0.0444591	1.87339	-0.559482	-0.636407	0.708825	1.61644	0.761503	0.228351	0.15501
-203	-0.622441	0.231684	0.686837	0.674097	0.715525	1.93531	0.387041	-0.126172	1.92521	-0.572927	-0.720265	0.538671	1.61629	0.805975	-0.0303367	0.168918
-202.5	-0.603859	0.232674	0.749964	0.68906	0.798685	1.98902	0.187417	-0.0378292	1.84015	-0.500615	-0.627846	0.592267	1.65004	0.863949	-0.173633	0.105952
-202	-0.649941	0.293175	0.640634	0.700892	0.876411	2.00487	0.14459	-0.0477018	1.86538	-0.618015	-0.583952	0.559273	1.63962	0.873059	-0.323416	0.209741
-201.5	-0.575108	0.133087	0.535314	0.613971	0.834686	1.97579	0.153094	-0.0203435	1.73111	-0.974614	-0.444733	0.557385	1.61211	0.870329	-0.35285	0.149876
-201	-0.61169	0.0343144	0.539581	0.546048	0.819767	2.01579	0.170919	0.0564772	1.67338	-1.26011	-0.53575	0.464035	1.58832	0.737899	-0.350886	0.0508541
-200.5	-0.641463	0.00569759	0.590096	0.545084	0.922621	2.04057	0.08694	0.0470774	1.67167	-1.37983	-0.341326	0.405557	1.54832	0.622718	-0.548608	0.098235
-200	-0.610393	0.0504721	0.618274	0.412342	0.980092	2.00338	0.16174	-0.147744	1.68247	-1.14431	-0.348589	0.386712	1.64733	0.721175	-0.738103	-0.0680378
-199.5	-0.70519	0.0105353	0.839952	0.444058	1.02229	1.95658	0.132871	-0.159202	1.76721	-1.02996	-0.352136	0.389959	1.65387	0.793333	-0.881476	-0.0222168
-199	-0.604736	-0.0106235	0.812504	0.329116	0.993021	1.86748	0.138068	-0.113777	1.77587	-0.66967	-0.389612	0.481177	1.67221	0.777853	-1.09406	-0.124796
-198.5	-0.797135	0.134747	0.639805	0.367915	0.988896	1.8354	0.355003	-0.218373	1.65444	-0.505701	-0.481831	0.461851	1.66772	0.704192	-1.25996	-0.153438
-198	-0.834409	0.0938873	0.637902	0.315796	0.937234	1.86468	0.325067	-0.270558	1.67632	-0.574879	-0.404514	0.540605	1.67599	0.538336	-1.28299	-0.191906
-197.5	-0.878449	0.0331102	0.676277	0.268468	0.97872	1.76928	0.2566	-0.253881	1.84206	-0.677834	-0.386362	0.493767	1.65026	0.468211	-1.16492	-0.0844315
-197	-0.738375	-0.0272994	0.862489	0.28716	1.11954	1.66719	0.130765	-0.298281	1.76598	-0.833829	-0.385952	0.510989	1.64647	0.473127	-0.969739	0.0276396
-196.5	-0.814615	0.0280968	0.820228	0.301574	1.07161	1.66917	0.0769863	-0.487891	1.77479	-0.829234	-0.452853	0.447772	1.75221	0.660758	-0.932098	-0.121909
-196	-0.850394	-0.0617836	0.776144	0.457875	1.01213	1.77066	0.17196	-0.498874	1.8029	-0.956032	-0.570455	0.341227	1.63685	0.653386	-0.787646	-0.144356
-195.5	-1.00095	0.0295656	0.57642	0.312341	1.00532	1.64179	0.237387	-0.484459	1.77394	-1.04325	-0.711944	0.360453	1.71876	0.635161	-0.84102	-0.135377
-195	-1.08282	-0.104175	0.593408	0.249922	0.988393	1.62552	0.0134366	-0.558661	1.83213	-1.10674	-0.777437	0.517888	1.72115	0.634888	-0.94709	-0.0492016
-194.5	-1.02392	-0.0430291	0.600504	0.313542	0.940891	1.83772	-0.0539311	-0.587144	1.81623	-1.16602	-0.895938	0.53051	1.69783	0.594932	-0.786536	0.0377523
-194	-0.97147	0.143892	0.540829	0.344232	1.05231	1.74063	-0.251763	-0.441468	1.8106	-1.09092	-0.866908	0.618568	1.70782	0.620784	-0.448216	0.0998854
-193.5	-0.968389	0.206355	0.686084	0.411297	0.982672	1.78642	-0.326353	-0.548975	1.84647	-1.04654	-0.815071	0.722423	1.61212	0.442553	-0.306345	0.0636769
-193	-0.929047	0.165677	0.703671	0.209472	1.02995	1.73487	-0.554851	-0.53586	1.85245	-1.03606	-0.670884	0.660492	1.41663	0.472067	-0.176392	-0.00683723
-192.5	-0.831117	0.240424	0.724612	0.14721	1.0147	1.57283	-0.461196	-0.651605	1.81226	-0.823922	-0.46527	0.803299	1.50204	0.491129	-0.089194	0.0545339
-192	-0.850149	0.332399	0.683394	0.198341	0.988927	1.58214	-0.335843	-0.61852	1.72803	-0.588122	-0.458003	0.642223	1.63967	0.590074	-0.214611	0.0629931
-191.5	-0.94034	0.19964	0.596369	0.102906	1.01206	1.63836	-0.271502	-0.629788	1.70348	-0.450546	-0.423694	0.61152	1.65749	0.481341	-0.587596	0.0943026
-191	-1.03386	0.152539	0.507315	0.0944871	1.10915	1.66585	-0.201294	-0.554256	1.73204	-0.412589	-0.419783	0.714206	1.62078	0.359903	-0.780928	0.126045
-190.5	-1.17006	0.15054	0.58285	0.0604434	1.15563	1.69527	-0.0940551	-0.515665	1.76557	-0.33009	-0.346169	0.833645	1.57945	0.521096	-0.668478	0.108214
-190	-1.25791	0.187929	0.367911	0.132054	1.20509	1.57921	-0.272358	-0.564817	1.71272	-0.146105	-0.382161	0.930218	1.3653	0.496167	-0.439952	0.0857705
-189.5	-1.209	0.167083	0.387569	0.0340593	1.06252	1.54611	-0.354867	-0.694414	1.78453	-0.00816472	-0.522838	0.914367	1.28611	0.453184	-0.0711226	0.170961
-189	-1.27788	0.220651	0.421505	-0.0769328	1.18464	1.45457	-0.39174	-0.630083	1.72004	0.167169	-0.559126	0.955743	1.29618	0.50384	0.159971	0.091344
-188.5	-1.16517	0.125072	0.340881	-0.206824	0.995162	1.46815	-0.40018	-0.497523	1.75283	0.0392589	-0.628875	0.93604	1.2642	0.539547	0.342692	-0.00945339
-188	-1.25028	0.168074	0.475267	-0.239507	0.891216	1.41365	-0.426084	-0.542205	1.60965	-0.0324354	-0.709832	1.06654	1.2801	0.485309	0.384186	0.0635929
-187.5	-1.32461	0.278564	0.496542	-0.168369	0.861578	1.40932	-0.388177	-0.511663	1.58515	0.0657451	-0.611408	1.06766	1.20215	0.616937	0.152253	0.0642166
-187	-1.3957	0.237149	0.41795	-0.136333	1.08044	1.4421	-0.30993	-0.533726	1.60394	-0.216052	-0.605662	1.12659	1.2644	0.509137	-0.131296	-0.010696
-186.5	-1.44861	0.069617	0.32208	-0.134742	1.03084	1.4595	-0.247965	-0.442767	1.50438	-0.331138	-0.586012	1.07904	1.2156	0.382565	-0.146707	0.0710846
-186	-1.26495	0.0868531	0.372848	-0.22272	0.876861	1.36118	-0.263322	-0.429605	1.6634	-0.316621	-0.586441	1.07134	1.15456	0.334653	-0.263427	0.051606
-185.5	-1.12722	0.124164	0.489895	-0.196551	0.912886	1.25566	-0.347739	-0.458062	1.64389	-0.138726	-0.509812	1.13519	1.05189	0.298104	-0.0747815	-0.0276979
-185	-1.02377	0.0964584	0.535202	-0.361418	0.80596	1.18185	-0.332022	-0.407458	1.61249	0.0168494	-0.456628	1.19123	1.01222	0.389326	0.136919	-0.064915
-184.5	-1.0783	0.177004	0.496625	-0.277291	0.890559	1.15553	-0.4097	-0.377051	1.63865	0.106581	-0.498116	1.11916	1.09498	0.431266	0.0269539	0.0140122
-184	-1.25897	0.155633	0.411549	-0.347633	0.786914	1.2619	-0.244425	-0.474749	1.44315	-0.0790766	-0.594592	0.963783	0.971258	0.356831	-0.21729	-0.0208301
-183.5	-1.12212	0.141463	0.351832	-0.242009	0.857648	1.21491	-0.129379	-0.537041	1.40165	-0.327502	-0.493644	0.96602	0.97328	0.369993	-0.489557	-0.053843
-183	-1.24319	-0.0181816	0.287643	-0.253994	0.821947	1.12059	-0.141186	-0.435759	1.42026	-0.493112	-0.426724	0.85124	0.902345	0.332053	-0.595592	-0.0261105
-182.5	-1.35999	-0.109108	0.280872	-0.306546	0.900118	1.01302	-0.351141	-0.423244	1.48555	-0.607164	-0.367697	0.87289	0.963108	0.217175	-0.897079	-0.0299175
-182	-1.36622	-0.0633186	0.250103	-0.41523	0.90073	1.01336	-0.263672	-0.575561	1.47521	-0.654333	-0.41526	0.945216	1.14883	0.218811	-0.857915	-0.0575356
-181.5	-1.24474	0.0789347	0.376886	-0.410675	0.957889	1.02478	-0.321722	-0.528061	1.4331	-0.494949	-0.332128	0.90645	1.00603	0.252355	-0.753527	-0.102204
-181	-1.27622	0.0683341	0.34406	-0.301491	1.01714	0.998901	-0.393413	-0.400716	1.38075	-0.559273	-0.198403	0.734566	1.14629	0.0824803	-0.720727	-0.200197
-180.5	-1.41975	0.0505907	0.399159	-0.231837	1.03587	0.984071	-0.567422	-0.255847	1.26161	-0.738311	-0.285722	0.611199	1.2446	0.196378	-0.756225	-0.258888
-180	-1.4077	0.0979689	0.491687	-0.247963	1.08558	0.927408	-0.530424	-0.371709	1.2128	-0.888232	-0.434175	0.687571	1.02991	0.144768	-1.0349	-0.447169
-179.5	-1.39496	0.0529307	0.553557	-0.341591	1.04634	0.80642	-0.400984	-0.277363	1.27676	-0.73368	-0.433941	0.719773	0.921891	0.162765	-1.27369	-0.362718
-179	-1.36244	-0.0640734	0.589056	-0.362717	1.02961	0.669158	-0.35875	-0.173266	1.36267	-0.36616	-0.353836	0.847218	0.848222	0.0391231	-1.6408	-0.3114
-178.5	-1.30758	-0.0423976	0.498064	-0.51733	0.974796	0.613732	-0.429398	-0.214612	1.52017	-0.152121	-0.366483	0.910657	0.707717	0.00505479	-1.8498	-0.287693
-178	-1.30787	-0.180546	0.487148	-0.520033	0.963402	0.515533	-0.460624	-0.251695	1.41681	0.1484	-0.176343	0.89778	0.725212	-0.0482268	-1.85347	-0.3692
-177.5	-1.36617	-0.202105	0.324805	-0.455964	0.856256	0.591003	-0.702953	-0.374086	1.36539	0.222341	-0.0857763	0.914195	0.719636	-0.148823	-1.7075	-0.315853
-177	-1.45945	-0.296547	0.416639	-0.418945	0.856863	0.54072	-0.697817	-0.252545	1.44698	0.266777	-0.191541	0.875958	0.754412	-0.123715	-1.66494	-0.289784
-176.5	-1.54929	-0.214308	0.533876	-0.449568	0.799435	0.535202	-0.636335	-0.249886	1.42944	0.382658	-0.447021	0.946836	0.655095	-0.113227	-1.48811	-0.263289
-176	-1.60786	-0.311256	0.303205	-0.503455	0.77422	0.680805	-0.475701	-0.320928	1.42437	0.151002	-0.444024	0.902866	0.760261	-0.128046	-1.53939	-0.271134
-175.5	-1.72894	-0.172151	0.334943	-0.572694	0.568602	0.60624	-0.464729	-0.269552	1.43231	-0.198342	-0.358904	0.749774	0.662735	-0.197758	-1.69858	-0.101905
-175	-1.82999	-0.24801	0.2734	-0.41622	0.640248	0.554127	-0.375796	-0.318862	1.51489	-0.529673	-0.423835	0.788602	0.636676	-0.160438	-1.79279	-0.0816732
-174.5	-1.88506	-0.206225	0.336952	-0.366829	0.726449	0.550537	-0.359504	-0.339227	1.3676	-0.666658	-0.293716	0.910713	0.476412	-0.106032	-1.7278	-0.0347706
-174	-1.86546	-0.185767	0.249265	-0.294806	0.553052	0.394639	-0.399881	-0.245573	1.30707	-0.485367	-0.131247	0.928124	0.438853	-0.248131	-1.42576	0.0546413
-173.5	-1.83771	-0.0643374	0.349095	-0.296483	0.465977	0.444518	-0.525396	-0.227677	1.29547	-0.273105	-0.0961332	0.923164	0.437665	-0.168016	-1.24711	0.0500407
-173	-1.86965	0.0170661	0.27391	-0.228129	0.61844	0.488167	-0.565242	-0.185033	1.31437	-0.345346	-0.0980865	0.770158	0.549156	-0.184462	-1.23014	0.0216632
-172.5	-1.78393	-0.0819869	0.313012	-0.296932	0.719298	0.429918	-0.589659	-0.267755	1.31021	-0.298435	-0.182884	0.758509	0.548696	-0.167566	-1.08496	-0.12083
-172	-1.75395	-0.193494	0.288044	-0.177504	0.577313	0.454855	-0.499902	-0.162952	1.32157	-0.0164921	-0.0861961	0.767851	0.50965	-0.18286	-1.14655	-0.263727
-171.5	-1.76592	-0.135728	0.142235	-0.273888	0.580635	0.461289	-0.454143	-0.138866	1.28305	0.0666935	-0.0373122	0.928115	0.484868	-0.149099	-1.14403	-0.289435
-171	-1.6422	-0.114747	0.334971	-0.359196	0.479725	0.375609	-0.336579	-0.213229	1.29837	0.0463019	-0.0142279	0.891535	0.484546	-0.147391	-1.04312	-0.235922
-170.5	-1.70537	-0.242808	0.344425	-0.384221	0.389538	0.421384	-0.269628	-0.163725	1.19699	0.0313125	-0.0748752	0.849512	0.56381	-0.148935	-0.788715	-0.359468
-170	-1.69617	-0.189361	0.327181	-0.335297	0.373645	0.47492	-0.146659	-0.0306589	1.16803	-0.108082	-0.0727617	0.844127	0.610053	-0.0782407	-0.665893	-0.418907
-169.5	-1.81799	-0.231526	0.370206	-0.307608	0.439222	0.423458	-0.324075	0.00258507	1.12931	-0.284408	-0.0932932	0.912239	0.596639	-0.122664	-0.404651	-0.304104
-169	-1.71185	-0.13581	0.492561	-0.320755	0.269269	0.471094	-0.370011	-0.0449753	1.02564	-0.346194	-0.149735	0.839227	0.419227	-0.279157	-0.195115	-0.26343
-168.5	-1.8699	0.0314299	0.456458	-0.303019	0.161338	0.469907	-0.391608	-0.00471715	1.04141	-0.301527	0.00561219	0.859887	0.345766	-0.204195	0.0573962	-0.354463
-168	-1.66561	0.121086	0.60264	-0.309125	0.241002	0.470969	-0.314314	-0.0751222	1.06798	-0.250339	0.0523975	0.771752	0.38752	-0.104113	0.0562986	-0.335025
-167.5	-1.55239	0.0204742	0.5465	-0.121469	0.264668	0.36643	-0.331331	-0.0455028	1.02195	-0.360787	0.165035	0.816298	0.395087	-0.167259	-0.0984761	-0.377906
-167	-1.70654	0.0394236	0.250215	-0.306608	0.153733	0.329937	-0.323067	0.0586707	0.942157	-0.36918	0.136155	0.799455	0.323052	-0.296275	-0.138876	-0.45435
-166.5	-1.78459	0.0989195	0.29732	-0.185604	0.2442	0.433376	-0.291847	0.108389	0.900784	-0.38804	0.252297	0.791214	0.224317	-0.261963	-0.115778	-0.477204
-166	-1.81434	0.0125781	0.410349	-0.252204	0.150338	0.331389	-0.45663	0.217949	0.965703	-0.127572	0.165934	0.716473	0.11269	-0.227511	-0.0361606	-0.350269
-165.5	-1.82856	-0.00207158	0.318318	-0.227845	0.167144	0.264383	-0.557231	0.0961471	0.841411	0.00250425	0.224767	0.69916	0.121144	-0.262956	-0.0427594	-0.487092
-165	-1.94856	-0.0873906	0.261202	-0.259626	0.243149	0.33627	-0.536032	0.0256032	0.892398	0.0271981	0.23502	0.646643	0.0933288	-0.191881	-0.0681734	-0.394673
-164.5	-2.05752	-0.0485515	0.303243	-0.166833	0.288089	0.257723	-0.485723	0.010712	0.884265	-0.0840488	0.246595	0.484908	0.076106	-0.249645	-0.214896	-0.350507
-164	-2.17575	-0.170531	0.212831	-0.206212	0.32513	0.244699	-0.299804	-0.0180076	0.908344	-0.21675	0.481729	0.598813	0.179077	-0.290826	-0.639124	-0.38118
-163.5	-2.12765	-0.181325	0.0931823	-0.403391	0.0909233	0.247434	0.0619953	-0.0187144	0.776092	-0.3052	0.44607	0.566868	0.273926	-0.408525	-0.860123	-0.404732
-163	-2.25456	-0.201673	0.0816306	-0.511683	0.201981	0.281775	0.112237	0.035396	0.776683	-0.435133	0.372923	0.509554	0.269695	-0.312305	-0.952027	-0.389699
-162.5	-2.0571	-0.149777	0.0127561	-0.528715	0.166292	0.254668	-0.026124	-0.00773627	0.705484	-0.462893	0.267202	0.515541	0.235518	-0.365427	-1.07632	-0.382314
-162	-2.17719	-0.100101	0.0776469	-0.58555	0.232211	0.213911	-0.189212	-0.158392	0.684776	-0.203062	0.241487	0.484035	0.285764	-0.320373	-1.086	-0.437825
-161.5	-2.17479	-0.0934059	0.110264	-0.524882	0.18295	0.318196	-0.29418	-0.127747	0.602817	0.128451	0.0383093	0.311387	0.349313	-0.368482	-1.0849	-0.466036
-161	-2.22557	-0.130108	0.134867	-0.515812	0.207918	0.221396	-0.468069	-0.0797536	0.642036	0.267829	-0.181416	0.247178	0.367191	-0.381422	-1.22594	-0.489905
-160.5	-2.32965	-0.115444	0.0530253	-0.501	0.113136	0.378659	-0.482763	-0.123968	0.698768	0.515776	-0.33587	0.261135	0.230227	-0.455664	-1.31809	-0.508363
-160	-2.29774	-0.0209679	0.0535315	-0.388807	0.0672435	0.10338	-0.433866	-0.234061	0.804744	0.492116	-0.362752	0.213694	0.0578874	-0.393733	-1.30138	-0.525355
-159.5	-2.23118	-0.0891948	0.0325228	-0.241629	-0.0213116	0.00101591	-0.368036	-0.350371	0.603368	0.087714	0.022379	0.133776	0.0427097	-0.320716	-1.47629	-0.518519
-159	-2.17511	0.0160252	0.0271409	-0.298639	0.00909973	-0.106439	-0.290015	-0.237919	0.472443	-0.43855	0.110127	0.141844	0.195064	-0.361697	-1.68554	-0.44081
-158.5	-2.19692	-0.100863	-0.0756147	-0.45912	-0.00253439	-0.0553551	-0.477953	-0.317563	0.364318	-0.801293	0.0938765	0.191564	0.383104	-0.29401	-1.90677	-0.427752
-158	-2.1608	-0.229891	-0.123442	-0.495706	0.0285894	-0.0764236	-0.477103	-0.252896	0.443245	-0.884004	0.0375876	0.0472895	0.418155	-0.449901	-1.90476	-0.381991
-157.5	-2.06674	-0.198389	-0.127689	-0.503026	0.161613	-0.114313	-0.392571	-0.38514	0.402084	-0.902794	-0.0803081	0.0528822	0.421284	-0.559804	-1.8297	-0.432135
-157	-1.94277	-0.257875	-0.0150386	-0.517105	0.13698	-0.294868	-0.387252	-0.211016	0.358239	-1.00129	0.0717399	0.0584238	0.373962	-0.575464	-1.78817	-0.48984
-156.5	-1.84958	-0.295914	0.0535685	-0.462578	0.0914633	-0.270534	-0.444332	-0.288153	0.395128	-1.08161	0.01893	-0.0917619	0.264747	-0.587922	-1.73369	-0.522046
-156	-1.95313	-0.258024	0.0440221	-0.424589	0.0137101	-0.274272	-0.436186	-0.293027	0.365111	-1.05658	-0.0202371	-0.0922077	0.136388	-0.558309	-1.79834	-0.58163
-155.5	-2.14694	-0.0998641	-0.0328927	-0.455159	-0.120645	-0.210737	-0.481866	-0.330729	0.427853	-0.814007	-0.0696478	-0.0976468	0.127009	-0.612222	-1.94963	-0.318652
-155	-2.23411	-0.0949419	-0.0330119	-0.413669	-0.150238	-0.309857	-0.461423	-0.213695	0.44417	-0.604098	-0.00850791	-0.165373	0.182914	-0.623311	-2.18111	-0.310245
-154.5	-2.25167	-0.170945	-0.0347123	-0.563243	-0.0843284	-0.302092	-0.59112	-0.358863	0.476706	-0.360641	0.0707401	-0.156035	0.149073	-0.60639	-2.07282	-0.314919
-154	-2.10046	-0.212824	0.0399241	-0.64676	-0.0621988	-0.233395	-0.591515	-0.4119	0.280821	-0.00665562	0.121985	0.0140388	0.171224	-0.645565	-1.64454	-0.183212
-153.5	-2.01051	-0.0844109	0.0737262	-0.54979	-0.051918	-0.2252	-0.840914	-0.335349	0.225482	0.252204	-0.0179107	0.0121955	0.0961945	-0.577155	-1.37423	-0.145483
-153	-1.9836	-0.0906999	0.00834771	-0.500982	-0.0514732	-0.115567	-0.747743	-0.270432	0.25441	0.189618	-0.0905319	-0.0109478	0.179647	-0.501778	-1.12522	-0.207292
-152.5	-2.09128	0.0393394	0.0554725	-0.556342	-0.102897	-0.240489	-0.638551	-0.174816	0.11752	-0.14382	0.0221287	-0.0334663	0.0933194	-0.491924	-1.01154	-0.304409
-152	-2.15886	0.0189351	-0.00544486	-0.56486	-0.201791	-0.237472	-0.640723	-0.263914	0.233678	-0.232651	0.0574178	-0.0612518	0.00183923	-0.599738	-1.08816	-0.316626
-151.5	-2.07625	-0.0673921	-0.00938145	-0.611056	-0.170979	-0.212296	-0.667405	-0.458105	0.255613	-0.109889	0.0272977	-0.108258	0.15506	-0.662124	-1.18636	-0.292888
-151	-2.06215	-0.0851864	-0.063863	-0.495486	-0.208179	-0.0515026	-0.58229	-0.344756	0.31441	0.0823639	-0.0719001	-0.0661061	-0.00809406	-0.672137	-1.3302	-0.345343
-150.5	-2.05663	0.0311962	-0.0904333	-0.457111	-0.0821623	-0.104327	-0.555457	-0.285215	0.212645	0.151594	-0.0429911	-0.110009	-0.0221194	-0.56316	-1.16016	-0.362319
-150	-2.05432	0.0300514	-0.139034	-0.471728	-0.126812	-0.0993179	-0.51471	-0.275135	0.15868	-0.0935239	-0.0255698	-0.172203	-0.0222458	-0.576308	-1.06786	-0.333704
-149.5	-1.87662	0.109727	-0.205799	-0.462636	-0.277423	-0.138844	-0.751967	-0.142197	0.297229	-0.33474	-0.211799	-0.22031	0.0210341	-0.630564	-0.991753	-0.401181
-149	-1.66895	0.198197	-0.230134	-0.326559	-0.319232	-0.168617	-0.74619	-0.287809	0.180847	-0.432711	-0.406465	-0.242601	0.0858287	-0.659559	-0.730735	-0.505205
-148.5	-1.69907	0.182724	-0.166878	-0.353644	-0.242269	-0.217344	-0.659738	-0.265054	0.0830509	-0.443533	-0.59503	-0.299069	0.0603835	-0.507769	-0.743847	-0.586688
-148	-1.8979	0.100987	-0.100631	-0.496683	-0.324104	-0.268169	-0.603163	-0.161206	0.0675136	-0.354657	-0.490342	-0.412508	0.0239156	-0.345514	-0.728497	-0.513008
-147.5	-1.92332	0.104082	-0.0528839	-0.68637	-0.462969	-0.0700957	-0.550978	-0.184179	0.0788808	-0.281684	-0.357047	-0.336535	0.0838946	-0.508473	-0.906044	-0.584012
-147	-2.02183	0.13114	-0.311507	-0.755917	-0.394076	0.00421841	-0.592281	-0.208868	0.069914	-0.196572	-0.264437	-0.242452	0.0414098	-0.494171	-1.01382	-0.639711
-146.5	-1.98935	0.137899	-0.242589	-0.852398	-0.411954	-0.218153	-0.605125	-0.277153	-0.00971385	-0.367064	-0.182319	-0.156294	0.188446	-0.663659	-0.936137	-0.511319
-146	-2.00882	0.0537774	-0.153949	-0.739515	-0.376153	-0.170952	-0.699946	-0.166718	0.122888	-0.620995	-0.303576	-0.286206	0.0352761	-0.613318	-0.807303	-0.448793
-145.5	-1.83174	0.155701	-0.108702	-0.775401	-0.39368	-0.158253	-0.713543	-0.228968	0.00588183	-0.621295	-0.280312	-0.289536	-0.116216	-0.529401	-0.641847	-0.559291
-145	-1.91708	0.148425	-0.0343047	-0.716793	-0.249981	-0.305871	-0.698261	-0.205526	-0.136139	-0.775296	-0.270204	-0.411072	-0.029148	-0.502756	-0.631585	-0.511379
-144.5	-1.72777	0.076103	-0.143374	-0.76044	-0.217479	-0.285411	-0.683086	-0.153575	-0.0772265	-0.803111	-0.28449	-0.492172	-0.126599	-0.472714	-0.633505	-0.454293
-144	-1.69204	0.126067	-0.249045	-0.729349	-0.302514	-0.228568	-0.626977	-0.237051	-0.0818785	-0.839761	-0.231668	-0.65203	-0.0307048	-0.522688	-0.829542	-0.539595
-143.5	-1.76045	0.0630061	-0.217193	-0.739278	-0.284557	-0.155706	-0.47647	-0.373128	-0.117452	-0.648278	-0.226412	-0.688274	-0.0687665	-0.669141	-1.11878	-0.380028
-143	-1.86956	0.072145	-0.271296	-0.895556	-0.234474	-0.0761564	-0.580095	-0.367488	-0.133644	-0.100264	-0.0690788	-0.726274	0.0413752	-0.556256	-1.31444	-0.380192
-142.5	-1.92581	0.0455556	-0.225256	-0.881863	-0.308805	-0.0946513	-0.74088	-0.128913	-0.144757	0.164516	-0.173552	-0.826214	0.00846423	-0.657143	-1.38205	-0.375143
-142	-1.96501	-0.0591582	-0.129434	-0.927123	-0.406794	-0.215007	-0.727489	-0.170226	-0.10223	-0.0160279	-0.429885	-0.753774	0.0663104	-0.575659	-1.44875	-0.40844
-141.5	-1.90856	-0.0134013	-0.133263	-0.932895	-0.336166	-0.239045	-0.593622	-0.188358	-0.153017	-0.093622	-0.471838	-0.779523	0.0544865	-0.526753	-1.34497	-0.544557
-141	-1.82521	-0.085401	-0.21055	-0.974273	-0.345083	-0.415725	-0.631299	-0.252897	-0.11582	-0.329085	-0.546692	-0.700165	-0.00489603	-0.635496	-1.34705	-0.452637
-140.5	-1.83131	-0.11067	-0.23895	-1.07988	-0.223527	-0.380719	-0.625394	-0.23142	-0.0545698	-0.722903	-0.559663	-0.784684	-0.233969	-0.602232	-1.30689	-0.466615
-140	-1.76571	-0.0670023	-0.123832	-1.12055	-0.328342	-0.477603	-0.684408	-0.288811	-0.0687608	-1.03825	-0.479671	-0.78037	-0.0744753	-0.643501	-1.35533	-0.501238
-139.5	-1.76923	-0.067624	-0.23505	-1.17453	-0.347464	-0.503814	-0.659235	-0.382046	-0.125078	-1.06312	-0.411462	-0.72951	-0.0712888	-0.686856	-1.72535	-0.426594
-139	-1.86655	-0.00268425	-0.126508	-1.19342	-0.290196	-0.487371	-0.55671	-0.325942	-0.159299	-1.03514	-0.412071	-0.675684	0.0242814	-0.738235	-1.92483	-0.496159
-138.5	-1.95432	-0.120535	-0.181689	-1.12317	-0.267368	-0.534141	-0.661226	-0.26248	-0.105752	-0.611688	-0.54135	-0.766239	0.0784211	-0.703522	-1.88353	-0.436211
-138	-2.03618	-0.142945	-0.297423	-1.1026	-0.346327	-0.505866	-0.651487	-0.361806	-0.130097	-0.240979	-0.488329	-0.811137	0.0902676	-0.738649	-1.82858	-0.451974
-137.5	-1.90587	-0.186317	-0.409367	-1.15949	-0.336741	-0.671339	-0.723314	-0.28087	-0.233786	-0.073444	-0.62462	-0.84124	0.100969	-0.754821	-1.64954	-0.38621
-137	-1.91988	-0.200607	-0.242981	-1.09323	-0.229485	-0.747262	-0.887924	-0.385113	-0.207388	0.156351	-0.45996	-0.827481	0.0712986	-0.818988	-1.48886	-0.478447
-136.5	-2.0419	-0.218645	-0.147607	-1.25496	-0.365966	-0.812667	-0.951628	-0.471981	-0.25169	0.375369	-0.313573	-0.838302	-0.016513	-0.742058	-1.41007	-0.360382
-136	-2.08437	-0.280933	-0.186113	-1.20187	-0.447625	-0.756145	-0.90188	-0.518408	-0.291724	0.2835	-0.332223	-0.868632	-0.144128	-0.780494	-1.32542	-0.405732
-135.5	-2.18421	-0.427845	-0.439163	-1.17	-0.374412	-0.658453	-0.937269	-0.398806	-0.251482	0.0990024	-0.429432	-0.835136	-0.129463	-0.722695	-1.36306	-0.168661
-135	-2.12473	-0.376819	-0.555683	-0.995259	-0.30961	-0.64402	-0.985099	-0.419485	-0.261548	-0.00739492	-0.502203	-0.811988	-0.169566	-0.766745	-1.58354	-0.09097
-134.5	-2.09153	-0.280624	-0.433274	-0.929852	-0.444767	-0.670942	-0.89625	-0.233864	-0.218316	-0.307177	-0.5623	-0.805036	-0.21335	-0.764856	-1.50952	-0.0478172
-134	-2.1835	-0.237388	-0.447581	-1.00787	-0.358192	-0.689564	-0.98791	-0.271865	-0.295384	-0.664016	-0.653439	-0.679322	-0.359755	-0.814604	-1.22364	-0.0736292
-133.5	-1.98647	-0.187739	-0.37744	-0.960448	-0.437839	-0.613993	-1.00834	-0.324316	-0.309167	-0.902548	-0.597878	-0.690171	-0.368714	-0.728169	-1.11454	-0.175873
-133	-2.02107	-0.166304	-0.399961	-0.933687	-0.326586	-0.562029	-1.01698	-0.26573	-0.161626	-0.899971	-0.649404	-0.646054	-0.418357	-0.741798	-1.23635	-0.292085
-132.5	-1.84957	-0.0564869	-0.228283	-1.04479	-0.38898	-0.721898	-0.824921	-0.341475	-0.236238	-0.890895	-0.640104	-0.639592	-0.392368	-0.911002	-1.18497	-0.329523
-132	-1.89652	-0.100263	-0.313409	-0.950559	-0.348164	-0.820627	-0.871282	-0.280575	-0.28694	-0.703789	-0.598652	-0.729051	-0.271018	-0.825758	-1.2523	-0.238758
-131.5	-1.83473	-0.00340446	-0.384476	-0.962458	-0.329549	-0.861538	-0.980295	-0.264044	-0.345215	-0.639399	-0.480842	-0.70574	-0.226834	-0.820198	-1.39677	-0.431211
-131	-1.91741	-0.0882944	-0.331197	-0.902516	-0.298106	-0.841548	-1.00471	-0.295622	-0.368129	-0.669978	-0.434331	-0.734289	-0.215089	-0.774269	-1.34539	-0.454426
-130.5	-2.14181	-0.100264	-0.508259	-0.954577	-0.310376	-0.756849	-0.874937	-0.285517	-0.444285	-0.592172	-0.388641	-0.59956	-0.197247	-0.67881	-1.13699	-0.554444
-130	-2.24611	-0.177754	-0.528401	-0.786789	-0.307616	-0.833127	-0.950002	-0.185279	-0.402585	-0.556798	-0.257303	-0.55098	-0.28561	-0.825503	-1.10709	-0.38886
-129.5	-2.26435	-0.125805	-0.606165	-0.702946	-0.261154	-0.744029	-1.06349	-0.160746	-0.426598	-0.608649	-0.329866	-0.670128	-0.281287	-0.744191	-1.00267	-0.416019
-129	-2.01168	-0.189772	-0.688321	-0.687194	-0.0639659	-0.86952	-0.960592	-0.269396	-0.374114	-0.525928	-0.329476	-0.623747	-0.357598	-0.798823	-0.72394	-0.485301
-128.5	-1.84464	-0.284951	-0.572733	-0.638099	-0.153252	-0.787749	-0.861696	-0.206423	-0.281376	-0.466185	-0.583435	-0.6052	-0.392971	-0.905103	-0.685974	-0.589601
-128	-1.86158	-0.175743	-0.376391	-0.672397	-0.0755662	-0.789805	-0.920144	-0.205973	-0.377759	-0.369595	-0.890037	-0.608434	-0.459096	-0.973472	-0.621209	-0.4379
-127.5	-1.99497	-0.118157	-0.24	-0.642009	-0.116447	-0.752339	-0.819438	-0.347891	-0.363663	-0.344172	-0.763988	-0.667469	-0.509999	-0.91087	-0.720423	-0.436584
-127	-1.9412	-0.130465	-0.368713	-0.821352	-0.149799	-0.786314	-0.681852	-0.451426	-0.379839	-0.259552	-0.790397	-0.498829	-0.466748	-1.01486	-0.790593	-0.353066
-126.5	-2.0053	-0.246697	-0.316246	-0.776408	-0.200628	-0.883317	-0.617179	-0.379147	-0.418006	-0.305549	-0.709179	-0.470447	-0.572094	-0.951955	-0.984158	-0.271834
-126	-1.91159	-0.226434	-0.25579	-0.868713	-0.292477	-0.944263	-0.5666	-0.457986	-0.535455	-0.255222	-0.674007	-0.573385	-0.545177	-0.912839	-0.954191	-0.241945
-125.5	-1.86847	-0.220516	-0.359887	-0.740243	-0.256291	-0.894195	-0.560407	-0.264463	-0.546003	-0.351476	-0.704773	-0.594384	-0.659034	-0.939838	-0.764398	-0.454757
-125	-1.90316	-0.253235	-0.194985	-0.732131	-0.293635	-0.867276	-0.685728	-0.271654	-0.71194	-0.49352	-0.753347	-0.586487	-0.672982	-0.949105	-0.7097	-0.450885
-124.5	-1.89564	-0.251041	-0.278559	-0.578131	-0.386383	-0.972236	-0.675379	-0.315836	-0.704192	-0.830184	-0.674803	-0.67169	-0.860978	-0.986102	-0.831653	-0.383406
-124	-1.76332	-0.144194	-0.427811	-0.603296	-0.330294	-1.01177	-0.611987	-0.34306	-0.708844	-0.91303	-0.582979	-0.719676	-0.887123	-0.98601	-1.00027	-0.396208
-123.5	-1.77546	-0.129179	-0.373898	-0.466111	-0.340804	-1.04448	-0.604778	-0.364301	-0.68588	-0.744425	-0.528988	-0.648336	-0.846671	-1.01989	-1.045	-0.479511
-123	-1.86596	-0.17924	-0.431027	-0.486144	-0.353679	-0.954431	-0.546846	-0.443985	-0.752898	-0.685007	-0.538694	-0.661757	-0.679202	-0.989605	-1.15131	-0.457836
-122.5	-2.03156	-0.163053	-0.445169	-0.578092	-0.418728	-1.02459	-0.689182	-0.350461	-0.813684	-0.591501	-0.674962	-0.635118	-0.667107	-0.97605	-1.17832	-0.505064
-122	-1.99841	-0.11001	-0.342028	-0.717495	-0.24795	-0.971257	-0.780613	-0.37126	-0.797787	-0.624895	-0.830297	-0.489147	-0.614911	-1.13282	-0.88372	-0.590297
-121.5	-1.97248	0.00737385	-0.248366	-0.690313	-0.331441	-1.02932	-0.733282	-0.307346	-0.809304	-0.786023	-0.929153	-0.386871	-0.618804	-1.1101	-0.919021	-0.666043
-121	-1.94866	-0.182139	-0.404316	-0.630802	-0.322565	-1.03696	-0.923628	-0.33351	-0.696764	-0.810675	-0.788102	-0.424657	-0.413757	-1.15684	-0.901891	-0.544074
-120.5	-1.98454	-0.0953686	-0.348446	-0.516489	-0.474624	-1.13179	-0.984537	-0.305625	-0.748168	-0.851505	-0.551247	-0.50026	-0.529354	-1.24474	-1.15842	-0.595522
-120	-1.91061	0.0291158	-0.300205	-0.570313	-0.436366	-1.2376	-0.835194	-0.297372	-0.733422	-0.97162	-0.562217	-0.536773	-0.734253	-1.23902	-1.33306	-0.581868
-119.5	-1.8616	-0.0411197	-0.251372	-0.675209	-0.462253	-1.32186	-0.586731	-0.4422	-0.619697	-1.37875	-0.573299	-0.665038	-0.701447	-1.27096	-1.51651	-0.634462
-119	-1.87358	-0.141335	-0.247801	-0.606723	-0.45865	-1.3188	-0.538113	-0.35233	-0.605262	-1.3783	-0.735547	-0.639939	-0.781747	-1.28651	-1.53499	-0.589954
-118.5	-1.92254	-0.212706	-0.203433	-0.582097	-0.461528	-1.32194	-0.717526	-0.381201	-0.683936	-1.27096	-0.893036	-0.58409	-0.793398	-1.30325	-1.621	-0.636162
-118	-1.97325	-0.291672	-0.405214	-0.51724	-0.398588	-1.3057	-0.563923	-0.459512	-0.708079	-1.2046	-0.775066	-0.666223	-0.778913	-1.22822	-1.65079	-0.612182
-117.5	-1.95212	-0.116275	-0.427623	-0.492308	-0.486797	-1.22645	-0.811073	-0.40006	-0.878845	-1.26826	-0.798356	-0.630461	-0.877991	-1.17706	-1.5552	-0.646675
-117	-1.83882	0.029041	-0.511719	-0.519307	-0.427359	-1.3387	-1.01495	-0.255055	-0.885636	-1.46793	-0.847325	-0.549699	-0.823508	-1.24519	-1.41721	-0.679806
-116.5	-1.7379	-0.0528906	-0.507535	-0.540709	-0.409591	-1.36148	-1.00754	-0.467328	-0.701308	-1.33385	-0.948523	-0.556922	-0.756277	-1.16197	-1.39541	-0.695489
-116	-1.8541	-0.207295	-0.50175	-0.457118	-0.381952	-1.3657	-0.828124	-0.472629	-0.746703	-1.09478	-1.04613	-0.706691	-0.75241	-1.21272	-1.30687	-0.608136
-115.5	-1.78801	-0.315286	-0.61614	-0.572741	-0.470548	-1.26732	-0.66492	-0.42795	-0.685314	-0.83134	-1.14959	-0.595854	-0.64896	-1.13121	-1.3389	-0.491483
-115	-1.82256	-0.271405	-0.625568	-0.408071	-0.465531	-1.30736	-0.523486	-0.524911	-0.688954	-0.881714	-1.07848	-0.512452	-0.510081	-1.04858	-1.51174	-0.444776
-114.5	-1.81742	-0.353061	-0.43393	-0.401667	-0.398719	-1.47051	-0.490833	-0.401535	-0.661441	-0.903434	-1.1264	-0.49101	-0.552772	-0.996853	-1.40536	-0.55106
-114	-1.7776	-0.28776	-0.328876	-0.302865	-0.381103	-1.39526	-0.540843	-0.469303	-0.659956	-0.833843	-1.08474	-0.445026	-0.545158	-1.05175	-1.29299	-0.495935
-113.5	-1.7231	-0.148095	-0.286204	-0.201548	-0.221349	-1.35839	-0.693667	-0.37718	-0.64965	-0.758857	-1.05441	-0.379371	-0.636812	-1.10608	-1.14289	-0.318194
-113	-1.92402	-0.163614	-0.32417	-0.148925	-0.406326	-1.43076	-0.703642	-0.370676	-0.673535	-0.420046	-1.20071	-0.355299	-0.621785	-1.15682	-0.967299	-0.360098
-112.5	-1.79042	-0.102161	-0.321951	-0.104945	-0.480499	-1.47094	-0.70961	-0.596481	-0.629119	-0.106662	-1.08166	-0.376798	-0.674744	-1.18866	-0.940462	-0.475879
-112	-1.70843	-0.266007	-0.328737	-0.0700818	-0.560377	-1.51691	-0.617677	-0.458745	-0.700118	-0.0944103	-1.08292	-0.385993	-0.752369	-1.0683	-1.12376	-0.4498
-111.5	-1.601	-0.231833	-0.332	-0.163522	-0.492277	-1.6012	-0.553652	-0.560154	-0.652157	0.059547	-1.10242	-0.437824	-0.673005	-1.01561	-1.24488	-0.521801
-111	-1.69906	-0.118273	-0.36939	-0.0606173	-0.467962	-1.58227	-0.428205	-0.393903	-0.614488	0.172569	-1.17672	-0.449102	-0.609167	-0.983514	-1.2583	-0.456801
-110.5	-1.67	-0.1161	-0.399418	-0.0842045	-0.415528	-1.5649	-0.416373	-0.405131	-0.672873	0.413405	-1.05194	-0.439117	-0.462751	-0.972351	-1.08357	-0.589795
-110	-1.6341	-0.134625	-0.358678	0.126001	-0.385106	-1.57313	-0.503907	-0.326173	-0.658253	0.657103	-1.02168	-0.326455	-0.48997	-0.859182	-0.960144	-0.758646
-109.5	-1.67799	-0.0586542	-0.386797	0.27065	-0.376676	-1.58068	-0.474691	-0.279874	-0.674918	0.614274	-1.13756	-0.256669	-0.490121	-0.816827	-0.919018	-0.662479
-109	-1.59697	0.0231108	-0.514739	0.121444	-0.391304	-1.53148	-0.63482	-0.409233	-0.675389	0.351194	-1.18183	-0.301448	-0.612184	-0.930526	-0.803639	-0.686438
-108.5	-1.61942	-0.0396385	-0.544697	0.121258	-0.4704	-1.36732	-0.711185	-0.51411	-0.749534	0.115994	-1.12203	-0.179366	-0.540873	-1.01605	-0.689797	-0.862126
-108	-1.63583	-0.185557	-0.491921	0.0465334	-0.374809	-1.43025	-0.794285	-0.537871	-0.726307	-0.119739	-1.164	-0.206608	-0.607435	-1.03338	-0.575642	-0.73102
-107.5	-1.52513	-0.227897	-0.512848	0.0778524	-0.42098	-1.36934	-0.785067	-0.614174	-0.843902	-0.161026	-1.13423	-0.230945	-0.646324	-0.853656	-0.646524	-0.620151
-107	-1.62723	-0.171265	-0.588861	0.118918	-0.427517	-1.2925	-0.660635	-0.735454	-0.870253	-0.380629	-1.17362	-0.19671	-0.774086	-0.854029	-0.733987	-0.555889
-106.5	-1.53964	-0.236196	-0.489616	0.189311	-0.383518	-1.35462	-0.482415	-0.650173	-1.01162	-0.494563	-1.15247	-0.0912514	-0.654073	-0.982451	-0.732417	-0.45439
-106	-1.48795	-0.145275	-0.482209	0.140505	-0.34865	-1.54114	-0.448673	-0.528784	-0.905024	-0.307795	-1.25051	-0.144963	-0.758312	-0.911622	-0.736313	-0.34666
-105.5	-1.5287	-0.240042	-0.322019	0.134719	-0.526103	-1.5008	-0.497448	-0.592096	-0.868638	-0.184291	-1.16646	-0.13746	-0.757691	-0.911963	-0.704299	-0.506125
-105	-1.47059	-0.286331	-0.227943	0.166189	-0.368018	-1.52213	-0.48537	-0.568088	-0.860854	-0.152165	-1.16553	-0.0497379	-0.660578	-0.933549	-0.57188	-0.413778
-104.5	-1.49995	-0.321417	-0.242868	0.232167	-0.326675	-1.53237	-0.413247	-0.571065	-0.948574	-0.125126	-1.24443	-0.0972853	-0.595873	-0.962724	-0.808504	-0.413364
-104	-1.39221	-0.271627	-0.275651	0.0359001	-0.330288	-1.51303	-0.537541	-0.587981	-0.850324	-0.0411126	-1.42532	-0.166672	-0.65585	-1.04476	-1.14856	-0.489937
-103.5	-1.42183	-0.348205	-0.260009	0.0771662	-0.375004	-1.37772	-0.443783	-0.718526	-0.933843	-0.144277	-1.37148	-0.288148	-0.549473	-1.05999	-1.45057	-0.492224
-103	-1.53976	-0.241384	-0.276448	0.0420584	-0.39905	-1.3445	-0.48933	-0.824753	-0.847506	-0.0516502	-1.36187	-0.33408	-0.653092	-1.082	-1.49612	-0.371715
-102.5	-1.7037	-0.245553	-0.272564	0.11229	-0.516756	-1.38037	-0.501037	-0.668119	-0.899138	0.1135	-1.28162	-0.111731	-0.777864	-1.07209	-1.61981	-0.270917
-102	-1.71634	-0.247625	-0.297046	0.155406	-0.549906	-1.37893	-0.421227	-0.759539	-0.96273	0.0924801	-1.12956	-0.0168683	-0.775708	-1.1184	-1.50911	-0.321651
-101.5	-1.60276	-0.248029	-0.390094	0.0381873	-0.557385	-1.35381	-0.283413	-0.720578	-0.90576	-0.0619979	-1.27515	-0.0223563	-0.770636	-1.08484	-1.45461	-0.493153
-101	-1.50308	-0.405202	-0.640268	0.00548548	-0.462935	-1.41129	-0.287984	-0.68332	-1.06691	-0.30279	-1.14175	-0.131073	-0.757523	-1.06444	-1.41644	-0.532972
-100.5	-1.56824	-0.434008	-0.553776	0.0343434	-0.563691	-1.46442	-0.190212	-0.780968	-1.06841	-0.668531	-1.07045	-0.189105	-0.927462	-1.02904	-1.55389	-0.545736
-100	-1.63671	-0.492627	-0.551065	-0.00470411	-0.5464	-1.36413	-0.106632	-0.750699	-0.932808	-1.05505	-0.955419	-0.145274	-0.983312	-1.07547	-1.81556	-0.59312
-99.5	-1.75304	-0.348948	-0.50524	-0.0921298	-0.504685	-1.4252	-0.197599	-0.714845	-0.973012	-1.27806	-0.985288	-0.155891	-1.16294	-1.10435	-2.09632	-0.540413
-99	-1.72874	-0.45003	-0.511368	-0.0768546	-0.499428	-1.44157	-0.31929	-0.568667	-0.905382	-1.24187	-0.892599	-0.208234	-1.12405	-1.03862	-2.32898	-0.51211
-98.5	-1.78554	-0.526172	-0.42372	-0.016557	-0.508258	-1.56376	-0.432092	-0.685713	-0.980396	-1.16976	-0.901166	-0.18789	-1.11812	-1.09959	-2.36935	-0.667608
-98	-1.82273	-0.510924	-0.500848	-0.0188553	-0.417915	-1.58358	-0.405363	-0.792041	-0.914375	-1.03806	-0.926197	-0.161107	-1.02786	-1.13482	-2.39469	-0.714447
-97.5	-1.76891	-0.630216	-0.405971	-0.0229046	-0.42793	-1.64889	-0.559939	-0.785366	-0.888181	-1.05958	-1.04662	-0.288923	-0.998137	-1.21939	-2.29766	-0.612859
-97	-1.68914	-0.726526	-0.406142	0.0830851	-0.488359	-1.79211	-0.867003	-0.759945	-0.985833	-0.928488	-1.17382	-0.368694	-0.958002	-1.10645	-2.21434	-0.601493
-96.5	-1.71671	-0.719365	-0.398822	0.0970316	-0.396081	-1.69748	-0.964879	-0.680614	-0.938911	-0.654394	-1.2095	-0.391631	-0.816948	-1.13913	-2.38837	-0.68025
-96	-1.77777	-0.4436	-0.341179	0.0928822	-0.473604	-1.62762	-0.866771	-0.693008	-0.946461	-0.432857	-1.12419	-0.404663	-0.863414	-1.2195	-2.45825	-0.559209
-95.5	-1.83403	-0.506081	-0.421256	0.133629	-0.541211	-1.64816	-0.815685	-0.663629	-0.918485	-0.373119	-1.12514	-0.457066	-0.833015	-1.1538	-2.50546	-0.396904
-95	-1.7753	-0.467593	-0.548965	0.0924262	-0.489063	-1.67032	-0.787333	-0.681366	-0.929448	-0.127972	-0.978436	-0.402485	-0.92762	-1.01323	-2.57516	-0.338463
-94.5	-1.70211	-0.392155	-0.378361	-0.0157266	-0.405429	-1.63061	-0.747146	-0.59566	-0.771216	0.134921	-0.972549	-0.224364	-1.00668	-1.13625	-2.24764	-0.24315
-94	-1.66623	-0.324707	-0.319295	0.0167667	-0.495642	-1.57125	-0.764238	-0.574242	-0.850548	0.27882	-1.03519	-0.236772	-1.02189	-1.09397	-1.89876	-0.228472
-93.5	-1.71845	-0.433522	-0.349733	-0.0575547	-0.336954	-1.59935	-0.899673	-0.487642	-0.849078	0.178922	-1.01428	-0.277475	-1.07013	-1.03034	-1.74307	-0.204431
-93	-1.61542	-0.359236	-0.166282	-0.0631071	-0.369259	-1.58953	-0.894654	-0.526824	-0.843566	-0.269304	-1.20827	-0.202174	-1.09104	-1.02096	-1.62211	-0.279362
-92.5	-1.47888	-0.329481	-0.216297	-0.167754	-0.364187	-1.64297	-0.783863	-0.626582	-0.75669	-0.507791	-1.21763	-0.151564	-0.918758	-0.97835	-1.61675	-0.346024
-92	-1.56939	-0.335534	-0.346953	-0.0971555	-0.460226	-1.70258	-0.524369	-0.543203	-0.715218	-0.502258	-1.04119	-0.190583	-0.912646	-0.959783	-1.7324	-0.385512
-91.5	-1.60222	-0.41677	-0.325843	-0.0849879	-0.461736	-1.5432	-0.413995	-0.510965	-0.70136	-0.543823	-1.0112	-0.0942861	-0.909411	-1.01676	-1.94658	-0.482077
-91	-1.59494	-0.514005	-0.408468	-0.0500726	-0.515049	-1.52212	-0.510546	-0.495082	-0.758432	-0.540654	-0.941809	-0.173755	-1.01351	-1.08245	-1.91086	-0.527971
-90.5	-1.63455	-0.511418	-0.42298	-0.0194335	-0.611347	-1.49745	-0.541448	-0.388944	-0.811864	-0.346327	-0.950707	-0.0833105	-0.85213	-1.15646	-1.76199	-0.446005
-90	-1.52262	-0.427617	-0.385374	0.119005	-0.437441	-1.45828	-0.655604	-0.321448	-0.81588	-0.066465	-0.993414	-0.0921595	-0.966669	-1.03557	-1.60521	-0.582093
-89.5	-1.4351	-0.396416	-0.451561	0.0998674	-0.361376	-1.45141	-0.886526	-0.36207	-0.815036	0.140657	-1.02017	-0.100849	-1.00788	-1.18576	-1.35493	-0.683439
-89	-1.45927	-0.423548	-0.730243	0.0411339	-0.436323	-1.46761	-0.92562	-0.518678	-0.812359	-0.1056	-1.06373	-0.184861	-0.93926	-1.09585	-1.1263	-0.710995
-88.5	-1.24245	-0.407596	-0.654473	-0.0820362	-0.406953	-1.40485	-0.8706	-0.561236	-0.900748	-0.35003	-1.04705	-0.0431589	-0.834927	-1.15636	-0.941963	-0.817898
-88	-1.20897	-0.270094	-0.569402	-0.0107744	-0.387644	-1.34826	-0.906513	-0.502288	-0.892564	-0.613521	-1.06576	-0.0820293	-0.855006	-0.988497	-0.966701	-0.76584
-87.5	-1.23017	-0.280113	-0.491663	0.0508308	-0.391742	-1.20148	-0.921209	-0.539416	-0.867792	-0.776904	-0.891009	-0.0516859	-0.892709	-1.09021	-1.16376	-0.786997
-87	-1.41911	-0.414339	-0.592988	-0.0777056	-0.342811	-1.17527	-0.732387	-0.69831	-0.847426	-0.790865	-0.985187	0.0407728	-0.9061	-1.11457	-1.29579	-0.752976
-86.5	-1.322	-0.456457	-0.593659	-0.0704019	-0.358355	-1.2493	-0.753537	-0.61168	-0.803617	-0.725474	-1.018	0.00619746	-0.890276	-1.10978	-1.31999	-0.64395
-86	-1.32014	-0.385647	-0.589967	-0.175382	-0.357503	-1.31004	-0.951021	-0.660329	-0.848327	-0.793289	-1.13131	0.0694513	-0.891584	-1.05134	-1.28047	-0.641276
-85.5	-1.38004	-0.344814	-0.597983	-0.186792	-0.398823	-1.33643	-1.04006	-0.665349	-0.862622	-0.788	-1.27238	0.0946581	-0.997067	-1.04154	-1.01363	-0.720643
-85	-1.38475	-0.176369	-0.433844	-0.033388	-0.381396	-1.28997	-0.990141	-0.597565	-0.877201	-0.59079	-1.26166	0.0853415	-0.985758	-1.12634	-0.947763	-0.669573
-84.5	-1.47941	-0.32563	-0.605038	-0.0793885	-0.422308	-1.16444	-0.943441	-0.506567	-0.893424	-0.595972	-1.22574	0.0636134	-1.04142	-1.2175	-0.940893	-0.635241
-84	-1.40117	-0.247625	-0.742096	-0.298369	-0.572717	-1.15796	-0.809253	-0.560104	-0.885029	-0.630378	-1.15032	-0.0586061	-1.02186	-1.17921	-1.20629	-0.690751
-83.5	-1.38871	-0.390988	-0.785372	-0.425804	-0.58411	-1.04284	-0.582733	-0.576661	-0.872601	-0.850622	-1.02578	-0.0125438	-0.996915	-1.2033	-1.20903	-0.745941
-83	-1.48602	-0.355965	-0.768095	-0.400506	-0.568799	-1.04723	-0.522335	-0.640956	-0.958946	-0.777373	-0.967185	-0.161124	-0.935451	-1.29645	-1.18075	-0.698259
-82.5	-1.36518	-0.425056	-0.788394	-0.324686	-0.60499	-1.04059	-0.649348	-0.644571	-0.994282	-0.583027	-0.938859	-0.17219	-1.01042	-1.29763	-1.14792	-0.727319
-82	-1.24165	-0.522237	-0.763351	-0.356154	-0.632862	-1.00461	-0.723819	-0.746297	-0.971461	-0.266115	-0.863751	-0.122616	-1.03783	-1.34206	-1.10662	-0.814034
-81.5	-1.18151	-0.625348	-0.628217	-0.295535	-0.591443	-1.10473	-0.796078	-0.69798	-1.07262	-0.182576	-0.839776	-0.147797	-1.06019	-1.33498	-1.00029	-0.951268
-81	-1.24521	-0.679425	-0.671402	-0.470668	-0.442309	-1.1574	-0.848033	-0.648646	-1.2297	-0.30962	-0.820719	-0.0888219	-1.10064	-1.28749	-1.00055	-0.963795
-80.5	-1.30204	-0.644709	-0.612694	-0.448317	-0.505444	-1.07123	-1.02102	-0.672991	-1.16884	-0.435311	-0.949573	-0.169899	-1.2199	-1.36729	-0.998978	-0.924973
-80	-1.23997	-0.596478	-0.53619	-0.619371	-0.558849	-1.20947	-0.919361	-0.617611	-1.13545	-0.319019	-1.16145	-0.0512117	-1.42095	-1.39965	-1.27669	-0.914246
-79.5	-1.03222	-0.515852	-0.576094	-0.524023	-0.562078	-1.16636	-0.769234	-0.631876	-1.05029	-0.192152	-1.14838	-0.0623693	-1.3082	-1.43721	-1.54743	-0.930154
-79	-1.08327	-0.544	-0.540266	-0.496231	-0.595918	-1.29753	-0.709779	-0.382385	-1.07606	-0.0920895	-0.96463	-0.220206	-1.276	-1.3746	-1.76386	-0.815549
-78.5	-1.25973	-0.249396	-0.551139	-0.554931	-0.47175	-1.29551	-0.601143	-0.500475	-1.08239	-0.0272468	-0.948722	-0.232937	-1.22931	-1.39374	-1.85382	-0.707355
-78	-1.33103	-0.265588	-0.692217	-0.487413	-0.449522	-1.17487	-0.545672	-0.471257	-1.023	-0.145846	-0.802825	-0.225995	-1.18792	-1.38227	-1.7222	-0.773085
-77.5	-1.24654	-0.290244	-0.695297	-0.607527	-0.249596	-1.30815	-0.556117	-0.425817	-1.08715	-0.644105	-0.78326	-0.307435	-1.09544	-1.45523	-1.60464	-0.787309
-77	-1.23714	-0.365724	-0.686367	-0.445218	-0.282734	-1.24686	-0.613311	-0.40699	-0.990686	-1.09225	-0.836607	-0.346996	-1.10408	-1.4988	-1.25433	-0.835686
-76.5	-1.15912	-0.234676	-0.666379	-0.334209	-0.212049	-1.19625	-0.869391	-0.259123	-1.05893	-1.15106	-1.03271	-0.422938	-1.0391	-1.45793	-1.11751	-0.893162
-76	-1.25528	-0.210379	-0.783725	-0.306724	-0.326728	-1.16494	-0.69572	-0.139283	-1.15446	-1.06343	-1.05935	-0.481662	-1.10137	-1.43145	-1.01779	-0.742089
-75.5	-1.12076	-0.147027	-0.897054	-0.456865	-0.267971	-1.12681	-0.415383	-0.263233	-1.12717	-0.949332	-0.800757	-0.317011	-1.03444	-1.29196	-1.14637	-0.642495
-75	-0.965134	-0.228429	-0.997687	-0.409151	-0.269577	-0.984127	-0.437917	-0.355312	-1.08964	-0.787038	-0.783437	-0.307315	-0.992493	-1.31499	-1.36178	-0.646708
-74.5	-1.00522	-0.220592	-0.872231	-0.530965	-0.240802	-0.957169	-0.546983	-0.332908	-1.08262	-0.768642	-0.875675	-0.287686	-0.961479	-1.42323	-1.5905	-0.536415
-74	-1.02445	-0.308069	-0.666678	-0.467961	-0.276347	-0.85832	-0.683778	-0.425256	-1.15963	-0.7118	-0.884164	-0.224921	-0.853406	-1.43339	-1.43179	-0.563134
-73.5	-0.959274	-0.345055	-0.65575	-0.507948	-0.370375	-0.875333	-0.831444	-0.33954	-1.1256	-0.825326	-0.952283	-0.241823	-0.977769	-1.44413	-1.09583	-0.439609
-73	-0.942052	-0.361504	-0.599648	-0.543316	-0.283698	-0.990682	-0.741291	-0.300165	-1.10135	-0.972194	-1.09505	-0.233691	-1.15014	-1.23258	-0.971251	-0.584478
-72.5	-0.805584	-0.46613	-0.537115	-0.561062	-0.221041	-0.969741	-0.797361	-0.404185	-0.972398	-0.933632	-1.15123	-0.203516	-1.18648	-1.26021	-0.730618	-0.779278
-72	-0.696267	-0.360083	-0.586326	-0.496266	-0.219917	-0.862375	-0.836091	-0.42175	-1.07913	-0.692153	-1.02361	-0.355497	-1.12177	-1.1395	-0.807529	-0.756157
-71.5	-0.871212	-0.354882	-0.680959	-0.604416	-0.312883	-0.857802	-0.778902	-0.465631	-1.17766	-0.620815	-0.998719	-0.313217	-1.21068	-1.36842	-0.936133	-0.675704
-71	-0.918085	-0.209205	-0.605371	-0.517087	-0.381376	-0.924261	-0.696575	-0.3627	-1.16677	-0.552661	-1.05181	-0.292417	-1.25763	-1.39595	-0.934865	-0.903936
-70.5	-1.14366	-0.164808	-0.65283	-0.557504	-0.245732	-0.875704	-0.508026	-0.379509	-1.20706	-0.359177	-1.01407	-0.17797	-1.25058	-1.3671	-0.97777	-0.86532
-70	-1.16955	-0.144997	-0.658828	-0.578412	-0.3405	-0.813847	-0.524809	-0.408916	-1.19035	-0.440557	-0.886218	-0.215792	-1.3484	-1.31387	-0.943492	-0.876782
-69.5	-1.10345	-0.0824577	-0.767153	-0.335178	-0.218716	-0.812188	-0.561226	-0.251228	-1.07602	-0.803644	-0.894961	-0.196411	-1.35259	-1.33687	-1.02213	-0.814879
-69	-1.09751	-0.1755	-0.732186	-0.342347	-0.192995	-0.82058	-0.634239	-0.31515	-1.06911	-0.853459	-0.894512	-0.147512	-1.34421	-1.31499	-0.843378	-0.89833
-68.5	-1.12717	-0.258919	-0.528426	-0.366285	-0.258484	-0.817413	-0.624341	-0.152569	-1.19663	-0.783338	-0.945424	-0.286434	-1.38268	-1.28827	-0.726999	-0.907614
-68	-1.18267	-0.204676	-0.61602	-0.366026	-0.125928	-0.696601	-0.605311	-0.244499	-1.18731	-0.493902	-0.904265	-0.250146	-1.37187	-1.39409	-0.734224	-0.947607
-67.5	-1.26068	-0.211378	-0.613419	-0.478337	-0.161771	-0.683598	-0.660885	-0.427017	-1.13832	-0.278002	-0.864906	-0.178245	-1.29379	-1.33239	-0.897325	-1.07304
-67	-1.11395	-0.203751	-0.604207	-0.504602	-0.329802	-0.608119	-0.592219	-0.495789	-1.22605	0.00869651	-0.935468	-0.121427	-1.39633	-1.37062	-0.941106	-0.995824
-66.5	-1.11619	-0.21959	-0.633105	-0.326094	-0.235624	-0.650496	-0.726691	-0.403401	-1.31317	0.129174	-0.971459	-0.185659	-1.43361	-1.34077	-1.00798	-0.832915
-66	-1.08002	-0.0821818	-0.6015	-0.463898	-0.223508	-0.790741	-0.628994	-0.246715	-1.34187	0.0973936	-0.950345	-0.182595	-1.45637	-1.32845	-1.17772	-0.791439
-65.5	-1.01955	-0.160679	-0.62587	-0.395022	-0.360852	-0.773883	-0.473605	-0.394035	-1.26177	0.0584523	-0.865799	-0.229282	-1.32559	-1.2132	-1.11926	-0.882234
-65	-1.00794	-0.0448277	-0.5372	-0.282755	-0.507962	-0.770471	-0.511582	-0.392641	-1.18669	-0.0236111	-0.733599	-0.376102	-1.19684	-1.37894	-0.835887	-0.706009
-64.5	-0.948421	-0.15018	-0.630222	-0.277527	-0.571065	-0.85667	-0.340658	-0.414802	-1.21358	-0.0633439	-0.694247	-0.547435	-1.03798	-1.42481	-0.802219	-0.597136
-64	-0.935526	-0.325734	-0.831733	-0.321253	-0.574696	-0.878331	-0.0840186	-0.453733	-1.27728	0.121166	-0.597443	-0.548765	-1.12381	-1.4091	-0.971424	-0.879532
-63.5	-0.888511	-0.397526	-0.903341	-0.405701	-0.61283	-0.793473	0.00863832	-0.466202	-1.35269	0.253394	-0.48086	-0.602024	-1.03987	-1.50537	-1.15225	-0.91501
-63	-0.984413	-0.311235	-0.993565	-0.50374	-0.519251	-0.832677	0.0254254	-0.482902	-1.18794	0.195771	-0.469355	-0.477752	-1.05768	-1.49277	-1.26467	-1.00748
-62.5	-0.933883	-0.276365	-0.937828	-0.467068	-0.524609	-0.755647	-0.154502	-0.388391	-1.24663	-0.0933183	-0.497502	-0.456369	-1.0638	-1.52416	-1.42214	-1.0982
-62	-0.974328	-0.304976	-1.00408	-0.524862	-0.451658	-0.69138	-0.303514	-0.427786	-1.34732	-0.419793	-0.423342	-0.43683	-1.1452	-1.52087	-1.37359	-1.11146
-61.5	-1.02352	-0.25584	-0.968614	-0.510371	-0.476933	-0.831956	-0.336174	-0.358517	-1.17417	-0.551966	-0.585928	-0.320684	-1.07323	-1.62275	-1.39452	-1.09034
-61	-1.0932	-0.154713	-0.937888	-0.575311	-0.373529	-0.904986	-0.57747	-0.398664	-1.1671	-0.635742	-0.587593	-0.311564	-1.15512	-1.7366	-1.32964	-1.13834
-60.5	-1.00192	-0.214	-0.948115	-0.532928	-0.374738	-1.05452	-0.583542	-0.289241	-1.1449	-0.592707	-0.566856	-0.445318	-1.10334	-1.81406	-1.33837	-1.13501
-60	-0.981079	-0.174651	-0.953577	-0.613238	-0.281906	-1.02787	-0.51588	-0.246639	-1.23877	-0.720002	-0.511033	-0.431032	-1.0895	-1.78173	-1.54019	-1.26346
-59.5	-0.935005	-0.176746	-0.836223	-0.644143	-0.259503	-0.944958	-0.26207	-0.333018	-1.27274	-0.926571	-0.49126	-0.489423	-1.0956	-1.66978	-1.60136	-1.32848
-59	-0.979015	-0.165633	-0.932252	-0.630601	-0.307865	-1.00432	-0.225715	-0.277983	-1.23891	-0.911919	-0.387738	-0.640827	-1.1577	-1.70805	-1.73541	-1.12166
-58.5	-1.06591	-0.0817751	-0.857195	-0.448466	-0.245417	-0.87503	-0.375488	-0.163226	-1.20746	-0.77151	-0.610763	-0.632013	-1.11011	-1.80762	-1.70737	-1.11291
-58	-1.10218	-0.267311	-0.927035	-0.42976	-0.24761	-0.911835	-0.289311	-0.240995	-1.27175	-0.544129	-0.636501	-0.597484	-1.25365	-1.80449	-1.6237	-1.17587
-57.5	-1.167	-0.27602	-0.955351	-0.540565	-0.309705	-1.01022	-0.351682	-0.145463	-1.30096	-0.289154	-0.588924	-0.622601	-1.16076	-1.69022	-1.52952	-1.10642
-57	-1.29725	-0.377513	-0.736972	-0.643093	-0.268183	-1.13165	-0.412847	-0.254822	-1.27812	-0.03058	-0.476244	-0.715783	-1.06933	-1.69914	-1.53324	-1.11444
-56.5	-1.28718	-0.236146	-0.742193	-0.655823	-0.3142	-1.05301	-0.569331	-0.214922	-1.21518	-0.218467	-0.603498	-0.746108	-0.904603	-1.75093	-1.54392	-1.05306
-56	-1.32816	-0.150802	-0.852893	-0.49913	-0.322811	-0.967423	-0.423602	-0.292577	-1.15299	-0.491289	-0.589597	-0.820339	-0.866727	-1.82589	-1.68197	-1.02103
-55.5	-1.27596	-0.127802	-0.937313	-0.581675	-0.382166	-0.867739	-0.235797	-0.296406	-1.16269	-0.624572	-0.706823	-1.02527	-0.909184	-1.74484	-1.83651	-0.904531
-55	-1.165	-0.182162	-0.90779	-0.563305	-0.38809	-0.965333	-0.203099	-0.323013	-1.2103	-0.609471	-0.733922	-0.744174	-1.08896	-1.77481	-2.05505	-0.880528
-54.5	-1.04849	-0.176643	-0.875913	-0.593984	-0.326307	-0.973317	-0.223767	-0.311905	-1.1427	-0.547009	-0.823074	-0.713989	-1.05355	-1.58579	-1.863	-0.815951
-54	-0.971031	-0.14341	-0.914809	-0.531253	-0.512608	-0.887693	-0.398132	-0.322388	-1.03621	-0.450917	-0.871036	-0.6299	-1.1085	-1.53203	-1.53548	-0.762647
-53.5	-0.970547	-0.167901	-0.859415	-0.529751	-0.512726	-0.886958	-0.636835	-0.297656	-1.0592	-0.20102	-0.88438	-0.519694	-1.06358	-1.53382	-1.32309	-0.720722
-53	-1.04154	-0.204993	-0.877547	-0.532927	-0.395638	-0.869467	-0.815968	-0.186119	-1.10751	-0.182619	-0.896915	-0.501193	-1.00866	-1.48413	-1.35633	-0.807285
-52.5	-1.1283	-0.298663	-0.890351	-0.505378	-0.284359	-1.02247	-0.69091	-0.20664	-1.02164	-0.222899	-0.800337	-0.506599	-0.962242	-1.42825	-1.38049	-0.94464
-52	-1.07882	-0.320306	-0.919707	-0.474309	-0.309438	-0.858922	-0.57672	-0.170163	-0.992512	-0.428191	-0.661283	-0.57437	-0.981876	-1.52256	-1.4661	-1.002
-51.5	-1.12537	-0.348577	-1.02403	-0.54396	-0.368512	-0.771626	-0.481211	-0.198134	-0.986391	-0.591195	-0.720587	-0.567093	-0.954948	-1.62674	-1.52078	-1.06573
-51	-1.15199	-0.296883	-1.01272	-0.520373	-0.287334	-0.815153	-0.506431	-0.0431616	-1.17646	-0.61705	-0.846933	-0.690474	-0.947766	-1.66068	-1.43828	-1.10989
-50.5	-1.14034	-0.415399	-1.07126	-0.603412	-0.347203	-0.673186	-0.598512	-0.103595	-1.13781	-0.711046	-0.809887	-0.589984	-0.823147	-1.65044	-1.21901	-1.13936
-50	-1.03287	-0.427099	-1.07736	-0.534208	-0.382526	-0.524178	-0.564891	-0.0920464	-1.07875	-0.266395	-0.71875	-0.474205	-0.771739	-1.60983	-1.12147	-1.06727
-49.5	-0.99249	-0.528399	-1.05452	-0.666533	-0.469246	-0.674582	-0.761598	-0.000866631	-1.03815	0.0685204	-0.5887	-0.54922	-0.832692	-1.67273	-0.802578	-1.12265
-49	-0.998406	-0.514916	-1.12039	-0.693154	-0.466106	-0.702559	-0.855013	-0.0909708	-1.02289	0.101962	-0.642832	-0.612379	-0.804485	-1.54566	-0.592229	-1.22991
-48.5	-0.987953	-0.491175	-0.939711	-0.596604	-0.429864	-0.794416	-0.912769	-0.0430949	-1.09685	0.0534978	-0.53395	-0.556407	-0.835327	-1.56511	-0.590697	-1.16329
-48	-0.943825	-0.489083	-0.850929	-0.57855	-0.608429	-0.526569	-0.914485	-0.217316	-1.12308	0.0647432	-0.500243	-0.568341	-0.918906	-1.60884	-0.767608	-1.0702
-47.5	-1.08091	-0.450583	-0.728385	-0.627054	-0.60352	-0.564987	-0.785719	-0.293644	-1.08368	-0.297156	-0.411345	-0.490931	-1.02242	-1.63255	-1.00146	-1.07543
-47	-1.14468	-0.412567	-0.957084	-0.760484	-0.514937	-0.573805	-0.566806	-0.347541	-1.17012	-0.415489	-0.413813	-0.544677	-1.01969	-1.65905	-1.08517	-0.998702
-46.5	-1.02954	-0.393116	-0.970176	-0.623551	-0.357161	-0.557237	-0.45656	-0.240936	-1.2024	-0.302473	-0.598503	-0.488573	-0.963512	-1.62695	-1.06976	-0.947664
-46	-0.909456	-0.591941	-0.996805	-0.836899	-0.467813	-0.655061	-0.449264	-0.0332832	-1.09871	-0.0959509	-0.849082	-0.349235	-0.889383	-1.69978	-1.00138	-0.806062
-45.5	-0.993136	-0.599761	-0.86959	-0.852993	-0.608192	-0.602512	-0.503463	-0.198369	-1.13729	0.0553324	-0.844509	-0.468515	-0.90868	-1.65059	-0.905933	-0.899614
-45	-1.04734	-0.612728	-0.80039	-0.963815	-0.633513	-0.565577	-0.464091	-0.249454	-1.08105	0.0767923	-0.848155	-0.493832	-0.938422	-1.56942	-0.791391	-0.893893
-44.5	-1.08952	-0.637086	-0.930645	-1.03044	-0.70042	-0.672994	-0.275877	-0.249836	-1.0354	-0.0229639	-0.932813	-0.530553	-0.759071	-1.58298	-0.938293	-0.8517
-44	-0.957423	-0.644679	-1.11491	-0.99787	-0.703473	-0.590324	-0.204861	-0.165554	-1.11169	-0.0654667	-0.887888	-0.615829	-0.801014	-1.51368	-1.00846	-0.943045
-43.5	-1.07911	-0.70389	-1.02201	-1.08954	-0.712925	-0.531867	-0.159902	-0.313989	-1.09347	-0.109016	-0.973984	-0.748435	-0.911473	-1.40899	-1.17554	-0.914746
-43	-1.14998	-0.583473	-0.999527	-1.10958	-0.790703	-0.618823	-0.153516	-0.319548	-1.17509	-0.116718	-0.888925	-0.719661	-0.870598	-1.6602	-1.12583	-0.92886
-42.5	-1.14849	-0.461063	-1.05073	-1.08744	-0.742835	-0.576933	-0.202772	-0.243101	-1.18212	-0.196886	-0.870368	-0.609187	-0.858084	-1.64675	-1.06826	-0.890371
-42	-1.18213	-0.308315	-1.12722	-1.18265	-0.666042	-0.661257	-0.148581	-0.301742	-1.11582	-0.0663592	-0.702281	-0.696299	-0.881352	-1.63464	-0.836055	-1.03014
-41.5	-1.2425	-0.427217	-1.05019	-1.38567	-0.585487	-0.711666	-0.136839	-0.350335	-1.09934	0.0509725	-0.805058	-0.728244	-0.842207	-1.64673	-0.570277	-1.06019
-41	-1.0286	-0.46648	-0.830967	-1.36855	-0.641613	-0.875925	-0.260705	-0.228895	-1.14797	0.0091639	-0.874921	-0.754198	-0.797921	-1.68424	-0.327739	-1.07409
-40.5	-1.26388	-0.547337	-0.863001	-1.24201	-0.74125	-0.828027	-0.260072	-0.316802	-1.15672	-0.311686	-0.972381	-0.71806	-0.974352	-1.6723	-0.473179	-1.18679
-40	-1.3153	-0.448611	-0.830527	-1.43533	-0.749903	-0.735341	-0.276749	-0.406879	-1.14811	-0.534897	-1.0285	-0.780575	-0.926106	-1.63019	-0.474195	-1.24347
-39.5	-1.35889	-0.695994	-0.691007	-1.44643	-0.652179	-0.704746	-0.215833	-0.460184	-1.14681	-0.508662	-0.952969	-0.966978	-0.767495	-1.61678	-0.632155	-1.1858
-39	-1.37082	-0.735597	-0.690545	-1.51366	-0.765313	-0.696681	-0.382514	-0.430561	-1.08853	-0.393728	-0.926033	-0.967447	-0.726374	-1.64005	-0.735539	-1.18737
-38.5	-1.19852	-0.588052	-0.704054	-1.44113	-0.747955	-0.665291	-0.425675	-0.530327	-1.03401	-0.207334	-0.828115	-0.948509	-0.681098	-1.67648	-0.967183	-1.14736
-38	-1.08898	-0.636503	-0.673007	-1.44936	-0.742793	-0.649599	-0.254226	-0.475191	-1.0384	0.00780834	-0.699132	-1.05179	-0.714207	-1.62997	-0.959874	-1.21259
-37.5	-0.982679	-0.529471	-0.758797	-1.45311	-0.621022	-0.689204	-0.290011	-0.465685	-1.056	0.0925985	-0.613021	-1.17518	-0.577476	-1.72226	-0.893445	-1.11847
-37	-0.962454	-0.587212	-0.631018	-1.35222	-0.612969	-0.66845	-0.479509	-0.491086	-1.03725	0.0136924	-0.586341	-1.29784	-0.695537	-1.72057	-0.871131	-1.07549
-36.5	-1.00758	-0.467707	-0.652715	-1.45024	-0.554172	-0.62606	-0.57897	-0.425237	-0.984263	-0.100637	-0.714851	-1.11837	-0.779854	-1.65547	-0.831042	-1.1333
-36	-0.998776	-0.516711	-0.806543	-1.39149	-0.586363	-0.55802	-0.421624	-0.488174	-1.08776	-0.0643106	-0.660558	-1.12054	-0.775492	-1.67283	-0.909174	-1.06738
-35.5	-1.03657	-0.548172	-0.820966	-1.38356	-0.651356	-0.513787	-0.358078	-0.386695	-1.11421	-0.163896	-0.668043	-1.17692	-0.841708	-1.72103	-1.15161	-0.960231
-35	-1.27304	-0.464493	-0.922894	-1.31365	-0.691095	-0.561514	-0.467082	-0.410907	-1.09739	-0.292146	-0.62316	-1.10482	-0.935949	-1.63857	-1.35583	-0.819124
-34.5	-1.16759	-0.48558	-0.844264	-1.40155	-0.749197	-0.514375	-0.377902	-0.379867	-0.989972	-0.334077	-0.493758	-1.15901	-0.903819	-1.77227	-1.40676	-0.81355
-34	-1.03329	-0.550462	-0.795461	-1.30628	-0.602369	-0.514427	-0.551303	-0.37439	-0.978783	-0.427219	-0.551738	-1.07165	-1.00771	-1.70557	-1.22706	-0.776402
-33.5	-1.03902	-0.475936	-0.645589	-1.33127	-0.576369	-0.511087	-0.543043	-0.467283	-0.90915	-0.498035	-0.493018	-0.937824	-0.964855	-1.63383	-1.1366	-0.741384
-33	-1.05786	-0.479185	-0.691165	-1.22891	-0.561196	-0.568204	-0.414369	-0.362396	-0.991761	-0.503642	-0.6094	-0.96579	-0.882118	-1.76281	-1.03404	-0.669638
-32.5	-1.07128	-0.514897	-0.642321	-1.3763	-0.624446	-0.559669	-0.42173	-0.582888	-1.02156	-0.57127	-0.568371	-1.02498	-0.846412	-1.73843	-1.08246	-0.816638
-32	-1.06707	-0.627761	-0.651225	-1.32197	-0.625627	-0.559981	-0.48376	-0.462318	-0.954217	-0.863885	-0.371532	-1.10559	-0.707512	-1.734	-1.26259	-0.774528
-31.5	-1.12282	-0.568155	-0.721986	-1.27137	-0.583717	-0.489868	-0.414476	-0.502882	-1.01227	-1.07213	-0.464364	-1.09546	-0.70334	-1.73995	-1.379	-0.73907
-31	-1.16217	-0.457009	-0.553777	-1.24871	-0.611026	-0.462907	-0.262117	-0.449943	-1.05101	-1.16013	-0.43596	-1.08983	-0.676052	-1.82489	-1.51156	-0.944827
-30.5	-1.23468	-0.534694	-0.628377	-1.09589	-0.597984	-0.520918	-0.345481	-0.37818	-1.00206	-1.00187	-0.414478	-1.10634	-0.575167	-1.72073	-1.40016	-0.947044
-30	-1.21057	-0.487182	-0.637432	-1.03313	-0.582841	-0.417713	-0.446828	-0.274372	-0.983673	-0.601459	-0.366239	-1.14926	-0.57046	-1.67246	-1.23779	-1.00721
-29.5	-1.20822	-0.620668	-0.651392	-1.02552	-0.609306	-0.425556	-0.609906	-0.334444	-1.03681	-0.218103	-0.381682	-1.06329	-0.738818	-1.63695	-0.887956	-1.05387
-29	-1.22467	-0.725585	-0.69572	-1.05535	-0.613227	-0.567477	-0.546325	-0.541543	-1.06763	-0.0572853	-0.555768	-1.19988	-0.853454	-1.6011	-0.505932	-0.995426
-28.5	-1.23688	-0.744107	-0.701167	-1.11863	-0.594929	-0.57538	-0.397393	-0.331302	-0.945063	-0.00435607	-0.480587	-1.1474	-0.948286	-1.65837	-0.30681	-0.997087
-28	-1.23345	-0.69827	-0.545411	-0.960824	-0.588825	-0.47744	-0.37984	-0.496922	-0.899845	0.133528	-0.513016	-1.06376	-0.944954	-1.57391	-0.344823	-1.0386
-27.5	-1.29187	-0.678408	-0.38967	-1.00984	-0.390631	-0.637654	-0.269243	-0.605693	-1.03454	-0.000316513	-0.599361	-1.13035	-0.99624	-1.65507	-0.56176	-1.10804
-27	-1.18209	-0.566589	-0.441641	-1.02332	-0.632996	-0.565889	-0.0608292	-0.573292	-1.04202	-0.166077	-0.789435	-1.23998	-1.0509	-1.59633	-0.715944	-1.04777
-26.5	-1.06809	-0.552397	-0.67921	-0.866318	-0.646613	-0.716407	-0.0116714	-0.495982	-1.04359	-0.202992	-0.953584	-1.13065	-0.928956	-1.49892	-0.793107	-0.97258
-26	-1.12025	-0.511633	-0.592635	-0.948093	-0.604545	-0.71426	-0.0457879	-0.351342	-0.89756	-0.205416	-0.979242	-1.20415	-0.847471	-1.62515	-0.813448	-1.06498
-25.5	-1.16652	-0.397228	-0.594663	-0.976935	-0.458176	-0.690401	-0.283831	-0.318885	-0.922568	-0.249722	-0.894368	-1.2534	-0.827906	-1.62481	-0.938143	-1.16043
-25	-1.07007	-0.442889	-0.501291	-1.07396	-0.552552	-0.567522	-0.277296	-0.41907	-0.99592	-0.416141	-1.05566	-1.31871	-0.773046	-1.49174	-0.790608	-1.24226
-24.5	-1.15795	-0.518949	-0.736564	-1.09078	-0.587698	-0.437905	-0.290773	-0.400327	-0.985369	-0.520265	-1.14344	-1.32534	-0.859895	-1.5354	-0.864437	-1.16748
-24	-1.00923	-0.563953	-0.714308	-1.04135	-0.605627	-0.529963	-0.248106	-0.469994	-0.965823	-0.541983	-1.06527	-1.25357	-1.00819	-1.52792	-1.10013	-1.14987
-23.5	-1.10587	-0.795826	-0.841995	-0.978253	-0.574737	-0.522641	-0.155007	-0.452696	-1.06689	-0.718693	-0.992157	-1.34467	-0.982626	-1.47814	-1.21664	-1.21088
-23	-1.28723	-0.842717	-0.870461	-0.996652	-0.533053	-0.508762	-0.0436173	-0.39768	-0.981503	-1.07021	-0.850245	-1.3507	-0.99447	-1.43392	-1.20348	-1.07746
-22.5	-1.2493	-0.794271	-0.85878	-1.01827	-0.595634	-0.588472	-0.0965948	-0.373651	-0.96302	-1.19679	-0.878479	-1.34052	-1.06007	-1.49199	-1.1908	-1.22881
-22	-1.1456	-0.858491	-0.819424	-1.08363	-0.619974	-0.501831	-0.239543	-0.556034	-1.0088	-1.12433	-0.981752	-1.28154	-1.04456	-1.53585	-1.29083	-1.27204
-21.5	-1.06049	-0.974041	-0.790177	-1.0795	-0.638895	-0.664087	-0.378239	-0.689862	-1.06141	-0.992933	-0.961542	-1.4117	-0.960194	-1.61932	-1.19575	-1.31482
-21	-1.1615	-0.978577	-0.847503	-1.04349	-0.550711	-0.727402	-0.488008	-0.602072	-1.05327	-0.896811	-1.05142	-1.35155	-0.958156	-1.57905	-1.08858	-1.28189
-20.5	-1.06941	-1.03625	-0.738204	-0.782841	-0.49817	-0.709651	-0.591221	-0.632126	-1.00993	-0.766207	-0.946929	-1.30805	-1.00514	-1.49642	-1.08458	-1.29277
-20	-0.985462	-0.985382	-0.658563	-0.797963	-0.525959	-0.869587	-0.592954	-0.677454	-0.974151	-0.616565	-0.820987	-1.33628	-1.05979	-1.56677	-1.26093	-1.4712
-19.5	-0.904654	-0.967435	-0.700387	-0.673303	-0.639316	-0.863489	-0.401012	-0.776391	-1.01781	-0.642599	-0.71403	-1.37816	-1.11582	-1.52992	-1.67312	-1.48738
-19	-0.961368	-0.846131	-0.691658	-0.921597	-0.625418	-0.892923	-0.410723	-0.657873	-1.02725	-0.642132	-0.576715	-1.3437	-1.08038	-1.4987	-2.03883	-1.43558
-18.5	-1.0613	-0.789746	-0.635827	-0.971443	-0.577499	-0.833794	-0.455355	-0.740542	-0.966251	-0.543593	-0.523906	-1.33966	-1.00261	-1.44656	-2.234	-1.30156
-18	-1.25181	-0.706859	-0.725099	-0.99927	-0.624823	-0.855963	-0.521905	-0.552107	-0.924025	-0.535083	-0.671456	-1.45276	-0.96592	-1.39899	-2.06157	-1.34719
-17.5	-1.19001	-0.592943	-0.897462	-0.991044	-0.632223	-0.927227	-0.605245	-0.534657	-0.888509	-0.562892	-0.653898	-1.40908	-0.936549	-1.51183	-1.83573	-1.26627
-17	-1.16514	-0.573882	-0.677327	-0.911732	-0.546055	-0.927904	-0.554929	-0.597583	-1.00994	-0.724218	-0.738616	-1.56541	-0.863675	-1.49223	-1.76844	-1.31061
-16.5	-1.23076	-0.599541	-0.533385	-0.951245	-0.45596	-0.876011	-0.590075	-0.567758	-0.888895	-0.906545	-0.858582	-1.58624	-0.768471	-1.51412	-1.6262	-1.32631
-16	-1.30447	-0.704125	-0.752137	-0.867439	-0.339458	-0.736184	-0.632912	-0.732379	-0.807077	-1.14808	-0.913822	-1.60904	-0.987216	-1.55468	-1.67621	-1.19904
-15.5	-1.39592	-0.768587	-0.708259	-0.938753	-0.302838	-0.722648	-0.632179	-0.590985	-0.936539	-1.45842	-1.02433	-1.63012	-0.834906	-1.42616	-1.59707	-1.16037
-15	-1.40924	-0.901489	-0.78223	-1.01331	-0.298049	-0.806326	-0.591406	-0.684165	-0.877165	-1.66567	-0.803	-1.57564	-0.908408	-1.39817	-1.5986	-1.13401
-14.5	-1.31243	-0.897725	-0.810899	-0.868255	-0.354002	-0.756867	-0.545654	-0.646908	-0.965489	-1.37163	-0.724047	-1.50039	-1.01862	-1.38391	-1.70148	-1.03061
-14	-1.2374	-0.846344	-0.705347	-0.770924	-0.400623	-0.759154	-0.564817	-0.731947	-0.855098	-1.01152	-0.644499	-1.3861	-0.861394	-1.42382	-1.43765	-0.939395
-13.5	-1.1616	-0.750053	-0.735565	-0.775552	-0.299875	-0.795467	-0.523155	-0.685883	-0.898879	-0.66928	-0.638152	-1.48534	-0.714245	-1.56759	-1.24578	-0.915383
-13	-0.967454	-0.762709	-0.772826	-0.61478	-0.404567	-0.86178	-0.469956	-0.753088	-0.912059	-0.378343	-0.751841	-1.32497	-0.595536	-1.45036	-1.24916	-1.01383
-12.5	-1.12442	-0.730551	-0.771593	-0.717614	-0.469219	-0.879091	-0.242224	-0.781837	-0.900158	-0.308002	-0.657216	-1.36425	-0.563823	-1.34842	-1.30254	-1.02427
-12	-1.1353	-0.651654	-0.721215	-0.643651	-0.382611	-0.886509	-0.242966	-0.752536	-0.873447	-0.357974	-0.595427	-1.38538	-0.494822	-1.28154	-1.47513	-1.09604
-11.5	-1.19092	-0.576592	-0.679809	-0.595645	-0.4074	-0.89259	-0.25688	-0.789551	-0.825719	-0.596194	-0.608886	-1.40558	-0.610969	-1.19663	-1.67079	-1.21999
-11	-1.42913	-0.733933	-0.742817	-0.528343	-0.593099	-0.97772	-0.150786	-0.831622	-0.85679	-0.602934	-0.678306	-1.32044	-0.550115	-1.08862	-1.60942	-1.23957
-10.5	-1.46469	-0.614913	-0.739376	-0.522627	-0.522296	-0.890525	-0.246349	-0.684857	-0.812901	-0.322121	-0.699396	-1.24762	-0.618105	-1.18052	-1.36906	-1.33748
-10	-1.32291	-0.62571	-0.778727	-0.534503	-0.520566	-0.82453	-0.272986	-0.690821	-0.878752	-0.138922	-0.819945	-1.24257	-0.618005	-1.09801	-1.04196	-1.38031
-9.5	-1.06014	-0.783179	-0.786544	-0.445501	-0.518006	-0.8869	-0.236147	-0.627652	-0.83947	-0.172795	-0.809009	-1.33255	-0.655514	-1.10689	-0.700139	-1.41205
-9	-0.983572	-0.876326	-0.773139	-0.460344	-0.468074	-0.909996	-0.215283	-0.647096	-0.956312	-0.35282	-0.844449	-1.40122	-0.585786	-1.02022	-0.556986	-1.36331
-8.5	-0.891419	-0.962207	-0.613933	-0.495497	-0.394161	-0.765086	-0.241289	-0.619966	-0.9074	-0.19471	-1.0249	-1.41138	-0.677308	-0.985643	-0.341568	-1.38987
-8	-0.988505	-0.772546	-0.392853	-0.326437	-0.380734	-0.667971	-0.235229	-0.574183	-0.86009	-0.141506	-0.751752	-1.37966	-0.654333	-1.00821	-0.131947	-1.35194
-7.5	-0.91465	-0.779538	-0.382904	-0.270386	-0.361659	-0.621418	-0.132255	-0.546573	-0.871508	-0.364513	-0.712637	-1.21612	-0.728173	-1.06845	-0.252932	-1.4144
-7	-0.759171	-0.694788	-0.505062	-0.413841	-0.279763	-0.761972	-0.06409	-0.559295	-0.905632	-0.507099	-0.751005	-1.21361	-0.740018	-1.12671	-0.463282	-1.3142
-6.5	-0.669155	-0.784908	-0.523794	-0.478936	-0.403972	-0.877137	0.0996764	-0.591493	-1.03273	-0.623109	-0.663908	-1.07708	-0.613076	-1.06657	-0.482372	-1.24134
-6	-0.62752	-0.723075	-0.441231	-0.515177	-0.407539	-0.821008	0.0250736	-0.446605	-1.03042	-0.859677	-0.685314	-0.978861	-0.633022	-1.07154	-0.487321	-1.05469
-5.5	-0.729603	-0.662302	-0.418342	-0.49583	-0.485299	-0.945196	-0.0817538	-0.534604	-0.871705	-0.885288	-0.640494	-0.941346	-0.686906	-1.06731	-0.380004	-1.06561
-5	-0.735236	-0.562387	-0.361375	-0.453566	-0.423015	-0.998684	-0.0482704	-0.519079	-0.847149	-0.94177	-0.69269	-0.908442	-0.753014	-0.994495	-0.215648	-1.14533
-4.5	-0.816045	-0.60912	-0.430343	-0.491197	-0.450163	-1.01045	-0.061424	-0.620533	-0.944169	-0.764602	-0.636072	-1.06423	-0.90381	-0.991608	-0.463543	-0.962585
-4	-0.75429	-0.745465	-0.495025	-0.643277	-0.51757	-0.865557	0.0145592	-0.524724	-0.839373	-0.38732	-0.675406	-1.19945	-0.792903	-0.971576	-0.740097	-1.10508
-3.5	-0.785314	-0.830573	-0.592924	-0.614622	-0.639547	-0.904009	-0.0562826	-0.529748	-0.885326	0.0252161	-0.836577	-1.20329	-0.674783	-1.08034	-0.819033	-1.24399
-3	-0.950024	-0.918263	-0.521858	-0.546877	-0.645387	-0.893055	-0.109326	-0.558847	-0.783444	0.106696	-0.770916	-1.19608	-0.644775	-1.14248	-0.8647	-0.997647
-2.5	-0.955803	-0.83731	-0.487903	-0.607335	-0.51726	-0.876947	-0.235093	-0.591833	-0.886111	-0.049765	-0.829733	-1.29475	-0.654441	-1.25054	-0.879262	-1.01792
-2	-0.792139	-0.893358	-0.545206	-0.609903	-0.522728	-0.86503	-0.0899123	-0.638555	-0.804556	-0.129381	-0.852746	-1.20564	-0.633129	-1.20634	-0.463314	-1.01987
-1.5	-0.788391	-0.883665	-0.597315	-0.607805	-0.596666	-0.848131	0.334439	-0.533454	-0.809523	-0.133723	-0.808545	-1.28471	-0.612073	-1.21322	2.42855	-1.09675
-1	-0.777989	-0.883559	-0.642216	-0.60496	-0.668543	-0.831537	0.634716	-0.41915	-0.808735	-0.134949	-0.761027	-1.3583	-0.590058	-1.21951	5.20171	-1.23027
-0.5	-0.767528	-0.883223	-0.679272	-0.601423	-0.736955	-0.816459	0.811588	-0.302296	-0.806578	-0.133832	-0.715985	-1.42505	-0.567063	-1.22482	7.80025	-1.41343
0	-0.756737	-0.882392	-0.708037	-0.597264	-0.800588	-0.802489	0.870745	-0.185735	-0.803276	-0.130691	-0.673997	-1.48365	-0.54338	-1.22908	10.174	-1.63693
0.5	-0.745356	-0.880815	-0.728271	-0.592569	-0.858243	-0.789528	0.819854	-0.0722537	-0.79885	-0.125897	-0.635546	-1.53302	-0.51921	-1.23223	12.2781	-1.89093
1	-0.733135	-0.878258	-0.739943	-0.587437	-0.90887	-0.778577	0.668812	0.0356282	-0.793084	-0.120393	-0.601106	-1.57236	-0.49464	-1.23396	14.0734	-2.16525
1.5	-0.719848	-0.874512	-0.743234	-0.581977	-0.95159	-0.769178	0.43092	0.135282	-0.786211	-0.114612	-0.570976	-1.60105	-0.46995	-1.23429	15.5294	-2.44844
2	-0.705295	-0.869397	-0.738529	-0.576307	-0.985721	-0.762312	0.1202	0.224559	-0.778059	-0.109501	-0.545439	-1.61882	-0.445221	-1.23302	16.6226	-2.7298
2.5	-0.689305	-0.862766	-0.726412	-0.570552	-1.01079	-0.756469	-0.244644	0.301152	-0.769197	-0.104952	-0.524525	-1.62551	-0.420906	-1.23039	17.3412	-2.9971
3	-0.671745	-0.854511	-0.707649	-0.564836	-1.02655	-0.752788	-0.646972	0.363465	-0.759367	-0.102144	-0.508272	-1.62141	-0.397018	-1.22623	17.6794	-3.2402
3.5	-0.652518	-0.844562	-0.683169	-0.559284	-1.03298	-0.751615	-1.06801	0.410214	-0.748621	-0.101787	-0.496616	-1.60702	-0.37365	-1.22049	17.6418	-3.44904
4	-0.631571	-0.832893	-0.654042	-0.554017	-1.03029	-0.751472	-1.48677	0.440143	-0.737565	-0.103691	-0.489233	-1.58299	-0.35124	-1.21355	17.2443	-3.61323
4.5	-0.608892	-0.819518	-0.621454	-0.549148	-1.01892	-0.753309	-1.88497	0.452821	-0.726055	-0.10882	-0.485854	-1.55037	-0.329748	-1.2053	16.5086	-3.72514
5	-0.584511	-0.804494	-0.586675	-0.544781	-0.999518	-0.756579	-2.24332	0.448045	-0.714339	-0.117389	-0.48603	-1.5103	-0.309349	-1.19599	15.4667	-3.77754
5.5	-0.558501	-0.787919	-0.55103	-0.541009	-0.972925	-0.761165	-2.54384	0.42606	-0.70264	-0.129674	-0.489233	-1.46416	-0.290145	-1.18576	14.1574	-3.7648
6	-0.530974	-0.76993	-0.515863	-0.537908	-0.940169	-0.766818	-2.77009	0.387566	-0.69113	-0.145865	-0.494876	-1.41347	-0.272191	-1.17484	12.6262	-3.68292
6.5	-0.50208	-0.750697	-0.48251	-0.535539	-0.902425	-0.77319	-2.90726	0.333632	-0.680018	-0.166023	-0.502299	-1.35986	-0.255551	-1.16343	10.9244	-3.52965
7	-0.472003	-0.730421	-0.452261	-0.533946	-0.860991	-0.780028	-2.94294	0.265742	-0.669483	-0.190134	-0.510805	-1.30502	-0.240208	-1.15175	9.10703	-3.30446
7.5	-0.440957	-0.70933	-0.426329	-0.533151	-0.817257	-0.787105	-2.86695	0.185707	-0.659656	-0.218103	-0.519673	-1.25069	-0.226154	-1.14006	7.23216	-3.00852
8	-0.409176	-0.687671	-0.405823	-0.533159	-0.772669	-0.794019	-2.67222	0.0956482	-0.650711	-0.249774	-0.528161	-1.19858	-0.213315	-1.12859	5.35932	-2.64488
8.5	-0.376916	-0.665705	-0.391715	-0.533955	-0.728693	-0.800562	-2.3543	-0.00209136	-0.642772	-0.284724	-0.535551	-1.15036	-0.201621	-1.11758	3.54795	-2.2182
9	-0.344444	-0.643702	-0.384823	-0.535503	-0.686782	-0.806394	-1.91193	-0.104952	-0.635933	-0.322682	-0.541132	-1.1076	-0.190944	-1.10722	1.85595	-1.73468
9.5	-0.312032	-0.62193	-0.385787	-0.53775	-0.648336	-0.8112	-1.34687	-0.210261	-0.630273	-0.363174	-0.544266	-1.07173	-0.181145	-1.09775	0.338396	-1.20187
10	-0.305528	-0.609625	-0.420694	-0.574909	-0.605995	-0.828448	-0.834534	-0.291471	-0.657987	-0.342374	-0.497041	-0.950041	-0.18911	-1.11061	-0.823384	-0.68171
10.5	-0.308626	-0.647784	-0.482919	-0.476389	-0.551783	-0.814124	-0.773318	-0.190788	-0.606145	-0.390587	-0.528207	-0.835002	-0.095811	-1.06143	-0.50049	-0.783769
11	-0.287212	-0.625682	-0.456023	-0.434324	-0.525861	-0.690756	-0.63137	-0.405969	-0.518574	-0.579357	-0.509214	-0.851373	-0.274683	-1.08625	-0.321748	-0.813604
11.5	-0.502254	-0.61286	-0.426376	-0.49318	-0.42097	-0.627329	-0.448834	-0.1829	-0.488009	-0.604206	-0.36382	-0.760554	-0.488141	-1.08354	-0.20463	-0.824699
12	-0.618188	-0.467184	-0.351234	-0.36573	-0.376385	-0.413402	-0.375903	-0.0786127	-0.514181	-0.241866	-0.475629	-0.706684	-0.529759	-0.953702	-0.194459	-0.544116
12.5	-0.661955	-0.451196	-0.284819	-0.198687	-0.295325	-0.256717	-0.395102	0.0779524	-0.560265	-0.0639336	-0.380692	-0.53079	-0.473146	-0.749285	-0.247522	-0.384479
13	-0.63558	-0.402258	-0.119651	-0.00337975	-0.334503	-0.215541	-0.164334	-0.0809569	-0.54712	-0.0875192	-0.358682	-0.334921	-0.438455	-0.60815	-5.62379e-08	-0.320201
13.5	-0.526369	-0.286804	-0.0464843	-0.081711	-0.208673	-0.180953	1.68301e-09	-0.0922102	-0.446136	-1.26803e-08	-0.456819	-0.19912	-0.40571	-0.487372	-0.00568598	-0.173583
14	-0.423941	-0.101281	-0.0385734	-0.0288411	-0.28807	-0.200131	-0.0251023	-9.05665e-09	-0.439756	-0.0669735	-0.390192	-0.113407	-0.285181	-0.407935	-0.307418	0.00605085
14.5	-0.360569	-1.67474e-08	-0.0124836	8.49158e-09	-0.207037	8.52989e-09	-0.053589	-0.212799	-0.301829	-0.31304	-0.166615	4.46287e-09	-0.191721	-0.460514	-0.358687	-0.0926572
15	-0.145523	-0.0610593	2.46439e-08	-0.137473	-0.179831	-0.179109	-0.181906	-0.348113	-0.104553	-0.504753	-0.0766046	-0.287541	-0.15991	-0.278725	-0.267479	-0.338279
15.5	2.85204e-08	-0.451987	-0.181622	-0.225094	-0.000145133	-0.500836	-0.12797	-0.554712	4.07318e-08	-0.760073	-6.18208e-10	-0.513398	-0.245188	-4.61679e-08	-0.626892	-0.27045
16	-0.10506	-0.669775	-0.312849	-0.227773	4.33605e-09	-0.721435	-0.196695	-0.656926	-0.1895	-0.915179	-0.0528283	-0.79867	-0.016034	-0.215969	-1.06995	2.18128e-08
16.5	-0.358693	-0.754712	-0.278588	-0.149892	-0.105548	-1.15541	-0.356474	-0.8286	-0.468935	-1.32134	-0.13177	-0.983735	1.29298e-08	-0.581815	-1.21478	-0.0853466
17	-0.385214	-0.94392	-0.385403	-0.327011	-0.369145	-1.39479	-0.755673	-1.13358	-0.325452	-1.63148	-0.262214	-1.07578	-0.0191855	-0.761052	-1.44493	-0.131446
17.5	-0.399747	-0.980137	-0.304112	-0.440062	-0.573069	-1.71698	-1.10057	-1.2419	-0.000986416	-1.64063	-0.463606	-1.0309	-0.308043	-1.02607	-1.60271	-0.236569
18	-0.536907	-0.999397	-0.264674	-0.467977	-0.692553	-1.75432	-1.16946	-1.69353	0.174057	-1.37336	-0.561136	-1.37981	-0.34503	-1.24496	-1.48864	-0.356419
18.5	-0.560345	-0.772706	-0.230773	-0.83523	-0.759266	-0.802118	-1.34075	-1.64159	0.258688	-0.941769	-0.704179	-1.68572	-0.555023	-1.19505	-1.38982	0.230048
19	-0.420516	-0.248786	-0.119207	-1.33788	-0.960334	0.969378	-1.5373	-0.795492	0.344636	-0.105153	-0.839842	-1.63315	-0.895159	-1.04609	-1.17013	1.59203
19.5	-0.440353	0.725273	0.112386	-1.3067	-1.12118	3.52505	-1.4061	0.399449	0.520167	0.975417	-1.26084	-0.934964	-0.971022	-0.29614	-0.809141	2.33973
20	-0.506421	1.50303	0.371972	-0.630726	-1.17074	5.27839	-0.567782	1.49328	0.693986	1.75667	-1.66447	0.353188	-1.30713	1.01072	-0.355122	2.22484
20.5	-0.244915	1.70373	0.499386	0.651441	-1.0697	5.64795	0.526402	2.10536	0.886868	2.07467	-1.85928	1.72884	-1.37928	3.10247	0.142035	1.88917
21	0.0359434	2.00932	0.556236	1.60022	-0.763269	5.7906	1.67924	2.27522	0.960257	2.20078	-1.70946	3.0042	-1.29735	4.16085	0.708666	1.60695
21.5	0.34278	1.88739	0.454943	2.161	-0.507155	5.62055	2.81523	1.78401	0.921991	2.33178	-1.16686	3.65668	-1.14222	4.608	1.11019	1.1645
22	0.50144	1.73165	0.148757	2.29755	-0.222036	5.17478	3.29525	0.934575	0.884669	2.26051	-0.67348	3.50407	-0.692846	4.73554	1.17083	0.472897
22.5	0.563385	1.62459	0.147083	1.6929	0.0523185	4.99866	3.44048	0.169024	0.863791	2.04637	-0.370231	3.28291	-0.314825	4.10637	1.05617	0.169026
23	0.514207	1.52863	0.415827	0.946363	0.155431	5.10859	3.53812	-0.428182	0.706922	1.78421	-0.194976	3.16522	0.0083275	3.21539	0.811879	-0.0362273
23.5	0.495627	1.26509	0.538229	0.581659	0.184418	5.07521	3.34527	-0.888523	0.624574	1.64866	-0.223532	3.25689	0.397437	2.87186	0.355808	-0.102363
24	0.246429	1.21662	0.682344	0.86182	0.36221	4.85989	3.30933	-1.06647	0.456756	1.30769	-0.399239	3.30713	0.706331	2.60504	-0.0778943	-0.176615
24.5	0.0106211	0.965857	0.870746	0.933357	0.376112	4.24654	3.24726	-0.998989	0.277787	0.724911	-0.524207	3.24711	0.782952	2.42435	-0.350265	-0.268143
25	0.0111349	0.396737	0.905803	1.08571	0.483563	3.93874	3.27297	-1.062	0.125633	0.285397	-0.396641	3.21919	1.02173	2.27209	-0.644703	-0.376546
25.5	-0.144443	-0.147812	0.98715	1.14539	0.534492	3.90259	3.08035	-1.04677	0.0448145	-0.24904	-0.240509	2.97217	1.27172	2.14522	-0.869195	-0.397785
26	-0.23211	-0.514699	1.13221	1.07477	0.715642	3.76138	2.92047	-0.956413	0.0426059	-0.728043	0.212416	2.73849	1.51846	1.96122	-0.900933	-0.472361
26.5	-0.171697	-0.721543	0.872533	0.83791	0.762526	3.92115	2.73393	-0.736524	-0.0821327	-0.820595	0.677703	2.53935	1.85988	1.84304	-0.898021	-0.54777
27	-0.223565	-0.727824	0.765489	0.549733	0.832918	4.01545	2.61103	-0.331911	0.00195972	-0.58699	0.975652	2.36964	2.00501	1.46165	-0.877739	-0.669406
27.5	-0.23137	-0.612592	0.680074	0.267969	0.942388	4.08206	2.74008	-0.053747	-0.0753597	-0.474322	1.23827	2.15248	2.38424	1.45462	-0.757839	-0.665701
28	-0.259346	-0.452217	0.555974	0.214725	0.890068	4.28015	2.92629	0.211561	-0.205838	-0.311965	1.60444	1.94955	2.6037	1.44097	-0.865252	-0.791261
28.5	-0.396439	-0.265868	0.292229	0.0892009	1.04615	4.16389	2.92843	0.490865	-0.204435	-0.208563	1.90577	1.81588	2.74587	1.46431	-0.944963	-0.894391
29	-0.439011	-0.182901	0.156636	-0.0724786	1.07578	4.2769	2.90508	0.835563	-0.307899	-0.216846	2.24777	1.70461	2.79938	1.4888	-0.844157	-0.708906
29.5	-0.286118	-0.191546	0.192363	-0.45509	1.09524	4.30051	2.95416	1.30361	-0.210338	-0.317915	2.56251	1.4996	2.83527	1.53166	-0.71441	-0.643118
30	-0.161878	-0.259656	0.129484	-0.490429	1.1866	4.3711	2.77852	1.57754	-0.339572	-0.306198	2.81973	1.41829	2.88226	1.45703	-0.491845	-0.468028
30.5	-0.245038	-0.540427	-0.0379601	-0.819934	1.30553	4.40122	2.53193	1.89359	-0.365392	-0.449292	2.84312	1.31017	2.90986	1.52591	-0.358012	-0.29561
31	-0.119166	-0.712811	-0.199134	-1.10102	1.24897	4.35199	2.23014	2.14456	-0.353935	-0.635596	2.80306	1.24853	3.08452	1.54513	-0.298782	-0.203305
31.5	-0.183524	-1.01849	-0.190971	-1.28031	1.29634	4.32589	1.74696	2.38034	-0.384655	-0.527024	2.81984	1.30459	3.10102	1.54771	-0.252226	-0.0533745
32	-0.21787	-1.26031	-0.0771205	-1.25881	1.28441	4.30822	1.59002	2.51452	-0.212953	-0.471783	2.85446	1.16261	3.19532	1.58899	-0.432037	0.118444
32.5	-0.129417	-1.36169	-0.13439	-1.24616	1.35577	4.33661	1.39489	2.75909	-0.120144	-0.208864	2.81317	0.922363	3.2515	1.53857	-0.627226	0.307125
33	0.0921022	-1.32987	-0.348624	-1.40747	1.48535	4.2817	1.21648	3.01952	-0.0115681	-0.1462	2.78458	0.790292	3.20067	1.6124	-0.778513	0.604438
33.5	0.216491	-1.42034	-0.460308	-1.38369	1.59876	4.29013	1.06013	3.14537	-0.0075856	-0.166667	2.85719	0.754501	3.22917	1.72729	-0.768316	0.777024
34	0.393103	-1.25775	-0.583579	-1.28479	1.78257	4.05076	0.719618	3.42611	0.0743281	0.00290068	2.55702	0.80283	3.35138	1.88427	-0.499397	0.99751
34.5	0.517268	-1.08429	-0.548598	-1.10503	1.86855	3.84933	0.554171	3.54763	0.208109	-0.0265296	2.39152	0.870479	3.37971	2.00297	-0.12871	1.04799
35	0.517929	-0.96962	-0.574835	-0.944823	2.01881	3.97996	0.298885	3.77854	0.158024	0.271634	2.21085	0.950962	3.66447	2.10924	0.192403	1.13569
35.5	0.771507	-0.827491	-0.678234	-0.541314	2.01597	3.92218	0.58442	3.89539	0.268998	0.401731	2.24132	0.918031	3.78726	2.22374	0.278464	1.13295
36	0.950564	-0.474091	-0.69949	0.000355133	2.09558	3.9019	0.503499	3.75339	0.231388	0.571786	2.32184	1.10709	3.83595	2.3011	-0.0553489	1.14784
36.5	0.948472	-0.308387	-0.828328	0.294558	2.29007	3.9221	0.637229	3.68231	0.317267	0.856953	2.42199	1.40546	3.83184	2.46298	0.322864	1.12774
37	1.06641	-0.154829	-0.775242	0.535327	2.36422	4.0161	0.882856	3.71372	0.222729	1.03642	2.6562	1.68952	3.80976	2.51523	0.714951	1.25819
37.5	1.02873	-0.108382	-0.855115	0.91942	2.20557	4.14164	1.00285	3.52014	0.208784	1.14772	2.71534	2.05039	3.958	2.51939	0.829515	1.36191
38	0.952562	0.0502098	-1.0081	1.06813	2.23843	4.14467	1.18273	3.30436	0.144169	1.30612	2.92433	2.40995	4.10751	2.56979	1.26915	1.44551
38.5	0.840496	0.231145	-0.907581	1.1102	2.03659	4.11859	1.50036	3.16628	0.109165	1.62764	2.9408	2.71344	4.26411	2.42406	1.71405	1.43014
39	0.807254	0.459682	-0.990431	1.04505	1.7566	3.96128	1.85845	2.99182	0.0413999	1.87613	2.99687	2.87725	4.13628	2.24505	2.0087	1.43681
39.5	0.736309	0.63244	-0.845553	1.07519	1.64026	3.93115	2.25021	2.88757	-0.0120106	2.22242	3.144	2.93133	3.96211	2.16414	1.9552	1.41213
40	0.695261	0.687718	-0.727639	1.00809	1.35754	3.93155	2.59856	2.73664	-0.14086	2.40984	3.28155	3.00287	3.83156	1.9217	1.90939	1.34915
40.5	0.634458	0.803375	-0.784839	0.981066	1.12302	3.96645	2.91872	2.47366	-0.332508	2.56528	3.19658	3.07269	3.64948	1.87408	1.53233	1.24988
41	0.660491	0.863959	-0.816535	0.687405	0.78346	3.73492	3.0903	2.54889	-0.409222	2.58931	3.01128	2.87738	3.41224	1.66709	1.0701	1.12601
41.5	0.402435	0.916095	-0.914121	0.462273	0.512505	3.6154	3.33247	2.44158	-0.603192	2.54253	2.9896	2.91004	3.27335	1.61665	0.823853	1.27135
42	0.198165	1.05863	-0.991195	0.241804	0.37839	3.5446	3.49806	2.39337	-0.732533	2.6479	2.8804	2.84615	2.98414	1.48325	0.550115	1.0871
42.5	0.00916544	0.999071	-0.992792	-0.134148	0.206737	3.36565	3.61489	2.36891	-0.851425	2.64713	2.6447	2.666	2.79149	1.22399	0.456727	1.09522
43	0.0864371	1.01442	-1.04568	-0.570121	-0.114495	3.22907	3.86264	2.28154	-1.08873	2.34341	2.61173	2.45491	2.46371	1.15127	0.306406	1.10842
43.5	0.0406471	0.977402	-1.17694	-1.14063	-0.463509	3.13075	3.99734	2.25004	-1.1971	2.12601	2.42568	2.29524	2.18766	1.07149	0.128031	0.877666
44	0.138401	0.981155	-1.26751	-1.46523	-0.784247	2.96524	4.07307	2.28238	-1.26923	2.03703	2.5933	2.10826	1.98456	0.900072	-0.0446658	0.681421
44.5	0.0530569	0.868892	-1.49767	-1.84641	-0.977174	2.82282	4.05332	2.35357	-1.38355	1.87411	2.66086	1.89484	1.67682	0.750497	-0.373211	0.623915
45	-0.0094659	0.723165	-1.69399	-2.07159	-1.26969	2.5958	3.995	2.41069	-1.53103	1.6977	2.66692	1.89021	1.46601	0.680955	-0.773636	0.566624
45.5	-0.205786	0.680115	-1.74641	-2.47969	-1.54013	2.52076	4.0893	2.31215	-1.74538	1.33674	2.58077	1.78795	1.24431	0.560698	-0.723353	0.511043
46	-0.474051	0.647154	-1.77397	-2.97696	-1.75689	2.30705	3.88259	2.31965	-1.89802	1.09061	2.65962	1.68013	1.07955	0.433954	-0.807699	0.329986
46.5	-0.801453	0.593264	-1.90584	-3.43798	-2.08084	2.10865	3.70317	2.20903	-2.04482	0.88222	2.60528	1.49829	0.881377	0.272426	-1.00605	0.095769
47	-0.893135	0.441795	-1.88695	-3.71653	-2.17639	1.95391	3.5061	2.09134	-2.08919	0.644368	2.43902	1.27847	0.796469	0.13141	-1.17382	-0.233881
47.5	-1.13736	0.341957	-1.88542	-4.03361	-2.30169	1.78309	3.36837	1.76831	-2.11894	0.68278	2.45959	0.93681	0.632412	-0.126597	-1.26429	-0.552059
48	-1.35989	0.119811	-2.04665	-4.31739	-2.38777	1.6634	3.24183	1.53187	-2.18414	0.76315	2.31111	0.592123	0.415427	-0.268242	-1.582	-0.691059
48.5	-1.55117	-0.0221535	-2.14219	-4.56444	-2.39514	1.62108	3.09423	1.29201	-2.28874	0.726395	2.23866	0.349015	0.306615	-0.511309	-1.9877	-1.00601
49	-1.68418	-0.13871	-2.09127	-4.64777	-2.46317	1.39023	2.83555	0.999898	-2.37739	0.549458	2.13244	0.263008	0.264776	-0.698295	-2.30669	-1.22548
49.5	-1.81595	-0.224834	-2.10192	-4.83201	-2.44986	1.18557	2.61105	0.754093	-2.51649	0.676543	2.12861	0.262501	0.334613	-0.840389	-2.53196	-1.54817
50	-1.94991	-0.269609	-2.1715	-4.98753	-2.34321	0.944124	2.16561	0.493259	-2.54074	0.558003	1.91183	0.133382	0.3482	-1.12103	-2.64802	-1.68158
50.5	-2.26501	-0.269183	-2.25176	-5.08868	-2.27049	0.603662	1.66816	0.210962	-2.56388	0.374439	1.73962	-0.0147738	0.296181	-1.37733	-2.65866	-1.97716
51	-2.53981	-0.330868	-2.24752	-5.10103	-2.20904	0.50094	1.38909	0.0127434	-2.55329	0.377713	1.73493	-0.176635	0.326144	-1.51336	-2.58527	-2.25318
51.5	-2.78434	-0.317382	-2.19443	-5.01195	-2.26169	0.307749	0.99072	-0.222103	-2.64891	0.280253	1.63897	-0.146951	0.378202	-1.70283	-2.50503	-2.4966
52	-2.97572	-0.344297	-2.13469	-4.94525	-2.19798	0.0265728	0.718904	-0.418879	-2.56018	0.200812	1.49318	-0.175242	0.351553	-1.96888	-2.76675	-2.59191
52.5	-3.15505	-0.310017	-2.15313	-4.78268	-2.13385	-0.115523	0.387059	-0.776867	-2.64722	0.0991486	1.41146	-0.214858	0.675121	-2.25861	-3.14128	-2.81166
53	-3.21221	-0.239949	-2.11636	-4.69962	-2.20897	-0.451446	0.417644	-0.981731	-2.58191	0.00372528	1.39206	-0.234883	0.771967	-2.44521	-3.49019	-2.97326
53.5	-3.32463	-0.314456	-2.13738	-4.49557	-2.02556	-0.759061	0.273709	-0.963925	-2.70603	-0.0318815	1.45725	-0.0820169	0.892053	-2.55658	-3.8252	-2.95181
54	-3.41374	-0.431099	-2.06962	-4.40038	-1.96641	-1.01315	-0.127447	-1.16343	-2.58437	-0.0683895	1.30207	-0.0901924	0.84741	-2.73408	-3.88639	-2.92386
54.5	-3.70725	-0.476809	-2.03203	-4.14382	-1.81142	-1.28778	-0.508481	-1.27425	-2.70177	0.113658	1.0731	0.0446919	0.814253	-2.93627	-3.84744	-3.01604
55	-3.80627	-0.476472	-2.02857	-3.91886	-1.77152	-1.28942	-0.707658	-1.28642	-2.73286	0.422797	0.845581	0.0458376	0.938471	-3.16665	-3.74678	-3.08836
55.5	-3.73291	-0.633676	-2.13475	-3.7117	-1.64031	-1.4772	-1.0237	-1.35383	-2.74978	0.659083	0.682151	-0.0273356	1.07278	-3.27745	-3.83935	-3.16231
56	-3.83434	-0.649909	-1.98208	-3.45598	-1.71239	-1.69025	-1.22995	-1.49043	-2.83935	0.542903	0.730181	-0.0125898	1.0975	-3.50681	-4.20073	-3.04761
56.5	-4.05271	-0.656419	-1.9273	-3.28403	-1.69408	-1.70153	-1.25689	-1.54841	-2.7821	0.472025	0.807635	0.109758	1.13315	-3.55934	-4.56882	-3.03963
57	-4.30519	-0.778339	-1.88516	-3.17431	-1.59795	-1.85348	-1.40421	-1.53594	-2.87708	0.27875	0.930909	0.258934	1.21487	-3.67868	-4.47824	-2.96126
57.5	-4.16134	-0.694628	-1.82714	-2.88084	-1.47884	-1.86976	-1.5988	-1.3568	-2.99619	0.0154823	0.900203	0.316996	1.26549	-3.84501	-4.61105	-2.86207
58	-4.14657	-0.851603	-1.80972	-2.76107	-1.4835	-1.85256	-1.64909	-1.40207	-3.06128	-0.212705	0.919434	0.375362	1.38848	-3.98229	-4.56971	-2.69916
58.5	-4.26382	-1.14269	-1.76024	-2.61823	-1.58467	-2.0947	-1.67578	-1.25027	-3.16408	-0.222762	1.05548	0.4438	1.44247	-4.0612	-4.31728	-2.75919
59	-4.3702	-1.39397	-1.778	-2.27094	-1.59958	-2.19391	-1.77185	-1.00874	-3.25037	-0.158588	1.1609	0.548737	1.34404	-3.95278	-4.38298	-2.65863
59.5	-4.54774	-1.4876	-1.69548	-2.18781	-1.47059	-2.26541	-1.7631	-0.870132	-3.31138	-0.146775	1.12693	0.548833	1.2639	-3.9357	-4.45683	-2.49026
60	-4.52613	-1.66446	-1.59483	-2.05355	-1.54171	-2.27408	-1.55938	-0.871712	-3.39748	-0.013729	1.23363	0.512114	1.18371	-3.96263	-4.4618	-2.46295
60.5	-4.57073	-1.74429	-1.61995	-1.94475	-1.4655	-2.2053	-1.45154	-0.883912	-3.57972	-0.0806483	1.31174	0.538621	0.936616	-4.00894	-4.60518	-2.44402
61	-4.47744	-1.80342	-1.52464	-1.78413	-1.45343	-2.30538	-1.37011	-0.631478	-3.55786	-0.346546	1.42853	0.569291	0.955446	-3.98102	-4.69862	-2.17173
61.5	-4.43044	-1.90641	-1.5872	-1.5045	-1.44907	-2.37612	-1.30278	-0.482002	-3.59919	-0.764483	1.43923	0.625369	0.86551	-3.99137	-4.71961	-2.07838
62	-4.34355	-2.0514	-1.64436	-1.3675	-1.4199	-2.41412	-1.21299	-0.328234	-3.66397	-1.23186	1.54585	0.648832	0.940463	-4.01859	-4.6519	-1.95061
62.5	-4.30826	-1.99285	-1.52161	-1.11722	-1.48006	-2.53535	-1.13255	-0.0853494	-3.82624	-1.5384	1.59175	0.66836	0.920035	-3.98324	-4.25017	-1.89522
63	-4.29825	-2.06032	-1.45324	-1.00164	-1.4594	-2.49374	-1.27062	0.0506039	-3.95759	-1.60309	1.69412	0.594537	0.870887	-3.91166	-3.93886	-1.72425
63.5	-4.26992	-2.14316	-1.52158	-0.967061	-1.40599	-2.34005	-1.42893	0.325466	-4.08701	-1.47634	1.76149	0.595214	0.872849	-4.01021	-3.72184	-1.60296
64	-4.2539	-2.10121	-1.52949	-0.816712	-1.33691	-2.21053	-1.29832	0.441602	-4.29117	-1.39589	1.83288	0.621555	0.845373	-3.89402	-3.74025	-1.45009
64.5	-4.39654	-2.03848	-1.46254	-0.723166	-1.35309	-2.136	-1.05285	0.689058	-4.37128	-1.40004	1.83568	0.525904	0.905904	-3.98843	-3.48443	-1.13658
65	-4.50894	-2.11052	-1.54851	-0.71033	-1.4091	-2.16666	-0.901537	0.708808	-4.60356	-1.53221	2.00801	0.730475	0.838771	-4.09887	-3.44118	-1.0811
65.5	-4.47948	-2.13951	-1.47168	-0.711812	-1.39988	-2.15354	-0.913913	0.877515	-4.65184	-1.58063	2.19558	0.737192	0.745143	-4.11305	-3.02134	-0.94298
66	-4.50853	-2.06904	-1.5095	-0.627773	-1.36333	-2.16581	-0.886439	1.09407	-4.66582	-1.62239	2.28606	0.726469	0.664747	-4.12532	-2.61948	-0.905222
66.5	-4.41455	-2.161	-1.46375	-0.402263	-1.38064	-2.20918	-0.699009	1.14841	-4.74096	-1.67357	2.25435	0.828883	0.53027	-4.13037	-2.45458	-0.74684
67	-4.45521	-2.05653	-1.43198	-0.279922	-1.23089	-2.15846	-0.514599	1.39885	-4.7116	-1.61839	2.3903	0.748746	0.596709	-4.12567	-2.43277	-0.785071
67.5	-4.55312	-2.20908	-1.31885	-0.135417	-1.2205	-2.2243	-0.344429	1.45503	-4.80293	-1.47932	2.52199	0.69359	0.448712	-4.16294	-2.37781	-0.722766
68	-4.50688	-2.13774	-1.3475	0.0859226	-1.17016	-2.21451	-0.162863	1.58056	-4.89498	-1.36048	2.54445	0.696604	0.556003	-4.24755	-2.46876	-0.76306
68.5	-4.55961	-2.06909	-1.31698	0.219424	-1.00529	-2.2324	0.0318762	1.75105	-4.74657	-1.30711	2.56105	0.718834	0.459911	-4.26538	-2.50215	-0.773878
69	-4.49411	-2.22772	-1.34334	0.345324	-0.975526	-2.17665	0.172778	1.87642	-4.82332	-1.44479	2.67149	0.779068	0.350514	-4.21695	-2.43728	-0.741678
69.5	-4.52353	-2.15781	-1.38947	0.481594	-0.993851	-2.28401	0.267501	1.97874	-4.89994	-1.43495	2.55072	0.683142	0.390711	-4.19771	-2.09101	-0.708301
70	-4.39754	-2.06189	-1.35739	0.676942	-1.04271	-2.21304	0.397915	2.14239	-4.86255	-1.4993	2.58051	0.646649	0.446297	-4.21643	-1.64903	-0.637077
70.5	-4.38183	-2.04042	-1.42903	0.667914	-1.01374	-2.15837	0.443489	2.28178	-4.83506	-1.67317	2.61247	0.662614	0.521873	-4.15258	-1.29058	-0.576811
71	-4.31584	-2.10308	-1.46944	1.02113	-0.984737	-2.01664	0.624095	2.51058	-4.70799	-1.70363	2.63231	0.700948	0.585077	-4.30323	-0.821342	-0.730012
71.5	-4.285	-2.06207	-1.42437	1.20865	-0.785747	-2.02506	0.669413	2.64193	-4.65132	-1.60753	2.87089	0.668843	0.511546	-4.25139	-0.589505	-0.666055
72	-4.18411	-2.11902	-1.27938	1.49422	-0.840598	-2.07215	0.820475	2.71871	-4.56649	-1.5916	3.04554	0.666295	0.411592	-4.18841	-0.479391	-0.488897
72.5	-4.01568	-2.07892	-1.18906	1.58857	-0.890316	-1.96186	1.05164	2.86876	-4.51774	-1.55275	3.18291	0.744755	0.349355	-4.17615	-0.572299	-0.475191
73	-3.86508	-2.01901	-1.38833	1.62793	-0.712114	-1.89608	1.41123	3.00541	-4.5089	-1.55747	3.16171	0.746308	0.271253	-4.11675	-0.531441	-0.393816
73.5	-3.74685	-2.00799	-1.33844	1.61071	-0.681975	-2.05999	1.60272	3.03744	-4.43479	-1.81641	3.19126	0.679193	0.274786	-4.15228	-0.575897	-0.227546
74	-3.64149	-2.06163	-1.3777	1.64073	-0.809282	-2.00312	1.57043	3.11355	-4.35916	-1.93137	3.34165	0.707312	0.167297	-4.10992	-0.685134	-0.212138
74.5	-3.60957	-2.18236	-1.3421	1.74118	-0.684282	-2.09272	1.54682	3.20542	-4.29259	-1.88391	3.31469	0.739578	0.33332	-4.0985	-0.626194	-0.18966
75	-3.47657	-2.03884	-1.18228	1.69359	-0.820609	-2.13522	1.55518	3.23419	-4.23221	-1.94291	3.36852	0.78423	0.467776	-3.95738	-0.606546	-0.0917849
75.5	-3.41427	-2.07879	-1.27266	1.68052	-0.680363	-2.21728	1.55768	3.37002	-4.08797	-1.99567	3.43382	0.894566	0.523542	-3.85409	-0.617796	-0.0125757
76	-3.45466	-2.06506	-1.31941	1.7746	-0.703689	-2.1598	1.64661	3.50472	-4.04133	-1.99074	3.42448	0.896494	0.415265	-3.91006	-0.76208	0.121254
76.5	-3.50636	-2.07832	-1.32511	1.80864	-0.756559	-2.23967	1.77433	3.55826	-4.02903	-2.14912	3.428	0.727264	0.432295	-3.92989	-0.681477	0.0969231
77	-3.422	-2.05056	-1.40616	1.81129	-0.625678	-2.32967	1.82486	3.65646	-3.96509	-2.08965	3.67976	0.861224	0.509498	-3.99151	-0.539685	0.201842
77.5	-3.30325	-2.05388	-1.35237	1.86403	-0.609969	-2.30063	1.75016	3.77675	-3.98827	-2.09251	3.66588	0.835001	0.622126	-4.01548	-0.579942	0.242576
78	-3.15596	-2.13883	-1.3588	1.82059	-0.479535	-2.18381	1.68879	3.83111	-3.94489	-2.07706	3.65509	0.837743	0.860608	-4.01742	-0.50251	0.129892
78.5	-2.99219	-2.28143	-1.38855	1.76473	-0.443336	-2.23541	1.615	3.91506	-3.82272	-2.10565	3.61588	0.846564	0.775622	-4.01503	-0.31432	0.302611
79	-2.76631	-2.15045	-1.3964	1.7788	-0.448829	-2.25976	1.64716	3.96104	-3.75628	-2.0363	3.54929	1.08713	0.839125	-3.93957	-0.285721	0.267164
79.5	-2.58066	-2.1972	-1.37783	1.83526	-0.33105	-2.38839	1.63271	4.06185	-3.68948	-1.89068	3.63049	1.16127	0.840465	-3.94618	-0.236028	0.277432
80	-2.47849	-2.26144	-1.33558	1.86933	-0.324085	-2.49033	1.73652	4.01862	-3.71041	-2.10201	3.566	1.15439	0.981925	-4.05354	-0.347718	0.322602
80.5	-2.40571	-2.24226	-1.20765	1.88526	-0.193507	-2.54697	1.7978	3.97264	-3.53987	-2.20843	3.44749	1.12145	1.10248	-4.05145	-0.443125	0.391531
81	-2.25614	-2.17362	-1.19117	1.80303	-0.120366	-2.72338	1.56177	4.10061	-3.55842	-2.3761	3.54065	1.17375	1.12078	-4.19389	-0.658938	0.475943
81.5	-2.00242	-2.10675	-1.15371	1.77971	0.00489402	-2.87851	1.5211	4.0537	-3.45514	-2.38074	3.37582	1.22584	1.1259	-4.28382	-0.800831	0.560037
82	-1.94413	-2.17453	-1.35865	1.88023	-0.00509548	-3.02579	1.60646	4.00575	-3.41657	-2.41932	3.36493	1.21575	1.12093	-4.34504	-0.743056	0.55409
82.5	-1.87672	-2.21307	-1.4367	1.82464	0.023369	-3.17563	1.44236	4.2283	-3.40014	-2.44286	3.31665	1.33836	1.22639	-4.40146	-0.483341	0.614326
83	-1.82875	-2.38465	-1.47055	1.92793	0.0366104	-3.24316	1.40853	4.29628	-3.21161	-2.60402	3.33611	1.26121	1.18104	-4.44185	-0.218105	0.622697
83.5	-1.69884	-2.26037	-1.54885	1.8842	0.2803	-3.25366	1.42612	4.28924	-3.20763	-2.53196	3.08672	1.35752	1.26912	-4.50305	-0.20463	0.685137
84	-1.56743	-2.38241	-1.47011	1.93966	0.497248	-3.16909	1.39959	4.24114	-3.12876	-2.19816	3.05246	1.40654	1.26224	-4.53059	-0.248764	0.775548
84.5	-1.55261	-2.30982	-1.60573	1.95046	0.601203	-3.23371	1.46256	4.3083	-3.02487	-2.1007	2.9088	1.3518	1.31727	-4.57269	-0.331316	0.889714
85	-1.55862	-2.30004	-1.58834	1.96752	0.557056	-3.27771	1.52901	4.32268	-2.79988	-1.84321	2.75188	1.41355	1.14332	-4.62762	-0.420527	0.979532
85.5	-1.35515	-2.32222	-1.5502	1.97784	0.606302	-3.21886	1.40221	4.24884	-2.78722	-1.85238	2.52264	1.52576	1.13839	-4.62264	-0.378921	1.10802
86	-1.33408	-2.29531	-1.51519	2.08075	0.704844	-3.24316	1.45114	4.42879	-2.80293	-1.75007	2.48005	1.61472	1.27388	-4.58632	-0.167994	1.13857
86.5	-1.37867	-2.25816	-1.49633	2.20023	0.796887	-3.33868	1.47625	4.44389	-2.60398	-1.58531	2.48695	1.69036	1.37169	-4.51609	-0.0190868	1.15853
87	-1.22674	-2.21774	-1.51064	2.24908	0.784516	-3.52488	1.193	4.26654	-2.57122	-1.88265	2.21342	1.728	1.45246	-4.46371	0.109412	1.18207
87.5	-1.12805	-2.33991	-1.51143	2.20174	0.829637	-3.50967	1.18497	4.23288	-2.55528	-2.15531	1.94503	1.7237	1.72917	-4.36904	0.195599	1.02118
88	-1.14814	-2.33054	-1.52544	2.3446	0.895977	-3.60706	0.996452	4.18376	-2.53431	-2.54479	1.684	1.62077	1.87875	-4.55747	-0.00790089	0.86114
88.5	-1.20031	-2.37222	-1.40408	2.41845	0.834617	-3.65884	0.984983	4.15712	-2.35722	-2.60653	1.58077	1.67684	1.92831	-4.546	-0.123489	0.778113
89	-1.2388	-2.41035	-1.40488	2.40672	0.822746	-3.68246	1.05567	4.13455	-2.32414	-2.69164	1.45619	1.68058	2.09237	-4.4618	-0.0927477	0.798012
89.5	-1.01842	-2.45363	-1.36292	2.5042	0.871287	-3.78376	1.03082	4.16799	-2.11939	-2.7792	1.44827	1.88341	2.11738	-4.39307	0.307332	0.776188
90	-1.06184	-2.38207	-1.36548	2.57106	0.919155	-3.75523	1.04368	4.01035	-2.10733	-2.90357	1.54166	1.94245	2.02169	-4.37613	0.661288	0.717213
90.5	-0.879122	-2.29267	-1.53226	2.45305	0.93326	-3.6899	1.11067	4.02952	-2.12642	-2.81632	1.42946	1.90907	2.09579	-4.287	0.86107	0.604811
91	-0.77989	-2.16054	-1.51143	2.4455	0.985684	-3.62821	1.26006	4.01348	-1.96313	-2.59051	1.34295	1.95356	2.19385	-4.12848	1.31574	0.572206
91.5	-0.513712	-2.07518	-1.44912	2.4125	0.980168	-3.60385	1.24379	4.03093	-1.88955	-2.56237	1.13176	1.98112	2.15199	-3.94083	1.4866	0.549608
92	-0.507949	-2.05268	-1.40208	2.46831	0.891321	-3.69619	1.1907	4.08354	-1.86818	-2.26881	1.09957	2.05053	2.19149	-3.83909	1.53792	0.686584
92.5	-0.405589	-2.08598	-1.39368	2.52846	0.835965	-3.69043	1.23421	3.98066	-1.84689	-2.23954	0.910921	2.01374	2.07071	-3.87889	1.63755	0.705797
93	-0.520959	-2.07301	-1.52175	2.7303	0.73948	-3.73525	1.37682	3.95531	-1.69777	-2.52229	0.638113	2.06949	1.97025	-3.80185	1.51773	0.635818
93.5	-0.598734	-2.09722	-1.61144	2.84726	0.754309	-3.84133	1.39663	3.8218	-1.67151	-2.50822	0.487537	2.05482	1.90966	-3.639	1.30736	0.737956
94	-0.637613	-2.09474	-1.48401	2.86052	0.769691	-3.93074	1.37524	3.96661	-1.67912	-2.39983	0.401242	2.16527	1.90113	-3.69932	1.24393	0.63819
94.5	-0.613161	-2.07385	-1.33012	2.90084	0.722736	-4.02944	1.31722	3.96524	-1.66797	-2.1671	0.403309	2.25881	1.9709	-3.69111	1.28369	0.629764
95	-0.521729	-1.89608	-1.35609	2.83879	0.729173	-3.91558	1.33454	3.90996	-1.68539	-2.20341	0.26522	2.20822	1.98054	-3.51026	1.38462	0.648117
95.5	-0.564389	-2.01754	-1.47787	2.91418	0.541407	-3.91657	1.3569	3.84641	-1.69882	-2.20167	0.11445	2.19043	1.97033	-3.59051	1.30743	0.542618
96	-0.628674	-1.87274	-1.52611	2.96326	0.56831	-3.95529	1.17255	3.96541	-1.58015	-2.29272	-0.0811673	2.10788	2.06339	-3.5065	0.968371	0.455785
96.5	-0.585094	-1.96226	-1.55258	2.94781	0.556291	-4.06729	1.29923	3.78996	-1.56636	-2.22083	-0.341387	1.98761	2.12437	-3.60766	0.648021	0.331266
97	-0.689763	-1.87789	-1.57567	3.05359	0.481562	-3.96985	1.22758	3.7153	-1.54976	-2.00366	-0.521894	2.04334	2.0694	-3.6536	0.60482	0.439055
97.5	-0.756935	-1.853	-1.5578	3.09041	0.571527	-4.08369	1.21181	3.88348	-1.50344	-2.08873	-0.334094	2.17427	2.04337	-3.5935	0.558639	0.437265
98	-0.649122	-1.77565	-1.61977	2.98795	0.542661	-4.11594	1.12614	3.77713	-1.43905	-2.22484	-0.292324	2.1169	2.0803	-3.52996	0.592973	0.330473
98.5	-0.662939	-1.7719	-1.57875	2.93208	0.48029	-4.05264	1.20654	3.84908	-1.45322	-2.20356	-0.520633	2.29546	1.98932	-3.46153	0.49513	0.29683
99	-0.532344	-1.79588	-1.68403	2.97472	0.486163	-4.19305	1.11541	3.72691	-1.38488	-2.30636	-0.582501	2.21418	1.90833	-3.44115	0.530987	0.209851
99.5	-0.512323	-1.78898	-1.76442	3.02307	0.536155	-4.18779	1.1139	3.73165	-1.34118	-2.28118	-0.739681	2.25648	1.97794	-3.50935	0.383812	0.0752188
100	-0.45059	-1.71173	-1.78451	2.95713	0.644161	-4.33339	0.950562	3.68326	-1.35881	-2.38224	-0.859372	2.41127	2.00354	-3.59392	0.0170139	-0.047559
100.5	-0.433125	-1.70111	-1.64462	2.96866	0.756021	-4.26762	1.03862	3.51161	-1.24749	-2.30578	-0.892915	2.30371	1.96787	-3.65604	-0.317963	-0.0871707
101	-0.462249	-1.547	-1.62268	3.00174	0.64144	-4.43344	0.938456	3.44318	-1.35002	-2.14379	-0.807469	2.21792	1.99507	-3.57595	-0.631042	0.0539972
101.5	-0.366145	-1.47615	-1.82612	2.93391	0.558057	-4.50222	0.933418	3.328	-1.25981	-2.18337	-0.862364	2.1317	1.89813	-3.57145	-0.682644	0.0297613
102	-0.332159	-1.48888	-1.75422	2.9444	0.442888	-4.38386	0.96309	3.29173	-1.19018	-2.05226	-0.88353	2.17355	1.74454	-3.61659	-0.695688	-0.0436231
102.5	-0.460051	-1.66196	-1.71527	2.81586	0.444696	-4.2881	0.975153	3.25197	-1.15803	-1.98063	-1.06209	2.1408	1.66639	-3.5045	-0.478298	0.0370184
103	-0.624486	-1.87153	-1.71037	2.98482	0.491309	-4.45397	0.883595	3.12663	-1.06602	-2.13733	-1.19542	2.01638	1.6415	-3.54234	-0.426211	-0.064339
103.5	-0.597248	-1.78606	-1.61858	2.83307	0.440295	-4.38945	0.74661	3.05463	-0.973649	-2.22237	-1.32177	1.95654	1.52906	-3.47401	-0.644599	-0.076639
104	-0.604852	-1.62635	-1.61237	2.92718	0.35253	-4.35342	0.599467	2.82458	-0.924914	-2.28024	-1.40595	1.96233	1.51306	-3.47991	-0.667027	-0.173196
104.5	-0.682663	-1.36371	-1.57395	3.0119	0.446679	-4.28968	0.558663	2.78168	-0.878982	-2.34653	-1.61072	1.9826	1.49423	-3.42184	-0.701538	-0.0387879
105	-0.718642	-1.28708	-1.59815	3.10563	0.4419	-4.22612	0.56278	2.69875	-0.758772	-2.39271	-1.77842	2.09076	1.46971	-3.42092	-0.757165	-0.000123121
105.5	-0.788874	-1.2575	-1.51837	3.07878	0.305452	-4.20106	0.588451	2.66027	-0.811774	-2.30522	-1.74651	2.03954	1.65297	-3.42249	-0.545821	-0.0424615
106	-0.811688	-1.47365	-1.46162	3.11623	0.191453	-4.24169	0.459664	2.62595	-0.612625	-2.19346	-1.99347	2.03328	1.59061	-3.45971	-0.244692	-0.0518766
106.5	-0.731375	-1.4558	-1.42489	3.02116	0.0896391	-3.98791	0.458542	2.47322	-0.610556	-1.9459	-1.93759	2.01681	1.56781	-3.37363	-0.0664158	-0.17617
107	-0.778991	-1.40254	-1.43152	3.02052	0.159956	-4.09311	0.399328	2.3925	-0.651768	-1.74977	-2.12027	1.9407	1.59358	-3.43787	0.0995576	-0.187891
107.5	-0.780112	-1.25915	-1.32356	3.11541	0.0902942	-4.10641	0.530821	2.17112	-0.544595	-1.74222	-2.31125	1.90897	1.48497	-3.35468	0.288259	-0.192794
108	-0.765103	-1.06514	-1.41517	3.14889	0.0510793	-4.04984	0.462906	2.08493	-0.47332	-1.82097	-2.34297	1.9009	1.40027	-3.37673	0.447019	-0.237152
108.5	-0.656041	-1.04937	-1.43037	3.07219	-0.0181472	-3.87917	0.488973	1.86647	-0.430437	-1.65807	-2.36139	1.9903	1.37085	-3.18105	0.562189	-0.27597
109	-0.672377	-1.024	-1.30802	3.05143	-0.0204891	-3.79541	0.608635	1.77865	-0.547089	-1.35509	-2.30945	1.85933	1.26922	-3.0808	0.656892	-0.316469
109.5	-0.771676	-1.06302	-1.38313	3.05022	0.0587235	-3.84134	0.516698	1.74467	-0.465574	-0.974876	-2.27397	1.88117	1.15644	-3.13879	0.845386	-0.429084
110	-0.798074	-1.14334	-1.46012	3.07659	0.125382	-3.60836	0.39536	1.71327	-0.327546	-0.907839	-2.11585	1.85033	1.17005	-3.07928	1.22431	-0.532522
110.5	-0.821972	-1.07176	-1.50129	2.9566	0.0857151	-3.57546	0.218826	1.62033	-0.257081	-1.0263	-2.13171	1.84849	1.07755	-2.99307	1.56869	-0.53817
111	-0.886933	-0.996536	-1.41757	2.86281	0.0507041	-3.56062	0.208751	1.40255	-0.357434	-1.07752	-2.05712	1.78032	0.94158	-3.09024	1.88807	-0.634722
111.5	-0.861396	-0.907569	-1.33414	2.84118	0.0131103	-3.46377	0.212701	1.35102	-0.338923	-1.02123	-1.98391	1.84569	0.933352	-3.09073	2.15454	-0.642864
112	-0.866595	-0.944997	-1.23085	2.57864	-0.0132199	-3.31407	0.335149	1.12938	-0.29275	-0.890904	-1.96833	1.79007	0.811805	-3.15117	2.16703	-0.462039
112.5	-0.876075	-0.865643	-1.17042	2.54449	-0.020698	-3.24144	0.403776	1.05353	-0.229938	-1.30523	-2.05707	1.74945	0.836505	-3.08853	2.02459	-0.435402
113	-0.838724	-0.81234	-1.19692	2.42738	0.0236014	-3.16298	0.30616	0.960722	-0.236503	-1.65137	-2.00707	1.68271	0.955941	-3.10883	1.90684	-0.40198
113.5	-0.713484	-0.722586	-1.17064	2.35314	0.0792077	-3.15362	0.377417	0.872291	-0.278032	-1.99579	-1.70899	1.65762	0.919496	-3.02478	1.82085	-0.358672
114	-0.807203	-0.656931	-1.07488	2.31513	0.0686866	-3.11471	0.0938098	0.786363	-0.0921154	-2.04026	-1.79532	1.62525	0.875267	-3.13321	1.82373	-0.389183
114.5	-0.893307	-0.709917	-0.811514	2.37801	0.0700867	-3.08797	-0.0568049	0.654391	-0.111318	-2.10567	-1.78354	1.62665	0.835316	-3.02453	1.89745	-0.34952
115	-0.822271	-0.798777	-0.801761	2.37958	0.152759	-3.21807	-0.149065	0.497051	-0.252054	-2.03046	-1.66845	1.50235	0.845633	-3.06717	1.78495	-0.185945
115.5	-1.02806	-0.881795	-0.95118	2.22667	0.192095	-3.16357	-0.114801	0.402759	-0.203971	-1.92539	-1.66135	1.49653	0.81893	-2.99891	1.58497	-0.240716
116	-1.12709	-0.847801	-0.956867	2.04987	0.0424861	-3.09711	-0.0398923	0.281881	-0.200085	-1.93921	-1.84792	1.39915	0.805295	-3.02349	1.11418	-0.182694
116.5	-1.11832	-0.875679	-0.851131	1.83988	0.143149	-3.00182	0.0150761	0.129167	-0.235013	-1.92458	-1.85655	1.32287	0.740092	-2.9879	0.844207	-0.215024
117	-1.17067	-0.862419	-0.764843	1.82514	0.122042	-2.96525	-0.0617263	0.106695	-0.149099	-1.83702	-1.82665	1.28608	0.431722	-3.14256	0.694917	-0.134151
117.5	-1.00537	-0.675571	-0.752933	1.73758	0.125273	-2.77711	-0.100067	0.025244	0.0231991	-1.87808	-1.90817	1.11899	0.478708	-3.09212	0.590792	-0.291076
118	-1.19488	-0.630968	-0.804017	1.73256	0.099933	-2.83746	-0.219409	0.0576949	0.0491897	-1.84891	-1.96125	1.04965	0.434335	-3.04285	0.628639	-0.289101
118.5	-1.16476	-0.614091	-0.807465	1.49752	0.303736	-2.84412	-0.402002	-0.0515083	0.0817268	-1.79094	-2.00735	1.01099	0.539093	-3.07129	0.892497	-0.31136
119	-1.08672	-0.567936	-0.71012	1.19161	0.330349	-2.75393	-0.428563	-0.170358	0.0972268	-1.72883	-2.00511	0.988104	0.544901	-3.07542	0.96184	-0.321988
119.5	-1.05928	-0.540571	-0.675492	1.13615	0.420689	-2.78799	-0.555478	-0.183939	0.19243	-1.56783	-1.92802	0.924215	0.641062	-2.97481	0.879123	-0.383076
120	-1.07914	-0.570097	-0.598472	0.91936	0.341965	-2.80113	-0.568691	-0.175356	0.239692	-1.41784	-1.86901	0.95257	0.623656	-2.97237	0.645315	-0.403675
120.5	-1.0441	-0.519697	-0.450844	0.809198	0.45133	-2.75884	-0.520175	-0.371082	0.250384	-1.41036	-1.80892	0.789472	0.727013	-2.95689	0.29124	-0.298178
121	-1.05736	-0.532994	-0.415112	0.637716	0.413956	-2.68179	-0.470258	-0.36054	0.33494	-1.49967	-1.7463	0.774006	0.865751	-2.90213	0.113645	-0.220913
121.5	-1.04864	-0.533328	-0.422879	0.649181	0.525625	-2.74233	-0.315154	-0.455455	0.429639	-1.72587	-1.65662	0.744573	0.903637	-2.77791	-0.00701493	-0.129572
122	-0.978624	-0.583468	-0.420756	0.717852	0.467214	-2.68345	-0.355884	-0.628832	0.51454	-1.93157	-1.74101	0.674901	0.846667	-2.74982	0.109741	-0.0492353
122.5	-1.01875	-0.631838	-0.479608	0.66932	0.611851	-2.76931	-0.3778	-0.628164	0.534898	-2.0542	-1.70703	0.494515	0.640573	-2.65127	0.22829	0.0459438
123	-1.03881	-0.633213	-0.448475	0.588733	0.722873	-2.68842	-0.462249	-0.556185	0.573352	-2.13062	-1.70419	0.472976	0.712729	-2.67899	0.218119	0.0575574
123.5	-1.00447	-0.576221	-0.30884	0.579187	0.728953	-2.64738	-0.613148	-0.719417	0.561355	-1.86536	-1.80761	0.364814	0.605006	-2.62156	0.0478117	0.152676
124	-0.976109	-0.599665	-0.347983	0.691774	0.77747	-2.46083	-0.451856	-0.787942	0.601767	-1.59451	-1.6802	0.31363	0.481207	-2.51151	-0.0624093	0.325511
124.5	-0.924488	-0.485258	-0.39349	0.431734	0.63668	-2.28323	-0.508503	-0.864381	0.709096	-1.29246	-1.7369	0.19291	0.386215	-2.49421	-0.309361	0.410433
125	-0.969152	-0.472058	-0.287345	0.338803	0.74372	-2.37665	-0.617388	-0.963461	0.747034	-1.13524	-1.82423	0.155102	0.467641	-2.39729	-0.486125	0.598843
125.5	-0.978443	-0.287988	-0.0878268	0.0964162	0.599854	-2.32423	-0.769161	-1.02058	0.725975	-1.09016	-1.64543	0.228453	0.54687	-2.32491	-0.380097	0.728722
126	-0.882921	-0.33422	0.130536	0.0830176	0.61371	-2.22197	-0.943897	-0.906129	0.694948	-1.08229	-1.82129	0.215458	0.447897	-2.27916	-0.145015	0.875779
126.5	-0.883053	-0.331601	0.2281	0.00275339	0.536512	-2.26663	-0.993887	-1.03543	0.825949	-1.23338	-1.91683	0.222104	0.568323	-2.16276	-0.0852136	0.939383
127	-0.827519	-0.333324	0.195385	-0.0363269	0.513451	-2.18555	-0.958595	-1.10107	0.822183	-1.31179	-1.80028	0.139343	0.711443	-2.06187	-0.0194902	0.869903
127.5	-0.937007	-0.295159	0.149681	0.0372936	0.430445	-2.0476	-0.828317	-1.29917	0.837224	-1.42563	-1.75758	0.174521	0.658221	-2.06571	-0.0829645	0.872322
128	-0.931911	-0.298507	0.200917	0.0159318	0.339191	-2.02141	-0.876705	-1.23745	0.969737	-1.36794	-1.48856	0.12785	0.628608	-2.00389	-0.0669855	0.728061
128.5	-0.942072	-0.429938	0.130498	-0.118831	0.332972	-2.02689	-0.966131	-1.25709	0.941895	-1.21564	-1.52342	0.0541824	0.689894	-1.94761	-0.144992	0.880598
129	-0.804839	-0.272841	0.247104	-0.197806	0.407202	-2.00554	-0.784575	-1.29008	0.963603	-0.776574	-1.48925	0.0336766	0.649915	-1.87382	-0.266241	0.912996
129.5	-0.766485	-0.326124	0.204706	-0.444335	0.347683	-2.04385	-0.780155	-1.44448	1.00057	-0.536282	-1.41334	0.0719355	0.514417	-1.76788	-0.194807	0.843585
130	-0.657225	-0.288769	0.320998	-0.431429	0.304846	-1.96616	-0.932413	-1.23621	1.0711	-0.284931	-1.38595	0.13753	0.675357	-1.65263	-0.0326421	1.04687
130.5	-0.531479	-0.22474	0.301719	-0.396106	0.252925	-1.75303	-1.07899	-1.19705	1.20174	-0.187827	-1.3371	0.117736	0.694464	-1.5515	0.150351	1.09354
131	-0.416213	-0.179486	0.412644	-0.479214	0.0254768	-1.68599	-1.106	-1.31733	1.10475	-0.240018	-1.39199	0.085339	0.633131	-1.32869	0.271443	1.00432
131.5	-0.388843	-0.259353	0.410839	-0.553139	-0.13313	-1.5664	-1.11896	-1.37128	1.22326	-0.363708	-1.43057	0.0593954	0.611305	-1.30782	0.504119	0.966634
132	-0.313807	-0.120325	0.523064	-0.677183	-0.0883726	-1.39354	-1.13071	-1.40068	1.23709	-0.641675	-1.37018	0.00242341	0.67364	-1.20184	0.382059	1.06875
132.5	-0.306629	-0.167236	0.562837	-0.597943	-0.135068	-1.17231	-1.09285	-1.33339	1.35785	-0.711757	-1.24206	0.0327386	0.603656	-1.20134	0.334442	1.21079
133	-0.27914	-0.0701035	0.466012	-0.651325	-0.247789	-1.16607	-0.952926	-1.41931	1.24992	-0.995538	-1.26834	0.0456959	0.759448	-1.25079	0.210355	1.33827
133.5	-0.184803	-0.14188	0.494011	-0.689922	-0.274876	-1.28207	-0.851657	-1.29955	1.25251	-1.26669	-1.30298	-0.0135163	0.919732	-1.20672	0.0315798	1.36024
134	-0.304495	-0.19282	0.551896	-0.725093	-0.298242	-1.30502	-0.914558	-1.24462	1.36201	-1.3801	-1.4965	-0.0846132	0.920944	-1.13213	0.0288479	1.45528
134.5	-0.491663	-0.163878	0.716573	-0.845228	-0.349487	-1.34711	-0.870684	-1.33982	1.42601	-1.28986	-1.5171	-0.142067	0.864309	-1.09553	0.0856369	1.46389
135	-0.472893	-0.0874452	0.787489	-1.00126	-0.342592	-1.33907	-0.852626	-1.28891	1.39228	-1.16191	-1.52946	-0.220646	0.916243	-0.989944	0.149791	1.57747
135.5	-0.344593	-0.0990582	0.69515	-0.996684	-0.440375	-1.27536	-0.877594	-1.24171	1.38223	-1.08128	-1.59788	-0.314216	1.07393	-0.949842	0.0300801	1.64466
136	-0.360648	-0.0757626	0.689169	-0.822904	-0.451334	-1.22205	-0.846863	-1.39075	1.45801	-1.05685	-1.41087	-0.393585	1.12369	-0.846022	-0.247681	1.66941
136.5	-0.356606	-0.101954	0.676071	-0.807339	-0.491692	-1.08498	-0.809928	-1.3443	1.48794	-0.845566	-1.32283	-0.270975	0.906899	-0.731471	-0.418753	1.72976
137	-0.501709	-0.0719652	0.699405	-0.945926	-0.4818	-1.04758	-0.781058	-1.38674	1.62306	-1.09489	-1.31485	-0.50273	0.788507	-0.596521	-0.61645	1.8029
137.5	-0.509574	-0.290978	0.806301	-0.866617	-0.652248	-0.887479	-0.901828	-1.25564	1.64278	-1.28059	-1.33186	-0.362847	0.748298	-0.510847	-0.875373	1.79773
138	-0.455585	-0.249138	0.772519	-1.10248	-0.683443	-1.02074	-1.11458	-1.23529	1.62313	-1.48375	-1.14445	-0.287925	0.752369	-0.470374	-0.879462	1.75631
138.5	-0.434198	-0.332401	0.873207	-1.06062	-0.947593	-0.87414	-1.29333	-1.38618	1.58473	-1.68091	-1.04766	-0.300941	0.701261	-0.411523	-0.541951	1.69356
139	-0.449174	-0.310719	0.871142	-1.07902	-0.938301	-0.88327	-1.57111	-1.26547	1.69073	-1.68614	-1.06314	-0.328819	0.712319	-0.350713	-0.54547	1.84449
139.5	-0.415989	-0.289569	0.991418	-1.08515	-0.981582	-0.856119	-1.61818	-1.30704	1.76486	-1.84381	-1.03698	-0.409881	0.836032	-0.264882	-0.718314	1.74337
140	-0.488063	-0.149748	0.992865	-1.21341	-1.06884	-0.81468	-1.60424	-1.41454	1.7939	-1.834	-1.04264	-0.353403	0.852968	-0.285952	-0.801531	1.78793
140.5	-0.592024	-0.112424	1.08982	-1.08502	-0.994776	-0.74268	-1.50222	-1.26529	1.85677	-1.83256	-0.922259	-0.194686	0.926635	-0.131268	-1.02817	1.73143
141	-0.516008	0.00451974	1.14578	-1.14313	-1.01585	-0.682007	-1.43646	-1.16698	1.87629	-1.9159	-0.80639	-0.23336	0.961642	-0.100206	-1.17463	1.76864
141.5	-0.298464	0.0234637	1.09403	-1.19685	-1.08226	-0.76563	-1.45482	-1.28563	2.01782	-1.75595	-0.866553	-0.292422	0.918378	-0.215079	-1.33657	1.88453
142	-0.210154	0.100081	1.10775	-1.17804	-1.16637	-0.791509	-1.52294	-1.25372	2.04441	-1.67376	-0.838305	-0.327246	0.789813	-0.114075	-1.23985	1.83318
142.5	-0.258647	0.162569	1.08701	-1.36111	-1.14538	-0.477758	-1.43151	-0.997828	2.12056	-1.46371	-0.937787	-0.33095	0.691911	-0.0273494	-1.12199	1.85538
143	-0.311624	0.0788823	1.22039	-1.32772	-1.23233	-0.422081	-1.47973	-1.04252	2.12239	-1.24596	-0.897127	-0.402774	0.662913	0.00846524	-0.881562	1.94627
143.5	-0.446537	0.0831985	1.2722	-1.33618	-1.22801	-0.276142	-1.55621	-1.02194	2.16635	-0.864293	-1.06573	-0.43963	0.665581	0.030093	-0.913587	1.87568
144	-0.39019	0.102388	1.39686	-1.28522	-1.33128	-0.0594906	-1.46588	-0.990408	2.2045	-0.698123	-1.03906	-0.678622	0.801087	0.211402	-0.786271	1.94436
144.5	-0.340773	0.202201	1.27501	-1.341	-1.31957	-0.000371865	-1.38096	-0.898387	2.31446	-0.645071	-1.07332	-0.645584	0.791342	0.265943	-0.985995	2.05391
145	-0.454152	0.196156	1.19417	-1.31656	-1.37409	0.0884138	-1.62381	-0.924346	2.32995	-0.528832	-0.942404	-0.425047	0.786601	0.314562	-1.19706	2.05211
145.5	-0.312798	0.220835	1.27049	-1.32159	-1.4772	0.107837	-1.67568	-0.953103	2.43269	-0.248742	-0.981767	-0.38545	0.783255	0.399184	-1.08687	2.1102
146	-0.162727	0.198316	1.33729	-1.38603	-1.51501	0.199217	-1.66268	-0.936122	2.47885	-0.158249	-0.89296	-0.214536	0.744809	0.44615	-0.814661	2.19766
146.5	-0.04935	0.187699	1.40208	-1.44113	-1.62262	0.32105	-1.54267	-0.704247	2.52332	-0.377995	-0.875175	-0.186876	0.918101	0.590389	-0.77001	2.25475
147	-0.1444	0.119309	1.36861	-1.26761	-1.57406	0.367371	-1.51031	-0.717584	2.51487	-0.798413	-1.05961	-0.254776	0.86769	0.661806	-0.6809	2.22815
147.5	0.0081512	0.136694	1.32515	-1.32823	-1.54808	0.382654	-1.32628	-0.75874	2.5087	-1.10828	-1.03146	-0.110454	0.819344	0.631198	-0.586334	2.17695
148	-0.00901601	0.175117	1.33926	-1.20827	-1.7329	0.580994	-1.36512	-0.727203	2.45642	-1.33388	-1.00033	-0.113211	0.932738	0.682351	-0.621468	2.18109
148.5	-0.127556	0.26027	1.32874	-1.2162	-1.85064	0.633676	-1.2642	-0.697953	2.60149	-1.37479	-1.04598	-0.206962	0.887245	0.83269	-0.529157	2.17979
149	-0.157804	0.310483	1.34488	-1.26829	-1.87689	0.759683	-1.27136	-0.689688	2.54101	-1.40214	-0.926849	-0.227483	0.771528	0.842676	-0.65248	2.11381
149.5	-0.044809	0.224583	1.40082	-1.36165	-1.93156	0.849747	-1.17557	-0.64871	2.54779	-1.5477	-0.856212	-0.147245	0.629199	0.830691	-0.596203	1.93973
150	-0.00482246	0.21626	1.31963	-1.35062	-1.86634	0.964303	-1.1812	-0.69292	2.61798	-1.60155	-0.859506	0.0708833	0.675991	0.969194	-0.47078	2.06663
150.5	0.0342087	0.180817	1.29774	-1.35361	-1.98219	1.17058	-1.19604	-0.819729	2.64604	-1.618	-1.02916	0.0920611	0.54641	0.932525	-0.329	2.03733
151	0.121213	0.213451	1.39156	-1.25039	-1.81264	1.26414	-1.13933	-0.762182	2.61531	-1.37482	-1.07469	-0.0303763	0.40414	1.03883	-0.166292	1.98441
151.5	0.125946	0.164402	1.3976	-1.26289	-1.77202	1.18904	-1.24626	-0.722772	2.61095	-1.30876	-1.0489	0.0355214	0.47572	1.0842	-0.127139	1.96301
152	0.0781194	0.134421	1.54926	-1.36763	-1.83117	1.18393	-1.3099	-0.650132	2.58709	-1.27739	-1.11188	0.143853	0.473004	1.01583	-0.203812	1.96531
152.5	0.0138727	0.0118128	1.62811	-1.37484	-1.83271	1.4232	-1.29347	-0.743313	2.61759	-1.25323	-1.07488	0.068023	0.657604	1.02479	-0.357829	1.85706
153	0.0747261	0.137623	1.56862	-1.39052	-1.99138	1.51419	-0.849648	-0.658751	2.58691	-1.25563	-0.891486	0.011713	0.756998	1.00948	-0.412636	1.89029
153.5	0.018235	0.112814	1.57917	-1.28647	-1.92362	1.34925	-0.756593	-0.60499	2.63968	-1.388	-0.788548	0.0373857	0.836639	1.04122	-0.445384	1.91042
154	-0.163878	0.189328	1.52771	-1.50687	-1.89837	1.28085	-0.883941	-0.517452	2.54215	-1.44558	-0.828495	0.0775161	0.77976	1.08992	-0.53964	2.01165
154.5	-0.188324	0.0546015	1.64311	-1.552	-1.90464	1.30486	-0.91909	-0.491134	2.55481	-1.32647	-0.799612	0.196223	0.663308	1.11244	-0.656667	1.86018
155	-0.219944	-0.040441	1.69821	-1.60455	-1.99346	1.3781	-0.950027	-0.495506	2.69186	-1.21466	-0.761201	0.195958	0.53232	1.15882	-0.623764	1.81093
155.5	-0.30397	-0.081053	1.63914	-1.6604	-1.78274	1.51019	-0.962689	-0.528737	2.64138	-0.904206	-0.716282	0.166212	0.391854	1.22142	-0.730614	1.82362
156	-0.338657	-0.171052	1.67119	-1.69538	-1.87032	1.62348	-0.766886	-0.44676	2.62649	-0.765052	-0.678596	0.0848868	0.249191	1.11942	-0.847231	1.71288
156.5	-0.23739	-0.224171	1.60035	-1.78366	-1.84922	1.72587	-0.640233	-0.479929	2.52681	-0.689917	-0.599531	0.0505329	0.192228	1.16824	-1.03331	1.65118
157	-0.0411167	-0.263619	1.62235	-1.7204	-1.88266	1.59643	-0.720408	-0.549031	2.56468	-0.684391	-0.591353	0.103167	0.133431	1.12625	-1.11125	1.68152
157.5	-0.00584707	-0.291143	1.38864	-1.68504	-1.79245	1.64575	-0.85729	-0.471996	2.54224	-0.772103	-0.520732	0.0977951	0.0276527	1.27273	-1.17999	1.72515
158	-0.026193	-0.42928	1.22706	-1.84442	-1.86384	1.61278	-1.09812	-0.505281	2.53316	-0.93632	-0.502629	0.0622472	0.08477	1.2761	-1.08622	1.63163
158.5	-0.125498	-0.491232	1.25077	-2.01029	-1.80698	1.58521	-1.22822	-0.419147	2.50002	-1.06672	-0.386548	0.0760206	0.175092	1.29873	-0.961988	1.52245
159	-0.139617	-0.412979	1.27291	-2.11792	-1.65167	1.59542	-1.34743	-0.433032	2.37005	-1.27543	-0.537329	-0.0113547	0.244764	1.25798	-0.918352	1.50241
159.5	-0.202472	-0.37905	1.35255	-1.88217	-1.55816	1.61519	-1.19346	-0.619729	2.36929	-1.4291	-0.569542	-0.0139626	0.281518	1.32328	-1.08621	1.3828
160	-0.298736	-0.374633	1.45216	-1.86732	-1.5542	1.76563	-1.11422	-0.67674	2.36841	-1.53225	-0.581699	-0.0827746	0.242697	1.30792	-1.30246	1.38081
160.5	-0.233745	-0.378419	1.45114	-1.85547	-1.57237	1.73617	-1.06151	-0.573883	2.421	-1.85673	-0.580088	-0.0368963	0.31631	1.32055	-1.37542	1.43481
161	-0.257573	-0.338703	1.48448	-1.92909	-1.66549	1.84204	-1.16076	-0.384654	2.45991	-2.30972	-0.568841	-0.0934026	0.32586	1.40046	-1.52392	1.31659
161.5	-0.228566	-0.38599	1.46367	-2.02071	-1.72381	1.75662	-1.09331	-0.551488	2.58214	-2.45475	-0.613868	-0.149519	0.26191	1.41982	-1.59281	1.28792
162	-0.164089	-0.405828	1.34553	-2.07018	-1.77845	1.79395	-1.06113	-0.54806	2.43721	-2.42771	-0.492703	-0.300074	0.239554	1.3557	-1.44492	1.29185
162.5	-0.245666	-0.437802	1.31555	-2.08177	-1.63516	1.76472	-1.0925	-0.386759	2.45958	-2.39262	-0.581078	-0.338785	0.259323	1.434	-1.22617	1.37016
163	-0.405215	-0.507472	1.23748	-2.13908	-1.52683	1.72859	-1.17051	-0.403576	2.50887	-2.11459	-0.615495	-0.375727	0.178441	1.49948	-1.00157	1.40987
163.5	-0.33857	-0.538719	1.3215	-2.19408	-1.53618	1.77373	-1.15977	-0.501181	2.54463	-1.69334	-0.647671	-0.360444	0.0554146	1.51281	-1.10513	1.42134
164	-0.161393	-0.539568	1.18762	-2.19444	-1.51015	1.80561	-1.13695	-0.466474	2.4823	-1.45087	-0.582584	-0.334389	0.0483739	1.45474	-1.2555	1.39059
164.5	-0.0529376	-0.469347	1.14845	-2.25581	-1.54379	1.89772	-0.944975	-0.31067	2.55785	-1.37659	-0.44147	-0.440919	0.120262	1.56013	-1.35009	1.49232
165	-0.162893	-0.52228	1.22419	-2.33151	-1.56906	2.00646	-0.906942	-0.431331	2.45893	-1.38239	-0.339334	-0.378996	0.0548893	1.6195	-1.60632	1.55417
165.5	-0.103638	-0.48114	1.18073	-2.34548	-1.52184	1.9821	-0.85682	-0.46506	2.40406	-1.5529	-0.38111	-0.382106	0.20225	1.69761	-1.43936	1.5265
166	-0.0760276	-0.261356	1.3919	-2.3018	-1.51863	2.02362	-0.980657	-0.471069	2.46399	-1.63908	-0.358502	-0.283054	0.209773	1.71117	-1.09576	1.51972
166.5	-0.0501163	-0.164936	1.3615	-2.16518	-1.59303	1.94588	-1.03852	-0.333721	2.61085	-1.77632	-0.539164	-0.235009	0.0366053	1.81704	-0.966826	1.56374
167	-0.0342875	-0.169831	1.37222	-2.07651	-1.52369	1.89123	-0.834716	-0.495024	2.50154	-1.81625	-0.660264	-0.235601	0.0516198	1.80347	-1.04658	1.41644
167.5	-0.00324366	-0.0982357	1.36945	-2.09434	-1.45383	1.91952	-0.726521	-0.73968	2.4299	-1.47007	-0.692396	-0.385619	0.0497638	1.83047	-0.904804	1.40264
168	-0.0172665	-0.0866482	1.23581	-2.11982	-1.402	1.85505	-0.757983	-0.646088	2.58418	-1.18732	-0.64219	-0.505985	0.100687	1.84718	-1.02279	1.28513
168.5	-0.0416619	-0.152591	1.17677	-2.21037	-1.30925	2.00909	-0.751022	-0.544365	2.60383	-1.152	-0.42084	-0.55168	0.0312883	1.97	-1.20198	1.38739
169	0.0171145	-0.282214	1.21807	-2.13779	-1.24605	2.16964	-0.841655	-0.576273	2.54206	-1.11058	-0.45854	-0.479791	-0.0976168	2.0054	-1.30431	1.22208
169.5	0.00668982	-0.416553	1.2649	-2.10009	-1.33324	2.16044	-0.837195	-0.541849	2.47983	-1.162	-0.482746	-0.407697	-0.0551622	2.03323	-1.36938	1.10502
170	0.0992147	-0.330312	1.22235	-2.04728	-1.30852	2.12332	-0.874099	-0.509915	2.48999	-1.25717	-0.570413	-0.450752	0.0915716	2.07379	-1.05586	1.08037
170.5	0.0295127	-0.286423	1.21792	-1.98779	-1.37759	2.12326	-0.905171	-0.583924	2.47233	-1.55159	-0.59595	-0.418676	0.176356	2.17763	-0.715497	1.09256
171	0.00262883	-0.141524	1.17363	-1.94842	-1.52105	2.16017	-0.710525	-0.634402	2.4852	-1.76286	-0.630979	-0.360793	0.0843027	2.14529	-0.590394	0.975154
171.5	-0.210761	-0.0250737	1.22112	-2.07487	-1.47109	2.20367	-0.526143	-0.540074	2.54295	-1.88535	-0.612553	-0.400772	0.164405	2.23695	-0.52094	0.84189
172	-0.293152	-0.0247731	1.35926	-2.2179	-1.45184	2.23844	-0.569673	-0.661385	2.52047	-1.73941	-0.683305	-0.490993	0.249314	2.12489	-0.604217	0.840008
172.5	-0.24505	-0.124586	1.28004	-2.31627	-1.38005	2.20968	-0.640868	-0.776641	2.61188	-1.58329	-0.59936	-0.505537	0.374683	2.21507	-0.723439	0.749131
173	-0.191154	-0.0934603	1.23559	-2.28824	-1.47017	2.18216	-0.363389	-0.780122	2.47099	-1.35157	-0.532297	-0.392926	0.488119	2.19233	-0.676317	0.839799
173.5	-0.197187	-0.150964	1.09978	-2.39982	-1.43824	2.2396	-0.282047	-0.702443	2.4705	-1.38732	-0.39091	-0.237589	0.355376	2.23135	-0.713757	0.937471
174	-0.273381	-0.0910897	1.14485	-2.41648	-1.47251	2.22965	-0.309454	-0.665521	2.43169	-1.25435	-0.349265	-0.237515	0.296283	2.28606	-0.640064	0.930558
174.5	-0.226113	-0.0832684	1.1022	-2.41885	-1.44098	2.17209	-0.269986	-0.788097	2.3241	-1.37471	-0.215772	-0.307535	0.12671	2.37047	-0.543709	0.711558
175	-0.209592	-0.0863789	1.04539	-2.53247	-1.53834	2.19183	-0.117504	-0.717657	2.38166	-1.52714	-0.292471	-0.338021	0.118665	2.28697	-0.458696	0.677083
175.5	-0.253402	-0.12897	1.0381	-2.67459	-1.44499	2.25879	-0.0570214	-0.723667	2.33146	-1.78912	-0.29493	-0.452128	0.386553	2.30259	-0.719132	0.671489
176	-0.247809	-0.163456	1.00169	-2.55136	-1.483	2.2769	0.102788	-0.871378	2.2956	-1.86912	-0.279993	-0.378891	0.519454	2.29427	-0.955602	0.604888
176.5	-0.260567	-0.187725	0.916571	-2.55788	-1.45811	2.29388	0.274963	-0.980565	2.14409	-2.02714	-0.354293	-0.405511	0.637694	2.23051	-0.996474	0.64469
177	-0.298413	-0.111887	1.01596	-2.51733	-1.37284	2.30622	0.273457	-0.844027	2.06994	-1.94403	-0.350428	-0.483234	0.724563	2.33667	-1.06601	0.616401
177.5	-0.116839	-0.000126796	1.13116	-2.43167	-1.40944	2.29546	0.202707	-0.916097	2.00512	-1.69057	-0.440127	-0.565347	0.857858	2.32412	-1.07361	0.529821
178	-0.254796	-0.0533611	0.931287	-2.48097	-1.45634	2.28867	0.104936	-0.986868	2.10682	-1.6455	-0.470336	-0.551577	0.921568	2.37465	-0.857599	0.53617
178.5	-0.262321	-0.307693	1.11073	-2.5392	-1.53045	2.25207	-0.0628974	-1.02936	2.06786	-1.69997	-0.512462	-0.585748	0.911616	2.3495	-0.737139	0.461987
179	-0.283409	-0.459878	1.029	-2.78172	-1.5078	2.30019	-0.192562	-1.06044	1.99141	-1.79127	-0.374311	-0.550713	0.83926	2.38742	-0.788684	0.376047
179.5	-0.271912	-0.592653	1.14978	-2.77436	-1.49053	2.35058	-0.320241	-0.949404	1.89849	-1.74115	-0.261507	-0.544296	0.932252	2.44711	-1.02147	0.222121
180	-0.204329	-0.726785	1.09809	-2.76392	-1.35161	2.22885	-0.221216	-0.915611	1.83357	-1.62962	-0.193502	-0.530258	1.02759	2.40472	-1.30862	0.0705841
180.5	-0.24145	-0.664973	1.04237	-2.63272	-1.37008	2.12384	-0.269046	-1.04217	1.77555	-1.616	-0.268552	-0.725578	0.997147	2.41053	-1.48557	0.0983157
181	-0.199462	-0.616569	0.96811	-2.59636	-1.32901	2.09023	-0.268816	-1.05732	1.7387	-1.54842	-0.359085	-0.786797	0.951887	2.43278	-1.69993	0.0656351
181.5	-0.254667	-0.65518	0.919579	-2.56407	-1.37944	2.20412	-0.155405	-1.12291	1.87509	-1.60103	-0.477924	-0.79036	0.835025	2.48524	-1.81285	0.0692489
182	-0.308716	-0.537256	0.717194	-2.60071	-1.32756	2.12906	-0.00907337	-1.09037	1.72656	-1.58285	-0.584314	-0.666488	0.724522	2.38564	-1.94708	0.100799
182.5	-0.357662	-0.504664	0.692613	-2.47389	-1.30081	2.02385	-0.121669	-0.997689	1.73859	-1.50499	-0.661952	-0.701656	0.775205	2.46981	-1.86065	0.145249
183	-0.316407	-0.461775	0.797973	-2.49876	-1.23349	1.85961	-0.223403	-0.870627	1.76801	-1.37536	-0.738509	-0.750634	0.759542	2.54074	-1.80288	0.113489
183.5	-0.407428	-0.417887	0.845674	-2.50963	-1.21694	1.93395	-0.378005	-0.959565	1.83967	-1.12745	-0.760289	-0.83207	0.937837	2.51147	-1.80253	0.139845
184	-0.341972	-0.400938	0.872077	-2.45946	-1.23353	1.93447	-0.295682	-1.12765	1.84538	-1.12071	-0.679512	-0.878764	0.882559	2.49854	-1.75674	0.233986
184.5	-0.338796	-0.455557	0.776928	-2.38031	-1.24483	1.92747	-0.268734	-1.09792	1.91045	-1.21115	-0.725147	-0.943688	1.07153	2.41603	-1.75595	0.265884
185	-0.375629	-0.432475	0.667807	-2.30708	-1.21731	1.92772	-0.381507	-1.22299	1.81264	-1.35964	-0.650247	-0.972682	1.00216	2.42661	-1.78954	0.339567
185.5	-0.279161	-0.397509	0.78887	-2.42313	-1.2471	1.98384	-0.406525	-1.13667	1.8573	-1.49755	-0.638153	-0.819017	1.07981	2.41673	-1.49394	0.483907
186	-0.26839	-0.435297	0.836656	-2.34802	-1.20928	2.04433	-0.474136	-1.14599	1.74543	-1.30065	-0.679906	-0.748631	1.1851	2.4659	-1.24557	0.469761
186.5	-0.335433	-0.335684	0.75266	-2.18523	-1.14817	1.98733	-0.696355	-1.10513	1.8032	-1.14608	-0.684148	-0.80318	1.26992	2.55405	-1.2546	0.421566
187	-0.289683	-0.429378	0.579739	-2.01291	-1.22322	2.04033	-0.436721	-1.09846	1.83561	-1.11144	-0.61547	-0.72442	1.32945	2.58302	-1.19939	0.291061
187.5	-0.346072	-0.37188	0.606236	-2.03307	-1.25874	1.98613	-0.478142	-1.02467	1.7408	-1.14527	-0.644502	-0.675412	1.21547	2.51944	-1.13793	0.199189
188	-0.33775	-0.495551	0.629935	-1.85733	-1.29218	1.92924	-0.303547	-1.07918	1.70336	-0.943106	-0.555009	-0.784477	1.22395	2.46983	-1.31643	0.100514
188.5	-0.371504	-0.549682	0.657535	-1.90722	-1.23742	1.91254	-0.1947	-1.07792	1.60416	-0.750608	-0.413706	-0.716658	1.2225	2.43074	-1.41582	0.0508389
189	-0.237964	-0.682651	0.591335	-1.97087	-1.21534	1.97092	-0.14391	-1.21486	1.68559	-0.611019	-0.405384	-0.700621	1.14658	2.4372	-1.36387	-0.0236188
189.5	-0.216993	-0.623552	0.587386	-1.92498	-1.19588	1.85826	-0.105257	-1.17167	1.68524	-0.582671	-0.468151	-0.624502	1.13564	2.49031	-1.36647	-0.00896487
190	-0.22399	-0.654126	0.572375	-1.93173	-1.24733	1.82569	-0.281948	-1.12366	1.71421	-0.492672	-0.556238	-0.518637	1.18742	2.36098	-1.3036	-0.035945
190.5	-0.380487	-0.524131	0.696349	-1.99279	-1.22825	1.76273	-0.432865	-1.06469	1.71777	-0.531859	-0.458645	-0.618351	1.25839	2.37878	-1.23722	-0.157142
191	-0.459876	-0.554838	0.61013	-2.08085	-1.23883	1.92344	-0.221013	-1.23718	1.7407	-0.785656	-0.411598	-0.600457	1.16853	2.42011	-1.06912	-0.206443
191.5	-0.386948	-0.451344	0.663658	-2.09554	-1.13865	1.83052	-0.192263	-1.11625	1.69018	-0.717443	-0.557321	-0.739679	1.06629	2.26271	-1.19955	-0.231899
192	-0.301361	-0.276033	0.726538	-2.13193	-1.08494	1.81565	-0.211587	-1.21297	1.76262	-0.502089	-0.859632	-0.735718	1.05549	2.2763	-1.22631	-0.0369737
192.5	-0.353808	-0.251031	0.693224	-2.15095	-1.16079	1.80003	-0.135154	-1.064	1.69898	-0.316943	-0.848805	-0.705447	0.918962	2.25638	-1.4934	-0.171479
193	-0.445599	-0.249697	0.56622	-2.24398	-1.07012	1.90321	0.119851	-1.13423	1.62181	-0.528332	-0.874172	-0.647209	0.968679	2.29587	-1.65386	-0.219077
193.5	-0.240837	-0.425581	0.602684	-2.20132	-1.04007	1.85538	0.171628	-1.01104	1.57163	-0.65692	-0.758091	-0.717588	0.925745	2.35989	-1.69297	-0.128849
194	-0.357153	-0.553999	0.56543	-2.19538	-1.03714	1.63368	0.109848	-0.95479	1.52716	-1.02512	-0.838991	-0.735454	1.01268	2.27557	-1.71601	-0.203877
194.5	-0.543673	-0.529333	0.64227	-2.07224	-0.989542	1.50582	0.0167511	-1.09101	1.51365	-1.33133	-0.670788	-0.643723	0.925997	2.19447	-1.69857	-0.235012
195	-0.658939	-0.461494	0.615405	-2.13567	-0.927019	1.57623	-0.0340647	-0.945685	1.48071	-1.34707	-0.672661	-0.691898	1.01409	2.16042	-1.44259	-0.296778
195.5	-0.7083	-0.491286	0.426106	-2.27505	-0.807236	1.62296	-0.116127	-0.870738	1.51765	-1.53492	-0.640403	-0.700052	0.990953	2.28837	-1.37438	-0.296045
196	-0.643886	-0.342809	0.40772	-2.26214	-0.90711	1.59091	-0.0107497	-0.920091	1.49312	-1.46385	-0.681073	-0.694188	1.03867	2.23774	-1.46358	-0.361985
196.5	-0.79463	-0.252216	0.404114	-2.23092	-0.796495	1.60572	0.19333	-0.967373	1.43937	-1.27721	-0.641168	-0.751548	0.937571	2.19229	-1.57264	-0.365037
197	-0.856602	-0.160346	0.295938	-2.05835	-0.703969	1.62397	0.12446	-0.943341	1.42234	-0.87516	-0.46961	-0.628098	0.993991	2.13731	-1.62248	-0.316548
197.5	-0.835112	-0.130531	0.430515	-2.08337	-0.671099	1.56639	0.0252448	-0.792379	1.45956	-0.564593	-0.5954	-0.621963	1.02234	2.08814	-1.60629	-0.385523
198	-0.775294	-0.152853	0.400097	-2.04835	-0.560208	1.61031	-0.149467	-0.89508	1.53604	-0.459544	-0.635108	-0.667736	1.08836	2.07811	-1.38447	-0.455536
198.5	-0.8793	-0.0849632	0.416726	-1.96619	-0.631219	1.57531	-0.252932	-0.84968	1.45227	-0.221653	-0.684546	-0.808046	1.05427	2.11692	-1.27893	-0.553527
199	-0.872379	-0.164921	0.473651	-2.11433	-0.637182	1.7064	-0.503918	-0.843164	1.50304	-0.18034	-0.825451	-0.776684	0.919743	2.04507	-1.25199	-0.743707
199.5	-0.858476	-0.144863	0.518468	-1.99318	-0.483451	1.67161	-0.567325	-0.934847	1.45732	-0.156938	-0.917627	-0.769867	1.00162	1.97216	-1.24961	-0.770463
200	-0.798605	-0.135991	0.481426	-2.10894	-0.502015	1.51021	-0.384406	-0.858982	1.40531	-0.15446	-1.00765	-0.753802	1.08044	2.00922	-1.339	-0.752105
200.5	-0.749826	-0.0450472	0.295607	-1.97544	-0.4326	1.48023	-0.243826	-1.02307	1.36421	0.0565994	-1.03588	-0.795256	1.10826	1.96644	-1.4381	-0.679954
201	-0.698864	-0.197935	0.318211	-2.06533	-0.372839	1.47057	-0.274221	-0.775719	1.44558	0.222309	-1.11878	-0.755198	1.2081	1.8765	-1.61436	-0.684089
201.5	-0.837884	-0.102768	0.347929	-2.09542	-0.208209	1.4047	-0.173354	-0.902807	1.49895	0.207342	-1.14514	-0.71576	1.26949	1.87529	-1.67377	-0.609108
202	-1.01292	-0.0591856	0.300927	-1.84448	-0.21604	1.43576	-0.140268	-0.784736	1.43012	0.173353	-1.05849	-0.768801	1.12392	1.8665	-1.51789	-0.601094
202.5	-1.00388	-0.0638369	0.365398	-1.91377	-0.137938	1.25853	-0.344613	-0.847263	1.46428	0.231245	-0.969653	-0.800768	1.00312	1.98696	-1.2509	-0.559873
203	-1.20316	0.0280941	0.473165	-1.79315	-0.118192	1.18936	-0.314741	-0.775961	1.43305	0.295233	-0.808982	-0.88021	0.939475	1.8548	-1.2156	-0.583118
203.5	-1.29148	0.161851	0.511821	-1.88499	-0.0532276	1.30203	-0.259651	-0.914974	1.50896	0.29065	-0.797793	-0.804587	0.798284	1.84295	-1.33011	-0.48723
204	-1.32467	0.123786	0.473939	-1.8536	-0.0104443	1.41968	-0.0530338	-0.880864	1.46354	0.231676	-0.816219	-0.904582	0.802078	1.89015	-1.34711	-0.429237
204.5	-1.42335	0.0887406	0.424727	-1.61872	0.0762886	1.29774	-0.0699855	-0.807981	1.3557	-0.028638	-0.746373	-0.934493	0.764389	1.84591	-1.4668	-0.333186
205	-1.34804	0.159425	0.29168	-1.47031	0.0853804	1.22404	0.0303409	-0.895833	1.40403	-0.19925	-0.972717	-0.914843	0.901092	1.8063	-1.76477	-0.454474
205.5	-1.3476	0.0854411	0.446484	-1.52956	0.0990365	1.30048	0.0947245	-0.6991	1.48782	-0.471013	-0.971355	-0.831745	0.923613	1.75263	-1.66538	-0.299689
206	-1.19479	0.0480412	0.455943	-1.438	0.139401	1.26299	-0.0114153	-0.567924	1.35481	-0.49235	-1.07276	-0.764196	1.03378	1.8079	-1.42331	-0.255674
206.5	-1.02059	0.0817532	0.511488	-1.39842	0.0579178	1.2087	-0.312649	-0.488518	1.43754	-0.602509	-1.1983	-0.724798	1.00412	1.68709	-1.33163	-0.426392
207	-0.870586	0.265383	0.566566	-1.36689	0.0482951	1.18137	-0.446191	-0.541289	1.39216	-0.59598	-1.45577	-0.65988	1.08062	1.79094	-1.31744	-0.532239
207.5	-0.762691	0.281804	0.753787	-1.30089	0.180786	1.27317	-0.301696	-0.764459	1.34751	-0.444763	-1.35327	-0.607133	1.08324	1.9358	-1.22157	-0.590478
208	-0.773279	0.38527	0.593212	-1.17775	0.313927	1.23701	-0.373528	-0.628405	1.31255	-0.401266	-1.21005	-0.633947	1.05997	1.80406	-1.30246	-0.674954
208.5	-0.800258	0.612258	0.607039	-1.13591	0.223987	1.24988	-0.357463	-0.550526	1.29742	-0.625198	-1.04045	-0.551531	1.01057	1.89055	-1.49303	-0.611106
209	-0.966223	0.604739	0.591852	-1.04734	0.327815	1.25855	-0.194001	-0.622953	1.27423	-0.642355	-1.05253	-0.559019	1.11578	1.94485	-1.35997	-0.598514
209.5	-0.999646	0.555133	0.544952	-1.06716	0.393067	1.25773	-0.196399	-0.5309	1.19134	-0.35135	-1.01432	-0.687909	1.10293	1.84373	-1.29268	-0.779246
210	-1.10963	0.742428	0.450699	-0.915009	0.405814	1.25654	-0.165147	-0.565594	1.1775	-0.150384	-1.0905	-0.636436	1.08222	1.8686	-1.1241	-0.553188
210.5	-1.14117	0.850676	0.500061	-0.882549	0.407967	1.31851	-0.172619	-0.640559	1.26991	-0.0438324	-1.14047	-0.566774	0.982805	1.87821	-0.906812	-0.564295
211	-1.13382	0.945693	0.541472	-0.717089	0.514042	1.37075	-0.0556151	-0.572136	1.24083	-0.118853	-1.08312	-0.452137	1.03975	1.83008	-0.661741	-0.505467
211.5	-1.1995	0.814981	0.619016	-0.745547	0.462939	1.2454	0.0519397	-0.420746	1.13182	-0.379685	-1.14913	-0.537986	1.02752	1.78685	-0.492674	-0.556804
212	-1.36073	0.701304	0.858009	-0.69768	0.560071	1.35587	0.130626	-0.500493	1.17842	-0.430935	-1.22311	-0.529986	1.13326	1.67825	-0.534329	-0.393872
212.5	-1.40711	0.671168	0.986352	-0.649177	0.536614	1.36154	0.143362	-0.543961	1.25235	-0.51586	-1.24877	-0.499935	0.945232	1.73844	-0.677899	-0.420943
213	-1.40172	0.831967	0.987909	-0.666124	0.455369	1.48492	0.467266	-0.637838	1.22114	-0.390111	-1.42754	-0.561703	0.779595	1.68567	-0.780136	-0.406037
213.5	-1.32488	0.726891	0.923102	-0.620687	0.635973	1.3304	0.316235	-0.632912	1.10713	-0.365674	-1.40393	-0.478388	0.794869	1.81032	-0.701325	-0.410821
214	-1.39013	0.874635	0.811795	-0.651305	0.603339	1.41771	0.163311	-0.456218	1.15508	-0.45976	-1.3729	-0.413252	0.944431	1.74624	-0.674943	-0.388191
214.5	-1.26418	0.788203	0.799601	-0.482515	0.658096	1.40871	0.265932	-0.48759	1.21848	-0.52708	-1.26789	-0.33379	0.9125	1.61763	-0.457589	-0.39614
215	-1.27498	0.698713	0.881671	-0.678841	0.68537	1.38031	0.241816	-0.472314	1.07888	-0.596987	-1.10531	-0.428919	0.971087	1.58958	-0.248273	-0.33024
215.5	-1.31751	0.64313	0.830131	-0.58029	0.776903	1.4552	0.339467	-0.546949	1.04609	-0.72697	-1.13285	-0.389789	1.04096	1.457	-0.514464	-0.385214
216	-1.22058	0.793942	0.837641	-0.47687	0.663971	1.34944	0.25738	-0.505924	1.08635	-0.952382	-1.01932	-0.466888	0.993134	1.39294	-0.761197	-0.422058
216.5	-1.32361	0.906068	0.834937	-0.463007	0.617239	1.32079	0.34072	-0.435025	1.04051	-1.1918	-0.82688	-0.480511	0.783185	1.50113	-0.934715	-0.352963
217	-1.22425	0.806229	0.853844	-0.507609	0.609173	1.33766	0.229478	-0.429676	1.04136	-1.27858	-0.955137	-0.546871	0.857566	1.46846	-1.07577	-0.366703
217.5	-1.19096	0.690732	0.795976	-0.512134	0.632481	1.33648	0.152349	-0.46456	1.06357	-1.30068	-0.932354	-0.528409	0.91782	1.48556	-1.26236	-0.402441
218	-1.20283	0.716428	0.633196	-0.489309	0.720611	1.51584	0.180547	-0.405398	1.07713	-1.117	-1.08268	-0.294049	0.885949	1.48962	-1.22542	-0.44116
218.5	-1.32207	0.85827	0.619615	-0.378498	0.597454	1.47592	0.305766	-0.303627	1.07721	-0.839597	-1.00538	-0.34953	0.937614	1.48313	-1.15857	-0.470812
219	-1.28361	0.811128	0.537264	-0.351118	0.56697	1.37948	0.264792	-0.313128	1.17168	-0.638139	-0.88264	-0.291991	1.04825	1.46919	-1.10276	-0.520421
219.5	-1.33302	0.944256	0.617601	-0.258888	0.556821	1.37448	0.11729	-0.30885	1.09357	-0.535273	-0.738357	-0.279399	0.858083	1.49184	-1.11082	-0.59215
220	-1.2615	0.927901	0.603226	-0.284282	0.65361	1.47516	0.0449625	-0.139983	1.09893	-0.486478	-0.652533	-0.300706	0.652128	1.41826	-1.28034	-0.681217
220.5	-1.26717	0.896169	0.731415	-0.349303	0.699829	1.42808	0.286263	-0.146703	1.15099	-0.588042	-0.701326	-0.349049	0.720004	1.43713	-1.29897	-0.691728
221	-1.40727	0.796248	0.89752	-0.222329	0.692889	1.43749	0.317468	-0.0950842	1.15724	-0.599637	-0.729315	-0.33015	0.653753	1.33093	-1.52328	-0.758907
221.5	-1.36847	0.708883	0.853603	-0.236633	0.808838	1.32854	0.477858	-0.272015	1.19373	-0.454209	-0.662385	-0.25888	0.611227	1.38381	-1.61896	-0.685507
222	-1.3456	0.679323	0.855383	-0.064658	0.905364	1.35725	0.529569	-0.290046	1.24164	-0.115703	-0.616723	-0.3202	0.623603	1.36357	-1.48378	-0.71264
222.5	-1.40988	0.749657	0.774237	0.0637122	0.900361	1.36906	0.403944	-0.219608	1.16875	0.0123293	-0.73268	-0.344726	0.715077	1.4327	-1.39812	-0.704967
223	-1.36316	0.645264	0.681856	0.204172	0.871273	1.22157	0.253157	-0.250379	1.09861	0.113436	-0.703409	-0.357158	0.677564	1.27579	-1.19605	-0.602915
223.5	-1.45588	0.54966	0.706532	0.292557	0.793405	1.24232	0.254609	-0.207778	1.23036	0.202315	-0.708908	-0.493276	0.728116	1.1818	-1.07882	-0.533171
224	-1.45349	0.481427	0.845415	0.429762	0.934587	1.39291	0.321454	-0.145227	1.24614	0.418892	-0.813992	-0.455587	0.673415	1.19224	-0.983796	-0.513861
224.5	-1.37577	0.545717	0.762355	0.459136	0.998559	1.55624	0.554514	-0.0529566	1.26239	0.563511	-0.776971	-0.414413	0.730699	1.23397	-1.09511	-0.372243
225	-1.44592	0.659569	0.83795	0.503303	1.00744	1.47593	0.509868	-0.182113	1.30055	0.462367	-0.803646	-0.396271	0.728787	1.24937	-1.33264	-0.361081
225.5	-1.58836	0.595636	0.866883	0.545957	1.07153	1.33549	0.479061	-0.197971	1.31308	0.11221	-0.747416	-0.30392	0.689798	1.19178	-1.30189	-0.356906
226	-1.62611	0.524594	0.857665	0.569414	1.03238	1.34262	0.461533	-0.186301	1.31929	-0.11155	-0.602837	-0.238464	0.640316	1.19172	-1.30061	-0.321517
226.5	-1.73248	0.437849	0.770998	0.784845	0.96653	1.20508	0.292524	-0.0388511	1.26073	-0.263962	-0.530645	-0.183246	0.668233	1.30453	-1.50281	-0.287856
227	-1.45786	0.455645	0.853096	0.841311	0.909793	1.13799	0.263761	-0.076803	1.26811	-0.366227	-0.509493	-0.154139	0.692136	1.14911	-1.46236	-0.42059
227.5	-1.40184	0.316179	0.839903	0.779985	0.855365	1.03655	0.311749	-0.134022	1.3378	-0.55795	-0.579614	-0.185946	0.51915	1.26667	-1.31263	-0.380285
228	-1.33126	0.37195	0.780122	0.97648	0.765282	1.16031	0.314533	0.0244004	1.44244	-0.630073	-0.631181	-0.211916	0.460169	1.24074	-1.34837	-0.496749
228.5	-1.35211	0.447891	0.764176	0.994522	0.87873	1.1853	0.344455	0.0355785	1.39879	-0.699639	-0.558909	-0.181379	0.431263	1.21053	-1.42198	-0.47762
229	-1.39298	0.400208	0.875609	1.06328	0.822186	1.22559	0.575945	-0.118851	1.44488	-0.531195	-0.534767	-0.147564	0.324821	1.35328	-1.53011	-0.488963
229.5	-1.28555	0.310986	0.753305	1.02947	0.847153	1.1344	0.631654	-0.105176	1.51228	-0.516597	-0.451095	-0.158727	0.224367	1.36613	-1.4726	-0.534797
230	-1.31338	0.466315	0.723703	1.11604	0.772054	1.20731	0.55957	0.0220443	1.44596	-0.391162	-0.44976	-0.0778012	0.410884	1.20469	-1.12968	-0.498526
230.5	-1.35289	0.465016	0.742201	1.16571	0.829438	1.1386	0.413036	0.0407073	1.5328	-0.0586758	-0.361682	-0.0154699	0.389262	1.14496	-0.878043	-0.496084
231	-1.35184	0.482195	0.832302	1.18657	0.860208	1.12587	0.409989	-0.146273	1.52804	0.234068	-0.590322	-0.0270133	0.637477	1.23774	-0.612064	-0.589685
231.5	-1.35961	0.430402	0.88912	1.14384	0.896664	1.06694	0.386504	-0.147256	1.48295	0.372676	-0.724239	-0.00689542	0.472565	1.16036	-0.483595	-0.463774
232	-1.37419	0.458127	0.977411	1.41482	0.903263	1.07865	0.279632	-0.0376059	1.52151	0.33348	-0.712779	0.0440645	0.352422	1.16575	-0.467023	-0.426175
232.5	-1.41508	0.634269	0.873757	1.44404	0.905168	1.08361	0.297477	-0.128154	1.50896	0.35282	-0.548804	0.0534842	0.375897	1.21559	-0.705309	-0.471911
233	-1.51093	0.551521	0.897326	1.61089	0.942379	1.21539	0.274812	-0.0870774	1.63621	0.000477182	-0.396304	0.121801	0.496605	1.10306	-0.954391	-0.484464
233.5	-1.53939	0.551074	0.920032	1.69033	0.905676	1.08096	0.329944	-0.152423	1.67291	-0.17257	-0.335569	0.0700648	0.520437	1.07814	-0.979902	-0.42952
234	-1.59936	0.529616	1.02312	1.5482	0.867105	0.944475	0.27966	-0.154488	1.65105	-0.334391	-0.374985	0.193693	0.447192	1.01405	-1.02623	-0.299794
234.5	-1.39106	0.476245	1.14833	1.52636	0.871575	0.874336	0.353016	-0.18873	1.60029	-0.374269	-0.313629	0.127477	0.459422	1.11555	-0.72534	-0.361731
235	-1.32136	0.376017	1.17725	1.48797	0.881372	0.703969	0.401119	-0.0987929	1.66706	-0.234211	-0.279117	0.102404	0.445709	1.11392	-0.516078	-0.418347
235.5	-1.28835	0.404031	1.19216	1.48268	0.850899	0.753474	0.418779	-0.0575293	1.49999	-0.118951	-0.281325	-0.061607	0.54647	1.21101	-0.636855	-0.319946
236	-1.35443	0.533053	1.08582	1.50461	0.867317	0.756254	0.382545	-0.0392625	1.60118	-0.1879	-0.262888	-0.019971	0.519403	1.10954	-0.794032	-0.342412
236.5	-1.23497	0.517486	1.03196	1.3983	0.944899	0.733174	0.464578	-0.139386	1.74051	-0.307543	-0.264705	-0.0675132	0.599598	1.11681	-0.921674	-0.499369
237	-1.12297	0.544993	0.992407	1.41141	1.07803	0.816098	0.481431	-0.158488	1.61193	-0.362838	-0.266696	-0.0498229	0.570401	1.07376	-0.880104	-0.424329
237.5	-1.00819	0.387947	0.904568	1.46041	0.957281	0.920679	0.472056	-0.010468	1.54802	-0.464546	-0.168347	0.0778446	0.386624	1.10888	-0.92864	-0.538926
238	-1.1033	0.375762	1.01811	1.49091	1.048	0.875855	0.313087	0.0427319	1.66008	-0.553197	-0.134953	0.142167	0.306763	1.07067	-0.838673	-0.508682
238.5	-1.05439	0.443264	1.04037	1.45511	0.964643	0.797508	0.289526	-0.013116	1.594	-0.580857	-0.13993	0.141954	0.312612	0.947667	-0.905365	-0.53383
239	-1.13238	0.509314	1.1958	1.36994	0.895222	0.872422	0.30446	-0.0779171	1.64856	-0.604141	-0.266645	0.0600081	0.427327	1.01315	-0.844617	-0.592831
239.5	-1.05224	0.387822	1.27634	1.45309	1.02099	0.863432	0.362039	-0.139802	1.68641	-0.513642	-0.0797254	0.033995	0.419866	1.07034	-0.814501	-0.618462
240	-0.78161	0.333528	1.33551	1.2772	1.05435	0.792454	0.413516	-0.0504165	1.75419	-0.433034	0.0364799	0.02263	0.475248	0.948425	-0.96659	-0.646689
240.5	-0.689363	0.291488	1.34298	1.33667	1.01298	0.615713	0.451222	-0.130318	1.88956	-0.468571	0.0851637	0.0242183	0.408098	0.920932	-1.15934	-0.684605
241	-0.668182	0.226548	1.36288	1.38412	1.03923	0.629309	0.371171	0.0535325	1.78133	-0.323495	0.0823456	-0.0117999	0.520548	0.907067	-1.4116	-0.557428
241.5	-0.594539	0.292143	1.32342	1.42146	1.08701	0.556039	0.456375	-0.0194978	1.89359	-0.083903	-0.023553	0.114476	0.513721	0.876747	-1.46611	-0.517028
242	-0.649145	0.167141	1.1956	1.30784	1.17377	0.484323	0.432547	-0.158671	1.86385	0.101635	0.0277749	-0.0649866	0.55636	0.747288	-1.33581	-0.539808
242.5	-0.655845	0.234467	1.07153	1.35961	1.17268	0.502943	0.440759	-0.112429	1.86315	0.198206	-0.111639	-0.177011	0.52802	0.727229	-1.08146	-0.416437
243	-0.502878	0.413401	1.19293	1.48228	1.14387	0.523319	0.383494	0.0137049	1.77219	-0.0139257	0.0367801	-0.0765879	0.398055	0.800611	-0.956003	-0.416619
243.5	-0.438169	0.363082	1.2329	1.66898	1.07941	0.470048	0.387102	-0.138576	1.78586	-0.253026	-0.00297576	-0.0805244	0.410619	0.808336	-1.04421	-0.472509
244	-0.245874	0.334777	1.18507	1.71406	1.1338	0.534998	0.529411	-0.0953908	1.86416	-0.576953	0.0911137	-0.181788	0.468523	0.918152	-1.05434	-0.500366
244.5	-0.24817	0.479893	1.00225	1.71464	1.07123	0.609203	0.607207	-0.00970338	1.84599	-0.846189	0.252946	-0.209344	0.502392	0.902427	-1.34056	-0.362814
245	-0.337065	0.356913	0.977641	1.91224	0.907585	0.666569	0.625392	-0.0789788	1.89274	-1.22636	0.295645	0.0200838	0.424873	0.875147	-1.43189	-0.419593
245.5	-0.23392	0.35691	1.08905	1.78244	0.963588	0.627911	0.467176	-0.118675	1.90605	-1.24716	0.242052	0.0585951	0.472186	0.853066	-1.47106	-0.224594
246	-0.32342	0.327811	1.11311	1.76779	1.13409	0.577367	0.435239	-0.126613	2.06325	-0.812569	0.219968	0.139318	0.545825	0.848162	-1.42505	-0.251399
246.5	-0.224958	0.253028	1.24379	1.82148	1.26939	0.616292	0.215662	-0.102861	2.15119	-0.61046	0.198723	0.158953	0.560631	0.898139	-1.22481	-0.230415
247	-0.319761	0.189773	1.10747	1.79999	1.13982	0.582469	0.274457	-0.172555	2.06648	-0.182952	0.186233	0.256368	0.52689	0.863907	-1.30956	-0.19779
247.5	-0.244247	0.275826	1.1457	1.77556	1.25771	0.493756	0.291233	-0.238713	2.07875	0.0920394	0.134571	0.153095	0.550331	0.934395	-1.21442	-0.217525
248	-0.134593	0.365266	1.30283	1.79023	1.25548	0.611529	0.241005	-0.149832	1.98587	0.104052	0.0845821	0.198546	0.601122	0.967465	-1.2662	-0.324042
248.5	-0.00818893	0.318543	1.22641	1.81346	1.30095	0.627679	0.230228	-0.0778042	2.09103	-0.145724	0.249209	0.170982	0.535422	0.946993	-1.28871	-0.179229
249	-0.0467779	0.379856	1.14455	1.82648	1.38022	0.514621	0.373401	-0.0114195	1.99359	-0.21054	0.308349	0.141298	0.402838	1.00501	-1.27475	-0.188813
249.5	0.0921235	0.505809	1.05136	1.885	1.20542	0.513449	0.46943	0.0424927	2.04582	-0.108675	0.253813	0.194248	0.256306	0.910265	-0.970796	-0.234468
250	0.136008	0.61915	1.08001	1.88529	1.27545	0.658526	0.367114	0.0495244	2.15345	-0.0749038	0.062878	0.249236	0.266133	0.904827	-0.669603	-0.232374
250.5	0.166882	0.663085	1.06665	1.90617	1.1264	0.759417	0.31803	0.144156	2.11646	-0.311952	0.0886389	0.27863	0.29723	0.980686	-0.499403	-0.323317
251	0.265085	0.618962	0.866005	2.00011	1.14362	0.759468	0.396178	-0.0166065	2.14636	-0.704714	0.0522233	0.324738	0.292399	1.02112	-0.202736	-0.430031
251.5	0.110501	0.543531	0.962888	2.00653	1.14243	0.785429	0.32057	0.0964433	2.18631	-0.875353	0.178349	0.299432	0.194814	1.04726	-0.033184	-0.362545
252	-0.046142	0.495508	1.0033	1.9556	1.11337	0.792242	0.384566	-0.0575244	2.18499	-0.91905	0.18707	0.226335	0.168848	1.04582	-0.179142	-0.300419
252.5	-0.0676589	0.449885	0.952665	2.03128	1.01864	0.853739	0.437582	0.00900652	2.17856	-0.821114	0.172553	0.471661	0.224115	1.08556	-0.267597	-0.338763
253	0.0272163	0.366239	0.978384	2.02298	0.999994	0.752244	0.418719	0.0652815	2.22375	-0.888127	0.0125318	0.562087	0.342793	1.01333	-0.499781	-0.364274
253.5	0.176691	0.363835	0.886846	2.12857	0.946318	0.688371	0.446107	0.203165	2.13339	-0.791134	0.0125829	0.546373	0.199044	1.00136	-0.575288	-0.199398
254	0.395291	0.250104	1.00465	2.15574	0.846977	0.631497	0.325802	0.155405	2.13219	-0.562079	0.0646768	0.714051	0.0211072	1.0437	-0.477693	-0.166146
254.5	0.471363	0.30648	1.1903	2.14149	0.753232	0.756546	0.349597	0.0476353	2.05105	-0.481764	0.00652575	0.698509	0.0632308	1.05002	-0.391775	-0.216296
255	0.333241	0.438753	1.07167	2.05345	0.588865	0.833253	0.426491	0.0658955	1.94917	-0.243183	0.0662413	0.823502	-0.0480612	1.11708	-0.435846	-0.19852
255.5	0.314121	0.491032	1.0787	2.08763	0.621611	0.678373	0.535375	-0.0366793	2.09433	-0.133385	0.069622	0.663611	-0.0221745	0.986707	-0.57887	-0.208297
256	0.392221	0.443951	1.05724	1.92723	0.677346	0.804096	0.654006	-0.00292484	2.06133	0.0252117	0.0872615	0.518682	-0.00647019	0.897086	-0.630393	-0.211638
256.5	0.510388	0.523508	1.04758	1.7407	0.824848	0.74894	0.600904	0.0398521	2.00848	-0.152162	0.160529	0.524049	0.0124278	0.939071	-0.74511	-0.245508
257	0.509737	0.463915	1.01723	1.77223	0.808442	0.779068	0.586685	-0.0215777	1.99333	-0.224324	0.243804	0.474126	0.0123373	0.988283	-0.821774	-0.171129
257.5	0.662666	0.321441	1.00535	1.66268	0.810651	0.852221	0.590041	0.188045	2.12255	-0.154781	0.147487	0.678605	0.0755943	0.873416	-0.938807	-0.186642
258	0.799541	0.466137	1.04667	1.57526	0.792431	0.895722	0.39234	0.0949282	1.95873	0.104642	0.0921279	0.735106	0.120762	0.985197	-0.945038	-0.284971
258.5	1.00121	0.557534	1.03707	1.60023	0.720823	1.05014	0.298404	0.0801912	2.01902	-0.0317059	0.0885327	0.683945	0.100436	1.05187	-0.891791	-0.205232
259	1.01165	0.432929	1.03781	1.61863	0.72042	1.01778	0.0112098	0.0720424	1.95459	-0.176405	0.176216	0.773663	0.0533961	1.06959	-0.914598	-0.198454
259.5	0.962738	0.475058	1.03869	1.70617	0.796109	1.10462	-0.0361047	0.0805994	2.00557	-0.0953002	0.191382	0.844327	0.0845151	1.04698	-1.13681	-0.21323
260	0.89267	0.398551	1.08253	1.7305	0.777222	1.09383	0.210371	0.11933	1.81548	0.00870387	0.244179	0.627231	0.14626	1.08502	-1.35435	-0.280117
260.5	0.820936	0.500698	0.909573	1.72232	0.792442	1.02942	0.389147	0.021606	1.87253	0.0346473	0.354809	0.614914	0.1263	1.05597	-1.35278	-0.295153
261	0.679784	0.198209	0.828477	1.73128	0.877376	1.08874	0.381445	0.104243	1.90852	0.0463866	0.447318	0.676064	0.282394	1.10626	-1.48513	-0.117761
261.5	0.615236	0.217701	0.765093	1.78017	0.890534	1.0922	0.225024	0.106381	1.95578	-0.256555	0.365956	0.684501	0.278134	1.06786	-1.47406	-0.203664
262	0.627408	0.190313	0.829861	1.74836	0.823832	0.910899	0.222096	0.0946695	2.0008	-0.603143	0.24212	0.724655	0.366133	1.00538	-1.46998	-0.241433
262.5	0.774545	0.176562	0.960892	1.75027	0.779148	1.03881	0.114241	0.216392	2.06138	-0.661073	-0.0168435	0.768476	0.508665	1.05619	-1.24222	-0.212273
263	0.869329	0.286806	0.984725	1.90118	0.806996	1.07019	-0.0449844	0.258032	2.10624	-0.516522	-0.0790325	0.830872	0.480199	1.10057	-1.14404	-0.195649
263.5	0.951277	0.369197	1.00341	1.95451	0.742804	1.06398	-0.0515113	0.147736	2.11545	-0.434313	-0.24593	0.82478	0.647399	1.10907	-1.10193	-0.230984
264	0.806946	0.318639	0.834413	1.98372	0.805969	1.0568	0.0240113	-0.00800664	2.07835	-0.194532	-0.168336	0.814134	0.632451	1.02968	-1.14116	-0.177294
264.5	0.738382	0.376127	0.649075	1.93233	0.844335	1.06551	-0.0103912	0.0352442	2.00312	0.0268365	-0.0976439	0.783668	0.561631	1.05492	-1.26106	-0.00633047
265	0.73755	0.302142	0.717195	1.90519	0.867214	1.21798	0.053696	-0.0152019	2.05564	-0.279043	-0.0417048	0.848547	0.547789	1.18231	-1.20403	0.0426908
265.5	0.710583	0.190157	0.843785	1.82086	0.903773	1.26002	-0.0529625	-0.0109522	2.04158	-0.485113	-0.0699582	0.906861	0.509523	1.23599	-0.952116	0.101078
266	0.843011	0.323827	0.895405	1.82799	1.01388	1.24965	-0.103983	-0.0149613	2.07829	-0.678259	-0.0615901	1.05198	0.492594	1.19959	-0.794453	0.149234
266.5	1.00654	0.472449	0.994271	1.94708	0.906586	1.26987	-0.107635	0.0571516	2.04405	-0.75863	-0.230521	1.22808	0.519775	1.17653	-0.624603	0.159883
267	0.991876	0.514165	0.944456	2.10799	1.01807	1.28578	-0.15404	0.0132706	2.10548	-0.857855	-0.133524	1.312	0.504295	1.07504	-0.67603	0.0195697
267.5	0.983231	0.473991	0.874434	1.96872	0.972684	1.33291	-0.0371557	-0.148548	2.1849	-0.968559	-0.023865	1.15845	0.544713	1.04863	-0.594886	-0.038159
268	1.11345	0.652287	0.918947	2.03641	1.03276	1.25311	0.0338025	0.0189763	2.10708	-0.932635	0.0436195	1.23885	0.635947	1.10524	-0.698257	-0.0854487
268.5	1.16742	0.734799	0.8874	1.92796	1.1108	1.25962	0.109515	0.0509646	2.17109	-0.762115	0.0422153	1.18934	0.551458	1.12256	-0.836372	-0.0416661
269	1.11943	0.696246	0.919139	1.97709	0.989314	1.29582	0.401895	-0.0749432	2.07805	-0.5996	0.18612	1.19007	0.554093	1.19836	-0.937888	-0.028545
269.5	1.16541	0.566201	0.982486	1.89198	0.98302	1.31177	0.339515	-0.00353015	2.0803	-0.417398	0.238881	1.15625	0.539165	1.23286	-0.703908	-0.11588
270	1.2005	0.562638	0.877359	1.91717	0.927384	1.25501	0.271855	0.0163085	2.01575	-0.33835	0.0924989	1.39469	0.583635	1.1931	-0.412399	-0.0143574
270.5	1.02998	0.547482	0.797272	1.91639	1.0104	1.4524	0.126325	0.15823	2.11263	-0.523381	-0.166257	1.35901	0.545555	1.11738	-0.263058	-0.0811536
271	1.01749	0.612555	0.831914	2.08223	1.00512	1.45882	0.00173715	-0.05131	2.01865	-0.743327	-0.160679	1.32494	0.635923	1.20638	-0.0737827	-0.131149
271.5	1.09827	0.628134	0.861491	2.31179	1.11226	1.42672	0.0512461	-0.037297	1.97237	-0.683931	-0.0822857	1.39282	0.656487	1.24288	-0.00796431	-0.103225
272	1.00467	0.667694	0.872768	2.17733	0.94106	1.44764	0.00627047	0.0161985	1.95936	-0.572668	-0.0679424	1.40294	0.71201	1.22471	0.0575203	0.057635
272.5	0.726017	0.615205	0.999313	2.24649	0.842517	1.52441	0.127221	0.0172597	1.85373	-0.446235	0.00560057	1.33948	0.678727	1.16633	-0.00254494	0.102639
273	0.668615	0.576705	0.950638	2.34841	0.766739	1.56639	0.191297	-0.0419806	2.06299	-0.536697	-0.00618017	1.36113	0.68591	1.06913	-0.0528542	0.0895797
273.5	0.58522	0.591289	0.977287	2.40089	0.822466	1.54701	0.257458	-0.0296459	2.0364	-0.770828	-0.0219306	1.37492	0.655725	1.06944	0.0860874	0.200393
274	0.652625	0.472795	1.16293	2.24677	0.812962	1.50438	0.129182	0.092324	2.03115	-0.990489	-0.00579637	1.38918	0.65148	1.05876	0.025248	0.240739
274.5	0.769837	0.366249	1.25502	2.30072	0.854512	1.46532	0.0929077	0.142227	1.91013	-1.04543	0.011422	1.36528	0.733167	0.93378	0.183198	0.205204
275	0.878439	0.347928	1.22219	2.34746	0.822693	1.47599	0.131908	0.262586	1.99054	-0.934328	-0.00130165	1.30098	0.603102	0.858688	0.28483	0.116071
275.5	0.840143	0.386756	1.04281	2.18685	0.931423	1.44857	0.298348	0.246489	2.03879	-0.660925	-0.00120586	1.23988	0.624934	0.876123	0.0897127	0.259916
276	0.856435	0.439461	1.09149	2.0914	0.997596	1.53736	0.290819	0.153032	2.07958	-0.454307	-0.0733729	1.2226	0.656107	0.944788	-0.151304	0.288282
276.5	0.818975	0.418726	0.991049	2.18516	1.10078	1.44381	0.384023	0.0293493	1.98991	-0.601306	-0.107103	1.16684	0.759661	0.983546	-0.278906	0.13801
277	0.632308	0.311209	0.819835	2.02884	1.01111	1.53743	0.112109	0.0136037	2.05609	-0.733753	-0.227401	1.03099	0.695226	0.991815	-0.410972	0.105027
277.5	0.576028	0.212643	0.740678	2.02723	0.97243	1.61632	0.0837264	0.186376	1.84576	-1.06485	-0.217876	1.15195	0.530164	0.956347	-0.469778	0.0831918
278	0.46417	0.219202	0.655064	2.01667	1.04055	1.52395	0.0445722	0.179575	1.9396	-1.15104	-0.209255	1.16219	0.531701	0.962606	-0.307761	0.0150906
278.5	0.402949	0.371592	0.810146	1.87533	0.960126	1.66121	-0.0170137	0.2478	1.84922	-1.12914	-0.153935	1.0684	0.606274	0.91187	-0.21896	0.0878493
279	0.396406	0.367675	0.712997	1.79882	1.02745	1.64956	0.0172686	0.226055	1.83741	-0.676983	-0.0733084	1.07961	0.697319	1.05187	-0.105737	0.027018
279.5	0.376535	0.405178	0.835399	1.94757	1.03729	1.59982	0.0841231	0.273269	1.78343	-0.257387	-0.147863	1.11373	0.700741	1.02589	-0.307303	0.0657091
280	0.205519	0.257396	0.899463	1.80169	1.05006	1.56969	0.162478	0.270097	1.89539	-0.115709	-0.263048	1.07089	0.864027	1.00671	-0.669645	-0.00448713
280.5	0.216923	0.26413	1.0023	1.73864	1.08005	1.5975	0.234035	0.127042	2.01276	-0.0931405	-0.298161	0.962325	0.909182	0.980038	-0.8385	-0.0216303
281	0.251612	0.253648	1.03969	1.78784	1.12047	1.61419	0.0473675	0.171431	1.94445	-0.120649	-0.184449	0.887948	1.09818	0.956243	-0.797023	0.108759
281.5	0.32456	0.212319	0.988583	1.75427	1.0047	1.65021	0.127081	0.179295	1.84066	-0.183571	-0.203229	0.784544	1.04327	0.944199	-0.919685	0.113109
282	0.387254	0.145032	0.939476	2.00956	1.00703	1.74651	-0.039504	0.205447	1.91714	-0.414281	-0.200255	0.704006	1.08856	0.928124	-0.934459	0.0772516
282.5	0.42076	0.15845	0.945057	1.76932	1.12321	1.5621	-0.122666	0.137207	2.02073	-0.547564	-0.308064	0.801657	1.20444	0.917812	-0.912311	0.167729
283	0.235323	0.0989961	0.990074	1.86889	1.08498	1.56161	-0.354644	0.0303543	1.88798	-0.769928	-0.266755	0.73603	1.2789	0.92259	-0.662577	0.208741
283.5	0.167949	0.158861	0.929095	1.84111	1.07473	1.66004	-0.528052	0.00437828	1.82126	-0.921381	-0.411599	0.780333	1.35642	0.913747	-0.628285	0.141165
284	0.178376	0.0822698	0.70662	1.81034	1.10621	1.60119	-0.516814	-0.0361283	1.86569	-0.844132	-0.417628	0.757003	1.26837	0.906729	-0.62196	0.242603
284.5	0.0994493	0.209249	0.546743	1.79377	0.98085	1.55071	-0.588259	-0.0343201	1.79172	-0.748961	-0.463011	0.578863	1.09601	0.968379	-0.757468	0.333353
285	-0.00169775	0.255207	0.621912	1.77619	1.05027	1.53856	-0.570096	-0.0163937	1.81242	-0.86783	-0.43053	0.538205	1.1404	0.992411	-0.805557	0.395613
285.5	-0.0153595	0.297237	0.652211	1.77795	1.01735	1.66226	-0.401977	0.0148092	1.97395	-0.721242	-0.282441	0.716858	1.21493	0.926583	-0.699841	0.403785
286	0.00223282	0.202443	0.665688	1.70184	0.969871	1.58982	-0.378892	0.0178937	1.9318	-0.638419	-0.267448	0.80672	1.24394	1.02378	-0.552643	0.498342
286.5	-0.00659225	0.169001	0.779388	1.78915	0.820681	1.5318	-0.439362	0.0168493	1.93386	-0.777146	-0.130999	0.829272	1.23182	0.974748	-0.393095	0.629405
287	-0.0249726	0.02033	0.772207	1.74938	0.900425	1.55799	-0.243165	0.153813	1.83441	-0.802322	-0.207483	0.827795	1.18241	0.926019	-0.308771	0.459304
287.5	-0.197438	0.0368335	0.694365	1.75573	1.00145	1.53428	-0.171723	0.0298423	1.89575	-0.927037	-0.353879	0.773535	1.09795	0.921129	-0.335431	0.32678
288	-0.363896	0.167547	0.741627	1.7607	0.970336	1.64651	-0.318352	-0.0181228	1.8195	-1.11619	-0.514662	0.672743	1.09325	0.909274	-0.451134	0.392821
288.5	-0.2048	0.241643	0.737424	1.5912	0.930262	1.68124	-0.332187	0.00487419	1.90413	-1.28685	-0.597775	0.801016	1.20655	1.02576	-0.722035	0.345457
289	-0.123418	0.246323	0.905157	1.7153	0.898867	1.76718	-0.584082	0.0503452	1.86917	-1.24582	-0.752703	0.795671	1.23838	0.973274	-0.717998	0.354198
289.5	-0.201337	0.171712	0.992426	1.57136	1.10934	1.68426	-0.577422	0.229306	1.93408	-1.14924	-0.764813	0.822367	1.28546	0.98603	-0.570774	0.295404
290	-0.115618	0.298153	0.879223	1.56428	1.03135	1.81688	-0.591559	0.184751	1.90713	-1.06557	-0.573297	0.757966	1.26839	0.950211	-0.374137	0.358503
290.5	-0.0840827	0.321546	0.907823	1.50665	1.04453	1.81863	-0.776941	0.189213	1.85308	-1.03627	-0.454411	0.747705	1.33566	0.962196	-0.114625	0.294605
291	-0.0277152	0.330145	0.827597	1.61161	1.03776	1.85255	-0.521709	-0.0170505	1.78743	-0.805598	-0.436334	0.746897	1.41989	0.957048	0.111817	0.281205
291.5	-0.128443	0.212086	0.949498	1.39335	0.963843	1.96613	-0.525258	0.0195117	1.80519	-0.632909	-0.461361	0.704652	1.46768	0.912282	0.21309	0.347062
292	-0.204804	0.215031	0.991487	1.2223	0.952276	1.95001	-0.505945	0.140896	1.88517	-0.702817	-0.716542	0.727557	1.60931	0.961852	0.283123	0.375077
292.5	-0.275172	0.231971	0.801906	1.23822	0.924329	1.95605	-0.420998	0.0907233	1.84252	-0.750685	-0.910603	0.67775	1.56296	0.908312	0.187196	0.321289
293	-0.356804	0.0949275	0.576798	1.114	0.95331	2.0356	-0.247616	-0.109191	1.94784	-0.696176	-0.99639	0.617987	1.60414	1.01613	0.167367	0.335907
293.5	-0.316925	0.04958	0.502325	1.03648	0.958774	2.00401	-0.252071	0.0525258	1.89759	-0.720593	-1.02331	0.737378	1.64926	1.02288	0.276169	0.38644
294	-0.315635	-0.0246707	0.577526	1.06249	0.794003	2.02947	-0.115085	0.0274431	1.91307	-0.645082	-0.941344	0.913291	1.587	1.03472	0.28472	0.398371
294.5	-0.400217	0.0489373	0.731211	0.991197	0.707585	1.89571	-0.0774485	-0.113397	1.8888	-0.658655	-0.837461	0.856508	1.57125	0.859146	0.422236	0.220063
295	-0.535409	0.00980107	0.869282	0.94462	0.768404	1.95339	-0.152505	0.0215353	1.78544	-0.743621	-0.755046	0.765746	1.51984	0.908004	0.530497	0.181043
295.5	-0.489778	-0.128744	0.755393	0.934807	0.843725	1.84127	-0.0253031	-0.137889	1.87441	-0.765674	-0.644089	0.786887	1.3703	0.820626	0.496293	0.175674
296	-0.580516	-0.0174586	0.682814	0.829234	0.878563	1.82515	0.109339	-0.0973131	1.85384	-0.783394	-0.587807	0.671664	1.55484	0.796005	0.355855	0.0223686
296.5	-0.609517	0.0485406	0.590805	0.828658	0.740286	1.91215	0.350208	-0.0310889	1.88703	-0.650969	-0.548753	0.648715	1.7027	0.793223	0.123784	-0.0292932
297	-0.580224	0.216495	0.600894	0.690011	0.751216	1.96575	0.297385	-0.0986232	1.90428	-0.664336	-0.716813	0.448917	1.68212	0.831659	-0.110462	0.104668
297.5	-0.627482	0.221497	0.673787	0.689612	0.869924	1.98981	0.0866038	-0.0729686	1.7843	-0.560818	-0.684342	0.485556	1.71709	0.849952	-0.222793	0.0272259
298	-0.654787	0.155167	0.550906	0.68625	0.838086	1.99554	0.0919776	-0.0653261	1.82481	-0.747123	-0.570067	0.561045	1.61735	0.903682	-0.350239	0.0863499
298.5	-0.663852	0.132794	0.499359	0.647955	0.829773	1.99739	0.126213	0.0262428	1.73056	-1.10904	-0.366252	0.454575	1.62977	0.780245	-0.307001	-0.0186138
299	-0.578099	0.0990643	0.571158	0.547801	0.824332	1.96399	0.17043	0.145195	1.64924	-1.37838	-0.361947	0.395785	1.60398	0.662042	-0.361497	-0.0336579
299.5	-0.616741	0.0219709	0.498791	0.516553	0.935887	2.03974	0.128412	-0.0215756	1.65434	-1.45612	-0.350173	0.344065	1.59837	0.705506	-0.553811	0.00730541
300	-0.537286	0.0388871	0.596368	0.392621	0.914884	2.01904	0.261007	-0.142084	1.68257	-1.08439	-0.353604	0.360087	1.63515	0.699913	-0.684567	-0.0186978
300.5	-0.716449	0.0279185	0.7881	0.368928	1.03255	1.92324	0.388995	-0.1767	1.72962	-0.853524	-0.420532	0.347322	1.6993	0.774752	-0.899047	-0.106925
301	-0.553688	0.0690527	0.700079	0.401045	0.910101	1.86959	0.407943	-0.080229	1.79011	-0.544772	-0.503696	0.435149	1.70028	0.79441	-1.03847	-0.000729897
301.5	-0.794922	0.0829326	0.585828	0.322922	0.991283	1.87885	0.439731	-0.168225	1.60753	-0.456493	-0.536353	0.430744	1.73904	0.662592	-1.21053	-0.0385211
302	-0.915368	0.0391235	0.616497	0.293968	0.946337	1.84698	0.144123	-0.315884	1.68324	-0.57338	-0.420773	0.498172	1.68535	0.542887	-1.18292	-0.063227
302.5	-0.893389	0.0346607	0.711658	0.244162	1.00255	1.74491	0.0474446	-0.297949	1.80095	-0.779272	-0.505345	0.473564	1.73542	0.547289	-0.944477	0.0372567
303	-0.816934	0.00895719	0.772853	0.387933	1.0896	1.6265	0.0375303	-0.278174	1.7578	-0.842331	-0.452817	0.400311	1.65642	0.510154	-0.757295	-0.00770173
303.5	-0.8593	0.0646731	0.661961	0.422163	1.01552	1.71485	-0.0145729	-0.453608	1.7883	-0.864116	-0.60051	0.313803	1.73138	0.618972	-0.761777	-0.115478
304	-0.814758	-0.0453849	0.568153	0.406115	1.01219	1.76434	0.125032	-0.517897	1.75688	-0.992128	-0.64813	0.30005	1.69278	0.620703	-0.682719	-0.145186
304.5	-0.9982	0.0899293	0.443284	0.30039	0.963088	1.65396	0.0845697	-0.470261	1.78383	-0.934624	-0.722969	0.377273	1.80312	0.642652	-0.790884	-0.0912503
305	-1.13439	-0.110963	0.485152	0.242833	0.983493	1.68185	-0.142377	-0.585629	1.85334	-1.04173	-0.699295	0.500772	1.7621	0.631191	-0.875812	-0.0811436
305.5	-0.940849	0.101118	0.474893	0.414448	0.905681	1.79823	-0.329147	-0.525482	1.81787	-1.13738	-0.781358	0.49234	1.71011	0.575135	-0.621296	0.00415423
306	-0.943663	0.132515	0.544311	0.445961	1.02243	1.77205	-0.32399	-0.436783	1.82049	-1.05829	-0.833715	0.661278	1.70295	0.564896	-0.331012	0.0108142
306.5	-0.969179	0.13033	0.654093	0.385922	1.00163	1.73951	-0.26629	-0.56936	1.80285	-1.02835	-0.844875	0.643837	1.59107	0.446513	-0.229698	0.0396245
307	-0.895676	0.114831	0.594643	0.317259	0.992955	1.72415	-0.482591	-0.566499	1.81784	-1.0235	-0.581192	0.601197	1.46793	0.487588	-0.205199	0.0149889
307.5	-0.749182	0.154433	0.653279	0.173043	1.05579	1.61086	-0.444568	-0.669504	1.75332	-0.841202	-0.341257	0.704869	1.60298	0.484077	-0.245244	0.0583632
308	-0.745246	0.28765	0.616756	0.183431	0.990461	1.64765	-0.312874	-0.635365	1.75553	-0.62203	-0.298093	0.552139	1.68268	0.526533	-0.528276	0.102783
308.5	-0.941929	0.159804	0.515049	0.107409	1.00605	1.65206	-0.243469	-0.546957	1.68839	-0.429831	-0.318153	0.642562	1.65732	0.403877	-0.893703	0.0518108
309	-1.10379	0.158041	0.397395	0.0614238	1.12923	1.62793	-0.144703	-0.545004	1.77508	-0.503601	-0.333555	0.720897	1.61284	0.378626	-0.973668	0.0840222
309.5	-1.19805	0.200505	0.472511	0.0457133	1.12039	1.63294	-0.0885307	-0.491942	1.74009	-0.452848	-0.280878	0.791163	1.54423	0.589771	-0.659741	0.097926
310	-1.21385	0.220086	0.306278	0.0754916	1.15029	1.55602	-0.250741	-0.63715	1.7218	-0.204577	-0.31049	0.893261	1.3372	0.44098	-0.236904	0.146194
310.5	-1.15387	0.226253	0.239432	0.0180057	1.05671	1.53471	-0.409974	-0.641932	1.75894	-0.0461747	-0.485852	0.855868	1.27886	0.470031	0.0338593	0.106848
311	-1.27318	0.20085	0.348482	-0.118515	1.12354	1.41291	-0.363507	-0.567304	1.64083	-0.119338	-0.605309	0.943095	1.33495	0.518071	0.218213	0.029776
311.5	-1.1885	0.0351536	0.285236	-0.0508989	1.04566	1.44827	-0.47075	-0.494754	1.67871	-0.252184	-0.627446	0.940353	1.3032	0.522276	0.382919	-0.0227554
312	-1.22736	0.217368	0.498992	-0.314662	0.832845	1.43094	-0.466408	-0.521166	1.60693	-0.195369	-0.64105	0.998016	1.28249	0.4692	0.213377	0.0415958
312.5	-1.36542	0.225965	0.33874	-0.0255842	0.945954	1.39009	-0.418119	-0.550299	1.55115	-0.212478	-0.565729	1.099	1.22574	0.673949	-0.0497216	0.00535395
313	-1.4015	0.105114	0.344397	-0.0996417	1.04564	1.43814	-0.393802	-0.486081	1.55516	-0.419704	-0.603963	1.04855	1.26746	0.518398	-0.318028	-0.0319123
313.5	-1.34904	0.0252399	0.325512	-0.0936147	1.00187	1.40876	-0.437229	-0.412947	1.61872	-0.272807	-0.580375	1.02895	1.14959	0.324924	-0.37859	0.0630129
314	-1.14128	0.0502441	0.448721	-0.201424	0.854361	1.28696	-0.358153	-0.434029	1.70378	-0.207768	-0.492343	1.05775	1.1996	0.319929	-0.419445	0.0177659
314.5	-1.0845	0.183356	0.599985	-0.268843	0.836008	1.23549	-0.389075	-0.360622	1.63147	0.0873367	-0.344458	1.01946	1.08795	0.325278	-0.136018	-0.118357
315	-1.04272	0.122265	0.584774	-0.313414	0.789525	1.20034	-0.362307	-0.359274	1.63301	0.158788	-0.348479	1.12928	1.04643	0.446532	-0.0844232	-0.134966
315.5	-1.08056	0.17683	0.52322	-0.278237	0.880952	1.16179	-0.3561	-0.422655	1.55301	0.0802758	-0.389005	1.02595	1.12575	0.397399	-0.287335	-0.0374701
316	-1.11621	0.134893	0.408485	-0.310663	0.768331	1.19951	-0.339326	-0.472148	1.40361	-0.0958824	-0.523755	0.919651	0.964918	0.367421	-0.514185	-0.0974113
316.5	-1.15526	0.134141	0.194296	-0.190337	0.835475	1.29105	-0.168283	-0.516188	1.3693	-0.216925	-0.478111	0.879345	0.974247	0.338514	-0.712403	-0.134732
317	-1.32217	-0.0301463	0.0916992	-0.172346	0.779286	1.054	-0.311808	-0.467633	1.42368	-0.402681	-0.510922	0.831417	0.987417	0.259674	-0.870004	-0.0560776
317.5	-1.38542	-0.116903	0.0864707	-0.306618	0.928497	1.05052	-0.411861	-0.476187	1.53596	-0.554491	-0.490579	0.837821	1.08792	0.202912	-1.01331	-0.0637812
318	-1.30867	0.00792263	0.121489	-0.3862	0.867761	1.00439	-0.387067	-0.515481	1.35523	-0.611789	-0.411268	0.860287	1.18883	0.271487	-0.917035	-0.171388
318.5	-1.23207	0.0843155	0.192168	-0.379122	0.889518	0.99764	-0.516121	-0.478885	1.3829	-0.576158	-0.232494	0.780457	1.10734	0.152138	-0.773442	-0.113358
319	-1.31807	-0.06668	0.332872	-0.290047	1.0691	0.992558	-0.567764	-0.343995	1.34449	-0.727182	-0.165582	0.629988	1.24279	0.0980936	-0.666541	-0.179995
319.5	-1.40372	0.0770429	0.399101	-0.289703	1.06917	0.880267	-0.658821	-0.215271	1.197	-0.921919	-0.401712	0.5888	1.23856	0.228391	-0.856472	-0.338723
320	-1.45951	0.0941727	0.410186	-0.305672	1.06037	0.827048	-0.5242	-0.357863	1.24196	-0.762114	-0.47836	0.641305	0.998311	0.139715	-1.23376	-0.506054
320.5	-1.38572	-0.00937249	0.426473	-0.384608	1.00005	0.743879	-0.452325	-0.259285	1.30086	-0.49325	-0.45348	0.744228	0.942209	0.112945	-1.40884	-0.291005
321	-1.34695	-0.0647476	0.405684	-0.387915	0.961968	0.649485	-0.435459	-0.186428	1.40499	-0.321771	-0.452756	0.826056	0.752044	0.0413922	-1.72684	-0.267533
321.5	-1.25523	-0.0676593	0.324481	-0.461138	0.898086	0.56398	-0.408636	-0.207792	1.44568	-0.209345	-0.445741	0.808643	0.70786	-0.0216868	-1.89113	-0.273379
322	-1.24013	-0.189957	0.235436	-0.493432	0.868617	0.515474	-0.404545	-0.225017	1.3435	-0.0805927	-0.131311	0.79974	0.719299	-0.115043	-1.83166	-0.384561
322.5	-1.41829	-0.244306	0.207171	-0.478498	0.804779	0.556804	-0.654262	-0.377305	1.33371	-0.0418854	-0.11627	0.867949	0.82871	-0.164981	-1.55154	-0.26834
323	-1.61259	-0.1937	0.372635	-0.418528	0.846022	0.538021	-0.726355	-0.26548	1.47585	0.175715	-0.277095	0.835204	0.74444	-0.0727202	-1.50585	-0.276891
323.5	-1.65491	-0.264553	0.41053	-0.509747	0.817689	0.568515	-0.721657	-0.212823	1.39929	0.067352	-0.427334	0.832746	0.706769	-0.0877529	-1.41234	-0.208559
324	-1.6991	-0.192695	0.314736	-0.521206	0.696063	0.662389	-0.51722	-0.316865	1.37817	-0.157535	-0.438325	0.760166	0.764804	-0.114689	-1.50122	-0.25744
324.5	-1.74837	-0.147236	0.268012	-0.509153	0.597806	0.647902	-0.480792	-0.235506	1.41719	-0.356867	-0.289046	0.666359	0.678462	-0.199874	-1.67232	-0.0524633
325	-1.7305	-0.241729	0.250574	-0.373848	0.626023	0.540643	-0.284047	-0.284705	1.51852	-0.491023	-0.325203	0.759323	0.564889	-0.197473	-1.7445	-0.0585381
325.5	-1.87742	-0.130446	0.30337	-0.319342	0.666983	0.537999	-0.328815	-0.312802	1.33827	-0.740987	-0.135035	0.881964	0.447188	-0.158458	-1.53814	0.0532471
326	-1.83853	-0.163232	0.179237	-0.285035	0.535651	0.378743	-0.529719	-0.305613	1.27446	-0.544741	-0.127974	0.899058	0.548551	-0.260254	-1.19108	0.0582326
326.5	-1.76837	0.0676581	0.255863	-0.184467	0.551787	0.454309	-0.55682	-0.216708	1.34493	-0.385959	-0.112529	0.789303	0.502291	-0.117314	-1.10061	-0.00475786
327	-1.77445	0.057094	0.182032	-0.21771	0.687723	0.514285	-0.512884	-0.167057	1.27837	-0.423934	-0.147864	0.709228	0.550552	-0.20391	-1.11127	-0.115559
327.5	-1.79246	-0.0641008	0.127165	-0.234814	0.692512	0.433072	-0.452629	-0.215552	1.28721	-0.367285	-0.256749	0.7729	0.537408	-0.122029	-0.894401	-0.212352
328	-1.79824	-0.172001	0.134563	-0.183229	0.560665	0.487097	-0.389265	-0.142602	1.28769	-0.154251	-0.201335	0.786958	0.586621	-0.174206	-1.12508	-0.256946
328.5	-1.70897	-0.0884388	0.0761692	-0.246697	0.584554	0.422701	-0.398315	-0.21038	1.28919	-0.00537906	-0.04553	0.843303	0.552255	-0.171434	-1.0619	-0.253689
329	-1.59686	-0.0813253	0.315922	-0.32267	0.434504	0.44305	-0.339135	-0.205235	1.24468	-0.0058663	0.0943645	0.843207	0.538419	-0.144995	-0.976159	-0.316567
329.5	-1.71598	-0.172808	0.297473	-0.329802	0.407176	0.387506	-0.337168	-0.0623907	1.16644	-0.176169	0.0732639	0.800385	0.548983	-0.118806	-0.810259	-0.481077
330	-1.77733	-0.17828	0.30989	-0.371858	0.3419	0.488987	-0.350876	-0.0273191	1.19939	-0.2591	-0.0244417	0.822254	0.62962	-0.144821	-0.672347	-0.437199
330.5	-1.74002	-0.191401	0.338015	-0.284756	0.364254	0.457655	-0.406372	0.00985204	1.08153	-0.360821	-0.0285904	0.808409	0.629276	-0.150538	-0.508051	-0.285031
331	-1.76391	0.0576079	0.502585	-0.35521	0.208606	0.461628	-0.397072	-0.0416382	1.01786	-0.430994	-0.00348544	0.798524	0.409153	-0.234106	-0.274947	-0.329956
331.5	-1.75986	0.0621847	0.488301	-0.297547	0.183182	0.443526	-0.339887	-0.00746293	1.05265	-0.476229	0.145173	0.727825	0.393328	-0.13576	-0.0318993	-0.420473
332	-1.65001	0.155515	0.698204	-0.194988	0.298484	0.467841	-0.339968	-0.0451777	1.08296	-0.430304	0.126842	0.720814	0.449172	-0.119998	-0.160842	-0.372093
332.5	-1.57978	0.0581176	0.597356	-0.191519	0.184706	0.329852	-0.438291	-0.0164546	0.925494	-0.503057	0.226214	0.796017	0.436637	-0.200464	-0.265962	-0.461297
333	-1.84167	0.100169	0.385549	-0.229635	0.170494	0.389819	-0.353641	0.0546505	0.929998	-0.483353	0.165181	0.684319	0.326976	-0.31677	-0.203605	-0.461628
333.5	-1.80989	0.0267364	0.419339	-0.216071	0.234607	0.351642	-0.378554	0.141717	0.950321	-0.471363	0.145332	0.708776	0.200666	-0.265824	-0.152848	-0.463483
334	-1.83714	0.0436281	0.343794	-0.206081	0.17469	0.347019	-0.46988	0.180361	0.886769	-0.293166	0.183817	0.681448	0.160033	-0.257017	-0.100934	-0.365783
334.5	-1.86793	-0.0125126	0.264863	-0.273065	0.182761	0.267138	-0.452393	0.0290777	0.814287	-0.24248	0.173853	0.651374	0.015744	-0.228169	-0.0870284	-0.49073
335	-2.0698	-0.140733	0.211438	-0.293163	0.290191	0.309375	-0.43051	0.0119629	0.876715	-0.225633	0.34963	0.553948	0.113151	-0.215328	-0.0802631	-0.455551
335.5	-2.08988	-0.0541173	0.198613	-0.18004	0.294327	0.234741	-0.355885	0.0112991	0.924886	-0.217007	0.437134	0.41495	0.178495	-0.293253	-0.412605	-0.385609
336	-2.10878	-0.213573	0.2038	-0.218743	0.216905	0.246725	-0.217459	0.0153711	0.833659	-0.275496	0.46601	0.536005	0.256934	-0.336106	-0.742321	-0.471687
336.5	-2.14126	-0.139372	0.0132886	-0.407789	0.149213	0.259921	-0.0244034	-0.0536011	0.74002	-0.298654	0.528869	0.555068	0.303033	-0.367404	-0.915035	-0.39468
337	-2.16292	-0.0890823	0.0539499	-0.531631	0.241325	0.291611	-0.00262108	0.0439126	0.735174	-0.385509	0.374131	0.417759	0.280009	-0.355636	-0.870828	-0.405353
337.5	-2.02263	-0.162542	0.122715	-0.589074	0.176268	0.334149	-0.10115	-0.0351551	0.665955	-0.325025	0.308341	0.444375	0.269936	-0.368437	-0.987072	-0.479155
338	-2.07907	-0.0282359	0.13985	-0.570271	0.227141	0.254879	-0.178273	-0.145441	0.698887	-0.0941472	0.142631	0.425377	0.297451	-0.364683	-0.936963	-0.483329
338.5	-2.27126	-0.00709261	0.149158	-0.443988	0.2345	0.308923	-0.296416	-0.180327	0.601664	0.25172	-0.0894245	0.309861	0.367617	-0.37123	-0.989891	-0.487277
339	-2.2556	-0.131921	-0.0635972	-0.489456	0.16875	0.268531	-0.567725	-0.0628609	0.634546	0.429495	-0.195197	0.276518	0.305336	-0.383327	-1.11541	-0.578724
339.5	-2.4085	0.0206789	-0.108114	-0.471492	0.154979	0.362693	-0.470895	-0.122313	0.729182	0.572215	-0.362756	0.211837	0.196281	-0.491661	-1.16623	-0.530829
340	-2.35444	0.00919483	-0.0686376	-0.374933	0.0202721	0.110193	-0.38584	-0.251162	0.758189	0.463404	-0.231265	0.178097	0.120673	-0.416633	-1.22653	-0.584281
340.5	-2.25844	-0.0192537	-0.126393	-0.231848	0.003977	0.0229566	-0.34815	-0.322533	0.544212	-0.0957492	0.0514454	0.0862154	0.0938838	-0.314379	-1.43016	-0.529866
341	-2.06687	-0.0653706	-0.027064	-0.330012	-0.00895118	-0.121064	-0.453137	-0.198778	0.422863	-0.638218	0.117221	0.161556	0.249055	-0.339234	-1.55341	-0.480083
341.5	-2.19677	-0.118239	-0.158452	-0.499758	-0.00479406	-0.00269102	-0.602451	-0.344841	0.35658	-0.868952	0.117365	0.147646	0.442278	-0.393187	-1.74285	-0.458844
342	-2.10779	-0.176328	-0.192247	-0.513899	0.0347728	-0.0837646	-0.4143	-0.281028	0.451078	-0.862952	0.0342848	0.0302007	0.467907	-0.487108	-1.7744	-0.477328
342.5	-2.02379	-0.157761	-0.223488	-0.51993	0.223095	-0.175607	-0.39089	-0.329008	0.395016	-0.895115	-0.0257806	0.0459099	0.456934	-0.595418	-1.62015	-0.542275
343	-1.93108	-0.265249	-0.196757	-0.488548	0.117136	-0.291904	-0.443525	-0.19888	0.294644	-1.07071	-0.0254298	0.0010742	0.426716	-0.636249	-1.61506	-0.560316
343.5	-1.83211	-0.304518	-0.150185	-0.422953	0.069889	-0.18689	-0.454453	-0.287557	0.355875	-1.13245	-0.0985939	-0.0879327	0.242024	-0.564395	-1.64908	-0.579783
344	-2.05654	-0.194635	-0.160326	-0.431279	-0.0684861	-0.289517	-0.49274	-0.29703	0.407562	-1.06067	-0.0860443	-0.112751	0.125306	-0.633225	-1.77346	-0.597551
344.5	-2.18343	-0.0996209	-0.0914117	-0.41343	-0.0901456	-0.194262	-0.508379	-0.298715	0.414331	-0.855079	-0.056609	-0.165788	0.167675	-0.634941	-1.88838	-0.361541
345	-2.23576	-0.0992627	-0.102627	-0.506156	-0.109617	-0.28832	-0.474359	-0.313313	0.356087	-0.612978	0.0560217	-0.193722	0.185377	-0.66965	-2.1122	-0.306563
345.5	-2.1942	-0.132525	-0.072276	-0.588386	-0.0294745	-0.281095	-0.566787	-0.26443	0.399926	-0.283982	0.0159601	-0.0608431	0.167062	-0.616286	-1.92795	-0.309924
346	-2.09261	-0.117588	0.0487475	-0.566173	-0.0652837	-0.207072	-0.499183	-0.36244	0.253736	0.0715927	-0.0600773	-0.0237004	0.0668478	-0.586218	-1.597	-0.153539
346.5	-2.01166	-0.0413977	-0.016706	-0.564008	-0.0250555	-0.169591	-0.735714	-0.35129	0.21642	0.396481	-0.042743	-0.0751089	0.169302	-0.575888	-1.3594	-0.1755
347	-2.04024	-0.0238564	-0.0403039	-0.516536	-0.094174	-0.12238	-0.6638	-0.26674	0.239379	0.12801	-0.0151827	-0.0153441	0.207107	-0.469179	-1.07345	-0.219563
347.5	-2.03082	0.106512	-0.00533471	-0.506413	-0.135404	-0.208169	-0.562612	-0.187607	0.144092	-0.265371	0.144128	-0.113694	0.115217	-0.569769	-1.07484	-0.295859
348	-2.1121	0.0788719	-0.134439	-0.511135	-0.260096	-0.15223	-0.608246	-0.320572	0.26898	-0.223926	0.16853	-0.102983	0.108553	-0.627662	-1.25052	-0.34694
348.5	-2.07855	-0.0851341	-0.0964026	-0.573456	-0.204741	-0.232727	-0.628364	-0.330695	0.266567	-0.0928363	0.0983696	-0.0719387	0.200031	-0.641961	-1.31058	-0.36243
349	-2.04207	-0.0187754	-0.072132	-0.422915	-0.137156	-0.0479649	-0.530178	-0.346187	0.304983	0.0948888	-0.0173097	-0.0951811	0.0899279	-0.66767	-1.42846	-0.45232
349.5	-1.95185	0.0413215	-0.161846	-0.400086	-0.0458208	-0.158664	-0.65887	-0.281346	0.199611	0.0342279	0.0389933	-0.108021	0.085114	-0.623305	-1.24431	-0.447525
350	-2.02759	-0.00747003	-0.283459	-0.427503	-0.158977	-0.0899093	-0.657832	-0.276971	0.207809	-0.240247	-0.0784644	-0.173263	0.016718	-0.566381	-1.04059	-0.357138
350.5	-1.78318	0.135021	-0.264916	-0.429129	-0.26987	-0.125696	-0.792779	-0.192949	0.274663	-0.349646	-0.269038	-0.223367	0.0857764	-0.608289	-0.923122	-0.475572
351	-1.6831	0.250294	-0.255507	-0.296444	-0.21984	-0.136909	-0.763715	-0.289339	0.0660078	-0.295693	-0.386495	-0.256952	0.0670634	-0.612026	-0.801872	-0.599765
351.5	-1.76584	0.16014	-0.0779798	-0.397269	-0.268548	-0.205284	-0.737603	-0.281855	0.0918218	-0.219049	-0.498484	-0.322158	0.0161048	-0.516114	-0.863326	-0.601586
352	-1.90673	0.287737	-0.0691016	-0.485193	-0.402462	-0.212842	-0.698158	-0.116327	0.0657756	-0.276843	-0.513003	-0.412667	0.0149194	-0.424752	-0.934693	-0.566355
352.5	-1.94786	0.211765	-0.00364915	-0.665255	-0.430613	-0.0890011	-0.590439	-0.230781	0.070351	-0.187063	-0.340221	-0.301068	0.173011	-0.53515	-1.10426	-0.665119
353	-2.02379	0.134519	-0.304594	-0.824556	-0.409953	-0.0334365	-0.55026	-0.233993	0.059569	-0.24915	-0.243215	-0.213869	0.109751	-0.557904	-1.15884	-0.650554
353.5	-2.04149	0.151603	-0.345145	-0.832403	-0.369437	-0.291461	-0.645138	-0.25728	0.0346606	-0.529269	-0.189467	-0.191792	0.217151	-0.670817	-0.991766	-0.555854
354	-1.97247	0.061855	-0.248245	-0.710543	-0.391976	-0.13223	-0.665628	-0.120038	0.0973847	-0.660427	-0.267317	-0.252577	0.0676762	-0.542696	-0.934698	-0.51233
354.5	-1.76159	0.111265	-0.154007	-0.670424	-0.385064	-0.231802	-0.593904	-0.250353	-0.0832249	-0.612856	-0.170491	-0.274302	-0.0137442	-0.481359	-0.778595	-0.588934
355	-1.75487	0.106237	-0.111534	-0.678333	-0.176616	-0.307371	-0.583744	-0.258597	-0.0857006	-0.878324	-0.20152	-0.417116	-0.0620655	-0.4815	-0.739109	-0.523159
355.5	-1.70753	0.135987	-0.299426	-0.707855	-0.32362	-0.309286	-0.503644	-0.174623	-0.0945147	-0.853813	-0.18087	-0.488478	-0.0846346	-0.497772	-0.850662	-0.509806
356	-1.67568	0.150175	-0.349857	-0.605249	-0.293355	-0.196299	-0.479101	-0.272317	-0.0962667	-0.736438	-0.208321	-0.719193	-0.0583306	-0.604486	-1.06899	-0.515201
356.5	-1.77879	0.123786	-0.229316	-0.772423	-0.276636	-0.107266	-0.427642	-0.418852	-0.162086	-0.488986	-0.160039	-0.721736	-0.0457225	-0.634071	-1.33881	-0.395077
357	-1.92528	-0.0200234	-0.224314	-0.875243	-0.274225	-0.040516	-0.50747	-0.361463	-0.138321	-0.126623	-0.154885	-0.697573	0.086055	-0.543605	-1.34427	-0.388368
357.5	-1.94233	0.01556	-0.14698	-0.817106	-0.31724	-0.187586	-0.658484	-0.143721	-0.108862	-0.00669725	-0.317995	-0.806278	0.0748195	-0.624211	-1.4328	-0.368251
358	-1.89372	-0.00272425	-0.0854298	-0.92917	-0.361903	-0.201398	-0.676514	-0.171264	-0.205766	-0.0499823	-0.524772	-0.743722	0.0971374	-0.563402	-1.36396	-0.445069
358.5	-1.79258	-0.036977	-0.124798	-0.836969	-0.37696	-0.340938	-0.763307	-0.200985	-0.113394	-0.0723456	-0.391319	-0.730786	0.0779187	-0.515045	-1.26717	-0.539676
359	-1.78579	-0.137534	-0.1698	-0.938835	-0.240172	-0.461486	-0.919257	-0.200547	-0.150443	-0.427293	-0.355368	-0.664111	-0.0132623	-0.628232	-1.23784	-0.450748
359.5	-1.75897	-0.0344356	-0.234476	-1.01995	-0.279106	-0.360426	-0.81285	-0.270192	-0.0126603	-0.902697	-0.460319	-0.791838	-0.124137	-0.657461	-1.25141	-0.454419
360	-1.76749	-0.00431545	-0.22456	-1.12994	-0.399399	-0.54748	-0.899136	-0.325498	-0.0528861	-1.22311	-0.370157	-0.737985	-0.0380144	-0.679648	-1.37499	-0.455768
360.5	-1.81163	-0.0139197	-0.331291	-1.11463	-0.372118	-0.570036	-0.794798	-0.425073	-0.22307	-1.17377	-0.329508	-0.672104	-0.0311418	-0.747786	-1.74144	-0.511403
361	-1.83274	-0.0450182	-0.374812	-1.18885	-0.282425	-0.517797	-0.807034	-0.267486	-0.158875	-1.03399	-0.331772	-0.678505	0.0960415	-0.70025	-1.93149	-0.554011
361.5	-2.00066	-0.132281	-0.345801	-1.12964	-0.253224	-0.509328	-0.784049	-0.258535	-0.124345	-0.667659	-0.444191	-0.771251	0.173376	-0.662751	-1.88082	-0.450958
362	-1.93443	-0.1039	-0.389015	-1.10357	-0.35493	-0.509421	-0.785038	-0.423782	-0.185294	-0.35348	-0.454746	-0.766094	0.0480214	-0.774718	-1.74433	-0.437698
362.5	-1.89642	-0.189759	-0.46477	-1.08213	-0.337898	-0.717824	-0.860976	-0.325675	-0.313794	-0.213707	-0.546146	-0.804248	0.112627	-0.780316	-1.60254	-0.449246
363	-1.90976	-0.217232	-0.318625	-1.09887	-0.238885	-0.79761	-0.889261	-0.441732	-0.233739	0.0970733	-0.403261	-0.894375	0.0876945	-0.772708	-1.50379	-0.509108
363.5	-1.97541	-0.269794	-0.234299	-1.22036	-0.366062	-0.785476	-0.873114	-0.469448	-0.2777	0.222627	-0.306986	-0.921706	-0.068067	-0.839795	-1.48557	-0.467371
364	-2.10699	-0.275307	-0.444723	-1.13338	-0.416065	-0.747324	-0.779337	-0.490208	-0.279142	0.106248	-0.324407	-0.827081	-0.172936	-0.739915	-1.26122	-0.464822
364.5	-2.05901	-0.297229	-0.623669	-1.07147	-0.321113	-0.703071	-0.755055	-0.433339	-0.289323	-0.103007	-0.512419	-0.74585	-0.1351	-0.749589	-1.4036	-0.299464
365	-2.17405	-0.334046	-0.569424	-0.947957	-0.330671	-0.651529	-0.787214	-0.368165	-0.257174	-0.226399	-0.54007	-0.874297	-0.134775	-0.769818	-1.62259	-0.164258
365.5	-2.14566	-0.346549	-0.398471	-0.898314	-0.461302	-0.706463	-0.76545	-0.280005	-0.233386	-0.553125	-0.603769	-0.696274	-0.246055	-0.737382	-1.51576	-0.179371
366	-2.03574	-0.194631	-0.415847	-0.964877	-0.371134	-0.685091	-0.821931	-0.303608	-0.361616	-0.952749	-0.714107	-0.66989	-0.317684	-0.800406	-1.33625	-0.2172
366.5	-2.01899	-0.137216	-0.284651	-0.976076	-0.386995	-0.631186	-0.916506	-0.366982	-0.286346	-1.1282	-0.691551	-0.708537	-0.362821	-0.686718	-1.2685	-0.312811
367	-1.96629	-0.0430385	-0.324933	-0.917776	-0.371565	-0.621603	-0.861859	-0.340325	-0.196872	-0.976701	-0.683595	-0.599325	-0.295061	-0.824888	-1.26844	-0.421468
367.5	-1.84134	-0.090209	-0.324241	-1.06525	-0.383014	-0.783662	-0.697393	-0.296046	-0.261007	-0.72722	-0.579489	-0.663807	-0.248155	-0.903794	-1.31648	-0.410817
368	-1.8866	-0.0626652	-0.565603	-0.925249	-0.395022	-0.805399	-0.821807	-0.289896	-0.316751	-0.640355	-0.516674	-0.738703	-0.16749	-0.792127	-1.4584	-0.292506
368.5	-1.87987	-0.0286014	-0.576317	-0.922252	-0.291216	-0.810698	-1.00248	-0.297349	-0.311991	-0.576438	-0.384287	-0.730629	-0.137017	-0.801379	-1.61908	-0.431936
369	-2.0215	-0.0250001	-0.602651	-0.91315	-0.309903	-0.818029	-1.02082	-0.342746	-0.445683	-0.646317	-0.403277	-0.629635	-0.143012	-0.769627	-1.45497	-0.502455
369.5	-2.17121	-0.0948127	-0.688954	-0.903925	-0.288956	-0.758977	-1.0086	-0.29482	-0.456453	-0.396964	-0.367068	-0.551455	-0.166905	-0.692916	-1.2255	-0.528126
370	-2.13137	-0.0583106	-0.679699	-0.736113	-0.291919	-0.807013	-1.12704	-0.219809	-0.463632	-0.343736	-0.414071	-0.563501	-0.170151	-0.869127	-1.09699	-0.35636
370.5	-2.0859	-0.0874242	-0.724635	-0.677457	-0.192456	-0.800819	-1.19012	-0.171249	-0.415703	-0.364182	-0.411161	-0.647877	-0.277097	-0.770259	-0.934236	-0.46117
371	-2.0277	-0.166801	-0.709243	-0.606512	-0.13261	-0.828844	-1.02916	-0.306063	-0.375857	-0.327887	-0.454013	-0.608519	-0.349927	-0.825403	-0.747868	-0.583077
371.5	-1.89882	-0.301414	-0.500962	-0.635316	-0.0938885	-0.746609	-0.999761	-0.181156	-0.35897	-0.285363	-0.778355	-0.566401	-0.429965	-0.886389	-0.665125	-0.563113
372	-2.00255	-0.115257	-0.234749	-0.644682	-0.0913421	-0.816373	-0.975679	-0.184489	-0.327488	-0.190868	-0.882688	-0.583416	-0.496195	-0.973418	-0.751975	-0.531656
372.5	-1.94811	-0.0756068	-0.275123	-0.636721	-0.149615	-0.793563	-0.800503	-0.422707	-0.44536	-0.229885	-0.773724	-0.573398	-0.500132	-0.939068	-0.856969	-0.477429
373	-1.8885	-0.133324	-0.280891	-0.851608	-0.13068	-0.814007	-0.690029	-0.517558	-0.415208	-0.380064	-0.84793	-0.475624	-0.531103	-1.01901	-1.00134	-0.381086
373.5	-1.97102	-0.264018	-0.248447	-0.79668	-0.229298	-0.904896	-0.53084	-0.406721	-0.44489	-0.414665	-0.793816	-0.480064	-0.580438	-0.936547	-1.05648	-0.291742
374	-1.94123	-0.180641	-0.271556	-0.795898	-0.223687	-0.946327	-0.623282	-0.404831	-0.517792	-0.280146	-0.747786	-0.545237	-0.527249	-0.982756	-0.996031	-0.393089
374.5	-1.7891	-0.163119	-0.271794	-0.679999	-0.277926	-0.895835	-0.733216	-0.386888	-0.579952	-0.341254	-0.783468	-0.51578	-0.641272	-0.920391	-0.789884	-0.480303
375	-1.88451	-0.24991	-0.211308	-0.654376	-0.305509	-0.870727	-0.721853	-0.30895	-0.732292	-0.553352	-0.735871	-0.532212	-0.691708	-0.946985	-0.724555	-0.460668
375.5	-1.82272	-0.237096	-0.218004	-0.609633	-0.347814	-0.933657	-0.730502	-0.34664	-0.731663	-0.88403	-0.693096	-0.610614	-0.82052	-0.932799	-0.918578	-0.352658
376	-1.82227	-0.0129766	-0.374931	-0.67822	-0.348226	-1.03313	-0.77156	-0.354549	-0.719072	-0.889658	-0.582897	-0.668784	-0.920733	-1.06525	-1.02078	-0.468114
376.5	-1.79924	-0.0887199	-0.318821	-0.399658	-0.3058	-0.979209	-0.751051	-0.389046	-0.775969	-0.801215	-0.563074	-0.690952	-0.814489	-1.07499	-1.07372	-0.552224
377	-1.86957	-0.141083	-0.350869	-0.489054	-0.383376	-0.939865	-0.689519	-0.508759	-0.80732	-0.631881	-0.657976	-0.677055	-0.668201	-0.919663	-1.11689	-0.483438
377.5	-2.02052	-0.11496	-0.40806	-0.647658	-0.353228	-0.980467	-0.842933	-0.3079	-0.756284	-0.51245	-0.79696	-0.531472	-0.68677	-1.00174	-1.01943	-0.460463
378	-1.95393	-0.0259705	-0.313302	-0.730805	-0.246743	-0.912379	-0.920558	-0.323649	-0.781	-0.628847	-0.848182	-0.413943	-0.592565	-1.11934	-0.822496	-0.532482
378.5	-1.91716	0.0581785	-0.3482	-0.643825	-0.368296	-1.04835	-0.847022	-0.349016	-0.760222	-0.699071	-0.757653	-0.435125	-0.493843	-1.09268	-0.73136	-0.619825
379	-1.93876	-0.163507	-0.467658	-0.557236	-0.308058	-1.03841	-0.964242	-0.300393	-0.743101	-0.817386	-0.567222	-0.377484	-0.416778	-1.14663	-0.766441	-0.564098
379.5	-1.92282	0.0157991	-0.319661	-0.541003	-0.424681	-1.10165	-0.996903	-0.297658	-0.806083	-0.961308	-0.381519	-0.479146	-0.505791	-1.24277	-1.07073	-0.538954
380	-1.87642	0.0258633	-0.174277	-0.574041	-0.515885	-1.22953	-0.87084	-0.321974	-0.680539	-1.32097	-0.445318	-0.553268	-0.677375	-1.21487	-1.24082	-0.602507
380.5	-1.81261	-0.0410581	-0.155954	-0.61966	-0.457856	-1.29869	-0.624825	-0.500479	-0.627944	-1.62432	-0.545054	-0.643504	-0.78664	-1.2983	-1.53336	-0.689927
381	-1.80718	-0.118389	-0.127965	-0.592475	-0.407303	-1.28302	-0.684074	-0.34216	-0.602667	-1.51183	-0.711609	-0.672543	-0.717709	-1.2384	-1.48907	-0.690509
381.5	-1.86714	-0.190136	-0.232401	-0.615985	-0.444818	-1.31409	-0.669202	-0.395097	-0.663107	-1.41184	-0.830128	-0.590389	-0.731919	-1.29009	-1.52575	-0.708595
382	-1.95598	-0.135443	-0.567437	-0.464593	-0.410951	-1.21582	-0.654139	-0.485965	-0.751446	-1.34406	-0.718054	-0.593977	-0.794607	-1.26042	-1.54983	-0.702459
382.5	-1.93131	-0.0307262	-0.467913	-0.571967	-0.522797	-1.25983	-0.847804	-0.315741	-0.924298	-1.30479	-0.755505	-0.564676	-0.888341	-1.23452	-1.37516	-0.71975
383	-1.75712	0.0216045	-0.552987	-0.552245	-0.385573	-1.31266	-0.897557	-0.279099	-0.875156	-1.42705	-0.911888	-0.50967	-0.776606	-1.2015	-1.279	-0.766707
383.5	-1.80256	-0.0418935	-0.572513	-0.50394	-0.385978	-1.36076	-0.888623	-0.52645	-0.685081	-1.30229	-1.06093	-0.581279	-0.754194	-1.20144	-1.37168	-0.720215
384	-1.9037	-0.205081	-0.652629	-0.392792	-0.377733	-1.30046	-0.760888	-0.493287	-0.722957	-0.966676	-1.17207	-0.638233	-0.799444	-1.20736	-1.26804	-0.62517
384.5	-1.88509	-0.215457	-0.91259	-0.488016	-0.489717	-1.21983	-0.654078	-0.393013	-0.664591	-0.844166	-1.18884	-0.663419	-0.662584	-1.04555	-1.34729	-0.427354
385	-1.83903	-0.282827	-0.793845	-0.414834	-0.502828	-1.36823	-0.506878	-0.530427	-0.71476	-0.864945	-1.06639	-0.421534	-0.567978	-1.06815	-1.56227	-0.364121
385.5	-1.78132	-0.323024	-0.60151	-0.279697	-0.363518	-1.48535	-0.529405	-0.434252	-0.641239	-0.806465	-1.17472	-0.444625	-0.521929	-1.05892	-1.34668	-0.44964
386	-1.6626	-0.184279	-0.544635	-0.325432	-0.310934	-1.43616	-0.61919	-0.449515	-0.730395	-0.767007	-1.06147	-0.429619	-0.542998	-1.03838	-1.16194	-0.380222
386.5	-1.77619	-0.10313	-0.515409	-0.207206	-0.245326	-1.31688	-0.709877	-0.365916	-0.687889	-0.697303	-1.00439	-0.427079	-0.602506	-1.17019	-1.11832	-0.37375
387	-1.95197	-0.138066	-0.499418	-0.17893	-0.475144	-1.42692	-0.893793	-0.354769	-0.692648	-0.399591	-1.08219	-0.329156	-0.610692	-1.19068	-0.98949	-0.471774
387.5	-1.73939	-0.0471752	-0.505039	-0.082622	-0.457622	-1.47462	-0.858489	-0.552314	-0.628986	-0.254599	-1.0891	-0.389475	-0.667303	-1.12562	-1.06271	-0.494412
388	-1.57288	-0.270554	-0.536044	-0.145467	-0.541478	-1.5704	-0.778785	-0.471488	-0.707557	-0.177093	-1.04214	-0.340709	-0.741914	-1.03714	-1.25019	-0.445063
388.5	-1.58335	-0.160977	-0.476658	-0.0803171	-0.499887	-1.57521	-0.575607	-0.508193	-0.602409	0.020284	-1.0428	-0.415455	-0.649967	-1.00591	-1.32613	-0.48879
389	-1.67766	-0.0555119	-0.545885	-0.0630336	-0.39748	-1.56148	-0.433594	-0.429314	-0.641496	0.280281	-1.02035	-0.449298	-0.493634	-0.950297	-1.31369	-0.497021
389.5	-1.7047	-0.0878065	-0.53021	-0.0990736	-0.361704	-1.53565	-0.519313	-0.407856	-0.686097	0.497076	-0.982693	-0.410926	-0.496239	-0.933014	-1.14721	-0.602379
390	-1.64426	-0.127222	-0.455421	0.25017	-0.38294	-1.61143	-0.60537	-0.371552	-0.625122	0.660705	-0.983662	-0.305872	-0.515029	-0.890196	-1.09818	-0.724661
390.5	-1.65054	0.0129114	-0.548976	0.244571	-0.404927	-1.4976	-0.684014	-0.256607	-0.700373	0.618282	-1.03029	-0.285421	-0.528977	-0.807422	-1.07904	-0.685407
391	-1.5176	0.0668023	-0.624128	0.206493	-0.39414	-1.44188	-0.746673	-0.504218	-0.670424	0.436885	-1.09128	-0.284162	-0.60945	-0.940226	-0.891005	-0.729726
391.5	-1.57705	-0.0256227	-0.577043	0.0942996	-0.439495	-1.37018	-0.796153	-0.564884	-0.684025	0.157569	-1.057	-0.235955	-0.5906	-1.02208	-0.778286	-0.843587
392	-1.52224	-0.187514	-0.509271	0.0707444	-0.319848	-1.41249	-0.812978	-0.49161	-0.737617	-0.0766415	-1.15422	-0.220413	-0.669246	-0.961897	-0.677869	-0.699034
392.5	-1.50181	-0.152003	-0.540925	0.153519	-0.451489	-1.38068	-0.717371	-0.636509	-0.955677	-0.238338	-1.0839	-0.267943	-0.688975	-0.823258	-0.793587	-0.625757
393	-1.5959	-0.130152	-0.52829	0.16309	-0.377858	-1.24828	-0.489179	-0.738219	-0.963524	-0.299631	-1.15056	-0.214833	-0.669676	-0.95844	-0.860885	-0.469778
393.5	-1.58055	-0.228525	-0.556893	0.194756	-0.366165	-1.33343	-0.457554	-0.565497	-0.970859	-0.324963	-1.13297	-0.115183	-0.674212	-0.977072	-0.857755	-0.467763
394	-1.53365	-0.0614292	-0.396819	0.125636	-0.366648	-1.54706	-0.507232	-0.529555	-0.843576	-0.178355	-1.22292	-0.0981381	-0.798211	-0.873484	-0.917172	-0.379895
394.5	-1.50653	-0.215994	-0.272125	0.142375	-0.454603	-1.47124	-0.529199	-0.649829	-0.844904	-0.113127	-1.0834	-0.124052	-0.781713	-0.874896	-0.833422	-0.488007
395	-1.48088	-0.310687	-0.33442	0.158135	-0.381649	-1.45507	-0.473323	-0.574205	-0.836598	-0.138814	-1.0646	-0.111103	-0.651724	-0.961488	-0.737234	-0.342165
395.5	-1.44343	-0.263681	-0.497265	0.228423	-0.286145	-1.55132	-0.434262	-0.610159	-0.930532	-0.172437	-1.27951	-0.151396	-0.622835	-0.986185	-1.01	-0.436887
396	-1.40195	-0.224368	-0.51595	0.0615838	-0.303232	-1.49091	-0.406182	-0.645757	-0.875087	-0.22767	-1.4525	-0.238179	-0.569881	-1.06983	-1.35292	-0.516286
396.5	-1.43869	-0.303956	-0.432401	0.058233	-0.312371	-1.39629	-0.418548	-0.699715	-0.887994	-0.213569	-1.41539	-0.356259	-0.568481	-1.06747	-1.55878	-0.549968
397	-1.58868	-0.135807	-0.317919	0.053492	-0.438786	-1.33884	-0.397948	-0.818654	-0.873693	-0.142246	-1.40474	-0.267766	-0.714126	-1.09093	-1.49349	-0.380867
397.5	-1.6779	-0.194061	-0.313698	0.169837	-0.535958	-1.39582	-0.518125	-0.680328	-0.969021	-0.0102905	-1.34336	-0.135857	-0.743925	-1.04861	-1.62389	-0.36548
398	-1.61644	-0.261554	-0.357095	0.125898	-0.561611	-1.40454	-0.317907	-0.747881	-0.974842	0.0657582	-1.22408	-0.0980581	-0.776403	-1.11608	-1.33361	-0.377218
398.5	-1.56262	-0.224663	-0.465737	0.0309557	-0.465514	-1.37247	-0.219245	-0.701069	-0.904016	-0.178505	-1.30455	-0.0874988	-0.779763	-1.13258	-1.42239	-0.567621
399	-1.45129	-0.378746	-0.620157	0.109351	-0.517104	-1.40734	-0.290464	-0.69408	-1.11836	-0.330882	-1.14205	-0.210564	-0.796279	-1.0284	-1.35404	-0.635989
399.5	-1.56636	-0.44016	-0.595202	0.0670456	-0.537627	-1.43269	-0.203072	-0.794304	-1.00973	-0.664049	-0.99102	-0.171147	-0.880639	-1.07413	-1.58282	-0.620606
400	-1.70463	-0.452186	-0.542758	-0.0542374	-0.564547	-1.40509	-0.235292	-0.679614	-0.987765	-1.09805	-0.910296	-0.181312	-0.979605	-1.10107	-1.89664	-0.576049
