# Supplementary material for: MEP Latencies Predict the Neuromodulatory Effect of cTBS Delivered to the Ipsilateral and Contralateral Sensorimotor Cortex
Source: PLoS One. 2015 Aug 11;10(8):e0133893. doi: 10.1371/journal.pone.0133893 (PMC4532482; doi:10.1371/journal.pone.0133893)
Supplement: S1 Dataset — MEP, SEP and TEP data were converted to .xls format from .mat format. (ZIP) [file pone.0133893.s001.zip › S1 Dataset_xlsx/SEP APPA CON T1.xlsx]

## Sheet: SEP
t [ms]	sub01	sub02	sub03	sub04	sub05	sub06	sub07	sub08	sub09	sub10	sub11	sub12	sub13	sub14	sub15	sub16
-250	0.544447	0.608137	0.735043	3.46855	1.099	1.01503	-0.864901	0.857368	2.36629	1.09966	-0.148794	0.263906	-0.226324	1.15344	0.193595	-0.203475
-249.5	0.668968	0.626373	0.756086	3.54639	1.11928	0.998776	-0.832482	0.831037	2.44627	1.05795	-0.197604	0.337813	-0.221362	1.22549	0.197804	-0.246684
-249	0.785006	0.668473	0.49802	3.54372	1.10377	1.11221	-0.838297	0.836957	2.37875	0.682892	-0.169989	0.400567	-0.32111	1.24442	0.225792	-0.201998
-248.5	0.738835	0.680249	0.286047	3.50846	1.23467	1.09049	-0.798024	0.733774	2.46929	0.507495	-0.179192	0.442052	-0.357178	1.15337	0.270044	-0.196379
-248	0.764488	0.71364	0.292454	3.58885	1.17937	1.04342	-0.769782	0.820956	2.45897	0.350565	-0.265754	0.539752	-0.408485	1.14259	0.44143	-0.202702
-247.5	0.8361	0.811326	0.427753	3.60606	1.08791	1.00062	-0.718947	0.917708	2.33563	0.172571	-0.257842	0.476866	-0.385627	1.18325	0.341973	-0.1666
-247	0.872189	1.00798	0.660403	3.72077	1.0156	1.0811	-0.705465	0.894128	2.2792	0.131871	-0.201671	0.46068	-0.351864	1.26374	0.402115	-0.1504
-246.5	0.946561	1.03044	0.785937	3.72996	1.05575	1.13235	-0.557778	0.976086	2.3623	0.112004	-0.114558	0.478667	-0.35264	1.13019	0.326187	-0.17045
-246	0.935245	0.950596	0.901907	3.73792	1.09558	1.08534	-0.524523	0.964091	2.39965	0.15696	-0.154594	0.57371	-0.403765	1.06655	0.304726	-0.292195
-245.5	0.979082	1.07991	0.887743	3.7263	1.12777	1.09483	-0.47512	0.938142	2.36585	-0.110795	-0.101837	0.47185	-0.32843	1.23938	0.23876	-0.25383
-245	1.09853	1.11062	0.804144	3.57477	1.11954	1.17806	-0.417516	0.943347	2.42966	0.0779379	-0.107013	0.422753	-0.369565	1.22104	0.138235	-0.189768
-244.5	1.21835	0.965612	1.08458	3.5271	1.01074	1.16712	-0.255483	1.06682	2.47154	0.192179	-0.0659986	0.360674	-0.263062	1.14892	0.0272013	-0.238001
-244	1.22216	0.76778	1.10718	3.62324	1.01234	1.11319	-0.303224	1.1343	2.4682	0.0610186	-0.0164779	0.297069	-0.224815	1.11125	0.023878	-0.198649
-243.5	1.21919	0.692608	0.916705	3.61971	0.985242	1.11323	-0.37897	1.24395	2.46196	-0.147365	-0.00994125	0.246804	-0.21738	1.24181	-0.00434166	-0.162493
-243	1.23313	0.706153	0.627001	3.48697	0.995466	0.941167	-0.349708	1.28063	2.32314	-0.0996046	-0.168599	0.323611	-0.156652	1.13289	0.12016	-0.123388
-242.5	1.19957	0.723941	0.536174	3.47325	0.829382	0.924942	-0.121487	1.10132	2.28419	0.189831	-0.230488	0.42448	-0.147007	1.23285	0.137095	-0.14871
-242	1.15136	0.739342	0.540406	3.39929	0.860281	1.03449	-0.0327497	1.23076	2.4153	0.49994	-0.173607	0.409452	-0.123866	1.304	0.285305	-0.247645
-241.5	1.15912	0.887164	0.542054	3.36601	0.946438	1.02937	-0.0600727	1.19876	2.37786	0.640632	-0.222937	0.375761	-0.208369	1.24312	0.111851	-0.192799
-241	1.08544	0.732703	0.496714	3.36913	1.00158	1.07879	-0.0666493	1.17183	2.44623	0.764674	-0.322149	0.351609	-0.1728	1.21091	0.151477	-0.203448
-240.5	1.12885	0.689783	0.52782	3.46924	0.993858	1.05375	-0.262732	1.12464	2.38348	0.985138	-0.310449	0.336839	-0.108953	1.11033	0.178916	-0.128087
-240	1.09342	0.694661	0.66095	3.52768	0.914012	1.01149	-0.347485	1.16016	2.4551	0.658838	-0.325052	0.486851	-0.133223	1.0507	0.0837341	-0.26619
-239.5	1.11275	0.77463	0.735257	3.46862	0.996047	0.958585	-0.443008	1.03708	2.68999	0.333041	-0.314101	0.474116	-0.158208	1.09507	0.103534	-0.195747
-239	1.1496	0.819305	0.830354	3.61903	0.935608	0.980722	-0.248313	1.10239	2.65262	0.0674319	-0.275174	0.506096	-0.238409	1.08657	-0.0168721	-0.172968
-238.5	1.04969	0.960496	0.913456	3.64201	0.967523	0.928644	-0.222853	1.08016	2.59871	-0.237985	-0.339173	0.525748	-0.277023	1.08441	0.00140417	-0.247271
-238	1.1674	1.09355	0.811944	3.63427	1.01653	0.95559	-0.189749	1.12078	2.63805	-0.641752	-0.238574	0.442338	-0.204402	0.997616	0.0987576	-0.23706
-237.5	1.27563	0.898117	0.829545	3.63005	1.05431	0.940465	-0.166194	1.11777	2.67609	-0.600364	-0.151012	0.513481	-0.133032	0.995358	-0.000646884	-0.0962551
-237	1.2511	0.784631	1.00065	3.66575	1.15113	0.947102	-0.340492	1.10215	2.70715	-0.421318	-0.165766	0.547245	-0.262261	1.0567	0.00569463	-0.112612
-236.5	1.13665	0.838971	0.927868	3.72089	1.21457	1.00605	-0.27794	0.987235	2.73113	-0.294822	-0.0950231	0.511599	-0.19071	1.04421	0.0239965	-0.0798528
-236	1.00744	0.784513	0.848079	3.71893	1.22032	0.923812	-0.0979056	0.905743	2.65074	-0.207681	-0.116541	0.524033	-0.122189	1.02866	0.188222	-0.0223853
-235.5	1.21569	0.823092	0.808161	3.5883	1.13478	0.944876	-0.128137	0.9323	2.6977	-0.0173084	-0.143387	0.618246	-0.207115	1.04057	0.281798	-0.0855903
-235	1.29895	0.884476	0.719591	3.57624	1.1278	0.931847	-0.39035	0.980713	2.57958	0.112664	-0.275698	0.662459	-0.398647	1.0107	0.351349	-0.0562433
-234.5	1.20443	1.10314	0.643985	3.59484	1.13729	1.00636	-0.507081	0.879243	2.63426	0.0222722	-0.12503	0.548693	-0.374071	0.979145	0.186544	0.0817592
-234	1.17778	1.22571	0.460891	3.53901	1.14626	0.982886	-0.798034	0.857892	2.62487	-0.152334	-0.176011	0.404843	-0.30863	1.04892	0.195846	0.0605236
-233.5	1.32226	1.21925	0.450154	3.6399	1.11791	0.919693	-0.803079	0.723738	2.72942	-0.302598	-0.304724	0.217149	-0.257507	1.011	0.134125	-0.02051
-233	1.25073	1.21117	0.425497	3.53703	1.16241	0.978535	-0.83932	0.832433	2.8205	-0.374974	-0.387967	0.290671	-0.276309	1.06386	0.157179	-0.0647659
-232.5	1.2591	1.19479	0.346628	3.61803	1.00916	1.02483	-0.744199	0.959667	2.85284	-0.18781	-0.666311	0.272739	-0.100695	1.08035	0.197779	-0.0106353
-232	1.15892	1.10924	0.320826	3.73554	1.26012	1.0568	-0.751979	0.879102	2.78216	-0.0971751	-0.676115	0.205182	-0.0217354	1.32845	0.16205	0.18705
-231.5	1.16415	0.944887	0.496121	3.73771	1.17161	1.1218	-0.898335	0.905595	2.78616	0.0236262	-0.497489	0.228838	-0.160823	1.39641	0.324714	0.172814
-231	1.16727	1.05062	0.59878	3.70693	1.20398	1.07125	-0.866788	0.941876	2.8294	0.032135	-0.439245	0.299817	-0.206944	1.43832	0.233977	0.191784
-230.5	1.01613	1.03933	0.750397	3.72199	1.17019	1.12394	-0.703236	0.841095	2.79902	-0.137519	-0.333543	0.535577	-0.233684	1.20003	0.271065	0.323671
-230	0.918302	1.20681	0.918395	3.68172	1.20297	1.20436	-0.585524	0.671127	2.79464	-0.169341	-0.396092	0.552748	-0.199472	1.25723	0.393589	0.313663
-229.5	1.12832	1.07914	1.33035	3.65083	1.13553	1.19079	-0.638649	0.56362	2.71705	-0.209206	-0.411469	0.648926	-0.274486	1.28142	0.557401	0.339333
-229	1.19452	1.08947	1.35416	3.69207	1.15098	1.27453	-0.621063	0.50207	2.76951	-0.143661	-0.516416	0.763732	-0.334227	1.23166	0.481494	0.397646
-228.5	1.17388	0.961002	1.18291	3.62886	1.22921	1.31756	-0.638475	0.455094	2.78723	-0.201176	-0.575744	0.669338	-0.336841	1.24232	0.513218	0.353977
-228	1.25901	0.887981	1.11347	3.6836	1.12816	1.16013	-0.617034	0.558624	2.82669	-0.399804	-0.572321	0.645741	-0.294142	1.29074	0.682222	0.362404
-227.5	1.16967	0.99881	1.01766	3.69185	1.15442	1.28741	-0.614799	0.529371	2.73988	-0.331123	-0.74266	0.498787	-0.179841	1.21137	0.85177	0.337297
-227	1.2288	1.01551	0.737842	3.74551	1.17734	1.44317	-0.480856	0.464236	2.74983	-0.0139998	-0.624276	0.480613	-0.0844344	1.12857	0.929181	0.374913
-226.5	1.2597	0.952285	0.659479	3.74767	1.28444	1.4914	-0.366801	0.35058	2.66694	0.190359	-0.624638	0.518349	-0.0686454	1.21336	0.985949	0.407759
-226	1.24039	0.984379	0.658381	3.59215	1.28525	1.44943	-0.245903	0.303108	2.69019	0.436332	-0.648528	0.560483	-0.0416393	1.27527	0.927877	0.451039
-225.5	1.12782	0.944359	0.562907	3.65001	1.28909	1.36205	-0.256148	0.319202	2.60797	0.483883	-0.653704	0.516778	0.0113881	1.30118	0.954572	0.316773
-225	0.912031	0.955622	0.59727	3.58471	1.18019	1.41649	0.0202237	0.340607	2.72462	0.5757	-0.508611	0.470135	-0.0436028	1.23718	0.887797	0.342297
-224.5	1.06547	0.755417	0.571845	3.58688	1.11528	1.40716	0.0511645	0.292894	2.73624	0.707222	-0.560424	0.375858	0.0412289	1.25825	0.917882	0.44172
-224	1.09644	0.783152	0.561658	3.49271	1.26845	1.32376	-0.0161174	0.258354	2.53382	0.635524	-0.537931	0.357045	0.0460686	1.28426	0.966938	0.426779
-223.5	1.09763	0.706642	0.514835	3.43336	1.25978	1.28467	-0.0727645	0.337261	2.47272	0.310764	-0.617809	0.277745	0.190895	1.18067	0.931329	0.305774
-223	1.03061	0.675626	0.44954	3.3615	1.19759	1.24994	-0.144153	0.350318	2.53015	-0.0418276	-0.588552	0.367313	0.189196	1.18215	1.06729	0.321599
-222.5	0.916461	0.597379	0.430966	3.24593	1.28268	1.31924	-0.213252	0.138467	2.46632	-0.187367	-0.631188	0.29333	0.30825	1.1339	1.02934	0.214026
-222	0.911545	0.759957	0.453233	3.0784	1.30834	1.35839	-0.346406	0.213371	2.35776	-0.290888	-0.666533	0.253445	0.301071	1.02582	0.871196	0.259043
-221.5	0.837418	0.753174	0.50678	3.10305	1.22539	1.40611	-0.402509	0.29888	2.40159	-0.498964	-0.594327	0.168052	0.197586	0.956487	0.686182	0.302925
-221	0.775855	0.7123	0.447664	3.05485	1.21996	1.31365	-0.372687	0.277275	2.31975	-0.467047	-0.606479	0.12293	0.0941798	1.01367	0.617307	0.283621
-220.5	0.68785	0.854911	0.564647	2.99561	1.28342	1.25654	-0.459556	0.313305	2.43699	-0.326073	-0.657762	0.164538	0.056722	0.936699	0.45465	0.163003
-220	0.738028	0.80278	0.542095	3.04182	1.3217	1.32893	-0.537283	0.341617	2.33994	-0.0655366	-0.446605	-0.0543594	-0.00236487	0.923347	0.435387	0.234983
-219.5	0.948394	0.865021	0.610373	2.97809	1.31722	1.36089	-0.704614	0.313866	2.26115	-0.00999655	-0.277337	-0.158001	0.0224321	0.923783	0.611833	0.187915
-219	1.01982	0.793122	0.525591	3.01159	1.32699	1.30861	-0.86922	0.261594	2.37026	-0.052804	-0.356565	-0.130112	-0.0101253	1.0027	0.606983	0.166503
-218.5	0.842577	0.858035	0.655416	2.92499	1.32716	1.44021	-0.829945	0.200613	2.34577	-0.0228517	-0.441662	-0.194366	0.0138686	1.04318	0.413233	0.238192
-218	0.861461	0.962312	0.665695	2.89759	1.30486	1.32283	-0.803621	0.122057	2.27847	0.0433273	-0.504645	-0.232473	0.0377921	1.21105	0.382958	0.23414
-217.5	0.890162	0.728538	0.645786	3.00758	1.25517	1.34869	-0.695505	-0.101902	2.40115	0.169765	-0.513335	-0.384742	0.040908	1.13551	0.486578	0.36942
-217	0.87292	0.7512	0.753147	3.06686	1.32697	1.42718	-0.799903	0.024271	2.40946	0.349326	-0.780975	-0.315756	0.0734664	1.07837	0.528431	0.266656
-216.5	0.870689	0.678863	0.675078	3.01962	1.39696	1.38796	-0.819676	0.0808163	2.50893	0.538124	-0.673468	-0.167037	0.106206	1.03759	0.54128	0.184402
-216	0.705159	0.712516	0.456412	2.9759	1.37752	1.39036	-0.737367	0.0340247	2.44444	0.672806	-0.531415	-0.17188	0.226247	1.03333	0.55629	0.319765
-215.5	0.65564	0.690891	0.498385	2.93236	1.38613	1.44056	-0.685816	0.158007	2.29773	0.738657	-0.476749	-0.215959	0.326753	0.979256	0.591558	0.307052
-215	0.689757	0.683854	0.578259	2.88558	1.51263	1.42736	-0.841266	0.186249	2.21264	0.592023	-0.503389	-0.132597	0.307927	0.987033	0.583425	0.281303
-214.5	0.555048	0.795119	0.52876	2.88469	1.52519	1.53582	-0.845557	0.282889	2.30356	0.417931	-0.524128	-0.232434	0.354106	0.78277	0.702978	0.241336
-214	0.51098	0.909949	0.656752	2.79186	1.58131	1.50545	-0.802897	0.347884	2.3057	0.383622	-0.511978	-0.317572	0.376266	0.76683	0.803039	0.378945
-213.5	0.527305	0.964239	0.719813	2.72628	1.50562	1.55191	-0.644003	0.213159	2.29235	0.467584	-0.530742	-0.266156	0.317987	0.82944	0.847936	0.445471
-213	0.555357	1.12182	0.891161	2.77937	1.54421	1.51557	-0.643533	0.232097	2.30198	0.685963	-0.322155	-0.270582	0.345102	0.805057	1.01209	0.414629
-212.5	0.618712	1.09474	0.833977	2.77579	1.60634	1.51694	-0.69488	0.242514	2.30411	0.81347	-0.299465	-0.159015	0.381064	0.840629	1.03646	0.337649
-212	0.591539	0.897539	0.652696	2.71365	1.62609	1.56077	-0.682675	0.310417	2.2188	0.97354	-0.328103	-0.182163	0.442429	0.79968	1.04117	0.408384
-211.5	0.662548	0.927852	0.497355	2.69556	1.66502	1.53373	-0.667321	0.375729	1.99394	1.09185	-0.470643	-0.291395	0.451134	0.727256	1.10234	0.330809
-211	0.485644	0.990105	0.40375	2.83165	1.57859	1.56046	-0.615465	0.283705	1.977	1.11823	-0.352895	-0.293712	0.482702	0.794587	0.94097	0.406799
-210.5	0.415048	1.10261	0.351551	2.69764	1.51674	1.48308	-0.545872	0.268123	1.96578	0.966498	-0.390383	-0.366078	0.529473	0.774933	0.989859	0.449472
-210	0.367101	1.17326	0.292015	2.5776	1.5337	1.57067	-0.480601	0.0195121	1.89601	0.813668	-0.476626	-0.378274	0.543285	0.778997	1.24168	0.407837
-209.5	0.401147	1.14634	0.30572	2.48202	1.51887	1.53707	-0.571926	-0.0657452	1.80919	0.5082	-0.426432	-0.333303	0.572596	0.828542	1.24349	0.37938
-209	0.330956	1.04108	0.411488	2.48779	1.47347	1.48358	-0.63466	-0.0679691	1.79937	0.0603244	-0.424419	-0.313555	0.535759	0.714312	1.16122	0.397927
-208.5	0.330107	1.0103	0.312371	2.47938	1.42391	1.47393	-0.569507	-0.16094	1.85162	-0.161967	-0.377004	-0.244996	0.559328	0.777056	1.15053	0.429319
-208	0.296599	0.942059	0.107937	2.71217	1.36074	1.58583	-0.560137	-0.124359	1.91978	-0.254528	-0.477815	-0.350924	0.571969	0.809584	1.02683	0.454501
-207.5	0.316521	1.0962	0.242762	2.63108	1.39664	1.63144	-0.612071	-0.097769	1.91627	-0.326812	-0.642284	-0.183467	0.564199	0.770001	0.999604	0.203823
-207	0.235234	1.16773	0.458895	2.67817	1.39308	1.70972	-0.552024	-0.16534	1.87673	-0.576041	-0.759998	-0.16022	0.550413	0.836289	1.08211	0.199112
-206.5	0.245251	1.1473	0.577172	2.4478	1.42944	1.66359	-0.595714	-0.11212	1.87354	-0.583985	-0.808617	-0.263954	0.398189	0.849716	1.13207	0.233055
-206	0.250281	1.03738	0.748442	2.43936	1.50663	1.62975	-0.663976	0.0583404	1.75414	-0.477116	-0.76614	-0.394948	0.391078	0.77437	0.968443	0.196998
-205.5	0.143939	0.972459	0.636017	2.26307	1.56061	1.5808	-0.733388	0.0705517	1.71593	-0.162317	-0.705201	-0.34146	0.282433	0.663075	0.972314	0.126498
-205	0.093118	1.10603	0.695345	2.27041	1.40506	1.55764	-0.677343	0.0891297	1.67104	-0.0801873	-0.650509	-0.371964	0.459986	0.659402	0.984182	0.11132
-204.5	-0.0424401	0.861981	0.768413	2.25276	1.22612	1.48233	-0.659809	0.200519	1.74854	-0.0319247	-0.584213	-0.363638	0.550941	0.655259	0.941765	0.205352
-204	-0.208924	0.784942	0.799593	2.22507	1.23704	1.52331	-0.535648	0.323793	1.67803	0.054482	-0.577742	-0.424098	0.564629	0.615297	0.955096	0.219151
-203.5	-0.314033	0.796977	0.810725	2.1723	1.24476	1.55734	-0.533654	0.211238	1.66709	0.220148	-0.647517	-0.323939	0.614444	0.618019	0.874554	0.242498
-203	-0.378989	0.739429	0.613149	2.12634	1.22957	1.44918	-0.438979	0.0720048	1.6441	0.162701	-0.714948	-0.366623	0.510483	0.546193	0.848254	0.120578
-202.5	-0.409956	0.673298	0.624594	2.17502	1.22217	1.46859	-0.535914	0.0169465	1.84134	-0.331906	-0.716931	-0.300354	0.613123	0.606362	0.92371	0.148359
-202	-0.435461	0.71697	0.630654	2.04738	1.26528	1.42519	-0.563053	0.168967	1.80288	-0.693561	-0.613266	-0.324368	0.607443	0.602355	1.03246	0.0920288
-201.5	-0.225799	0.929251	0.446047	1.93314	1.15524	1.43746	-0.537517	0.0437183	1.62801	-0.774719	-0.623251	-0.195127	0.654552	0.750264	0.868683	0.0270285
-201	-0.299722	0.993299	0.43592	1.85755	1.24358	1.46857	-0.581856	-0.159536	1.53839	-0.672924	-0.487046	-0.239436	0.662365	0.648701	0.887602	0.00105976
-200.5	-0.3902	1.12733	0.413819	1.87796	1.17608	1.42934	-0.475706	-0.116048	1.59741	-0.531783	-0.485559	-0.19907	0.681932	0.608254	0.898528	0.0419344
-200	-0.522561	1.11669	0.426653	1.95257	1.39099	1.32338	-0.448454	-0.0305675	1.71375	-0.422451	-0.532567	-0.298645	0.774767	0.534597	0.893425	0.0560858
-199.5	-0.591066	1.07661	0.403321	1.90353	1.35212	1.42884	-0.492885	-0.0296718	1.67221	-0.304696	-0.368394	-0.315847	0.792922	0.458691	0.841802	0.129141
-199	-0.618204	1.09667	0.570503	1.80669	1.34801	1.49772	-0.553991	0.00964445	1.71615	-0.319802	-0.325296	-0.350115	0.789286	0.376585	0.789558	0.262421
-198.5	-0.692796	1.01469	0.511513	1.65892	1.32244	1.3982	-0.699983	0.00275922	1.70085	-0.449772	-0.379524	-0.441593	0.714795	0.549979	0.831265	0.263025
-198	-0.764363	0.913305	0.396474	1.51874	1.23092	1.34825	-0.589994	-0.230458	1.71824	-0.71265	-0.341236	-0.466926	0.893163	0.551396	0.746954	0.241041
-197.5	-0.845261	0.852111	0.334841	1.46208	1.09345	1.26907	-0.705814	-0.136148	1.73949	-0.757498	-0.371823	-0.581192	0.887044	0.606986	0.577895	0.27999
-197	-0.856634	0.794517	0.165046	1.50253	1.12928	1.22623	-0.762586	-0.119289	1.63931	-0.541341	-0.266208	-0.575413	0.740631	0.484216	0.249744	0.166086
-196.5	-0.88153	0.932762	0.00477434	1.41464	1.23818	1.17796	-0.954833	0.0451563	1.51414	-0.17611	-0.142724	-0.558402	0.723717	0.674533	0.0427549	0.2218
-196	-0.753028	0.971082	0.0561745	1.37482	1.17371	1.25203	-1.00942	0.0424579	1.50285	0.194927	-0.177867	-0.389073	0.693762	0.671466	0.0423016	0.159568
-195.5	-0.681232	0.908732	0.0281023	1.18449	1.13742	1.18253	-0.947105	0.0438263	1.49825	0.625109	-0.278825	-0.23232	0.817461	0.600656	0.106385	0.152811
-195	-0.715176	0.777579	-0.0413394	1.09868	1.18207	1.25222	-1.01682	0.105692	1.49904	1.0223	-0.521218	-0.344992	0.931759	0.53572	0.0982917	0.052997
-194.5	-0.789082	0.784804	-0.0890074	1.08129	1.2463	1.284	-1.05813	0.102752	1.58623	1.10472	-0.569636	-0.373546	0.86519	0.585448	0.175149	0.118183
-194	-0.802156	0.963282	-0.00648069	1.20868	1.19849	1.32919	-1.00162	0.0398398	1.64743	0.967649	-0.655261	-0.40907	0.956664	0.5966	0.228413	0.188256
-193.5	-0.848211	1.12052	0.123967	1.28924	1.14353	1.32711	-0.977038	-0.0181835	1.7896	0.874732	-0.589852	-0.343991	0.914504	0.51114	0.279557	0.164236
-193	-0.72934	1.02969	0.246113	1.37841	1.07129	1.30033	-1.00889	0.025804	1.70194	0.629305	-0.392974	-0.388171	0.856634	0.557475	0.245276	0.20846
-192.5	-0.866419	0.797757	0.266294	1.29197	1.04558	1.31328	-1.04949	-0.04326	1.69091	0.143224	-0.320999	-0.465501	0.933437	0.54288	0.0709781	0.196039
-192	-1.04196	0.836224	0.254634	1.40093	1.08544	1.24903	-0.88369	-0.093973	1.58796	-0.421409	-0.344761	-0.486897	1.00577	0.643804	0.207267	0.241908
-191.5	-1.1754	0.792135	0.342758	1.31701	1.06905	1.29008	-0.708913	-0.207626	1.50204	-0.687387	-0.301571	-0.575081	0.995401	0.63112	0.31677	0.122159
-191	-1.28255	0.761749	0.34404	1.31446	1.09668	1.31586	-0.865198	0.0327269	1.55973	-0.786786	-0.439513	-0.419645	1.0222	0.560811	0.248862	0.264408
-190.5	-1.09466	0.801232	0.224196	1.36579	1.03	1.35959	-0.830148	-0.135239	1.48508	-0.867654	-0.545677	-0.445652	0.985903	0.493711	0.204275	0.205959
-190	-1.13164	0.900029	0.162743	1.24692	1.01573	1.37705	-0.744474	-0.138313	1.51882	-0.763084	-0.52784	-0.399289	0.96928	0.557502	0.238704	0.143739
-189.5	-1.09898	0.887404	0.0482067	1.22687	1.04804	1.28231	-0.80215	-0.152169	1.5002	-0.393878	-0.552197	-0.398116	0.890442	0.56324	0.168353	0.159428
-189	-0.995174	0.897361	0.121418	1.14805	1.08042	1.24386	-0.688963	-0.113902	1.42807	-0.0467503	-0.647108	-0.391944	0.864042	0.598362	0.384341	0.162621
-188.5	-1.03547	0.778291	0.199361	1.09053	1.15405	1.3472	-0.7178	-0.147698	1.45938	0.343281	-0.42812	-0.421178	0.882707	0.652911	0.51523	0.134677
-188	-1.17794	0.834058	0.365463	1.03971	1.03463	1.35346	-0.789466	-0.208934	1.3884	0.515829	-0.340674	-0.350381	0.977103	0.646872	0.476305	0.034049
-187.5	-1.41228	0.923208	0.396731	1.16929	1.08138	1.13091	-1.01194	-0.306985	1.35789	0.664668	-0.447377	-0.403633	0.92663	0.671741	0.160949	0.169685
-187	-1.43558	1.00048	0.428903	1.20712	1.06553	1.26591	-1.06564	-0.205131	1.40321	0.869938	-0.539052	-0.407379	0.846347	0.579214	0.230276	0.128886
-186.5	-1.29648	1.14736	0.404251	1.22135	1.12667	1.23502	-1.00276	-0.171908	1.30172	0.741943	-0.468854	-0.377471	0.834372	0.635202	0.380456	-0.0115587
-186	-1.38944	1.13859	0.346128	1.0971	1.10809	1.16553	-0.866233	-0.130698	1.27461	0.349704	-0.33648	-0.426868	0.91425	0.436606	0.37923	0.0303684
-185.5	-1.29787	1.10831	0.483082	1.07411	1.09204	1.08961	-0.884837	-0.076301	1.39667	0.173989	-0.343295	-0.533946	0.874322	0.47494	0.271395	0.0317096
-185	-1.2709	1.28465	0.523676	1.06934	1.07179	1.13277	-0.995984	-0.00798154	1.34395	0.118807	-0.306008	-0.613065	0.819701	0.358602	0.304198	0.0281816
-184.5	-1.3738	1.17829	0.626236	0.986642	0.986088	1.18599	-0.998824	-0.0143516	1.19278	-0.0633531	-0.187129	-0.561125	0.809345	0.402626	0.315911	-0.00631
-184	-1.40731	1.06177	0.485475	1.07337	0.825938	1.08182	-1.06894	0.0445336	1.18025	-0.329983	-0.26582	-0.477191	0.871424	0.267589	0.508048	-0.0535705
-183.5	-1.44473	1.03362	0.318537	0.968544	0.867731	0.88751	-1.21852	-0.0855437	1.26656	-0.369156	-0.354612	-0.450814	0.912611	0.158258	0.480478	-0.0116354
-183	-1.3016	0.963834	0.242748	0.798016	0.740766	0.901851	-1.11849	-0.119607	1.084	-0.315578	-0.408238	-0.557825	0.857594	0.161428	0.428487	-0.0559771
-182.5	-1.23412	0.952703	0.364444	0.671055	0.888385	0.983231	-1.15355	-0.0960816	1.02354	-0.350536	-0.274795	-0.584683	0.739802	0.182587	0.444176	-0.0866609
-182	-1.3453	1.02287	0.49342	0.621642	1.05596	1.04132	-1.06691	-0.0952033	1.09822	-0.615016	-0.287789	-0.594756	0.8205	0.147165	0.341375	-0.119112
-181.5	-1.27084	1.16748	0.46161	0.530383	1.0216	0.849697	-1.20415	-0.219476	1.01257	-0.545057	-0.240048	-0.5737	0.730779	0.136381	0.240624	-0.0869039
-181	-1.34679	1.20512	0.71227	0.518047	0.988016	0.774732	-1.05699	-0.323191	1.03267	-0.433396	-0.30953	-0.618089	0.791799	0.209366	0.221383	-0.250875
-180.5	-1.3833	1.23838	0.565154	0.560052	1.08551	0.773067	-1.00695	-0.301227	1.02137	-0.327536	-0.211636	-0.545411	0.928345	0.0665529	0.133695	-0.186399
-180	-1.3629	1.23005	0.496279	0.5449	1.19281	0.722489	-0.941437	-0.20545	1.03609	-0.325605	-0.365347	-0.667942	0.868823	0.171171	0.107286	-0.258301
-179.5	-1.49238	1.24564	0.29843	0.536653	1.18494	0.775125	-1.02615	-0.307389	0.970317	-0.0719537	-0.411947	-0.616623	0.809722	0.214642	0.216864	-0.270328
-179	-1.58162	1.19775	0.266369	0.421569	1.19902	0.670076	-1.05598	-0.295525	0.855084	-0.0168567	-0.388954	-0.673795	0.805066	0.261173	0.276689	-0.136468
-178.5	-1.48591	1.31997	0.158095	0.43848	1.20838	0.623337	-1.13093	-0.343938	0.883895	-0.202877	-0.380482	-0.610344	0.896577	0.174917	0.0655269	-0.171591
-178	-1.46538	1.23864	0.0191726	0.398851	1.19238	0.592867	-1.22517	-0.380251	0.907281	-0.282133	-0.186436	-0.566628	0.908376	0.179092	0.153824	-0.301314
-177.5	-1.59818	1.06964	0.0578724	0.341309	1.1463	0.610083	-1.17002	-0.413821	0.945331	-0.411093	-0.119631	-0.615733	0.841244	0.156222	0.117582	-0.290265
-177	-1.46817	1.0626	0.0866532	0.369339	1.14088	0.580591	-1.08071	-0.273224	0.928556	-0.360389	-0.224373	-0.689335	0.788662	-0.0158602	0.103121	-0.353667
-176.5	-1.39368	1.11336	0.0810639	0.230223	1.18136	0.662132	-1.12663	-0.066936	0.777313	-0.193804	-0.437862	-0.80507	0.788874	0.0988903	0.109937	-0.370434
-176	-1.40497	1.07672	-0.095294	0.261086	1.07031	0.597613	-1.0143	-0.167675	0.885942	0.00234078	-0.313276	-0.751296	0.7918	0.136656	0.12707	-0.363597
-175.5	-1.51039	0.950614	-0.154682	0.27711	1.10517	0.603209	-0.929162	-0.116351	0.839187	-0.272099	-0.226463	-0.837104	0.724153	0.0284858	0.178582	-0.339589
-175	-1.59452	0.845673	-0.227488	0.228623	1.04595	0.549143	-0.816727	-0.049132	0.80937	-0.566915	-0.338558	-0.77923	0.781171	-0.0247548	0.28657	-0.385553
-174.5	-1.60278	0.829793	-0.373044	0.403055	0.94461	0.477912	-0.82863	-0.061152	0.784877	-0.759928	-0.277541	-0.868594	0.786678	-0.0858624	0.219004	-0.380732
-174	-1.48918	0.937731	-0.325848	0.454408	0.991103	0.506488	-0.971948	-0.193047	0.777534	-0.755765	-0.0902169	-0.795368	0.732667	-0.0258572	0.148163	-0.410864
-173.5	-1.40942	1.01328	-0.298681	0.381431	1.10161	0.517259	-0.975474	-0.240904	0.791378	-0.680337	-0.0918702	-0.759139	0.677322	0.0506506	0.190646	-0.476248
-173	-1.405	0.98037	-0.186232	0.379276	1.06667	0.439413	-1.11121	-0.211767	0.670885	-0.39633	-0.105752	-0.784752	0.628289	-0.0493868	0.243421	-0.514911
-172.5	-1.38704	0.960029	-0.161333	0.420213	1.02848	0.391824	-1.30056	-0.108607	0.753957	-0.0443561	-0.10348	-0.733717	0.686828	0.0782598	0.0982379	-0.49635
-172	-1.41877	0.860658	-0.0692356	0.32919	0.875064	0.382679	-1.28906	-0.199358	0.713989	0.172892	-0.37232	-0.788429	0.782236	0.0469042	0.0173248	-0.366804
-171.5	-1.36074	0.798198	-0.113057	0.302494	0.824231	0.335174	-1.35501	-0.108421	0.665887	0.283809	-0.469445	-0.828805	0.683025	0.162871	0.0981199	-0.285363
-171	-1.40701	0.665149	0.0454178	0.17055	0.869518	0.308351	-1.24213	0.162603	0.636425	0.358257	-0.331142	-0.768297	0.656063	0.159419	-0.0984298	-0.292135
-170.5	-1.37501	0.604769	0.153962	0.0281628	0.831083	0.361823	-1.27801	0.165433	0.569975	0.333291	-0.267035	-0.802071	0.752003	0.0607558	-0.145628	-0.240911
-170	-1.3613	0.618307	0.48698	0.00723164	0.800315	0.389901	-1.3407	-0.0811327	0.640153	0.156028	-0.292691	-0.872864	0.718702	0.108441	0.0217742	-0.294333
-169.5	-1.32332	0.676452	0.590777	0.0666017	0.767504	0.394856	-1.38233	-0.274358	0.607498	-0.0174145	-0.258836	-0.88555	0.722487	0.00123452	-0.009611	-0.205564
-169	-1.28173	0.686694	0.669445	0.131858	0.758741	0.404941	-1.37482	-0.358736	0.530589	-0.204663	-0.380092	-0.844066	0.679481	0.0223548	0.248802	-0.256256
-168.5	-1.18081	0.649047	0.625757	0.275097	0.768343	0.407184	-1.47865	-0.428682	0.696104	-0.372878	-0.335393	-0.897935	0.554878	-0.0332942	0.399677	-0.403901
-168	-1.01489	0.62643	0.612283	0.202471	0.748763	0.403843	-1.49179	-0.179786	0.718009	-0.578161	-0.233201	-0.830608	0.619256	-0.0472459	0.459803	-0.548801
-167.5	-1.09975	0.559136	0.479978	0.0699984	0.747526	0.439216	-1.42122	-0.100433	0.535039	-0.715071	-0.103756	-0.862423	0.595926	-0.0130747	0.371148	-0.542164
-167	-1.16554	0.642286	0.561192	0.014958	0.815024	0.412586	-1.33039	-0.0373527	0.482916	-0.691576	-0.119248	-0.889203	0.482793	0.0309046	0.318172	-0.563157
-166.5	-1.16441	0.605405	0.658091	-0.236619	0.79551	0.447302	-1.3635	-0.149706	0.550777	-0.40801	-0.246825	-0.921206	0.368866	-0.0322775	0.343114	-0.485532
-166	-1.09694	0.624807	0.442855	-0.155756	0.693103	0.409427	-1.38197	-0.0306967	0.448118	-0.141883	-0.262976	-1.0866	0.384798	-0.0664777	0.28782	-0.519864
-165.5	-1.08223	0.744194	0.303259	-0.172686	0.64588	0.508802	-1.23076	-0.132733	0.481608	0.208263	-0.192897	-1.07721	0.318951	-0.0235331	0.325552	-0.616302
-165	-1.08895	0.809992	-0.0384649	-0.0594638	0.591093	0.380486	-1.04543	-0.13434	0.440184	0.513069	-0.109279	-1.07403	0.316202	-0.134941	0.385292	-0.696692
-164.5	-1.04136	0.648909	-0.180358	-0.151686	0.610773	0.381598	-0.85039	-0.199138	0.4978	0.926489	-0.095866	-1.1148	0.3024	-0.18456	0.300744	-0.713483
-164	-1.17137	0.564346	-0.371343	0.00309674	0.479691	0.411494	-0.903578	-0.139366	0.533214	0.951254	-0.126528	-1.09124	0.262352	-0.316297	0.282394	-0.741229
-163.5	-1.28773	0.465339	-0.429671	0.0196804	0.515706	0.483324	-0.784817	-0.123839	0.44226	0.793002	-0.122019	-0.962674	0.317506	-0.392296	-0.0937097	-0.754805
-163	-1.3194	0.320382	-0.311021	0.0232827	0.627187	0.443508	-0.858236	-0.271078	0.465993	0.577352	-0.241672	-1.01028	0.366266	-0.380598	-0.060325	-0.744298
-162.5	-1.27328	0.23565	-0.35263	-0.063066	0.582556	0.368373	-0.98686	-0.444555	0.44283	0.157355	-0.229543	-1.03296	0.319263	-0.411269	-0.0483727	-0.65731
-162	-1.21037	0.530112	-0.207038	-0.110669	0.383677	0.365341	-1.19498	-0.494436	0.258969	-0.257111	-0.111707	-1.05333	0.226934	-0.468619	-0.162322	-0.623473
-161.5	-1.38607	0.529943	-0.0937846	-0.282601	0.386588	0.287736	-1.20665	-0.504546	0.415663	-0.379883	-0.127685	-1.03797	0.24125	-0.37876	-0.360732	-0.514003
-161	-1.49889	0.617624	0.0150789	-0.211875	0.477869	0.160083	-1.30987	-0.634022	0.393227	-0.525613	-0.0257315	-1.10695	0.175547	-0.431258	-0.264208	-0.596991
-160.5	-1.40582	0.579518	0.0759181	-0.196637	0.377749	0.145554	-1.26002	-0.65353	0.483727	-0.667311	-0.0864129	-1.31659	0.267431	-0.51022	-0.385897	-0.642297
-160	-1.36357	0.37407	0.0426825	-0.25202	0.394354	0.225939	-1.24522	-0.515776	0.430425	-0.894728	-0.123781	-1.39186	0.371565	-0.489112	-0.554604	-0.610994
-159.5	-1.42771	0.518607	0.0899364	-0.364516	0.40653	0.125127	-1.19038	-0.437635	0.36571	-1.09831	-0.0990185	-1.3444	0.213575	-0.40741	-0.463121	-0.600535
-159	-1.3596	0.445046	0.217233	-0.402054	0.472434	0.0937818	-1.09038	-0.361757	0.455018	-1.08477	-0.00958344	-1.28266	0.0540218	-0.498597	-0.354487	-0.587367
-158.5	-1.34626	0.564064	0.281694	-0.359692	0.35804	0.136794	-1.01383	-0.351279	0.435005	-1.07956	-0.0828246	-1.43426	0.020487	-0.325903	-0.404247	-0.627521
-158	-1.28121	0.550188	0.255652	-0.410209	0.388689	0.122661	-0.968654	-0.405938	0.341623	-0.873062	-0.0598956	-1.3719	-0.0166551	-0.236925	-0.347583	-0.647187
-157.5	-1.19033	0.488044	0.251657	-0.320312	0.359363	0.109807	-0.925745	-0.379253	0.41841	-0.599532	-0.154788	-1.38094	-0.0551957	-0.362387	-0.225596	-0.631271
-157	-1.08106	0.429304	0.193577	-0.317817	0.426435	0.084967	-0.930177	-0.446603	0.343821	-0.15747	-0.308294	-1.35805	-0.031978	-0.390178	-0.112193	-0.748582
-156.5	-1.16762	0.393824	0.123951	-0.315138	0.387851	0.0399867	-1.18268	-0.335853	0.397657	-0.055653	-0.260266	-1.37804	0.0537467	-0.419981	0.142362	-0.78494
-156	-1.17111	0.208578	-0.0670676	-0.282559	0.436434	-0.0409763	-1.30239	-0.279067	0.473378	-0.178987	-0.216097	-1.37229	-0.0273018	-0.390232	0.0672399	-0.678491
-155.5	-1.23382	0.151681	-0.250158	-0.33463	0.448014	-0.0302854	-1.31218	-0.248343	0.405041	-0.447084	-0.299717	-1.43218	-0.0453793	-0.411024	0.110592	-0.560538
-155	-1.20718	0.136216	-0.334611	-0.355912	0.342114	-0.0965788	-1.29906	-0.223874	0.546686	-0.519602	-0.267989	-1.54265	-0.0873804	-0.342698	0.165601	-0.560651
-154.5	-1.10657	0.312934	-0.379669	-0.324742	0.371778	-0.0831241	-1.29391	-0.161676	0.478735	-0.647801	-0.148035	-1.57838	-0.116132	-0.368857	0.266013	-0.481196
-154	-1.13513	0.356997	-0.351661	-0.347404	0.268393	0.0508359	-1.25865	-0.157588	0.547386	-0.822034	-0.164539	-1.39437	-0.0798963	-0.426693	0.114199	-0.506936
-153.5	-1.21743	0.473681	-0.225782	-0.264464	0.32221	0.158305	-1.32129	-0.152807	0.677213	-0.797801	-0.0656862	-1.27072	-0.21747	-0.376102	0.200787	-0.574823
-153	-1.14763	0.608235	-0.0335758	-0.0324755	0.376454	0.0904611	-1.1433	0.0506858	0.624944	-0.927815	-0.0910501	-1.30884	-0.20929	-0.440717	0.191325	-0.423996
-152.5	-1.09659	0.534651	0.0170056	-0.0606754	0.358488	0.0328882	-1.02837	-0.0272764	0.506248	-0.935077	-0.189745	-1.43145	-0.18196	-0.329692	-0.0951508	-0.346806
-152	-1.11171	0.586369	0.0493299	-0.0591223	0.182969	0.0900796	-1.17063	-0.126709	0.546225	-0.964294	-0.237219	-1.36425	-0.120454	-0.369432	-0.163958	-0.34428
-151.5	-1.04859	0.472317	0.148569	-0.00746293	0.174474	0.0390803	-1.21604	-0.161828	0.550533	-0.858643	-0.14177	-1.21576	-0.111263	-0.295644	-0.119473	-0.427556
-151	-1.03762	0.40682	0.0604369	0.0959163	0.20355	-0.062479	-1.41646	-0.0728965	0.298213	-0.745153	-0.191916	-1.17242	-0.0224926	-0.225597	-0.0681302	-0.333232
-150.5	-1.12727	0.441261	-0.188769	0.220779	0.216011	-0.143739	-1.55904	-0.0381091	0.187206	-0.485375	-0.279386	-1.15268	-0.085542	-0.0893268	-0.167654	-0.353723
-150	-0.982687	0.446623	-0.271956	0.19817	0.226264	-0.201794	-1.46965	-0.32788	0.187383	-0.35088	-0.288316	-1.10755	-0.110666	-0.0243671	-0.143502	-0.374519
-149.5	-0.942247	0.395596	-0.443432	0.303085	0.158165	-0.16127	-1.24835	-0.252277	0.141913	-0.33455	-0.347213	-1.1174	-0.393335	-0.100941	-0.116556	-0.299504
-149	-0.929464	0.369957	-0.301222	0.275596	0.0552835	-0.193979	-1.14369	-0.250997	0.172646	-0.100922	-0.40693	-1.16955	-0.436983	-0.177818	-0.051034	-0.402306
-148.5	-0.969694	0.32896	-0.191479	0.175781	-0.0870387	-0.161807	-1.25985	-0.320912	0.180791	0.33394	-0.521757	-1.10126	-0.609375	-0.185259	-0.00305092	-0.402205
-148	-1.02385	0.261196	-0.00516372	0.141667	-0.0482427	-0.114822	-1.0806	-0.310676	0.180261	0.708177	-0.581063	-1.20713	-0.553207	-0.216062	0.174186	-0.490466
-147.5	-1.06111	0.246011	-0.14106	0.283991	-0.0428148	-0.104717	-0.869569	-0.351584	0.0180721	0.905608	-0.534881	-1.15334	-0.634956	-0.261979	0.101631	-0.555541
-147	-1.27188	0.368576	-0.129093	0.195229	0.037173	-0.175979	-0.820118	-0.484244	0.0886539	0.967737	-0.591304	-1.14669	-0.697921	-0.336849	0.282564	-0.534554
-146.5	-1.34103	0.510705	-0.156716	0.240879	0.0601306	-0.140404	-0.810312	-0.531674	0.0417944	0.829687	-0.47271	-1.2365	-0.700959	-0.257291	0.173899	-0.473821
-146	-1.36514	0.450542	-0.224108	0.226531	0.0383843	-0.178282	-0.945958	-0.46728	0.077264	0.648056	-0.460378	-1.40928	-0.749903	-0.226389	0.178361	-0.524512
-145.5	-1.37297	0.530646	-0.215269	0.155475	0.0940887	-0.279584	-1.07995	-0.323884	0.0619074	0.555286	-0.440766	-1.37664	-0.713463	-0.171159	0.19156	-0.495725
-145	-1.29448	0.662047	-0.265021	0.215584	-0.0302677	-0.274251	-0.969156	-0.272968	0.196397	0.344924	-0.333239	-1.42715	-0.804432	-0.150407	0.278098	-0.538352
-144.5	-1.22524	0.557729	-0.260338	0.199448	-0.0563971	-0.376541	-0.935719	-0.351058	0.0676077	0.126474	-0.290767	-1.50993	-0.84676	-0.286769	0.162836	-0.515158
-144	-1.19959	0.457408	-0.303665	0.302116	-0.0628069	-0.327004	-0.821047	-0.470407	0.056913	-0.138182	-0.411308	-1.43712	-0.820256	-0.276564	0.11624	-0.538722
-143.5	-1.22462	0.512386	-0.424967	0.252803	0.0126888	-0.328145	-0.77125	-0.235677	0.0138988	-0.324286	-0.443098	-1.4064	-0.838978	-0.239761	0.0224515	-0.579278
-143	-1.22992	0.491381	-0.498526	0.287852	0.0333628	-0.362207	-0.646971	-0.33485	-0.139531	-0.618559	-0.461181	-1.30673	-0.94269	-0.123793	0.144962	-0.650383
-142.5	-1.30102	0.442735	-0.615125	0.17891	-0.0340412	-0.257763	-0.713875	-0.467936	-0.0926464	-0.632741	-0.423502	-1.25608	-1.12892	-0.207261	0.296038	-0.636888
-142	-1.33597	0.395869	-0.712785	0.124327	-0.0739347	-0.410647	-0.803979	-0.40701	-0.12645	-0.945108	-0.401876	-1.32909	-1.01081	-0.326102	0.282882	-0.568295
-141.5	-1.22705	0.492711	-0.901093	0.0720664	-0.0785678	-0.357462	-1.092	-0.442343	-0.196596	-0.90662	-0.368679	-1.26896	-1.13377	-0.477286	0.137167	-0.523672
-141	-1.31253	0.381942	-0.902643	0.00330339	-0.0598102	-0.565047	-1.01409	-0.575596	-0.162535	-0.681065	-0.376733	-1.28693	-0.998479	-0.432852	0.157373	-0.588477
-140.5	-1.31479	0.28158	-0.758824	0.0260598	0.074426	-0.550792	-1.0153	-0.587869	-0.235585	-0.521182	-0.409651	-1.29659	-1.01224	-0.432563	0.114109	-0.581459
-140	-1.3293	0.309263	-0.68805	-0.0447296	-0.0810804	-0.58155	-1.07153	-0.430093	-0.257544	-0.553522	-0.324997	-1.33078	-1.06161	-0.485057	0.0116376	-0.701418
-139.5	-1.40002	0.3455	-0.552576	-0.262844	-0.132126	-0.555356	-1.1135	-0.490898	-0.325957	-0.34257	-0.15684	-1.49225	-1.18755	-0.490389	-0.0654716	-0.734943
-139	-1.4213	0.200773	-0.466571	-0.435166	-0.16988	-0.570924	-1.1324	-0.490018	-0.388594	-0.152458	-0.117126	-1.47814	-1.21861	-0.50132	-0.00138515	-0.702376
-138.5	-1.49619	0.206741	-0.313889	-0.443562	-0.20448	-0.617462	-1.10915	-0.613834	-0.344874	-0.0494309	-0.238991	-1.57721	-1.25128	-0.426819	0.112906	-0.669146
-138	-1.60607	0.275994	-0.271371	-0.448984	-0.1295	-0.765612	-1.02215	-0.691046	-0.172038	0.159541	-0.306337	-1.54919	-1.247	-0.547462	-0.042483	-0.624028
-137.5	-1.61766	0.188679	-0.329062	-0.418876	-0.208884	-0.677841	-0.945016	-0.847857	-0.195601	0.0948882	-0.340466	-1.58747	-1.36219	-0.554315	-0.0451044	-0.64874
-137	-1.59716	0.20591	-0.505726	-0.467798	-0.127438	-0.633686	-0.950267	-0.791537	-0.121905	-0.00105653	-0.300849	-1.65429	-1.4959	-0.559572	0.0250766	-0.619335
-136.5	-1.70834	0.169415	-0.671935	-0.378293	-0.125247	-0.689323	-1.01084	-0.688159	-0.136148	-0.130684	-0.299938	-1.5297	-1.43938	-0.647394	0.0587611	-0.636309
-136	-1.73736	0.344737	-0.657578	-0.442692	-0.125765	-0.758401	-0.891126	-0.696386	-0.126683	-0.0910225	-0.3567	-1.46648	-1.50613	-0.831866	-0.065762	-0.757286
-135.5	-1.64116	0.320457	-0.670062	-0.530174	-0.146165	-0.793309	-0.766989	-0.586353	-0.237537	-0.0562815	-0.350252	-1.23713	-1.4054	-0.813206	-0.0646371	-0.734678
-135	-1.39774	0.233327	-0.567204	-0.454658	-0.163928	-0.8141	-0.600699	-0.579521	-0.204323	-0.122811	-0.292165	-1.25325	-1.39582	-0.794628	-0.117517	-0.798573
-134.5	-1.4084	0.3228	-0.428931	-0.449853	-0.178938	-0.768267	-0.752052	-0.502581	-0.216627	-0.292141	-0.296296	-1.32991	-1.39239	-0.765566	-0.0537003	-0.717004
-134	-1.49994	0.175033	-0.377283	-0.580649	-0.19994	-0.721379	-0.97444	-0.497405	-0.140675	-0.500794	-0.293312	-1.30229	-1.18878	-0.670087	-0.171296	-0.660928
-133.5	-1.68517	0.211995	-0.187528	-0.565165	-0.0663315	-0.793991	-1.06232	-0.544872	-0.0546638	-0.484835	-0.438116	-1.28027	-1.31902	-0.551113	-0.107963	-0.766174
-133	-1.68984	0.321548	-0.224211	-0.446161	-0.120663	-0.714026	-1.20169	-0.537595	-0.0375252	-0.407891	-0.531243	-1.30118	-1.33712	-0.544258	-0.0275079	-0.773335
-132.5	-1.51644	0.174449	-0.277193	-0.458368	-0.0746693	-0.706877	-1.29984	-0.449979	-0.00492203	-0.177588	-0.39623	-1.35502	-1.24898	-0.590285	-0.14992	-0.751131
-132	-1.54825	0.181354	-0.46324	-0.387017	-0.10228	-0.624578	-1.17555	-0.58343	-0.0576962	-0.144502	-0.454365	-1.1972	-1.23983	-0.654665	-0.234433	-0.785323
-131.5	-1.50834	-0.0707268	-0.404628	-0.45583	-0.158757	-0.642712	-1.113	-0.53295	-0.112203	-0.284711	-0.484044	-1.03715	-1.29315	-0.593239	-0.226915	-0.690202
-131	-1.44753	-0.0203656	-0.510459	-0.457677	-0.173879	-0.854959	-0.935122	-0.359521	-0.13172	-0.29083	-0.468042	-0.966108	-1.20437	-0.667667	-0.180412	-0.584284
-130.5	-1.47485	0.10112	-0.556387	-0.43245	-0.125845	-0.787386	-0.971981	-0.446687	-0.0839355	-0.241126	-0.433104	-0.88796	-1.29101	-0.62036	-0.372534	-0.618348
-130	-1.52926	0.217077	-0.692696	-0.250853	-0.208648	-0.760101	-0.917902	-0.69544	-0.147133	-0.230132	-0.298969	-1.01396	-1.36401	-0.754981	-0.401952	-0.653505
-129.5	-1.57237	0.1575	-0.695511	-0.349873	-0.157545	-0.86333	-1.09097	-0.671858	-0.223258	-0.126785	-0.465243	-1.15868	-1.42933	-0.885243	-0.616449	-0.783078
-129	-1.6395	0.114052	-0.553143	-0.451375	-0.114398	-0.894232	-0.93407	-0.716832	-0.239294	-0.118305	-0.447059	-1.15383	-1.26761	-0.812489	-0.764432	-0.77289
-128.5	-1.55114	0.0316406	-0.509866	-0.477511	-0.178732	-0.973871	-0.926429	-0.798645	-0.240898	-0.287896	-0.482376	-1.1021	-1.35943	-0.868118	-0.775074	-0.716143
-128	-1.57246	-0.101811	-0.505716	-0.496104	-0.14137	-0.916708	-0.979952	-0.768615	-0.294568	-0.0759227	-0.569125	-1.02523	-1.42237	-0.809312	-0.718009	-0.68167
-127.5	-1.64329	-0.110982	-0.656834	-0.533657	-0.172712	-0.985612	-1.07704	-0.82223	-0.238884	0.107439	-0.736039	-0.918222	-1.40442	-0.829457	-0.742321	-0.607187
-127	-1.54096	-0.0597258	-0.604899	-0.542481	-0.151584	-0.845463	-1.0945	-0.87289	-0.235322	0.372172	-0.76018	-1.13034	-1.38953	-0.809673	-0.584492	-0.678026
-126.5	-1.5223	-0.0326344	-0.390166	-0.460819	-0.215144	-0.811627	-1.06798	-0.957712	-0.114346	0.488926	-0.763246	-1.15366	-1.37303	-0.780665	-0.606139	-0.725169
-126	-1.59871	-0.07028	-0.570522	-0.419219	-0.171109	-0.85125	-0.992014	-0.831246	-0.0498809	0.356805	-0.662235	-1.25969	-1.23135	-0.643342	-0.596316	-0.694107
-125.5	-1.59585	-0.0437552	-0.640412	-0.514826	-0.15895	-0.856501	-1.18886	-0.784063	-0.107421	0.184147	-0.650448	-1.21252	-1.10902	-0.631186	-0.621006	-0.787404
-125	-1.69498	0.0761395	-0.793525	-0.400035	-0.0694945	-0.900395	-1.30455	-0.738694	-0.206026	0.0738173	-0.460377	-1.22596	-1.13246	-0.739097	-0.551734	-0.879613
-124.5	-1.70153	0.0279129	-0.885805	-0.590979	-0.087119	-1.00158	-1.14134	-0.822721	-0.192041	-0.126802	-0.397869	-1.27213	-1.12883	-0.644664	-0.594797	-0.868916
-124	-1.67946	-0.0998208	-0.767762	-0.549797	-0.0946304	-1.11665	-1.15256	-0.812871	-0.377646	-0.2269	-0.428919	-1.34781	-1.22663	-0.654214	-0.441595	-0.894903
-123.5	-1.79073	-0.240212	-0.70506	-0.531264	-0.0277737	-1.23743	-1.2684	-0.746174	-0.446252	-0.233639	-0.341891	-1.27452	-1.32681	-0.741693	-0.381009	-0.857159
-123	-1.77612	-0.206988	-0.784763	-0.510349	-0.029422	-1.0198	-0.932542	-0.697163	-0.443105	-0.369069	-0.539615	-1.16786	-1.34476	-0.644927	-0.412538	-0.918809
-122.5	-1.73025	-0.295441	-0.802964	-0.425958	0.0127173	-1.0696	-0.819687	-0.874526	-0.453066	-0.393116	-0.576717	-1.13368	-1.47254	-0.699105	-0.339214	-0.994561
-122	-1.82991	-0.0561293	-0.746226	-0.570825	-0.0922681	-1.04028	-0.686637	-0.817668	-0.415677	-0.338728	-0.610248	-1.09905	-1.43822	-0.677807	-0.442838	-1.03841
-121.5	-1.87722	-0.00472245	-0.436878	-0.702497	-0.0924621	-1.08854	-0.690842	-0.870385	-0.363916	-0.308667	-0.424007	-1.19612	-1.47248	-0.802154	-0.465374	-1.03465
-121	-1.69813	-0.0917929	-0.262604	-0.777766	-0.154398	-1.03004	-0.758568	-1.00106	-0.322635	-0.229598	-0.389316	-1.19606	-1.50637	-0.959249	-0.596925	-1.07064
-120.5	-1.64978	-0.205813	-0.160485	-0.76942	-0.102835	-1.0603	-0.815267	-0.959999	-0.29385	-0.148827	-0.43345	-1.27433	-1.38406	-0.98359	-0.643841	-1.03685
-120	-1.67312	-0.232699	-0.307274	-0.634414	-0.23543	-1.14819	-0.798708	-0.948749	-0.355889	-0.1287	-0.382963	-1.3665	-1.36238	-0.827364	-0.725511	-1.07212
-119.5	-1.76963	-0.134784	-0.558706	-0.521669	-0.170108	-1.02692	-1.03333	-0.765388	-0.443878	-0.0583863	-0.449975	-1.32752	-1.34176	-0.848777	-0.673224	-1.08678
-119	-1.717	-0.244002	-0.787369	-0.478316	-0.0152788	-1.02006	-1.29632	-0.699304	-0.420831	0.0238935	-0.343133	-1.27713	-1.25148	-0.854201	-0.555529	-0.983279
-118.5	-1.67121	-0.0791959	-0.856511	-0.481417	0.0573465	-1.02428	-1.38455	-0.725887	-0.344768	0.434234	-0.433095	-1.28541	-1.40418	-0.896811	-0.547223	-0.941327
-118	-1.77301	-0.0214522	-0.932118	-0.51853	0.0665086	-0.942491	-1.1945	-0.69602	-0.354253	0.530044	-0.603857	-1.24012	-1.3548	-0.94885	-0.416324	-1.07226
-117.5	-1.61076	-0.138509	-1.119	-0.484557	0.00507427	-0.987522	-1.24869	-0.830611	-0.424025	0.533545	-0.574819	-1.19878	-1.27434	-0.997593	-0.242116	-1.08519
-117	-1.5903	-0.346218	-0.994201	-0.475921	0.037406	-1.09624	-1.27542	-0.887462	-0.478116	0.424201	-0.512615	-1.2799	-1.30294	-0.986533	-0.172812	-1.17487
-116.5	-1.43408	-0.336857	-1.00234	-0.327761	0.047698	-1.05371	-1.29564	-0.970306	-0.407968	0.303044	-0.58326	-1.30863	-1.11797	-1.06032	-0.291514	-1.17168
-116	-1.47611	-0.375028	-1.06623	-0.310546	0.000716039	-1.10558	-1.22506	-0.900768	-0.362747	0.15469	-0.610056	-1.32304	-1.11249	-1.11689	-0.408306	-1.11386
-115.5	-1.53075	-0.321363	-1.01571	-0.229638	-0.0801423	-1.00325	-1.33065	-0.912749	-0.371238	0.23524	-0.568708	-1.29799	-1.09087	-1.15413	-0.430159	-1.1264
-115	-1.59581	-0.255445	-0.841771	-0.242948	-9.86383e-06	-1.11131	-1.23379	-0.986342	-0.390326	0.469071	-0.594568	-1.44264	-1.00479	-1.13758	-0.346046	-1.03883
-114.5	-1.6056	-0.0590081	-0.685805	-0.178475	0.0741525	-1.02844	-1.12024	-1.01581	-0.376793	0.677033	-0.679953	-1.40419	-0.841239	-1.04704	-0.320832	-0.928408
-114	-1.56283	-0.112726	-0.72563	-0.291491	0.180186	-1.09831	-1.1706	-1.10609	-0.317611	0.842568	-0.783663	-1.33934	-0.910152	-1.03113	-0.380267	-0.975846
-113.5	-1.46478	-0.16169	-0.805299	-0.3655	0.0844016	-1.07892	-1.04082	-1.06715	-0.346086	0.803428	-0.757193	-1.29038	-1.04227	-0.925169	-0.47595	-1.02891
-113	-1.46356	0.00987086	-0.721337	-0.290991	0.0778293	-1.11121	-1.07457	-0.9616	-0.338147	0.459715	-0.760677	-1.27839	-1.0704	-0.909506	-0.45317	-1.00629
-112.5	-1.5099	0.0410059	-0.717481	-0.299252	0.0289208	-1.05074	-0.985522	-0.925927	-0.395676	0.209844	-0.73539	-1.22049	-1.05605	-0.865113	-0.491034	-0.981964
-112	-1.66253	0.104196	-0.733153	-0.224348	-0.0515844	-1.03197	-0.931039	-1.01567	-0.532654	0.145463	-0.706151	-1.24761	-1.12055	-0.847706	-0.596845	-0.865743
-111.5	-1.67937	0.0664029	-0.697216	-0.233592	-0.0850382	-1.15	-1.06306	-1.06595	-0.510172	0.202423	-0.739458	-1.27599	-1.14101	-0.884046	-0.444127	-0.901182
-111	-1.75322	0.158817	-0.773748	-0.13232	-0.134924	-1.10991	-1.15688	-0.971629	-0.528951	0.159708	-0.798678	-1.30829	-1.11901	-0.742978	-0.332296	-1.02056
-110.5	-1.76157	0.16193	-0.644263	-0.112772	-0.0403763	-1.16243	-1.21851	-0.992393	-0.532698	0.100648	-0.72651	-1.30524	-1.02615	-0.661505	-0.303013	-0.859521
-110	-1.60872	0.0191288	-0.663196	-0.0401231	-0.0804572	-1.17293	-1.03268	-1.07842	-0.452779	-0.087432	-0.679246	-1.28488	-0.88429	-0.753475	-0.156116	-0.727133
-109.5	-1.61075	0.0436965	-0.866747	-0.0891243	-0.0463367	-1.15203	-0.938973	-1.18272	-0.541348	-0.202805	-0.699284	-1.21367	-0.916972	-0.709898	-0.164953	-0.741767
-109	-1.52625	0.0448982	-0.924568	0.00869887	-0.06665	-1.1675	-0.939486	-1.16209	-0.491024	-0.333398	-0.499367	-1.19931	-0.957193	-0.781394	-0.136475	-0.737135
-108.5	-1.39426	0.0843299	-1.06465	-0.0321134	-0.0856984	-1.21966	-0.930071	-1.19952	-0.439434	-0.347831	-0.495726	-1.17698	-0.945638	-0.772381	-0.266046	-0.804158
-108	-1.47047	-0.183608	-1.21883	0.0422245	-0.223169	-1.25445	-0.93504	-1.16196	-0.419948	-0.329568	-0.394946	-1.21713	-0.918296	-0.643317	-0.420167	-0.906545
-107.5	-1.51423	-0.160602	-1.23748	0.113979	-0.330159	-1.25251	-0.968534	-1.14702	-0.419886	-0.200272	-0.512703	-1.11221	-0.905658	-0.566534	-0.580765	-0.916065
-107	-1.43394	0.0340666	-0.983486	0.0616087	-0.283353	-1.25942	-1.04532	-1.19322	-0.504136	-0.0836448	-0.604963	-1.03717	-0.790911	-0.621079	-0.502516	-0.77701
-106.5	-1.39469	0.0061666	-0.709694	-0.00484987	-0.314246	-1.29362	-1.04893	-1.25065	-0.734635	0.0570914	-0.578004	-1.08998	-0.697262	-0.78465	-0.537558	-0.915763
-106	-1.26912	-0.187859	-0.662846	-0.160316	-0.26976	-1.2704	-0.960568	-1.1629	-0.878265	0.152343	-0.601604	-1.09529	-0.642198	-0.804324	-0.477718	-0.916539
-105.5	-1.15607	-0.207509	-0.840837	0.0280396	-0.355714	-1.20987	-0.9792	-1.24964	-0.877818	0.10901	-0.529217	-1.23678	-0.504232	-0.637024	-0.499553	-0.815075
-105	-1.35884	-0.150542	-0.941625	-0.118278	-0.387305	-1.19808	-0.817023	-1.30857	-0.837478	0.118316	-0.482007	-1.21848	-0.59917	-0.619949	-0.601223	-0.884336
-104.5	-1.34756	-0.349402	-1.08807	-0.0372886	-0.361663	-1.32272	-0.627323	-1.23734	-0.862018	0.398136	-0.520119	-1.21453	-0.697377	-0.621362	-0.675258	-0.974165
-104	-1.47936	-0.349467	-0.984704	-0.0566643	-0.366617	-1.30727	-0.484585	-1.06812	-0.823493	0.301526	-0.462932	-1.17304	-0.783696	-0.611671	-0.485686	-0.868724
-103.5	-1.47458	-0.409339	-0.855295	0.0516786	-0.362118	-1.35108	-0.606804	-0.971816	-0.814308	0.0528493	-0.329698	-1.09248	-0.754907	-0.564013	-0.546165	-0.772941
-103	-1.62158	-0.314075	-0.810602	0.0141293	-0.414176	-1.42903	-0.823157	-1.18659	-0.896828	-0.0934788	-0.505763	-1.2146	-0.629699	-0.663396	-0.44541	-0.814057
-102.5	-1.4697	-0.454622	-0.724207	0.0967535	-0.398607	-1.36245	-0.80469	-1.26517	-0.988397	-0.236957	-0.554813	-1.39128	-0.840654	-0.601467	-0.394412	-0.826024
-102	-1.56334	-0.457979	-0.799061	-0.0135418	-0.448786	-1.36357	-0.84267	-1.1974	-0.856457	-0.324587	-0.602157	-1.40838	-0.788776	-0.588497	-0.67758	-0.897463
-101.5	-1.6396	-0.251984	-0.947236	-0.142849	-0.433421	-1.31931	-0.891268	-1.22196	-0.77548	-0.189932	-0.63738	-1.44833	-0.869142	-0.655582	-0.898256	-0.972893
-101	-1.58519	-0.312671	-0.931902	-0.167535	-0.355758	-1.38242	-1.03914	-1.35122	-0.927381	-0.124516	-0.636876	-1.50229	-0.776474	-0.812742	-0.834582	-0.907328
-100.5	-1.47035	-0.235721	-0.876242	-0.220777	-0.321466	-1.54238	-1.0993	-1.26357	-0.963598	-0.229203	-0.621608	-1.50077	-0.824554	-0.778108	-0.828335	-0.840783
-100	-1.47299	-0.21345	-0.879469	-0.123833	-0.45518	-1.47128	-0.970902	-1.25946	-0.904519	-0.176212	-0.646515	-1.68874	-0.777887	-0.843071	-0.949046	-0.936605
-99.5	-1.47042	-0.108658	-0.88588	-0.0478683	-0.405375	-1.51128	-0.825018	-1.27356	-0.99745	0.0969173	-0.866879	-1.60417	-0.882116	-0.934334	-0.89427	-0.871882
-99	-1.48204	-0.221936	-0.738559	0.0423763	-0.435103	-1.52102	-0.84968	-1.07992	-1.22788	0.0746931	-0.856932	-1.51136	-0.880301	-0.908975	-0.878039	-0.933758
-98.5	-1.52337	0.0310837	-0.673526	-0.0773675	-0.376849	-1.53992	-0.955853	-1.09108	-1.16112	-0.0335034	-0.774305	-1.59107	-0.68708	-0.874092	-0.878578	-0.870282
-98	-1.48813	-0.127944	-0.673745	-0.0151429	-0.443332	-1.49359	-0.844553	-1.18827	-1.14411	-0.147604	-0.589831	-1.65217	-0.660852	-0.855876	-0.822724	-0.931001
-97.5	-1.48338	-0.238314	-0.541438	-0.0580127	-0.518832	-1.61234	-0.904514	-1.19345	-1.09631	-0.131629	-0.59685	-1.7039	-0.71088	-1.02362	-0.84755	-0.973401
-97	-1.41603	-0.23246	-0.715212	-0.0148916	-0.584638	-1.57901	-1.07998	-1.1428	-1.24251	-0.285333	-0.60496	-1.66374	-0.574651	-1.0568	-0.930982	-0.973634
-96.5	-1.51527	-0.315765	-0.874162	-0.115216	-0.509922	-1.56304	-0.922633	-1.1271	-1.17826	-0.371007	-0.61744	-1.7607	-0.595538	-1.03932	-0.949773	-0.874899
-96	-1.61072	-0.443999	-0.95982	-0.0747463	-0.474068	-1.60096	-0.73174	-1.16678	-1.20511	-0.332496	-0.552283	-1.82768	-0.455793	-1.08048	-1.01169	-0.937994
-95.5	-1.59064	-0.440492	-1.08623	-0.212089	-0.514088	-1.54323	-0.85183	-1.15157	-1.3189	-0.471243	-0.534906	-1.82658	-0.50032	-0.932867	-0.891003	-0.969243
-95	-1.53836	-0.534619	-0.952975	-0.281844	-0.407746	-1.63945	-1.09697	-1.22047	-1.28419	-0.710919	-0.661308	-1.725	-0.502916	-0.81013	-0.862318	-0.968307
-94.5	-1.48849	-0.40998	-0.741907	-0.248207	-0.426862	-1.55633	-1.29699	-1.28188	-1.18987	-0.806816	-0.623946	-1.73773	-0.481264	-0.903753	-0.764079	-0.932011
-94	-1.49632	-0.388244	-0.675005	-0.319338	-0.404681	-1.53285	-1.41236	-1.27059	-1.19347	-0.612744	-0.712358	-1.682	-0.605764	-1.01929	-0.660791	-0.958874
-93.5	-1.56436	-0.129067	-0.81776	-0.108162	-0.350727	-1.55455	-1.37963	-1.31828	-1.13323	-0.486836	-0.710732	-1.7075	-0.648599	-0.929939	-0.488152	-0.876162
-93	-1.51328	-0.252494	-0.950463	-0.0432432	-0.310703	-1.50747	-1.36867	-1.31098	-1.20485	-0.401027	-0.686982	-1.77798	-0.653855	-0.890965	-0.465141	-0.883547
-92.5	-1.46456	-0.087579	-1.06242	0.127697	-0.316855	-1.58918	-1.23805	-1.06187	-1.32988	-0.250556	-0.53574	-1.83646	-0.630995	-0.841843	-0.465622	-0.920904
-92	-1.52772	-0.216049	-0.910098	0.136073	-0.335884	-1.53721	-1.16725	-0.978588	-1.22759	0.0667687	-0.489223	-1.72788	-0.611908	-0.752374	-0.306741	-0.845746
-91.5	-1.4896	-0.302642	-0.661123	0.334728	-0.483587	-1.56262	-1.10084	-1.1213	-1.19165	0.115771	-0.535034	-1.72989	-0.605687	-0.858577	-0.132574	-0.813536
-91	-1.49444	-0.395012	-0.638672	0.264816	-0.497172	-1.5306	-1.06113	-0.955139	-1.2174	0.0924999	-0.488929	-1.58369	-0.664689	-0.930009	-0.203223	-0.851122
-90.5	-1.32138	-0.403993	-0.726824	0.175761	-0.4116	-1.63059	-1.11333	-1.05031	-1.29958	0.199423	-0.534491	-1.48876	-0.702127	-0.862757	-0.37105	-0.882402
-90	-1.30476	-0.344103	-0.700036	0.163589	-0.539943	-1.62592	-1.03184	-1.30608	-1.23085	0.256399	-0.590584	-1.4352	-0.618621	-0.935372	-0.387653	-0.79237
-89.5	-1.18722	-0.436026	-0.600701	-0.0209714	-0.45567	-1.53094	-1.02093	-1.36948	-1.27048	0.45437	-0.64231	-1.52601	-0.519907	-0.842916	-0.41906	-0.846337
-89	-1.20282	-0.430963	-0.671829	0.106039	-0.458154	-1.49966	-1.02956	-1.43791	-1.38903	0.860822	-0.606266	-1.5436	-0.509543	-0.79643	-0.383697	-0.918923
-88.5	-1.17524	-0.422764	-0.782472	0.112294	-0.470198	-1.45446	-1.00684	-1.49812	-1.46192	1.01745	-0.630598	-1.50489	-0.552586	-0.810793	-0.3918	-0.97406
-88	-1.01534	-0.651054	-0.682911	0.169587	-0.493017	-1.58945	-1.02069	-1.4596	-1.44918	0.898735	-0.632998	-1.53803	-0.631078	-0.869684	-0.281712	-0.879445
-87.5	-0.861812	-0.582074	-0.664081	0.0227316	-0.371244	-1.46244	-1.06744	-1.3515	-1.28989	0.518407	-0.7121	-1.35904	-0.669089	-0.854913	-0.118357	-0.900287
-87	-1.00019	-0.466204	-0.635798	-0.0273062	-0.40881	-1.35751	-1.0574	-1.19841	-1.38279	0.0653134	-0.687358	-1.35927	-0.7611	-0.793456	-0.142063	-0.85909
-86.5	-0.952655	-0.39852	-0.721207	0.0243247	-0.511819	-1.31553	-0.913488	-1.2388	-1.39465	-0.217371	-0.58583	-1.33624	-0.787466	-0.815118	-0.262465	-0.976202
-86	-1.03345	-0.294045	-0.652047	-0.002086	-0.57023	-1.30913	-1.00974	-1.13807	-1.34237	-0.205034	-0.766562	-1.50606	-0.707618	-0.779734	-0.338297	-1.00439
-85.5	-1.01179	-0.386416	-0.745817	0.0414636	-0.568666	-1.38961	-1.02782	-1.16662	-1.43005	-0.0799866	-0.877516	-1.39026	-0.718171	-0.87759	-0.407111	-0.881975
-85	-1.07643	-0.273991	-0.949181	-0.0693476	-0.526992	-1.32639	-0.914325	-1.11527	-1.36302	0.18062	-0.735772	-1.46343	-0.814138	-1.06138	-0.480782	-0.811449
-84.5	-1.19513	-0.432495	-1.01163	-0.149681	-0.483125	-1.31917	-0.77469	-1.09668	-1.2867	0.279594	-0.867159	-1.53681	-0.781992	-1.02777	-0.590615	-0.846288
-84	-1.08361	-0.383172	-1.13963	-0.265485	-0.525978	-1.43501	-0.890471	-1.18063	-1.35532	0.252017	-0.824655	-1.55912	-0.843366	-1.02579	-0.422448	-0.943352
-83.5	-0.845349	-0.404642	-1.04813	-0.35981	-0.596175	-1.34519	-1.09524	-1.19585	-1.36883	0.170222	-0.670031	-1.62533	-0.820855	-1.09574	-0.41032	-0.956564
-83	-0.854741	-0.453473	-1.09417	-0.523643	-0.554741	-1.27248	-1.05444	-1.16314	-1.37459	-0.17859	-0.745471	-1.67102	-0.803403	-0.986968	-0.371416	-0.912944
-82.5	-0.807954	-0.359149	-1.21661	-0.393098	-0.515828	-1.1307	-1.07192	-1.11807	-1.50966	-0.421788	-0.721565	-1.67019	-0.932428	-0.961161	-0.370837	-0.902555
-82	-0.777536	-0.340769	-1.14704	-0.464074	-0.514866	-1.24914	-0.966587	-0.965284	-1.53046	-0.377082	-0.717271	-1.69879	-1.0519	-1.00301	-0.259656	-0.94013
-81.5	-0.853258	-0.259697	-0.948466	-0.569688	-0.581071	-1.29584	-0.891117	-1.04144	-1.40585	-0.348579	-0.724868	-1.78232	-1.09955	-1.03919	-0.280055	-1.01231
-81	-0.882957	-0.405219	-0.854355	-0.662927	-0.620168	-1.27738	-0.801715	-1.1683	-1.38816	-0.257595	-0.815901	-1.73116	-0.993223	-1.24255	-0.22519	-0.971346
-80.5	-1.02452	-0.474606	-0.824982	-0.761192	-0.483368	-1.3577	-0.955519	-1.10606	-1.3695	-0.283931	-0.738792	-1.77029	-0.924277	-1.12283	-0.264963	-0.957869
-80	-1.23502	-0.656978	-0.749018	-0.788797	-0.40574	-1.27462	-1.13275	-1.12022	-1.36357	-0.361767	-0.646243	-1.66414	-0.853832	-1.14671	-0.480457	-0.998037
-79.5	-1.03474	-0.654385	-0.867928	-0.745723	-0.457329	-1.37413	-1.22829	-1.10255	-1.39787	-0.327575	-0.497039	-1.90759	-0.78915	-1.17181	-0.614992	-1.07368
-79	-0.851704	-0.496741	-0.826027	-0.80982	-0.546274	-1.38676	-1.19189	-1.10143	-1.43422	-0.506944	-0.448364	-1.91837	-0.583481	-1.20582	-0.72827	-1.11431
-78.5	-0.776273	-0.489805	-0.869631	-0.949723	-0.494232	-1.37506	-1.30378	-1.07033	-1.39648	-0.759056	-0.426277	-1.90355	-0.673045	-1.13491	-0.631334	-1.00055
-78	-0.800655	-0.42123	-0.974098	-0.931803	-0.486224	-1.39462	-1.42583	-1.12055	-1.47042	-0.883318	-0.423271	-1.87095	-0.701195	-1.11736	-0.580411	-0.936773
-77.5	-0.694519	-0.458445	-0.941126	-0.867429	-0.595183	-1.43677	-1.65038	-1.2346	-1.43352	-0.798244	-0.4162	-1.79078	-0.697919	-1.15553	-0.50537	-0.955733
-77	-0.722758	-0.484307	-0.675244	-0.827688	-0.569741	-1.45168	-1.50614	-1.23514	-1.37737	-0.9068	-0.42605	-1.79796	-0.735604	-1.20669	-0.535258	-1.05439
-76.5	-0.605555	-0.465557	-0.739762	-0.841058	-0.462034	-1.38148	-1.50298	-1.14879	-1.36367	-1.07045	-0.418901	-1.84836	-0.710847	-1.27044	-0.478125	-0.989449
-76	-0.482282	-0.346115	-0.63445	-0.813139	-0.560644	-1.45611	-1.28815	-1.24363	-1.41461	-1.25228	-0.415921	-1.88829	-0.633001	-1.18655	-0.323405	-0.924518
-75.5	-0.617917	-0.40256	-0.764212	-0.840255	-0.641791	-1.47663	-1.30834	-1.25526	-1.3678	-1.04875	-0.281817	-1.81393	-0.66851	-1.30874	-0.287124	-0.894935
-75	-0.691119	-0.465341	-0.859585	-0.926848	-0.612849	-1.46074	-1.29444	-1.2936	-1.3939	-0.894739	-0.399989	-1.82083	-0.644002	-1.21019	-0.261889	-0.888789
-74.5	-0.650955	-0.340886	-0.948073	-1.0559	-0.600584	-1.4674	-1.3866	-1.28164	-1.22564	-0.867651	-0.444217	-1.79404	-0.571151	-1.3234	-0.289868	-0.74272
-74	-0.694729	-0.242248	-0.90139	-1.11156	-0.565511	-1.33564	-1.40362	-1.32353	-1.21479	-0.774987	-0.56642	-1.67354	-0.688335	-1.24654	-0.453867	-0.837948
-73.5	-0.738642	-0.133382	-0.860943	-1.01766	-0.631209	-1.33124	-1.30965	-1.31825	-1.13514	-0.688981	-0.660526	-1.72872	-0.714335	-1.14724	-0.46041	-0.806137
-73	-0.799863	-0.13233	-0.754725	-0.906453	-0.526612	-1.35342	-1.17519	-1.24777	-1.08808	-0.471621	-0.692317	-1.83081	-0.729127	-1.25605	-0.576451	-0.83793
-72.5	-0.743058	-0.150012	-0.676013	-0.879463	-0.471431	-1.47487	-1.16956	-1.05053	-1.14647	-0.490382	-0.801614	-1.83228	-0.842439	-1.36109	-0.743849	-0.827378
-72	-0.634506	-0.245983	-0.495389	-0.84647	-0.488559	-1.40286	-0.967726	-1.13671	-1.0588	-0.643611	-0.748705	-1.83185	-0.644108	-1.25085	-0.632379	-0.835178
-71.5	-0.669859	-0.370141	-0.53173	-0.788973	-0.403993	-1.33427	-0.944262	-1.10708	-1.11193	-0.537777	-0.711072	-1.72741	-0.6845	-1.19804	-0.638776	-0.787569
-71	-0.762053	-0.270867	-0.656695	-0.742962	-0.391982	-1.38602	-0.834711	-1.17472	-1.02138	-0.192792	-0.719822	-1.87369	-0.646057	-1.18058	-0.620388	-0.788384
-70.5	-0.589925	-0.238921	-0.73038	-0.758835	-0.373342	-1.43949	-0.863384	-1.13316	-1.19405	0.0373166	-0.646254	-1.98709	-0.629263	-1.1984	-0.754804	-0.770395
-70	-0.424179	-0.316262	-0.922303	-0.757903	-0.394924	-1.24491	-0.897126	-1.28859	-1.19931	0.12587	-0.678573	-1.94869	-0.653397	-1.13329	-0.708466	-0.727603
-69.5	-0.454232	-0.365182	-1.04731	-0.813357	-0.342298	-1.35247	-1.08244	-1.40646	-1.2891	0.177578	-0.697412	-1.94814	-0.740329	-1.04352	-0.671551	-0.747918
-69	-0.341571	-0.380237	-0.989985	-0.816831	-0.399877	-1.3485	-1.07366	-1.50555	-1.12923	0.0333903	-0.672367	-1.9402	-0.605553	-1.03324	-0.763866	-0.774967
-68.5	-0.518543	-0.446573	-0.801369	-0.935949	-0.385	-1.26273	-1.08247	-1.43262	-1.30832	-0.0142694	-0.665364	-1.86782	-0.595725	-1.03002	-0.747077	-0.734136
-68	-0.406568	-0.283833	-0.682586	-0.839593	-0.393352	-1.28377	-1.06927	-1.35394	-1.19209	0.082234	-0.642734	-1.72485	-0.645542	-1.05067	-0.750185	-0.679319
-67.5	-0.334793	-0.247796	-0.649189	-0.792626	-0.399169	-1.395	-1.06218	-1.31814	-1.21772	0.323966	-0.64386	-1.67135	-0.550099	-1.03034	-0.770104	-0.70693
-67	-0.358045	-0.333297	-0.598577	-0.777503	-0.483373	-1.22374	-1.07349	-1.22872	-1.09761	0.24697	-0.709511	-1.66564	-0.558886	-1.07323	-0.861871	-0.728091
-66.5	-0.419924	-0.421519	-0.721663	-0.987594	-0.447798	-1.27051	-1.09068	-1.32996	-1.19084	0.17479	-0.52755	-1.71791	-0.728482	-1.00776	-1.12007	-0.712039
-66	-0.611686	-0.324535	-0.714042	-0.894408	-0.500787	-1.33381	-1.04448	-1.21036	-1.26184	0.242881	-0.524109	-1.87799	-0.711793	-1.0368	-1.08259	-0.685949
-65.5	-0.694071	-0.29278	-0.886499	-0.916301	-0.392765	-1.19463	-1.03307	-1.31455	-1.26705	0.106719	-0.598988	-1.88006	-0.681717	-1.12851	-0.995164	-0.79763
-65	-0.714818	-0.220387	-0.963685	-0.913679	-0.396699	-1.2268	-0.97196	-1.19496	-1.34653	0.0105145	-0.60947	-1.84124	-0.601534	-1.09526	-0.849931	-0.769017
-64.5	-0.695742	-0.352834	-0.983715	-0.930271	-0.375493	-1.20485	-0.935756	-1.25766	-1.42567	0.0621446	-0.651984	-1.95117	-0.703127	-1.07527	-0.951092	-0.742861
-64	-0.759893	-0.391152	-0.973413	-1.06194	-0.399852	-1.25763	-0.805585	-1.1506	-1.49755	0.140438	-0.799069	-2.01638	-0.699246	-1.13143	-0.972918	-0.818041
-63.5	-0.735613	-0.444165	-0.842793	-1.11655	-0.462654	-1.28874	-0.943698	-1.12829	-1.32083	-0.115942	-0.717222	-1.88448	-0.681031	-1.12594	-0.866865	-0.851015
-63	-0.679984	-0.445075	-0.871347	-1.00205	-0.533296	-1.32685	-0.973914	-1.12837	-1.35751	-0.251369	-0.787257	-1.9769	-0.574635	-1.13622	-0.914215	-0.706581
-62.5	-0.656421	-0.372691	-0.817037	-0.933983	-0.398041	-1.19971	-1.117	-1.14817	-1.40544	-0.578126	-0.761185	-2.04844	-0.556389	-1.1324	-0.885595	-0.753178
-62	-0.673441	-0.405997	-0.676483	-0.908093	-0.349352	-1.26908	-1.10242	-1.11547	-1.33511	-0.772042	-0.760915	-2.06584	-0.591495	-1.16204	-0.830672	-0.804616
-61.5	-0.671096	-0.289495	-0.726495	-0.953045	-0.287581	-1.31109	-1.23269	-0.980136	-1.19194	-0.848754	-0.648863	-2.08859	-0.514042	-1.17203	-0.705622	-0.77983
-61	-0.532704	-0.234178	-0.801723	-0.951159	-0.329985	-1.36399	-1.10934	-1.19801	-1.03523	-0.900125	-0.765602	-2.05247	-0.617125	-1.10706	-0.667913	-0.805033
-60.5	-0.438043	-0.209725	-0.713792	-0.854837	-0.292365	-1.23042	-1.03241	-1.17482	-1.00911	-0.801174	-0.808107	-2.17395	-0.670938	-0.970848	-0.867442	-0.83309
-60	-0.508782	-0.239665	-0.530662	-0.991104	-0.16691	-1.33485	-0.945312	-1.09091	-0.979834	-0.776281	-0.77211	-2.00055	-0.706801	-1.05465	-0.889535	-0.86474
-59.5	-0.583946	-0.369411	-0.45588	-1.04145	-0.205847	-1.28119	-0.837785	-1.11615	-1.00275	-0.917371	-0.683355	-2.05384	-0.693479	-1.10607	-0.938035	-0.874327
-59	-0.573733	-0.382667	-0.273114	-1.04196	-0.207874	-1.33609	-0.792775	-1.07794	-1.08309	-0.777679	-0.627139	-1.83819	-0.655586	-1.08107	-0.935956	-0.710863
-58.5	-0.442074	-0.55803	-0.261206	-0.980419	-0.0679509	-1.37598	-0.84118	-1.04561	-1.02104	-0.584577	-0.652794	-2.01958	-0.625115	-1.0858	-1.02437	-0.626233
-58	-0.329039	-0.481963	-0.315313	-0.839652	-0.137072	-1.32285	-0.883879	-1.00573	-1.05242	-0.418655	-0.785298	-2.1111	-0.585721	-1.17115	-1.0402	-0.770749
-57.5	-0.227301	-0.632639	-0.316016	-0.89502	-0.20985	-1.38811	-0.985096	-0.967302	-1.01269	-0.232199	-0.745975	-2.08771	-0.576437	-1.10573	-0.819432	-0.755382
-57	-0.233139	-0.710148	-0.390325	-0.804864	-0.23027	-1.46141	-1.22154	-1.05564	-0.87779	-0.0868478	-0.749264	-2.28799	-0.580755	-1.09294	-0.771253	-0.880142
-56.5	-0.279336	-0.672554	-0.628473	-0.90012	-0.254231	-1.41531	-1.49981	-0.975953	-0.750727	-0.163315	-0.817784	-2.34765	-0.54583	-1.00959	-0.775734	-0.759106
-56	-0.42538	-0.667604	-0.692424	-1.06383	-0.221387	-1.35157	-1.56617	-0.92415	-0.842662	-0.21472	-0.930317	-2.25852	-0.540762	-0.992725	-0.840582	-0.727489
-55.5	-0.537433	-0.684026	-0.626399	-1.12147	-0.191517	-1.37281	-1.45078	-0.846761	-0.832538	-0.288479	-0.882885	-2.315	-0.634528	-1.02779	-0.808138	-0.762202
-55	-0.527525	-0.618339	-0.681379	-1.09575	-0.250046	-1.34924	-1.56228	-0.760253	-0.73779	-0.525266	-0.808503	-2.28148	-0.728924	-1.06493	-0.812329	-0.865109
-54.5	-0.703944	-0.594534	-0.734962	-1.09606	-0.238564	-1.42065	-1.76019	-0.720438	-0.640172	-0.732961	-0.661944	-2.26416	-0.72806	-1.1257	-0.858925	-0.932542
-54	-0.596386	-0.510639	-0.643329	-1.04742	-0.222778	-1.3994	-1.7694	-0.651559	-0.619323	-0.573705	-0.716229	-2.26771	-0.678707	-1.20006	-0.928818	-0.735113
-53.5	-0.575192	-0.447614	-0.54032	-0.964804	-0.117092	-1.39	-1.44971	-0.787936	-0.592406	-0.332307	-0.763445	-2.29243	-0.793351	-1.09695	-0.854467	-0.775905
-53	-0.517089	-0.378928	-0.432024	-0.827023	-0.119159	-1.456	-1.4223	-0.738249	-0.528992	-0.356719	-0.767201	-2.25095	-0.855967	-0.992481	-0.852719	-0.808659
-52.5	-0.494552	-0.194303	-0.529503	-0.715608	-0.194412	-1.42237	-1.34192	-0.63341	-0.490919	-0.395908	-0.667959	-2.17567	-0.712162	-1.10854	-1.00365	-0.759142
-52	-0.422296	-0.229789	-0.597858	-0.805537	-0.037502	-1.42401	-1.19414	-0.752821	-0.550138	0.0203493	-0.62404	-2.16131	-0.714478	-1.0532	-0.892151	-0.752709
-51.5	-0.566238	-0.380527	-0.651244	-0.841852	-0.0439865	-1.33484	-1.18523	-0.908791	-0.503431	0.197732	-0.511908	-2.23874	-0.683609	-0.99522	-0.744999	-0.891657
-51	-0.539936	-0.432783	-0.925655	-0.905114	-0.0209465	-1.32286	-1.15036	-0.68414	-0.540983	0.194562	-0.625047	-2.17273	-0.570994	-1.01113	-0.790084	-0.804197
-50.5	-0.619732	-0.526879	-1.01903	-0.986443	-0.125306	-1.27457	-1.14591	-0.78753	-0.48267	-0.0229482	-0.707472	-2.14276	-0.648812	-0.922223	-0.785352	-0.788273
-50	-0.682817	-0.433442	-1.0116	-0.790829	0.00363754	-1.32953	-0.945722	-0.795049	-0.517584	-0.0338974	-0.674059	-2.07155	-0.622579	-0.930356	-0.556288	-0.860901
-49.5	-0.793271	-0.386876	-0.869511	-0.856426	-0.0631168	-1.25818	-0.89047	-0.858789	-0.510893	-0.0856066	-0.714573	-2.10914	-0.55307	-0.973894	-0.504689	-0.786959
-49	-0.741293	-0.469194	-0.660184	-0.878293	-0.108553	-1.33119	-0.850534	-0.9074	-0.488948	-0.127741	-0.702817	-2.05706	-0.682029	-0.987154	-0.472197	-0.754979
-48.5	-0.724312	-0.516363	-0.410242	-0.751042	-0.0796731	-1.35305	-0.704031	-0.653586	-0.520542	-0.0757195	-0.665342	-1.96934	-0.714254	-1.01293	-0.468383	-0.754978
-48	-0.721557	-0.555568	-0.403252	-0.786005	-0.134852	-1.30784	-0.594691	-0.559016	-0.346317	-0.132979	-0.613656	-1.7792	-0.70344	-0.918502	-0.364284	-0.822138
-47.5	-0.602843	-0.757676	-0.495842	-0.802405	-0.13503	-1.34463	-0.516083	-0.483764	-0.340199	-0.302423	-0.699378	-1.80032	-0.7829	-0.821734	-0.363026	-0.792766
-47	-0.635431	-0.552182	-0.837109	-0.834858	-0.166595	-1.52638	-0.415497	-0.595296	-0.488455	-0.425426	-0.637297	-1.84627	-0.76919	-0.811515	-0.222012	-0.759066
-46.5	-0.544315	-0.512491	-0.905658	-0.842518	-0.157289	-1.5759	-0.249108	-0.594164	-0.532281	-0.650911	-0.536259	-1.91875	-0.756075	-0.804911	-0.178697	-0.73958
-46	-0.60317	-0.545713	-0.70934	-0.73789	-0.229583	-1.54256	-0.201777	-0.61185	-0.604325	-0.557541	-0.531714	-1.9326	-0.99759	-0.793158	-0.312045	-0.857542
-45.5	-0.544629	-0.375364	-0.520116	-0.971187	-0.0180696	-1.55905	-0.341579	-0.63126	-0.584592	-0.288603	-0.531187	-2.0729	-1.05969	-0.771839	-0.490787	-0.835534
-45	-0.738877	-0.214441	-0.550132	-1.00807	-0.0323535	-1.39757	-0.548663	-0.581761	-0.702919	-0.38098	-0.493429	-2.0914	-1.12741	-0.849594	-0.509128	-0.867763
-44.5	-0.735191	-0.33361	-0.492568	-1.01627	-0.0208986	-1.47292	-0.855173	-0.589959	-0.601009	-0.251673	-0.394911	-2.08566	-1.15657	-0.963308	-0.433093	-0.865797
-44	-0.697375	-0.343596	-0.721045	-1.06908	-0.00130483	-1.39208	-0.846677	-0.666555	-0.608266	-0.215551	-0.219798	-2.18052	-1.16726	-0.939033	-0.464782	-0.964864
-43.5	-0.716303	-0.465829	-0.912883	-1.13485	-0.0549561	-1.48606	-0.885755	-0.647774	-0.772761	-0.145514	-0.21617	-2.13856	-1.2753	-0.894816	-0.483992	-0.822446
-43	-0.722121	-0.56715	-0.834128	-0.997338	0.0311955	-1.4642	-0.850719	-0.551351	-0.933502	0.0533144	-0.372495	-2.12114	-1.24875	-1.00396	-0.594859	-0.895574
-42.5	-0.798455	-0.753147	-0.631091	-1.03005	-0.0366788	-1.39473	-0.807064	-0.783066	-0.822059	0.316395	-0.474769	-2.08407	-1.2715	-1.05499	-0.566222	-0.941312
-42	-0.760945	-0.67733	-0.501896	-1.10212	0.0895941	-1.49179	-0.936778	-0.658258	-0.847492	0.878047	-0.327449	-2.00598	-1.23054	-1.0402	-0.488213	-1.00455
-41.5	-0.814223	-0.529004	-0.604391	-1.15583	-0.020891	-1.51428	-0.975008	-0.69282	-0.819237	1.10846	-0.395238	-2.0195	-1.23969	-1.00023	-0.704712	-1.01369
-41	-0.786758	-0.482468	-0.679589	-1.16485	0.032164	-1.60995	-0.752374	-0.790235	-0.764396	1.19155	-0.421785	-2.16669	-1.40399	-0.861509	-0.665373	-1.13486
-40.5	-0.891149	-0.469813	-0.679878	-1.1604	-0.130071	-1.6148	-0.676412	-0.781884	-0.712866	1.1184	-0.469993	-2.27836	-1.38882	-0.900471	-0.600243	-1.12373
-40	-0.83769	-0.423533	-0.852337	-1.30697	-0.0934722	-1.65391	-0.76522	-0.613277	-0.672259	1.00868	-0.394559	-2.35036	-1.35526	-0.882909	-0.694786	-1.13856
-39.5	-0.90845	-0.476656	-1.17195	-1.29845	0.0240488	-1.66452	-0.624523	-0.637654	-0.68018	0.928671	-0.400517	-2.41179	-1.41707	-0.810428	-0.669485	-1.15184
-39	-0.969353	-0.474332	-1.10393	-1.31813	0.0274308	-1.60789	-0.44814	-0.675826	-0.74868	1.04327	-0.587061	-2.40013	-1.49097	-0.867825	-0.664123	-1.1599
-38.5	-0.969976	-0.325689	-0.923321	-1.42409	-0.139679	-1.71018	-0.651185	-0.850464	-0.829041	0.874308	-0.436052	-2.33684	-1.35113	-0.756776	-0.654091	-1.07351
-38	-0.924859	-0.432287	-0.977003	-1.46	0.0262198	-1.80312	-0.990365	-0.864331	-0.817111	0.570476	-0.421547	-2.33276	-1.38462	-0.699738	-0.612484	-1.15391
-37.5	-0.939886	-0.418928	-0.831	-1.48375	-0.0479951	-1.70111	-1.06516	-0.939734	-0.797897	0.226644	-0.260308	-2.49029	-1.53498	-0.777454	-0.530834	-1.05041
-37	-1.02319	-0.541515	-0.725908	-1.34197	-0.0288146	-1.73265	-0.929608	-0.950393	-0.68459	0.000527653	-0.273222	-2.48204	-1.35318	-0.753242	-0.672523	-1.01649
-36.5	-0.897688	-0.574775	-0.86442	-1.37306	0.0320842	-1.82059	-1.03814	-0.974116	-0.736667	-0.292587	-0.297774	-2.51934	-1.37095	-0.64379	-0.471487	-1.06342
-36	-0.781402	-0.642279	-0.967321	-1.1611	-0.002253	-1.73519	-1.29657	-0.825334	-0.717763	-0.542273	-0.435053	-2.34936	-1.44881	-0.664573	-0.397299	-1.09005
-35.5	-0.773929	-0.680251	-0.93856	-1.19178	0.0335345	-1.92402	-1.3958	-0.807464	-0.642007	-0.713947	-0.385385	-2.28707	-1.45628	-0.790755	-0.484174	-1.10496
-35	-0.749493	-0.890446	-0.796315	-1.07953	-0.00362859	-1.75979	-1.21735	-0.680781	-0.702188	-0.729003	-0.43637	-2.13187	-1.33731	-0.860397	-0.405234	-1.12223
-34.5	-0.827243	-0.849232	-0.868467	-1.13882	-0.00105908	-1.82499	-1.18259	-0.424259	-0.7898	-0.580216	-0.375096	-2.19107	-1.42259	-0.833877	-0.348211	-1.03082
-34	-0.726103	-0.694179	-0.743971	-1.07084	-0.00961094	-1.82049	-1.1428	-0.537887	-0.734177	-0.612437	-0.376316	-2.13059	-1.46286	-0.865456	-0.3771	-0.97237
-33.5	-0.715766	-0.694515	-0.811224	-1.03105	0.0486039	-1.76045	-0.972412	-0.615194	-0.738414	-0.640063	-0.454162	-2.21458	-1.62724	-0.741094	-0.334203	-0.928175
-33	-0.847852	-0.753837	-0.855882	-0.959786	0.0648726	-1.73975	-0.864021	-0.535619	-0.837668	-0.715128	-0.362829	-2.25393	-1.70012	-0.736714	-0.357125	-0.931774
-32.5	-0.909082	-0.766273	-0.893995	-0.831242	0.0857113	-1.74745	-0.597918	-0.468444	-0.876785	-0.89161	-0.573961	-2.26036	-1.53529	-0.752305	-0.60841	-1.03588
-32	-0.94197	-0.812765	-0.824767	-0.732147	0.206307	-1.88487	-0.548748	-0.558526	-0.907878	-1.01457	-0.580258	-2.30804	-1.54053	-0.704958	-0.603218	-0.893873
-31.5	-0.836549	-1.10093	-0.779297	-0.722828	0.107698	-1.8454	-0.603355	-0.470329	-0.968781	-1.11226	-0.683148	-2.262	-1.50846	-0.690145	-0.376827	-0.930249
-31	-0.890017	-0.948762	-0.937483	-0.912011	0.0627107	-1.84111	-0.656827	-0.385527	-0.96285	-0.998671	-0.792425	-2.22029	-1.49057	-0.704584	-0.495299	-0.879112
-30.5	-0.772806	-0.919731	-0.876912	-0.81377	0.128895	-1.82497	-0.714809	-0.468618	-0.881446	-0.581882	-0.699522	-2.01503	-1.65098	-0.586123	-0.657504	-0.865525
-30	-0.869562	-0.792241	-0.702284	-0.923446	0.0409788	-1.79128	-0.777178	-0.674743	-0.783641	-0.116349	-0.662707	-2.0927	-1.70531	-0.562474	-0.713809	-0.800738
-29.5	-0.793255	-0.862068	-0.627687	-0.897184	-0.0137086	-1.71079	-0.852031	-0.760552	-0.955656	0.352008	-0.649161	-2.13825	-1.83751	-0.531474	-0.708021	-0.792597
-29	-0.80886	-0.815396	-0.710086	-0.877886	0.054047	-1.75449	-0.966359	-0.894134	-0.890684	0.430854	-0.471623	-2.20243	-1.81128	-0.631865	-0.550336	-0.818488
-28.5	-0.916207	-0.743783	-0.803401	-0.962498	0.107385	-1.76939	-0.793034	-0.834668	-0.826341	0.448843	-0.434714	-2.09678	-1.75941	-0.719841	-0.487558	-0.842822
-28	-0.962479	-0.921559	-0.903616	-0.895077	0.0954996	-1.71477	-0.747474	-0.664169	-0.754323	0.496772	-0.402326	-2.08419	-1.58546	-0.683814	-0.481759	-0.698063
-27.5	-0.892848	-0.910927	-0.764791	-0.646239	0.152762	-1.77727	-0.683876	-0.645087	-0.934745	0.43239	-0.543025	-1.99901	-1.57173	-0.747751	-0.621331	-0.753679
-27	-0.878375	-0.786641	-0.790814	-0.58491	0.053873	-1.70685	-0.717575	-0.711106	-1.04769	0.48044	-0.60781	-1.98141	-1.54844	-0.668556	-0.637906	-0.68953
-26.5	-0.805572	-0.725716	-0.986813	-0.651433	-0.0149578	-1.73563	-0.717564	-0.783115	-1.04398	0.481536	-0.681747	-1.79803	-1.54251	-0.689258	-0.694478	-0.672681
-26	-0.746912	-0.752754	-0.978404	-0.809395	0.222109	-1.66035	-0.831575	-0.605652	-0.975828	0.425881	-0.614036	-1.71626	-1.48828	-0.760087	-0.648089	-0.57539
-25.5	-0.76549	-0.628504	-1.05571	-0.932373	0.147684	-1.57592	-0.909508	-0.621642	-1.05744	0.737767	-0.557333	-1.71472	-1.47774	-0.749752	-0.498063	-0.715363
-25	-0.770813	-0.732598	-1.11508	-0.996654	0.248207	-1.57291	-0.877458	-0.551689	-1.03371	0.932797	-0.568626	-1.81278	-1.53775	-0.804227	-0.40966	-0.653573
-24.5	-0.82536	-0.939958	-0.940584	-1.00335	0.161926	-1.54263	-0.614504	-0.467899	-0.947986	1.18711	-0.484035	-1.90246	-1.62408	-0.805705	-0.583021	-0.697299
-24	-0.749686	-0.989782	-0.72601	-0.889873	0.197246	-1.60103	-0.523155	-0.432542	-1.09983	1.1744	-0.477731	-2.01594	-1.72807	-0.769665	-0.602637	-0.765199
-23.5	-0.817512	-1.03514	-0.65585	-0.913781	0.062308	-1.62334	-0.455682	-0.374756	-1.13687	1.07452	-0.448082	-1.98908	-1.77218	-0.791519	-0.499884	-0.668438
-23	-0.773897	-1.05183	-0.772513	-0.962782	0.117296	-1.66884	-0.511434	-0.420202	-1.21692	0.918411	-0.597943	-1.98203	-1.78193	-0.890585	-0.447486	-0.754659
-22.5	-0.70805	-1.07721	-1.00001	-0.832227	0.141769	-1.61112	-0.532588	-0.48466	-1.19701	0.370221	-0.675053	-2.02887	-1.77046	-0.879358	-0.447843	-0.726093
-22	-0.876129	-1.08626	-1.21503	-0.862542	0.178704	-1.63816	-0.62907	-0.497557	-1.19393	-0.134452	-0.72518	-1.95341	-1.70176	-0.838135	-0.470753	-0.736947
-21.5	-0.879747	-0.969026	-1.32179	-0.947839	0.212359	-1.57802	-0.660374	-0.642499	-0.9506	-0.5459	-0.660115	-1.96529	-1.61585	-0.833524	-0.642587	-0.626703
-21	-0.929857	-0.92498	-1.0201	-0.941073	0.248882	-1.48487	-0.518117	-0.70722	-0.993821	-0.840773	-0.623316	-2.07116	-1.55597	-0.903049	-0.55106	-0.764416
-20.5	-0.921734	-0.899938	-0.678383	-0.859878	0.208554	-1.5719	-0.406192	-0.825383	-0.941624	-1.21644	-0.570997	-2.11491	-1.52317	-0.95267	-0.442663	-0.744006
-20	-0.959993	-1.03207	-0.668974	-0.895348	0.203915	-1.50094	-0.641378	-0.86558	-0.994747	-1.14412	-0.592594	-2.06345	-1.58335	-1.02112	-0.622859	-0.785694
-19.5	-0.865244	-1.11239	-0.645536	-0.795487	0.199814	-1.5454	-0.718658	-0.687813	-0.964895	-1.09063	-0.684278	-2.11478	-1.60794	-0.996169	-0.794931	-0.806416
-19	-0.935824	-0.977728	-0.702239	-0.840127	0.319899	-1.53474	-0.737326	-0.714685	-0.897939	-1.15072	-0.733826	-2.07272	-1.55593	-1.02924	-0.806977	-0.71185
-18.5	-1.04594	-0.788086	-0.720952	-0.756054	0.23254	-1.61452	-0.769138	-0.916547	-0.920455	-1.17144	-0.592564	-2.10847	-1.48868	-1.05961	-0.861557	-0.6883
-18	-0.990175	-0.735991	-0.816791	-0.887173	0.275117	-1.66227	-0.758177	-0.905634	-0.922267	-1.13438	-0.470735	-2.14004	-1.54459	-1.02616	-0.865399	-0.699102
-17.5	-0.794237	-0.855117	-0.938014	-1.02822	0.306668	-1.66875	-0.861947	-0.938309	-0.740137	-0.93166	-0.559108	-2.15405	-1.32448	-0.992256	-0.82942	-0.647997
-17	-0.699549	-0.907116	-1.02561	-1.05492	0.279675	-1.48402	-0.769337	-0.91416	-0.704826	-0.686116	-0.667499	-2.15729	-1.3302	-1.0039	-0.865055	-0.721917
-16.5	-0.633198	-1.03533	-0.983989	-1.1457	0.250298	-1.33998	-0.759632	-0.942878	-0.732824	-0.515569	-0.773084	-2.02752	-1.35374	-1.0404	-0.940078	-0.560325
-16	-0.655091	-1.06784	-0.908516	-1.11521	0.21333	-1.43188	-0.602471	-0.901826	-0.630319	-0.376113	-0.715374	-1.90381	-1.43545	-1.05344	-1.07362	-0.557945
-15.5	-0.785285	-0.951132	-0.893632	-1.22717	0.260936	-1.44688	-0.668321	-0.81445	-0.723656	-0.11977	-0.75428	-1.79943	-1.53074	-1.03964	-1.01459	-0.696917
-15	-0.670249	-1.09605	-0.889977	-1.08375	0.304145	-1.40106	-1.05198	-0.802917	-0.770055	0.10969	-0.83567	-1.61298	-1.48919	-1.00048	-0.976358	-0.73166
-14.5	-0.836495	-0.932251	-0.881299	-1.06171	0.346837	-1.36749	-0.981755	-0.837663	-0.894798	0.0516344	-0.821567	-1.59229	-1.46614	-0.901283	-0.969417	-0.700263
-14	-0.814795	-0.776616	-0.749922	-0.882936	0.286017	-1.28822	-1.05985	-0.78639	-0.741542	-0.111786	-0.600736	-1.57986	-1.42934	-0.995309	-0.874007	-0.605697
-13.5	-0.903705	-0.745115	-0.717212	-0.665024	0.278772	-1.22776	-1.06265	-0.851176	-0.641992	-0.131742	-0.668047	-1.61712	-1.27626	-0.958973	-0.682638	-0.644853
-13	-0.9635	-0.733408	-0.839437	-0.583854	0.247627	-1.21964	-1.065	-0.785918	-0.59591	-0.0839858	-0.702224	-1.78685	-1.36412	-0.95891	-0.678083	-0.436791
-12.5	-0.8379	-0.688753	-0.757476	-0.658314	0.34192	-1.37698	-0.983109	-0.641651	-0.573402	-0.225322	-0.743002	-1.65482	-1.40243	-0.804698	-0.56443	-0.484592
-12	-0.86007	-0.848393	-0.670928	-0.628039	0.361424	-1.28836	-0.947927	-0.641245	-0.480107	-0.170205	-0.659215	-1.6741	-1.52056	-0.886997	-0.446808	-0.591675
-11.5	-0.936786	-0.921435	-0.803756	-0.714948	0.203812	-1.19465	-0.933246	-0.692214	-0.404719	0.00551236	-0.646057	-1.66941	-1.42656	-0.843593	-0.448772	-0.534721
-11	-0.850886	-0.723119	-0.960953	-0.886971	0.123897	-1.16536	-1.14863	-0.505959	-0.580375	0.0691197	-0.470103	-1.59575	-1.41299	-0.849711	-0.426035	-0.541879
-10.5	-0.864381	-0.803933	-1.01669	-1.0313	0.170308	-1.14992	-1.23757	-0.644904	-0.3948	-0.0974354	-0.474023	-1.54495	-1.28488	-0.803033	-0.549209	-0.625547
-10	-0.940311	-0.917893	-0.986701	-1.04078	0.198549	-1.18802	-1.01808	-0.921869	-0.487005	-0.647158	-0.496927	-1.57876	-1.28008	-0.795304	-0.647736	-0.590563
-9.5	-0.660221	-0.914917	-0.944091	-0.972859	0.200158	-1.14813	-1.04361	-0.86446	-0.489643	-0.96191	-0.600124	-1.41775	-1.23859	-0.748998	-0.660966	-0.543493
-9	-0.544318	-0.87906	-0.899674	-0.867667	0.175087	-0.977034	-1.01945	-0.927567	-0.64094	-1.11037	-0.631919	-1.30992	-1.19494	-0.747823	-0.576581	-0.649628
-8.5	-0.530875	-1.08865	-0.736889	-0.826861	0.0229716	-0.941828	-0.957576	-0.94048	-0.751689	-1.13507	-0.800872	-1.1833	-1.08954	-0.697193	-0.401662	-0.743385
-8	-0.439389	-1.13828	-0.725286	-0.779354	0.0605397	-0.83469	-0.810472	-0.760589	-0.675844	-1.04996	-0.766075	-1.14053	-1.04348	-0.715021	-0.398915	-0.66561
-7.5	-0.541573	-0.907956	-0.815153	-0.843738	0.0275881	-0.862902	-1.05017	-0.620618	-0.657281	-0.741161	-0.637168	-1.17752	-1.07884	-0.791403	-0.538248	-0.613028
-7	-0.478173	-0.779765	-0.722081	-0.995075	-0.101308	-0.881857	-1.11899	-0.587772	-0.487776	-0.631232	-0.493882	-1.09895	-1.08965	-0.799379	-0.561391	-0.584867
-6.5	-0.471697	-0.80066	-0.652474	-1.11437	-0.173948	-0.876743	-1.28156	-0.697061	-0.513383	-0.532871	-0.495308	-0.876102	-1.02805	-0.81764	-0.422481	-0.63347
-6	-0.565959	-0.872962	-0.762824	-1.13374	-0.163169	-0.69758	-1.10849	-0.575819	-0.621888	-0.307446	-0.478579	-0.857051	-0.952321	-0.762227	-0.375401	-0.653174
-5.5	-0.429097	-0.818876	-0.679409	-1.12239	-0.12638	-0.627554	-1.13555	-0.671276	-0.688422	-0.150901	-0.634015	-0.95292	-0.895193	-0.814796	-0.483628	-0.700761
-5	-0.48932	-0.936801	-0.821233	-1.14243	-0.211851	-0.609217	-1.17125	-0.709267	-0.562351	-0.173702	-0.544878	-0.963708	-1.01442	-0.76742	-0.556158	-0.749172
-4.5	-0.580197	-1.12484	-1.01988	-1.22508	-0.210352	-0.639981	-1.14878	-0.616974	-0.432009	-0.142684	-0.506476	-0.905926	-1.07345	-0.675156	-0.469122	-0.791733
-4	-0.565609	-1.11926	-1.27601	-1.23917	-0.310112	-0.699293	-1.07675	-0.511755	-0.467641	0.0295175	-0.571745	-0.930428	-1.22365	-0.810958	-0.585888	-0.74044
-3.5	-0.578204	-1.06711	-1.32591	-1.28912	-0.244657	-0.764801	-1.08552	-0.533657	-0.572433	0.0819138	-0.456786	-0.876693	-1.28221	-0.844271	-0.733571	-0.836362
-3	-0.479368	-1.07755	-1.20888	-1.16988	-0.315211	-0.737043	-1.2548	-0.605056	-0.504278	0.13242	-0.472073	-0.944135	-1.23362	-0.809097	-0.711667	-0.710806
-2.5	-0.467709	-1.23941	-1.04861	-1.1608	-0.249062	-0.732094	-1.26895	-0.637052	-0.429315	0.194817	-0.499389	-1.07158	-1.20382	-0.861942	-0.690187	-0.655251
-2	-0.429968	-0.951091	-0.861924	-1.12	-0.295516	-0.629478	-1.27065	-0.652578	-0.423753	0.086246	-0.481704	-1.15768	-1.04421	-0.858416	-0.771049	-0.660385
-1.5	-0.445019	-0.926529	-0.865723	-1.12656	-0.328279	-0.653942	-1.0878	-0.709378	-0.464147	0.0326848	-0.48623	-1.23101	-1.01699	-0.878908	-1.02999	-0.847426
-1	-0.457126	-0.924438	-0.869433	-1.13259	-0.342376	-0.678927	-0.940383	-0.749622	-0.516857	-0.018219	-0.490673	-1.29702	-0.995645	-0.891357	-1.27925	-1.03492
-0.5	-0.467565	-0.944402	-0.869708	-1.1377	-0.354687	-0.704691	-0.799175	-0.783341	-0.571784	-0.0667691	-0.494509	-1.35085	-0.973041	-0.902227	-1.49354	-1.21461
0	-0.476518	-0.984024	-0.866833	-1.14152	-0.365187	-0.729781	-0.665509	-0.810215	-0.627556	-0.112287	-0.497843	-1.39191	-0.949267	-0.911554	-1.66967	-1.38193
0.5	-0.484206	-1.04042	-0.861174	-1.14371	-0.373896	-0.753646	-0.541315	-0.830128	-0.68274	-0.154544	-0.500756	-1.41996	-0.924423	-0.919173	-1.80559	-1.53298
1	-0.490879	-1.1103	-0.853164	-1.14399	-0.380876	-0.776476	-0.429564	-0.843294	-0.735833	-0.193791	-0.503286	-1.43511	-0.898505	-0.924687	-1.90164	-1.66476
1.5	-0.496813	-1.19004	-0.843292	-1.14211	-0.386233	-0.797223	-0.330715	-0.849874	-0.785481	-0.229777	-0.505553	-1.43773	-0.871688	-0.928132	-1.95733	-1.77398
2	-0.502302	-1.27577	-0.832098	-1.13787	-0.390113	-0.816605	-0.248074	-0.850469	-0.830308	-0.263032	-0.507588	-1.42855	-0.844009	-0.929174	-1.97515	-1.85882
2.5	-0.507652	-1.36346	-0.82015	-1.13113	-0.392698	-0.832242	-0.179779	-0.845421	-0.869277	-0.292799	-0.509607	-1.40853	-0.815783	-0.928309	-1.95589	-1.91656
3	-0.513172	-1.44906	-0.808038	-1.12182	-0.394201	-0.845465	-0.127921	-0.835574	-0.901229	-0.319994	-0.511621	-1.37898	-0.787053	-0.925182	-1.90351	-1.94672
3.5	-0.519165	-1.52856	-0.796354	-1.10993	-0.394863	-0.856298	-0.0938751	-0.821873	-0.925262	-0.345079	-0.513708	-1.34138	-0.757971	-0.919757	-1.82279	-1.94928
4	-0.525925	-1.59808	-0.785682	-1.09551	-0.394945	-0.863207	-0.0748232	-0.805021	-0.940836	-0.367627	-0.516062	-1.29741	-0.728862	-0.912675	-1.71694	-1.92345
4.5	-0.533724	-1.65401	-0.776579	-1.07867	-0.394722	-0.867226	-0.0718293	-0.786184	-0.947383	-0.388699	-0.518701	-1.24896	-0.699808	-0.903734	-1.59228	-1.87086
5	-0.542812	-1.69307	-0.769564	-1.0596	-0.394476	-0.868014	-0.0833498	-0.766379	-0.944683	-0.408491	-0.521728	-1.19797	-0.671021	-0.893281	-1.45438	-1.79306
5.5	-0.553405	-1.71239	-0.765107	-1.03851	-0.394492	-0.86576	-0.108129	-0.746688	-0.93272	-0.427473	-0.525212	-1.14647	-0.64268	-0.881616	-1.30933	-1.69219
6	-0.565682	-1.7096	-0.763613	-1.01569	-0.395045	-0.860686	-0.14435	-0.72819	-0.911712	-0.446213	-0.52922	-1.09651	-0.614966	-0.868971	-1.16343	-1.57108
6.5	-0.579781	-1.68284	-0.765413	-0.991458	-0.3964	-0.852977	-0.190074	-0.711929	-0.882086	-0.465181	-0.533805	-1.05009	-0.588025	-0.855719	-1.02298	-1.43302
7	-0.595796	-1.63089	-0.770761	-0.966172	-0.398799	-0.842897	-0.243015	-0.698916	-0.844493	-0.48484	-0.538998	-1.00913	-0.561996	-0.842181	-0.89421	-1.28171
7.5	-0.613771	-1.55312	-0.77982	-0.940213	-0.402462	-0.830922	-0.300821	-0.690054	-0.799782	-0.505677	-0.544812	-0.975398	-0.536981	-0.828737	-0.783057	-1.1212
8	-0.633705	-1.44953	-0.792663	-0.913981	-0.407574	-0.817441	-0.360899	-0.686153	-0.74896	-0.528175	-0.551263	-0.95051	-0.513072	-0.815683	-0.694886	-0.95574
8.5	-0.655547	-1.32078	-0.80927	-0.887882	-0.414288	-0.802902	-0.420707	-0.687913	-0.693206	-0.552684	-0.55834	-0.935844	-0.490348	-0.803392	-0.634579	-0.789805
9	-0.679198	-1.16812	-0.829528	-0.862317	-0.422714	-0.78774	-0.477637	-0.695883	-0.633807	-0.579626	-0.56601	-0.932537	-0.468822	-0.792174	-0.606373	-0.62768
9.5	-0.704518	-0.993429	-0.853234	-0.837677	-0.432923	-0.7726	-0.5292	-0.710459	-0.57214	-0.609238	-0.574238	-0.941445	-0.448492	-0.78227	-0.613734	-0.473772
10	-0.776691	-0.782513	-0.847462	-0.795017	-0.473617	-0.756832	-0.637507	-0.742344	-0.526031	-0.671308	-0.553726	-1.02303	-0.490363	-0.719737	-0.671361	-0.403865
10.5	-0.788217	-0.728255	-0.666414	-0.685583	-0.49276	-0.700514	-0.772957	-0.635119	-0.486805	-0.533846	-0.608995	-0.977991	-0.464398	-0.811925	-0.788452	-0.443746
11	-0.58654	-0.625257	-0.748655	-0.486923	-0.407344	-0.704222	-0.703958	-0.642056	-0.353282	-0.305972	-0.822933	-0.877202	-0.435364	-0.893827	-0.766412	-0.395802
11.5	-0.47285	-0.597348	-0.742664	-0.625768	-0.425648	-0.655536	-0.550812	-0.623953	-0.373063	0.0272066	-0.862992	-0.65828	-0.461797	-0.77062	-0.747293	-0.310186
12	-0.53481	-0.636001	-0.676584	-0.556765	-0.504919	-0.600127	-0.580994	-0.31455	-0.419615	0.161405	-0.812199	-0.568913	-0.544082	-0.773638	-0.811825	-0.161167
12.5	-0.51937	-0.595576	-0.71694	-0.438899	-0.533483	-0.600254	-0.602305	-0.103025	-0.412938	0.00820734	-0.694861	-0.336358	-0.728852	-0.822857	-0.858115	-0.190345
13	-0.455998	-0.398144	-0.6019	-0.224322	-0.458511	-0.532715	-0.590373	-0.123484	-0.27579	3.13502e-09	-0.525389	-0.117423	-0.647065	-0.688202	-0.691538	-0.146384
13.5	-0.266978	-0.217841	-0.562189	-0.156607	-0.298642	-0.469674	-0.495623	-0.15537	-0.242585	-0.17145	-0.476242	2.07017e-08	-0.729837	-0.601065	-0.491551	-0.15654
14	-0.243199	-0.264345	-0.227785	-0.126178	-0.193632	-0.413331	-0.441065	2.78565e-09	-0.198796	-0.216826	-0.439454	-0.0629452	-0.689462	-0.513351	-0.173364	-0.0222958
14.5	-0.246495	-0.0633897	5.74319e-09	-0.0277635	-0.201867	-0.273965	-0.366701	-0.119598	-0.171452	-0.277941	-0.247597	-0.301553	-0.564889	-0.499875	5.49451e-09	-0.0930652
15	-0.0424917	2.76418e-08	-0.122824	-1.43513e-08	-0.10392	-5.40454e-08	-0.155829	-0.342399	-0.0485204	-0.200151	-0.165065	-0.644145	-0.367071	-0.253209	-0.039946	-0.236492
15.5	3.42127e-09	-0.515803	-0.147292	-0.137556	-0.0256959	-0.057269	-2.08426e-08	-0.652383	5.12843e-10	-0.463433	-0.166836	-0.852657	-0.482061	-1.62127e-08	-0.223791	-0.111417
16	-0.151869	-0.756668	-0.324897	-0.220139	7.36498e-10	-0.548931	-0.00599142	-0.691	-0.141519	-0.720501	-2.86143e-08	-1.08441	-0.386452	-0.151048	-0.316452	-1.31606e-08
16.5	-0.372362	-0.872968	-0.485159	-0.227448	-0.0507037	-0.805294	-0.156987	-0.857616	-0.375644	-0.585286	-0.0337165	-1.11236	-0.0831404	-0.555485	-0.62146	-0.0205612
17	-0.580876	-1.1391	-0.741626	-0.304415	-0.236178	-1.2357	-0.33771	-1.12092	-0.390467	-0.50158	-0.0851186	-1.14565	4.41106e-09	-0.559011	-0.930073	-0.0645868
17.5	-0.606475	-1.19724	-0.645257	-0.266789	-0.283657	-1.61751	-0.74359	-1.41618	-0.00200915	-0.609032	-0.291855	-1.24211	-0.212107	-0.831748	-1.17626	-0.211248
18	-0.481112	-1.16755	-0.536347	-0.181902	-0.409565	-1.76114	-1.12058	-1.71601	0.180677	-0.937736	-0.524629	-1.58444	-0.278996	-1.09317	-1.06042	-0.287798
18.5	-0.382429	-0.977262	-0.396197	-0.251161	-0.577783	-1.89343	-1.67688	-1.7354	0.301341	-1.42594	-0.949219	-2.07095	-0.528204	-0.927871	-0.985469	0.338358
19	-0.360424	-0.459171	-0.391419	-0.387065	-0.592053	-1.1129	-2.08559	-0.97947	0.392574	-1.49437	-1.37848	-2.00644	-0.496507	-0.929752	-0.935465	1.66043
19.5	-0.27594	0.477033	-0.355981	-0.654721	-0.854547	0.417849	-2.32778	0.297961	0.463589	-0.851193	-1.74971	-1.24219	-0.717233	-0.368697	-0.593951	2.66604
20	-0.126922	1.28751	-0.244536	-0.272653	-0.919826	2.75264	-2.26586	1.39666	0.544179	0.407203	-1.97426	0.0809942	-0.923882	0.945638	-0.0831038	2.75916
20.5	0.0989946	1.59282	-0.358247	0.776903	-0.820945	4.35786	-1.52894	2.01429	0.747646	1.49975	-1.95395	1.30192	-1.11676	2.80493	0.579949	2.70875
21	0.20471	1.93328	-0.14277	1.83966	-0.716631	4.62652	-0.435751	1.96614	0.833899	1.83829	-1.72026	2.53234	-1.39686	4.14647	1.3968	2.26147
21.5	0.291224	2.00829	0.260406	2.67808	-0.441761	4.65543	0.760296	1.46228	0.784787	2.1727	-1.20679	3.04627	-1.22565	4.68335	2.02307	1.68361
22	0.383768	1.73565	0.297346	2.99469	0.0138722	4.44043	1.8663	0.497859	0.80056	2.11184	-0.770692	2.78113	-1.12837	4.86983	2.15112	0.981558
22.5	0.312266	1.5646	0.365159	2.6359	0.191642	4.02496	2.51278	-0.360849	0.838806	2.03347	-0.521447	2.5009	-0.799695	4.34233	2.03507	0.479722
23	0.335561	1.45162	0.21503	1.83707	0.329055	3.89329	2.65883	-1.00448	0.690425	2.19458	-0.446709	2.52491	-0.372934	3.50527	1.60281	0.362237
23.5	0.407971	1.27073	0.164035	1.40521	0.390846	4.22437	2.87188	-1.39073	0.526547	2.07892	-0.629829	2.4838	-0.0867884	3.02582	1.09519	0.279989
24	0.311457	0.962801	0.173382	1.62221	0.47296	4.27254	2.83607	-1.55856	0.388614	1.80889	-0.861691	2.61373	0.19821	2.88312	0.734986	0.124262
24.5	0.226994	0.705776	0.170743	1.95539	0.523408	4.04745	2.73146	-1.51366	0.0226495	1.61912	-0.751733	2.6683	0.210036	2.71142	0.571783	-0.0288774
25	0.0745527	-0.0465984	0.399662	1.97106	0.556176	3.67194	2.6747	-1.48883	-0.191995	1.42247	-0.6049	2.59784	0.451576	2.54691	0.230123	-0.231654
25.5	0.181884	-0.425051	0.423339	1.97651	0.73731	3.53613	2.56298	-1.43098	-0.252201	1.02902	-0.295921	2.25234	0.512402	2.42285	-0.113599	-0.201725
26	0.291603	-0.697532	0.366678	1.95128	0.872693	3.3365	2.49003	-1.16115	-0.279034	0.674086	0.15367	1.75199	0.68802	2.06676	-0.392021	-0.356177
26.5	0.127017	-0.721224	0.525537	1.81424	1.00718	3.36607	2.5037	-0.934543	-0.205999	0.549294	0.568032	1.41033	0.98755	1.7905	-0.666587	-0.534996
27	-0.101519	-0.625012	0.516318	1.6801	1.20471	3.43326	2.38288	-0.441845	-0.16874	0.46456	0.984904	0.961369	1.30544	1.74509	-0.916226	-0.50161
27.5	-0.22615	-0.381026	0.515084	1.40999	1.30686	3.4627	2.35334	-0.239984	-0.191947	0.17988	1.23376	0.714135	1.70686	1.72043	-0.996951	-0.616535
28	-0.11287	-0.341049	0.221573	1.15243	1.34839	3.46161	2.1891	0.00173486	-0.343313	0.0993354	1.59936	0.603162	1.96609	1.66927	-0.892244	-0.624815
28.5	-0.070483	-0.430625	-0.150458	0.701044	1.3823	3.58161	2.07866	0.28445	-0.470181	-0.254233	1.79687	0.543035	2.20166	1.62284	-0.715662	-0.554552
29	-0.13797	-0.297952	-0.493093	0.410343	1.22893	3.58922	2.17011	0.468506	-0.5218	-0.552499	2.04213	0.423981	2.18774	1.71163	-0.837671	-0.443165
29.5	-0.18456	-0.294836	-0.552845	0.137304	1.28677	3.65446	2.32905	0.564137	-0.484155	-0.593208	2.10714	0.264205	2.22686	1.5932	-0.976961	-0.370029
30	-0.155206	-0.345909	-0.48978	-0.133248	1.36302	3.76857	2.34096	0.640246	-0.605198	-0.405466	2.29457	0.04451	2.34745	1.55962	-0.665182	-0.20319
30.5	-0.266388	-0.553951	-0.437949	-0.400476	1.36514	3.77341	2.13267	0.79753	-0.660915	-0.52787	2.35737	-0.202966	2.54497	1.40986	-0.66477	0.0129933
31	-0.278177	-0.746728	-0.317353	-0.637503	1.45298	3.81338	2.03346	1.18644	-0.584892	-0.849739	2.50766	-0.478507	2.636	1.44563	-0.754901	0.236766
31.5	-0.201046	-1.02505	-0.272734	-0.695361	1.46803	3.75318	1.73343	1.47218	-0.463183	-0.943525	2.60967	-0.55422	2.73152	1.32083	-0.683766	0.432142
32	-0.156676	-1.22182	-0.0859703	-0.892557	1.54894	3.74757	1.36764	1.84719	-0.344449	-1.05782	2.7207	-0.626024	2.66011	1.43699	-0.864105	0.623674
32.5	-0.264588	-1.33763	-0.065354	-0.968826	1.61429	3.64121	1.10146	2.14844	-0.181269	-0.835624	2.75176	-0.589457	2.67997	1.39511	-0.963246	0.736403
33	-0.219448	-1.43999	-0.0605284	-1.05346	1.92217	3.60519	1.00945	2.42959	-0.0705023	-0.721145	2.72137	-0.625077	2.60454	1.61081	-1.04029	0.983555
33.5	-0.00472545	-1.57338	-0.0973592	-1.06143	2.00688	3.635	0.680185	2.73268	0.0857875	-0.773788	2.45946	-0.746699	2.69364	1.58918	-1.15375	1.01598
34	0.212729	-1.49575	-0.22572	-1.04783	2.1773	3.60943	0.4099	2.93597	0.255895	-0.65143	2.20771	-0.882279	2.87469	1.65316	-1.11764	1.14729
34.5	0.378838	-1.28685	-0.287294	-0.828746	2.30447	3.62144	0.0805803	3.14063	0.277758	-0.352869	2.17633	-0.903224	2.90289	2.00132	-0.79071	1.23955
35	0.608431	-1.15003	-0.507976	-0.645166	2.43584	3.63071	-0.0574568	3.34427	0.355773	0.0107852	2.03661	-0.772341	2.99713	2.19366	-0.619953	1.35632
35.5	0.7929	-1.17124	-0.538529	-0.34482	2.59079	3.57726	-0.144319	3.37106	0.249063	0.483052	1.94356	-0.715865	3.15288	2.23094	-0.375523	1.51537
36	0.995908	-0.999477	-0.712921	-0.0436979	2.60126	3.53725	-0.192822	3.47371	0.263131	0.917676	1.89436	-0.353001	3.17674	2.41151	0.104467	1.66137
36.5	1.12445	-0.832236	-0.853805	0.30159	2.68611	3.57256	-0.321364	3.55326	0.527625	1.2299	1.85741	-0.035366	3.32921	2.50113	0.355606	1.82328
37	1.24074	-0.826116	-0.999284	0.670395	2.67925	3.65108	-0.507938	3.30089	0.579943	1.33661	1.91712	0.146222	3.42508	2.59107	0.667885	2.04798
37.5	1.21245	-0.735997	-1.14118	1.08939	2.63417	3.68524	-0.525938	3.15412	0.555592	1.50377	1.863	0.326311	3.57254	2.76041	1.13614	2.08486
38	1.15209	-0.52531	-1.24014	1.52238	2.56518	3.75463	-0.39859	3.1858	0.441635	1.56743	1.91064	0.678339	3.61424	2.80913	1.71916	2.04587
38.5	1.0123	-0.180119	-1.29176	1.69155	2.3856	3.73027	-0.0124887	3.00709	0.347741	1.72075	2.15776	0.900238	3.5219	2.76231	2.01442	2.16925
39	0.866404	0.027211	-1.02202	2.00516	2.15797	3.65674	0.419986	2.84059	0.448368	1.80816	2.45082	1.23106	3.45795	2.70801	2.2218	2.21182
39.5	0.915784	0.137257	-0.929724	2.07184	1.96166	3.70776	0.885139	2.78032	0.3418	2.08862	2.52286	1.35315	3.51734	2.59192	2.40717	2.33655
40	0.900703	0.0601975	-0.767502	2.07984	1.65988	3.68355	1.24882	2.6977	0.326554	2.46151	2.75163	1.46082	3.44407	2.4236	2.51813	2.30552
40.5	0.985757	0.0861982	-0.71729	1.90384	1.50869	3.68629	1.53059	2.56887	0.123044	2.88785	2.75253	1.46541	3.42154	2.38721	2.63044	2.21482
41	0.849124	0.196361	-0.683772	1.73557	1.37117	3.67066	1.97915	2.50459	0.140827	3.0308	2.75351	1.25444	3.34932	2.39029	2.66329	2.20128
41.5	0.726937	0.355245	-0.747493	1.51952	1.07732	3.55067	2.29578	2.46108	0.0604876	3.10099	2.55708	1.06337	2.97327	2.32377	2.59031	2.13055
42	0.651975	0.460708	-0.68273	1.33382	0.852044	3.41545	2.49937	2.20908	-0.162222	3.12621	2.52897	0.990163	2.72553	2.08778	2.46373	2.00032
42.5	0.604393	0.413283	-0.762011	0.92278	0.487399	3.19182	2.56158	2.07126	-0.235267	2.81887	2.42298	0.787825	2.40695	2.03323	2.3878	1.9426
43	0.552934	0.247349	-1.18986	0.601058	0.160156	2.98562	2.7314	2.16248	-0.400431	2.49354	2.28301	0.449904	2.12435	1.99299	2.23376	1.69455
43.5	0.508147	0.312774	-1.49482	0.305815	-0.227465	2.87697	2.84367	2.29458	-0.565269	2.06578	2.3693	0.307208	1.89975	1.97852	2.17093	1.54051
44	0.370016	0.162439	-1.8102	-0.202229	-0.451866	2.7564	3.17556	2.39611	-0.816379	1.81969	2.25366	0.0938769	1.63721	1.89475	2.08537	1.45271
44.5	0.270922	0.0952763	-1.98442	-0.573527	-0.831008	2.48757	3.41112	2.42518	-0.896084	1.50673	2.26802	-0.171376	1.42149	1.74905	1.85533	1.28812
45	0.129447	-0.0959534	-1.98622	-0.876305	-1.06175	2.42276	3.53853	2.46225	-0.963178	1.3564	2.13263	-0.347325	1.06951	1.68749	1.50798	1.07185
45.5	0.0969476	-0.0781533	-1.99244	-1.27135	-1.34004	2.12964	3.63207	2.40277	-1.02398	1.30844	1.97248	-0.615573	0.895313	1.74045	1.22922	0.88653
46	-0.021905	-0.0426122	-1.97712	-1.74088	-1.49658	1.95815	3.83952	2.32468	-1.16797	1.16539	1.9792	-0.976277	0.719613	1.58237	0.995933	0.584888
46.5	-0.178997	-0.0638285	-1.87339	-2.17068	-1.55676	1.84014	4.04353	2.12579	-1.28517	1.12642	1.96938	-1.18345	0.433631	1.42555	0.691125	0.361943
47	-0.429299	0.0267646	-1.81735	-2.44013	-1.73049	1.48924	3.95348	2.17697	-1.36411	1.09739	1.91428	-1.51823	0.213543	1.31916	0.43125	0.133138
47.5	-0.744987	-0.000722857	-1.83482	-2.73956	-1.87699	1.36861	3.64121	2.04079	-1.41406	1.16807	1.87075	-1.65764	0.0761688	1.12895	0.226118	-0.264583
48	-0.773589	-0.00565103	-1.97171	-3.03585	-1.91523	1.18518	3.32627	1.77892	-1.58157	1.29605	1.85072	-1.80156	-0.0803726	1.07931	0.112441	-0.593374
48.5	-0.976808	-0.139076	-2.05989	-3.14479	-1.98792	0.916047	3.0496	1.49007	-1.78546	1.44442	1.92039	-2.06335	-0.137017	1.0339	0.0413098	-0.917216
49	-1.23439	-0.13767	-2.14616	-3.31006	-1.96554	0.683755	2.82226	1.38705	-1.90174	1.54612	1.81565	-2.33028	-0.285786	0.805947	-0.307142	-1.11377
49.5	-1.57005	-0.165896	-2.16542	-3.4957	-1.97052	0.579264	2.56154	0.879962	-1.95212	1.53874	1.82276	-2.51362	-0.324838	0.536183	-0.814242	-1.46863
50	-1.70876	-0.169049	-2.03648	-3.58196	-1.82133	0.40392	2.25804	0.338594	-1.94394	1.47329	1.84189	-2.77155	-0.312019	0.309283	-1.0077	-1.77122
50.5	-1.77939	-0.219592	-1.94673	-3.67604	-1.84429	0.0158709	1.78588	-0.149291	-1.80093	1.26692	1.77715	-2.85883	-0.311804	0.0898019	-1.24691	-2.03554
51	-1.88433	-0.131873	-1.94062	-3.51641	-1.7385	-0.14473	1.35692	-0.457785	-1.93967	1.11499	1.72325	-2.87983	-0.275214	-0.149547	-1.60611	-2.17844
51.5	-2.1336	-0.243468	-1.90862	-3.51252	-1.71463	-0.309735	1.05362	-0.692793	-2.00292	1.05164	1.55635	-3.02795	-0.222815	-0.450152	-1.80045	-2.34395
52	-2.27668	-0.294651	-1.90329	-3.4517	-1.77596	-0.650307	0.833419	-0.833928	-1.95244	1.02056	1.56573	-3.05975	-0.173853	-0.649271	-2.14972	-2.46221
52.5	-2.40754	-0.257386	-2.03191	-3.25774	-1.59368	-0.793804	0.56729	-1.12673	-1.95478	0.944418	1.43733	-3.2292	-0.141058	-0.92081	-2.43319	-2.64091
53	-2.62599	-0.267222	-1.97992	-3.23801	-1.49153	-1.16914	0.206114	-1.42272	-2.02889	0.740352	1.34673	-3.06677	0.00239313	-1.20718	-2.78328	-2.80642
53.5	-2.73999	-0.428607	-1.90797	-3.02615	-1.41087	-1.1551	-0.199666	-1.68435	-2.03051	0.518289	1.32062	-3.05098	-0.000654455	-1.41795	-3.09156	-2.92377
54	-2.89754	-0.39874	-2.0088	-2.87306	-1.3291	-1.34907	-0.628486	-1.93146	-2.05194	0.210183	1.0904	-3.02663	0.0840621	-1.76013	-3.33881	-2.95223
54.5	-3.09882	-0.433967	-2.04774	-2.90961	-1.27698	-1.50845	-0.861633	-2.08995	-2.05567	0.22503	0.983456	-2.93485	0.18608	-1.98129	-3.46936	-2.93555
55	-3.25851	-0.351453	-2.10133	-2.80458	-1.24839	-1.71437	-1.05175	-2.1375	-1.99404	0.230152	0.918175	-2.95493	0.311834	-2.19631	-3.55875	-2.82363
55.5	-3.32238	-0.515877	-1.98962	-2.49241	-1.15512	-1.86934	-1.35543	-2.26267	-2.03025	-0.00731764	0.803782	-2.98002	0.233446	-2.27822	-3.80095	-2.8916
56	-3.30919	-0.583645	-1.99863	-2.41315	-1.16817	-2.03455	-1.40181	-2.38659	-2.09468	-0.0793979	0.838599	-2.98113	0.405599	-2.39455	-3.87584	-2.89036
56.5	-3.39558	-0.557863	-1.90686	-2.2508	-0.992501	-2.18832	-1.75311	-2.35178	-2.14769	-0.350555	1.03139	-2.90957	0.617555	-2.45344	-4.02334	-2.82857
57	-3.49704	-0.639422	-1.77367	-1.99621	-1.01582	-2.19792	-1.82297	-2.41021	-2.1653	-0.612302	1.18812	-2.84074	0.706651	-2.55576	-4.02124	-2.8539
57.5	-3.50168	-0.729804	-1.6257	-1.90062	-1.00631	-2.30045	-2.0695	-2.42495	-2.2007	-0.734409	1.23205	-2.58235	0.645949	-2.60231	-3.91148	-2.75752
58	-3.70403	-0.675177	-1.55994	-1.67514	-0.972261	-2.36495	-2.2237	-2.33805	-2.35049	-0.752749	1.20352	-2.65937	0.674487	-2.70793	-3.95355	-2.72026
58.5	-3.85942	-0.627089	-1.70844	-1.58641	-1.0297	-2.3955	-2.33335	-2.17301	-2.33195	-0.626835	1.34784	-2.51894	0.583221	-2.6963	-4.05703	-2.57789
59	-3.8632	-0.532357	-1.7726	-1.41643	-1.07925	-2.55487	-2.29729	-2.12362	-2.33797	-0.437121	1.43227	-2.38508	0.624914	-2.71857	-4.08604	-2.43512
59.5	-3.70791	-0.598926	-1.84623	-1.31773	-1.05425	-2.53365	-2.25084	-2.07139	-2.38898	-0.264077	1.36232	-2.36811	0.575415	-2.64634	-3.97214	-2.33979
60	-3.6816	-0.815642	-2.05477	-1.11092	-1.17362	-2.44669	-2.26398	-1.72199	-2.5796	-0.139627	1.38984	-2.18644	0.52279	-2.84557	-3.94202	-2.00211
60.5	-3.75381	-0.996378	-2.02307	-0.976883	-1.15067	-2.54736	-2.31235	-1.583	-2.69485	-0.0052272	1.39661	-2.22441	0.625912	-2.9403	-3.88356	-1.94173
61	-3.84191	-1.16884	-1.98469	-0.848924	-1.1057	-2.60264	-2.42897	-1.3932	-2.83807	0.091805	1.41434	-2.17299	0.586879	-2.92169	-3.83955	-1.68051
61.5	-3.74338	-1.07773	-1.81526	-0.725312	-1.11572	-2.63902	-2.49008	-1.17576	-2.94206	0.0227607	1.2979	-2.26371	0.61564	-2.8772	-3.86749	-1.64205
62	-3.73223	-1.15375	-1.72688	-0.595599	-1.02672	-2.65939	-2.46209	-1.17197	-3.11724	-0.178102	1.2345	-2.31782	0.663466	-2.92408	-3.69725	-1.4018
62.5	-3.77638	-1.36697	-1.64052	-0.545793	-1.00841	-2.73309	-2.51389	-1.091	-3.18191	-0.302226	1.28798	-2.39291	0.529319	-2.90386	-3.6166	-1.26004
63	-3.94766	-1.30722	-1.57709	-0.369945	-1.0234	-2.6226	-2.60413	-0.896551	-3.10943	-0.254509	1.20452	-2.29266	0.561744	-2.94764	-3.54707	-1.14784
63.5	-4.0982	-1.53267	-1.53509	-0.179491	-1.01205	-2.61564	-2.61384	-0.55646	-3.36509	-0.555206	1.30643	-2.33118	0.508428	-3.06133	-3.37906	-1.04759
64	-4.09216	-1.66682	-1.50726	-0.0510268	-1.03609	-2.6142	-2.48649	-0.407962	-3.43469	-0.946512	1.37041	-2.10896	0.3868	-2.96509	-3.28637	-0.932077
64.5	-4.1045	-1.72626	-1.53167	-0.0769433	-1.09853	-2.59284	-2.44372	-0.213606	-3.42362	-0.99183	1.59114	-1.93472	0.209916	-3.16383	-3.10034	-0.791239
65	-4.11268	-1.98578	-1.43478	-0.127989	-0.939359	-2.65686	-2.65172	0.0906069	-3.46578	-0.87596	1.74169	-2.00902	0.156305	-3.05423	-2.8924	-0.689562
65.5	-4.22214	-1.8629	-1.47983	0.170238	-0.852881	-2.66079	-2.75268	0.155996	-3.58655	-0.568846	1.83846	-1.94246	0.0636875	-2.93935	-2.6917	-0.606077
66	-4.181	-1.73204	-1.48578	0.137612	-0.854358	-2.65715	-2.67816	0.233775	-3.60067	-0.350134	1.81874	-1.86162	0.0656676	-3.03347	-2.69585	-0.436994
66.5	-4.14593	-1.62002	-1.34624	0.183637	-0.811681	-2.61638	-2.42605	0.355473	-3.56847	-0.477246	1.72117	-1.82147	0.109832	-3.11822	-2.59476	-0.381742
67	-4.1327	-1.65493	-1.36302	0.232337	-0.732753	-2.69507	-2.28681	0.632853	-3.68348	-0.82611	1.74199	-1.85722	0.0766109	-3.07039	-2.45946	-0.241093
67.5	-4.19005	-1.76043	-1.40392	0.339644	-0.627348	-2.57548	-2.01331	0.843464	-3.8038	-1.02251	1.89466	-1.85706	-0.10049	-3.08471	-2.52984	-0.313279
68	-4.22609	-1.85945	-1.37908	0.478589	-0.623946	-2.66363	-1.73481	0.918099	-3.88484	-1.47342	1.97643	-1.83927	-0.157073	-3.07431	-2.42069	-0.258428
68.5	-4.21615	-2.00764	-1.38063	0.498877	-0.652527	-2.61024	-1.5646	0.933311	-4.02539	-1.96626	2.06278	-1.80894	-0.2871	-3.20941	-2.19865	-0.171551
69	-4.2584	-1.98267	-1.32294	0.749307	-0.602143	-2.56208	-1.43157	1.23209	-4.0576	-2.07926	2.04528	-1.82492	-0.217334	-3.29147	-2.07672	-0.0935788
69.5	-4.15873	-1.97873	-1.32981	0.761237	-0.68208	-2.59223	-1.28906	1.18593	-4.11456	-2.02535	2.13392	-1.85949	-0.290081	-3.23717	-2.08115	-0.156748
70	-4.04517	-1.89506	-1.33924	0.860298	-0.575633	-2.45027	-1.21346	1.17094	-3.90109	-2.07204	2.30595	-1.95733	-0.258958	-3.25579	-1.84501	-0.0508481
70.5	-3.88263	-2.00394	-1.44391	0.869446	-0.495127	-2.48604	-1.03436	1.26519	-3.87226	-1.9403	2.35699	-1.95502	-0.364231	-3.34772	-1.75359	0.119172
71	-3.71134	-1.92025	-1.58258	0.892728	-0.533138	-2.44966	-0.899473	1.38527	-3.74628	-2.10449	2.36585	-1.86423	-0.638699	-3.34624	-1.92352	0.0746683
71.5	-3.67072	-1.95124	-1.56709	1.05045	-0.401005	-2.44212	-0.860952	1.70442	-3.6433	-2.2542	2.54676	-1.75505	-0.763108	-3.40675	-1.7886	0.0666423
72	-3.71039	-1.9044	-1.62764	1.25876	-0.325323	-2.41046	-0.568856	1.86759	-3.73805	-2.13399	2.62903	-1.72753	-0.728497	-3.5042	-1.5849	0.0159398
72.5	-3.59887	-1.83667	-1.45052	1.25584	-0.219909	-2.44284	-0.731433	1.98692	-3.66485	-1.82065	2.637	-1.58716	-0.629056	-3.48775	-1.41629	-0.0400965
73	-3.43334	-1.73675	-1.50097	1.35547	-0.057914	-2.43205	-0.647313	2.132	-3.74184	-1.66095	2.66628	-1.45779	-0.697801	-3.43187	-1.20504	0.0547371
73.5	-3.53403	-1.86503	-1.52294	1.50025	-0.0511713	-2.31409	-0.498841	2.24959	-3.46193	-1.70235	2.69672	-1.48138	-0.564209	-3.52774	-1.18178	0.0914366
74	-3.50256	-1.77973	-1.64502	1.47687	-0.215627	-2.17751	-0.422663	2.39977	-3.49165	-1.8158	2.58109	-1.3993	-0.751338	-3.53777	-0.980718	0.0205446
74.5	-3.45332	-1.82197	-1.58298	1.60284	-0.152391	-2.1986	-0.456058	2.55117	-3.32009	-1.69575	2.53989	-1.31974	-0.689996	-3.47271	-0.761425	0.0255528
75	-3.24471	-1.71965	-1.57535	1.66388	-0.044821	-2.21747	-0.181711	2.61624	-3.3728	-1.73051	2.45474	-1.27891	-0.597924	-3.42936	-0.505572	0.127943
75.5	-3.40563	-1.85251	-1.31043	1.66794	-0.160351	-2.15151	-0.184821	2.74077	-3.27253	-1.80964	2.53843	-1.10989	-0.527537	-3.41631	-0.395179	0.115241
76	-3.33451	-1.88654	-1.22131	1.7682	-0.0623683	-2.23077	-0.120214	2.9325	-3.284	-2.00879	2.6022	-1.0314	-0.55749	-3.40806	-0.10893	0.02999
76.5	-3.13982	-1.92866	-1.33633	1.81175	-0.184027	-2.27462	-0.0413371	2.98651	-3.18042	-2.20115	2.69248	-1.0177	-0.647897	-3.3069	-0.108715	0.218842
77	-2.86406	-2.05336	-1.5808	1.7274	-0.0742184	-2.29278	0.0796152	3.06106	-2.99515	-2.46539	2.59952	-1.18114	-0.575746	-3.27975	-0.0720104	0.213641
77.5	-2.91884	-1.94165	-1.64847	1.72566	-0.0145098	-2.29613	0.1947	3.08539	-2.91676	-2.72789	2.55216	-1.29841	-0.70202	-3.24612	0.0511588	0.253762
78	-2.90996	-1.78134	-1.77697	1.76009	0.0256579	-2.30007	0.284784	3.21785	-2.83216	-2.94533	2.40424	-1.3516	-0.810771	-3.18964	-0.111518	0.213257
78.5	-2.93954	-1.9158	-1.82577	1.79738	0.0157752	-2.26785	0.290812	3.20644	-2.87052	-2.86128	2.28092	-1.36141	-0.62938	-3.27641	-0.240327	0.347765
79	-2.75265	-1.93516	-1.57863	1.76512	0.100367	-2.34505	0.435299	3.11952	-2.85516	-2.77743	2.35276	-1.42673	-0.609892	-3.43165	-0.10195	0.36906
79.5	-2.55124	-1.88376	-1.40887	1.76054	0.147142	-2.49279	0.426144	3.08495	-2.80537	-2.68755	2.41636	-1.34254	-0.508541	-3.57516	0.0524808	0.397323
80	-2.47987	-1.86543	-1.40467	1.82857	0.212813	-2.66071	0.379731	3.30609	-2.78033	-2.63921	2.32218	-1.18193	-0.475872	-3.54165	0.13013	0.524256
80.5	-2.18364	-1.76147	-1.31193	1.83175	0.306824	-2.67252	0.303908	3.34205	-2.72761	-2.71743	2.3813	-1.19662	-0.424451	-3.63613	0.157152	0.549164
81	-2.22462	-1.783	-1.34779	1.78501	0.395	-2.86811	0.124293	3.388	-2.61286	-2.69174	2.35566	-1.30353	-0.350555	-3.6186	0.261061	0.702719
81.5	-2.03781	-1.78825	-1.40474	1.76449	0.469394	-2.92093	0.0667	3.5023	-2.57083	-2.49399	2.17913	-1.1848	-0.214356	-3.67389	0.274668	0.803638
82	-1.90064	-1.79359	-1.30277	1.7364	0.543981	-2.91822	-0.225811	3.5707	-2.52486	-2.4581	1.98476	-1.07077	-0.007079	-3.67348	0.137465	0.839135
82.5	-1.79594	-1.64721	-1.23275	1.71954	0.642748	-3.16027	-0.238231	3.5554	-2.43073	-2.42872	1.95856	-1.08007	0.231805	-3.62296	0.138529	0.895289
83	-1.75278	-1.63079	-1.42159	1.69837	0.77667	-3.27716	-0.191572	3.67031	-2.51461	-2.42595	1.70056	-1.00147	0.267138	-3.66327	0.199953	0.937831
83.5	-1.67585	-1.61905	-1.44226	1.71019	0.785202	-3.26161	-0.31251	3.63118	-2.42401	-2.48337	1.55913	-0.95217	0.535315	-3.79171	0.270133	0.970201
84	-1.64754	-1.67158	-1.33262	1.69033	1.04989	-3.52839	-0.259771	3.54912	-2.24407	-2.42318	1.37969	-0.891094	0.590159	-3.8067	0.215908	1.00016
84.5	-1.519	-1.74833	-1.32974	1.82282	1.05955	-3.59127	-0.350411	3.63054	-2.21689	-2.23796	1.31906	-0.735931	0.590485	-3.89592	0.241964	1.03384
85	-1.58468	-1.70864	-1.18543	1.87734	1.16426	-3.62976	-0.40234	3.62812	-2.18054	-1.85059	1.16171	-0.643214	0.556946	-3.9355	0.176914	1.10485
85.5	-1.42085	-1.48161	-1.08807	1.78028	1.19835	-3.73525	-0.413938	3.59495	-2.04014	-1.63487	0.927718	-0.489947	0.630546	-3.95602	0.313014	1.14555
86	-1.35848	-1.38391	-1.01306	1.87971	1.22428	-3.68578	-0.512958	3.48243	-2.02571	-1.57683	0.796956	-0.516768	0.70891	-3.94441	0.278647	1.23389
86.5	-1.13937	-1.36054	-1.25107	1.99779	1.37276	-3.75239	-0.357978	3.56984	-1.86353	-1.59144	0.758537	-0.450682	0.828354	-3.90191	0.409729	1.15079
87	-1.08407	-1.3763	-1.37701	2.09307	1.45703	-3.92188	-0.416133	3.57322	-1.67955	-1.48939	0.718374	-0.421448	0.796821	-4.05504	0.493124	1.23164
87.5	-1.07693	-1.24802	-1.55741	2.16581	1.31467	-4.01075	-0.330341	3.65396	-1.72324	-1.5371	0.436237	-0.28465	0.882064	-3.9943	0.495182	1.31988
88	-0.949079	-1.38176	-1.50632	2.27082	1.40853	-4.0699	-0.400573	3.76882	-1.57506	-1.48234	0.214383	-0.337278	0.888991	-3.97646	0.540725	1.36181
88.5	-0.981333	-1.43207	-1.46935	2.42078	1.29425	-4.08378	-0.424168	3.87662	-1.58714	-1.75092	0.0804168	-0.306635	0.997844	-4.04989	0.538525	1.23417
89	-0.921264	-1.33507	-1.51371	2.56913	1.36207	-3.95215	-0.617374	3.89291	-1.60661	-2.02139	-0.00158766	-0.112072	1.00276	-4.06486	0.479795	1.39402
89.5	-0.737806	-1.45126	-1.68479	2.45419	1.35871	-4.16909	-0.619303	3.74605	-1.5329	-2.27637	-0.0494996	0.169083	1.10012	-4.00156	0.490528	1.36915
90	-0.635729	-1.55763	-1.57426	2.61249	1.39985	-4.12857	-0.492077	3.539	-1.36003	-2.3054	-0.0666705	0.287745	1.20832	-3.89144	0.495852	1.26003
90.5	-0.586537	-1.47566	-1.4293	2.71718	1.40256	-4.13279	-0.443358	3.47544	-1.34773	-2.18913	-0.138149	0.431847	1.31276	-3.85456	0.530684	1.42524
91	-0.5709	-1.45592	-1.39594	2.78871	1.34206	-4.10298	-0.429242	3.38191	-1.28662	-2.30019	-0.242781	0.332513	1.39324	-3.69241	0.550747	1.36043
91.5	-0.691626	-1.40876	-1.2056	2.84609	1.32645	-4.06653	-0.260845	3.46826	-1.28692	-2.53481	-0.382865	0.332021	1.49444	-3.61786	0.586345	1.26381
92	-0.611577	-1.37064	-1.09637	2.92618	1.19496	-4.12977	-0.340401	3.62159	-1.17944	-2.53184	-0.42377	0.259887	1.68275	-3.52625	0.652732	1.34808
92.5	-0.634114	-1.19109	-1.08117	2.91175	1.25787	-4.09141	-0.465014	3.49683	-1.027	-2.32093	-0.54437	0.172627	1.64783	-3.4718	0.729099	1.39576
93	-0.546319	-1.13196	-1.3265	3.00014	1.33108	-4.13531	-0.508646	3.56138	-1.08393	-2.35939	-0.531225	0.201696	1.55933	-3.38041	0.860305	1.3003
93.5	-0.353752	-1.22507	-1.40908	2.91631	1.2502	-4.18378	-0.475216	3.43664	-1.05406	-2.46277	-0.676236	0.252292	1.47839	-3.3907	0.857061	1.27729
94	-0.261852	-1.18265	-1.49348	2.98558	1.13125	-4.25614	-0.569524	3.32575	-0.843047	-2.71508	-0.857412	0.343554	1.4962	-3.31031	0.804861	1.23692
94.5	-0.154283	-1.04874	-1.48221	2.97689	1.09815	-4.30299	-0.618109	3.24068	-0.845728	-2.63399	-0.838008	0.472283	1.57097	-3.28669	0.879805	1.25583
95	-0.0476589	-1.05646	-1.3746	2.89651	0.995348	-4.39658	-0.577266	3.22155	-0.866908	-2.96997	-1.02295	0.617105	1.58169	-3.31526	0.977911	1.22682
95.5	-0.068921	-1.10147	-1.32998	2.92083	0.925215	-4.36012	-0.454835	3.29065	-0.821352	-2.90152	-1.19454	0.582206	1.71292	-3.25137	1.095	1.23431
96	-0.234531	-1.32649	-1.44352	2.85629	0.925149	-4.49663	-0.476012	3.27954	-0.937962	-3.08066	-1.20629	0.665799	1.64523	-3.13921	1.35056	1.19049
96.5	-0.184594	-1.3719	-1.55702	2.97967	0.887149	-4.57687	-0.389098	3.38054	-0.902297	-2.96009	-1.28237	0.76669	1.52284	-3.19181	1.17454	1.17892
97	-0.149451	-1.38594	-1.68249	2.86711	0.885929	-4.51933	-0.132813	3.3039	-0.869195	-2.77905	-1.35775	0.814121	1.44089	-3.07879	0.923726	1.22145
97.5	-0.111542	-1.35946	-1.83566	2.81037	0.958515	-4.62026	0.0728481	3.10443	-0.893999	-2.77327	-1.24413	0.767658	1.40655	-3.05749	0.910461	1.08998
98	-0.117021	-1.32788	-1.85653	2.8205	0.969656	-4.64363	0.0655215	3.25565	-0.903009	-2.72397	-1.39919	0.990999	1.36411	-3.17721	0.890972	1.0254
98.5	-0.116496	-1.41319	-1.8995	2.87353	0.917787	-4.65747	0.0782918	3.23279	-1.04419	-2.68183	-1.41408	1.23535	1.3909	-3.04652	0.821068	1.11686
99	-0.190216	-1.47629	-1.75176	2.86494	0.934374	-4.60463	0.0803315	2.9509	-1.02371	-2.3497	-1.46968	1.25144	1.30171	-2.99155	0.819517	1.0743
99.5	-0.0864478	-1.41486	-1.66331	3.0505	0.765135	-4.62639	-0.0296967	2.99967	-0.934514	-2.28106	-1.62201	1.33825	1.3857	-3.11918	0.955528	1.00696
100	-0.258265	-1.35963	-1.71988	3.00842	0.791632	-4.63848	-0.0671358	3.20646	-0.938535	-2.01891	-1.61411	1.24514	1.35274	-3.30447	0.95483	1.01679
100.5	-0.332496	-1.33964	-1.83589	3.01307	0.755966	-4.65713	-0.374297	3.07345	-1.02185	-1.80705	-1.69757	1.26268	1.25649	-3.2134	1.02233	0.831576
101	-0.336811	-1.18344	-1.85516	3.02237	0.681332	-4.75954	-0.625416	3.16577	-0.87689	-1.59582	-1.62396	1.3354	1.35511	-3.21623	1.14126	0.802067
101.5	-0.378298	-1.03383	-1.9715	2.91045	0.730511	-4.76221	-0.745331	2.87787	-0.863553	-1.39694	-1.72208	1.22809	1.32978	-3.21678	1.1296	0.823615
102	-0.497167	-1.01727	-1.94901	2.96309	0.518701	-4.69411	-0.818444	2.68714	-0.900301	-1.3617	-1.75354	1.14011	1.21016	-3.1743	1.15747	0.82307
102.5	-0.466783	-1.13927	-1.98381	3.01896	0.656634	-4.72592	-0.858964	2.50997	-0.821768	-1.19891	-1.73084	1.21051	1.19585	-3.25386	1.27993	0.924526
103	-0.405999	-1.17387	-2.05157	3.14324	0.621075	-4.6329	-0.973302	2.49246	-0.851468	-1.33051	-1.73942	1.40595	1.21924	-3.24726	1.24068	0.758664
103.5	-0.476886	-1.06215	-2.2829	3.12415	0.667635	-4.56158	-0.992183	2.46086	-0.803413	-1.49855	-1.76254	1.52368	1.31687	-3.23844	1.27263	0.756071
104	-0.47812	-1.13943	-2.40459	3.13059	0.606397	-4.48275	-1.12571	2.23879	-0.859168	-1.5101	-1.82016	1.39734	1.22948	-3.18193	1.072	0.665885
104.5	-0.615082	-1.10073	-2.42309	3.18645	0.588251	-4.4676	-1.15538	2.32923	-0.745559	-1.4035	-1.8205	1.35167	1.1871	-3.26827	0.886429	0.555388
105	-0.553875	-0.982305	-2.35579	3.35871	0.52152	-4.44755	-1.28609	2.22262	-0.55891	-1.21073	-1.86868	1.37063	1.03425	-3.31865	0.911922	0.629225
105.5	-0.44586	-0.709606	-2.29789	3.41213	0.501917	-4.34176	-1.3694	2.05991	-0.560234	-1.33054	-1.89113	1.61237	1.08669	-3.33921	0.975587	0.678868
106	-0.447717	-0.640357	-2.05183	3.31007	0.414683	-4.27213	-1.34905	1.94421	-0.446051	-1.24037	-1.8578	1.75903	1.13253	-3.10623	1.07224	0.727804
106.5	-0.594392	-0.481934	-1.88497	3.27937	0.337017	-4.02141	-1.2627	1.79773	-0.309744	-1.40565	-1.98408	1.7662	1.03346	-3.0286	1.12523	0.557157
107	-0.591815	-0.314907	-1.76506	3.33928	0.368351	-4.02165	-1.39264	1.80552	-0.331559	-1.42542	-1.94591	1.79892	1.05117	-3.12928	1.21851	0.594529
107.5	-0.543561	-0.281677	-1.86884	3.27082	0.308748	-3.90927	-1.35908	1.76136	-0.251648	-1.43788	-1.98855	1.88101	0.896303	-2.98996	1.17607	0.511089
108	-0.471348	-0.345252	-2.01715	3.17881	0.225214	-3.7907	-1.2802	1.58245	-0.262821	-1.46368	-2.13914	1.83755	0.818406	-2.9995	1.11983	0.496845
108.5	-0.496831	-0.371772	-2.16297	3.19029	0.0790044	-3.70153	-1.20016	1.58357	-0.317612	-1.55231	-2.21898	1.73858	0.858473	-2.92357	1.09022	0.378025
109	-0.66406	-0.39282	-2.13343	3.07542	0.21407	-3.57932	-1.18778	1.56857	-0.229591	-2.00845	-2.27555	1.71346	0.844765	-2.81286	1.08357	0.410501
109.5	-0.852674	-0.1646	-2.24572	3.0085	0.173796	-3.54877	-1.19166	1.2446	-0.280489	-2.64207	-2.19902	1.75408	0.71842	-2.84133	1.287	0.362522
110	-0.872781	-0.0186188	-2.14107	3.08372	0.182792	-3.48224	-1.14728	1.04187	-0.145927	-2.82428	-2.21882	1.74912	0.714067	-2.92219	1.44516	0.365409
110.5	-0.832119	-0.0073767	-2.04698	2.94872	0.173274	-3.25697	-1.18543	0.85854	-0.103217	-2.7957	-2.38567	1.76379	0.662404	-2.95516	1.49838	0.342849
111	-0.774564	0.0179327	-1.96144	2.88267	0.172051	-3.2362	-1.16488	0.621382	-0.0282524	-2.57856	-2.39496	1.77789	0.588558	-2.84229	1.52226	0.296955
111.5	-0.605514	-0.0286395	-1.99463	2.75754	0.163641	-3.14303	-1.12758	0.662631	-0.126919	-2.5027	-2.31272	1.90738	0.517655	-2.72788	1.57791	0.329159
112	-0.626579	0.168253	-2.11122	2.88459	0.108509	-3.1592	-1.14148	0.76655	0.0272707	-2.38066	-2.28319	2.0157	0.563845	-2.61531	1.7629	0.402499
112.5	-0.654146	0.258708	-2.14123	2.94292	0.285505	-3.05179	-1.01234	0.775835	0.0188845	-2.36494	-2.30785	2.17144	0.570782	-2.58121	1.76328	0.307463
113	-0.626944	0.249725	-2.03245	2.84061	0.291233	-3.01727	-1.08533	0.641847	0.134496	-2.2185	-2.3363	2.33436	0.472541	-2.67551	1.76615	0.262552
113.5	-0.780106	0.197593	-2.02686	2.82458	0.293842	-2.81094	-1.07904	0.609826	0.125804	-1.8819	-2.31462	2.26539	0.21895	-2.67848	1.6623	0.117388
114	-0.782843	0.316074	-1.86588	2.72994	0.313247	-2.87126	-0.963117	0.523225	0.00554276	-1.57573	-2.29993	2.20451	0.260936	-2.6014	1.61061	0.230133
114.5	-0.768554	0.525562	-1.68753	2.66111	0.43915	-2.7789	-0.933533	0.389378	0.00304198	-1.35996	-2.32197	2.20233	0.287491	-2.66024	1.71571	0.227274
115	-0.858473	0.637621	-1.65513	2.65913	0.261205	-2.6637	-0.881344	0.267203	0.0076828	-1.18423	-2.21187	2.04556	0.270669	-2.5367	1.71799	0.174678
115.5	-0.768942	0.3909	-1.62751	2.62415	0.338498	-2.65504	-0.953312	0.124945	0.0229567	-1.04501	-2.44582	1.93755	0.177319	-2.55362	1.56375	0.213743
116	-0.760482	0.393891	-1.70941	2.5916	0.376869	-2.56921	-0.92619	0.0320851	0.0674079	-0.786154	-2.62124	1.73134	0.187296	-2.5346	1.58351	0.0935118
116.5	-0.823093	0.403092	-1.79881	2.49406	0.43864	-2.65289	-0.914477	0.099758	0.153085	-0.710432	-2.47463	1.40916	0.197427	-2.46939	1.59488	0.105799
117	-0.809923	0.40793	-1.80205	2.28571	0.539684	-2.55256	-0.735086	-0.0587212	0.114436	-0.655952	-2.41684	1.11948	0.159515	-2.3965	1.57663	0.0571436
117.5	-0.712563	0.327274	-1.74113	2.17099	0.48548	-2.46896	-0.762608	-0.218188	0.187251	-0.835883	-2.46313	1.05791	0.150928	-2.41843	1.45874	0.158778
118	-0.692596	0.263537	-1.56408	1.98757	0.565712	-2.45833	-0.735348	-0.247172	0.1405	-0.867623	-2.33773	0.900291	0.0546655	-2.44006	1.43557	0.11469
118.5	-0.513899	0.46752	-1.4082	1.93382	0.633757	-2.39709	-0.808329	-0.278887	0.278003	-0.946699	-2.41283	0.975986	0.10529	-2.46767	1.36149	0.1026
119	-0.524553	0.496057	-1.31749	1.57761	0.668389	-2.36354	-0.751788	-0.403399	0.369176	-1.18495	-2.36227	1.0822	0.218992	-2.48949	1.38291	0.00737618
119.5	-0.750097	0.53747	-1.13239	1.54914	0.551212	-2.38795	-0.903217	-0.601564	0.394659	-1.28217	-2.25095	1.15852	0.254451	-2.26963	1.53589	0.0844098
120	-0.695369	0.51483	-1.1267	1.48414	0.610613	-2.32372	-1.10823	-0.418671	0.417297	-1.49127	-2.32718	1.17853	0.271482	-2.29614	1.42437	0.147588
120.5	-0.664986	0.567108	-1.05705	1.36776	0.693427	-2.32772	-1.04606	-0.354591	0.500427	-1.67961	-2.32665	1.15243	0.170317	-2.28724	1.24462	0.16042
121	-0.734309	0.584468	-1.04911	1.31543	0.72779	-2.27165	-0.858521	-0.444211	0.612706	-1.7484	-2.32389	1.03086	0.141758	-2.21111	1.1651	0.234249
121.5	-0.837175	0.692151	-0.972343	1.25127	0.712663	-2.36252	-1.01012	-0.619713	0.673111	-1.71198	-2.38867	0.983291	0.086268	-2.15804	1.13557	0.25596
122	-0.676946	0.534502	-0.978523	1.19209	0.752258	-2.37282	-0.966779	-0.631154	0.741079	-1.74346	-2.4518	0.955186	0.118595	-2.10751	0.983859	0.366621
122.5	-0.822079	0.652687	-1.04535	1.233	0.779042	-2.16806	-1.14776	-0.71723	0.831467	-1.55549	-2.37753	0.945523	0.08995	-1.98349	1.16808	0.436933
123	-0.717116	0.423284	-0.931202	1.24407	0.84968	-2.16788	-1.31262	-0.674488	0.962898	-1.49146	-2.39709	0.905911	-0.00995862	-2.04212	1.24039	0.356052
123.5	-0.514776	0.385537	-0.64461	1.09084	0.9933	-2.15167	-1.31409	-0.768112	0.981673	-1.27059	-2.4325	0.811416	0.0492048	-1.83817	1.24538	0.45582
124	-0.530168	0.400128	-0.440783	1.10902	1.0703	-2.20802	-1.23218	-0.821317	1.03683	-0.848987	-2.41957	0.764991	0.129384	-1.75228	1.266	0.52254
124.5	-0.593004	0.309265	-0.148678	0.882108	1.00941	-2.1804	-1.31575	-0.685479	1.14676	-0.366564	-2.41174	0.624496	0.202193	-1.58723	1.07861	0.571015
125	-0.512155	0.192351	0.0160522	0.884756	1.02011	-1.95458	-1.49518	-0.736042	1.13382	-0.166433	-2.40829	0.539841	0.192223	-1.59203	1.1341	0.541627
125.5	-0.502448	0.290315	-0.273949	0.883958	0.923368	-1.89415	-1.60789	-0.886566	1.23029	-0.28161	-2.352	0.560533	0.232701	-1.42364	1.05949	0.557218
126	-0.458291	0.407635	-0.476186	1.05144	0.988839	-1.81465	-1.61237	-1.0696	1.29659	-0.439979	-2.30273	0.48712	0.319698	-1.38513	0.868486	0.606447
126.5	-0.51323	0.438685	-0.382375	1.03885	1.04433	-1.74906	-1.72673	-1.16429	1.35885	-0.370393	-2.3143	0.5436	0.317861	-1.323	0.795817	0.684866
127	-0.302269	0.507243	-0.277522	1.03025	0.924648	-1.76351	-1.82997	-1.05995	1.46336	-0.445399	-2.20313	0.532209	0.256775	-1.29992	0.795989	0.763454
127.5	-0.186542	0.530156	-0.155819	0.970911	0.82411	-1.79166	-1.73712	-1.05302	1.5246	-0.505208	-2.09313	0.587001	0.279249	-1.19523	0.630699	0.729088
128	-0.164152	0.455482	-0.281408	0.834915	0.879461	-1.73109	-1.67152	-1.15644	1.50472	-0.5521	-2.05612	0.463905	0.191454	-1.11936	0.604071	0.840177
128.5	-0.209602	0.329763	-0.264851	0.79016	0.915523	-1.71625	-1.78787	-1.07228	1.51357	-0.705047	-2.12993	0.204656	0.308335	-1.02745	0.557927	0.962015
129	-0.229186	0.270798	-0.42551	0.753891	0.922144	-1.57207	-1.85975	-0.994519	1.46568	-0.740168	-2.01326	0.291524	0.276416	-0.926736	0.460881	1.00725
129.5	-0.255007	0.447585	-0.414821	0.636114	0.815119	-1.58824	-1.76428	-1.20237	1.56348	-0.658505	-1.9439	0.418112	0.192906	-0.837562	0.447052	0.971834
130	0.0220195	0.424364	-0.435567	0.622031	0.988548	-1.42208	-1.89311	-1.25183	1.6322	-0.547461	-2.00928	0.344147	0.273586	-0.839487	0.619931	1.07247
130.5	0.217653	0.52227	-0.292118	0.672568	0.933839	-1.39808	-1.864	-1.37977	1.61367	-0.77832	-2.03396	0.335937	0.32442	-0.705585	0.783084	1.21857
131	0.195478	0.371759	-0.136337	0.674673	0.964779	-1.3994	-1.79949	-1.39974	1.69015	-0.847804	-2.02889	0.331457	0.40129	-0.604217	0.62851	1.17976
131.5	0.215941	0.286006	-0.121632	0.489804	1.02709	-1.26173	-1.67916	-1.31733	1.70521	-0.950226	-1.82823	0.332983	0.504866	-0.579816	0.569317	1.12459
132	0.0392777	0.314657	0.00636358	0.351501	0.950509	-1.213	-1.77064	-1.1721	1.6437	-0.963481	-1.68025	0.281451	0.465105	-0.476169	0.545689	1.28246
132.5	0.0699464	0.332321	0.220287	0.378687	0.864765	-1.07178	-1.75363	-1.14721	1.61661	-0.962329	-1.63296	0.26946	0.349048	-0.382498	0.328777	1.34085
133	0.00497187	0.255994	0.397218	0.2641	0.833735	-0.956964	-1.78978	-1.03346	1.68445	-0.910443	-1.64773	0.148184	0.346107	-0.228304	0.239014	1.57353
133.5	-0.0202314	0.269341	0.523643	0.205086	0.728617	-0.959866	-1.74415	-1.0593	1.66822	-0.949335	-1.71801	0.250681	0.187962	-0.118056	0.144792	1.50597
134	-0.0774145	0.284535	0.547976	0.220594	0.822852	-0.905134	-1.96631	-0.999569	1.70242	-0.867633	-1.68183	0.240877	0.268168	-0.178033	0.249703	1.56749
134.5	-0.0233093	0.328638	0.68995	0.0682702	0.888568	-0.984683	-2.09986	-0.915592	1.8222	-0.826103	-1.66897	0.091121	0.330261	-0.0233666	0.261865	1.6881
135	0.0722694	0.313406	0.611434	0.17029	0.84236	-0.914591	-2.02545	-0.806998	1.97405	-0.887818	-1.61401	0.0524116	0.467446	-0.0754599	0.284952	1.61991
135.5	0.0703991	0.187602	0.599384	0.0346885	0.793189	-0.870903	-2.05774	-0.784381	1.92213	-0.792965	-1.60192	-0.0870443	0.443294	0.0541438	0.364861	1.6289
136	0.0916883	0.181012	0.599969	0.134579	0.785076	-0.832193	-2.12491	-0.740807	1.88772	-0.523866	-1.65552	-0.062224	0.489619	0.0414728	0.278323	1.59051
136.5	0.297368	0.117911	0.832468	0.0377877	0.709243	-0.853091	-2.14289	-0.791727	2.02662	-0.410611	-1.50106	-0.0974257	0.551331	0.128422	0.198023	1.59749
137	0.155875	-0.0513593	1.12519	-0.109484	0.731026	-0.680756	-2.16773	-0.713757	1.97017	-0.290911	-1.55179	-0.0447254	0.646212	0.136322	0.104002	1.61806
137.5	0.161792	-0.0298544	1.25202	-0.0809385	0.698985	-0.609043	-2.21118	-0.74034	2.00359	-0.452728	-1.42366	-0.017568	0.685077	0.278003	0.2205	1.64566
138	0.110699	0.120043	1.35815	-0.0849499	0.588883	-0.558166	-2.25542	-0.680298	2.0392	-0.595765	-1.47925	0.0796278	0.825764	0.287848	0.339052	1.71347
138.5	0.0444585	0.212596	1.32955	-0.202914	0.582862	-0.602174	-2.08925	-0.489412	2.04193	-0.596086	-1.47772	0.102151	0.887369	0.46625	0.405718	1.78526
139	0.120517	0.18624	1.31414	-0.210424	0.67759	-0.499566	-2.06851	-0.550057	2.04197	-0.621379	-1.38806	0.043571	0.836828	0.476701	0.379843	1.73136
139.5	0.187244	0.211974	1.2215	-0.1594	0.558266	-0.435661	-1.99722	-0.405996	2.056	-0.564527	-1.43388	0.0260208	1.03177	0.476164	0.180227	1.81578
140	0.222695	0.174852	1.25238	-0.169394	0.541699	-0.342101	-2.06514	-0.337061	2.06236	-0.477404	-1.39901	0.0870314	0.970622	0.622659	0.287821	2.03569
140.5	0.286154	0.112467	1.34643	-0.305933	0.582223	-0.393135	-2.19616	-0.309578	2.03635	-0.403988	-1.37251	0.0526904	1.09386	0.68553	0.518675	2.14838
141	0.296712	0.207952	1.46451	-0.280498	0.581488	-0.465579	-2.1775	-0.127579	2.20792	-0.368793	-1.38174	-0.0412183	1.18951	0.742335	0.660371	2.13502
141.5	0.277281	0.248007	1.46225	-0.317188	0.38723	-0.398418	-2.2193	-0.222798	2.17852	-0.534862	-1.25551	-0.0447768	1.24511	0.878275	0.636886	2.10275
142	0.320786	0.231779	1.25679	-0.232591	0.495736	-0.317704	-2.24882	-0.320685	2.22329	-0.949107	-1.28318	-0.0955542	1.14485	0.854555	0.667443	2.14565
142.5	0.34857	0.109731	1.2737	-0.302305	0.463032	-0.291277	-2.51037	-0.281632	2.34909	-1.0241	-1.23403	0.0226636	1.08383	0.84907	0.696701	2.27608
143	0.378959	0.131583	1.23599	-0.397068	0.371583	-0.159041	-2.48067	-0.136845	2.34645	-0.843726	-1.30526	-0.0595435	1.09096	0.92885	0.536125	2.19805
143.5	0.303879	0.130087	1.03932	-0.399949	0.492008	-0.0689569	-2.49461	-0.327451	2.30255	-0.680527	-1.24376	-0.193474	1.23545	0.970879	0.465523	2.20425
144	0.349739	0.161136	1.05769	-0.437973	0.513241	-0.0309928	-2.50685	-0.0787159	2.28772	-0.647524	-1.10439	-0.185474	1.16586	1.00438	0.482804	2.30567
144.5	0.460615	0.0644281	1.29667	-0.260378	0.612747	0.0140192	-2.3273	-0.0819412	2.38938	-0.789241	-1.19793	-0.233122	1.1185	1.131	0.470853	2.40333
145	0.495381	0.209867	1.51879	-0.148401	0.516126	0.0640497	-2.27615	-0.149758	2.3895	-0.866752	-1.09018	-0.278381	1.24108	1.13571	0.510362	2.3702
145.5	0.554878	0.344495	1.67993	-0.427092	0.404531	0.0199123	-2.44762	-0.0596858	2.35257	-0.757539	-1.08652	-0.269382	1.2178	1.19513	0.416381	2.26337
146	0.614999	0.530479	1.77458	-0.361469	0.352066	0.179729	-2.36718	-0.068676	2.32135	-0.606794	-1.14591	-0.316069	1.24995	1.22932	0.255433	2.26931
146.5	0.692922	0.5708	2.06787	-0.43164	0.372789	0.149298	-2.37531	-0.0623834	2.29954	-0.394473	-1.17105	-0.314217	1.13511	1.30965	0.238224	2.23553
147	0.581294	0.603056	2.035	-0.338812	0.371063	0.259847	-2.24908	0.194328	2.38537	-0.17429	-1.04802	-0.344111	1.10925	1.32756	0.330615	2.25054
147.5	0.553894	0.629596	2.12112	-0.285905	0.340057	0.336451	-2.28591	0.203234	2.46101	-0.100872	-0.845573	-0.202353	0.964255	1.31458	0.24704	2.30584
148	0.665264	0.598473	1.86736	-0.153889	0.295102	0.409314	-2.18202	0.241648	2.4173	0.198169	-0.83549	-0.240688	0.957134	1.44075	0.46575	2.2584
148.5	0.563528	0.425084	1.69609	-0.10636	0.259264	0.42593	-2.19604	0.303716	2.46802	0.149716	-0.797495	-0.103566	1.06227	1.52386	0.499982	2.31482
149	0.525694	0.529859	1.5307	-0.0280278	0.306512	0.485517	-2.17944	0.539702	2.40246	-0.106981	-0.814199	0.0101545	1.09449	1.52653	0.475903	2.45233
149.5	0.519871	0.597395	1.57017	0.152217	0.233847	0.569539	-2.05633	0.494818	2.44147	-0.482708	-0.649101	0.113257	0.998385	1.64395	0.412603	2.51287
150	0.605162	0.59476	1.55164	0.0997337	0.397681	0.686953	-2.12409	0.319162	2.45976	-0.758236	-0.675542	-0.0244612	0.930829	1.61262	0.493171	2.56432
150.5	0.714293	0.571498	1.61948	0.0660419	0.286524	0.626237	-2.04058	0.289755	2.34097	-0.774666	-0.777774	-0.109866	0.873853	1.66283	0.535718	2.60831
151	0.714552	0.674501	1.54712	-0.0457949	0.297651	0.739546	-2.10068	0.316593	2.3778	-0.644692	-0.812787	-0.267358	0.905486	1.69035	0.575897	2.60044
151.5	0.685135	0.525073	1.48595	0.0562945	0.178202	0.727051	-2.13967	0.413823	2.47776	-0.635069	-0.609762	-0.232392	0.915122	1.75632	0.49683	2.58702
152	0.655097	0.478906	1.53538	0.114149	0.300635	0.863234	-2.01951	0.394242	2.55772	-0.772421	-0.506442	-0.1932	0.90426	1.79863	0.489807	2.45835
152.5	0.515955	0.427483	1.64676	-0.0411182	0.128985	0.877664	-1.90464	0.428945	2.59756	-0.910011	-0.388119	-0.149019	0.83481	1.86651	0.43248	2.49062
153	0.470702	0.355125	1.78516	-0.0474597	0.226339	0.831212	-1.99872	0.457515	2.55966	-1.20824	-0.341385	-0.268503	0.932937	1.81993	0.497948	2.63119
153.5	0.465247	0.393401	1.91016	-0.00529326	0.280791	0.941478	-1.83126	0.377486	2.58642	-1.49952	-0.329772	-0.259739	0.793962	1.79577	0.535157	2.52989
154	0.484129	0.469071	2.02975	0.0787967	0.157963	1.0156	-1.89845	0.389839	2.4559	-1.58535	-0.3579	-0.360368	0.832028	1.85118	0.372704	2.46906
154.5	0.441622	0.52239	2.11765	-0.0434646	0.17052	0.957476	-1.73888	0.246229	2.52714	-1.71952	-0.381641	-0.509761	0.679333	1.92404	0.206642	2.4605
155	0.531692	0.591648	2.11947	-0.241327	0.245236	1.10178	-1.44928	0.179224	2.67858	-1.99912	-0.324856	-0.531504	0.807594	2.02663	0.18513	2.40609
155.5	0.540637	0.384529	2.11736	-0.24941	0.24761	1.03116	-1.36178	0.11881	2.61355	-2.04162	-0.414729	-0.578337	0.807586	2.07404	0.00357873	2.4699
156	0.350197	0.261833	1.94622	-0.283859	0.266335	0.952257	-1.24103	0.276605	2.453	-1.81667	-0.425983	-0.53998	0.756715	2.10058	-0.0737367	2.31573
156.5	0.392447	0.210399	1.82243	-0.229191	0.235652	1.01196	-1.22209	0.382495	2.33982	-1.1833	-0.481407	-0.678694	0.7074	2.03286	-0.0252166	2.35965
157	0.411884	0.0710864	1.92245	-0.228573	0.22731	1.03633	-1.39431	0.368645	2.39942	-0.780788	-0.442861	-0.630427	0.633335	2.02221	0.0309624	2.39458
157.5	0.496272	-0.0233503	2.09255	-0.388082	0.213025	1.18605	-1.41832	0.424982	2.50695	-0.586942	-0.55495	-0.542183	0.518293	2.0917	0.0524712	2.37162
158	0.464287	0.203728	2.11103	-0.569872	0.118891	1.20837	-1.51426	0.588763	2.43915	-0.496024	-0.594233	-0.470429	0.393996	2.11352	0.00897265	2.32609
158.5	0.569746	0.403929	2.15336	-0.626563	0.150482	1.15472	-1.48275	0.407794	2.44022	-0.407263	-0.715096	-0.523724	0.493762	2.28451	-0.139094	2.29672
159	0.529629	0.426551	2.15386	-0.509144	0.2099	1.20717	-1.31226	0.380997	2.36758	-0.762635	-0.664836	-0.616513	0.506903	2.33748	0.0526036	2.29902
159.5	0.518373	0.441233	2.05568	-0.623368	0.227077	1.25477	-1.24421	0.394486	2.36315	-1.25182	-0.67683	-0.59211	0.380879	2.271	0.148263	2.38464
160	0.618914	0.318483	1.84778	-0.597836	0.276462	1.16296	-1.21901	0.454384	2.36795	-1.28989	-0.580023	-0.549484	0.317941	2.09766	0.0330187	2.27503
160.5	0.625369	0.476449	1.77246	-0.524433	0.1991	1.21931	-1.13353	0.368662	2.55642	-1.31292	-0.525392	-0.78699	0.409486	2.15453	-0.227815	2.25748
161	0.495725	0.547331	1.59544	-0.642841	0.219427	1.2464	-1.19165	0.351345	2.48626	-1.32476	-0.596195	-0.848616	0.426692	2.28934	-0.164552	2.29148
161.5	0.496226	0.447988	1.55208	-0.70569	0.181412	1.18575	-1.37867	0.325569	2.53606	-1.44924	-0.594495	-0.835435	0.45192	2.18689	-0.167008	2.23251
162	0.534981	0.224789	1.60546	-0.738036	0.286232	1.17972	-1.61327	0.374878	2.5633	-1.814	-0.679315	-0.960096	0.394033	2.02596	-0.188853	2.07397
162.5	0.61281	0.293115	1.51375	-0.922823	0.29873	1.05641	-1.66799	0.122994	2.44998	-1.8831	-0.731497	-1.09242	0.457117	1.97761	-0.28556	2.03022
163	0.692077	0.16115	1.64225	-0.930959	0.292758	1.13377	-1.65672	-0.0923295	2.53384	-1.97369	-0.628053	-1.07243	0.446068	2.12086	-0.0895663	2.09063
163.5	0.712792	0.18463	1.73339	-1.02344	0.374414	1.13989	-1.68981	-0.0547301	2.51554	-1.85111	-0.511638	-1.1235	0.287777	2.21048	-0.0262498	2.19268
164	0.655854	0.276696	1.95414	-1.05191	0.393055	1.27055	-1.51338	-0.0143304	2.55645	-1.73825	-0.433762	-1.12002	0.307967	2.1307	-0.170602	2.20235
164.5	0.662847	0.0546471	2.13781	-1.05671	0.317094	1.34232	-1.48344	0.00729448	2.50887	-1.61673	-0.489666	-1.05525	0.192629	2.05767	-0.0744401	2.0949
165	0.646925	-0.169843	2.09949	-1.03648	0.418373	1.33694	-1.53753	0.038391	2.55484	-1.52323	-0.397325	-1.12402	0.0613413	2.13567	-0.0727649	2.14976
165.5	0.642666	-0.153663	1.95732	-1.12673	0.319256	1.48988	-1.58642	0.096884	2.56684	-1.66861	-0.330798	-1.17544	0.11246	2.25242	-0.00936448	2.06403
166	0.723377	-0.223575	1.94549	-1.13159	0.293078	1.42903	-1.53462	-0.149593	2.56889	-2.02325	-0.41845	-1.18453	0.0727238	2.24664	-0.206771	2.02556
166.5	0.908143	-0.242813	1.84725	-1.00066	0.28179	1.30511	-1.33612	-0.325639	2.61227	-2.13156	-0.47871	-1.27038	0.0863457	2.2585	-0.28016	2.03801
167	0.80592	-0.207921	1.86012	-1.08696	0.295557	1.23392	-1.31699	-0.357797	2.64997	-2.06949	-0.48009	-1.28851	-0.0172157	2.33275	-0.242478	1.95234
167.5	1.00362	0.028674	1.88016	-1.24962	0.374313	1.27663	-1.15698	-0.389084	2.66893	-1.85486	-0.393263	-1.26722	-0.0536473	2.43873	-0.202849	1.96615
168	1.00891	-0.076136	1.87608	-1.26426	0.247944	1.21915	-1.14219	-0.30328	2.56824	-1.5366	-0.422064	-1.40151	-0.108487	2.39485	-0.17455	1.8913
168.5	1.01574	-0.176741	1.81121	-1.21688	0.220347	1.32296	-1.29165	-0.411987	2.40521	-1.2109	-0.47406	-1.49194	-0.0659295	2.37251	-0.0938916	1.8536
169	1.09737	-0.226856	1.80203	-1.3104	0.217039	1.34175	-1.46676	-0.377888	2.36718	-1.02989	-0.635441	-1.6274	0.0250838	2.44615	-0.216852	1.82672
169.5	1.14058	-0.364803	1.79054	-1.3385	0.237342	1.4053	-1.39623	-0.475877	2.33789	-1.05986	-0.68012	-1.69846	-0.0320113	2.40851	-0.0882526	1.85974
170	1.23452	-0.176912	1.78406	-1.26069	0.297858	1.3499	-1.25482	-0.614038	2.48903	-1.04825	-0.84234	-1.69997	-0.0792756	2.39303	0.0313907	1.80882
170.5	1.15479	-0.181908	1.75491	-1.27504	0.362456	1.34102	-1.23292	-0.779417	2.23915	-0.878518	-0.981623	-1.59141	-0.0106537	2.44976	0.172194	1.75387
171	1.15313	-0.133814	1.76621	-1.2943	0.27926	1.29052	-1.28835	-0.884359	2.17029	-0.804497	-0.874497	-1.55269	-0.0621544	2.65385	0.196275	1.72696
171.5	1.21956	-0.219554	1.58724	-1.33937	0.271812	1.36843	-1.15231	-0.926007	2.0422	-0.910837	-0.763154	-1.66364	0.0253401	2.72791	-0.00320708	1.67234
172	1.18123	-0.148512	1.39656	-1.42885	0.284841	1.39382	-1.08589	-0.900782	2.16449	-0.905463	-0.678909	-1.6549	-0.0744923	2.64512	-0.00617313	1.60001
172.5	1.19671	0.125311	1.38381	-1.28703	0.268919	1.3253	-0.979959	-0.961336	2.16309	-0.98806	-0.654988	-1.66866	-0.0900643	2.66515	0.0143159	1.5011
173	1.25196	0.166878	1.42591	-1.43762	0.298388	1.34004	-0.946273	-0.917007	2.27342	-0.997291	-0.760316	-1.65811	-0.0696822	2.66125	-0.00152188	1.46902
173.5	1.07129	0.228698	1.35196	-1.50009	0.241725	1.35695	-0.997335	-0.85276	2.0933	-1.01738	-0.674806	-1.75062	-0.0152987	2.67298	0.00352973	1.35329
174	1.0665	0.208894	1.50383	-1.52943	0.161631	1.32924	-0.988857	-0.877344	2.23123	-1.28659	-0.761866	-1.89494	0.0939056	2.72916	0.0150309	1.3212
174.5	1.04474	0.249389	1.58488	-1.62153	0.165044	1.21549	-1.05504	-1.14385	2.18299	-1.22758	-0.740237	-2.07964	0.222964	2.66745	0.0892349	1.23575
175	0.97538	0.210088	1.55156	-1.66229	0.131834	1.29188	-0.99519	-1.22004	2.16961	-1.08131	-0.754401	-2.04963	0.219083	2.78798	-0.0117721	1.13958
175.5	1.0135	0.0407909	1.49238	-1.83402	0.0444672	1.40604	-0.859138	-1.23016	2.07846	-0.980239	-0.820508	-2.11644	0.0126094	2.78632	0.106906	1.1262
176	1.02362	-0.145477	1.41006	-1.79458	-0.0451165	1.29481	-0.788698	-1.30231	2.12334	-0.930385	-0.903029	-2.24578	-0.0201472	2.9317	-0.0299511	0.999891
176.5	0.988344	-0.179992	1.37969	-1.85108	-0.0760725	1.42003	-0.905123	-1.12479	2.20685	-0.851741	-0.741369	-2.3504	-0.0114785	2.92851	0.0260785	1.12597
177	0.890154	-0.292814	1.41276	-1.67648	0.0373551	1.47126	-0.880742	-1.13938	2.07386	-0.604584	-0.695145	-2.36596	0.0906855	2.83988	0.0753947	1.15213
177.5	1.01679	-0.345022	1.51298	-1.79979	0.153564	1.45436	-0.785315	-1.25999	2.10421	-0.533926	-0.717379	-2.48878	0.100902	2.75133	-0.0098533	1.10692
178	1.14995	-0.191105	1.59036	-1.84512	0.0230873	1.46316	-0.810636	-1.25755	2.08012	-0.673439	-0.768607	-2.53502	0.0231485	2.70105	-0.0830381	1.01086
178.5	1.13464	-0.0787313	1.51103	-1.92099	0.107986	1.44615	-0.833764	-1.37269	2.19691	-0.531245	-0.811508	-2.49244	0.158354	2.65864	-0.241988	1.05548
179	1.21332	-0.224464	1.71206	-1.85894	0.0407248	1.43376	-0.76153	-1.45569	2.18479	-0.308899	-0.652083	-2.55136	0.241238	2.60663	-0.22926	0.89181
179.5	1.0373	-0.237605	1.69771	-1.91461	0.0899015	1.34758	-0.785971	-1.44371	2.07327	-0.29046	-0.748424	-2.68685	0.266259	2.58297	-0.0502072	0.749285
180	0.874498	-0.356446	1.70965	-2.03627	0.10731	1.33966	-0.739893	-1.33534	2.02696	-0.372142	-0.679595	-2.73043	0.2549	2.58535	-0.17401	0.765098
180.5	0.891082	-0.313255	1.55845	-2.06413	0.0832068	1.30734	-0.66937	-1.28947	1.96488	-0.544536	-0.648446	-2.74829	0.287647	2.65166	-0.118377	0.757802
181	0.903654	-0.24656	1.40258	-1.98132	0.131951	1.35969	-0.765031	-1.22761	1.96172	-0.745203	-0.573688	-2.67296	0.267056	2.65466	-0.343581	0.688411
181.5	0.983964	-0.204158	1.26993	-1.83801	0.0995874	1.42384	-0.842258	-1.25658	2.03729	-0.834002	-0.597118	-2.91226	0.325456	2.59562	-0.475934	0.604864
182	0.98591	-0.340537	1.29449	-1.76406	0.0799556	1.34727	-0.827448	-1.20515	2.05655	-0.931881	-0.690722	-3.09579	0.361697	2.59389	-0.486383	0.532642
182.5	0.963124	-0.40175	1.30125	-1.701	0.024029	1.27852	-0.781402	-1.29416	1.94009	-1.10464	-0.708358	-3.20109	0.439349	2.6099	-0.391212	0.455533
183	0.849599	-0.39605	1.12098	-1.83846	0.106631	1.27029	-0.888616	-1.36921	1.96617	-1.32291	-0.918538	-3.28476	0.536285	2.60054	-0.344548	0.353361
183.5	0.896414	-0.369664	0.89719	-1.9422	0.0698026	1.28429	-1.03801	-1.32004	1.99731	-1.30188	-0.767463	-3.33678	0.523604	2.61396	-0.285634	0.429034
184	0.96155	-0.334011	0.92972	-1.88256	0.079164	1.29131	-1.04707	-1.34342	2.03961	-1.09444	-0.756748	-3.26482	0.492803	2.6548	-0.202496	0.514997
184.5	0.981542	-0.405545	0.954125	-1.95171	0.0340443	1.28574	-1.14607	-1.31125	1.85107	-0.96775	-0.635355	-3.14882	0.468235	2.77422	-0.171598	0.520649
185	0.941457	-0.33994	0.895421	-2.00707	0.0588402	1.26576	-1.18847	-1.29967	1.83286	-1.11641	-0.696101	-3.0535	0.517373	2.58949	-0.198529	0.469457
185.5	0.811303	-0.182391	0.855221	-1.91322	0.213903	1.14253	-1.3475	-1.19794	1.87174	-1.00908	-0.79581	-2.97616	0.561377	2.56361	-0.156265	0.424711
186	0.798794	-0.0223046	0.851988	-1.7437	0.25074	1.1562	-1.40502	-1.25793	1.98983	-1.18898	-0.82658	-2.92691	0.648188	2.59667	-0.107128	0.544079
186.5	0.86405	0.105979	0.79585	-1.82662	0.191549	1.13505	-1.21467	-1.30153	1.86103	-1.232	-0.936431	-2.90547	0.487858	2.54245	-0.139647	0.393347
187	0.744027	0.230606	0.880132	-1.71889	0.151004	1.15292	-1.08099	-1.25297	1.8945	-1.00506	-1.00134	-2.95072	0.546117	2.49541	-0.226502	0.429199
187.5	0.586968	0.378902	0.938203	-1.61784	0.291579	1.06055	-1.11205	-1.2273	1.9638	-0.516302	-1.08208	-2.95394	0.579986	2.49371	-0.284076	0.30618
188	0.642688	0.211347	1.04254	-1.40486	0.196725	1.15201	-0.99555	-1.06201	2.0601	-0.361462	-1.22968	-2.97757	0.659225	2.57084	-0.136486	0.445734
188.5	0.585478	0.098069	1.00769	-1.4731	0.163428	1.15763	-0.98394	-0.994941	1.99761	-0.27178	-1.34121	-2.94792	0.667563	2.68156	-0.04169	0.374175
189	0.478138	0.0906597	0.916662	-1.39082	0.12705	1.20412	-0.879331	-0.898472	1.98977	-0.0727748	-1.47925	-2.98652	0.62931	2.7462	-0.0356529	0.421952
189.5	0.511614	0.159891	0.898803	-1.41136	0.131562	1.18397	-0.823981	-0.969622	1.98472	0.0389028	-1.40786	-3.08567	0.498211	2.76906	-0.240221	0.226696
190	0.423386	0.0922924	0.692047	-1.28606	0.0529421	1.27661	-0.844532	-1.1453	1.81418	0.161813	-1.42663	-3.0336	0.44251	2.65827	-0.20451	0.062608
190.5	0.393765	0.107885	0.435951	-1.27307	0.0323469	1.23313	-0.80672	-1.21553	1.73797	0.0483822	-1.29303	-2.97934	0.362709	2.78719	-0.436905	0.149921
191	0.32689	0.0640223	0.290544	-1.26661	0.0894027	1.20875	-0.7112	-1.32905	1.83481	-0.0580934	-1.3371	-2.96112	0.351769	2.80344	-0.378689	0.197199
191.5	0.17178	-0.0535142	0.363218	-1.36375	0.007235	1.26559	-0.622054	-1.34184	1.84111	-0.229591	-1.53377	-2.86826	0.370334	2.80461	-0.440391	0.0856079
192	0.108304	-0.0992322	0.51928	-1.51272	0.110325	1.29759	-0.529096	-1.09995	1.75265	-0.70109	-1.44154	-2.77846	0.341118	2.7758	-0.373245	0.0591288
192.5	0.0488876	0.0865326	0.637396	-1.34599	0.0869864	1.20967	-0.597785	-1.22935	1.71703	-0.798441	-1.36449	-2.62697	0.383658	2.862	-0.461527	0.0690429
193	0.1167	0.268251	0.745623	-1.38673	0.194163	1.36562	-0.616583	-1.3208	1.65952	-0.561585	-1.39491	-2.54261	0.3669	2.91472	-0.457588	0.0538094
193.5	0.0202959	0.313512	0.804234	-1.32187	0.131774	1.26957	-0.559637	-1.3386	1.58434	-0.709684	-1.37342	-2.59421	0.443795	2.83426	-0.698757	0.0403687
194	-0.0424161	0.374578	0.704155	-1.27842	0.237754	1.26561	-0.525209	-1.30895	1.55779	-0.813899	-1.23191	-2.68557	0.494609	2.83727	-0.636299	-0.0599767
194.5	0.0815963	0.394152	0.717849	-1.25303	0.226823	1.35265	-0.561128	-1.26037	1.6769	-0.637088	-1.27891	-2.66669	0.42083	2.97795	-0.657145	-0.0789309
195	0.0897517	0.399921	0.751433	-1.37725	0.187811	1.29841	-0.539028	-1.16766	1.69553	-0.226698	-1.43955	-2.70494	0.420975	3.05382	-0.651462	-0.118775
195.5	0.0284147	0.185954	0.876383	-1.28295	0.112559	1.22455	-0.442908	-1.20853	1.56452	0.0631779	-1.53646	-2.68383	0.504823	2.94308	-0.607062	-0.139628
196	-0.109811	0.152433	0.83002	-1.22082	0.123485	1.18332	-0.349348	-1.12694	1.51503	0.0193254	-1.49781	-2.75283	0.565803	2.89541	-0.681046	-0.16831
196.5	-0.0732311	0.163067	0.776465	-1.32734	0.0577974	1.1391	-0.468623	-1.13031	1.52506	-0.0489159	-1.33488	-2.79239	0.493692	2.81831	-0.839973	-0.235608
197	-0.202561	0.084363	0.745094	-1.24577	0.106786	1.18447	-0.555727	-1.24964	1.53944	-0.0846896	-1.29034	-2.74811	0.546952	2.78131	-0.854772	-0.191385
197.5	-0.164832	0.155416	0.629499	-1.1938	0.179939	1.19625	-0.608103	-1.28949	1.48536	-0.304548	-1.15346	-2.79509	0.561714	2.76619	-0.659785	-0.21833
198	-0.284782	0.321148	0.570958	-1.20673	0.0773583	1.18203	-0.616174	-1.22358	1.41438	-0.557134	-1.28654	-2.84524	0.539413	2.70495	-0.718742	-0.257451
198.5	-0.193662	0.502307	0.672564	-1.33878	-0.0113331	1.16494	-0.583817	-1.14361	1.39079	-0.614397	-1.36101	-2.77984	0.674634	2.69113	-0.805124	-0.322472
199	-0.121574	0.414241	0.762578	-1.15751	0.0355785	1.23516	-0.40876	-1.18358	1.52417	-0.637371	-1.22888	-2.77533	0.463373	2.7578	-0.650104	-0.310436
199.5	-0.379025	0.490981	0.864526	-1.24342	0.0330499	1.17674	-0.386692	-1.2659	1.55849	-0.543574	-1.18519	-2.78047	0.458291	2.59501	-0.438258	-0.270412
200	-0.452301	0.394884	0.745011	-1.17632	-0.0281469	1.18716	-0.557579	-1.24641	1.49594	-0.496596	-1.11253	-2.56379	0.266062	2.50678	-0.466698	-0.331514
200.5	-0.596465	0.411409	0.655588	-1.10489	0.127216	1.2475	-0.793108	-1.25973	1.37584	-0.461312	-1.17935	-2.39984	0.169872	2.55951	-0.373205	-0.332778
201	-0.639621	0.362479	0.544855	-1.10494	0.142551	1.16044	-0.975002	-1.21637	1.40061	-0.476083	-1.16101	-2.5477	0.0947459	2.50709	-0.279669	-0.346732
201.5	-0.686236	0.49535	0.445092	-1.06709	0.102151	1.04331	-1.13417	-1.18838	1.39338	-0.504564	-1.17648	-2.501	0.0126257	2.50684	-0.253537	-0.21699
202	-0.648791	0.606084	0.64702	-1.02358	0.128412	1.13657	-1.27446	-1.10908	1.23499	-0.638112	-1.04601	-2.50835	0.230671	2.50604	-0.222604	-0.157232
202.5	-0.411197	0.533435	0.701213	-0.819956	0.178659	1.21608	-1.17894	-1.14288	1.28109	-0.682587	-1.04778	-2.48859	0.366178	2.50481	-0.179322	-0.237372
203	-0.410626	0.400846	0.664454	-0.844554	0.174982	1.17459	-0.999771	-1.12127	1.31812	-0.571372	-1.04551	-2.48562	0.409674	2.38551	-0.318258	-0.275152
203.5	-0.533642	0.355444	0.618195	-0.658867	0.180037	1.23104	-1.006	-1.16849	1.29849	-0.485728	-1.02452	-2.52697	0.253428	2.43374	-0.348162	-0.286614
204	-0.541439	0.525707	0.436036	-0.617975	0.307319	1.12719	-1.0125	-1.08353	1.23562	-0.623311	-0.824083	-2.4946	0.291955	2.40034	-0.261833	-0.216108
204.5	-0.686226	0.452213	0.359704	-0.620097	0.229174	1.15773	-1.074	-0.974196	1.20805	-0.537869	-0.935763	-2.56079	0.0863769	2.36923	-0.311153	-0.250525
205	-0.734915	0.287806	0.431047	-0.514309	0.285761	1.27038	-1.194	-1.03019	1.26441	-0.351071	-1.06043	-2.51354	0.00390816	2.31661	-0.262654	-0.23015
205.5	-0.775113	0.449634	0.61727	-0.302417	0.308622	1.21774	-1.48033	-1.19757	1.26621	-0.16572	-0.977715	-2.29851	-0.0164734	2.40514	-0.14538	-0.14286
206	-0.762858	0.509785	0.88696	-0.317215	0.333604	1.30377	-1.49025	-1.21928	1.31379	0.0108334	-1.03679	-2.23444	0.0285387	2.29	-0.120746	-0.17426
206.5	-0.708189	0.625074	0.835422	-0.365638	0.339215	1.30909	-1.52289	-1.29104	1.27587	0.129838	-1.13222	-2.16842	-0.0824836	2.24719	-0.0882557	-0.114195
207	-0.461366	0.607355	0.897285	-0.191743	0.354638	1.32526	-1.49229	-1.13747	1.38106	0.0962203	-1.21936	-2.21392	-0.0709562	2.09898	-0.0286975	-0.129723
207.5	-0.625478	0.757497	0.830465	-0.0719289	0.38126	1.24744	-1.57307	-0.913972	1.42395	0.101447	-1.21393	-2.31596	-0.16827	2.23651	-0.121066	-0.231433
208	-0.605178	0.740799	0.712191	-0.124331	0.348405	1.25484	-1.54284	-0.986311	1.33525	0.182014	-1.27241	-2.26107	-0.00949108	2.38063	-0.116231	-0.115733
208.5	-0.626959	0.627734	0.645839	-0.00705405	0.456658	1.31325	-1.4696	-0.843896	1.2425	0.275263	-1.22036	-2.37131	-0.0555299	2.18306	0.0367547	-0.133186
209	-0.698757	0.64558	0.632939	-0.0160493	0.405304	1.25793	-1.36356	-0.722319	1.2886	0.382267	-1.16952	-2.36362	-0.147096	2.21893	-0.0795373	-0.112482
209.5	-0.787778	0.862075	0.625391	0.00683259	0.412591	1.29307	-1.34727	-0.82176	1.36042	0.443155	-1.18359	-2.15927	-0.210617	2.17509	-0.118243	0.0523165
210	-0.773707	0.838937	0.574917	0.138093	0.45113	1.23958	-1.24052	-1.01162	1.35011	0.349733	-1.2192	-2.05849	-0.21212	2.16039	-0.0492359	-0.0422908
210.5	-0.676387	1.04514	0.767866	0.314745	0.429405	1.26451	-1.2851	-1.07427	1.37465	0.313495	-1.24933	-1.89688	-0.184014	2.17782	0.0153301	-0.0405076
211	-0.732387	0.903418	0.824029	0.444967	0.314714	1.33729	-1.18547	-1.07338	1.37301	0.1837	-1.24268	-1.84193	-0.120483	2.13234	0.0751209	-0.0830557
211.5	-0.678342	0.968395	0.959619	0.490476	0.359672	1.33723	-1.08371	-0.948219	1.48017	0.352841	-1.1813	-1.64095	-0.181736	2.13028	0.137501	-0.165576
212	-0.66864	1.03135	0.882507	0.504275	0.486398	1.3287	-1.04239	-0.718523	1.46109	0.584465	-1.02526	-1.3802	-0.161896	2.11775	0.180515	-0.094146
212.5	-0.594612	1.00741	1.02169	0.588172	0.360061	1.33138	-1.1553	-0.6629	1.47603	0.624765	-1.12801	-1.40046	-0.182947	2.13349	0.232229	-0.176168
213	-0.630828	0.997441	0.981279	0.512118	0.395203	1.42041	-1.20568	-0.733059	1.52048	0.509709	-1.12088	-1.42928	-0.130043	2.09339	0.241704	-0.118982
213.5	-0.681188	0.969992	0.757855	0.536138	0.317854	1.36293	-1.36401	-0.751812	1.41669	0.48219	-1.09384	-1.27871	-0.13898	1.96842	0.346873	-0.0315848
214	-0.619411	1.07295	0.732769	0.651244	0.384295	1.41121	-1.46678	-0.625096	1.3771	0.588606	-1.19048	-1.198	-0.146053	2.01389	0.35943	-0.092468
214.5	-0.549458	1.09686	0.674631	0.779079	0.397505	1.37176	-1.44976	-0.575388	1.24814	0.423634	-1.27466	-1.29924	-0.104248	2.08401	0.425569	-0.0680668
215	-0.661629	1.14358	0.645744	0.681535	0.379316	1.35287	-1.37585	-0.610048	1.19551	0.439221	-1.24196	-1.48918	-0.198207	2.11053	0.422219	-0.0752731
215.5	-0.558367	1.08646	0.739052	0.753448	0.287362	1.30219	-1.3332	-0.570418	1.35551	0.414743	-1.15436	-1.59518	-0.303357	2.04689	0.385217	-0.0756358
216	-0.578228	1.04637	0.957387	0.753893	0.358143	1.19497	-1.26839	-0.448158	1.27286	0.333328	-0.950916	-1.68751	-0.292307	2.01441	0.441827	-0.111364
216.5	-0.507745	0.911488	0.938554	0.830387	0.335527	1.21211	-1.12975	-0.421882	1.18271	0.309643	-0.909228	-1.66907	-0.261747	1.97162	0.443594	-0.165031
217	-0.534167	1.02424	0.774695	0.781042	0.399498	1.24079	-0.948089	-0.413287	1.23763	0.302909	-0.868386	-1.54014	-0.397542	1.82699	0.274087	-0.18887
217.5	-0.642265	0.838923	0.786513	0.771174	0.402526	1.17	-0.818008	-0.488139	1.28507	0.410007	-0.9882	-1.51247	-0.357672	1.7017	0.190659	-0.112867
218	-0.588002	0.792911	0.802255	0.898419	0.448937	1.20922	-0.760554	-0.544735	1.27162	0.161227	-0.865745	-1.56258	-0.547377	1.67814	0.0520847	-0.170294
218.5	-0.608134	0.93251	0.758065	0.707484	0.524007	1.21515	-0.832217	-0.499217	1.42916	0.0515049	-0.914332	-1.39596	-0.504191	1.64153	0.0057264	-0.201025
219	-0.680482	0.926789	0.923454	0.770336	0.572797	1.234	-0.860467	-0.621059	1.37901	-0.0670851	-0.915835	-1.28232	-0.532299	1.6197	-0.0194908	-0.264609
219.5	-0.7225	0.901893	1.08321	0.834218	0.552013	1.22135	-0.887573	-0.667662	1.35717	0.0710993	-0.854559	-1.20808	-0.538363	1.59519	0.0636365	-0.195279
220	-0.738055	0.874723	0.92012	0.91891	0.572604	1.26936	-0.938584	-0.42456	1.42544	0.200021	-0.77526	-1.0462	-0.657048	1.53998	-0.10146	-0.155786
220.5	-0.823121	0.888067	0.743842	0.88054	0.526474	1.14587	-0.980407	-0.361194	1.28362	0.385877	-0.77745	-1.19666	-0.493744	1.39714	-0.143414	-0.188986
221	-0.786505	0.973021	0.664784	0.993359	0.525094	1.07067	-0.8624	-0.275596	1.21839	0.279405	-0.857952	-1.22185	-0.318606	1.40849	-0.00291514	-0.230209
221.5	-0.872014	1.12267	0.52787	1.05653	0.524745	1.03157	-0.868792	-0.438559	1.31893	0.390584	-0.837467	-1.30806	-0.249287	1.41879	-0.0324173	-0.247606
222	-0.992982	1.29895	0.353404	1.10856	0.587419	1.02864	-0.982751	-0.561921	1.18489	0.483664	-0.849686	-1.33757	-0.071623	1.38628	-0.295593	-0.305644
222.5	-0.985873	1.12365	0.332163	1.10875	0.790614	0.980294	-0.989577	-0.490289	1.19638	0.592287	-0.832058	-1.40628	-0.152866	1.36477	-0.546634	-0.34822
223	-0.914067	1.00056	0.463597	1.06809	0.784039	0.958173	-0.954546	-0.491497	1.27916	0.414032	-0.807289	-1.43743	-0.174948	1.31667	-0.489677	-0.443544
223.5	-0.885797	1.03081	0.528751	1.14695	0.802876	1.02348	-0.974496	-0.476866	1.41783	0.215478	-0.680934	-1.46016	-0.191433	1.35337	-0.392134	-0.142279
224	-0.862069	1.08457	0.610171	1.28618	0.940869	1.03797	-0.959276	-0.296572	1.40099	-0.0345609	-0.745843	-1.32504	-0.206062	1.3078	-0.433863	-0.0870652
224.5	-0.773905	1.10446	0.602143	1.27784	0.8739	1.10118	-0.952155	-0.199392	1.47028	-0.184573	-0.796656	-1.1463	-0.182331	1.37015	-0.557607	-0.241125
225	-0.866974	1.08772	0.62723	1.28933	0.823588	1.07988	-0.99564	-0.145176	1.44901	-0.0493455	-0.807126	-1.00789	-0.291481	1.33935	-0.411196	-0.319945
225.5	-0.912185	1.09926	0.673743	1.46139	0.687118	1.09085	-1.03558	-0.169534	1.42637	-0.130317	-0.833197	-0.967824	-0.104687	1.26917	-0.459623	-0.214487
226	-1.00718	1.17499	0.771553	1.47511	0.799796	1.07262	-0.985161	-0.167742	1.56837	-0.153603	-0.879984	-0.804163	-0.08184	1.34953	-0.609046	-0.0720274
226.5	-1.06374	1.19922	0.885342	1.69203	0.811551	1.14626	-0.964364	-0.239055	1.52938	-0.177199	-0.800102	-0.830981	-0.0739055	1.3248	-0.501092	-0.145998
227	-1.17473	1.18473	1.00806	1.75873	0.828947	1.18766	-1.00484	-0.244404	1.564	-0.220355	-0.825929	-0.900041	-0.152329	1.29373	-0.396572	-0.194299
227.5	-0.971407	1.13559	1.078	1.82981	0.775953	1.08647	-1.20322	-0.155868	1.53702	-0.257541	-0.694024	-0.831397	-0.105078	1.33112	-0.563708	-0.310038
228	-0.866874	1.26252	1.00345	1.75827	0.762366	1.05748	-1.32203	-0.110786	1.47033	-0.287025	-0.658701	-1.09598	-0.056695	1.30786	-0.565686	-0.302164
228.5	-0.753022	1.08417	1.04572	1.7727	0.879182	1.09941	-1.38114	0.0322281	1.45516	-0.0977415	-0.71568	-1.16745	-0.0559006	1.3556	-0.545219	-0.293504
229	-0.636441	1.0019	1.0253	1.82987	0.72802	1.01836	-1.47522	0.226207	1.62668	-0.119953	-0.716786	-1.08771	-0.196516	1.41968	-0.614394	-0.256727
229.5	-0.565176	1.02156	1.10534	1.85247	0.77076	1.00585	-1.47559	0.118946	1.76343	-0.333694	-0.65364	-0.926409	-0.215697	1.38683	-0.737828	-0.310347
230	-0.445097	1.07327	1.18918	1.92657	0.823615	0.995919	-1.43433	-0.0534067	1.70287	-0.318478	-0.663947	-0.769266	-0.0756448	1.40125	-0.580577	-0.275107
230.5	-0.419425	1.14764	1.29726	1.99192	0.890051	0.979847	-1.35187	0.0840394	1.69764	-0.00871505	-0.61588	-0.758469	-0.0982368	1.25223	-0.503758	-0.312318
231	-0.598077	0.960316	1.10562	2.11952	0.915295	1.06229	-1.18374	0.0440705	1.60133	0.283342	-0.464287	-0.749582	-0.160655	1.27254	-0.453792	-0.239622
231.5	-0.606655	0.822648	1.22774	1.94848	1.05523	1.00978	-1.2316	0.152761	1.45275	0.367777	-0.526115	-0.793303	-0.21923	1.20435	-0.309757	-0.210008
232	-0.79876	0.87432	1.03187	2.0554	0.924949	1.03607	-0.988797	0.140413	1.43368	0.54451	-0.477758	-0.6497	-0.186664	1.12367	-0.424934	-0.196014
232.5	-0.943307	0.870826	1.00135	2.04308	0.8227	0.990986	-0.900169	0.106132	1.3981	0.585457	-0.450346	-0.556581	-0.185172	1.13596	-0.399579	-0.266149
233	-0.942523	1.06696	0.870948	2.16309	0.88016	0.893253	-0.788229	0.0012036	1.4111	0.561399	-0.392502	-0.3092	-0.253193	1.1368	-0.437478	-0.186496
233.5	-0.916563	0.932936	0.918656	2.17233	0.898623	0.916496	-0.636639	0.0205136	1.40387	0.616701	-0.347652	-0.386791	-0.224016	1.17195	-0.384805	-0.156691
234	-0.720702	1.01633	1.00163	2.1609	0.776522	0.913516	-0.629424	-0.0127897	1.60059	0.625629	-0.384357	-0.342335	-0.141079	1.11938	-0.447503	-0.173588
234.5	-0.583365	1.16446	0.995273	2.38129	0.814727	0.94151	-0.761472	-0.0931087	1.52159	0.401818	-0.487591	-0.299422	-0.146822	1.08807	-0.431624	-0.163662
235	-0.503101	1.06637	0.870051	2.43826	0.821231	0.988287	-0.705517	0.00399208	1.64891	0.32461	-0.529982	-0.145686	-0.059329	1.02238	-0.243907	-0.250511
235.5	-0.60336	0.920921	0.812969	2.47187	0.797829	0.905191	-0.655464	0.0835981	1.69253	0.436082	-0.554309	-0.14379	-0.0964863	1.08273	-0.333539	-0.304854
236	-0.535374	0.696972	0.887627	2.35275	0.847858	0.816467	-0.492972	0.205248	1.67426	0.366257	-0.523632	-0.0937226	0.0151403	1.13059	-0.365356	-0.30881
236.5	-0.331214	0.767056	1.04731	2.5057	0.741791	0.879123	-0.623692	0.391789	1.59918	0.0015285	-0.413499	-0.210787	0.125024	1.01654	-0.325019	-0.292432
237	-0.385497	0.661205	1.11301	2.51044	0.854695	0.878075	-0.773036	0.356565	1.67023	-0.119335	-0.515934	-0.363006	0.051006	1.02021	-0.426399	-0.19808
237.5	-0.458901	0.64086	1.16039	2.4828	0.797985	0.785806	-0.772502	0.391342	1.66058	-0.105697	-0.460792	-0.486443	-0.0783628	1.14572	-0.455706	-0.343701
238	-0.410067	0.78596	0.967824	2.5015	0.84742	0.845575	-0.741725	0.419172	1.64738	-0.19523	-0.360965	-0.470948	-0.222209	0.996428	-0.372483	-0.38081
238.5	-0.328906	0.826582	0.835441	2.67222	0.855928	0.828881	-0.790518	0.362929	1.73814	-0.324522	-0.300856	-0.412173	-0.239915	0.95619	-0.310693	-0.445083
239	-0.336411	0.796674	0.894663	2.5346	0.96896	0.813888	-0.810771	0.278726	1.73409	-0.32418	-0.221549	-0.252177	-0.364069	1.07016	-0.418619	-0.386471
239.5	-0.353892	0.692481	0.970881	2.63259	1.06426	0.828981	-0.839302	0.41938	1.73998	0.0407274	-0.100041	-0.202383	-0.389232	1.01072	-0.482766	-0.364505
240	-0.426391	0.586763	0.968897	2.76038	1.05628	0.952406	-0.806945	0.494178	1.79392	0.386633	-0.107531	-0.294461	-0.347141	1.12632	-0.419683	-0.277095
240.5	-0.408663	0.470314	0.904621	2.76929	1.15124	0.833688	-0.944107	0.638199	1.84384	0.645449	-0.264057	-0.380396	-0.291949	0.983547	-0.369721	-0.321169
241	-0.206409	0.425168	0.941559	2.886	1.08441	0.819801	-0.758424	0.650133	1.73383	0.901271	-0.365072	-0.504932	-0.210955	0.85759	-0.17739	-0.4153
241.5	-0.22885	0.542366	0.905531	2.86646	1.08083	0.750119	-0.883946	0.501474	1.64784	1.00571	-0.30662	-0.593471	-0.183121	0.809439	-0.206637	-0.449823
242	-0.202352	0.466287	0.975981	2.95965	1.10423	0.663108	-0.915485	0.510488	1.83599	0.99488	-0.263616	-0.528511	-0.272584	0.885486	-0.305799	-0.400345
242.5	-0.0572202	0.478111	0.974428	3.01454	1.11832	0.690415	-1.0272	0.464232	1.94161	0.647243	-0.240295	-0.487073	-0.26893	0.9158	-0.227787	-0.42315
243	0.127461	0.418258	1.00453	3.18393	1.01339	0.675505	-0.991737	0.375413	1.90039	0.0976779	-0.284177	-0.491927	-0.224329	0.977142	-0.380987	-0.43993
243.5	0.314281	0.454687	0.978071	3.15345	1.03478	0.706174	-0.939749	0.457974	1.9348	-0.321301	-0.140595	-0.354275	-0.261011	0.947622	-0.491842	-0.472838
244	0.381031	0.438463	0.8799	2.93608	1.11187	0.624189	-0.829692	0.372907	1.88479	-0.585318	-0.110626	-0.209206	-0.17815	0.97803	-0.38229	-0.413779
244.5	0.21005	0.463238	0.923708	2.86933	1.1619	0.703942	-0.757397	0.342947	1.90581	-0.691719	-0.0897651	-0.180824	-0.217027	0.97431	-0.277424	-0.395071
245	0.171372	0.465271	1.12531	2.94804	1.13369	0.838978	-0.950304	0.451755	1.88671	-0.584114	-0.186389	-0.088179	-0.226886	0.836242	-0.316758	-0.33681
245.5	0.205011	0.607935	1.23799	3.04573	1.16094	0.793507	-0.915077	0.473206	1.99154	-0.379319	-0.246541	-0.0639794	-0.161779	0.835824	-0.348459	-0.311125
246	0.259583	0.772826	1.21228	3.2592	1.08938	0.855953	-0.822842	0.349741	2.00809	-0.284016	-0.167694	-0.131588	-0.227225	0.70608	-0.358532	-0.378307
246.5	0.363648	0.745095	1.19039	3.51391	1.1415	0.905341	-0.843835	0.438067	2.05605	-0.387843	-0.30829	-0.106894	-0.21324	0.837012	-0.327112	-0.443855
247	0.540449	0.717691	1.15865	3.3385	1.21255	0.802114	-0.854679	0.509866	2.28983	-0.53863	-0.244985	-0.0166752	-0.245859	0.907769	-0.256918	-0.408772
247.5	0.577838	0.742257	1.03529	3.33613	1.23424	0.771343	-0.944516	0.651639	2.16866	-0.386516	-0.260011	0.0715368	-0.321884	0.982392	-0.2512	-0.412028
248	0.701972	0.741041	1.10399	3.37565	1.15193	0.797789	-0.970466	0.677757	2.24902	-0.108701	-0.159482	0.123894	-0.213828	1.11505	-0.128801	-0.342762
248.5	0.720234	0.612468	1.08846	3.47929	1.16673	0.777971	-0.879134	0.647728	2.22992	0.113685	-0.146596	0.193831	-0.361315	1.03507	0.132087	-0.361124
249	0.572213	0.720707	1.13333	3.59702	1.0997	0.849474	-0.800661	0.777092	2.26678	0.579153	-0.108385	0.196839	-0.304627	1.00203	0.00579596	-0.26729
249.5	0.580298	0.631396	1.08008	3.55271	1.07162	0.908899	-0.8465	0.786023	2.27914	0.946331	-0.152298	0.208025	-0.334425	1.04458	0.0217897	-0.248414
250	0.526744	0.645206	1.10052	3.5558	1.15139	0.968805	-0.820491	0.75374	2.27447	1.04724	-0.264477	0.335252	-0.179238	1.08368	0.135605	-0.285744
250.5	0.636955	0.686451	1.21441	3.57116	1.06635	0.959927	-0.783005	0.76859	2.30802	0.998609	-0.248861	0.277869	-0.211038	1.19446	0.16885	-0.257075
251	0.64386	0.700632	0.920321	3.63225	1.13083	1.07644	-0.769049	0.758895	2.28062	0.738094	-0.312056	0.294864	-0.286413	1.22502	0.221293	-0.24153
251.5	0.694107	0.637103	0.74441	3.5185	1.22206	1.03154	-0.844141	0.619781	2.40018	0.543032	-0.221705	0.373067	-0.37519	1.16431	0.211754	-0.194257
252	0.704035	0.734671	0.659521	3.63814	1.1391	0.961939	-0.802278	0.727654	2.36918	0.303631	-0.186841	0.508051	-0.311399	1.0816	0.355929	-0.164511
252.5	0.869759	0.885562	0.801027	3.6697	1.04662	1.05288	-0.717777	0.77369	2.2758	0.0891825	-0.209022	0.38912	-0.310206	1.27135	0.302923	-0.178188
253	0.935934	1.0221	0.935408	3.80244	1.04049	1.01612	-0.725255	0.811106	2.2477	-0.00579248	-0.186239	0.486398	-0.32471	1.20433	0.392278	-0.17491
253.5	1.02196	0.995682	1.13007	3.76514	1.02691	1.02911	-0.536287	0.959535	2.35897	0.00568149	-0.0524597	0.573422	-0.356329	1.06987	0.358098	-0.252044
254	1.02092	1.03577	1.21233	3.81018	1.04923	1.03859	-0.416954	1.02549	2.27891	-0.0705561	-0.131988	0.571445	-0.427044	1.06956	0.307498	-0.325182
254.5	1.06766	1.06423	1.20825	3.76944	1.16403	1.08852	-0.421543	1.13045	2.29711	-0.110608	-0.191068	0.410941	-0.350678	1.23218	0.280191	-0.195479
255	1.13134	1.08361	1.2217	3.61089	1.14506	1.15326	-0.31341	1.17463	2.40933	-0.0202064	-0.279955	0.371974	-0.246987	1.16009	0.208026	-0.242149
255.5	1.14028	0.953964	1.29331	3.69301	0.990085	1.14079	-0.196873	1.16965	2.45093	0.0715216	-0.150715	0.237024	-0.249153	1.11701	0.0602423	-0.21051
256	1.14749	0.736541	1.27318	3.60038	0.938365	1.11363	-0.288375	1.16719	2.37627	0.0425404	-0.122041	0.184124	-0.174095	1.1209	-0.00836509	-0.193708
256.5	1.11568	0.698361	0.985135	3.69421	0.973879	1.0114	-0.318769	1.15594	2.40946	-0.0938902	-0.269373	0.207107	-0.109574	1.18661	0.0892364	-0.173002
257	1.06234	0.720715	0.854308	3.51705	0.94509	0.900281	-0.299797	1.06363	2.30729	0.0580588	-0.361302	0.33834	-0.0679318	1.07814	0.14524	-0.204054
257.5	1.12307	0.721691	0.909662	3.5521	0.800539	0.908652	-0.12792	0.856031	2.26398	0.361649	-0.229197	0.375531	-0.121655	1.2556	0.210562	-0.158666
258	1.02469	0.739385	0.959866	3.36663	0.872415	1.02495	-0.0100962	1.09879	2.35459	0.695614	-0.101626	0.419949	-0.0798501	1.23387	0.246741	-0.234967
258.5	1.02955	0.859433	0.870811	3.47357	0.941772	0.976167	0.0460672	1.0181	2.17775	0.837944	-0.161982	0.294313	-0.150381	1.1909	0.0658571	-0.234685
259	1.11068	0.677553	0.880984	3.39959	0.980636	1.08409	0.00456969	0.987698	2.33368	0.884649	-0.208417	0.370634	-0.0885225	1.13232	0.103438	-0.189764
259.5	1.15058	0.716838	0.90838	3.49697	0.925835	1.01159	-0.309814	0.998455	2.33007	0.870845	-0.281926	0.374254	-0.0968871	1.07458	0.194357	-0.168452
260	1.22797	0.724409	0.955686	3.5116	0.934764	0.984393	-0.431975	1.11177	2.48438	0.431807	-0.235932	0.408813	-0.126345	1.05621	0.0603155	-0.313135
260.5	1.20377	0.79297	1.11251	3.58213	0.9435	0.941094	-0.434886	1.02968	2.71569	0.0709524	-0.231463	0.325089	-0.128336	1.08727	0.0328215	-0.244209
261	1.23528	0.883272	1.09957	3.67623	0.979687	0.965434	-0.273254	1.12621	2.62651	-0.173199	-0.230992	0.364467	-0.253622	1.09235	-0.00100552	-0.207869
261.5	1.20885	1.05097	1.15637	3.79864	0.975743	0.899883	-0.253442	0.991967	2.56853	-0.428654	-0.304266	0.380384	-0.196099	1.05035	0.0585292	-0.232413
262	1.2878	1.00866	1.0878	3.69377	0.994401	0.920369	-0.383368	1.00132	2.59235	-0.666647	-0.240459	0.349694	-0.132401	1.00334	0.0705202	-0.192487
262.5	1.33154	0.880373	1.16343	3.69764	1.06163	0.916211	-0.339291	1.02175	2.56349	-0.442998	-0.18768	0.393607	-0.0772932	1.01024	0.0607503	-0.1248
263	1.29122	0.798475	1.24755	3.73759	1.11817	0.966828	-0.312338	0.906655	2.67712	-0.395711	-0.255703	0.413495	-0.16889	1.06005	0.0071807	-0.140393
263.5	1.18807	0.80383	1.10885	3.7562	1.20573	0.966406	-0.343302	0.856157	2.59668	-0.334959	-0.372083	0.414698	-0.16269	1.02725	0.00419128	-0.0649722
264	1.18457	0.845333	1.17567	3.69683	1.18815	0.881481	-0.180754	0.956035	2.54466	-0.298816	-0.522437	0.500231	-0.127171	1.07559	0.156139	-0.0801696
264.5	1.38037	0.827032	1.13823	3.62327	1.23341	0.935278	-0.273235	0.994985	2.54871	-0.0320935	-0.544964	0.54181	-0.290487	1.06261	0.238513	-0.0800561
265	1.37546	0.931017	1.05226	3.62426	1.05789	0.99069	-0.519912	1.10771	2.47582	0.0905017	-0.518564	0.576917	-0.359505	0.993838	0.305996	0.0574658
265.5	1.32794	1.20355	0.9058	3.67191	1.13639	0.992305	-0.646325	0.950571	2.55356	-0.0708825	-0.363601	0.370431	-0.304716	0.91284	0.180799	0.0589058
266	1.16838	1.25089	0.848806	3.67171	1.14468	0.882895	-0.859762	0.878019	2.6069	-0.250269	-0.421957	0.170687	-0.196831	0.985451	0.178139	0.0379662
266.5	1.23383	1.18649	0.731956	3.62331	1.08902	0.968425	-0.880956	0.776912	2.74461	-0.208372	-0.568788	0.255819	-0.206	1.00028	0.0376326	-0.0331695
267	1.1926	1.13283	0.604931	3.57027	1.10532	0.962148	-0.861556	0.835168	2.79557	-0.128075	-0.640908	0.296592	-0.146884	0.99814	0.135923	-0.0323862
267.5	1.24017	1.19513	0.516792	3.70042	1.08319	1.02864	-0.714812	0.860476	2.85389	-0.00488843	-0.713857	0.318949	-0.0929074	1.17189	0.230693	0.0108681
268	1.1243	1.02863	0.705917	3.75218	1.2326	0.986785	-0.800246	0.863805	2.83944	0.157978	-0.73432	0.271237	-0.0733764	1.33334	0.223758	0.191821
268.5	1.18503	0.993388	0.921597	3.7494	1.19017	1.05229	-0.900935	0.879217	2.80756	0.100992	-0.572597	0.398454	-0.14795	1.35202	0.382004	0.165425
269	1.09982	1.16311	1.13117	3.73338	1.14584	1.12758	-0.928855	0.941184	2.80435	-0.00757505	-0.429812	0.362517	-0.197573	1.32634	0.280393	0.220618
269.5	1.11429	1.08226	1.19008	3.71206	1.15234	1.16947	-0.699042	0.714036	2.72092	-0.124826	-0.412775	0.538292	-0.144599	1.23126	0.315452	0.378981
270	1.01449	1.22448	1.44275	3.71625	1.1575	1.15562	-0.613825	0.568115	2.7166	-0.0669263	-0.399331	0.514838	-0.206175	1.24666	0.366139	0.304332
270.5	1.10096	1.08624	1.7384	3.6659	1.14267	1.20873	-0.604728	0.46765	2.65478	0.0482826	-0.338881	0.554824	-0.306437	1.30027	0.54566	0.373435
271	1.11657	1.06192	1.71176	3.70666	1.17168	1.28494	-0.63283	0.380382	2.67157	-0.0344511	-0.55785	0.624001	-0.325848	1.17281	0.510687	0.366143
271.5	0.985041	0.888386	1.45402	3.67301	1.21206	1.28641	-0.636978	0.240445	2.6552	-0.269712	-0.537416	0.536737	-0.277007	1.22851	0.561035	0.323853
272	1.1519	0.94265	1.39485	3.70211	1.12048	1.17656	-0.597076	0.39721	2.71604	-0.488415	-0.560285	0.545108	-0.196011	1.21187	0.819242	0.466642
272.5	1.18055	1.04284	1.31827	3.77738	1.17397	1.30072	-0.538501	0.434264	2.622	-0.436689	-0.670707	0.374421	-0.10757	1.1613	0.8126	0.339847
273	1.21797	1.04453	1.00576	3.81711	1.16429	1.48374	-0.403577	0.408379	2.66688	-0.294757	-0.72677	0.487958	-0.1323	1.2196	0.940344	0.37667
273.5	1.24123	0.918172	0.9691	3.74803	1.32436	1.45266	-0.276259	0.337928	2.67423	0.0287438	-0.737231	0.469033	-0.0392967	1.24217	1.0989	0.425757
274	1.17001	0.943012	1.09924	3.70893	1.29705	1.44031	-0.233454	0.283655	2.64387	0.257362	-0.670541	0.548054	-0.068261	1.26173	1.00658	0.438589
274.5	1.01073	0.955838	1.02753	3.62978	1.26317	1.39988	-0.224882	0.276874	2.64053	0.425989	-0.719969	0.442701	-0.0117807	1.2986	0.983405	0.367932
275	0.933291	0.891434	0.980441	3.64954	1.17264	1.40873	0.0809133	0.19807	2.65207	0.546662	-0.674143	0.367285	0.0272307	1.2339	0.86679	0.374351
275.5	0.991894	0.756158	0.89978	3.57839	1.13413	1.35788	0.00413738	0.138287	2.64267	0.710315	-0.685619	0.242821	0.111813	1.20906	0.910998	0.407507
276	1.03688	0.802727	0.827111	3.54646	1.27151	1.31487	0.033751	0.172441	2.36265	0.63273	-0.739692	0.173198	0.143458	1.2823	0.915913	0.387132
276.5	1.05424	0.670105	0.801415	3.44877	1.24929	1.23253	-0.103851	0.144358	2.45079	0.253752	-0.733895	0.181664	0.212189	1.17208	0.894491	0.318589
277	0.995615	0.739367	0.65971	3.41018	1.22115	1.24429	-0.107903	0.147399	2.43495	-0.0805981	-0.774379	0.265765	0.225169	1.12126	0.904506	0.227507
277.5	0.962089	0.621227	0.680013	3.25217	1.32499	1.33817	-0.237086	0.0126519	2.45269	-0.281712	-0.671155	0.135514	0.310791	1.10252	0.922487	0.216801
278	0.896506	0.823514	0.827348	3.12507	1.26354	1.46905	-0.416332	0.21122	2.29692	-0.475348	-0.628503	0.0744555	0.332578	0.98586	0.808475	0.278046
278.5	0.923526	0.707432	0.964282	3.15554	1.20568	1.33927	-0.444071	0.262103	2.39843	-0.540554	-0.591611	0.0694804	0.250009	0.973971	0.597277	0.323847
279	0.843327	0.794152	0.968606	3.06982	1.33738	1.35634	-0.555398	0.201466	2.35485	-0.4698	-0.627584	-0.0265729	0.108537	1.0233	0.491724	0.291286
279.5	0.704666	0.83877	0.938321	3.12231	1.26807	1.29623	-0.595523	0.203772	2.41252	-0.232234	-0.656886	0.0482358	0.101002	0.933057	0.391215	0.18956
280	0.881049	0.893192	0.836021	3.01589	1.34402	1.34926	-0.687546	0.259118	2.31584	0.0158751	-0.483499	-0.0589511	-0.0633479	0.823619	0.432048	0.179963
280.5	1.10037	0.862619	0.915925	3.06	1.27467	1.37134	-0.725897	0.247653	2.2459	0.0128572	-0.415919	-0.122267	0.0313393	0.975843	0.442109	0.136372
281	0.954338	0.807963	0.854573	3.02825	1.37397	1.35599	-0.809854	0.212106	2.29209	-0.121384	-0.508906	-0.16948	0.0031693	0.986571	0.43883	0.19522
281.5	0.753452	0.911258	0.910046	2.98159	1.3615	1.42396	-0.779776	0.0826575	2.27899	-0.103897	-0.456022	-0.223762	0.0607767	1.09534	0.359624	0.2652
282	0.759468	0.935517	0.879624	2.99115	1.24741	1.37204	-0.763821	-0.00674057	2.22364	0.0169635	-0.469335	-0.164133	0.110761	1.12364	0.322209	0.291077
282.5	0.862723	0.806514	0.883442	3.01189	1.27601	1.32867	-0.628564	-0.143126	2.27794	0.0678456	-0.592737	-0.410767	0.0688912	1.15808	0.405355	0.346369
283	0.777108	0.780289	0.906612	3.10052	1.36019	1.45433	-0.771298	-0.022133	2.34389	0.236393	-0.652271	-0.269227	0.142946	1.08555	0.465083	0.231755
283.5	0.833476	0.71285	0.822132	3.00998	1.42235	1.36838	-0.80449	0.0270617	2.39197	0.438526	-0.554168	-0.24344	0.148699	1.03902	0.473499	0.200291
284	0.690746	0.715074	0.74376	2.9395	1.36943	1.38318	-0.71043	0.0535015	2.30983	0.490294	-0.428215	-0.304244	0.24262	0.98093	0.512775	0.330005
284.5	0.669655	0.640171	0.91858	2.96019	1.45298	1.44651	-0.786797	0.117924	2.27949	0.52516	-0.530377	-0.365727	0.367392	1.07129	0.582709	0.326174
285	0.64917	0.655236	0.939969	2.92733	1.52297	1.5424	-0.89864	0.163978	2.27887	0.427386	-0.654714	-0.290686	0.358869	0.960753	0.604953	0.266151
285.5	0.528757	0.843672	0.964816	2.85515	1.52927	1.49254	-0.790272	0.262885	2.28685	0.322272	-0.789128	-0.365825	0.349672	0.799924	0.7468	0.268673
286	0.590774	0.958087	1.15664	2.90073	1.50654	1.5284	-0.788656	0.235121	2.14609	0.376265	-0.830561	-0.36257	0.345211	0.755277	0.871622	0.441432
286.5	0.531031	1.00351	1.16936	2.75914	1.51989	1.55126	-0.722998	0.0812245	2.15508	0.526628	-0.745285	-0.354676	0.344297	0.876061	0.852449	0.425715
287	0.683272	1.19232	1.20808	2.83902	1.59834	1.51294	-0.722206	0.24772	2.19397	0.709967	-0.6214	-0.417548	0.257674	0.81397	0.998723	0.344129
287.5	0.592613	1.08374	1.03897	2.81784	1.60748	1.51728	-0.677418	0.266304	2.14664	0.945256	-0.616047	-0.245245	0.430491	0.792812	0.89876	0.387981
288	0.66222	0.944014	0.787583	2.69651	1.64508	1.53452	-0.719425	0.284593	2.17212	1.12982	-0.462119	-0.326524	0.462624	0.868006	0.872677	0.343028
288.5	0.650766	0.880996	0.683124	2.80133	1.68377	1.59465	-0.608999	0.356112	2.05386	1.18165	-0.55604	-0.34886	0.435467	0.770997	0.929589	0.380583
289	0.579209	1.05649	0.697558	2.77752	1.61049	1.5432	-0.498027	0.246472	1.92269	1.07296	-0.382089	-0.267545	0.525252	0.840455	0.953873	0.417156
289.5	0.531433	1.0924	0.746832	2.61082	1.54491	1.52952	-0.450641	0.142649	1.98354	0.854233	-0.409111	-0.307518	0.568686	0.830663	0.819604	0.503048
290	0.549868	1.17772	0.681766	2.52956	1.55454	1.53284	-0.406341	-0.0680173	1.88512	0.626242	-0.519404	-0.393361	0.637249	0.800072	1.09269	0.327991
290.5	0.487918	1.17194	0.735751	2.47484	1.50617	1.45241	-0.538745	-0.204068	1.84342	0.203977	-0.534513	-0.438568	0.572386	0.808788	1.31933	0.388868
291	0.480991	1.03702	0.653352	2.45897	1.45553	1.48523	-0.569545	-0.208081	1.79921	-0.1595	-0.483664	-0.439052	0.570104	0.747927	1.30345	0.439404
291.5	0.474154	1.02851	0.523195	2.59282	1.40604	1.51537	-0.609553	-0.250865	1.89179	-0.250449	-0.407728	-0.369121	0.582228	0.844956	1.32912	0.431451
292	0.234058	1.09313	0.465736	2.67282	1.35821	1.58323	-0.569219	-0.150723	1.89913	-0.44428	-0.486817	-0.381391	0.546367	0.788668	1.27308	0.39214
292.5	0.174581	1.12922	0.599996	2.6458	1.39664	1.67013	-0.607332	-0.0520709	1.82641	-0.623192	-0.515779	-0.31618	0.52921	0.800957	1.21643	0.172599
293	0.0870022	1.18319	0.751103	2.52033	1.45171	1.65554	-0.605294	-0.0818461	1.81507	-0.755016	-0.456891	-0.317075	0.439421	0.861883	1.22968	0.213261
293.5	0.22514	1.0717	0.972558	2.43462	1.4542	1.65821	-0.609977	-0.0641897	1.78312	-0.699284	-0.667747	-0.491534	0.379748	0.840322	1.22547	0.195074
294	0.191311	1.01125	1.04877	2.39226	1.58182	1.59493	-0.61171	0.0182108	1.72221	-0.52426	-0.645977	-0.458065	0.361056	0.735585	1.12797	0.14591
294.5	0.0555536	0.93303	1.08719	2.17087	1.4869	1.52599	-0.612987	0.0973299	1.62516	-0.230065	-0.594786	-0.503019	0.297494	0.61675	1.07597	0.174277
295	-0.00363028	1.02828	1.09994	2.18165	1.35584	1.52602	-0.580324	0.117483	1.64521	-0.0872239	-0.668706	-0.48679	0.589206	0.669654	1.01227	0.120604
295.5	-0.0910564	0.809805	1.12583	2.22653	1.3178	1.42288	-0.548611	0.202003	1.73122	0.121563	-0.603254	-0.449061	0.560414	0.644478	0.94401	0.206936
296	-0.320875	0.862741	1.15961	2.16067	1.22151	1.4509	-0.393614	0.199986	1.69115	0.277067	-0.594824	-0.443134	0.569641	0.577526	0.93661	0.138375
296.5	-0.403981	0.802722	1.03639	2.05622	1.26758	1.53551	-0.470337	0.002455	1.66594	0.326445	-0.634449	-0.429772	0.618533	0.602733	1.00861	0.227451
297	-0.397669	0.766416	0.891174	2.12103	1.18424	1.42264	-0.414184	-0.193767	1.66863	0.0598187	-0.691181	-0.427036	0.508218	0.509206	0.946254	0.103302
297.5	-0.471272	0.708324	0.849681	2.07742	1.22224	1.4198	-0.521841	-0.153647	1.7995	-0.410712	-0.815889	-0.383244	0.573488	0.569759	0.958661	0.163325
298	-0.476533	0.754153	0.859929	2.03073	1.26447	1.4139	-0.654127	0.0303326	1.74963	-0.600801	-0.77316	-0.336141	0.509346	0.63685	1.01947	0.0415324
298.5	-0.34344	0.953967	0.70276	1.88388	1.20034	1.43022	-0.562434	-0.135422	1.59998	-0.709551	-0.814001	-0.247768	0.642847	0.730611	0.853591	-0.0582468
299	-0.356012	1.12552	0.626625	1.80223	1.24675	1.42842	-0.609104	-0.326714	1.50328	-0.689331	-0.485995	-0.326498	0.66636	0.668019	0.706467	0.0786951
299.5	-0.404867	1.12048	0.690236	1.85091	1.27754	1.38351	-0.489712	-0.397839	1.56871	-0.460728	-0.503366	-0.376472	0.814459	0.573787	0.738093	0.0161783
300	-0.541933	1.07621	0.641369	1.87465	1.3887	1.34226	-0.469976	-0.239936	1.66483	-0.304667	-0.616111	-0.424342	0.818511	0.513219	0.734156	0.0904605
300.5	-0.559923	1.09403	0.734118	1.79681	1.3671	1.38321	-0.484774	-0.135382	1.6072	-0.304764	-0.563466	-0.402872	0.796922	0.45292	0.530811	0.146842
301	-0.681165	1.10425	0.783326	1.69973	1.42799	1.45332	-0.551334	-0.137268	1.7222	-0.342848	-0.500596	-0.479773	0.738566	0.468465	0.511268	0.199404
301.5	-0.837329	0.98724	0.610736	1.55642	1.27542	1.41321	-0.703719	-0.186654	1.61934	-0.61764	-0.531077	-0.601776	0.749403	0.56796	0.651193	0.252698
302	-0.808004	0.958761	0.688088	1.41648	1.15891	1.32427	-0.625659	-0.382453	1.66158	-0.73649	-0.443167	-0.593105	0.91268	0.553503	0.661376	0.274874
302.5	-0.830783	0.87969	0.6619	1.38215	1.1707	1.17887	-0.791169	-0.230439	1.60182	-0.694245	-0.452055	-0.663208	0.82097	0.594518	0.612752	0.264599
303	-0.881515	0.836756	0.596605	1.43131	1.20338	1.23364	-0.834066	-0.147277	1.54435	-0.405974	-0.354564	-0.619107	0.769171	0.495353	0.38518	0.141158
303.5	-0.942584	0.905823	0.49912	1.42429	1.18921	1.1992	-0.986936	-0.0632531	1.44903	0.0428582	-0.321324	-0.686952	0.634282	0.652185	0.170014	0.248736
304	-0.791808	0.968767	0.487917	1.23036	1.12095	1.23915	-1.01299	-0.105765	1.48606	0.47662	-0.312916	-0.473972	0.728633	0.74611	0.177676	0.198641
304.5	-0.713457	0.90979	0.398169	1.01091	1.19792	1.12365	-0.908692	-0.0691352	1.50683	0.84125	-0.405281	-0.420312	0.796829	0.595308	0.202961	0.131191
305	-0.923238	0.793405	0.276152	1.02855	1.20485	1.22613	-1.01413	-0.0280108	1.42137	1.07993	-0.492686	-0.499109	0.922755	0.562571	0.17087	0.0498274
305.5	-0.765532	0.888279	0.274101	1.01107	1.19008	1.26089	-1.09607	-0.0604359	1.53671	1.11368	-0.531432	-0.499583	0.942055	0.608449	0.263127	0.108355
306	-0.776665	1.03301	0.484695	1.1752	1.17152	1.33999	-1.00072	-0.066595	1.56983	0.933036	-0.613629	-0.545157	0.935624	0.580346	0.314537	0.160384
306.5	-0.848057	1.06245	0.578183	1.2337	1.10412	1.28081	-1.04623	-0.0640873	1.7232	0.835722	-0.602138	-0.474553	0.867341	0.533558	0.263335	0.141123
307	-0.793149	0.960905	0.727035	1.23207	0.976077	1.3057	-1.04259	-0.0150406	1.55923	0.567398	-0.467872	-0.524945	0.77643	0.612264	0.319002	0.212719
307.5	-0.913081	0.857469	0.738571	1.19128	1.06666	1.29322	-0.970726	0.00328332	1.58625	0.0631293	-0.345462	-0.55195	0.880854	0.60859	0.176359	0.185982
308	-1.0634	0.797352	0.845548	1.3176	1.04522	1.20921	-0.758174	-0.040484	1.53715	-0.529769	-0.442555	-0.603516	1.03488	0.66535	0.232885	0.221823
308.5	-1.21035	0.814678	0.761198	1.22814	1.11217	1.28782	-0.707049	-0.203419	1.47001	-0.816962	-0.506177	-0.612883	0.999538	0.604874	0.308779	0.141698
309	-1.29756	0.80938	0.738388	1.31455	1.03995	1.28822	-0.862527	-0.0482518	1.51814	-0.885501	-0.470202	-0.525093	1.05429	0.588322	0.296431	0.180983
309.5	-1.18786	0.777232	0.606731	1.29821	0.999787	1.30297	-0.805791	-0.206478	1.52871	-0.920744	-0.405664	-0.531525	0.975736	0.556413	0.319862	0.20455
310	-1.21233	0.870888	0.465664	1.12655	1.01246	1.3319	-0.664063	-0.253254	1.48997	-0.737378	-0.519913	-0.50891	0.944719	0.547769	0.321271	0.0999839
310.5	-1.10176	0.886925	0.343258	1.17512	1.02657	1.30452	-0.790788	-0.238653	1.48524	-0.302338	-0.625818	-0.521528	0.897678	0.613381	0.385852	0.152922
311	-0.979028	0.868561	0.49136	1.06337	1.09646	1.22502	-0.744847	-0.21963	1.5361	-0.0198941	-0.724619	-0.519551	0.858385	0.599453	0.411226	0.131639
311.5	-1.10907	0.775726	0.521576	0.973817	1.08609	1.33466	-0.806471	-0.131196	1.46871	0.215073	-0.532766	-0.442912	0.934712	0.641102	0.298912	0.136244
312	-1.19706	0.875251	0.584588	1.00631	1.10538	1.29487	-0.781561	-0.237094	1.36162	0.445419	-0.387344	-0.480556	0.911636	0.694733	0.184283	0.086313
312.5	-1.31908	0.956128	0.768888	1.08444	1.0524	1.12889	-0.919414	-0.305249	1.37251	0.64442	-0.57427	-0.534668	0.958848	0.627406	0.0512456	0.126643
313	-1.29506	1.07242	0.78473	1.17492	1.08222	1.20961	-0.903159	-0.133169	1.3053	0.749616	-0.57325	-0.559414	0.802444	0.616032	0.155259	0.0695077
313.5	-1.21972	1.20575	0.63192	1.09489	1.08561	1.14549	-0.874154	-0.131281	1.14731	0.592106	-0.521251	-0.662588	0.837521	0.57258	0.328508	-0.036527
314	-1.21871	1.18512	0.518556	1.05438	1.06916	1.15678	-0.757275	-0.213281	1.27105	0.288166	-0.45919	-0.729733	0.931417	0.496438	0.337623	0.0221395
314.5	-1.3005	1.19437	0.782806	0.980437	1.06197	1.13839	-0.789854	-0.176913	1.2447	0.0936005	-0.410369	-0.790776	0.880409	0.520662	0.378204	0.0251322
315	-1.26346	1.2866	0.850595	0.989463	1.05596	1.1451	-0.873265	-0.160306	1.20225	0.0431078	-0.322502	-0.793767	0.839972	0.414683	0.467921	0.0307329
315.5	-1.47214	1.20425	0.845044	0.918598	0.930526	1.13848	-0.932655	-0.162014	1.0156	-0.0393138	-0.226881	-0.664196	0.871152	0.45353	0.549907	0.0146611
316	-1.51359	1.02479	0.775414	1.0292	0.766806	0.960648	-0.993409	-0.111741	1.14529	-0.408392	-0.239395	-0.514198	0.791206	0.232845	0.57934	-0.115392
316.5	-1.48059	1.00391	0.650284	0.809051	0.865107	0.878849	-1.27408	-0.140678	1.16931	-0.458233	-0.314999	-0.621342	0.955645	0.174563	0.513778	-0.0455021
317	-1.4427	0.929903	0.626338	0.688667	0.772617	0.901873	-1.07767	-0.0822468	0.940823	-0.474505	-0.421405	-0.681781	0.815445	0.138119	0.34195	-0.111974
317.5	-1.42889	0.955709	0.790703	0.511425	0.918246	0.988438	-1.18526	-0.117477	1.01562	-0.634758	-0.35072	-0.661918	0.750658	0.210497	0.341543	-0.0903941
318	-1.4571	1.08645	0.895963	0.609689	1.00468	1.00027	-1.06945	-0.10531	1.09581	-0.613986	-0.272585	-0.754536	0.715075	0.186901	0.180587	-0.0939462
318.5	-1.46068	1.20223	0.936797	0.495684	0.961083	0.865553	-1.11573	-0.339951	1.04148	-0.405956	-0.236426	-0.678322	0.760441	0.174604	0.173667	-0.176761
319	-1.42625	1.21186	1.09251	0.469216	1.00632	0.714432	-0.98737	-0.468125	0.982595	-0.269345	-0.14166	-0.730778	0.827451	0.191971	0.194701	-0.264943
319.5	-1.40764	1.25116	0.941664	0.497463	1.16236	0.76431	-1.03538	-0.487857	0.993713	-0.216357	-0.134648	-0.741327	0.920439	0.222987	0.165263	-0.155893
320	-1.37902	1.19467	0.738965	0.42663	1.19223	0.734206	-1.11099	-0.40181	0.9926	-0.0860205	-0.116872	-0.804001	0.852319	0.204123	0.104664	-0.282124
320.5	-1.51804	1.26386	0.556369	0.395929	1.18134	0.813366	-1.23663	-0.471062	0.910529	-0.168232	-0.105736	-0.66293	0.797532	0.224449	0.226935	-0.256442
321	-1.57274	1.16942	0.478028	0.412007	1.2119	0.622804	-1.20295	-0.27969	0.826528	-0.335097	-0.128207	-0.774078	0.790905	0.302004	0.244845	-0.150235
321.5	-1.50186	1.35831	0.319583	0.398294	1.20005	0.598025	-1.1602	-0.342299	0.770316	-0.272348	-0.121809	-0.718556	0.913938	0.1412	0.129917	-0.250608
322	-1.55575	1.24161	0.437523	0.379064	1.12846	0.639688	-1.18112	-0.31865	0.858001	-0.421262	-0.0859226	-0.688652	0.853675	0.138206	0.160793	-0.280816
322.5	-1.58273	1.02509	0.5578	0.293457	1.15443	0.563553	-1.16071	-0.267061	0.841605	-0.516084	-0.147057	-0.698893	0.831746	0.140814	-0.0236337	-0.286341
323	-1.52521	1.04662	0.551643	0.225378	1.18929	0.573739	-1.03273	-0.227826	0.789722	-0.455367	-0.282131	-0.862939	0.794993	0.0293842	0.0327479	-0.386262
323.5	-1.47209	1.13025	0.467555	0.172789	1.14771	0.631129	-0.990212	-0.070712	0.807778	-0.275497	-0.456799	-0.852837	0.756942	0.120493	0.148326	-0.426498
324	-1.42676	1.07191	0.247636	0.217209	1.01669	0.648333	-0.930332	-0.113438	0.884518	-0.238084	-0.340833	-0.851609	0.783359	0.149223	0.185993	-0.347122
324.5	-1.50087	0.960735	0.107877	0.196255	1.09533	0.542434	-0.818271	-0.0803105	0.916597	-0.523546	-0.281076	-0.924608	0.700562	0.0524839	0.272239	-0.37578
325	-1.4738	0.87052	-0.020828	0.260859	1.003	0.510615	-0.768672	-0.0772914	0.854028	-0.89679	-0.285144	-1.0667	0.777009	-0.0383589	0.220115	-0.386706
325.5	-1.4814	0.829107	-0.0800236	0.353016	0.954659	0.457245	-0.788813	-0.0491242	0.795574	-1.0009	-0.129799	-0.934032	0.785297	-0.063335	0.230255	-0.426474
326	-1.45515	0.956304	-0.0166657	0.42932	1.0536	0.436948	-0.947567	-0.228544	0.73769	-0.80839	-0.0332277	-0.913351	0.683923	0.00134884	0.169901	-0.406145
326.5	-1.30761	1.06372	0.105501	0.300475	1.04425	0.490971	-1.05547	-0.317945	0.688746	-0.553991	-0.137979	-0.938064	0.664795	-0.00400467	0.176452	-0.490158
327	-1.3592	0.986875	0.265189	0.319229	1.06183	0.395989	-1.1711	-0.269398	0.581216	-0.220517	-0.0753853	-0.995582	0.679421	0.000311299	0.164264	-0.501266
327.5	-1.35466	0.883313	0.327976	0.337698	0.934419	0.333501	-1.41022	-0.1651	0.648358	0.0623403	-0.0774994	-0.957506	0.690878	0.166849	0.111179	-0.443085
328	-1.40547	0.854466	0.372995	0.273423	0.816064	0.41828	-1.37698	-0.255653	0.637852	0.272131	-0.24355	-0.961772	0.760073	0.133709	-0.000726396	-0.365614
328.5	-1.37936	0.8342	0.219585	0.194542	0.831923	0.349824	-1.30248	-0.0822468	0.638418	0.328872	-0.320554	-0.934815	0.637247	0.149569	-0.0365741	-0.265995
329	-1.30635	0.627076	0.371571	0.0383113	0.823924	0.289527	-1.28021	0.112004	0.582735	0.348381	-0.388676	-0.876734	0.726214	0.115582	-0.031404	-0.269279
329.5	-1.38091	0.623998	0.544261	-0.013248	0.75957	0.314395	-1.3778	0.0441522	0.628554	0.293886	-0.271116	-0.946782	0.771403	0.165582	-0.137449	-0.248667
330	-1.32417	0.634022	0.794957	-0.0791521	0.777354	0.394495	-1.34207	-0.164854	0.644078	0.0331106	-0.237788	-1.01215	0.740034	0.101576	-0.124512	-0.290262
330.5	-1.2447	0.746879	0.766609	-0.0547242	0.733778	0.412997	-1.42793	-0.358961	0.517735	-0.0314268	-0.182022	-1.00335	0.682451	0.080214	-0.080997	-0.209025
331	-1.25593	0.695428	0.925757	0.1297	0.742287	0.370602	-1.47756	-0.3973	0.504942	-0.260378	-0.259678	-0.975301	0.649136	0.012024	0.191028	-0.326905
331.5	-1.21705	0.684486	0.939179	0.310317	0.823669	0.369702	-1.41054	-0.448179	0.583166	-0.334675	-0.231068	-0.964769	0.539858	-0.0135323	0.327662	-0.430352
332	-1.00871	0.64223	0.924653	0.0940883	0.735893	0.41599	-1.34446	-0.287703	0.509903	-0.470949	-0.11495	-1.04481	0.615277	0.0338142	0.283928	-0.582772
332.5	-1.08708	0.638034	0.901209	0.00992607	0.683777	0.445309	-1.37305	-0.333374	0.357248	-0.63359	-0.0365951	-1.05765	0.569685	0.0921453	0.153249	-0.56799
333	-1.16919	0.652122	0.912502	-0.171475	0.789713	0.359027	-1.35135	-0.204711	0.326202	-0.527482	0.000249178	-1.06219	0.407168	0.119096	0.139584	-0.552437
333.5	-1.12405	0.655078	0.942419	-0.22267	0.724213	0.422902	-1.28206	-0.269189	0.331496	-0.274006	-0.0410028	-1.02174	0.338456	-0.0174611	0.163159	-0.527763
334	-1.11446	0.590531	0.783763	-0.228775	0.637252	0.399295	-1.28911	-0.294537	0.325486	-0.0129291	-0.0887762	-1.15683	0.354055	-0.0496352	0.177888	-0.533813
334.5	-1.11571	0.751784	0.545502	-0.175709	0.558966	0.418289	-1.20613	-0.397593	0.351502	0.266357	-0.278806	-1.16481	0.286176	-0.0112889	0.354295	-0.621033
335	-1.09774	0.802362	0.196721	-0.131586	0.562789	0.401265	-1.05951	-0.315946	0.341884	0.497381	-0.39151	-1.19794	0.323977	-0.132235	0.338894	-0.734222
335.5	-1.0601	0.668119	-0.0906806	-0.155785	0.537293	0.362765	-0.846541	-0.266719	0.508906	0.800356	-0.322445	-1.32021	0.298193	-0.170586	0.169868	-0.639461
336	-1.21204	0.543381	-0.181135	-0.060831	0.435061	0.333519	-0.872573	-0.194802	0.573612	0.83216	-0.216016	-1.27036	0.344415	-0.283608	0.104969	-0.760859
336.5	-1.23224	0.478182	-0.102689	-0.0425687	0.509207	0.499107	-0.751048	-0.221701	0.366565	0.661498	-0.193683	-1.1643	0.337303	-0.376174	-0.160386	-0.781823
337	-1.18268	0.348194	0.0801891	-0.0298572	0.638724	0.432261	-0.770206	-0.285301	0.438899	0.36449	-0.31328	-1.15405	0.32935	-0.373593	-0.272476	-0.719947
337.5	-1.20149	0.330329	0.0433799	-0.186875	0.479435	0.306113	-0.945979	-0.381756	0.373265	0.0290331	-0.331586	-1.2625	0.228533	-0.325517	-0.200973	-0.649779
338	-1.20231	0.604204	0.284251	-0.184981	0.342411	0.351566	-1.16225	-0.333284	0.291568	-0.316781	-0.20596	-1.25926	0.185548	-0.424692	-0.278313	-0.596115
338.5	-1.34671	0.654198	0.35205	-0.258154	0.405344	0.246751	-1.27091	-0.422605	0.325832	-0.310952	-0.191174	-1.23754	0.246019	-0.303867	-0.46264	-0.575435
339	-1.43987	0.599012	0.299071	-0.257006	0.427854	0.148187	-1.26118	-0.473869	0.300482	-0.453576	-0.210786	-1.37304	0.226988	-0.445375	-0.343011	-0.587306
339.5	-1.31263	0.532796	0.293512	-0.337519	0.314803	0.208965	-1.1922	-0.477428	0.423278	-0.758347	-0.195943	-1.50613	0.372854	-0.505105	-0.306155	-0.600015
340	-1.36826	0.407823	0.283277	-0.339349	0.417802	0.165381	-1.25201	-0.441662	0.409179	-1.03388	-0.204128	-1.55916	0.290037	-0.46563	-0.433086	-0.602178
340.5	-1.41922	0.589549	0.380626	-0.447358	0.434824	0.018721	-1.03055	-0.401473	0.318147	-1.25441	-0.122898	-1.52346	0.130524	-0.425012	-0.438222	-0.672001
341	-1.33454	0.513102	0.427182	-0.331432	0.362229	0.113741	-0.946368	-0.463744	0.413898	-1.18095	-0.175416	-1.48925	-0.0199683	-0.420771	-0.325814	-0.668502
341.5	-1.36153	0.61517	0.401411	-0.405492	0.3345	0.136107	-1.00513	-0.539208	0.375956	-1.07265	-0.151827	-1.5806	0.0150253	-0.264851	-0.409114	-0.579787
342	-1.34995	0.549172	0.467643	-0.383688	0.41747	0.120507	-1.03183	-0.589532	0.268139	-0.814318	-0.134534	-1.6017	-0.00671458	-0.252492	-0.311105	-0.639453
342.5	-1.27144	0.54644	0.541421	-0.41976	0.344915	-0.00243121	-0.944734	-0.510757	0.374005	-0.507018	-0.263138	-1.54841	-0.110573	-0.272045	-0.206461	-0.683591
343	-1.15948	0.384251	0.565827	-0.464606	0.382383	0.000825828	-0.932007	-0.504973	0.328466	-0.143392	-0.256613	-1.55617	-0.0425783	-0.318221	-0.139218	-0.717664
343.5	-1.22002	0.307336	0.36295	-0.32892	0.395357	0.0101107	-1.11238	-0.389676	0.374208	-0.166888	-0.159755	-1.67718	0.00639296	-0.384497	-0.0011267	-0.740009
344	-1.1907	0.273557	0.190284	-0.366911	0.440925	-0.0153128	-1.23805	-0.310653	0.367914	-0.272788	-0.181141	-1.66302	0.0567167	-0.446418	-0.000501866	-0.684891
344.5	-1.14749	0.138526	-0.0443432	-0.417362	0.405638	-0.0687345	-1.20441	-0.344002	0.335382	-0.429269	-0.363752	-1.67182	-0.132859	-0.348475	0.0530814	-0.568821
345	-1.14038	0.159482	-0.106933	-0.398378	0.366058	-0.13162	-1.21226	-0.24014	0.462099	-0.568318	-0.22603	-1.72992	-0.143	-0.314125	0.135726	-0.551743
345.5	-1.09342	0.288582	-0.220894	-0.373225	0.217819	-0.112817	-1.30629	-0.306339	0.427545	-0.705563	-0.236145	-1.63962	-0.144137	-0.432712	0.177501	-0.492483
346	-1.0435	0.429735	-0.101171	-0.371577	0.280569	0.0961412	-1.26206	-0.315624	0.537032	-0.831176	-0.261941	-1.51482	-0.0574704	-0.374724	0.0760454	-0.452206
346.5	-1.19968	0.497556	-0.0050255	-0.26712	0.344709	0.132109	-1.27933	-0.297989	0.554741	-0.864834	-0.211168	-1.44521	-0.212999	-0.4209	0.0571776	-0.571787
347	-1.10115	0.616836	0.18206	-0.0521899	0.343341	0.12138	-1.16157	-0.0830963	0.468609	-1.02068	-0.301038	-1.59706	-0.163375	-0.369868	0.108977	-0.407592
347.5	-1.08036	0.616769	0.281143	-0.106895	0.299404	0.0385464	-1.0666	-0.124948	0.394067	-1.15135	-0.238995	-1.62717	-0.130676	-0.299791	-0.0852331	-0.331774
348	-1.10477	0.531857	0.242831	-0.0868631	0.157401	0.0812873	-1.20111	-0.259166	0.429418	-0.997874	-0.315234	-1.46432	-0.132054	-0.348191	-0.129741	-0.3308
348.5	-1.04986	0.448921	0.379924	-0.0647705	0.175331	-0.0582777	-1.2501	-0.113535	0.434638	-0.889151	-0.207062	-1.38312	-0.0765546	-0.220679	-0.127326	-0.491006
349	-0.950731	0.422707	0.337313	0.0485206	0.225355	-0.0811279	-1.35521	-0.0766203	0.204632	-0.700748	-0.213201	-1.30923	-0.0610926	-0.251301	-0.0934146	-0.326168
349.5	-1.05835	0.495301	0.176865	0.113609	0.179437	-0.164805	-1.49857	-0.091693	0.0752082	-0.494572	-0.345203	-1.37802	-0.0516459	-0.054571	-0.228074	-0.342209
350	-0.901004	0.466806	0.088116	0.249804	0.243996	-0.191295	-1.41063	-0.383829	0.159512	-0.477545	-0.459277	-1.27261	-0.124151	-0.0255767	-0.118655	-0.368664
350.5	-0.929747	0.401417	-0.0264736	0.279832	0.0726019	-0.106741	-1.19297	-0.41977	0.18309	-0.327179	-0.416373	-1.29094	-0.396805	-0.0834583	-0.112724	-0.362754
351	-0.924797	0.381304	0.0329992	0.237135	-0.012169	-0.230787	-1.15811	-0.501651	0.106371	-0.00871175	-0.464847	-1.27859	-0.505648	-0.190734	-0.132829	-0.418406
351.5	-1.01149	0.314105	0.187424	0.189642	-0.108003	-0.0999613	-1.10721	-0.597443	0.22596	0.313254	-0.466117	-1.2226	-0.596693	-0.112341	-0.0835369	-0.439974
352	-1.12293	0.259982	0.0947132	0.143425	-0.0633965	-0.119267	-0.967844	-0.575754	0.157066	0.738798	-0.290011	-1.31021	-0.583484	-0.166035	0.0762733	-0.547054
352.5	-1.16224	0.312594	-0.0138739	0.20723	-0.0488207	-0.173753	-0.843027	-0.539427	0.020753	1.05113	-0.240625	-1.24609	-0.6189	-0.258441	-0.0559264	-0.560679
353	-1.37426	0.391877	-0.0767596	0.150267	0.046638	-0.143518	-0.802728	-0.627636	0.0668318	1.1855	-0.289445	-1.30023	-0.699105	-0.268066	0.0962886	-0.493259
353.5	-1.41709	0.491322	-0.0519463	0.210814	0.0724871	-0.164953	-0.900142	-0.609395	0.000321329	0.980116	-0.12393	-1.39065	-0.649174	-0.18459	0.0939284	-0.530066
354	-1.44471	0.424089	-0.0696295	0.172764	0.114558	-0.195431	-0.989876	-0.625532	0.0254621	0.654001	-0.215021	-1.52583	-0.792129	-0.236696	0.153586	-0.499341
354.5	-1.35681	0.617003	-0.0940109	0.153908	-0.0421403	-0.283985	-1.10037	-0.517262	-0.00394827	0.578921	-0.411529	-1.56797	-0.763677	-0.0538355	0.189199	-0.520787
355	-1.31966	0.589621	-0.0421197	0.156986	-0.070188	-0.229874	-1.05111	-0.465832	0.121007	0.378011	-0.521823	-1.67143	-0.831206	-0.117845	0.325188	-0.54784
355.5	-1.25473	0.562354	0.0200746	0.224161	-0.060134	-0.398384	-0.874273	-0.463789	0.00880599	-0.00506442	-0.652509	-1.72788	-0.843732	-0.280513	0.253207	-0.558291
356	-1.21738	0.417771	0.00931299	0.223619	-0.0826068	-0.351157	-0.747361	-0.440969	-0.016177	-0.238423	-0.675003	-1.68547	-0.806468	-0.295474	0.153981	-0.631341
356.5	-1.23752	0.423747	-0.0160927	0.25729	0.0550361	-0.294138	-0.706625	-0.327434	-0.0228384	-0.580614	-0.604949	-1.65542	-0.844135	-0.213434	0.0622692	-0.580286
357	-1.24798	0.402875	-0.143398	0.222518	-0.006353	-0.387147	-0.591163	-0.401682	-0.0938512	-0.844431	-0.573746	-1.51213	-0.968661	-0.165324	0.140862	-0.67276
357.5	-1.36708	0.412796	-0.359033	0.125759	-0.0979983	-0.265011	-0.607078	-0.523224	-0.143692	-0.927639	-0.617753	-1.56198	-1.02506	-0.24724	0.306921	-0.59136
358	-1.30671	0.410608	-0.51429	0.139214	-0.0669935	-0.381325	-0.732808	-0.339549	-0.136078	-1.09753	-0.433481	-1.585	-1.00248	-0.374598	0.221134	-0.569948
358.5	-1.30551	0.48944	-0.55851	0.0201045	-0.102224	-0.418367	-1.01516	-0.393067	-0.154338	-1.01492	-0.458416	-1.53197	-1.10544	-0.465409	0.0388944	-0.552372
359	-1.28858	0.343548	-0.500261	0.0133808	-0.0152038	-0.584399	-0.934129	-0.49746	-0.185066	-0.800092	-0.498314	-1.50452	-1.02455	-0.381146	-0.0224549	-0.519924
359.5	-1.34293	0.278136	-0.324039	-0.0213168	0.022428	-0.570512	-0.909606	-0.405122	-0.308296	-0.764261	-0.49928	-1.52327	-1.0096	-0.460194	0.0868765	-0.653343
360	-1.33421	0.288175	-0.237089	-0.159841	-0.0825069	-0.554651	-0.969336	-0.39371	-0.354619	-0.637592	-0.360294	-1.56925	-1.16378	-0.441114	-0.015201	-0.724109
360.5	-1.43808	0.328948	-0.241876	-0.443843	-0.136846	-0.536162	-0.945344	-0.542412	-0.374302	-0.327973	-0.267454	-1.63305	-1.16832	-0.462395	-0.0737159	-0.765689
361	-1.50287	0.282876	-0.189623	-0.47208	-0.162975	-0.565937	-1.01289	-0.525182	-0.431658	-0.360393	-0.211653	-1.61648	-1.27003	-0.496105	-0.100296	-0.710861
361.5	-1.58591	0.1915	-0.0696924	-0.543464	-0.263934	-0.645277	-1.01208	-0.712814	-0.292199	-0.0942522	-0.242937	-1.70078	-1.29371	-0.442816	-0.034207	-0.597338
362	-1.6579	0.245341	-0.0565444	-0.412637	-0.134014	-0.787468	-0.936391	-0.712846	-0.267112	0.137428	-0.466626	-1.72218	-1.30349	-0.515471	-0.00775074	-0.645782
362.5	-1.57621	0.11544	-0.191957	-0.385104	-0.209896	-0.623796	-0.921939	-0.784361	-0.312651	-0.0219401	-0.577345	-1.76892	-1.42463	-0.509607	-0.0892417	-0.589952
363	-1.48378	0.160798	-0.216595	-0.496303	-0.151311	-0.588709	-0.927091	-0.714654	-0.322698	-0.0998484	-0.591986	-1.81072	-1.48631	-0.612993	0.0212218	-0.617122
363.5	-1.65612	0.242224	-0.253735	-0.448449	-0.0646442	-0.707455	-0.945467	-0.703331	-0.306236	-0.215446	-0.593388	-1.61778	-1.46051	-0.662436	0.00817824	-0.689427
364	-1.71864	0.36189	-0.298571	-0.482702	-0.178028	-0.778338	-0.892517	-0.867169	-0.253574	-0.0686118	-0.56079	-1.60549	-1.45811	-0.779642	-0.0303844	-0.780353
364.5	-1.55453	0.265636	-0.32057	-0.530327	-0.123332	-0.832795	-0.766044	-0.774549	-0.339983	-0.0308704	-0.487341	-1.44311	-1.38324	-0.835961	-0.0960742	-0.813482
365	-1.50845	0.25753	-0.264552	-0.496239	-0.178174	-0.760318	-0.633603	-0.809914	-0.208387	-0.0390221	-0.388615	-1.48842	-1.39978	-0.778046	-0.160963	-0.749936
365.5	-1.53565	0.256823	-0.131682	-0.499838	-0.123057	-0.686943	-0.849591	-0.66833	-0.254019	-0.154791	-0.362999	-1.4876	-1.33722	-0.778824	-0.109077	-0.663618
366	-1.61901	0.206511	-0.209199	-0.605376	-0.149683	-0.785572	-1.12226	-0.639963	-0.13559	-0.279901	-0.302096	-1.39644	-1.2171	-0.683495	-0.237178	-0.689484
366.5	-1.795	0.239266	0.060364	-0.478658	-0.0757289	-0.708672	-1.27465	-0.65714	-0.130457	-0.154305	-0.381587	-1.41621	-1.36462	-0.591153	-0.187482	-0.770904
367	-1.75245	0.280461	0.0268167	-0.423291	-0.130599	-0.746144	-1.3482	-0.624151	-0.176213	-0.336299	-0.386924	-1.48573	-1.34566	-0.563964	-0.126829	-0.781782
367.5	-1.66702	0.224096	-0.0362931	-0.460986	-0.0984516	-0.728607	-1.18296	-0.550605	-0.078844	-0.443446	-0.347532	-1.47758	-1.21607	-0.644404	-0.26422	-0.718828
368	-1.63646	0.0646546	-0.195392	-0.33933	-0.112966	-0.616319	-0.949241	-0.560262	-0.171141	-0.389344	-0.487366	-1.23855	-1.2577	-0.710582	-0.314772	-0.78513
368.5	-1.57316	-0.0440532	-0.11848	-0.455224	-0.223011	-0.65868	-1.00338	-0.403359	-0.187247	-0.435541	-0.457205	-1.07991	-1.31153	-0.69705	-0.257472	-0.624758
369	-1.52378	0.0371704	-0.175554	-0.499156	-0.162284	-0.83143	-0.770875	-0.212864	-0.186369	-0.399796	-0.420056	-1.09802	-1.24843	-0.663868	-0.242357	-0.635212
369.5	-1.55705	0.0998964	-0.185687	-0.396425	-0.151108	-0.786278	-0.691732	-0.390223	-0.160914	-0.172177	-0.539523	-1.15224	-1.32579	-0.683378	-0.47776	-0.641433
370	-1.51479	0.187603	-0.298465	-0.288326	-0.245034	-0.814961	-0.741937	-0.710199	-0.183255	-0.0549933	-0.482618	-1.3157	-1.44228	-0.81679	-0.504272	-0.697683
370.5	-1.59574	0.0846847	-0.27188	-0.451943	-0.211607	-0.819783	-0.965098	-0.719684	-0.249788	-0.00231939	-0.598519	-1.33528	-1.30993	-0.850834	-0.557972	-0.749567
371	-1.51366	0.122173	-0.266939	-0.491773	-0.153489	-0.896124	-0.931515	-0.746415	-0.302383	-0.0782394	-0.703726	-1.28912	-1.33879	-0.765029	-0.626185	-0.747868
371.5	-1.51928	-0.0378915	-0.238913	-0.542243	-0.174887	-0.977689	-0.951632	-0.851899	-0.291774	-0.270957	-0.676309	-1.27596	-1.35504	-0.85741	-0.711397	-0.720485
372	-1.54873	-0.114474	-0.320898	-0.475002	-0.20559	-0.99084	-0.9585	-0.741041	-0.252735	0.00677611	-0.656528	-1.21826	-1.41846	-0.784109	-0.721399	-0.637623
372.5	-1.54584	-0.0618207	-0.364566	-0.536481	-0.198673	-0.928875	-1.03351	-0.745308	-0.316587	0.141634	-0.618287	-1.22358	-1.39728	-0.765614	-0.759316	-0.621503
373	-1.52505	-0.0534289	-0.339085	-0.501995	-0.225386	-0.841272	-1.06247	-0.813961	-0.331727	0.223122	-0.744819	-1.37895	-1.35759	-0.847292	-0.516401	-0.746934
373.5	-1.54436	-0.0439546	-0.241056	-0.409916	-0.199514	-0.788849	-1.00974	-0.872115	-0.0859951	0.267618	-0.701494	-1.37408	-1.36964	-0.700029	-0.528063	-0.712957
374	-1.60165	-0.0728175	-0.309251	-0.451328	-0.251564	-0.808555	-1.03888	-0.695587	-0.105037	0.0961668	-0.573949	-1.36083	-1.13406	-0.630386	-0.527529	-0.703008
374.5	-1.68704	0.0506541	-0.324428	-0.474205	-0.146713	-0.896333	-1.23546	-0.680331	-0.246934	-0.0850088	-0.533033	-1.31428	-1.14022	-0.664127	-0.580431	-0.783712
375	-1.73252	0.0529775	-0.571934	-0.526495	-0.125171	-0.984233	-1.26771	-0.700135	-0.257432	-0.201652	-0.306316	-1.48453	-1.13098	-0.660295	-0.542025	-0.879945
375.5	-1.75511	-0.0170563	-0.661806	-0.57137	-0.102208	-1.03601	-1.1436	-0.759089	-0.311753	-0.243305	-0.294574	-1.63925	-1.11532	-0.655931	-0.453642	-0.860067
376	-1.75376	-0.133754	-0.6141	-0.535864	-0.145024	-1.07887	-1.2239	-0.764637	-0.382607	-0.1374	-0.318699	-1.5945	-1.30608	-0.701435	-0.410774	-0.875517
376.5	-1.70053	-0.175268	-0.524799	-0.497506	-0.108968	-1.2316	-1.2159	-0.651033	-0.48427	-0.0933546	-0.338297	-1.40836	-1.35414	-0.720163	-0.441973	-0.825654
377	-1.81476	-0.198661	-0.638507	-0.524849	0.0167494	-1.03925	-0.849005	-0.676561	-0.430009	-0.215722	-0.440248	-1.35721	-1.42091	-0.655381	-0.473263	-0.957763
377.5	-1.73562	-0.262671	-0.547888	-0.496323	-0.0304839	-0.99637	-0.736751	-0.922603	-0.532949	-0.330676	-0.508657	-1.38849	-1.41583	-0.668106	-0.376114	-0.954896
378	-1.87271	-0.0161915	-0.466707	-0.661765	-0.0776121	-1.08857	-0.658098	-0.868955	-0.54278	-0.293465	-0.535485	-1.38245	-1.47179	-0.732908	-0.388657	-1.018
378.5	-1.82393	0.00776931	-0.175875	-0.695761	-0.141304	-1.08647	-0.733896	-0.921783	-0.498326	-0.234541	-0.409459	-1.40255	-1.51345	-0.859096	-0.466348	-1.02392
379	-1.70489	-0.125649	-0.136899	-0.828711	-0.252166	-1.04665	-0.735293	-1.12393	-0.457744	-0.162734	-0.477295	-1.42626	-1.47252	-0.922272	-0.640898	-1.04782
379.5	-1.53709	-0.232494	-0.0957366	-0.686047	-0.170129	-1.11891	-0.725456	-1.04083	-0.360614	0.0338873	-0.397049	-1.60286	-1.35732	-0.949087	-0.689895	-1.0085
380	-1.65105	-0.181579	-0.284995	-0.575355	-0.262339	-1.06489	-0.767405	-0.91	-0.451248	-0.0461978	-0.452607	-1.64552	-1.36146	-0.79803	-0.76793	-1.05091
380.5	-1.75056	-0.182916	-0.484086	-0.471596	-0.0957486	-1.05968	-0.980934	-0.813143	-0.5568	-0.0925098	-0.518339	-1.57857	-1.32942	-0.820231	-0.719525	-1.1019
381	-1.73316	-0.143418	-0.677747	-0.483574	-0.0311629	-1.02775	-1.13623	-0.826392	-0.474611	0.143384	-0.62596	-1.51114	-1.3073	-0.850482	-0.561134	-0.907915
381.5	-1.7304	-0.0486465	-0.789718	-0.537556	0.0332453	-0.97005	-1.25658	-0.876052	-0.434137	0.610612	-0.784457	-1.49115	-1.33116	-0.915609	-0.588049	-0.980437
382	-1.76598	0.0229947	-0.732944	-0.51518	0.024347	-0.927459	-1.193	-0.847113	-0.455701	0.626491	-0.909769	-1.42731	-1.35287	-1.00242	-0.474772	-1.0846
382.5	-1.57083	-0.230914	-0.857485	-0.47539	-0.00905127	-1.02985	-1.31213	-0.9364	-0.520039	0.455215	-0.785194	-1.43564	-1.30577	-1.00245	-0.299188	-1.1285
383	-1.42297	-0.354582	-0.733099	-0.426241	0.0798238	-1.02189	-1.1943	-0.886586	-0.592989	0.397357	-0.714925	-1.68415	-1.19233	-0.947436	-0.298881	-1.16317
383.5	-1.40887	-0.324033	-0.673032	-0.303575	-0.0141171	-1.07744	-1.26794	-0.942355	-0.435068	0.293687	-0.76379	-1.62335	-1.06218	-1.09022	-0.377097	-1.10687
384	-1.48951	-0.327974	-0.681687	-0.368771	-0.0850236	-1.08411	-1.28476	-0.889674	-0.441413	0.0748197	-0.836516	-1.61547	-1.08346	-1.17831	-0.461636	-1.11391
384.5	-1.59832	-0.24672	-0.595807	-0.175058	-0.121013	-1.08669	-1.32468	-0.962499	-0.455252	0.161947	-0.741889	-1.59261	-1.09568	-1.1268	-0.424989	-1.13741
385	-1.71837	-0.17066	-0.535044	-0.179825	0.00584823	-1.07472	-1.21868	-0.979469	-0.491436	0.374552	-0.771677	-1.6354	-0.922927	-1.03033	-0.329889	-0.955313
385.5	-1.79252	-0.0962808	-0.449296	-0.218922	-0.00340713	-1.038	-1.18296	-0.973864	-0.414358	0.611576	-0.912398	-1.50195	-0.859533	-1.02936	-0.298372	-0.969505
386	-1.6656	-0.137466	-0.512018	-0.372046	0.0637268	-1.08414	-1.21002	-1.09753	-0.384688	0.838297	-0.857057	-1.53196	-0.956019	-0.957208	-0.294174	-0.889388
386.5	-1.64956	-0.0830197	-0.512533	-0.330043	0.0539597	-1.14146	-1.07168	-0.989921	-0.482238	0.661662	-0.803495	-1.45628	-1.11613	-0.898219	-0.39223	-1.07628
387	-1.6055	0.0504201	-0.472082	-0.267848	0.0706992	-1.112	-1.02669	-0.897915	-0.459198	0.376255	-0.730845	-1.38997	-1.0249	-0.927067	-0.379396	-0.987081
387.5	-1.68364	0.103966	-0.529411	-0.313436	-0.0377183	-1.00124	-0.962604	-0.940791	-0.515522	0.188497	-0.736768	-1.34083	-1.01876	-0.826197	-0.446837	-0.979939
388	-1.66677	0.140373	-0.555826	-0.315606	-0.116057	-1.05098	-0.829044	-1.08725	-0.634484	0.209532	-0.602903	-1.33334	-1.15791	-0.804801	-0.560656	-0.904904
388.5	-1.6913	0.109872	-0.510866	-0.27304	-0.123248	-1.1534	-0.938234	-1.11063	-0.58263	0.251657	-0.634146	-1.45923	-1.13078	-0.808503	-0.486439	-0.854582
389	-1.78561	0.250257	-0.493545	-0.0973656	-0.178353	-1.13929	-1.06254	-1.00665	-0.639277	0.257839	-0.602877	-1.50432	-1.05317	-0.682441	-0.314614	-0.980256
389.5	-1.7629	0.0839146	-0.400834	-0.0796865	-0.0490662	-1.17594	-1.27863	-1.04091	-0.669264	0.0257708	-0.773399	-1.5081	-1.01224	-0.647446	-0.366027	-0.833071
390	-1.60727	-0.00880882	-0.397197	-0.0890715	-0.153787	-1.16873	-1.03821	-1.12859	-0.517573	-0.298094	-0.7874	-1.44532	-0.894338	-0.732249	-0.361339	-0.717925
390.5	-1.53074	0.108701	-0.603736	-0.0169386	-0.0545859	-1.14448	-0.889459	-1.22388	-0.618899	-0.373458	-0.686704	-1.34171	-0.963894	-0.73275	-0.284484	-0.766287
391	-1.44069	0.0851072	-0.739225	0.0822133	-0.132371	-1.18917	-0.858452	-1.13528	-0.575622	-0.46781	-0.4923	-1.39469	-0.981961	-0.747471	-0.256434	-0.70934
391.5	-1.41449	-0.00331238	-0.903933	-0.0453454	-0.181052	-1.17566	-0.831899	-1.09267	-0.496873	-0.503165	-0.567596	-1.44986	-0.921727	-0.73044	-0.405049	-0.841177
392	-1.45994	-0.132121	-1.0284	0.0564676	-0.340952	-1.2631	-0.842271	-1.07212	-0.458959	-0.297526	-0.495607	-1.34608	-0.942494	-0.673505	-0.534643	-0.957013
392.5	-1.51059	-0.0968519	-0.998938	0.0654338	-0.33102	-1.19379	-0.85917	-1.04739	-0.45923	-0.112871	-0.725484	-1.2681	-0.87297	-0.631256	-0.613187	-0.915565
393	-1.45317	0.00826254	-0.687942	0.130187	-0.348308	-1.32398	-0.811896	-1.06724	-0.55225	0.0159914	-0.743276	-1.31039	-0.754208	-0.60039	-0.489035	-0.782259
393.5	-1.38478	-0.0512424	-0.415094	-0.0338057	-0.295261	-1.25229	-0.896116	-1.28642	-0.726788	0.11809	-0.737955	-1.30266	-0.635949	-0.821332	-0.45417	-0.848827
394	-1.28337	-0.210606	-0.535805	-0.021156	-0.409585	-1.25942	-0.875062	-1.31672	-0.83439	0.225124	-0.816233	-1.4057	-0.602998	-0.741614	-0.481343	-0.914579
394.5	-1.15335	-0.225693	-0.733633	-0.0347697	-0.429438	-1.16165	-0.810793	-1.44039	-0.898979	0.289858	-0.708379	-1.51813	-0.502047	-0.611209	-0.518825	-0.82495
395	-1.36703	-0.218698	-0.918728	-0.148835	-0.356127	-1.19907	-0.582941	-1.56843	-0.893608	0.355699	-0.697	-1.48894	-0.58108	-0.553659	-0.601611	-0.863431
395.5	-1.47038	-0.304297	-1.00358	-0.118218	-0.418221	-1.2788	-0.476234	-1.4303	-1.03652	0.420044	-0.569824	-1.44609	-0.701799	-0.605499	-0.635755	-0.945555
396	-1.47521	-0.305646	-0.783498	-0.0442795	-0.429528	-1.27656	-0.520702	-1.11807	-0.978123	0.174138	-0.467115	-1.43118	-0.705158	-0.617665	-0.539743	-0.855313
396.5	-1.42425	-0.377925	-0.617376	-0.0764548	-0.400375	-1.38246	-0.671894	-0.965233	-0.909691	-0.232899	-0.401215	-1.47511	-0.702084	-0.589259	-0.558724	-0.779328
397	-1.50913	-0.382674	-0.472295	-0.0240331	-0.417342	-1.36553	-0.862915	-1.12509	-1.01773	-0.253342	-0.482761	-1.57744	-0.632454	-0.618301	-0.514399	-0.811053
397.5	-1.41526	-0.445509	-0.510319	0.0857725	-0.505876	-1.36316	-0.873348	-1.06691	-1.06261	-0.301278	-0.619044	-1.53249	-0.832044	-0.612948	-0.493934	-0.829415
398	-1.52736	-0.41867	-0.688503	-0.0372254	-0.456281	-1.27821	-0.864129	-0.957414	-0.910939	-0.148277	-0.684423	-1.57055	-0.784303	-0.63886	-0.639597	-0.914491
398.5	-1.6166	-0.211615	-0.85675	-0.271555	-0.423778	-1.35929	-0.846241	-0.919351	-0.877441	-0.250526	-0.748959	-1.58832	-0.875521	-0.651425	-0.727958	-0.882225
399	-1.52536	-0.273193	-0.804137	-0.23167	-0.345409	-1.43331	-1.01415	-1.04709	-0.997242	-0.339255	-0.721166	-1.73228	-0.867713	-0.779166	-0.715718	-0.909056
399.5	-1.4896	-0.204165	-0.645866	-0.186885	-0.402134	-1.51501	-0.934184	-0.998764	-1.00547	-0.402212	-0.603686	-1.76458	-0.831497	-0.73019	-0.728161	-0.840556
400	-1.51542	-0.172445	-0.668972	-0.123676	-0.450698	-1.43769	-0.793717	-0.958723	-1.03107	-0.241277	-0.730231	-1.80808	-0.793719	-0.805535	-0.908905	-0.891798
