# Supplementary material for: MEP Latencies Predict the Neuromodulatory Effect of cTBS Delivered to the Ipsilateral and Contralateral Sensorimotor Cortex
Source: PLoS One. 2015 Aug 11;10(8):e0133893. doi: 10.1371/journal.pone.0133893 (PMC4532482; doi:10.1371/journal.pone.0133893)
Supplement: S1 Dataset — MEP, SEP and TEP data were converted to .xls format from .mat format. (ZIP) [file pone.0133893.s001.zip › S1 Dataset_xlsx/SEP APPA CON T2.xlsx]

## Sheet: SEP
t [ms]	sub01	sub02	sub03	sub04	sub05	sub06	sub07	sub08	sub09	sub10	sub11	sub12	sub13	sub14	sub15	sub16
-250	0.953585	1.00321	1.48128	2.58944	1.09522	1.08849	-0.00589146	0.838201	1.67427	0.0162108	0.257335	-0.231625	-0.299533	1.14827	-1.01235	0.246265
-249.5	0.960429	1.00242	1.16608	2.51532	0.993039	1.14511	0.00523256	0.791589	1.49202	0.079485	0.000756034	-0.166054	-0.301087	1.0568	-1.03292	0.249734
-249	0.89162	0.96728	1.19078	2.63378	1.06857	1.1527	-0.0432673	0.811211	1.45781	0.136308	-0.351854	-0.228352	-0.136398	1.14133	-1.03246	0.23453
-248.5	1.01058	0.792473	1.24366	2.78927	1.11176	1.19565	-0.0127292	0.755086	1.57996	0.307236	-0.45263	-0.327482	-0.190062	1.29797	-1.00298	0.145073
-248	1.14453	0.779031	1.31814	2.8201	1.21528	1.17846	0.114892	0.836774	1.7947	0.512134	-0.434906	-0.321779	-0.181826	1.20989	-0.611633	0.162819
-247.5	1.13306	0.709915	0.993111	2.71042	1.08428	1.08475	0.187545	0.800394	1.59474	0.763713	-0.246986	-0.281133	-0.102869	1.20591	-0.544223	0.189303
-247	1.15936	0.581308	0.858984	2.71404	1.10463	1.10359	0.270033	0.969325	1.33926	0.994383	-0.200218	-0.182852	-0.19213	1.20423	-0.573358	0.161172
-246.5	1.05103	0.880458	1.00944	2.68201	1.11117	1.17433	0.217909	0.865867	1.22438	0.929996	-0.304726	-0.135953	-0.342034	1.31878	-0.706145	0.323505
-246	1.09957	0.757851	1.06258	2.68999	1.04788	1.22967	0.220507	0.872613	1.26028	0.581442	-0.361234	-0.184711	-0.377856	1.34251	-0.689768	0.385081
-245.5	1.18133	0.837428	1.15489	2.66667	1.03157	1.25878	0.308883	1.0061	1.37479	0.373367	-0.220605	-0.214591	-0.329537	1.33711	-0.877856	0.219224
-245	1.35119	0.949832	1.24746	2.68221	1.04326	1.30019	0.387982	0.990719	1.62708	0.24797	-0.360482	-0.25073	-0.337339	1.31719	-0.712543	0.306393
-244.5	1.29683	0.990169	1.32684	2.60287	0.885642	1.37257	0.293795	0.763451	1.6384	0.0373594	-0.338507	-0.181999	-0.410403	1.29243	-0.51603	0.328453
-244	1.34699	0.870781	1.25289	2.60502	0.905471	1.34007	0.345878	0.766919	1.53167	-0.0232748	-0.458028	0.0708647	-0.485928	1.26968	-0.214348	0.399481
-243.5	1.25798	0.863672	1.13346	2.66448	0.959058	1.29006	0.390573	0.789205	1.63402	0.0250613	-0.314851	0.0433229	-0.529203	1.24025	-0.0139227	0.386598
-243	1.10857	0.895017	1.18934	2.69887	0.860959	1.34753	0.322925	0.822535	1.6217	0.151215	-0.232304	0.174085	-0.670179	1.26409	-0.0322036	0.421633
-242.5	1.20802	0.971084	1.18714	2.52942	0.920268	1.31932	0.228695	0.860316	1.68795	0.492077	-0.159261	-0.0589046	-0.493279	1.16797	-0.194095	0.421008
-242	1.15424	0.928557	1.09312	2.53272	0.932414	1.31774	0.175605	0.848327	1.45209	0.694359	-0.100245	-0.039011	-0.388123	1.21533	-0.461381	0.404301
-241.5	1.25709	0.923022	1.0165	2.43755	1.03395	1.34875	0.260728	0.868047	1.47676	0.923187	-0.119678	-0.113635	-0.458055	1.16731	-0.842519	0.251517
-241	1.28091	0.75839	0.973032	2.44428	1.03082	1.31658	0.158935	0.987397	1.64196	0.978792	-0.256041	-0.12226	-0.561934	1.16724	-0.829945	0.17968
-240.5	1.28113	0.653003	0.919178	2.46327	0.963668	1.29346	0.2058	1.02161	1.71142	0.801865	-0.281745	-0.244161	-0.429796	1.13588	-0.737396	0.142035
-240	1.339	0.574075	1.0325	2.46128	0.897656	1.37613	0.359224	1.08342	1.74133	0.508477	-0.210213	-0.146814	-0.306885	1.2345	-0.657013	0.00617003
-239.5	1.33011	0.589948	1.22029	2.30434	1.03303	1.29444	0.263669	1.08994	1.621	0.403752	-0.306337	-0.0444485	-0.193435	1.2085	-0.491269	0.0954257
-239	1.36361	0.582914	1.0281	2.37792	0.956129	1.24613	0.26752	1.06737	1.68056	0.270575	-0.261951	0.0026416	-0.253507	1.06705	-0.325341	0.0486587
-238.5	1.45429	0.658653	0.932301	2.25412	0.8895	1.28435	0.128388	1.12041	1.7446	0.461996	-0.200237	0.0215997	-0.329986	1.15894	-0.468078	0.139105
-238	1.30393	0.610052	0.837045	2.34382	0.842747	1.28735	0.184217	1.11982	1.67719	0.707973	-0.152628	0.110249	-0.453464	1.19224	-0.78261	-1.55496e-06
-237.5	1.33458	0.579874	0.934907	2.13781	0.914803	1.30574	0.222364	1.10189	1.59503	0.871061	-0.00105467	0.191809	-0.479279	1.20878	-0.802385	0.0405594
-237	1.25861	0.713645	0.983636	2.1797	0.949902	1.23854	0.125938	1.05787	1.61003	0.811738	0.0853048	0.180258	-0.326831	1.27518	-0.747566	0.0112567
-236.5	1.37278	0.442971	0.753918	2.21182	0.960234	1.23935	0.0118188	1.08538	1.70258	0.666248	-0.0133998	0.267252	-0.20653	1.27118	-0.82612	0.0803322
-236	1.28509	0.430524	0.683681	2.28327	0.954869	1.27	-0.0132967	1.0215	1.75607	0.48965	-0.150512	0.168599	-0.0360499	1.17097	-0.784697	0.0272079
-235.5	1.23504	0.46746	0.639114	2.3123	0.940595	1.19235	0.0372102	1.02532	1.81463	0.319785	-0.252107	0.18888	-0.14019	1.24164	-0.591446	0.335842
-235	1.24852	0.518352	0.730022	2.22591	0.928997	1.30095	-0.0608573	1.09626	1.86025	-0.024428	-0.452613	0.183225	-0.11991	1.17732	-0.543785	0.45408
-234.5	1.21198	0.61217	0.845727	2.30181	0.97713	1.2418	-0.0167861	1.17525	1.81479	-0.0447684	-0.533724	0.0741899	-0.0496649	1.1782	-0.677682	0.469514
-234	1.3377	0.622636	0.784648	2.39486	1.0049	1.27695	-0.145639	1.12691	1.92047	0.134992	-0.563886	0.0907647	-0.0571042	1.2212	-0.887402	0.451855
-233.5	1.35835	0.593598	0.829745	2.38285	0.94766	1.31358	-0.30376	1.15549	1.89451	0.29353	-0.7387	0.115288	-0.0193709	1.27863	-0.835384	0.36211
-233	1.3177	0.436448	0.977811	2.42716	1.11242	1.31713	-0.314673	1.16702	1.86146	0.418595	-0.790115	-0.145808	0.0909381	1.42551	-0.597049	0.277722
-232.5	1.3044	0.408183	0.982128	2.51613	1.06737	1.4323	-0.382446	1.27176	1.99624	0.449668	-0.806778	-0.169584	0.0201176	1.39508	-0.476029	0.271979
-232	1.37709	0.398579	1.1195	2.54488	1.08558	1.35647	-0.297995	1.25564	2.06465	0.547705	-0.738159	-0.335093	-0.107545	1.30231	-0.44198	0.275092
-231.5	1.44146	0.467425	1.16326	2.55881	0.991483	1.39797	-0.12033	1.27562	2.0046	0.429613	-0.545769	-0.382543	-0.0180853	1.311	-0.0835045	0.310567
-231	1.36761	0.504729	1.21447	2.45789	0.966047	1.51069	-0.240246	1.2622	2.05725	0.478622	-0.632646	-0.228148	0.107414	1.3814	-0.0535231	0.38145
-230.5	1.37612	0.584169	1.28818	2.35846	1.02059	1.5123	-0.284984	1.21674	2.016	0.445301	-0.670414	-0.0785727	0.16582	1.45355	-0.229745	0.433166
-230	1.24643	0.763626	1.10607	2.26406	0.982584	1.53491	-0.319223	1.26761	2.07962	0.300016	-0.611943	0.0783734	0.0688571	1.43062	-0.121786	0.389803
-229.5	1.2674	0.88763	0.757284	2.26894	0.996702	1.52371	-0.281958	1.19652	2.1053	0.186947	-0.61732	0.188583	0.105852	1.50506	-0.102223	0.348344
-229	1.23749	0.925023	1.01657	2.35753	1.22578	1.52	-0.260353	1.33523	1.96693	0.309663	-0.733416	0.226672	0.100646	1.54172	-0.000776919	0.139253
-228.5	1.27724	0.800296	1.14793	2.46643	1.19402	1.48603	-0.253768	1.35671	1.99185	0.336146	-0.619214	0.21271	0.0957678	1.47498	0.0555995	0.0403396
-228	1.14775	0.814484	1.26739	2.35487	1.13316	1.58801	-0.116148	1.37244	2.09506	0.582844	-0.630951	0.315756	0.14638	1.57533	0.33245	0.164426
-227.5	1.13658	0.655206	0.995682	2.22771	1.21391	1.47268	-0.000530316	1.25967	2.09035	0.722	-0.639899	0.489623	0.185868	1.62031	0.379689	0.289228
-227	1.16633	0.621007	0.907877	2.32389	1.22019	1.49625	0.0419737	1.26663	1.96184	0.926133	-0.484008	0.497718	0.130578	1.55066	0.222606	0.335842
-226.5	1.24307	0.661205	0.874595	2.19563	1.26451	1.47756	0.289091	1.26845	2.06347	0.892558	-0.281525	0.536253	0.0655385	1.57135	0.160098	0.214177
-226	1.28271	0.817349	0.866571	2.1458	1.25615	1.46954	0.410662	1.22072	2.11443	0.740975	-0.342431	0.381885	0.117371	1.53383	0.118985	0.261687
-225.5	1.3913	0.814859	1.02733	2.1434	1.27342	1.47133	0.252359	1.23934	2.11954	0.741067	-0.674089	0.258955	0.23973	1.53429	0.0123909	0.110138
-225	1.38699	0.800143	1.07617	2.08931	1.2639	1.62017	0.0366903	1.23727	1.86144	0.670855	-0.691377	0.135537	0.185365	1.40556	-0.0467103	0.0984347
-224.5	1.39869	0.855244	1.04165	2.0528	1.27497	1.65685	-0.0995016	1.16098	1.97995	0.67398	-0.616876	-0.056767	0.219438	1.38793	0.0622003	0.116276
-224	1.38773	0.926224	0.892863	2.12793	1.31149	1.60853	0.109807	1.14384	1.86713	0.746184	-0.515389	-0.0101705	0.308392	1.32542	0.423819	0.139097
-223.5	1.24836	0.799417	0.951562	2.01566	1.36073	1.46013	0.266421	1.06725	1.84062	0.693269	-0.488395	0.0219966	0.404182	1.40027	0.534623	0.210826
-223	1.16824	0.905269	0.983059	2.27194	1.30262	1.49256	0.327244	1.07567	1.79113	0.586257	-0.467289	0.0597561	0.379767	1.34069	0.567469	0.317693
-222.5	1.08027	0.807226	1.08435	2.17409	1.35458	1.4898	0.374771	1.10645	1.81122	0.318707	-0.411824	0.344469	0.385539	1.39528	0.512529	0.422569
-222	1.08769	0.738761	1.11101	2.00718	1.36629	1.61268	0.219194	1.14581	1.82069	0.0812531	-0.271002	0.242177	0.406192	1.34165	0.499562	0.472297
-221.5	0.979055	0.640885	1.19532	1.97639	1.3569	1.53384	0.0789159	1.14617	1.637	0.0986218	-0.31297	0.0786102	0.228153	1.36004	0.0497037	0.419661
-221	1.05756	0.580638	1.2415	2.02504	1.45982	1.53687	0.0588698	1.18625	1.70205	-0.115543	-0.348159	0.0583289	0.221887	1.32189	-0.0799316	0.239569
-220.5	0.913905	0.542861	1.10527	2.05857	1.4072	1.52478	-0.0448781	1.10474	1.95453	-0.254628	-0.245114	0.0197295	0.231485	1.23072	0.0282433	0.418369
-220	1.04704	0.493332	1.09046	1.99468	1.44048	1.45145	-0.0257415	1.06551	1.89249	-0.279172	-0.418695	-0.0603866	0.390756	1.03526	0.0944324	0.321094
-219.5	0.877797	0.507357	1.2391	1.71854	1.48655	1.5533	-0.0485046	1.09632	1.83847	0.00436325	-0.557086	-0.0646025	0.416886	1.06841	0.242586	0.300391
-219	0.940205	0.478098	1.0935	1.57469	1.62617	1.49548	-0.240824	1.18278	1.58836	0.365625	-0.585776	-0.0422965	0.543739	1.18447	0.264854	0.234261
-218.5	0.901017	0.469639	1.08262	1.41215	1.55622	1.40048	-0.399416	1.24337	1.51421	0.564028	-0.462694	0.0450802	0.701348	1.14813	0.14953	0.229705
-218	0.904048	0.485316	1.20273	1.47044	1.57877	1.42175	-0.335282	1.16279	1.6058	0.760113	-0.425614	0.0695284	0.799832	1.22375	-0.0378453	0.197689
-217.5	0.859275	0.599272	1.26095	1.48934	1.5776	1.50624	-0.344512	1.00478	1.58507	0.941399	-0.347299	0.0498509	0.747172	1.13495	-0.0928738	0.105144
-217	0.845787	0.634939	1.22557	1.48363	1.55337	1.48393	-0.398516	1.00925	1.50697	1.00217	-0.278586	0.0631389	0.855131	1.07967	-0.0431351	0.221884
-216.5	0.849508	0.37344	0.98168	1.48692	1.55216	1.55548	-0.40718	1.0473	1.47406	1.08399	-0.212828	0.0366414	0.763638	1.07914	-0.0164738	0.236401
-216	0.733321	0.367374	0.867011	1.3917	1.59558	1.54741	-0.432996	1.06058	1.46538	1.08101	-0.185276	-0.155367	0.748923	1.08578	-0.00831887	0.333808
-215.5	0.637971	0.354782	0.872702	1.41605	1.60388	1.44445	-0.389167	1.06586	1.47344	0.93027	-0.324968	-0.155487	0.675748	1.01359	-0.0853414	0.48043
-215	0.637188	0.432335	0.925889	1.58567	1.70856	1.43922	-0.291518	1.00906	1.653	0.76626	-0.436235	-0.167164	0.581717	1.09721	0.079332	0.474827
-214.5	0.615974	0.556449	0.788858	1.5971	1.71502	1.48997	-0.356485	1.00408	1.69701	0.534525	-0.500079	-0.057925	0.597418	1.07867	-0.0145891	0.445218
-214	0.509842	0.511322	0.810477	1.46707	1.66767	1.56505	-0.473422	1.00737	1.70485	0.717447	-0.606318	-0.00650915	0.649306	1.06272	-0.249895	0.456912
-213.5	0.487979	0.607522	0.886638	1.48009	1.65037	1.65565	-0.499293	0.994009	1.71176	0.84594	-0.539994	0.0365718	0.750005	1.01074	-0.353916	0.499612
-213	0.40065	0.585698	0.869687	1.41263	1.74034	1.68628	-0.579651	0.923026	1.7019	0.826476	-0.581383	0.0459422	0.981278	0.998579	-0.297035	0.39672
-212.5	0.54201	0.494177	0.808419	1.51938	1.77397	1.64927	-0.507973	1.07545	1.69154	0.540912	-0.660573	0.0685346	0.863036	1.05112	-0.469705	0.427994
-212	0.388619	0.390237	0.811127	1.45278	1.75114	1.67504	-0.394545	1.00069	1.57687	0.416628	-0.922819	0.287233	0.923079	1.00571	-0.339227	0.505754
-211.5	0.530482	0.374639	0.947049	1.48368	1.74794	1.68011	-0.370717	0.967238	1.44609	0.38331	-0.870125	0.384712	1.01545	1.07779	-0.0140102	0.489506
-211	0.618574	0.474352	1.06537	1.56625	1.78051	1.67455	-0.258656	0.893604	1.58403	0.350052	-0.813814	0.511922	0.997434	1.03231	0.151971	0.516193
-210.5	0.527676	0.78483	1.12181	1.4334	1.61224	1.75733	-0.370531	0.863314	1.61388	0.226783	-0.742536	0.541338	0.92456	1.10078	0.148331	0.532628
-210	0.464512	0.829023	0.996834	1.31638	1.72345	1.65597	-0.441187	0.762596	1.66958	0.0358372	-0.715439	0.522222	0.922613	1.02556	0.0058122	0.594183
-209.5	0.347557	0.721296	0.750606	1.34242	1.68737	1.70639	-0.246464	0.797219	1.59492	-0.182799	-0.577215	0.484315	0.988958	1.18546	-0.0376324	0.62191
-209	0.323855	0.77122	0.796355	1.3923	1.68129	1.74306	-0.25705	0.857434	1.55646	-0.153625	-0.541241	0.427867	0.909004	1.043	-0.0100054	0.603729
-208.5	0.170978	0.781968	0.920412	1.45413	1.72677	1.73163	-0.181718	0.851712	1.55645	-0.26461	-0.494177	0.49575	0.811565	0.994035	0.284944	0.595343
-208	0.206195	0.837735	1.00095	1.64158	1.52581	1.7092	-0.276821	0.837802	1.58808	-0.14881	-0.537251	0.256733	0.763904	0.763859	0.55575	0.688845
-207.5	0.194622	0.774835	0.810924	1.62533	1.56414	1.62949	-0.167904	0.764822	1.70904	0.132965	-0.517832	0.14908	0.779991	0.675885	0.662496	0.621282
-207	0.256479	0.830882	0.701097	1.46491	1.48141	1.69924	-0.173402	0.843252	1.66773	0.333686	-0.496624	0.167606	0.660135	0.702053	0.528551	0.618137
-206.5	0.332291	0.825611	1.0241	1.40849	1.46362	1.74939	-0.226822	0.872765	1.64049	0.460447	-0.392903	0.192627	0.827042	0.694633	0.541006	0.645894
-206	0.431122	0.786648	1.08116	1.35957	1.44214	1.81637	-0.197141	0.83966	1.6585	0.430185	-0.382645	0.216563	0.784355	0.627363	0.445752	0.56742
-205.5	0.181513	0.743118	1.13107	1.28245	1.39956	1.87058	-0.177114	0.878877	1.504	0.21963	-0.388929	0.256997	0.868059	0.715934	0.26242	0.464668
-205	-0.0153843	0.69721	1.09691	1.27852	1.34294	1.82091	0.0490296	0.832342	1.41939	0.128189	-0.568587	0.195592	0.89332	0.698314	-0.160311	0.468067
-204.5	-0.0742184	0.674779	1.01014	1.35369	1.45841	1.82515	0.0667931	0.713768	1.4203	0.0839149	-0.755666	0.154748	0.991718	0.575751	-0.233124	0.469581
-204	-0.081059	0.511619	0.896937	1.408	1.34784	1.80205	-0.0739765	0.655937	1.41833	0.012717	-0.878294	0.135147	0.891252	0.768304	0.143746	0.534943
-203.5	-0.202403	0.521815	0.884997	1.26729	1.39017	1.7258	-0.28232	0.735169	1.47633	0.350239	-0.656173	0.13678	0.774048	0.791472	0.254172	0.498053
-203	-0.418967	0.626509	0.826748	1.22377	1.31652	1.65366	-0.535575	0.687046	1.43041	0.751311	-0.422973	0.132922	0.764718	0.81009	0.0459949	0.494757
-202.5	-0.548567	0.85298	0.858554	1.24062	1.37404	1.69437	-0.556281	0.74518	1.27575	0.79639	-0.295131	0.284059	0.960691	0.721717	0.000600306	0.577067
-202	-0.605809	0.827179	0.724272	1.27627	1.38042	1.60417	-0.452241	0.787334	1.30267	0.837219	-0.206219	0.339869	0.967385	0.661635	-0.146898	0.577244
-201.5	-0.622241	0.904328	0.789457	1.17439	1.37349	1.7209	-0.33791	0.622151	1.46832	0.858531	-0.339526	0.209742	0.893498	0.65704	-0.431175	0.498405
-201	-0.503415	0.888987	0.647197	1.14084	1.44869	1.63043	-0.282007	0.584947	1.54393	0.686917	-0.215473	0.198457	0.902865	0.709762	-0.508955	0.507792
-200.5	-0.547723	0.851823	0.618629	0.984502	1.4743	1.6347	-0.242461	0.64671	1.4233	0.514007	-0.237826	0.092421	1.01009	0.860456	-0.408421	0.515198
-200	-0.569345	0.645075	0.806672	0.950382	1.43913	1.6496	-0.180105	0.517335	1.42727	0.60939	-0.400803	0.206363	1.13316	0.675761	-0.342641	0.436344
-199.5	-0.566898	0.583715	1.02702	0.931749	1.37716	1.58304	-0.148038	0.524417	1.43768	0.740636	-0.507905	0.107263	0.981085	0.568785	-0.289242	0.516298
-199	-0.552655	0.587322	0.895261	0.958491	1.37253	1.48603	-0.185999	0.341296	1.24387	0.865202	-0.430693	0.0971181	0.936554	0.654404	-0.405684	0.507537
-198.5	-0.453213	0.837807	0.823511	0.851816	1.35038	1.52778	-0.17886	0.415375	1.20824	0.841455	-0.248077	0.0287072	0.914957	0.583514	-0.644458	0.584531
-198	-0.452298	0.586447	0.877901	0.940352	1.31729	1.38359	-0.134761	0.494567	1.27161	0.703352	-0.14362	0.045134	0.821778	0.479559	-0.790251	0.447059
-197.5	-0.441271	0.691474	1.05997	0.892086	1.24613	1.40568	-0.217065	0.368187	1.30109	0.403518	-0.238182	0.024505	0.949016	0.227854	-0.738728	0.460606
-197	-0.487958	0.871143	1.13009	0.765964	1.2761	1.41527	-0.228188	0.366234	1.21142	-0.177704	-0.355438	-0.0781723	1.09819	0.252426	-0.654416	0.350396
-196.5	-0.55492	0.548806	0.979117	0.695221	1.37454	1.44833	-0.151389	0.408066	1.20625	-0.587495	-0.527854	0.0338027	1.0339	0.306066	-0.626834	0.332014
-196	-0.486839	0.520664	0.951327	0.550407	1.40332	1.54216	-0.217951	0.442467	1.2138	-0.646592	-0.584876	0.0617055	1.04213	0.313226	-0.507863	0.200916
-195.5	-0.574232	0.393353	0.971277	0.679605	1.33073	1.46586	-0.390578	0.474288	1.20682	-0.426936	-0.668951	0.144645	1.09937	0.32248	-0.234168	0.272457
-195	-0.657304	0.426166	1.08111	0.565111	1.27922	1.53751	-0.493444	0.445744	1.1576	-0.203081	-0.728936	0.29242	1.12344	0.342155	-0.129265	0.355369
-194.5	-0.72847	0.498462	1.08938	0.570247	1.40486	1.51002	-0.291239	0.430484	1.02132	-0.047701	-0.645941	0.25239	1.10435	0.317845	-0.319076	0.439506
-194	-0.727074	0.586716	1.19297	0.712423	1.3255	1.5649	-0.107741	0.407885	0.97589	0.190176	-0.395444	0.141522	1.11763	0.469836	-0.59502	0.502339
-193.5	-0.701049	0.770004	1.15925	0.74241	1.33272	1.53878	-0.2142	0.472366	1.09115	0.557432	-0.407191	0.1967	1.11376	0.517532	-0.613601	0.420297
-193	-0.647128	0.668461	1.15033	0.565088	1.40696	1.50357	-0.324327	0.483047	1.21991	0.587364	-0.513381	0.112671	1.07429	0.54418	-0.551632	0.383623
-192.5	-0.703977	0.510029	1.24249	0.670522	1.33801	1.57049	-0.361729	0.467898	1.34232	0.62584	-0.602509	0.0841883	0.906084	0.572696	-0.533923	0.353183
-192	-0.625099	0.544817	1.22156	0.720604	1.23751	1.49748	-0.572298	0.44358	1.28744	0.641519	-0.781774	0.148361	0.851538	0.473912	-0.33267	0.19302
-191.5	-0.700341	0.539398	1.27997	0.710233	1.23993	1.45316	-0.692263	0.438545	1.42105	0.753478	-0.748109	0.320356	0.892022	0.445123	-0.0208956	0.330106
-191	-0.693469	0.705078	1.11573	0.716846	1.33032	1.55473	-0.595435	0.381229	1.3914	0.875113	-0.630087	0.407984	0.930494	0.409116	0.169341	0.399041
-190.5	-0.706194	0.717004	1.09765	0.809513	1.34189	1.52017	-0.532741	0.346536	1.24285	0.649278	-0.476253	0.43229	1.00325	0.400403	0.15224	0.267164
-190	-0.609951	0.855671	0.931761	0.728375	1.30088	1.49005	-0.478516	0.301431	1.13657	0.821266	-0.350515	0.361967	0.938865	0.482711	0.205495	0.312844
-189.5	-0.511301	0.821577	0.780405	0.749463	1.2543	1.47236	-0.585536	0.222197	1.08379	0.679884	-0.0935082	0.129858	0.849114	0.386074	0.373297	0.413516
-189	-0.457452	0.749682	0.993521	0.872574	1.17189	1.30933	-0.671325	0.311001	0.954133	0.262264	-0.178545	0.19142	0.725156	0.406533	0.397654	0.254237
-188.5	-0.448565	0.626352	1.07982	0.914588	1.1409	1.34145	-0.537189	0.366576	0.878594	0.139979	-0.193102	0.0988289	0.644279	0.448472	0.576641	0.269133
-188	-0.53881	0.599082	1.0846	0.859811	1.23859	1.31017	-0.454969	0.379659	0.885187	0.0460144	-0.0880938	0.316398	0.540529	0.546501	0.697408	0.35656
-187.5	-0.550796	0.707713	0.772874	0.830473	1.16583	1.20718	-0.622149	0.252388	0.887244	0.0656426	-0.193483	0.404802	0.624759	0.616208	0.492944	0.387752
-187	-0.6905	0.526076	0.76909	0.608621	1.22774	1.23662	-0.804375	0.197406	0.817698	0.108701	-0.367538	0.31499	0.509591	0.675375	0.379285	0.400546
-186.5	-0.661334	0.732354	0.892593	0.576915	1.19276	1.23256	-0.896826	0.190115	0.882751	0.286725	-0.2544	0.262645	0.511586	0.483425	0.348087	0.44848
-186	-0.744617	0.79479	0.957278	0.547534	1.26325	1.22528	-0.903752	0.150403	0.717102	0.437851	-0.230044	0.363965	0.686824	0.437816	0.309716	0.455887
-185.5	-0.649132	0.782238	0.807005	0.437043	1.24825	1.27387	-0.790754	0.201974	0.69826	0.522917	-0.182956	0.326976	0.770747	0.533626	0.325795	0.245922
-185	-0.640295	0.82246	0.745775	0.534571	1.21301	1.30289	-0.881308	0.205011	0.695337	0.493615	-0.153716	0.208712	0.823074	0.566307	0.0426215	0.362742
-184.5	-0.6467	0.713582	0.849804	0.406897	1.18899	1.28185	-0.923845	0.144165	0.523625	0.500937	-0.0567971	0.103178	0.6618	0.442121	0.10376	0.353516
-184	-0.627911	0.565487	0.930076	0.410078	1.1775	1.1756	-0.825277	0.224269	0.432514	0.479157	-0.0817228	0.17248	0.721066	0.39177	0.362312	0.218784
-183.5	-0.650687	0.58009	0.886053	0.196628	1.14049	1.08373	-0.697447	0.217151	0.371002	0.572587	-0.0229016	0.263899	0.656274	0.343874	0.323698	0.217469
-183	-0.744139	0.719654	0.945016	0.161112	1.15645	1.07473	-0.494236	0.327237	0.322598	0.566107	-0.163599	0.184077	0.465732	0.335419	0.170181	0.135552
-182.5	-0.858764	0.769397	0.932296	0.00324777	1.15388	1.08182	-0.447934	0.2765	0.364219	0.350257	-0.347563	0.10792	0.528095	0.318878	0.124203	0.181219
-182	-0.785303	0.683109	0.89512	0.0519606	0.999283	1.09786	-0.356675	0.204687	0.381069	0.259611	-0.26371	0.0470698	0.606051	0.288738	-0.053697	0.106901
-181.5	-0.642901	0.675937	0.856969	-0.127354	1.056	1.07953	-0.469635	0.331794	0.384823	0.221459	-0.197908	0.0766633	0.572099	0.30549	-0.440981	0.0257041
-181	-0.56673	0.52784	0.687719	-0.0703233	1.06203	0.928939	-0.460683	0.434144	0.393634	-0.155253	-0.285069	0.00468115	0.622845	0.368157	-0.549617	-0.259526
-180.5	-0.573898	0.445909	0.496217	-0.0362096	1.06456	0.816586	-0.52674	0.243831	0.350387	-0.347258	-0.289736	0.162726	0.474242	0.327509	-0.579487	-0.165699
-180	-0.489514	0.34722	0.639246	-0.0278343	1.12226	0.813674	-0.742635	0.21751	0.355355	-0.421913	-0.236095	0.176529	0.377169	0.393245	-0.529546	-0.223866
-179.5	-0.640242	0.218469	0.841212	-0.198502	0.947607	0.79925	-0.812352	0.284542	0.413286	-0.274693	-0.234877	-0.00662156	0.356882	0.272371	-0.521561	-0.3558
-179	-0.638723	0.348465	0.69785	-0.279086	1.08556	0.665287	-1.02284	0.246079	0.338484	-0.0440384	0.120142	-0.0102312	0.363416	0.282558	-0.505704	-0.340219
-178.5	-0.675756	0.528796	0.713483	-0.287296	1.10414	0.732102	-0.99408	0.24456	0.264508	-0.00106038	0.00948481	-0.253989	0.26251	0.37804	-0.796005	-0.276764
-178	-0.603907	0.405654	0.698293	-0.33654	1.00896	0.704965	-0.934036	0.262004	0.310583	0.0744389	-0.12612	-0.503308	0.184593	0.415381	-0.940891	-0.297334
-177.5	-0.505955	0.374978	0.815656	-0.404664	1.01518	0.743562	-0.915104	0.11636	0.221624	0.26267	-0.165925	-0.501419	0.301212	0.414471	-0.864753	-0.357167
-177	-0.455817	0.478182	0.755918	-0.199742	1.07063	0.6329	-1.02183	0.0674604	0.204706	0.314404	-0.112549	-0.474147	0.460405	0.346204	-0.768679	-0.287988
-176.5	-0.415827	0.407001	0.514404	-0.162913	1.11344	0.636062	-1.15932	0.13939	0.107213	0.320837	0.0121926	-0.447863	0.347006	0.351189	-0.792291	-0.278815
-176	-0.549753	0.283708	0.45145	-0.0953635	1.07745	0.646862	-1.27396	0.137719	0.198621	0.398147	0.00324351	-0.39935	0.246437	0.579476	-0.738107	-0.231923
-175.5	-0.622578	0.166346	0.464557	-0.0580716	1.03811	0.561623	-1.2106	0.0656148	0.208268	0.433353	-0.182585	-0.204266	0.316555	0.478032	-0.523945	-0.16347
-175	-0.729678	0.299216	0.37758	-0.294915	1.13403	0.503278	-1.27604	-0.0241577	0.182301	0.439942	-0.229914	-0.174566	0.222088	0.493451	-0.530039	-0.100358
-174.5	-0.636252	0.278331	0.320873	-0.293019	1.12419	0.604437	-1.30147	0.158913	0.185368	0.33136	-0.181793	-0.118174	0.361707	0.580665	-0.606524	-0.209116
-174	-0.722709	0.375808	0.398422	-0.253955	1.03543	0.489069	-1.26972	0.20011	0.196564	0.286515	-0.126365	-0.112569	0.29079	0.49573	-0.989932	-0.153052
-173.5	-0.645323	0.432446	0.451146	-0.354996	1.08744	0.457098	-1.3871	0.0555623	0.319859	0.502392	-0.100692	-0.190723	0.220128	0.452478	-1.2367	-0.225942
-173	-0.506202	0.238913	0.564623	-0.410407	0.991539	0.406416	-1.41693	-0.0583251	0.380316	0.615384	-0.180121	-0.314287	0.309969	0.479022	-1.28436	-0.373763
-172.5	-0.428782	0.274142	0.591079	-0.283652	1.03087	0.26625	-1.37672	0.186054	0.247364	0.593132	-0.11418	-0.29531	0.133332	0.530379	-1.23535	-0.443137
-172	-0.520517	0.18911	0.689778	-0.431017	1.04465	0.401863	-1.23076	0.163095	0.166371	0.169144	0.020787	-0.451844	0.18653	0.386206	-0.93723	-0.473723
-171.5	-0.643633	0.289832	0.758925	-0.382654	1.02699	0.366477	-1.23008	0.0446538	0.00213152	-0.0329232	0.0404836	-0.281392	0.230771	0.31114	-0.641662	-0.35657
-171	-0.54918	0.338323	0.701245	-0.360574	1.14594	0.581974	-1.23169	0.00588399	0.0169074	0.100784	-0.094352	-0.283703	0.243714	0.420655	-0.623066	-0.179316
-170.5	-0.458262	0.308833	0.521638	-0.290198	1.1281	0.407038	-1.37278	0.168862	-0.131709	0.292226	0.0141403	-0.257986	0.252938	0.493058	-0.809298	-0.36212
-170	-0.714416	0.354099	0.477164	-0.232574	1.02362	0.418325	-1.40101	0.188157	-0.273821	0.337805	0.130064	-0.216777	0.186019	0.410525	-0.890842	-0.419345
-169.5	-0.735519	0.499466	0.281166	-0.333845	0.91937	0.480414	-1.3816	0.150742	-0.237606	0.442848	0.0875169	-0.373626	0.0301712	0.438424	-0.990781	-0.41553
-169	-0.659179	0.542451	0.345724	-0.183771	0.868068	0.499709	-1.52495	0.179839	-0.244599	0.48435	-0.068825	-0.510536	0.122022	0.487419	-0.875076	-0.331899
-168.5	-0.472017	0.462897	0.380717	-0.00187298	0.84422	0.417622	-1.27736	0.115674	-0.195225	0.654568	-0.255938	-0.643204	0.143586	0.432207	-0.785475	-0.48326
-168	-0.313383	0.506933	0.338889	-0.0538898	0.853104	0.354407	-1.22255	0.0595973	-0.234017	0.628152	-0.424943	-0.660716	0.178162	0.393908	-0.725472	-0.424498
-167.5	-0.314217	0.492687	0.249805	-0.00681355	0.823148	0.245914	-1.14421	0.135225	-0.228664	0.517948	-0.460405	-0.547322	-0.0239522	0.290092	-0.710467	-0.347311
-167	-0.390451	0.404621	0.305264	-0.0603065	0.790061	0.378803	-1.04809	0.154477	-0.106243	0.411523	-0.302449	-0.622441	-0.155068	0.326092	-0.708402	-0.400197
-166.5	-0.503	0.628997	0.396083	0.000844813	0.877546	0.467333	-1.13157	0.127911	-0.035482	0.493871	-0.265557	-0.575234	-0.0326481	0.342169	-0.688023	-0.296148
-166	-0.441927	0.680527	0.436107	-0.0575006	0.759424	0.464372	-0.980827	0.177116	-0.0345705	0.689323	-0.331897	-0.660002	-0.076985	0.38935	-0.701788	-0.217533
-165.5	-0.54011	0.510376	0.401948	-0.26323	0.779344	0.428451	-1.07949	0.156709	-0.0297639	0.68815	-0.318749	-0.714724	-0.0427912	0.347297	-0.871766	-0.383407
-165	-0.713205	0.344489	0.498745	-0.150031	0.743512	0.477288	-1.03647	0.101637	-0.267988	0.397488	-0.191209	-0.702325	-0.0391665	0.285662	-0.840813	-0.420048
-164.5	-0.670834	0.415671	0.422103	-0.27595	0.642681	0.413577	-0.96413	0.100996	-0.198982	0.252483	-0.1522	-0.720576	-0.0838533	0.313109	-0.805577	-0.388629
-164	-0.726939	0.431657	0.293876	-0.374656	0.6606	0.315725	-0.917676	0.0941785	-0.237161	0.109645	-0.288793	-0.669939	0.0375665	0.210554	-0.666689	-0.450942
-163.5	-0.712587	0.341983	0.225002	-0.454342	0.531073	0.417288	-0.862254	0.0857922	-0.286002	0.228284	-0.368676	-0.603451	-0.0664345	0.119692	-0.640821	-0.425737
-163	-0.581896	0.400397	0.189736	-0.286878	0.448418	0.295888	-0.834926	-0.0211704	-0.345188	0.411493	-0.313873	-0.759655	-0.209635	0.143079	-0.694928	-0.455113
-162.5	-0.591955	0.609737	0.0887436	-0.443618	0.629741	0.301612	-0.843588	-0.202887	-0.304013	0.752562	-0.117817	-0.833341	-0.174332	0.18895	-1.05234	-0.409774
-162	-0.574536	0.628763	0.0854531	-0.295503	0.649638	0.37186	-0.993227	-0.125412	-0.35352	0.851546	0.147627	-0.779691	0.00166234	0.208576	-1.13573	-0.485292
-161.5	-0.734129	0.538256	0.0760879	-0.503551	0.621119	0.451051	-1.08288	-0.156661	-0.380577	0.527366	0.0954289	-0.886558	-0.0664656	0.267336	-1.37268	-0.596972
-161	-0.701891	0.503438	-0.0077998	-0.433177	0.534823	0.424366	-1.09013	-0.174047	-0.478257	0.429294	0.172818	-0.94106	-0.059447	0.233876	-1.49387	-0.718148
-160.5	-0.589143	0.311932	0.00129617	-0.386428	0.491087	0.412666	-0.957648	-0.244598	-0.398201	0.497542	0.171286	-0.924256	-0.0123297	0.177138	-1.38927	-0.676727
-160	-0.584687	0.212187	0.102348	-0.415193	0.420158	0.434375	-0.918915	-0.275376	-0.484478	0.287915	0.0730413	-1.08333	0.170521	0.142857	-1.19651	-0.650592
-159.5	-0.57981	0.160478	0.406923	-0.501364	0.416012	0.425706	-0.84284	-0.306357	-0.415181	0.0103743	0.00882153	-0.960878	0.108786	0.201689	-1.11139	-0.703683
-159	-0.430541	0.388772	0.25921	-0.542819	0.340289	0.411684	-0.834062	-0.258656	-0.396686	0.0154652	-0.157591	-0.807474	0.132584	0.206736	-0.92269	-0.676282
-158.5	-0.462846	0.516384	0.0735045	-0.430572	0.326445	0.391698	-0.818422	-0.239759	-0.523047	0.0412778	-0.160472	-0.729449	0.106773	0.259753	-0.865187	-0.588546
-158	-0.614378	0.372504	-0.047776	-0.51356	0.380501	0.379174	-0.808082	-0.207761	-0.599342	-0.105566	-0.189977	-0.657532	0.145634	0.358536	-1.07313	-0.721707
-157.5	-0.595571	0.353561	-0.0275086	-0.476348	0.301863	0.381935	-0.896434	-0.196147	-0.621466	-0.347176	-0.262029	-0.846481	0.138096	0.451188	-1.04755	-0.726116
-157	-0.710403	0.39822	-0.0397457	-0.623602	0.326585	0.441375	-1.15904	-0.337256	-0.539163	-0.488843	-0.307308	-0.876002	0.234379	0.535041	-0.874927	-0.702883
-156.5	-0.603654	0.246119	-0.0776356	-0.516852	0.249435	0.411429	-1.32299	-0.448427	-0.497862	-0.53718	-0.352197	-1.05345	0.16062	0.621125	-0.463684	-0.746
-156	-0.587954	0.264442	0.038496	-0.548649	0.290493	0.33086	-1.44112	-0.412229	-0.347427	-0.588615	-0.344191	-1.00657	0.000354201	0.485923	-0.444865	-0.769304
-155.5	-0.784137	0.184036	0.0527977	-0.545742	0.292396	0.397649	-1.49166	-0.342777	-0.241803	-0.558594	-0.341192	-0.839171	-0.0653174	0.494277	-0.443741	-0.702288
-155	-0.764056	0.336331	-0.113965	-0.420169	0.264846	0.471057	-1.47625	-0.359079	-0.23877	-0.186691	-0.314749	-0.747832	-0.156986	0.588675	-0.314021	-0.537772
-154.5	-0.769339	0.326945	-0.244203	-0.449938	0.295478	0.398831	-1.40345	-0.361324	-0.261529	0.172729	-0.250574	-0.86829	-0.252607	0.634382	-0.459733	-0.525839
-154	-0.796443	0.345262	-0.0760813	-0.250528	0.195756	0.373018	-1.24651	-0.426168	-0.291654	0.155795	-0.0386879	-1.12248	-0.165662	0.615259	-0.886155	-0.550606
-153.5	-0.7469	0.362714	0.0455324	-0.283563	0.0899026	0.407256	-1.27986	-0.448042	-0.431891	0.267096	0.100347	-1.36866	0.0204732	0.595151	-0.967109	-0.605121
-153	-0.873098	0.336083	0.00200079	-0.294899	-0.0149445	0.434856	-1.25274	-0.468052	-0.313883	0.132256	0.056561	-1.48709	0.150362	0.698353	-0.920696	-0.680677
-152.5	-0.815926	0.109446	0.0586683	-0.139201	0.0962352	0.433918	-1.24473	-0.504619	-0.209788	-0.0215957	-0.0210754	-1.33681	0.0919594	0.669317	-0.864005	-0.652201
-152	-0.894447	0.310241	0.0844894	-0.00256159	-0.0239701	0.519102	-1.27403	-0.497551	-0.228956	-0.06895	-0.280336	-1.46645	0.0624168	0.585867	-0.594495	-0.639112
-151.5	-0.819259	0.411575	0.0975688	-0.138338	-0.037227	0.53068	-1.28327	-0.395162	-0.310274	0.0610426	-0.401752	-1.38647	0.0799614	0.581891	-0.418633	-0.553424
-151	-0.775288	0.364353	-0.0665601	-0.088963	-0.121052	0.498886	-1.24677	-0.504368	-0.415507	0.48987	-0.189335	-1.32904	-0.10976	0.483183	-0.257015	-0.405957
-150.5	-0.735685	0.42381	-0.0353977	-0.281766	-0.0420388	0.541622	-1.25568	-0.616631	-0.483372	0.783979	-0.095496	-1.2334	-0.0228003	0.422424	-0.442395	-0.581854
-150	-0.721264	0.471852	-0.110503	-0.0909295	-0.00161993	0.688821	-1.24813	-0.530848	-0.520345	0.972255	-0.0975221	-1.40931	-0.0225517	0.393119	-0.467042	-0.455633
-149.5	-0.760454	0.664347	-0.288955	0.0310774	0.00333519	0.529631	-1.06331	-0.617119	-0.617741	0.689999	-0.250413	-1.22118	0.0964142	0.420104	-0.518116	-0.437916
-149	-0.730724	0.556768	-0.115831	0.102161	-0.0627325	0.581813	-0.919636	-0.551814	-0.536271	0.378909	-0.325214	-1.192	0.155808	0.443751	-0.625894	-0.524995
-148.5	-0.708923	0.393573	-0.160991	0.233766	-0.155615	0.714102	-0.834153	-0.522001	-0.383212	0.289572	-0.378279	-1.15685	0.144093	0.416699	-0.569266	-0.463574
-148	-0.667757	0.33325	-0.336477	0.09475	-0.162118	0.640346	-0.682146	-0.626461	-0.41271	0.302369	-0.398858	-1.17617	0.173994	0.393973	-0.578278	-0.464682
-147.5	-0.548783	0.257813	-0.649411	0.0644574	-0.204256	0.689388	-0.62643	-0.61884	-0.449756	0.341759	-0.226522	-1.14305	0.250842	0.328199	-0.712598	-0.270419
-147	-0.577619	0.196886	-0.482797	0.0206925	-0.200567	0.699898	-0.729949	-0.538821	-0.559752	0.239245	-0.118518	-1.0779	0.0312834	0.311125	-0.854246	-0.0989519
-146.5	-0.556562	0.255284	-0.350793	0.146701	-0.142434	0.635671	-0.718177	-0.520627	-0.692904	0.0766336	-0.0455892	-0.985797	-0.0638448	0.306455	-0.965735	-0.0822704
-146	-0.625156	0.438397	-0.216955	0.116578	-0.298533	0.759104	-0.736762	-0.577875	-0.787293	0.0760758	-0.142898	-0.972281	-0.10329	0.278595	-1.00295	-0.119322
-145.5	-0.700676	0.257751	-0.288314	0.134827	-0.264035	0.707984	-0.786176	-0.514076	-0.795289	0.21207	-0.0606734	-1.00318	-0.1783	0.346503	-0.968126	-0.184068
-145	-0.809077	0.329493	-0.129919	0.115391	-0.314166	0.635376	-0.898229	-0.566564	-0.614301	0.35679	-0.182085	-1.00764	-0.111494	0.311376	-0.941727	-0.359837
-144.5	-0.902452	0.324818	-0.139232	0.00965325	-0.362929	0.656374	-1.08751	-0.766495	-0.600924	0.6544	-0.25113	-0.976734	-0.153208	0.195618	-0.831135	-0.336665
-144	-0.926723	0.359414	-0.286039	-0.0721416	-0.395989	0.623856	-0.982061	-0.633206	-0.735691	0.999319	-0.117703	-0.905973	-0.308306	-0.00500611	-0.272792	-0.446471
-143.5	-0.9401	0.27052	-0.429279	-0.137503	-0.286428	0.509781	-0.873959	-0.704978	-0.785761	1.06662	-0.0564079	-0.797588	-0.406129	0.0421891	-0.141652	-0.394568
-143	-1.02031	0.42601	-0.43569	0.0384365	-0.404788	0.516446	-0.891668	-0.779121	-0.910096	0.947669	-0.203955	-0.783747	-0.455316	-0.130876	-0.115077	-0.410278
-142.5	-0.973989	0.459414	-0.365685	-0.049575	-0.367854	0.419373	-0.959341	-0.765275	-0.982804	0.663496	-0.226629	-0.829511	-0.321616	0.0394173	-0.110111	-0.595502
-142	-0.924989	0.352326	-0.455811	-0.0129025	-0.4226	0.458851	-1.24527	-0.791767	-0.993199	0.385263	-0.166628	-0.987027	-0.205258	-0.109342	-0.240237	-0.686367
-141.5	-0.927313	0.288658	-0.465396	-0.0143839	-0.498086	0.446821	-1.43319	-0.786168	-0.947731	-0.0558979	-0.0991734	-1.07737	-0.193875	-0.0903375	-0.775372	-0.690128
-141	-0.869858	0.204824	-0.403121	-0.0290326	-0.630752	0.410056	-1.33468	-0.778479	-0.886557	-0.156524	-0.0937582	-1.06102	-0.105275	-0.218899	-1.07848	-0.62684
-140.5	-0.901674	0.136781	-0.367855	-0.0505067	-0.575415	0.404161	-1.35045	-0.72034	-0.829504	0.0350591	-0.0598336	-0.987853	-0.153255	-0.204377	-1.12168	-0.605362
-140	-1.00242	0.125776	-0.220505	-0.026698	-0.578952	0.38349	-1.54466	-0.66089	-0.783031	0.197673	-0.156157	-0.85704	-0.0920074	-0.0374071	-1.11415	-0.500281
-139.5	-0.964316	0.0302294	0.0172401	-0.0664803	-0.524502	0.466346	-1.59597	-0.616515	-0.712799	0.301655	-0.232949	-0.822494	-0.189709	-0.234386	-1.14941	-0.413443
-139	-1.06301	0.0268981	-0.0971107	-0.0143152	-0.705487	0.381294	-1.48659	-0.623524	-0.60484	0.427147	-0.519525	-0.878285	-0.304556	-0.394772	-1.13904	-0.525367
-138.5	-0.996313	0.190874	-0.125161	-0.107265	-0.715232	0.331864	-1.54899	-0.670085	-0.748496	0.673056	-0.671322	-0.940945	-0.31353	-0.481801	-1.27778	-0.350695
-138	-0.984809	0.119312	-0.277358	-0.133709	-0.650452	0.430289	-1.76995	-0.620917	-0.726735	0.780518	-0.64124	-0.996528	-0.444038	-0.522396	-1.56126	-0.489893
-137.5	-0.967333	0.193572	-0.0234257	-0.0926642	-0.597704	0.383285	-1.82759	-0.662876	-0.805778	0.47716	-0.574869	-0.893282	-0.354723	-0.605339	-1.4712	-0.457162
-137	-1.05522	0.256749	-0.104973	-0.201382	-0.591979	0.413807	-1.82958	-0.678162	-0.871905	0.288389	-0.422642	-0.834799	-0.218401	-0.496036	-1.51487	-0.397211
-136.5	-1.13431	0.142405	-0.209143	-0.201725	-0.708395	0.314933	-1.8452	-0.67211	-0.781213	0.0871681	-0.52394	-0.778014	-0.377938	-0.506825	-1.4901	-0.382171
-136	-1.15673	0.0758389	-0.14138	-0.192132	-0.621324	0.234822	-1.90321	-0.565138	-0.84667	-0.297554	-0.53252	-0.740011	-0.520074	-0.540984	-1.47299	-0.431189
-135.5	-1.15058	0.123122	-0.216348	-0.0786481	-0.724711	0.293121	-1.86066	-0.653415	-0.84083	-0.471333	-0.424169	-0.822476	-0.64996	-0.608456	-1.41012	-0.2433
-135	-1.031	0.088555	-0.399343	-0.194526	-0.658906	0.329567	-1.68001	-0.703627	-0.943385	-0.475595	-0.523739	-0.901432	-0.695539	-0.639395	-1.29752	-0.16225
-134.5	-0.896054	0.105659	-0.336839	-0.0645156	-0.702508	0.258973	-1.66715	-0.680233	-0.906679	-0.366625	-0.619079	-0.969714	-0.70704	-0.534564	-1.36521	-0.16983
-134	-0.882945	0.0926927	-0.299082	-0.109956	-0.715662	0.113152	-1.65938	-0.709443	-0.889707	-0.194752	-0.463897	-0.907717	-0.775229	-0.549809	-1.51354	-0.179465
-133.5	-0.891287	0.269184	-0.182127	-0.12456	-0.792469	0.0767139	-1.66978	-0.717918	-0.861328	-0.181132	-0.356141	-0.910637	-0.644669	-0.509912	-1.61221	-0.159816
-133	-0.780828	0.154211	-0.066692	-0.186572	-0.687489	0.0794162	-1.63617	-0.800691	-0.78689	-0.246915	-0.343897	-0.897965	-0.508938	-0.442524	-1.40961	-0.250847
-132.5	-0.738889	-0.092771	-0.267775	-0.155238	-0.5744	0.213024	-1.66304	-0.713141	-0.864107	-0.128284	-0.289022	-0.797432	-0.434174	-0.232151	-1.36123	-0.199393
-132	-0.817092	-0.0475168	-0.23509	-0.0513025	-0.631759	0.0981181	-1.68423	-0.732099	-0.87065	0.0887114	-0.222522	-0.655394	-0.433468	-0.190838	-1.21133	-0.187353
-131.5	-0.898114	-0.00987484	-0.152953	-0.141806	-0.68594	0.140215	-1.78759	-0.771933	-0.903058	0.493621	-0.115707	-0.631865	-0.460938	-0.221411	-0.918479	-0.101162
-131	-0.929806	-0.0743034	-0.127985	-0.195805	-0.591124	0.146677	-1.62978	-0.8116	-0.885878	1.01678	-0.379581	-0.684646	-0.462756	-0.234172	-0.82682	-0.052726
-130.5	-0.877137	-0.0370234	-0.150597	-0.325226	-0.553048	0.0774673	-1.61376	-0.809689	-0.929597	1.29694	-0.407885	-0.670359	-0.518189	-0.26795	-0.882248	-0.0425062
-130	-1.10609	0.12924	-0.178928	-0.39135	-0.572514	0.107683	-1.50289	-0.85274	-0.988909	1.21878	-0.439833	-0.702201	-0.585794	-0.187638	-1.01846	0.00963258
-129.5	-1.13013	0.152535	-0.426709	-0.366242	-0.490847	-0.0990751	-1.51447	-0.717464	-0.911782	1.14336	-0.601792	-0.605755	-0.644261	-0.0614182	-1.18041	0.0440385
-129	-1.17387	0.11261	-0.41696	-0.339273	-0.433622	-0.0124558	-1.42129	-0.753258	-1.0055	1.22216	-0.757729	-0.717823	-0.507501	-0.0913636	-1.06252	-0.14447
-128.5	-1.2123	-0.0786084	-0.255734	-0.354581	-0.540529	0.0471206	-1.28543	-0.618829	-1.04949	1.1048	-1.02545	-0.663152	-0.533112	-0.198756	-0.741969	-0.210645
-128	-1.09315	0.0618534	-0.122822	-0.368813	-0.523079	-0.0222881	-1.22008	-0.744581	-0.927769	0.731061	-1.07646	-0.660018	-0.559526	-0.28241	-0.475742	-0.0295962
-127.5	-1.02063	0.172395	-0.25505	-0.357364	-0.438595	-0.0249622	-1.01123	-0.79152	-0.941771	0.499846	-1.10757	-0.511419	-0.506638	-0.194471	-0.321164	-0.0919502
-127	-1.01403	0.167969	-0.388644	-0.452543	-0.384785	-0.128242	-1.02005	-0.806634	-0.772511	0.574079	-1.01256	-0.546997	-0.537907	-0.12633	-0.460638	-0.0496926
-126.5	-1.16315	0.229114	-0.268115	-0.466484	-0.458115	-0.0648554	-1.08126	-0.881628	-0.776318	0.743614	-1.08013	-0.681157	-0.550165	-0.183557	-0.640127	0.0771782
-126	-1.36573	0.362621	-0.168189	-0.501891	-0.34984	0.0157292	-1.03063	-0.820415	-0.801128	0.749429	-0.93998	-0.69884	-0.551103	-0.274655	-0.792717	0.0267312
-125.5	-1.49669	0.17111	-0.238944	-0.454792	-0.371529	-0.0712969	-0.902882	-0.842204	-0.791123	0.451004	-0.824507	-0.723397	-0.494372	-0.284733	-0.860263	-0.0143713
-125	-1.50494	0.149362	-0.170189	-0.54951	-0.392673	-0.20216	-0.725894	-0.872387	-0.885067	0.0896355	-0.755421	-0.746485	-0.495873	-0.314139	-0.960687	-0.129505
-124.5	-1.42037	0.25238	-0.315258	-0.477498	-0.424237	-0.170729	-0.641428	-0.962188	-1.01732	-0.209748	-0.784044	-0.75348	-0.440496	-0.365547	-0.953388	-0.196363
-124	-1.28447	0.240244	-0.258565	-0.491474	-0.395368	-0.226203	-0.553147	-0.952303	-1.03777	-0.263358	-0.877541	-0.715297	-0.619249	-0.378646	-0.78294	-0.352956
-123.5	-1.2878	0.148085	-0.322869	-0.51662	-0.36721	-0.226909	-0.413592	-0.911571	-1.13094	-0.162294	-1.04851	-0.849767	-0.790266	-0.370937	-0.803051	-0.269484
-123	-1.27413	0.251973	-0.310064	-0.522221	-0.440569	-0.342526	-0.570003	-0.980109	-1.14817	-0.0283214	-1.04826	-0.955593	-0.90194	-0.438495	-0.88439	-0.171529
-122.5	-1.25747	0.244884	-0.257563	-0.481789	-0.313124	-0.329431	-0.667825	-0.974964	-1.18271	0.256763	-0.976469	-1.00721	-0.787721	-0.479918	-0.930096	-0.216162
-122	-1.18971	0.119811	-0.0792345	-0.580758	-0.365529	-0.439739	-0.844403	-0.950222	-1.1625	0.540549	-0.898273	-0.940959	-0.819531	-0.443823	-1.02254	-0.269549
-121.5	-1.25394	0.137418	0.0525632	-0.747346	-0.317258	-0.384819	-0.967778	-0.905876	-1.07209	0.736118	-0.928632	-0.847973	-0.753242	-0.448137	-1.53436	-0.239419
-121	-1.16145	-0.0203324	-0.0891186	-0.713141	-0.342086	-0.564002	-1.09095	-0.889797	-0.990521	0.801584	-1.05563	-0.9557	-0.620944	-0.432775	-1.60075	-0.301728
-120.5	-1.28133	0.0399056	-0.182061	-0.781582	-0.309427	-0.559618	-1.10247	-0.885021	-0.999224	0.811013	-1.12153	-0.917816	-0.424615	-0.446999	-1.38263	-0.342888
-120	-1.26786	0.000534724	-0.0513291	-0.803577	-0.219698	-0.54598	-1.0493	-0.865153	-0.914384	0.841884	-1.14507	-1.03431	-0.306662	-0.308035	-1.25698	-0.446094
-119.5	-1.39102	-0.0769162	0.169204	-0.976356	-0.236182	-0.600584	-0.906496	-0.775131	-0.904281	0.914783	-1.21261	-0.969568	-0.418005	-0.349582	-1.1136	-0.375496
-119	-1.4654	0.00097404	0.0870436	-0.995969	-0.288324	-0.561768	-0.884635	-0.836569	-0.896542	0.830677	-1.08452	-0.84952	-0.49543	-0.404115	-1.08083	-0.343752
-118.5	-1.48063	0.200501	0.0668897	-1.0162	-0.231912	-0.55118	-0.804403	-0.866603	-0.95419	0.602344	-0.990802	-0.827789	-0.61674	-0.302488	-1.12457	-0.408712
-118	-1.55731	0.217075	0.0346938	-1.26585	-0.296223	-0.535456	-0.93232	-0.827257	-1.20084	0.255506	-1.04236	-0.702645	-0.637199	-0.300985	-1.27176	-0.496413
-117.5	-1.56316	0.186835	0.195984	-1.15518	-0.285013	-0.608187	-0.955215	-0.854225	-1.21323	0.0513371	-1.0928	-0.90712	-0.531208	-0.381842	-1.36546	-0.415748
-117	-1.46801	0.232775	0.252033	-1.03059	-0.244274	-0.726656	-0.943163	-0.765952	-1.10966	0.0211297	-1.16834	-0.890224	-0.490051	-0.433675	-1.37614	-0.306193
-116.5	-1.31946	0.146103	-0.0361058	-1.02061	-0.0935585	-0.705268	-0.869139	-0.756179	-1.0501	-0.0730044	-0.883013	-0.867514	-0.477723	-0.341073	-1.35926	-0.224589
-116	-1.3354	0.154996	-0.0429102	-1.1375	-0.135537	-0.775483	-0.804501	-0.838358	-1.09267	-0.0587521	-0.630088	-0.982332	-0.522906	-0.316817	-1.18681	-0.173023
-115.5	-1.34669	0.150054	-0.0289999	-1.0254	-0.173115	-0.871734	-0.885395	-0.823848	-1.09879	0.111408	-0.593923	-1.01306	-0.506406	-0.254995	-1.03604	-0.0763427
-115	-1.39184	0.106421	-0.163786	-1.00884	-0.124486	-0.991309	-0.897734	-0.907194	-1.13058	0.255878	-0.626354	-0.749554	-0.463928	-0.27808	-1.03163	0.0152014
-114.5	-1.46264	0.209375	-0.210278	-1.12063	-0.129821	-0.99207	-0.791078	-0.716281	-1.23529	0.381182	-0.736224	-0.74406	-0.431582	-0.259778	-1.16901	0.0212184
-114	-1.58998	0.304784	-0.0263184	-0.943334	-0.06227	-0.947876	-0.936369	-0.810255	-1.27128	0.254914	-0.8221	-0.832939	-0.381299	-0.282947	-1.3407	-0.0513717
-113.5	-1.43	0.447534	0.0943159	-0.815472	-0.0757367	-0.884629	-1.12922	-0.81715	-1.09399	0.14359	-0.834151	-0.788913	-0.411321	-0.117208	-1.41805	-0.136055
-113	-1.40761	0.243148	-0.00020545	-0.738145	-0.0693655	-0.917336	-1.13746	-0.694461	-1.11328	0.0895622	-0.871726	-0.861367	-0.39914	-0.158787	-1.27218	-0.144821
-112.5	-1.30881	0.0846811	0.0284394	-0.732196	-0.0432228	-0.925854	-1.15124	-0.663335	-1.07885	0.0239829	-0.903711	-0.820934	-0.553675	-0.148742	-1.26871	-0.14311
-112	-1.32124	0.241637	0.148131	-0.651105	-0.0637429	-1.02305	-1.04319	-0.759177	-0.946984	-0.0881023	-0.868065	-0.760255	-0.554646	-0.102424	-1.0543	-0.0812748
-111.5	-1.2395	0.364436	0.197497	-0.724216	-0.176074	-0.969653	-0.95277	-0.731424	-0.945227	0.0500317	-0.694971	-0.838989	-0.598919	-0.0514138	-0.551832	-0.104394
-111	-1.27351	0.263192	0.291878	-0.570152	-0.0780345	-0.988488	-0.825875	-0.808574	-1.05561	0.445234	-0.793478	-0.978429	-0.626379	0.00198271	-0.303793	-0.110641
-110.5	-1.12883	0.38347	0.287519	-0.618649	-0.0979058	-0.89937	-0.659545	-0.738075	-1.06243	0.540242	-0.975081	-0.833846	-0.593411	-0.0369218	-0.311923	-0.100956
-110	-1.0768	0.458849	-0.0336988	-0.532706	-0.11779	-0.83681	-0.676252	-0.743829	-1.00942	0.519811	-1.07433	-0.668024	-0.465082	-0.00812219	-0.232303	-0.0849915
-109.5	-1.18194	0.350807	-0.264713	-0.643964	-0.021271	-0.885323	-0.73644	-0.913811	-0.985267	0.51842	-0.959609	-0.489947	-0.478205	-0.0737068	-0.288282	-0.079615
-109	-1.24816	0.307179	-0.135997	-0.523531	-0.0438837	-0.898019	-0.84289	-0.884684	-1.07521	0.566091	-0.935688	-0.474315	-0.389314	-0.193138	-0.321861	-0.155595
-108.5	-1.0752	0.213383	0.0609711	-0.476965	0.00910426	-0.879385	-0.861263	-0.863392	-1.07782	0.405977	-0.812766	-0.495517	-0.330031	-0.209884	-0.281754	-0.178834
-108	-1.01525	0.265027	0.0552446	-0.322379	0.0364598	-0.986686	-0.76978	-0.965965	-1.25283	0.178493	-0.68581	-0.4771	-0.378225	-0.121649	-0.140947	-0.158378
-107.5	-0.821792	0.331519	-0.111451	-0.335309	0.010897	-0.998206	-0.709331	-0.88275	-1.25143	0.0488317	-0.834703	-0.462331	-0.367649	-0.143235	-0.3269	-0.0128906
-107	-0.827867	0.260102	-0.0920939	-0.434798	0.00237877	-0.95137	-0.823013	-0.849527	-1.14742	0.100305	-0.729266	-0.483275	-0.47813	-0.061956	-0.593297	-0.0508934
-106.5	-0.895964	0.494221	-0.0151923	-0.364857	-0.0844855	-0.994879	-0.922645	-0.895776	-1.20944	0.255356	-0.632881	-0.357648	-0.419729	0.0746747	-0.74294	-0.0370549
-106	-0.856733	0.468357	-0.0731643	-0.49522	-0.0978166	-1.10726	-0.801011	-0.672062	-1.28212	0.157787	-0.549598	-0.312258	-0.314485	0.00199552	-0.973289	0.00460964
-105.5	-0.968666	0.359435	0.00110248	-0.600221	-0.0793924	-1.04683	-0.749831	-0.739925	-1.0815	0.193638	-0.603586	-0.511758	-0.189937	-0.0220765	-1.25805	-0.0700817
-105	-1.06447	0.310587	-0.0516805	-0.559896	-0.0655742	-0.961804	-0.749034	-0.675356	-1.07816	0.35788	-0.903149	-0.640785	-0.225726	-0.0747815	-1.42398	-0.220346
-104.5	-1.12823	0.283091	0.0369022	-0.572562	-0.124376	-0.911899	-0.727697	-0.711705	-1.09067	0.334432	-0.879187	-0.596424	-0.194558	-0.106531	-1.53239	-0.15996
-104	-1.2705	0.132319	0.124887	-0.537441	-0.079432	-0.825839	-0.742522	-0.749266	-1.2341	0.313643	-0.88176	-0.552922	-0.309834	-0.153121	-1.15829	-0.105267
-103.5	-1.33582	-0.0903725	-0.0162952	-0.566545	-0.103776	-0.793842	-0.539278	-0.699956	-1.27131	0.369936	-0.756402	-0.625691	-0.573172	-0.120676	-0.994893	-0.0694088
-103	-1.29554	0.033553	-0.110626	-0.485812	-0.0540125	-0.855039	-0.408093	-0.635119	-1.36638	0.458549	-0.661057	-0.663034	-0.513706	-0.0954907	-0.939038	-0.0315464
-102.5	-0.992964	0.00406415	-0.192791	-0.441055	-0.0290782	-0.864658	-0.384639	-0.589442	-1.19091	0.627725	-0.799414	-0.643188	-0.342395	-0.110485	-1.17859	-0.0226067
-102	-0.973052	0.185714	-0.175973	-0.415185	-0.125045	-0.916141	-0.414416	-0.639477	-1.11103	0.675244	-0.790752	-0.670713	-0.329756	-0.125338	-1.47452	-0.0382235
-101.5	-0.953513	0.0773478	-0.28921	-0.546136	-0.107713	-1.07471	-0.455616	-0.650076	-1.23363	0.703787	-0.856149	-0.633691	-0.341816	-0.115454	-1.57006	-0.243518
-101	-0.949099	0.11997	-0.322782	-0.5788	-0.095242	-1.05675	-0.567523	-0.611471	-1.4411	0.523093	-0.731571	-0.580567	-0.337693	-0.124251	-1.6625	-0.308301
-100.5	-0.916179	0.0603755	-0.348988	-0.531425	-0.186304	-0.988966	-0.730972	-0.622254	-1.39435	0.542234	-0.680895	-0.534989	-0.357175	-0.168806	-1.64611	-0.228515
-100	-1.02315	-0.083216	-0.103782	-0.539564	-0.0373847	-0.952953	-0.939329	-0.68608	-1.3493	0.665322	-0.714882	-0.801135	-0.412244	-0.216886	-1.52125	-0.22823
-99.5	-1.18235	0.00212208	0.0353523	-0.642759	0.033883	-0.930378	-0.952758	-0.689431	-1.43176	0.588941	-0.607491	-0.774854	-0.369549	-0.236777	-1.47921	-0.300335
-99	-1.15191	-0.0363594	-0.228324	-0.576381	-0.0355422	-0.892327	-1.04716	-0.680085	-1.37948	0.507148	-0.476696	-0.792942	-0.436843	-0.170818	-1.33187	-0.327207
-98.5	-1.17984	-0.0940351	-0.292607	-0.706959	-0.185428	-1.03823	-1.24773	-0.714234	-1.42649	0.45671	-0.462642	-0.817761	-0.487286	-0.251865	-1.48176	-0.219642
-98	-1.18017	-0.0834724	-0.31587	-0.875701	-0.112901	-0.916145	-1.15806	-0.565552	-1.24959	0.315796	-0.64228	-0.983792	-0.403949	-0.325852	-1.62197	-0.242106
-97.5	-1.15621	-0.059519	-0.0934273	-0.798869	-0.0411246	-0.939447	-1.31215	-0.482822	-1.27289	-0.0457289	-0.878882	-1.18643	-0.450804	-0.27832	-1.59474	-0.282156
-97	-1.11316	0.00427027	-0.207194	-0.743547	-0.079738	-1.02731	-1.29433	-0.548396	-1.30138	0.0398355	-0.777466	-1.13375	-0.261364	-0.396062	-1.54333	-0.131122
-96.5	-1.00748	-0.0882388	-0.473693	-0.670157	-0.0860473	-0.889408	-1.36849	-0.520348	-1.38395	0.200088	-0.761896	-1.09107	-0.443499	-0.348953	-1.32497	-0.143695
-96	-1.11631	-0.27773	-0.473782	-0.71117	-0.15851	-0.942352	-1.47822	-0.55328	-1.43315	0.259893	-0.658022	-1.0931	-0.530613	-0.42462	-1.22074	-0.239035
-95.5	-0.988445	-0.18738	-0.340171	-0.611486	-0.0789261	-1.02896	-1.4737	-0.532783	-1.48781	0.458972	-0.656569	-1.11137	-0.591898	-0.459591	-0.896694	-0.0642953
-95	-0.958201	-0.266881	-0.401175	-0.588294	-0.149736	-0.942214	-1.56496	-0.457577	-1.45366	0.73047	-0.55328	-1.01778	-0.604328	-0.533047	-0.933622	0.0681587
-94.5	-0.900506	-0.24033	-0.279246	-0.688959	-0.131467	-0.990126	-1.36862	-0.467419	-1.34718	1.01485	-0.647206	-1.03019	-0.597133	-0.569273	-0.866194	0.210637
-94	-0.848671	-0.263512	-0.335794	-0.796036	0.00845129	-0.998754	-1.34727	-0.454625	-1.31	1.01566	-0.646	-0.822687	-0.456478	-0.64612	-1.05544	0.12048
-93.5	-0.936043	-0.230621	-0.295766	-0.656314	-0.0809194	-0.880621	-1.4224	-0.539222	-1.28133	0.859152	-0.667751	-0.764187	-0.437361	-0.711599	-1.11364	-0.0534852
-93	-0.879648	-0.400293	-0.21467	-0.646409	-0.0367857	-0.879107	-1.37629	-0.424393	-1.35177	0.547752	-0.798606	-0.601807	-0.202114	-0.868134	-1.07334	-0.142647
-92.5	-0.885968	-0.537317	-0.232297	-0.808437	0.0734277	-0.994867	-1.08929	-0.378526	-1.30558	0.306878	-0.771181	-0.685877	-0.285823	-0.879226	-1.19854	-0.00738532
-92	-0.836235	-0.420395	-0.276576	-0.728185	0.11559	-0.968839	-1.12513	-0.39856	-1.45738	-0.0290652	-0.784553	-0.684645	-0.402083	-0.80414	-0.949066	0.0051375
-91.5	-0.952431	-0.368734	-0.17985	-0.587754	0.0413693	-0.924267	-1.08243	-0.363776	-1.43416	-0.113211	-0.790545	-0.725731	-0.255351	-0.711865	-0.619265	-0.00465125
-91	-1.02512	-0.146334	-0.0951416	-0.76559	0.0417375	-0.876425	-1.06035	-0.457149	-1.26786	-0.218175	-0.731174	-0.700953	-0.0650794	-0.713677	-0.592523	0.0635916
-90.5	-0.983079	-0.244686	-0.0427723	-0.747699	0.0668653	-0.858802	-1.11626	-0.444751	-1.21438	-0.14147	-0.477366	-0.599019	-0.28146	-0.739322	-0.730197	0.110985
-90	-0.986125	-0.121635	-0.267172	-0.619118	0.0519456	-0.791883	-1.09803	-0.477761	-1.22617	-0.0886808	-0.567764	-0.478481	-0.266737	-0.80209	-0.8386	-0.00319601
-89.5	-0.840656	-0.00966402	-0.49492	-0.57638	0.0450321	-0.749999	-1.17327	-0.487342	-1.15589	-0.15177	-0.740918	-0.536974	-0.477375	-0.859133	-0.905586	-0.0846201
-89	-0.782283	-0.123114	-0.431358	-0.494984	0.012501	-0.815792	-1.03232	-0.420063	-1.16343	-0.302102	-0.851829	-0.494216	-0.478686	-0.780107	-1.0337	0.0829116
-88.5	-0.656633	-0.292769	-0.3594	-0.392396	-0.0714515	-0.746221	-0.971996	-0.504036	-1.27754	-0.26161	-0.790139	-0.438596	-0.446246	-0.687256	-0.918555	0.143186
-88	-0.653616	-0.287108	-0.497153	-0.557823	-0.0202413	-0.676623	-0.980053	-0.667739	-1.48274	-0.211022	-0.667433	-0.518607	-0.35983	-0.692057	-0.755585	0.0609681
-87.5	-0.626605	-0.370027	-0.542284	-0.675255	-0.00905823	-0.712911	-0.885925	-0.571106	-1.51295	-0.295092	-0.721789	-0.340955	-0.34835	-0.624994	-0.841916	0.0125696
-87	-0.752418	-0.439818	-0.452961	-0.724337	0.0156305	-0.649883	-0.751767	-0.660471	-1.3932	-0.429264	-0.585133	-0.455109	-0.513842	-0.552764	-1.07568	0.0476854
-86.5	-0.860458	-0.18038	-0.200641	-0.757073	0.0909116	-0.701249	-0.577933	-0.577296	-1.34099	-0.544695	-0.399543	-0.511758	-0.600496	-0.481203	-1.16495	0.0613331
-86	-0.88409	-0.0439741	-0.276823	-0.831167	0.0474635	-0.72991	-0.437028	-0.617834	-1.34454	-0.422438	-0.50766	-0.544582	-0.386715	-0.749048	-1.1708	-0.0105983
-85.5	-0.780249	-0.0970929	-0.38385	-0.72854	0.106172	-0.709515	-0.532609	-0.593547	-1.25706	-0.385076	-0.519371	-0.649536	-0.305354	-0.767395	-1.2729	-0.184631
-85	-0.71742	-0.0126013	-0.494408	-0.886321	0.144893	-0.827181	-0.509904	-0.585805	-1.12305	0.00888511	-0.60323	-0.741422	-0.215436	-0.709963	-1.29496	-0.115317
-84.5	-0.804363	-0.169429	-0.588003	-0.977325	0.106451	-0.829265	-0.627145	-0.603908	-1.07234	0.369501	-0.63262	-0.906639	-0.0693389	-0.74957	-1.2903	-0.195485
-84	-0.622479	-0.208175	-0.756163	-1.11879	0.149575	-0.930821	-0.45179	-0.529739	-1.20002	0.401749	-0.786996	-0.931346	-0.245126	-0.544201	-1.11815	-0.189704
-83.5	-0.663285	-0.240151	-0.726041	-1.20501	0.0106539	-0.883597	-0.410599	-0.510811	-1.29744	0.623212	-0.805171	-0.876285	-0.343435	-0.580993	-1.10449	-0.192525
-83	-0.678305	-0.241501	-0.683505	-1.20353	-0.0787135	-0.927136	-0.516187	-0.619196	-1.26558	0.489093	-0.804116	-0.800708	-0.494532	-0.61758	-1.11637	0.00227189
-82.5	-0.62264	-0.0958729	-0.518312	-1.18007	-0.0488463	-0.889855	-0.640211	-0.725418	-1.3038	0.657499	-0.556447	-0.937825	-0.2868	-0.614969	-1.1647	0.00800234
-82	-0.647086	-0.193547	-0.431389	-1.33742	0.094533	-0.774106	-0.51687	-0.678517	-1.30035	0.636331	-0.451071	-1.05289	-0.406184	-0.650869	-1.22275	-0.0771774
-81.5	-0.742379	-0.228334	-0.586544	-1.32178	0.0363803	-0.735145	-0.668876	-0.636555	-1.30853	0.581128	-0.317302	-1.08454	-0.453562	-0.516488	-1.61284	-0.25164
-81	-0.711928	-0.30503	-0.672744	-1.35438	0.0738849	-0.808641	-0.71372	-0.496279	-1.23908	0.48158	-0.380747	-1.04008	-0.538039	-0.573647	-1.71955	-0.344717
-80.5	-0.701662	-0.421628	-0.664675	-1.36143	0.0938701	-0.906957	-0.750318	-0.615027	-1.1989	0.40406	-0.509152	-1.04885	-0.587152	-0.740008	-1.60387	-0.283522
-80	-0.646316	-0.441849	-0.416171	-1.42756	0.089796	-0.821065	-0.743461	-0.729498	-1.22796	0.344394	-0.647565	-0.910668	-0.461678	-0.794757	-1.52945	-0.204226
-79.5	-0.524721	-0.289796	-0.377931	-1.58925	0.0449385	-0.810718	-0.849272	-0.776717	-1.13642	0.0188612	-0.745128	-1.01716	-0.422622	-0.910067	-1.44926	-0.188772
-79	-0.456778	-0.194142	-0.458362	-1.54725	-0.0102925	-0.841927	-0.861236	-0.69405	-1.18314	-0.250742	-0.814909	-0.971808	-0.399901	-0.887761	-1.34776	-0.207127
-78.5	-0.625099	-0.241684	-0.454934	-1.63429	0.13955	-0.904267	-0.876419	-0.598841	-1.04614	-0.448093	-0.76086	-0.981439	-0.377198	-0.878542	-1.50938	-0.0142929
-78	-0.613217	-0.287177	-0.460766	-1.67646	0.112597	-0.785053	-0.921339	-0.46769	-1.08716	-0.806782	-0.592546	-1.17872	-0.600127	-0.851808	-1.53591	-0.0308704
-77.5	-0.580523	-0.28787	-0.250875	-1.66095	0.105459	-0.913085	-0.960234	-0.494283	-1.04509	-0.968717	-0.621732	-1.24929	-0.562081	-0.874425	-1.44377	-0.159065
-77	-0.613263	-0.148117	-0.38433	-1.66077	0.0587437	-0.872461	-1.02201	-0.516609	-0.972651	-0.776517	-0.384353	-1.28014	-0.47553	-1.07574	-1.34147	-0.256669
-76.5	-0.595931	-0.257263	-0.532009	-1.78409	0.158856	-0.903103	-1.02866	-0.624223	-1.05988	-0.375659	-0.288346	-1.21584	-0.600001	-1.0359	-1.19479	-0.257806
-76	-0.533196	-0.33969	-0.622569	-1.85907	0.155053	-0.921257	-1.10473	-0.625806	-0.941799	0.125996	-0.254347	-1.30244	-0.659826	-0.909528	-1.06436	-0.150549
-75.5	-0.451814	-0.372782	-0.585085	-1.83549	0.166432	-0.843436	-1.07614	-0.598811	-1.03189	0.506333	-0.380116	-1.33366	-0.6794	-0.887841	-0.909195	-0.0306244
-75	-0.442704	-0.301559	-0.529286	-1.86598	0.139674	-0.871161	-1.13633	-0.633652	-1.01615	0.447734	-0.375974	-1.19959	-0.755968	-1.06	-0.711838	-0.0521667
-74.5	-0.399194	-0.161197	-0.468153	-1.65954	0.213966	-0.905096	-1.28612	-0.531249	-0.883585	0.296056	-0.513737	-1.45434	-0.852229	-0.994875	-0.759375	-0.00298453
-74	-0.349651	-0.112861	-0.446586	-1.83462	0.240991	-0.834517	-1.2386	-0.465098	-0.874777	0.257998	-0.497798	-1.47799	-0.728782	-0.914694	-0.931575	-0.0484944
-73.5	-0.377701	-0.124231	-0.479264	-1.62687	0.09639	-0.890208	-1.30093	-0.379837	-0.779925	0.12773	-0.557579	-1.50018	-0.575564	-0.870074	-0.98316	-0.0513649
-73	-0.506729	-0.271667	-0.569309	-1.68332	0.201208	-0.908117	-1.31679	-0.448795	-0.695358	-0.0383025	-0.454913	-1.45103	-0.433743	-0.753353	-0.883457	-0.151062
-72.5	-0.520328	-0.386669	-0.625587	-1.49836	0.225742	-0.897994	-1.21051	-0.383801	-0.712503	-0.0371179	-0.520173	-1.35886	-0.496608	-0.683005	-0.856315	-0.221923
-72	-0.580544	-0.330436	-0.463637	-1.38615	0.209276	-0.946457	-1.16645	-0.486982	-0.772434	0.0352245	-0.508487	-1.11494	-0.6372	-0.715452	-0.753705	-0.216616
-71.5	-0.61664	-0.26428	-0.379578	-1.35097	0.263635	-0.797589	-1.0824	-0.481372	-0.820632	0.000197968	-0.354722	-1.22039	-0.612535	-0.646053	-0.544837	-0.258184
-71	-0.518999	-0.206622	-0.469797	-1.34494	0.245112	-0.82644	-1.12698	-0.507305	-0.880179	0.188721	-0.411282	-1.21581	-0.633126	-0.676637	-0.395463	-0.215244
-70.5	-0.448505	-0.0151204	-0.464202	-1.29282	0.250276	-0.887087	-1.01711	-0.486024	-0.765514	0.17664	-0.425081	-1.32468	-0.783723	-0.635613	-0.40517	-0.308723
-70	-0.530978	0.077127	-0.682513	-1.22755	0.178566	-0.968066	-1.02244	-0.379287	-0.634792	0.303036	-0.415476	-1.45497	-0.79334	-0.626791	-0.451766	-0.342701
-69.5	-0.293111	-0.0304986	-0.92377	-1.30284	0.13791	-0.954625	-0.900277	-0.422002	-0.642816	0.0039352	-0.443099	-1.48621	-0.823134	-0.618214	-0.51386	-0.417246
-69	-0.248118	-0.187053	-0.763262	-1.28901	0.0597866	-0.908868	-0.733706	-0.372604	-0.682035	-0.0835848	-0.617037	-1.54918	-0.756493	-0.784736	-0.674229	-0.572189
-68.5	-0.205258	-0.196663	-0.710895	-1.21534	0.000864157	-0.836824	-0.735347	-0.293968	-0.61597	-0.101809	-0.620083	-1.42433	-0.600427	-0.890805	-0.628933	-0.557071
-68	-0.283983	-0.254014	-0.810201	-1.16436	0.0927756	-0.745002	-0.736935	-0.356944	-0.656322	-0.217743	-0.543781	-1.54385	-0.593754	-0.930527	-0.484174	-0.496587
-67.5	-0.247949	-0.265956	-0.918162	-1.21368	0.0641629	-0.80555	-0.869429	-0.5149	-0.705913	-0.301223	-0.48419	-1.39402	-0.498061	-0.951359	-0.57214	-0.380724
-67	-0.22327	-0.352275	-0.912542	-1.27839	-0.0818602	-0.862557	-0.956638	-0.44186	-0.831343	0.0576621	-0.384765	-1.37277	-0.755343	-0.797365	-0.608188	-0.390784
-66.5	-0.128806	-0.192538	-0.761338	-1.25486	-0.090052	-0.880238	-0.780007	-0.511546	-0.782212	0.445095	-0.338035	-1.20663	-1.03141	-0.81066	-0.687144	-0.361775
-66	-0.151473	-0.0821962	-0.647501	-1.19615	-0.151616	-0.820986	-0.779981	-0.504404	-0.807264	0.553147	-0.335602	-1.03629	-1.04824	-0.903628	-0.611451	-0.345345
-65.5	-0.336855	-0.167982	-0.52721	-1.1837	-0.189192	-0.83089	-0.697295	-0.555492	-0.846403	0.578402	-0.288429	-1.10616	-0.997043	-0.838131	-0.662207	-0.502701
-65	-0.376657	-0.03629	-0.523512	-1.15901	-0.266286	-0.861626	-0.598043	-0.427574	-0.895609	0.374703	-0.2766	-1.11209	-0.922435	-0.700134	-0.662313	-0.674355
-64.5	-0.458473	-0.109341	-0.548855	-1.20678	-0.250395	-0.898777	-0.557203	-0.384417	-0.982109	-0.0257192	-0.152706	-1.21612	-0.799922	-0.648803	-0.354417	-0.708429
-64	-0.465459	-0.304095	-0.654636	-1.2709	-0.322405	-0.822345	-0.549583	-0.536859	-0.888306	-0.149715	-0.171529	-1.31939	-0.893586	-0.669174	0.0140964	-0.540032
-63.5	-0.397116	-0.398219	-0.848442	-1.2996	-0.291975	-0.825587	-0.670489	-0.377997	-0.69892	-0.0347151	-0.440873	-1.43935	-0.978843	-0.688002	0.142213	-0.529567
-63	-0.439182	-0.15571	-0.948488	-0.972441	-0.310939	-0.920307	-0.553853	-0.444145	-0.827054	-0.130601	-0.513164	-1.4051	-1.10121	-0.783337	-0.213033	-0.495828
-62.5	-0.368076	0.127949	-0.983596	-1.05294	-0.293638	-0.86876	-0.627577	-0.456762	-0.8434	-0.253059	-0.339074	-1.37273	-0.959383	-0.723143	-0.568066	-0.458538
-62	-0.356415	0.0240325	-0.981896	-1.08562	-0.311878	-0.990261	-0.711082	-0.445156	-0.846915	-0.178296	-0.178966	-1.32635	-0.856819	-0.734081	-0.712324	-0.512826
-61.5	-0.381193	0.039191	-0.919757	-1.12995	-0.349585	-0.986082	-0.911976	-0.444249	-0.78564	0.198619	-0.175724	-1.29667	-0.848891	-0.658732	-1.11677	-0.511589
-61	-0.416683	-0.102788	-0.861342	-1.1623	-0.334848	-0.992151	-0.960751	-0.352087	-0.79405	0.352052	-0.0384147	-1.3251	-0.902804	-0.65369	-1.26934	-0.681382
-60.5	-0.192299	-0.0958998	-0.845059	-1.08091	-0.430594	-1.01228	-0.985453	-0.34634	-0.711429	0.425193	-0.02327	-1.41271	-0.916705	-0.781456	-1.29548	-0.559245
-60	-0.23677	-0.274219	-0.577051	-1.00685	-0.515069	-0.965219	-1.11426	-0.346861	-0.718853	0.470829	0.0101162	-1.52678	-0.809045	-0.848361	-1.29092	-0.603958
-59.5	-0.20967	-0.319165	-0.4155	-0.929999	-0.597324	-0.92876	-1.35086	-0.365005	-0.755143	0.563563	-0.0171097	-1.65705	-0.747957	-0.873382	-1.27222	-0.603632
-59	-0.340305	-0.557106	-0.756229	-0.955877	-0.357385	-0.934119	-1.33801	-0.251686	-0.707563	0.389586	-0.0482294	-1.74185	-0.855461	-0.90437	-1.21504	-0.670444
-58.5	-0.468096	-0.437928	-0.700623	-1.0522	-0.458667	-0.961282	-1.15709	-0.274883	-0.863855	0.132804	-0.184962	-1.60097	-0.947008	-0.797527	-1.20797	-0.692567
-58	-0.397562	-0.404132	-0.753846	-1.12011	-0.528979	-0.934829	-1.10023	-0.448585	-1.02141	-0.187481	-0.336925	-1.479	-0.994864	-0.738407	-1.39986	-0.819373
-57.5	-0.28562	-0.308313	-0.673588	-1.15821	-0.523186	-0.958171	-1.04004	-0.316306	-1.00367	-0.174647	-0.359079	-1.52628	-1.08999	-0.843831	-1.41819	-0.731792
-57	-0.237787	-0.284026	-0.744607	-1.13227	-0.500686	-1.03354	-1.0161	-0.345106	-0.938461	0.105833	-0.202932	-1.67042	-0.970756	-0.986625	-1.16178	-0.831596
-56.5	-0.231287	-0.405883	-0.876488	-1.1292	-0.554744	-1.06526	-1.09869	-0.260087	-1.03876	0.342188	-0.339338	-1.72515	-1.05904	-0.871247	-1.08248	-0.800538
-56	-0.340096	-0.457617	-0.955903	-1.1315	-0.555241	-0.996665	-1.03151	-0.363828	-0.992823	0.556385	-0.344996	-1.69717	-1.13818	-0.917319	-1.10586	-0.727138
-55.5	-0.300558	-0.336079	-0.86582	-1.06071	-0.539132	-1.09129	-1.00724	-0.387415	-0.947335	0.569385	-0.449936	-1.51809	-1.33768	-0.905812	-0.966921	-0.52906
-55	-0.216738	-0.234315	-0.834228	-0.972131	-0.518987	-1.17909	-1.04807	-0.439146	-0.90612	0.562813	-0.571896	-1.46079	-1.26951	-0.862274	-1.07485	-0.558272
-54.5	-0.369995	-0.244228	-0.713873	-1.0897	-0.463293	-1.18185	-1.10964	-0.417899	-0.895582	0.888175	-0.583107	-1.32296	-1.1659	-0.893757	-1.21996	-0.430195
-54	-0.471227	-0.0597261	-0.843305	-1.04747	-0.597323	-1.15467	-1.21799	-0.390867	-1.04468	1.26104	-0.533986	-1.39081	-1.12098	-0.967848	-1.61536	-0.436055
-53.5	-0.499023	-0.00378944	-0.741462	-0.827227	-0.606724	-1.1602	-1.11264	-0.447001	-1.07599	1.22908	-0.467509	-1.51481	-0.98339	-1.02509	-1.70475	-0.563825
-53	-0.485746	-0.0993346	-0.660809	-0.847329	-0.575897	-1.08682	-1.15174	-0.483892	-1.02602	0.95867	-0.471241	-1.35571	-0.862352	-0.879153	-1.84583	-0.607832
-52.5	-0.525758	-0.271147	-0.736927	-0.561224	-0.524774	-1.17066	-1.07462	-0.339792	-1.02801	0.561944	-0.431973	-1.52607	-0.982347	-0.808797	-1.74658	-0.571897
-52	-0.556998	-0.178697	-0.713636	-0.638033	-0.547271	-1.12183	-0.98777	-0.375716	-1.01357	0.0569256	-0.531055	-1.46714	-1.15988	-0.861434	-1.59157	-0.552143
-51.5	-0.611469	-0.222363	-0.663317	-0.515216	-0.631055	-1.07951	-0.994112	-0.39149	-1.0461	-0.724042	-0.501591	-1.38558	-1.08662	-0.694012	-1.3872	-0.452263
-51	-0.525606	-0.166513	-0.466916	-0.635272	-0.590507	-1.05163	-1.01192	-0.443486	-1.14774	-1.16711	-0.349359	-1.33834	-0.979002	-0.592857	-1.13129	-0.306344
-50.5	-0.365388	-0.145465	-0.507163	-0.654104	-0.660085	-1.14116	-0.948597	-0.282761	-1.29901	-1.21249	-0.226181	-1.37932	-1.00118	-0.603522	-1.12526	-0.36618
-50	-0.329296	0.0815951	-0.645377	-0.756639	-0.670524	-1.05746	-0.877764	-0.313815	-1.25007	-1.09233	-0.165245	-1.3566	-1.06923	-0.555852	-1.24027	-0.315288
-49.5	-0.209196	0.0309485	-1.04207	-0.729743	-0.614309	-0.984955	-0.868134	-0.397723	-1.33911	-0.760332	-0.36	-1.23874	-1.01421	-0.513614	-1.2471	-0.456219
-49	-0.423798	-0.104965	-0.891462	-0.718551	-0.600349	-0.99423	-1.02752	-0.324444	-1.36178	-0.122124	-0.406882	-1.06993	-0.928861	-0.681754	-1.32564	-0.616089
-48.5	-0.424431	-0.176864	-0.804569	-0.639238	-0.647163	-1.02204	-0.95289	-0.3695	-1.14262	0.290003	-0.2715	-1.04013	-0.874152	-0.68757	-1.16574	-0.713193
-48	-0.422098	-0.226302	-0.797339	-0.673863	-0.723597	-1.0542	-1.02815	-0.542206	-1.22196	0.401159	-0.185453	-1.0267	-0.994629	-0.714076	-1.01279	-0.692083
-47.5	-0.589413	-0.378483	-0.917795	-0.65699	-0.674883	-0.953673	-0.994782	-0.65516	-1.21406	0.385143	-0.154804	-1.06475	-1.07443	-0.8128	-1.00022	-0.551704
-47	-0.562969	-0.350224	-0.89055	-0.686747	-0.760369	-0.930471	-0.978538	-0.631737	-1.24783	0.322846	-0.21791	-1.09285	-1.21871	-0.871393	-0.914808	-0.580843
-46.5	-0.545943	-0.052841	-0.700637	-0.53091	-0.67154	-0.861914	-0.731422	-0.645053	-1.29469	0.356138	-0.280948	-1.13116	-1.07617	-0.826767	-0.833778	-0.502655
-46	-0.645436	-0.0176449	-0.689179	-0.647988	-0.770293	-0.848851	-0.434035	-0.569276	-1.22294	0.376929	-0.370324	-1.1361	-0.876773	-0.791564	-0.80678	-0.499982
-45.5	-0.594739	0.0302441	-0.48126	-0.706593	-0.750938	-0.839163	-0.324417	-0.69394	-1.17248	0.428774	-0.286248	-1.00726	-0.72668	-0.869489	-0.946531	-0.797533
-45	-0.634831	-0.0480041	-0.5574	-0.546731	-0.768413	-0.922955	-0.352311	-0.608953	-1.38475	0.404353	-0.0676154	-0.904207	-0.688159	-0.914968	-1.0397	-0.863433
-44.5	-0.493066	-0.119263	-0.565602	-0.537315	-0.74784	-0.9979	-0.464434	-0.527066	-1.49494	0.330336	-0.0095936	-0.829089	-0.817304	-0.9467	-1.02666	-0.784597
-44	-0.638219	-0.33866	-0.652147	-0.56764	-0.746402	-1.01022	-0.698803	-0.537333	-1.4641	0.0689394	-0.11993	-0.91582	-0.81156	-0.893937	-0.774285	-0.76901
-43.5	-0.62382	-0.296181	-0.6671	-0.727771	-0.82623	-1.00822	-0.793566	-0.499108	-1.49745	-0.267134	-0.165793	-1.00175	-0.98741	-0.875668	-0.711248	-0.776292
-43	-0.554584	-0.145827	-0.564402	-0.670141	-0.76412	-0.971799	-0.699538	-0.662777	-1.68127	-0.476487	-0.11441	-0.937819	-1.10283	-0.785615	-0.648509	-0.673766
-42.5	-0.525428	0.0084982	-0.602395	-0.706722	-0.734324	-1.02176	-0.685477	-0.664406	-1.69237	-0.173968	-0.164496	-0.906915	-1.10046	-0.886895	-0.536451	-0.731023
-42	-0.599751	-0.0308919	-0.620809	-0.795877	-0.77865	-1.03576	-0.546321	-0.554477	-1.66327	-0.049358	-0.196137	-0.91851	-0.98968	-0.911853	-0.953556	-0.713771
-41.5	-0.739219	-0.0288354	-0.503497	-0.778987	-0.820777	-0.957787	-0.515987	-0.651886	-1.6626	0.105673	-0.254549	-0.774579	-1.06776	-0.80377	-1.36037	-0.727512
-41	-0.750405	-0.185777	-0.478354	-0.883358	-0.719666	-0.955786	-0.536673	-0.597344	-1.54316	0.569752	-0.246333	-0.907768	-1.03369	-0.730167	-1.48098	-0.779119
-40.5	-0.699728	-0.456601	-0.468338	-0.891403	-0.752487	-0.884894	-0.472523	-0.706177	-1.52029	0.6455	-0.28256	-1.14083	-1.01051	-0.872442	-1.29351	-0.672411
-40	-0.71697	-0.726447	-0.311788	-1.10883	-0.701126	-0.871789	-0.459547	-0.685904	-1.63271	0.523077	-0.0804976	-1.21276	-0.921437	-0.927372	-1.20615	-0.711146
-39.5	-0.760168	-0.765254	-0.219948	-1.09355	-0.812139	-0.83401	-0.365561	-0.63034	-1.60637	0.154205	-0.162285	-1.22209	-0.788336	-0.916319	-1.17617	-0.861677
-39	-0.854486	-0.745349	-0.457592	-1.07986	-0.794189	-0.795811	-0.51414	-0.656523	-1.50931	-0.164875	-0.244105	-1.15127	-0.769047	-0.931085	-1.15419	-0.769923
-38.5	-0.891543	-0.534322	-0.647729	-1.18645	-0.810457	-0.908599	-0.572066	-0.680209	-1.53717	-0.249056	-0.202128	-1.02663	-0.8399	-0.940161	-1.13824	-0.868484
-38	-0.775931	-0.536947	-0.559804	-1.16872	-0.896365	-0.963201	-0.635419	-0.74446	-1.59206	-0.360845	-0.160739	-1.09533	-0.877092	-0.923983	-1.09379	-0.854277
-37.5	-0.796525	-0.544588	-0.258705	-1.08166	-0.811272	-0.947514	-0.726069	-0.639456	-1.74878	-0.386145	-0.0375754	-1.12156	-0.96382	-0.808366	-1.09836	-0.844187
-37	-0.888799	-0.475024	-0.261078	-1.01151	-0.779086	-0.928404	-0.762131	-0.589705	-1.67124	-0.40782	0.0388685	-1.01977	-0.877929	-0.922738	-1.08149	-0.863576
-36.5	-0.885125	-0.450414	-0.419286	-1.02371	-0.729368	-0.963512	-0.788194	-0.584723	-1.66847	-0.478319	-0.039387	-0.81725	-0.946696	-1.02336	-1.04307	-0.832582
-36	-0.890863	-0.47024	-0.414579	-0.970069	-0.773287	-0.873161	-0.807073	-0.479289	-1.54352	-0.429174	-0.112678	-0.864987	-0.903689	-0.946848	-0.939499	-0.775469
-35.5	-0.850762	-0.508115	-0.455208	-1.02124	-0.74081	-0.948983	-0.860447	-0.462069	-1.47434	-0.367617	-0.0712058	-0.814704	-0.877467	-0.954743	-0.820955	-0.759804
-35	-0.8334	-0.531087	-0.415274	-0.963047	-0.669764	-0.946431	-0.820946	-0.697911	-1.33397	-0.314581	-0.197186	-0.740502	-0.950016	-1.07255	-0.696826	-0.741887
-34.5	-0.6993	-0.494661	-0.40299	-0.856698	-0.698245	-1.0268	-0.70297	-0.620065	-1.25743	-0.206375	-0.143402	-0.710769	-1.11048	-1.06642	-0.655633	-0.678254
-34	-0.588763	-0.380304	-0.356143	-0.979196	-0.790848	-1.06404	-0.791111	-0.621984	-1.25763	-0.153805	-0.305923	-0.717148	-1.04959	-1.07422	-1.0516	-0.738632
-33.5	-0.583476	-0.359497	-0.26458	-0.845481	-0.718671	-1.10213	-0.713103	-0.472506	-1.24601	0.0136596	-0.414328	-0.736378	-0.86286	-1.12954	-1.20364	-0.63534
-33	-0.522946	-0.662465	-0.41226	-1.05173	-0.560683	-1.03123	-0.661189	-0.483694	-1.28811	0.244275	-0.35456	-0.844353	-0.86478	-1.10971	-0.915323	-0.712894
-32.5	-0.513496	-0.810899	-0.362719	-1.03389	-0.724696	-0.943047	-0.695794	-0.451303	-1.23829	0.488601	-0.345129	-0.812975	-0.854914	-1.0585	-0.76807	-0.784619
-32	-0.536246	-0.763677	-0.333182	-1.04341	-0.774166	-0.865774	-0.896194	-0.514959	-1.33696	0.588299	-0.411251	-0.93041	-0.877991	-0.960598	-0.636135	-0.65773
-31.5	-0.564825	-0.630912	-0.199287	-1.02557	-0.823069	-0.878006	-0.914369	-0.408815	-1.26143	0.818475	-0.27419	-0.95313	-0.946434	-1.00728	-0.407725	-0.591368
-31	-0.604469	-0.623087	-0.0761028	-1.09979	-0.721362	-0.810123	-0.837199	-0.611485	-1.18098	0.612552	-0.467205	-0.956802	-0.815862	-0.952623	-0.483331	-0.450621
-30.5	-0.558202	-0.692417	-0.0863068	-1.05547	-0.761712	-0.942361	-0.899613	-0.49397	-1.22403	0.299262	-0.498271	-0.8269	-0.9453	-0.979307	-0.734603	-0.482928
-30	-0.629066	-0.537183	-0.173283	-0.950522	-0.758277	-0.882747	-1.0881	-0.456078	-1.2201	0.116453	-0.340217	-0.843141	-0.899024	-1.05182	-0.733286	-0.429374
-29.5	-0.715542	-0.47132	-0.244891	-0.915236	-0.754122	-0.797941	-1.05027	-0.505344	-1.16433	0.103981	-0.150018	-0.921962	-0.843197	-1.00586	-0.833961	-0.346224
-29	-0.818757	-0.374635	-0.0828462	-0.795286	-0.778348	-0.668849	-1.02037	-0.385467	-1.15886	0.324227	-0.202041	-0.903396	-0.673819	-0.743023	-0.916319	-0.471027
-28.5	-0.897997	-0.45991	0.0661252	-0.70167	-0.853366	-0.689053	-1.15909	-0.39476	-1.02539	0.511676	-0.23958	-0.779729	-0.643372	-0.767978	-0.698105	-0.494189
-28	-0.742626	-0.53693	-0.00575727	-0.625463	-0.70465	-0.785	-1.24437	-0.470106	-1.09555	0.611596	-0.266592	-0.631703	-0.664284	-0.781079	-0.545763	-0.38741
-27.5	-0.544014	-0.560108	-0.120822	-0.681534	-0.818093	-0.828306	-1.06691	-0.459184	-1.04976	0.569703	-0.357994	-0.674767	-0.797902	-0.944493	-0.443901	-0.401354
-27	-0.4823	-0.521728	-0.127229	-0.800768	-0.761363	-0.694722	-1.1112	-0.493022	-1.05257	0.498564	-0.390987	-0.512716	-0.912483	-0.925627	-0.419633	-0.515488
-26.5	-0.459984	-0.272576	0.0200872	-0.741573	-0.766845	-0.67797	-1.15248	-0.510872	-1.09654	0.3191	-0.41559	-0.53867	-0.816799	-0.886924	-0.237386	-0.435844
-26	-0.273181	-0.111304	0.0976488	-0.659266	-0.81091	-0.68956	-1.13523	-0.55745	-1.04747	0.104043	-0.576464	-0.460142	-0.831974	-0.960157	-0.248635	-0.373504
-25.5	-0.368207	-0.189497	-0.0328326	-0.670305	-0.84188	-0.64798	-1.21384	-0.525795	-1.14453	-0.147813	-0.491895	-0.447594	-0.809474	-0.959937	-0.494566	-0.494954
-25	-0.340081	-0.337299	0.114944	-0.690253	-0.938903	-0.730374	-1.03979	-0.578064	-1.09965	-0.196408	-0.6892	-0.546693	-0.640061	-0.802882	-0.581196	-0.565323
-24.5	-0.521159	-0.345767	-0.0877822	-0.755711	-0.876178	-0.714416	-0.916829	-0.626511	-1.17398	-0.0459405	-0.751165	-0.409454	-0.680463	-0.872112	-0.59815	-0.577408
-24	-0.501844	-0.329491	-0.206611	-0.729306	-0.803061	-0.718047	-0.932611	-0.597888	-0.941381	-0.0565482	-0.878358	-0.252654	-0.761197	-0.919992	-0.28373	-0.526322
-23.5	-0.376014	-0.396095	-0.228308	-0.874769	-0.932831	-0.723564	-0.980485	-0.585113	-0.849461	0.131944	-0.828337	-0.346853	-0.860917	-0.872905	-0.241965	-0.562834
-23	-0.407682	-0.365517	-0.233899	-0.778524	-0.975294	-0.815169	-0.89629	-0.589167	-0.707766	0.325692	-0.815387	-0.34942	-1.01941	-0.858629	-0.384575	-0.469773
-22.5	-0.462202	-0.191636	-0.14706	-0.846416	-0.839359	-0.862703	-0.8413	-0.588651	-0.670901	0.491505	-0.802537	-0.402143	-0.81614	-0.963116	-0.67473	-0.330349
-22	-0.446058	-0.337235	-0.138451	-0.824302	-0.899558	-0.834473	-0.721498	-0.550319	-0.644635	0.196167	-0.615872	-0.470055	-0.962952	-0.981012	-0.857439	-0.447541
-21.5	-0.555212	-0.495084	-0.275653	-0.666498	-0.913681	-0.804498	-0.640338	-0.589232	-0.803185	0.0229827	-0.569431	-0.429791	-0.970277	-0.911364	-1.05213	-0.484361
-21	-0.453345	-0.435167	-0.250036	-0.627193	-0.860225	-0.790226	-0.667725	-0.518133	-0.972081	-0.0259489	-0.543526	-0.343518	-0.93857	-0.882179	-1.15233	-0.568458
-20.5	-0.447777	-0.472902	-0.334936	-0.597343	-0.782734	-0.922157	-0.565924	-0.527155	-0.927079	0.0102926	-0.395304	-0.447776	-0.789517	-0.826638	-1.37504	-0.460424
-20	-0.388946	-0.528584	-0.177086	-0.724619	-0.729784	-0.841279	-0.558466	-0.54978	-0.760478	-0.0396711	-0.345764	-0.579583	-0.648933	-0.745124	-1.29091	-0.426878
-19.5	-0.54729	-0.417296	-0.0225713	-0.796478	-0.735716	-0.96772	-0.517288	-0.532622	-0.591057	-0.0754468	-0.2207	-0.696457	-0.511458	-0.717194	-1.24888	-0.354024
-19	-0.586639	-0.393045	-0.239343	-0.807998	-0.707504	-0.911351	-0.564185	-0.61882	-0.630406	-0.319122	-0.361343	-0.701688	-0.438278	-0.713307	-1.26688	-0.300102
-18.5	-0.539376	-0.397016	-0.258525	-0.873014	-0.782227	-0.884227	-0.446774	-0.55507	-0.744772	-0.514003	-0.438033	-0.691362	-0.56314	-0.785118	-1.53089	-0.293835
-18	-0.569283	-0.432641	-0.248524	-0.856475	-0.682927	-0.884463	-0.484177	-0.616198	-0.744124	-0.588201	-0.514079	-0.639674	-0.557009	-0.873376	-1.66368	-0.281416
-17.5	-0.523844	-0.383068	-0.0750694	-0.752428	-0.666223	-0.918106	-0.56533	-0.570611	-0.671072	-0.534727	-0.408901	-0.566998	-0.65436	-0.905882	-1.78738	-0.361873
-17	-0.467018	-0.30094	0.00310487	-0.91551	-0.557133	-0.877652	-0.57284	-0.702378	-0.757502	-0.360394	-0.200637	-0.521334	-0.585481	-1.07329	-1.8524	-0.384477
-16.5	-0.442183	-0.395796	-0.121207	-0.783071	-0.602672	-0.870639	-0.568607	-0.701778	-0.77528	-0.39664	-0.266934	-0.537717	-0.646719	-1.12235	-1.77787	-0.509084
-16	-0.348047	-0.545677	-0.240554	-0.741077	-0.601651	-0.944314	-0.428115	-0.640691	-0.650945	-0.533622	-0.36125	-0.81659	-0.864413	-1.1853	-1.48973	-0.588459
-15.5	-0.173701	-0.530003	-0.371763	-0.676487	-0.457195	-1.00699	-0.355809	-0.618365	-0.649729	-0.445988	-0.288707	-1.03781	-0.847754	-1.12923	-1.35193	-0.383981
-15	-0.203456	-0.540774	-0.367204	-0.62731	-0.493405	-0.926201	-0.325353	-0.66108	-0.606901	-0.220876	-0.441565	-0.946625	-0.950016	-0.984592	-1.17369	-0.407725
-14.5	-0.21393	-0.383904	-0.3001	-0.709829	-0.505184	-0.922146	-0.388447	-0.662292	-0.68331	-0.0176697	-0.70036	-0.777144	-0.893659	-1.04039	-1.09379	-0.395025
-14	-0.342761	-0.332907	-0.251612	-0.73089	-0.46083	-0.844236	-0.539919	-0.758615	-0.644693	0.0828527	-0.763423	-0.713197	-0.94196	-1.20126	-1.31599	-0.405165
-13.5	-0.357674	-0.298503	-0.265747	-0.556288	-0.498192	-0.900982	-0.738221	-0.684117	-0.684721	-0.0624324	-0.633219	-0.642981	-0.774169	-1.14251	-1.16824	-0.445707
-13	-0.189983	-0.440892	-0.246605	-0.622865	-0.305304	-0.865739	-0.987354	-0.584508	-0.608914	-0.262629	-0.543013	-0.648996	-0.561663	-1.00995	-1.03368	-0.53417
-12.5	-0.104319	-0.52753	-0.16583	-0.580598	-0.255392	-0.846799	-1.19981	-0.584719	-0.670345	-0.507261	-0.707769	-0.610735	-0.694879	-1.03804	-1.09247	-0.550047
-12	-0.303964	-0.426353	-0.121316	-0.527064	-0.240954	-0.861513	-1.15078	-0.74604	-0.670401	-0.450483	-0.640772	-0.568699	-0.717715	-1.14385	-0.95946	-0.527589
-11.5	-0.315711	-0.454465	-0.0972867	-0.654655	-0.253528	-0.717735	-0.953779	-0.619214	-0.588732	-0.333962	-0.645869	-0.591376	-0.627439	-1.0901	-0.847084	-0.364591
-11	-0.297033	-0.402699	-0.166182	-0.690555	-0.113121	-0.879944	-0.852931	-0.745238	-0.482575	-0.0541573	-0.546782	-0.69528	-0.673371	-1.1629	-0.893445	-0.267958
-10.5	-0.263898	-0.467308	-0.292493	-0.543074	-0.180151	-0.875264	-0.635794	-0.664282	-0.453009	-0.0301788	-0.548409	-0.742404	-0.793918	-1.11752	-1.16466	-0.314958
-10	-0.092715	-0.245805	-0.389109	-0.558413	-0.156141	-0.746997	-0.606853	-0.584497	-0.544678	-0.0486132	-0.706845	-0.625863	-0.775948	-1.11289	-1.18394	-0.321589
-9.5	-0.0358867	-0.323785	-0.587056	-0.553775	-0.153296	-0.666069	-0.673505	-0.735586	-0.60962	0.0828405	-0.609208	-0.636506	-0.716586	-1.15039	-1.26879	-0.235796
-9	-0.180541	-0.284586	-0.503215	-0.535703	-0.222753	-0.739104	-0.783673	-0.857576	-0.435318	0.110491	-0.426478	-0.65384	-0.740718	-1.09728	-1.15972	-0.285725
-8.5	-0.147849	-0.478064	-0.496512	-0.466769	-0.162353	-0.760078	-0.791798	-0.802068	-0.495169	0.19001	-0.346718	-0.677925	-0.736737	-1.1214	-1.17862	-0.36302
-8	-0.228104	-0.374515	-0.395489	-0.501024	-0.147246	-0.717921	-0.883197	-0.697835	-0.582066	0.328384	-0.418011	-0.614641	-0.872106	-1.03441	-1.10005	-0.246305
-7.5	-0.280634	-0.450091	-0.677364	-0.344477	-0.137858	-0.615153	-0.972177	-0.650863	-0.613591	0.458598	-0.697082	-0.474457	-0.734332	-0.921159	-1.0374	-0.264357
-7	-0.147352	-0.580654	-0.587348	-0.228841	-0.14015	-0.664117	-0.824174	-0.658264	-0.623097	0.371425	-0.839826	-0.36733	-0.830099	-0.787905	-0.845989	-0.212957
-6.5	-0.167364	-0.347252	-0.505935	-0.24204	-0.252433	-0.654276	-0.924744	-0.745819	-0.736557	0.164518	-0.879851	-0.297655	-0.76004	-0.691019	-0.72943	-0.147789
-6	-0.157976	-0.328611	-0.38663	-0.197107	-0.154965	-0.637577	-0.869831	-0.778425	-0.716572	0.00994398	-0.79444	-0.242094	-0.687382	-0.714866	-0.874512	-0.154924
-5.5	-0.147947	-0.318249	-0.412752	-0.170951	-0.173102	-0.77516	-0.747281	-0.817659	-0.637842	0.0604424	-0.486019	-0.378856	-0.735759	-0.777622	-1.10096	-0.203721
-5	-0.205256	-0.245532	-0.452841	-0.289363	-0.227679	-0.75703	-0.713373	-0.729232	-0.776987	0.135158	-0.479803	-0.410196	-0.680848	-0.861342	-1.00655	-0.198138
-4.5	-0.320097	-0.230925	-0.413648	-0.388178	-0.244505	-0.610203	-0.649249	-0.683035	-0.780927	-0.073834	-0.506151	-0.375374	-0.595323	-0.907816	-0.775498	-0.275048
-4	-0.331916	-0.257797	-0.409548	-0.296156	-0.160233	-0.711481	-0.718668	-0.649486	-0.775985	-0.405635	-0.444247	-0.330956	-0.592684	-0.87652	-0.40893	-0.23542
-3.5	-0.354319	-0.228212	-0.547757	-0.552289	-0.158131	-0.773302	-0.677236	-0.735151	-0.853765	-0.189821	-0.639547	-0.419708	-0.698883	-0.848089	-0.25717	-0.197561
-3	-0.418066	-0.176623	-0.542116	-0.317152	-0.132073	-0.718105	-0.789052	-0.707704	-0.837859	-0.0661273	-0.599979	-0.576113	-0.803048	-0.991424	-0.381494	-0.305941
-2.5	-0.387111	-0.237841	-0.498469	-0.470416	-0.100459	-0.59014	-0.946949	-0.824832	-0.700146	-0.0859343	-0.664922	-0.532635	-0.6861	-0.903849	-0.49131	-0.349747
-2	-0.341285	-0.249012	-0.7418	-0.584995	-0.0917602	-0.69795	-0.851301	-0.769901	-0.621456	-0.156761	-0.737932	-0.530545	-0.63444	-0.933594	-0.81904	-0.443857
-1.5	-0.343197	0.024475	-1.1517	-0.584096	-0.061933	-0.709046	-0.70156	-0.7352	-0.731421	-0.161909	-0.747091	-0.571733	-0.64179	-0.943523	0.587263	-0.476477
-1	-0.355055	0.278765	-1.53703	-0.588676	-0.033048	-0.71941	-0.534479	-0.704076	-0.826937	-0.159151	-0.761501	-0.610289	-0.652942	-0.955189	1.99418	-0.540465
-0.5	-0.362793	0.509758	-1.89302	-0.59832	-0.00442933	-0.72939	-0.378616	-0.676936	-0.912872	-0.154103	-0.776297	-0.645678	-0.667088	-0.968118	3.3349	-0.628505
0	-0.366588	0.714026	-2.21293	-0.612488	0.0230944	-0.737956	-0.235909	-0.653421	-0.988137	-0.146052	-0.791389	-0.677291	-0.683325	-0.981683	4.58221	-0.735654
0.5	-0.366715	0.888799	-2.49091	-0.630528	0.048722	-0.74494	-0.108449	-0.6332	-1.05187	-0.134831	-0.80657	-0.70465	-0.700707	-0.995284	5.71082	-0.856769
1	-0.363537	1.03203	-2.72214	-0.651694	0.0716987	-0.750786	0.000653731	-0.616291	-1.1035	-0.120651	-0.82105	-0.727474	-0.718267	-1.00838	6.69742	-0.987228
1.5	-0.357502	1.14247	-2.90296	-0.675162	0.0913349	-0.755098	0.0906958	-0.602021	-1.14276	-0.103243	-0.834757	-0.745469	-0.735023	-1.02035	7.52358	-1.12103
2	-0.349124	1.21964	-3.03092	-0.700051	0.107023	-0.758662	0.158811	-0.590429	-1.16967	-0.0832048	-0.846954	-0.758596	-0.750023	-1.03072	8.17305	-1.2533
2.5	-0.338979	1.26392	-3.10492	-0.725446	0.118254	-0.759903	0.206714	-0.580365	-1.1846	-0.0597003	-0.858013	-0.76672	-0.762338	-1.03885	8.63652	-1.37732
3	-0.327684	1.27646	-3.12516	-0.750417	0.124627	-0.760114	0.232971	-0.571634	-1.18815	-0.0336599	-0.867134	-0.77006	-0.771132	-1.04437	8.90695	-1.48864
3.5	-0.315886	1.25924	-3.09317	-0.774048	0.125862	-0.759865	0.236828	-0.563951	-1.18124	-0.00570121	-0.873889	-0.768899	-0.775647	-1.04693	8.98214	-1.58258
4	-0.304242	1.21494	-3.01177	-0.795453	0.121804	-0.757742	0.221479	-0.556128	-1.16506	0.0248179	-0.878795	-0.763461	-0.77521	-1.0461	8.8669	-1.6533
4.5	-0.293408	1.1469	-2.88499	-0.813803	0.11243	-0.755	0.186809	-0.547976	-1.141	0.0568123	-0.881189	-0.754302	-0.769299	-1.04173	8.56829	-1.69784
5	-0.28402	1.05908	-2.71799	-0.828342	0.0978461	-0.751694	0.134989	-0.538805	-1.11065	0.0899979	-0.881139	-0.741944	-0.757513	-1.03364	8.09909	-1.71241
5.5	-0.276675	0.955894	-2.51692	-0.83841	0.0782892	-0.747769	0.0684528	-0.528015	-1.07576	0.123915	-0.878633	-0.727024	-0.739595	-1.02179	7.47604	-1.69448
6	-0.271924	0.842153	-2.28876	-0.843456	0.0541167	-0.743614	-0.0103502	-0.515168	-1.03819	0.158106	-0.873691	-0.710223	-0.715442	-1.0062	6.71968	-1.64214
6.5	-0.270251	0.722921	-2.04116	-0.843054	0.0258005	-0.739378	-0.0983602	-0.49973	-0.999874	0.192046	-0.866523	-0.692287	-0.685104	-0.987018	5.85377	-1.55448
7	-0.272067	0.6034	-1.78225	-0.836911	-0.00608568	-0.735362	-0.192434	-0.481336	-0.962752	0.225266	-0.857157	-0.673982	-0.648784	-0.96445	4.90487	-1.43135
7.5	-0.277694	0.488797	-1.52044	-0.824875	-0.0408801	-0.731662	-0.28917	-0.459627	-0.928743	0.257322	-0.845885	-0.656082	-0.606831	-0.938797	3.90153	-1.27356
8	-0.287363	0.3842	-1.26421	-0.806942	-0.0778494	-0.728563	-0.385285	-0.434374	-0.899681	0.287742	-0.832967	-0.639363	-0.559734	-0.910438	2.87358	-1.08268
8.5	-0.301204	0.294449	-1.02191	-0.783251	-0.116206	-0.726239	-0.477398	-0.405388	-0.877292	0.316089	-0.818702	-0.62455	-0.508107	-0.87982	1.85165	-0.861056
9	-0.319244	0.224018	-0.801536	-0.754083	-0.15513	-0.724843	-0.562094	-0.372611	-0.86312	0.342074	-0.803443	-0.612338	-0.45268	-0.847442	0.865975	-0.612021
9.5	-0.341408	0.176907	-0.610544	-0.719856	-0.193785	-0.724559	-0.636438	-0.336095	-0.858524	0.365406	-0.787536	-0.603354	-0.39427	-0.813847	-0.0539413	-0.339381
10	-0.378142	0.196314	-0.524377	-0.61974	-0.241427	-0.743155	-0.700175	-0.295891	-0.902557	0.30438	-0.808304	-0.563728	-0.36066	-0.816168	-0.878676	-0.0810444
10.5	-0.34893	0.326782	-0.612433	-0.668094	-0.280449	-0.572341	-0.645979	-0.273178	-0.759091	-0.0750095	-0.819858	-0.38506	-0.507702	-0.674775	-0.89497	0.0157982
11	-0.267719	0.0905286	-0.499188	-0.602012	-0.18864	-0.606357	-0.557537	-0.202348	-0.502332	-0.424598	-0.703972	-0.339249	-0.401344	-0.693065	-0.70267	-0.138044
11.5	-0.308286	-0.177837	-0.506656	-0.514572	-0.0660996	-0.786767	-0.885887	-0.1955	-0.496135	-0.644095	-0.798174	-0.470794	-0.311207	-0.603668	-0.551277	-0.12994
12	-0.31192	-0.140587	-0.543054	-0.474534	-0.0461258	-0.693602	-0.96438	-0.0709393	-0.416961	-0.680814	-0.793799	-0.39399	-0.383345	-0.493419	-0.330646	0.0415111
12.5	-0.270869	-0.269392	-0.766054	-0.466137	-0.216024	-0.651848	-0.962074	0.019296	-0.430937	-0.55031	-0.805427	-0.424455	-0.285923	-0.310424	-0.464465	0.0639238
13	-0.23751	-0.206435	-0.758523	-0.516076	-0.0966802	-0.590212	-0.916857	4.14443e-11	-0.266666	-0.613747	-0.549858	-0.281544	-0.399102	-0.106623	-0.581413	-0.00428999
13.5	-0.194297	1.04892e-08	-0.393597	-0.28177	-0.143215	-0.376561	-0.778899	-0.104293	-0.134036	-0.593413	-0.241683	-0.0999067	-0.489576	-0.177827	-0.551955	0.124466
14	-0.120344	-0.0370128	-0.189819	-0.15897	-0.0976109	-0.218741	-0.548689	-0.114558	-0.238806	-0.420692	-0.203112	-2.00649e-08	-0.327645	-0.290209	-0.404907	0.274192
14.5	-0.0681225	-0.00973084	-0.0356159	-0.141203	9.32783e-09	-0.15346	-0.296283	-0.32611	-0.274609	-0.340507	-0.199646	-0.00853099	-0.284405	-0.263193	-0.410034	0.0860625
15	-8.08856e-09	-0.0353975	-0.159929	-0.0503987	-0.00541489	-3.48441e-09	-0.0885488	-0.428986	-0.1702	-0.128933	-0.0869403	-0.000412305	-0.0989291	-0.155404	-0.164028	-0.116086
15.5	-0.0414042	-0.0264778	-0.141551	-2.27344e-08	-0.0795857	-0.139439	-1.29783e-08	-0.66859	5.58023e-08	6.27579e-10	8.47037e-09	-0.206751	-0.139272	2.03557e-08	-0.00802943	-0.0637124
16	-0.0828149	-0.408006	6.86524e-09	-0.248007	-0.0462556	-0.559756	-0.123213	-0.755759	-0.181254	-0.161231	-0.164394	-0.498379	-0.108577	-0.0867719	-0.0107634	-5.24229e-09
16.5	-0.170538	-0.613759	-0.0301506	-0.621001	-0.0737553	-0.884656	-0.525245	-1.09602	-0.306455	-0.241048	-0.282416	-0.602085	-0.0596427	-0.38315	2.744e-08	-0.0332582
17	-0.182047	-0.702192	-0.103206	-0.380439	-0.171826	-1.26724	-0.671321	-1.21091	-0.304079	-0.266931	-0.496576	-0.703563	-0.0476212	-0.421111	-0.000867459	0.0617532
17.5	-0.0763779	-0.701266	-0.0753138	-0.371825	-0.3642	-1.60382	-0.81315	-1.54837	-0.0641534	-0.45118	-0.96323	-0.739891	-2.92209e-08	-0.677793	-0.0523493	-0.0171062
18	0.0447902	-0.771498	-0.188984	-0.382541	-0.535719	-1.84152	-1.19201	-1.79707	0.0367089	-0.618087	-1.19062	-0.924547	-0.190594	-0.92349	-0.388358	-0.319794
18.5	0.0928667	-0.81499	-0.274298	-0.325012	-0.544693	-1.9799	-1.4795	-1.38427	0.135774	-0.712263	-1.53245	-1.14993	-0.435808	-0.920134	-0.93039	0.346085
19	0.1411	-0.676969	-0.333302	-0.402853	-0.785935	-1.26288	-1.79544	-0.180848	0.282538	-0.815451	-1.60714	-1.68099	-0.594192	-0.884986	-1.29233	1.82922
19.5	0.186334	-0.133804	-0.290135	-0.677464	-0.773534	0.368948	-2.04329	1.02259	0.502125	-0.360279	-1.8104	-1.70579	-0.707555	-0.292884	-1.14199	2.80266
20	0.424247	0.796997	0.118265	-0.996703	-0.879295	2.54443	-1.96801	1.81113	0.636072	0.250685	-1.68681	-0.943727	-0.930324	0.975034	-0.696671	2.91785
20.5	0.871931	1.37606	0.61907	-0.646589	-0.957137	4.11948	-1.45	2.29675	0.934652	1.43513	-1.13586	0.495675	-1.012	2.7469	-0.0152386	2.90837
21	1.06335	1.69814	0.549492	0.390046	-0.905575	4.44089	-0.509179	2.13433	1.09837	2.45702	-0.719133	1.65462	-1.19896	4.20604	0.698209	2.55558
21.5	1.0644	2.28872	0.554978	1.27842	-0.663715	4.53267	0.714797	1.41041	1.06856	2.83622	-0.473067	2.61602	-1.13955	4.73245	0.952772	1.98837
22	1.18994	2.15027	0.310529	2.23075	-0.421413	4.39039	1.712	0.437133	1.1803	2.93316	-0.334581	2.92289	-1.10258	4.77293	1.27718	1.10147
22.5	1.08844	2.07968	0.206584	2.60458	-0.165077	4.08271	2.52433	-0.240715	1.12616	2.88774	-0.48655	2.6408	-0.74558	4.38409	1.29105	0.696024
23	1.09234	2.03751	0.130519	2.32783	0.149581	4.11244	2.77272	-0.535823	0.993739	2.75708	-0.642004	2.36826	-0.231858	3.48964	1.15358	0.482328
23.5	0.987448	1.71765	-0.0461523	1.44773	0.29323	4.50558	2.98226	-0.64435	0.913334	2.70842	-0.814642	2.27432	0.117707	2.80138	0.948372	0.216248
24	0.826929	1.33467	0.143247	0.821277	0.350799	4.50077	2.91421	-0.846886	0.579069	2.73284	-0.647684	2.32231	0.275597	2.51732	0.705542	0.136179
24.5	0.668432	1.33273	0.338236	0.902749	0.41783	4.3353	2.76459	-0.974773	0.367618	2.26641	-0.380528	2.52793	0.524631	2.10126	0.514424	0.0248758
25	0.523835	1.27336	0.445593	1.04958	0.308933	4.06512	2.48426	-0.895338	0.289286	1.73947	0.171857	2.7441	0.605281	2.03118	0.482907	-0.133638
25.5	0.332853	0.610035	0.653394	1.31745	0.348023	3.58433	2.21026	-0.769015	0.262684	1.12124	0.600736	2.72937	0.656388	2.07017	0.221013	-0.346317
26	0.180734	0.156524	0.491265	1.43404	0.505066	3.36751	2.1009	-0.642673	0.266417	0.190686	0.85321	2.53319	0.873209	1.78874	-0.334477	-0.405622
26.5	0.0800716	-0.0389653	0.449229	1.39121	0.699474	3.31812	2.03865	-0.40596	0.322068	-0.534321	1.19392	2.26353	1.15153	1.48337	-0.685585	-0.483489
27	-0.0455758	-0.456201	0.225217	1.01124	0.752025	3.30127	1.81802	-0.00756139	0.254075	-0.761309	1.48764	2.0311	1.48501	1.37352	-0.739911	-0.472782
27.5	-0.0331501	-0.560137	-0.0187853	0.841726	0.980486	3.39157	1.74496	0.341808	0.218917	-0.589435	1.92879	1.6394	1.67357	1.35005	-0.709332	-0.476513
28	-0.0293229	-0.435184	-0.115888	0.593961	1.10856	3.49817	1.88057	0.480254	0.125607	-0.158164	2.10418	1.29438	1.96657	1.29801	-0.719497	-0.648029
28.5	0.00762191	-0.329437	-0.190493	0.442793	1.12819	3.61764	2.17657	0.85852	-0.020529	0.396907	2.27383	0.943504	2.15115	1.24489	-0.634449	-0.60369
29	-0.168558	-0.19626	-0.201665	0.147153	1.28356	3.73252	2.34015	0.997442	0.0719361	0.648252	2.34847	0.785042	2.42231	1.35825	-0.475251	-0.380732
29.5	-0.0709751	0.0085649	-0.18484	-0.179879	1.22922	3.81313	2.42287	1.32058	-0.0306677	0.674253	2.57489	0.531012	2.51588	1.32428	-0.605888	-0.293054
30	-0.0821029	0.0387261	-0.212016	-0.439102	1.28584	3.91852	2.28032	1.41372	-0.0107835	0.621211	2.6275	0.334298	2.519	1.20161	-0.777957	-0.118865
30.5	-0.089507	-0.0438046	-0.580285	-0.762718	1.19577	3.87017	2.05319	1.64907	0.117875	0.658362	2.81644	0.098769	2.50559	1.25445	-0.925801	0.0771551
31	-0.116906	-0.0800857	-0.385763	-1.02227	1.29914	3.79733	1.93457	1.91144	0.249458	0.436738	3.01213	-0.0729221	2.45655	1.36926	-1.12678	0.175418
31.5	0.0042178	-0.318549	-0.339012	-1.15211	1.40874	3.7416	1.56167	2.23952	0.292484	0.367172	2.98852	-0.119697	2.47727	1.40287	-1.09119	0.357788
32	-0.00669704	-0.397822	-0.269376	-1.55416	1.46003	3.74029	1.26393	2.54992	0.320329	0.121124	2.87759	-0.358455	2.50444	1.34736	-1.05996	0.607585
32.5	0.113427	-0.735946	-0.361335	-1.67329	1.58505	3.74404	0.954921	2.79616	0.482414	0.0396344	2.59865	-0.451065	2.6535	1.37125	-1.20416	0.754967
33	0.272889	-0.875222	-0.283697	-1.97936	1.6234	3.69619	0.653891	3.18944	0.48952	-0.0650178	2.43156	-0.339317	2.52634	1.55269	-1.15463	0.88523
33.5	0.273948	-0.847983	-0.199151	-2.09607	1.72944	3.66965	0.475364	3.49621	0.529155	-0.172724	2.31055	-0.551521	2.57042	1.51933	-1.21054	0.881059
34	0.487669	-0.874759	-0.256215	-2.11451	1.91501	3.6203	0.129135	3.5671	0.706132	-0.317783	2.25065	-0.515887	2.68432	1.5761	-1.09737	1.12913
34.5	0.513243	-0.974416	-0.236397	-2.19528	1.95371	3.64398	-0.138048	3.7087	0.936277	-0.519146	2.27339	-0.636533	2.71855	1.72121	-1.2146	1.102
35	0.728852	-0.871863	-0.333402	-2.04222	2.05983	3.60972	-0.245292	3.82173	0.930304	-0.510509	2.28304	-0.600571	2.8123	2.04133	-1.07822	1.07034
35.5	0.879583	-0.837742	-0.409546	-2.01855	2.14395	3.56685	-0.39859	3.82741	0.934192	-0.217589	2.29881	-0.562972	2.86625	2.19463	-0.637786	1.26412
36	0.914731	-0.914319	-0.35452	-1.78073	2.26568	3.43203	-0.300391	3.93631	0.958872	0.0498542	2.32458	-0.406413	2.93696	2.39015	-0.117008	1.44424
36.5	0.98542	-0.825247	-0.467337	-1.47873	2.38079	3.44061	-0.222977	4.06169	1.01976	0.286954	2.26794	-0.106355	3.07942	2.54874	0.221629	1.47284
37	0.89157	-0.592479	-0.51627	-0.923087	2.49119	3.43053	-0.0944873	4.01122	0.995528	0.625723	2.37222	0.377186	2.89882	2.69925	0.540129	1.6787
37.5	0.855877	-0.363786	-0.542736	-0.565838	2.53313	3.31963	0.17923	3.90702	1.03757	1.18972	2.56664	0.548052	3.21148	2.84073	0.879968	1.87257
38	0.952738	-0.10384	-0.575346	0.0377285	2.49464	3.41656	0.446921	3.80733	0.994337	1.67303	2.67684	0.796228	3.18678	3.1014	1.13886	1.89072
38.5	1.0415	-0.192124	-0.527269	0.322625	2.46345	3.4962	0.684747	3.761	1.12198	1.98165	2.62622	1.03864	3.10338	3.13001	1.13798	2.06809
39	1.04428	-0.10475	-0.541688	0.546434	2.37337	3.46084	1.13665	3.67449	1.08611	2.19417	2.58584	1.07621	3.17309	3.16041	1.31723	2.07036
39.5	1.07838	-0.0412573	-0.577637	0.789025	2.21655	3.47944	1.39154	3.5883	1.14268	2.27463	2.75642	1.1473	3.37714	3.15767	1.82052	2.1581
40	1.10693	-0.0709234	-0.625058	1.00042	1.80027	3.4641	1.87234	3.45109	1.06051	2.30181	2.93165	1.11485	3.37422	3.0704	2.17383	2.24612
40.5	1.09761	-0.00386893	-0.546927	0.874952	1.6929	3.39315	2.19499	3.23983	0.887628	2.18092	2.87399	1.0685	3.22783	3.09956	2.38602	2.13684
41	1.08428	0.177281	-0.603156	0.900278	1.32067	3.22976	2.34814	3.08246	0.679435	2.07475	2.74584	0.909257	3.25424	3.15711	2.60327	2.15087
41.5	0.95604	0.326659	-0.589084	0.736388	1.01738	3.1557	2.66012	2.98239	0.452667	2.16792	2.80595	0.800562	3.14112	3.16896	2.45428	2.10559
42	0.861945	0.352899	-0.650551	0.690925	0.777567	3.13836	2.87956	2.9057	0.25475	2.26346	2.71654	0.793812	2.9044	3.13091	2.14281	1.85425
42.5	0.782165	0.353374	-0.475455	0.574909	0.568752	3.00779	3.08749	2.89811	0.270013	2.47789	2.52016	0.735297	2.75895	3.1057	2.02747	1.75577
43	0.660487	0.467463	-0.623644	0.232276	0.335517	2.84864	3.19055	2.94356	0.279939	2.71214	2.36535	0.640886	2.63017	2.97727	1.9124	1.73937
43.5	0.617437	0.301963	-0.744376	-0.0714319	-0.0355081	2.62854	3.44006	2.8684	0.0843754	2.82051	2.25132	0.507304	2.38642	2.96944	1.82797	1.62078
44	0.416659	0.138852	-0.81947	-0.30752	-0.245974	2.45825	3.70017	2.78089	-0.0383918	2.67366	2.20325	0.397279	1.94854	2.80697	1.87143	1.46701
44.5	0.291409	0.211618	-0.933669	-0.594841	-0.512828	2.27856	3.82397	2.70004	-0.17929	2.47378	2.29514	0.32388	1.595	2.70188	1.871	1.49645
45	0.0999302	0.311682	-0.916366	-0.971175	-0.724242	2.01229	3.76139	2.5739	-0.429359	2.37664	2.39609	0.33724	1.53828	2.58013	1.69256	1.45019
45.5	-0.0468876	0.371798	-1.02267	-1.26013	-1.06817	1.7785	3.60248	2.62791	-0.570148	2.3196	2.32842	0.194951	1.2829	2.45434	1.36517	1.21565
46	0.0514086	0.418465	-1.1651	-1.68058	-1.28077	1.65151	3.4578	2.55451	-0.59811	1.92437	2.22824	0.0446073	0.916948	2.41279	0.795509	0.88117
46.5	-0.0176613	0.464501	-1.10332	-2.1245	-1.48448	1.44598	3.38619	2.27725	-0.683555	1.50388	2.36276	-0.0542534	0.889851	2.3628	0.396751	0.561754
47	-0.263663	0.341911	-1.1682	-2.58898	-1.74335	1.34185	3.46633	2.11621	-0.921634	1.45188	2.45706	-0.314405	0.819262	2.23565	0.110562	0.0325273
47.5	-0.575306	0.0541021	-1.09752	-2.86612	-1.87372	1.07051	3.66425	2.04323	-1.03362	1.56268	2.57838	-0.46123	0.376381	2.42401	-0.255838	-0.308618
48	-0.901097	-0.0230214	-1.13628	-3.28035	-2.05443	0.904442	3.60149	1.79873	-1.21258	1.51158	2.50514	-0.697707	0.178253	2.43687	-0.258815	-0.535213
48.5	-1.14543	0.0309016	-1.18025	-3.6032	-2.15493	0.689509	3.39593	1.39452	-1.28062	1.25807	2.35748	-0.900515	0.134406	2.19819	-0.398653	-0.688954
49	-1.36993	0.138898	-1.12411	-3.86317	-2.2195	0.504085	3.21238	1.06967	-1.41355	1.03564	2.15043	-1.16711	0.149218	1.95266	-0.598276	-1.14415
49.5	-1.49772	0.289852	-1.26514	-4.06447	-2.23443	0.340148	2.85085	0.836195	-1.51154	0.899083	2.04979	-1.28822	-0.041075	1.78013	-0.805078	-1.66552
50	-1.63296	0.435775	-1.436	-4.25627	-2.25156	0.193292	2.55169	0.432822	-1.57093	0.66276	2.05028	-1.4389	-0.0674709	1.75693	-1.05052	-1.91628
50.5	-1.94563	0.513323	-1.71835	-4.31067	-2.25631	-0.156696	2.25166	0.0132784	-1.75369	0.518634	1.8205	-1.51209	-0.0782942	1.48702	-1.49339	-2.11604
51	-2.04811	0.46504	-1.47055	-4.34459	-2.1709	-0.418023	1.82411	-0.229424	-1.62648	0.508285	1.68358	-1.52088	-0.0758058	1.17673	-1.78098	-2.40346
51.5	-2.19409	0.160741	-1.57026	-4.4168	-2.10915	-0.737738	1.6609	-0.353051	-1.76236	0.724851	1.60104	-1.56838	-0.0395419	1.10322	-1.87581	-2.49871
52	-2.36486	0.157883	-1.64484	-4.33878	-2.02599	-0.880966	1.23704	-0.60398	-1.78617	1.13172	1.5558	-1.70594	0.240364	0.936705	-1.83119	-2.60907
52.5	-2.53234	0.0263245	-1.85815	-4.43891	-1.87591	-1.05557	0.714936	-0.89905	-1.69951	1.42781	1.61041	-1.70831	0.254847	0.883948	-1.99248	-2.7384
53	-2.80106	-0.161852	-1.67705	-4.37615	-1.79492	-1.26079	0.352939	-1.17291	-1.82361	1.46819	1.48	-1.78094	0.0677562	0.76725	-2.27781	-2.93418
53.5	-3.03449	0.0757335	-1.51881	-4.21315	-1.86392	-1.47073	0.0240873	-1.27604	-1.96483	1.42348	1.32167	-1.60167	0.256073	0.497175	-2.60573	-2.95332
54	-3.13321	0.116625	-1.36633	-4.02999	-1.79621	-1.70183	-0.183398	-1.50853	-2.04972	0.960899	1.24117	-1.31701	0.418978	0.207659	-2.78549	-2.99477
54.5	-3.32816	0.102388	-1.27299	-3.89023	-1.74978	-1.81012	-0.36058	-1.70169	-2.10223	0.680104	1.18311	-1.27309	0.392673	-0.0248852	-3.06171	-3.23452
55	-3.70257	0.017036	-1.45299	-3.72042	-1.6144	-1.98191	-0.534552	-1.73088	-2.07776	0.628837	1.20491	-1.304	0.454565	-0.364968	-3.29432	-3.20274
55.5	-3.80546	-0.152519	-1.5906	-3.37856	-1.57604	-2.11555	-0.705099	-1.8853	-2.00568	0.39586	1.22816	-1.32922	0.498292	-0.699618	-3.38407	-3.19888
56	-3.91772	-0.161907	-1.60524	-3.22053	-1.53169	-2.2656	-1.02776	-1.88604	-2.00525	0.270677	1.2668	-1.3476	0.486938	-0.755159	-3.32962	-3.07775
56.5	-3.80649	-0.296175	-1.6288	-2.97347	-1.43242	-2.33446	-1.32257	-1.85848	-2.19303	0.0434169	1.24184	-1.35354	0.496877	-0.842129	-3.38302	-2.84259
57	-3.91264	-0.175952	-1.67549	-2.68374	-1.40159	-2.34391	-1.70976	-1.81206	-2.29296	-0.12665	1.17377	-1.17882	0.587788	-1.17243	-3.77687	-2.75807
57.5	-3.89505	-0.129018	-1.57998	-2.68049	-1.34467	-2.29249	-1.67832	-1.99126	-2.33912	-0.285779	1.12777	-1.07335	0.799639	-1.30854	-4.00072	-2.48833
58	-3.96825	-0.168113	-1.39681	-2.42639	-1.33054	-2.33599	-2.04093	-1.86237	-2.33557	-0.390326	1.14982	-0.996438	0.909447	-1.30464	-4.15251	-2.43047
58.5	-4.09081	-0.270312	-1.46881	-2.05892	-1.36542	-2.35715	-2.11551	-1.78853	-2.29583	-0.456427	1.19192	-0.970754	0.830735	-1.44423	-4.49793	-2.38477
59	-4.2032	-0.308858	-1.29808	-1.88431	-1.33918	-2.37708	-2.19782	-1.73668	-2.38573	-0.401799	1.34718	-0.960389	0.928283	-1.57577	-4.40089	-2.29252
59.5	-4.20473	-0.525326	-1.39504	-1.9062	-1.41425	-2.37814	-2.40493	-1.57447	-2.42662	-0.346952	1.34012	-0.974599	1.01107	-1.75942	-4.47979	-2.2025
60	-4.23665	-0.62493	-1.37021	-1.55306	-1.45049	-2.38233	-2.53605	-1.36679	-2.53924	-0.315238	1.35872	-0.967902	0.989217	-1.74355	-4.36819	-2.00267
60.5	-4.17774	-0.479246	-1.16901	-1.46577	-1.39202	-2.34223	-2.65989	-1.09798	-2.80215	-0.104603	1.46843	-0.887043	0.941389	-1.80594	-4.29596	-1.89631
61	-4.13931	-0.631965	-1.22894	-1.33075	-1.51113	-2.32181	-2.80772	-1.02886	-2.90983	0.0126035	1.33001	-0.673585	0.833876	-1.88398	-4.10182	-1.65015
61.5	-4.27567	-0.540072	-1.24794	-1.23334	-1.42511	-2.32086	-2.90314	-0.962068	-3.18648	-0.204536	1.30307	-0.620003	0.803043	-1.96163	-4.13332	-1.47949
62	-4.25085	-0.574445	-1.16753	-1.10244	-1.50405	-2.2806	-2.97534	-0.826124	-3.30032	-0.312533	1.22859	-0.727731	0.722699	-1.97129	-4.12062	-1.3374
62.5	-4.16063	-0.564356	-0.982419	-0.987623	-1.47232	-2.33986	-2.96543	-0.696444	-3.3841	-0.414106	1.40941	-0.716926	0.778023	-1.81433	-3.98345	-1.28184
63	-4.10182	-0.534307	-1.0168	-0.902926	-1.46213	-2.36935	-2.95727	-0.49396	-3.43298	-0.503785	1.50535	-0.631152	0.895899	-1.67354	-3.83916	-1.15548
63.5	-4.03522	-0.53257	-0.975825	-0.761744	-1.46039	-2.28236	-2.90956	-0.29573	-3.39917	-0.894894	1.61032	-0.579168	0.802005	-1.57989	-3.59197	-1.07141
64	-4.16863	-0.675664	-0.972622	-0.776022	-1.47844	-2.25846	-3.0022	-0.25216	-3.55442	-1.30026	1.66824	-0.389852	0.635031	-1.65939	-3.46274	-0.982529
64.5	-4.16401	-0.625193	-1.1187	-0.607408	-1.54176	-2.35618	-2.90854	-0.0249607	-3.74133	-1.76287	1.77124	-0.378285	0.51048	-1.57852	-3.12431	-0.802319
65	-4.33404	-0.546829	-1.07487	-0.580932	-1.55466	-2.31499	-2.82806	0.0440141	-3.77954	-2.07429	1.67222	-0.383847	0.457985	-1.50601	-2.76056	-0.58537
65.5	-4.3908	-0.546359	-1.06042	-0.427498	-1.61796	-2.26086	-2.59919	0.327105	-3.75259	-2.18862	1.70771	-0.39915	0.415272	-1.49483	-2.79379	-0.464002
66	-4.28368	-0.692645	-0.99703	-0.329992	-1.49239	-2.30555	-2.37121	0.424709	-4.0008	-2.23468	1.87287	-0.388733	0.455114	-1.49598	-2.78116	-0.493531
66.5	-4.26049	-0.772249	-1.14127	-0.295592	-1.40947	-2.16315	-2.17312	0.52533	-4.15931	-2.36873	2.23248	-0.345803	0.482822	-1.63421	-2.50314	-0.41909
67	-4.17467	-0.89704	-1.11635	-0.312514	-1.45843	-2.19911	-2.01357	0.711375	-4.25779	-2.37652	2.49859	-0.44255	0.460672	-1.81023	-2.41178	-0.508148
67.5	-4.14947	-1.08484	-1.00267	-0.14246	-1.32595	-2.10071	-1.79419	0.924402	-4.2152	-2.08491	2.57914	-0.567907	0.368079	-1.81242	-2.32023	-0.381917
68	-4.15962	-0.945997	-0.858259	-0.148928	-1.25218	-2.15604	-1.46063	1.06062	-4.18982	-1.75255	2.44365	-0.683143	0.352589	-1.86948	-2.07679	-0.381912
68.5	-4.20507	-0.903996	-0.787163	-0.0767511	-1.22016	-2.21684	-1.20178	1.17745	-4.20073	-1.58607	2.32663	-0.777363	0.375479	-1.92032	-1.73092	-0.111847
69	-4.03919	-0.826248	-0.675174	-0.00422343	-1.19746	-2.17527	-1.16064	1.33125	-4.33821	-1.31131	2.25933	-0.536091	0.34462	-1.90749	-1.33011	-0.00461036
69.5	-4.01112	-0.633493	-0.654089	0.0222007	-1.19896	-2.24865	-1.01318	1.54691	-4.34014	-1.34788	2.17693	-0.431438	0.129243	-1.91014	-1.29673	-0.031292
70	-3.88408	-0.702539	-0.838745	0.125558	-1.13967	-2.13857	-0.909731	1.87114	-4.39731	-1.41039	2.12367	-0.446559	-0.00445077	-2.02711	-1.28607	0.0788085
70.5	-3.92299	-0.764117	-1.04776	0.181998	-1.17538	-2.19992	-0.747575	1.86896	-4.46598	-1.45742	2.15997	-0.30187	-0.0812069	-2.11363	-1.07486	0.0609292
71	-3.79538	-0.856878	-0.985884	0.215017	-1.08971	-2.15796	-0.697457	2.00072	-4.55596	-1.49095	2.31048	-0.389131	0.0239002	-2.16104	-0.817057	-0.0898452
71.5	-3.5953	-0.903325	-0.892313	0.368437	-0.985411	-2.19962	-0.586385	2.28091	-4.41682	-1.68848	2.13501	-0.270241	0.0559623	-2.24445	-0.581458	-0.111762
72	-3.50144	-0.783692	-0.922267	0.433056	-0.989785	-2.24272	-0.57561	2.3025	-4.31055	-1.92427	2.41658	-0.169658	0.0430051	-2.25313	-0.29558	0.132358
72.5	-3.35664	-0.848416	-0.919379	0.50517	-0.808794	-2.21735	-0.25844	2.36373	-4.2371	-1.82268	2.53845	-0.237206	0.0249796	-2.32629	-0.404758	0.181695
73	-3.50516	-0.841335	-1.00361	0.580266	-0.898739	-2.26196	-0.106017	2.61601	-4.18015	-1.77642	2.50714	-0.107577	-0.16539	-2.41335	-0.412036	0.280102
73.5	-3.56897	-0.718788	-0.787809	0.621664	-0.922966	-2.21829	0.170844	2.6975	-4.18758	-2.07737	2.21986	0.0149221	-0.0900758	-2.47197	-0.748794	0.29395
74	-3.52736	-0.634392	-0.638806	0.620977	-0.885366	-2.29586	0.415557	2.86153	-4.09929	-2.20133	2.12913	-0.0257299	-0.165786	-2.5396	-0.943496	0.281236
74.5	-3.43992	-0.665842	-0.596507	0.882441	-0.785971	-2.25792	0.598663	2.97457	-4.02466	-2.18556	2.16498	-0.0136337	-0.193847	-2.54311	-0.896463	0.249774
75	-3.44594	-0.637641	-0.612629	0.951033	-0.678428	-2.159	0.774226	3.17639	-3.98626	-2.01333	2.21635	-0.0664771	-0.162002	-2.47879	-0.911919	0.0761019
75.5	-3.28975	-0.861031	-0.610882	0.946649	-0.726153	-2.12735	0.735668	3.14526	-3.84535	-2.04463	2.34888	-0.111487	-0.0128641	-2.33069	-0.919877	0.201462
76	-3.12711	-0.916682	-0.634216	0.946986	-0.701094	-2.06054	0.596537	3.20704	-3.68574	-2.12159	2.17416	-0.0035645	0.0391527	-2.49976	-0.589087	0.20664
76.5	-2.9793	-0.883071	-0.683263	0.95178	-0.770913	-1.95505	0.508025	3.22026	-3.58114	-2.40749	1.98617	-0.121321	0.0444188	-2.54809	-0.246396	0.089569
77	-2.80064	-0.783069	-0.780959	1.07133	-0.66522	-2.11967	0.406384	3.36239	-3.51127	-2.69337	1.93453	0.136049	0.0163846	-2.42667	-0.121574	0.209627
77.5	-2.65206	-0.651455	-0.684901	1.08919	-0.660327	-2.1358	0.43035	3.4211	-3.4467	-2.96084	1.83568	0.233107	0.251413	-2.36499	-0.051117	0.453779
78	-2.64819	-0.815977	-0.795313	0.977607	-0.487714	-2.2186	0.327896	3.57275	-3.44381	-3.10215	1.91947	0.347666	0.271267	-2.36698	-0.161097	0.585937
78.5	-2.50108	-0.855282	-0.872714	0.999113	-0.438162	-2.30698	0.370634	3.72407	-3.4744	-2.91134	1.98916	0.291264	0.260396	-2.42947	-0.341194	0.531546
79	-2.57891	-1.08755	-1.03513	0.918415	-0.291062	-2.23527	0.522453	3.80211	-3.40099	-2.54342	2.16451	0.205247	0.241892	-2.513	-0.418699	0.525151
79.5	-2.40334	-1.12157	-1.1487	0.967005	-0.228928	-2.16531	0.655315	3.78724	-3.25292	-2.69217	2.16594	0.188308	0.233317	-2.52135	-0.265353	0.608429
80	-2.29999	-1.14658	-0.946984	1.03236	-0.217821	-2.26016	0.793727	3.87645	-3.2144	-2.94204	2.19994	0.424374	0.220854	-2.6483	-0.189008	0.464033
80.5	-2.18921	-1.16311	-0.779789	1.03783	-0.146608	-2.32796	0.810837	3.98124	-3.1007	-3.05009	2.32611	0.46449	0.191804	-2.63429	-0.377483	0.498181
81	-2.13663	-0.958276	-0.707403	1.02099	-0.0209922	-2.46012	0.873092	3.94007	-3.09729	-2.94464	2.1811	0.433315	0.348515	-2.52648	-0.551553	0.635821
81.5	-2.09977	-0.767771	-0.645521	0.958546	0.113779	-2.5382	0.931311	3.91434	-2.84029	-2.96993	1.95113	0.493786	0.271678	-2.34296	-0.631676	0.680821
82	-1.99269	-0.914879	-0.611849	1.06326	0.000816414	-2.52316	0.979925	4.11998	-2.75993	-2.99326	1.71653	0.458189	0.319421	-2.18656	-0.706027	0.74981
82.5	-1.95214	-0.867935	-0.425237	1.05748	0.173425	-2.63256	0.707108	4.10543	-2.9563	-3.05562	1.58574	0.588518	0.348845	-2.36986	-0.720979	0.936692
83	-1.93952	-0.639846	-0.54691	0.998834	0.257372	-2.74802	0.435945	4.15842	-2.85139	-2.89687	1.43488	0.453193	0.611564	-2.49057	-0.743687	1.01627
83.5	-1.8776	-0.782347	-0.697373	0.943882	0.338299	-2.93578	0.487939	4.26238	-2.9452	-2.86027	1.21699	0.391039	0.697538	-2.36283	-0.6414	0.947564
84	-1.79006	-0.763885	-0.79934	1.13045	0.422434	-2.97282	0.331392	4.29299	-2.95405	-2.7569	1.11539	0.269454	0.690982	-2.45219	-0.60139	0.988283
84.5	-1.67033	-0.7002	-0.656747	1.24094	0.368051	-3.06012	0.27068	4.38949	-2.92629	-2.62201	1.11693	0.276726	0.758081	-2.58296	-0.59153	1.07633
85	-1.603	-0.622889	-0.674131	1.32181	0.496583	-3.16972	0.280678	4.38941	-2.74426	-2.40084	0.963315	0.233809	0.747107	-2.54525	-0.304132	1.0395
85.5	-1.48181	-0.686294	-0.618313	1.35135	0.493039	-3.24682	0.539638	4.55887	-2.60789	-2.25068	0.663413	0.258849	0.830989	-2.627	-0.25701	1.00207
86	-1.39145	-0.66169	-0.670977	1.3432	0.631359	-3.2889	0.816443	4.54067	-2.29154	-2.03012	0.529105	0.301176	0.954212	-2.74935	-0.340635	1.00635
86.5	-1.30392	-0.629592	-0.635813	1.51585	0.631354	-3.23336	0.683066	4.57264	-2.2039	-2.20712	0.385295	0.498183	1.21113	-2.93766	-0.382471	0.980089
87	-1.29349	-0.67958	-0.753833	1.56057	0.721055	-3.35945	0.85078	4.62998	-2.12067	-2.35484	0.415285	0.679368	1.38965	-3.02007	-0.298327	1.0267
87.5	-1.16987	-0.83246	-0.694411	1.62549	0.638053	-3.44964	0.846147	4.57629	-2.07708	-2.53324	0.399137	0.815917	1.36123	-3.05436	-0.0202931	1.10455
88	-1.11067	-0.8322	-0.593828	1.653	0.669397	-3.41428	0.550883	4.62668	-1.97712	-2.62242	0.247322	0.919024	1.34408	-3.04812	0.263212	1.21466
88.5	-1.0294	-0.862023	-0.634678	1.71492	0.735062	-3.47574	0.462953	4.66686	-1.90406	-2.82684	0.151672	1.19338	1.45136	-2.96778	0.517677	1.32222
89	-0.927154	-0.97186	-0.543483	1.86721	0.91958	-3.51651	0.394304	4.61653	-1.89037	-2.92074	-0.102867	1.31599	1.53695	-2.83712	0.58204	1.35416
89.5	-0.894927	-0.967252	-0.459282	1.77617	0.967805	-3.53458	0.308566	4.60359	-1.80826	-2.88548	-0.302035	1.50264	1.49301	-2.71908	0.711356	1.38008
90	-0.865362	-0.854533	-0.728725	1.85982	1.00083	-3.43597	0.206351	4.57054	-1.63543	-2.85816	-0.339269	1.50155	1.53048	-2.67759	0.771772	1.48412
90.5	-0.951947	-0.663253	-0.868095	1.83769	0.885789	-3.37348	0.219433	4.56106	-1.64056	-2.74004	-0.248762	1.3533	1.55838	-2.62764	0.798971	1.41683
91	-1.06896	-0.555872	-0.552378	2.02225	0.829742	-3.39589	0.308987	4.59434	-1.60484	-2.54784	-0.0623095	1.32785	1.6515	-2.40464	1.09682	1.29024
91.5	-1.15576	-0.699132	-0.580909	2.1187	0.897023	-3.4586	0.433131	4.71717	-1.4691	-2.24096	-0.0825668	1.35708	1.75851	-2.39852	1.34579	1.26364
92	-1.06084	-0.700766	-0.690243	2.2921	0.960103	-3.44056	0.530107	4.67798	-1.42406	-2.20515	-0.369306	1.3369	1.88762	-2.54907	1.65727	1.41676
92.5	-0.958575	-0.813708	-0.963217	2.10896	0.985957	-3.39939	0.537668	4.68996	-1.39396	-2.15007	-0.620668	1.40785	1.85901	-2.54599	1.75939	1.34142
93	-0.938408	-0.885972	-0.908443	2.14235	1.08343	-3.38964	0.637243	4.62392	-1.27985	-2.42172	-0.782516	1.39186	1.87887	-2.50762	1.67063	1.33783
93.5	-0.873693	-0.679622	-0.675509	2.36702	0.998387	-3.37993	0.53173	4.76885	-1.29933	-2.57759	-0.799691	1.39932	1.83611	-2.48577	1.44757	1.35741
94	-0.835858	-0.675864	-0.590327	2.5378	0.989876	-3.58321	0.773509	4.81085	-1.34756	-2.40234	-0.733889	1.37606	1.72062	-2.36214	1.39117	1.37097
94.5	-0.772166	-0.814481	-0.459565	2.56031	1.00121	-3.58289	0.921099	4.652	-1.31517	-2.20557	-0.776595	1.21726	1.77709	-2.14883	1.4674	1.27208
95	-0.74402	-0.798029	-0.416852	2.62448	0.988371	-3.45423	0.919166	4.66721	-1.32408	-2.18776	-0.980124	1.23564	1.68746	-2.1176	1.73992	1.26335
95.5	-0.643936	-0.921535	-0.551117	2.62524	0.966933	-3.51033	0.90324	4.7563	-1.35809	-1.97389	-1.13746	1.35175	1.60797	-2.02956	2.07304	1.1658
96	-0.704544	-0.78265	-0.69471	2.61199	0.956591	-3.63822	0.69708	4.79878	-1.21424	-1.99791	-1.22625	1.47287	1.67043	-2.03232	2.31731	1.09073
96.5	-0.636099	-0.828126	-0.734811	2.74736	0.88836	-3.71627	0.650404	4.71289	-1.06447	-1.92363	-1.28433	1.49596	1.59298	-2.05521	2.48355	1.07737
97	-0.669251	-0.844704	-0.752241	2.89207	0.949201	-3.7178	0.584062	4.70744	-0.95807	-1.72705	-1.24369	1.42602	1.46348	-2.13756	2.38925	1.31569
97.5	-0.697681	-0.595823	-0.818511	2.9318	0.986403	-3.68063	0.567651	4.72811	-0.956119	-1.51784	-1.29025	1.37326	1.77648	-2.16166	2.34119	1.18208
98	-0.799369	-0.810023	-0.890523	2.79884	0.892874	-3.72657	0.554414	4.71784	-0.951417	-1.54755	-1.28373	1.40042	1.91092	-2.34265	2.1672	1.19602
98.5	-0.713014	-0.941335	-0.964255	2.90778	0.799679	-3.7812	0.597758	4.67824	-1.04349	-1.36014	-1.35966	1.55793	1.86994	-2.24995	1.77873	0.976335
99	-0.832141	-1.01129	-1.07919	2.84665	0.756745	-3.69674	0.528171	4.71414	-1.13209	-1.19182	-1.34687	1.52543	1.72141	-2.31045	1.74352	0.800641
99.5	-0.757433	-1.03237	-1.13756	2.91525	0.776995	-3.78905	0.521946	4.61665	-1.10653	-1.11988	-1.3997	1.55413	1.81814	-2.29726	1.59615	0.833956
100	-0.678187	-0.947609	-1.04795	2.86022	0.97578	-3.95057	0.514439	4.6459	-1.00091	-1.08358	-1.54021	1.48776	1.84074	-2.2724	1.4597	0.785124
100.5	-0.739928	-0.886558	-0.958752	3.00617	0.912692	-3.92045	0.367525	4.62005	-0.811583	-1.27939	-1.62822	1.44766	1.51754	-2.3965	1.26009	0.751626
101	-0.748689	-0.961069	-1.00368	3.00277	0.815351	-4.00834	0.401634	4.52918	-0.754328	-1.26238	-1.70843	1.62847	1.3799	-2.4054	1.20749	0.785233
101.5	-0.837822	-0.892104	-1.03643	2.76171	0.897509	-4.07884	0.516597	4.3097	-0.80984	-1.12824	-1.82111	1.62561	1.24878	-2.42432	0.990372	0.7956
102	-0.936352	-0.951559	-0.905032	2.78941	0.85262	-4.20697	0.505171	4.20859	-0.759804	-1.21006	-2.09051	1.54589	1.31011	-2.41085	0.786343	0.569313
102.5	-1.03465	-0.711564	-0.751759	2.74473	0.876589	-4.19406	0.384171	4.07611	-0.6589	-1.14027	-2.03526	1.30632	1.38282	-2.5267	0.831176	0.585586
103	-1.19528	-0.598742	-0.865226	2.94946	0.814109	-4.23576	0.472707	4.00369	-0.569877	-1.15728	-1.92101	1.10657	1.5534	-2.60405	0.737679	0.66227
103.5	-1.34435	-0.810908	-1.11077	2.96518	0.836	-4.27927	0.537545	3.76978	-0.453489	-1.08144	-1.96322	1.03641	1.50919	-2.45704	0.812589	0.640315
104	-1.3238	-0.870341	-1.12856	2.94833	0.852023	-4.19977	0.374475	3.8672	-0.326734	-1.10375	-2.11499	0.986451	1.52233	-2.46265	0.818622	0.544787
104.5	-1.18495	-0.938267	-1.14164	2.95176	0.911246	-4.21997	-0.0302021	3.75941	-0.280653	-1.0706	-2.10916	1.0976	1.38238	-2.40129	0.811722	0.661654
105	-1.041	-0.711409	-1.13039	2.9878	0.752321	-4.1749	-0.138296	3.51658	-0.206144	-0.986646	-2.09448	1.00188	1.37589	-2.29993	0.79827	0.6926
105.5	-1.16267	-0.737131	-1.10614	3.15274	0.742974	-4.10914	-0.149509	3.46418	-0.41689	-1.08435	-2.11723	1.02857	1.24986	-2.34222	0.594484	0.676745
106	-1.25608	-0.67301	-1.09891	3.18471	0.696925	-4.09594	-0.187315	3.32938	-0.422359	-0.992765	-2.16308	1.02206	1.14457	-2.31163	0.584317	0.459756
106.5	-1.32607	-0.648185	-1.13673	3.24422	0.760436	-3.99196	-0.152744	3.19124	-0.366957	-0.902668	-2.1059	1.12466	1.18603	-2.3146	0.588867	0.437415
107	-1.40908	-0.552609	-1.20701	3.20778	0.696787	-3.92489	-0.18167	2.85654	-0.245818	-1.01072	-2.02351	1.22168	1.25373	-2.18567	0.65793	0.320699
107.5	-1.40563	-0.56102	-1.09272	3.17623	0.718741	-3.91051	-0.174793	2.68623	-0.208817	-1.11874	-1.9968	1.2456	1.12048	-2.10061	0.74465	0.2932
108	-1.3394	-0.51529	-1.06302	3.09711	0.794496	-3.80222	-0.129274	2.67663	-0.0598168	-1.1939	-2.0583	1.23132	1.17827	-2.10725	0.881001	0.285422
108.5	-1.2566	-0.480704	-1.043	3.00204	0.659325	-3.72107	-0.13182	2.59478	-0.0344384	-1.11239	-1.95961	1.0538	1.19877	-2.05119	1.28726	0.410606
109	-1.22812	-0.459599	-1.04853	3.03205	0.63325	-3.62013	0.0328178	2.38545	-0.0274268	-1.0063	-1.92178	1.28391	1.13968	-2.11272	1.29925	0.467826
109.5	-1.10739	-0.439413	-0.972432	3.05206	0.602294	-3.52488	0.0579572	2.28724	0.016413	-0.677504	-2.09003	1.45306	1.07757	-2.21116	1.27316	0.255003
110	-1.22934	-0.380842	-1.13468	2.96137	0.579343	-3.36829	-0.103931	2.15397	0.0476274	-0.598823	-2.39125	1.30608	1.0685	-2.08518	1.34192	0.187906
110.5	-1.22789	-0.236868	-1.47293	3.03062	0.58267	-3.35571	-0.172965	2.0227	0.070716	-0.567187	-2.41161	1.18485	0.928075	-2.13784	1.49554	0.111345
111	-1.4227	-0.237392	-1.28393	3.04645	0.600385	-3.32586	-0.200809	1.938	0.138055	-0.586085	-2.2617	1.25398	0.909758	-2.17494	1.46004	0.0176551
111.5	-1.48016	-0.341335	-1.15404	3.08155	0.525783	-3.30469	-0.148355	1.85995	0.196243	-0.605439	-2.43878	1.24162	0.878986	-2.05366	1.65846	0.00866633
112	-1.53165	-0.223033	-1.10218	2.983	0.555043	-3.22883	-0.0215317	1.75332	0.171144	-0.952288	-2.28229	1.23402	0.784858	-2.00677	1.81073	0.209334
112.5	-1.35752	-0.407528	-1.22181	2.81253	0.492698	-3.08221	0.00203459	1.60156	0.0297256	-1.24511	-2.14847	1.18445	0.688139	-1.99575	1.79323	0.104186
113	-1.29414	-0.32379	-1.2147	2.89827	0.539361	-3.01358	-0.107109	1.44979	0.047017	-1.04608	-2.16257	1.08778	0.509315	-1.83678	1.90136	0.00464767
113.5	-1.28186	-0.168433	-0.949456	2.8265	0.469276	-2.8845	-0.172642	1.2868	0.110327	-1.0125	-2.1854	1.06639	0.50325	-1.87849	1.83996	0.110236
114	-1.2507	-0.209833	-0.776867	2.80259	0.448365	-2.93359	-0.061401	1.22506	0.0135391	-1.07888	-2.28568	1.16307	0.591026	-1.87637	1.67996	-0.0146484
114.5	-1.15703	-0.220529	-0.901343	2.63762	0.544574	-2.89239	-0.00887997	1.08661	-0.0347074	-0.946976	-2.36399	1.36272	0.560008	-1.89447	1.53678	-0.161725
115	-1.30007	-0.126476	-0.961612	2.64739	0.52989	-2.78885	0.179038	1.01749	0.0761731	-0.684508	-2.34119	1.37886	0.572153	-1.82612	1.53221	-0.104674
115.5	-1.47594	-0.138763	-1.00432	2.48269	0.592478	-2.79137	0.249333	0.834677	0.00276786	-0.255492	-2.24517	1.27927	0.486861	-1.86046	1.62884	-0.123898
116	-1.51851	-0.291224	-0.793866	2.37322	0.676834	-2.73696	0.290815	0.707547	0.105564	0.0752088	-2.08457	1.25863	0.587908	-1.85313	1.89749	0.0378059
116.5	-1.54009	-0.228028	-0.731115	2.18164	0.590623	-2.62493	0.358192	0.74726	0.0748611	0.061814	-2.16995	1.09589	0.55522	-1.7903	1.9864	0.00404286
117	-1.42376	-0.0762306	-0.750965	2.28335	0.564385	-2.61862	0.318366	0.511638	-0.00395531	-0.213958	-2.21767	1.03207	0.472649	-1.91576	1.84139	-0.0163524
117.5	-1.44133	0.0791855	-0.690617	2.21203	0.575393	-2.58597	0.231965	0.393843	0.0339557	-0.363427	-2.16115	1.0414	0.568073	-2.0012	1.65145	0.0484266
118	-1.37241	-0.020681	-0.761713	2.08393	0.690508	-2.57774	0.142102	0.306824	0.0779899	-0.524293	-2.10986	0.884746	0.430387	-2.04158	1.2413	-0.033143
118.5	-1.38634	-0.0906154	-0.799564	2.07011	0.748583	-2.60332	0.14414	0.269323	0.231395	-0.873086	-1.93991	0.785752	0.287514	-2.14226	1.10782	-0.0746801
119	-1.49811	-0.274632	-0.719157	1.95978	0.730272	-2.57635	0.0683681	0.176502	0.32423	-0.921805	-2.04784	0.742361	0.334202	-2.12075	1.03147	-0.0168175
119.5	-1.47386	-0.380785	-0.689338	1.99577	0.790065	-2.54968	0.0589796	0.0660598	0.525375	-0.700326	-2.15469	0.679018	0.515042	-2.12111	0.977572	0.0879686
120	-1.37454	-0.334583	-0.58964	1.91824	0.980311	-2.43466	-0.00631703	0.14712	0.64864	-0.637844	-2.1882	0.757918	0.540077	-2.02918	1.00076	0.179462
120.5	-1.41809	-0.299471	-0.465135	1.75662	0.98684	-2.36234	0.0702266	-0.003245	0.694345	-0.454601	-2.2858	0.638212	0.577493	-2.11735	0.897443	0.247274
121	-1.25494	-0.312029	-0.532862	1.69766	1.04321	-2.43796	0.233667	-0.071279	0.742649	-0.328325	-2.27248	0.803448	0.667549	-2.02839	0.730974	0.477241
121.5	-1.42648	-0.19757	-0.388793	1.43377	1.10985	-2.4094	0.34204	-0.17061	0.569728	-0.505457	-2.24283	0.663877	0.543351	-1.95812	0.548171	0.382237
122	-1.35553	-0.173487	-0.251654	1.38709	1.07612	-2.34815	0.242345	-0.272476	0.483963	-0.751497	-2.24479	0.687128	0.46626	-1.96102	0.383793	0.328179
122.5	-1.4315	-0.202167	-0.206167	1.29248	1.22596	-2.25726	0.32513	-0.308281	0.591283	-0.849923	-2.08758	0.800098	0.69792	-1.83945	0.412225	0.228978
123	-1.459	-0.266575	-0.225015	1.35966	1.15396	-2.17434	0.219738	-0.473296	0.640207	-0.899715	-1.98394	0.811897	0.800427	-1.74823	0.406226	0.336415
123.5	-1.39321	-0.459147	-0.42645	1.19586	1.21257	-2.06005	0.036607	-0.609956	0.790854	-0.838633	-2.01131	0.813663	0.744119	-1.67512	0.577456	0.432724
124	-1.30482	-0.416863	-0.315671	1.25132	1.2284	-2.14846	-0.0564	-0.640749	0.95477	-0.838435	-1.82268	0.67756	0.816566	-1.61549	0.635163	0.531643
124.5	-1.1372	-0.308619	-0.273658	1.17921	1.2671	-2.00237	-0.0303853	-0.633614	0.955485	-0.904839	-1.83769	0.506498	0.82391	-1.45038	0.776981	0.694438
125	-0.99922	-0.275666	-0.27313	0.930468	1.37046	-2.00751	0.0743476	-0.64746	1.04045	-0.898119	-1.67629	0.345244	0.739325	-1.5027	0.992797	0.776765
125.5	-0.899996	-0.146198	-0.174303	0.866615	1.48619	-1.94071	0.152752	-0.698026	0.882184	-0.755043	-1.51969	0.380717	0.68373	-1.56436	0.971633	0.814397
126	-0.754282	-0.0292448	-0.036898	0.911075	1.40395	-1.96198	-0.0217415	-0.672198	0.878802	-0.694192	-1.39655	0.339319	0.72081	-1.62596	0.758736	0.772911
126.5	-0.81559	-0.0723146	0.202998	0.919143	1.45734	-1.95549	-0.182134	-0.739839	1.04477	-0.71053	-1.40047	0.304655	0.852453	-1.47554	0.650794	0.814322
127	-0.871744	-0.134655	0.203627	0.901431	1.56792	-1.90302	-0.174844	-0.836395	1.25177	-0.369151	-1.50916	0.15201	0.791526	-1.42627	0.751517	0.876939
127.5	-0.766592	-0.218368	0.14304	0.773503	1.52155	-1.71436	-0.168755	-0.791231	1.27197	-0.189949	-1.74071	0.235502	0.617665	-1.28715	0.791395	0.946772
128	-0.755617	-0.0511117	0.166051	0.636788	1.492	-1.6197	0.0904589	-0.850812	1.31353	0.0830916	-1.85605	0.422726	0.633143	-1.308	0.86239	1.0479
128.5	-0.799413	-0.0173784	0.128812	0.599156	1.56456	-1.58278	0.184189	-1.00356	1.3757	0.512202	-1.84494	0.553152	0.589478	-1.03227	1.09835	1.11294
129	-0.769995	-0.0117203	0.232683	0.560295	1.46388	-1.52576	0.136942	-1.05538	1.51486	0.910813	-1.93743	0.545313	0.659424	-0.978107	1.18096	1.24171
129.5	-0.726553	-0.0211771	0.369354	0.474396	1.38654	-1.52587	-0.0447658	-1.0713	1.62314	0.915272	-1.9136	0.447637	0.541993	-0.879171	1.06841	1.16008
130	-0.592708	0.108711	0.266007	0.416005	1.23014	-1.47774	-0.30437	-1.05165	1.56083	0.93967	-1.81504	0.356736	0.701554	-0.853698	0.914917	1.15302
130.5	-0.498823	0.213104	0.171819	0.346669	1.32097	-1.41687	-0.337153	-1.06919	1.68442	0.859661	-1.78103	0.360153	0.701901	-0.725469	0.800197	1.17708
131	-0.368829	0.0877878	0.424903	0.238027	1.35142	-1.37779	-0.353636	-1.07351	1.8356	0.745087	-1.76244	0.459614	0.749572	-0.692175	0.779665	1.19432
131.5	-0.348976	-0.103642	0.554601	0.491687	1.25142	-1.35984	-0.399934	-1.00767	1.86511	0.429749	-1.67823	0.495037	0.871358	-0.519107	0.756426	1.1678
132	-0.364159	-0.0173578	0.674397	0.309982	1.34875	-1.35846	-0.455802	-0.986505	1.89742	-0.069688	-1.59634	0.556692	0.970675	-0.47321	0.829048	1.34597
132.5	-0.331706	-0.0644255	0.61738	0.230152	1.29906	-1.27215	-0.371453	-0.954813	1.88274	-0.459538	-1.5371	0.573105	1.02502	-0.424895	0.886093	1.40538
133	-0.212464	-0.280743	0.76257	0.185886	1.14551	-1.15112	-0.271163	-0.922228	1.95886	-0.605866	-1.68297	0.357055	0.961429	-0.284758	0.80816	1.41761
133.5	-0.139058	-0.0426204	0.812636	0.179151	1.10096	-1.07792	-0.318947	-1.01587	1.92706	-0.554801	-1.54837	0.320025	0.906769	-0.246388	0.806139	1.70123
134	-0.218723	-0.17238	0.908587	0.00980542	1.08392	-1.0487	-0.404024	-1.01772	1.92855	-0.539306	-1.30255	0.226283	0.835602	-0.213407	0.681292	1.64794
134.5	-0.288059	-0.259201	0.928217	-0.00949904	1.11277	-1.04835	-0.372678	-1.00171	1.91859	-0.278582	-1.23522	0.167095	0.961133	-0.183316	0.525622	1.54194
135	-0.319581	-0.222275	0.854528	0.114621	1.10484	-1.05374	-0.408349	-0.84971	1.96997	0.130016	-1.26713	0.16553	0.891854	-0.247768	0.49214	1.56135
135.5	-0.424241	-0.237149	0.99641	-0.040233	0.95715	-1.04462	-0.45677	-0.90798	1.90916	0.39205	-1.33757	0.136235	0.995764	-0.114195	0.486631	1.70409
136	-0.391267	-0.376263	1.23416	0.0191207	0.982119	-0.910349	-0.53112	-0.828011	1.85394	0.406326	-1.48149	0.0999511	0.982944	-0.0133417	0.689634	1.76407
136.5	-0.207337	-0.518865	1.23292	-0.139036	0.850988	-0.991516	-0.511905	-0.756029	1.92396	0.488253	-1.3855	0.066356	0.925912	0.0267835	0.721229	1.68899
137	-0.137833	-0.45688	1.19799	-0.0575376	0.891573	-1.05142	-0.543734	-0.632781	2.05186	0.522174	-1.18239	0.078911	0.909329	0.0571906	0.671029	1.83255
137.5	-0.0796029	-0.454329	1.27261	-0.148357	0.971561	-0.928361	-0.633426	-0.56903	2.15452	0.585005	-0.980808	0.113587	0.923295	0.175038	0.689511	1.86755
138	-0.0720789	-0.466224	1.15511	-0.266098	0.937443	-0.737816	-0.863289	-0.589436	2.15409	0.693713	-0.6752	0.210834	1.07824	0.320592	0.512053	1.80767
138.5	0.0568364	-0.44155	1.17326	-0.380735	0.879436	-0.779459	-0.929594	-0.640959	2.15011	0.614669	-0.695236	0.142652	1.06	0.22364	0.316295	1.57154
139	-0.0188666	-0.470478	1.12254	-0.289895	0.809231	-0.75615	-0.956416	-0.469834	2.31371	0.570946	-0.86819	0.19382	1.18083	0.227468	0.247906	1.59776
139.5	-0.00569401	-0.435506	1.1506	-0.185046	0.914372	-0.687786	-0.726243	-0.564488	2.29707	0.637538	-1.04188	0.0951329	1.22301	0.346338	0.242499	1.62111
140	0.063033	-0.446965	1.39725	-0.109795	0.842276	-0.544501	-0.633781	-0.548045	2.37499	0.560364	-1.16265	-0.0304712	1.26277	0.362975	0.461394	1.6476
140.5	0.313933	-0.498734	1.71855	-0.212558	0.849336	-0.548778	-0.784725	-0.483951	2.51795	0.507705	-1.11879	0.0128706	1.35608	0.499888	0.571134	1.67171
141	0.330616	-0.441437	1.68004	-0.202117	0.739647	-0.614123	-0.826637	-0.362398	2.40175	0.134312	-1.04381	0.107293	1.30993	0.675467	0.389849	1.82077
141.5	0.418264	-0.47409	1.59435	-0.124302	0.723108	-0.512395	-0.869302	-0.260481	2.34418	-0.171539	-0.952705	-0.0466461	1.23002	0.815139	0.227803	1.84451
142	0.294111	-0.415703	1.40102	0.0152735	0.762523	-0.520613	-1.1725	-0.266093	2.28415	-0.342162	-0.8887	-0.0459487	1.17652	1.00813	0.28574	1.76336
142.5	0.43083	-0.306979	1.67866	-0.113259	0.627665	-0.473119	-1.18256	-0.197225	2.36799	-0.32778	-0.884964	-0.0391063	1.08433	1.18267	0.260541	1.73352
143	0.355136	-0.348657	1.64078	-0.116145	0.650856	-0.300105	-1.15753	-0.180519	2.29968	-0.37703	-0.787424	0.0550253	1.38942	1.14029	0.248034	1.7477
143.5	0.237679	-0.45341	1.42712	-0.0238144	0.600455	-0.244406	-1.18982	-0.0359307	2.43181	-0.401725	-0.781057	0.114821	1.3973	1.16838	0.207991	1.83273
144	0.275793	-0.485426	1.51839	-0.156301	0.59589	-0.343712	-1.23625	-0.0285872	2.49318	-0.322651	-0.720266	0.0770313	1.37609	1.17203	0.354029	1.99515
144.5	0.341385	-0.528415	1.70617	-0.0906542	0.486305	-0.271055	-1.32658	0.0569685	2.45405	-0.373919	-0.779	0.0822341	1.25936	1.328	0.540205	2.13844
145	0.407223	-0.561182	1.69716	-0.0778817	0.414684	-0.225619	-1.21521	0.0597764	2.44675	-0.401379	-0.788715	0.0492452	1.24862	1.41577	0.692114	2.05987
145.5	0.383717	-0.400303	1.76394	-0.0716126	0.415188	-0.15295	-1.2168	0.118628	2.46724	-0.372939	-0.665541	0.310221	1.16962	1.53291	0.67926	2.05644
146	0.460454	-0.197632	1.97336	-0.0910835	0.283242	-0.00642401	-1.14926	0.14115	2.45408	-0.31343	-0.607085	0.465558	1.05292	1.53912	0.67549	2.01201
146.5	0.406952	-0.371698	1.97641	0.0115897	0.357873	0.047273	-1.09632	0.211682	2.51107	-0.294257	-0.679086	0.463673	1.12479	1.59159	0.711347	2.15934
147	0.583653	-0.385031	2.09698	-0.131972	0.378195	0.177132	-1.08565	0.40941	2.50582	-0.149898	-0.684824	0.380078	1.21219	1.5651	0.497318	1.988
147.5	0.477568	-0.428941	2.05251	-0.129118	0.267315	0.221786	-0.875544	0.485433	2.45431	0.136838	-0.732158	0.221087	0.945234	1.66707	0.427195	1.90284
148	0.427329	-0.179992	1.99803	-0.0947064	0.21666	0.274901	-0.797886	0.607432	2.56872	0.352189	-0.818301	-0.0443677	0.981001	1.5966	0.658547	1.96992
148.5	0.50544	-0.0331335	2.01312	0.014246	0.299346	0.346923	-0.631439	0.618384	2.64129	0.375569	-0.752635	-0.285277	1.07171	1.58665	0.841906	2.04698
149	0.491798	-0.0962411	2.06094	-0.0133301	0.16163	0.551835	-0.500678	0.66078	2.64859	0.173028	-0.757383	-0.260488	1.09359	1.56749	0.770521	2.06572
149.5	0.449249	0.0109663	1.95009	0.0563842	0.0677823	0.65142	-0.420068	0.637302	2.61423	0.0472847	-0.661488	-0.122505	1.00514	1.63753	0.727727	1.95433
150	0.392215	-0.0118378	1.84487	-0.0809867	0.0703036	0.673948	-0.475567	0.749665	2.53977	0.254368	-0.516784	-0.0562301	0.995282	1.61567	0.659111	1.90916
150.5	0.481806	0.0141578	1.7698	0.120975	0.0677847	0.76834	-0.41192	0.854277	2.50976	0.220539	-0.363825	0.0125162	0.963167	1.65516	0.64942	1.94035
151	0.431012	-0.0384738	1.95875	0.0673208	-0.0260975	0.817666	-0.375579	0.865174	2.41172	0.276476	-0.297659	-0.0187913	0.940851	1.73142	0.592472	1.79971
151.5	0.466269	-0.07411	2.02977	0.224306	0.0266014	0.969581	-0.569337	1.07485	2.52695	-0.0820733	-0.333212	-0.00280233	0.860525	1.65651	0.746671	1.81924
152	0.336298	0.0580165	1.90963	0.181086	0.114459	0.987374	-0.605132	1.05045	2.60526	-0.12507	-0.313252	0.0529183	0.813624	1.7005	0.949329	2.06281
152.5	0.384977	0.00267337	1.86033	0.201808	0.124291	1.15387	-0.541562	1.08697	2.61409	-0.126564	-0.217819	0.285833	0.859042	1.82249	0.985721	1.97109
153	0.44739	-0.130909	1.82761	0.0259639	0.0845676	1.28094	-0.55191	1.08376	2.65896	-0.381666	-0.228056	0.288261	0.724354	1.99878	0.996528	1.91622
153.5	0.438445	0.0932158	2.05172	0.00624058	0.0183371	1.47742	-0.578965	1.0204	2.69203	-0.517514	-0.353414	0.254199	0.766305	1.96984	1.10301	2.01762
154	0.389916	0.195457	2.10637	0.0835019	0.164941	1.49024	-0.419066	1.10873	2.79581	-0.420372	-0.427981	0.361913	0.706303	1.98315	1.08087	1.92034
154.5	0.40541	0.190368	2.09165	0.0420106	0.0485457	1.48628	-0.453728	1.04453	2.67187	-0.422374	-0.582924	0.164013	0.885731	1.95083	0.987386	1.77054
155	0.508043	0.188966	2.20716	0.161222	0.150763	1.43199	-0.356879	1.07892	2.61485	-0.577985	-0.609215	-0.0812375	0.833969	1.87275	0.910544	1.66957
155.5	0.518147	0.255439	2.06153	0.0329017	0.165399	1.42887	-0.204524	1.09366	2.36262	-0.850065	-0.584053	-0.014625	0.691974	1.8679	0.872978	1.62401
156	0.471922	0.138064	2.03126	-0.0451954	0.131916	1.5038	-0.079182	1.0872	2.25821	-0.765376	-0.576984	0.0485259	0.612219	1.9808	1.05086	1.68233
156.5	0.615385	0.053797	2.12338	-0.212987	0.0896733	1.71027	0.0707768	1.25075	2.27729	-0.376026	-0.596042	0.0457294	0.497705	2.00878	1.11554	1.79402
157	0.515937	0.177463	2.00883	-0.127979	0.099728	1.71608	-0.0819079	1.30624	2.44265	-0.267666	-0.566181	-0.128657	0.344711	2.00057	1.14497	1.81729
157.5	0.537116	0.330527	2.0037	-0.0982443	0.0863379	1.75629	-0.11937	1.29748	2.41871	-0.139603	-0.497928	-0.130682	0.428901	1.98693	1.05598	1.9234
158	0.483013	0.26336	2.04007	-0.110255	0.122915	1.62264	-0.253396	1.33326	2.42617	-0.0103412	-0.41476	-0.205752	0.613179	2.05135	0.937174	1.85198
158.5	0.569145	0.290852	2.11319	-0.232824	0.119153	1.76051	-0.407497	1.32624	2.50175	0.0886591	-0.537812	-0.234007	0.577047	2.00462	0.720706	1.68153
159	0.489828	0.307773	1.95525	-0.233224	0.0938313	1.75834	-0.549569	1.51711	2.39721	0.104812	-0.448575	-0.343386	0.551999	2.12142	0.668075	1.52471
159.5	0.498641	0.217725	2.03556	-0.220888	0.156856	1.70399	-0.676831	1.3713	2.25189	0.266635	-0.533311	-0.312992	0.61614	2.06623	0.694296	1.55208
160	0.538018	0.00401361	2.25014	-0.261305	0.322869	1.69262	-0.578696	1.38358	2.39047	0.177903	-0.539141	-0.305874	0.700008	1.99977	0.720455	1.49525
160.5	0.51452	-0.0263084	2.38237	-0.408175	0.385581	1.67149	-0.619106	1.44004	2.40764	-0.182503	-0.502773	-0.392907	0.569237	1.94951	0.726766	1.58487
161	0.442592	0.112973	1.99014	-0.427776	0.406281	1.7121	-0.625819	1.41673	2.36894	-0.520985	-0.384151	-0.437703	0.530406	1.94247	0.552782	1.5438
161.5	0.517671	0.25046	1.82826	-0.640777	0.363855	1.72988	-0.637823	1.42338	2.39589	-0.657742	-0.623189	-0.409551	0.500305	1.91762	0.299211	1.44979
162	0.424316	0.313481	1.8184	-0.756397	0.318327	1.72323	-0.554886	1.51397	2.43824	-0.710475	-0.670583	-0.385427	0.573532	1.90516	-0.0045276	1.28814
162.5	0.309566	0.399103	2.03967	-0.691324	0.273879	1.78699	-0.530914	1.46381	2.43585	-0.574614	-0.747012	-0.33524	0.557682	1.99889	0.0354594	1.38882
163	0.369588	0.498913	1.89198	-0.870392	0.361375	1.75534	-0.631222	1.404	2.48741	-0.319435	-0.757775	-0.382516	0.66556	2.16615	0.147661	1.44154
163.5	0.439272	0.317703	1.65305	-0.899759	0.350767	1.73607	-0.660124	1.37526	2.40291	0.0419049	-0.684487	-0.33388	0.644947	2.05444	0.280783	1.47905
164	0.582149	0.360955	1.60366	-0.895743	0.408557	1.64274	-0.570884	1.19961	2.25263	0.298394	-0.658966	-0.445301	0.587262	2.0475	0.202526	1.46501
164.5	0.679814	0.265065	1.49009	-0.795118	0.408584	1.59964	-0.666456	1.22247	2.11824	0.204734	-0.646339	-0.460471	0.469417	2.06587	0.207881	1.54448
165	0.746226	0.172301	1.46177	-0.918299	0.479409	1.62329	-0.604994	1.18998	2.25521	-0.053812	-0.846909	-0.41626	0.563785	2.11022	0.188461	1.50812
165.5	0.814732	0.145357	1.46202	-0.92091	0.340062	1.5823	-0.438441	1.1962	2.31126	-0.0962838	-1.03591	-0.423698	0.540654	2.19995	-0.0652538	1.5581
166	0.859895	0.106556	1.49993	-0.99859	0.32481	1.69131	-0.311402	1.11872	2.34633	-0.0799857	-1.1066	-0.506399	0.50674	2.33924	-0.290753	1.46463
166.5	0.895552	0.179724	1.49301	-0.954065	0.311479	1.79453	-0.221198	1.1516	2.33921	-0.357811	-1.11102	-0.662214	0.441086	2.42225	-0.44797	1.42738
167	0.859786	0.189737	1.38191	-1.11465	0.30974	1.77143	-0.273416	1.13388	2.41428	-0.769888	-1.0566	-0.711221	0.478017	2.34953	-0.552571	1.22901
167.5	0.863922	0.187586	1.58857	-1.09041	0.228129	1.82029	-0.188478	1.06802	2.44666	-0.934051	-0.914943	-0.677458	0.404802	2.52719	-0.627869	1.18956
168	0.858255	0.107025	1.75359	-1.11347	0.131789	1.80369	-0.126431	1.0599	2.4679	-0.599773	-0.926629	-0.512806	0.390054	2.56113	-0.429764	1.27871
168.5	0.932983	0.136333	1.86311	-1.11322	0.187506	1.79972	-0.136886	1.14232	2.56797	-0.214242	-0.917442	-0.302949	0.390444	2.60788	-0.108666	1.30924
169	0.932076	0.143191	1.86331	-1.17353	0.142294	1.8218	-0.2065	0.900323	2.48369	-0.087204	-0.884019	-0.236887	0.453563	2.64648	-0.0191662	1.3235
169.5	0.859672	0.127387	1.83587	-1.22715	0.166037	1.76385	-0.321979	0.998034	2.44242	-0.0293812	-1.03141	-0.280066	0.416272	2.63971	0.174348	1.33258
170	0.909157	0.242219	1.47374	-1.22082	0.178801	1.71748	-0.293832	0.980289	2.25236	0.311382	-1.1076	-0.413052	0.579891	2.75892	0.15974	1.24341
170.5	1.08512	0.191012	1.12247	-1.27002	0.0222699	1.66304	-0.326832	0.864414	2.02032	0.231757	-1.09415	-0.54634	0.540434	2.81213	0.169453	1.08745
171	1.15311	0.191562	1.24743	-1.18984	-0.0423541	1.74745	-0.342995	0.808164	1.93139	0.0984874	-0.903101	-0.517302	0.643247	2.8181	0.106316	0.996024
171.5	1.15677	0.0752438	1.26661	-1.02768	-0.0193007	1.72015	-0.354321	0.728285	2.27422	-0.0770659	-0.845634	-0.435292	0.753103	2.8033	0.307527	1.01873
172	1.05137	-0.0654085	1.23182	-1.29027	-0.0657517	1.73813	-0.411859	0.791166	2.26245	-0.245768	-0.749333	-0.242163	0.835355	2.70693	0.50529	1.23888
172.5	1.05621	-0.15683	0.983066	-1.30627	-0.115859	1.70146	-0.578742	0.538333	2.23174	-0.288161	-0.728124	-0.399729	0.737561	2.77993	0.631605	1.18063
173	1.17502	-0.123877	1.12692	-1.27333	-0.273079	1.76958	-0.493685	0.565367	2.1174	-0.533235	-0.620214	-0.504231	0.538801	2.95166	0.494817	1.22408
173.5	1.19529	0.0642905	1.26175	-1.17078	-0.202268	1.65429	-0.596631	0.560659	2.23427	-0.614655	-0.713516	-0.681661	0.514207	2.87345	0.295903	1.28667
174	1.289	-0.00204413	1.28832	-1.30148	-0.167421	1.70046	-0.662005	0.442007	2.2713	-0.763072	-1.02365	-0.649242	0.640994	3.00497	0.197946	1.14773
174.5	1.19841	-0.0135595	1.24662	-1.57163	-0.19197	1.56107	-0.626812	0.32744	2.25615	-0.986967	-1.25237	-0.79762	0.672728	2.96513	-0.0762846	0.943648
175	1.11644	-0.0281002	1.26073	-1.62947	-0.162677	1.7086	-0.469995	0.480716	2.20032	-0.957972	-1.3712	-0.869085	0.647237	2.84766	-0.126098	0.880662
175.5	0.968089	0.00989411	1.33858	-1.79555	-0.250227	1.65236	-0.373982	0.39434	2.14543	-0.877006	-1.34351	-0.975276	0.738838	2.76618	-0.0159037	0.87367
176	0.956969	-0.0241497	1.1275	-1.7407	-0.305404	1.6465	-0.424058	0.380454	2.14928	-0.947201	-1.51464	-0.883141	0.700759	2.65398	0.214401	0.810105
176.5	0.846771	0.0732281	1.04231	-1.76468	-0.313557	1.54846	-0.394041	0.485823	2.10341	-0.91227	-1.47099	-0.794068	0.702329	2.67639	0.231534	0.84007
177	0.849185	0.137985	1.02759	-1.65198	-0.346775	1.51919	-0.146958	0.359322	2.15004	-0.814512	-1.40412	-0.857528	0.77429	2.59759	0.119928	0.905749
177.5	0.849151	0.26433	0.970802	-1.77747	-0.33795	1.58873	-0.0803054	0.348148	2.22659	-0.680835	-1.33348	-0.872335	0.83109	2.53217	-0.0301223	0.948553
178	0.965981	0.125132	0.994176	-1.87498	-0.379	1.57986	-0.134419	0.153607	2.25456	-0.491581	-1.23816	-0.875573	0.801804	2.52867	-0.224259	0.895143
178.5	0.892648	0.0782958	1.11819	-1.84202	-0.398978	1.59717	-0.0611	0.144302	2.22193	-0.339147	-1.33594	-0.887823	0.702544	2.54885	-0.424	0.721595
179	0.885336	-0.0972219	1.14321	-1.83615	-0.479588	1.65515	-0.318597	0.170533	2.19353	-0.330952	-1.37468	-0.912469	0.780328	2.51784	-0.48969	0.682223
179.5	0.980908	-0.149504	1.16939	-1.91705	-0.398491	1.53554	-0.290397	0.128378	2.14047	-0.392508	-1.37136	-0.803314	0.696212	2.47324	-0.25657	0.894841
180	0.961658	-0.22033	1.29728	-2.01499	-0.562485	1.50775	-0.483336	0.0605074	2.28876	-0.393028	-1.2989	-0.874325	0.651474	2.57029	-0.000801953	0.793304
180.5	0.973303	-0.191515	1.38063	-2.02043	-0.468825	1.46542	-0.6263	0.0125573	2.27001	-0.522974	-1.12234	-0.986848	0.638238	2.43818	-0.160543	0.669972
181	0.746724	-0.046246	1.25499	-2.00769	-0.467519	1.38749	-0.648109	-0.0598305	2.26525	-0.838253	-1.16211	-1.0483	0.59911	2.3984	-0.124287	0.675244
181.5	0.685763	0.0570377	1.1795	-2.07312	-0.407679	1.4221	-0.586863	-0.0886309	2.40652	-1.16248	-1.03351	-1.22357	0.587261	2.43295	-0.478641	0.714661
182	0.595434	0.0951546	1.30541	-2.0542	-0.417137	1.38573	-0.503065	-0.160391	2.23918	-1.13748	-1.1569	-1.33025	0.619313	2.4573	-0.700951	0.502569
182.5	0.643218	0.20721	1.39018	-1.93433	-0.491519	1.39213	-0.456851	-0.203391	2.07235	-1.5149	-1.0939	-1.40051	0.699745	2.32542	-0.591227	0.589198
183	0.637047	0.0825809	1.24334	-1.88475	-0.355449	1.35492	-0.392091	-0.146419	1.9573	-1.70744	-1.09838	-1.46754	0.817996	2.33207	-0.537032	0.730259
183.5	0.728456	0.00391899	1.06684	-1.71716	-0.497434	1.29736	-0.416844	-0.275391	1.93322	-1.22257	-1.06123	-1.6803	0.709047	2.46925	-0.532898	0.592423
184	0.585523	-0.0316815	1.11716	-1.75946	-0.460676	1.26117	-0.518207	-0.390617	2.03968	-0.641589	-1.02796	-1.76017	0.731266	2.44357	-0.418326	0.609987
184.5	0.506767	0.113971	1.13651	-1.7335	-0.509286	1.37147	-0.501914	-0.406263	2.04755	-0.215008	-0.863007	-1.68271	0.718413	2.52483	-0.212673	0.796723
185	0.460537	0.168169	1.19165	-1.77075	-0.461203	1.2299	-0.655622	-0.408884	2.10766	0.182326	-1.06369	-1.54337	0.728105	2.56851	-0.204065	0.653523
185.5	0.279115	0.188235	1.32071	-1.59857	-0.382499	1.26431	-0.781618	-0.342287	2.22556	0.485274	-1.29609	-1.44558	0.60967	2.53336	-0.35802	0.61467
186	0.294021	0.330055	1.31363	-1.52746	-0.269229	1.30115	-0.923225	-0.356346	2.28623	0.671716	-1.47623	-1.41049	0.731441	2.60598	-0.50057	0.643085
186.5	0.298396	0.303964	1.19885	-1.37462	-0.282548	1.23692	-0.853373	-0.280765	2.29585	0.587806	-1.61006	-1.52331	0.836697	2.64306	-0.558972	0.556783
187	0.313363	0.269042	1.21865	-1.37259	-0.346936	1.27107	-0.920775	-0.352243	2.43714	0.524912	-1.43803	-1.52911	0.905766	2.68584	-0.48543	0.51905
187.5	0.120703	0.141113	1.39376	-1.42441	-0.435924	1.2501	-0.720778	-0.373243	2.49698	0.45096	-1.30497	-1.52899	0.659379	2.65673	-0.500808	0.459813
188	-0.0217472	0.121748	1.37907	-1.37069	-0.328788	1.35361	-0.663508	-0.295873	2.57758	0.0290256	-1.36395	-1.43924	0.759882	2.61806	-0.220521	0.439693
188.5	-0.0420623	0.0759174	1.429	-1.4355	-0.329958	1.35822	-0.687497	-0.38143	2.44387	-0.118703	-1.3529	-1.47789	0.789892	2.50392	0.150954	0.673719
189	0.0338876	0.242412	1.41463	-1.3003	-0.240516	1.33712	-0.652504	-0.373101	2.3461	-0.404072	-1.37573	-1.50594	0.810609	2.52791	0.206871	0.746334
189.5	-0.0420232	0.32951	1.19883	-1.20272	-0.261836	1.4517	-0.652049	-0.402416	2.33817	-0.584951	-1.31309	-1.28157	0.799575	2.61291	0.154049	0.621995
190	0.00194659	0.710452	0.966098	-1.27079	-0.313748	1.37312	-0.656997	-0.41145	2.40543	-0.628852	-1.18877	-1.09908	0.913012	2.6179	0.0965782	0.715933
190.5	-0.128324	0.788356	0.773494	-1.19506	-0.378572	1.35631	-0.649949	-0.451278	2.38121	-0.567964	-1.13335	-1.13554	0.914909	2.67461	-0.201655	0.540425
191	-0.126725	0.736437	0.85861	-1.0851	-0.388502	1.36743	-0.601738	-0.346924	2.31097	-0.36902	-1.33622	-1.26664	0.821465	2.63833	-0.264353	0.515692
191.5	-0.169702	0.602332	0.832765	-1.04626	-0.301436	1.33807	-0.561885	-0.372813	2.30866	-0.171089	-1.37201	-1.29018	0.793864	2.67433	-0.266724	0.371554
192	-0.18728	0.703467	1.02109	-1.01199	-0.217482	1.40246	-0.44724	-0.452471	2.46453	-0.090394	-1.30131	-1.45233	0.77407	2.75488	-0.130913	0.607037
192.5	-0.208066	0.693286	0.978866	-1.11422	-0.169946	1.39368	-0.207684	-0.592254	2.52194	-0.0644519	-1.17243	-1.62457	0.818364	2.77374	-0.0439617	0.602091
193	-0.292952	0.70788	0.932458	-1.10062	-0.226589	1.3284	-0.11658	-0.46567	2.29756	-0.0563122	-1.17423	-1.68133	0.710265	2.8262	0.0616678	0.43318
193.5	-0.382131	0.928654	1.04733	-1.04981	-0.231343	1.33427	-0.150748	-0.617769	2.19556	-0.15043	-1.34608	-1.75842	0.677533	2.74699	0.0841979	0.642196
194	-0.554114	0.891278	0.95792	-1.00749	-0.215941	1.3258	-0.17354	-0.673211	2.08358	-0.462193	-1.32308	-1.68876	0.780616	2.68698	0.0535469	0.52101
194.5	-0.642526	0.813405	0.949527	-0.967968	-0.205423	1.45908	-0.219886	-0.596898	2.17151	-0.646655	-1.36805	-1.69946	0.929618	2.79146	-0.161836	0.354573
195	-0.634991	0.847227	1.00716	-0.828058	-0.117002	1.37314	-0.0677394	-0.504882	2.07711	-0.424188	-1.26423	-1.66072	0.867539	2.83117	-0.218365	0.453422
195.5	-0.489346	0.742897	0.90628	-0.915988	-0.117576	1.31613	0.0469242	-0.561294	1.95002	-0.310328	-1.16115	-1.61311	0.854104	2.70895	-0.199254	0.387145
196	-0.335679	0.594365	0.7493	-0.891871	-0.0436246	1.32856	0.0451569	-0.673258	2.06172	-0.217013	-1.11332	-1.51102	0.977422	2.57065	0.116655	0.489123
196.5	-0.410083	0.706161	0.795828	-0.95735	-0.126843	1.25084	-0.03594	-0.632427	2.16219	-0.241693	-1.28621	-1.4837	0.910255	2.63113	0.015163	0.587941
197	-0.44921	0.908415	0.812264	-0.853343	-0.117503	1.23701	-0.236074	-0.631957	2.20743	-0.330446	-1.44649	-1.36527	0.745986	2.63309	-0.116071	0.643362
197.5	-0.386243	0.893592	0.808016	-0.935792	-0.0324819	1.20202	-0.199882	-0.721841	2.00532	-0.186788	-1.43872	-1.3603	0.811111	2.52588	-0.286826	0.535375
198	-0.391077	0.828781	0.638863	-0.85923	-0.0466443	1.02083	-0.108527	-0.657233	2.09875	-0.166872	-1.41639	-1.55257	0.55502	2.50763	-0.437918	0.498237
198.5	-0.417258	0.846677	0.649013	-0.827662	-0.0635779	1.08243	0.0492131	-0.692875	2.23936	-0.116948	-1.56413	-1.74894	0.257946	2.42274	-0.786469	0.210475
199	-0.416347	0.806812	0.754967	-0.854983	-0.0353951	1.00617	0.165722	-0.555164	2.32856	-0.0348959	-1.43001	-1.83931	0.283755	2.45288	-0.855777	0.0222326
199.5	-0.553928	0.696787	0.706402	-0.748841	0.0641758	0.97028	0.214283	-0.626256	2.2778	0.0789549	-1.42453	-1.83693	0.533974	2.48332	-1.01292	0.0808492
200	-0.729426	0.532627	0.830977	-0.647279	0.0868308	0.950489	0.191062	-0.640047	2.09205	0.236556	-1.3782	-1.85903	0.705113	2.37094	-0.994086	0.123671
200.5	-0.869337	0.520041	1.11622	-0.685908	0.00901623	0.93692	0.176507	-0.610062	2.01963	0.282112	-1.48128	-1.80884	0.762042	2.22117	-1.00329	0.130757
201	-0.92754	0.513735	0.945697	-0.61552	-0.0447445	0.943535	0.150615	-0.653513	2.00964	0.449192	-1.37641	-1.78839	0.694813	2.25027	-1.00403	0.271351
201.5	-0.801624	0.645807	0.9944	-0.62059	0.0836582	0.98465	0.130947	-0.490637	1.99953	0.459021	-1.462	-1.62552	0.793093	2.16797	-1.20738	0.224094
202	-0.715849	0.671933	1.08818	-0.554117	0.120884	0.809259	0.160852	-0.551909	1.95119	0.279626	-1.40019	-1.67618	0.733473	2.25058	-1.2368	0.274436
202.5	-0.92925	0.644072	1.34789	-0.650643	0.156193	0.831403	0.216798	-0.442429	1.98739	0.265262	-1.08902	-1.60819	0.718896	2.28299	-1.21276	0.336911
203	-0.936535	0.748518	1.26114	-0.675575	0.119433	0.9441	0.413297	-0.514886	1.90348	0.397064	-0.966528	-1.49324	0.909202	2.19629	-1.11947	0.450694
203.5	-0.798285	0.609439	1.0267	-0.597532	0.170458	0.924293	0.505842	-0.457803	1.98936	0.508128	-1.02105	-1.47634	0.737959	2.27027	-0.906065	0.42196
204	-0.797357	0.53961	0.972317	-0.505793	0.184018	0.738801	0.400195	-0.389618	1.98587	0.766798	-0.940484	-1.51788	0.65118	2.24805	-0.789604	0.433096
204.5	-0.929657	0.664398	0.913908	-0.4219	0.196613	0.852627	0.414723	-0.519697	1.96617	0.905984	-0.911378	-1.52181	0.563503	2.14838	-0.508931	0.577033
205	-0.921557	0.814427	0.9251	-0.591238	0.207578	0.758714	0.298747	-0.597719	2.12002	0.80474	-0.842362	-1.51916	0.411942	2.0948	-0.571785	0.474107
205.5	-0.856688	0.67952	0.930114	-0.421926	0.188341	0.75536	0.290417	-0.48815	1.95335	0.577402	-0.687721	-1.46391	0.436576	2.16225	-0.718671	0.454885
206	-0.860837	0.835786	0.969999	-0.390363	0.272731	0.694391	0.337828	-0.466597	1.82841	0.285968	-0.919132	-1.43609	0.513984	2.00575	-1.01643	0.395755
206.5	-1.0188	0.834996	1.16187	-0.290776	0.416923	0.75444	0.426831	-0.49748	1.99246	0.0892667	-0.757569	-1.34884	0.592238	1.93358	-0.941829	0.389638
207	-1.04912	0.733159	1.12041	-0.339796	0.553539	0.623333	0.304866	-0.394505	2.12387	-0.145511	-0.746435	-1.4645	0.633566	1.92969	-0.888203	0.295406
207.5	-1.00858	0.61874	0.973643	-0.234091	0.533041	0.637456	0.111356	-0.397445	2.04655	-0.365281	-0.852105	-1.55556	0.45429	1.92489	-0.941407	0.343989
208	-0.902601	0.622455	0.966563	-0.177313	0.489846	0.590256	0.029718	-0.389675	1.86017	-0.487496	-1.0007	-1.58368	0.455873	1.87758	-0.55816	0.540434
208.5	-0.858359	0.672063	0.985987	-0.0355017	0.48267	0.574533	-0.171841	-0.320185	1.70772	-0.213474	-0.912384	-1.42472	0.37504	1.94435	-0.426317	0.610153
209	-0.774021	0.921269	1.15585	0.0917779	0.57813	0.672366	-0.224429	-0.355052	1.73878	-0.0421015	-0.972871	-1.32034	0.363982	1.89988	-0.311875	0.62653
209.5	-0.803925	0.911217	1.01956	0.0757479	0.646359	0.616501	-0.278317	-0.314725	1.62879	0.346289	-0.858264	-1.21923	0.265958	1.82072	-0.17193	0.604942
210	-0.70985	0.957645	0.793811	0.229306	0.619103	0.610185	-0.255216	-0.36047	1.5226	0.633645	-1.02391	-1.1659	0.146231	1.7927	-0.170988	0.683063
210.5	-0.69566	0.973549	0.617358	0.286617	0.605208	0.669801	-0.30873	-0.385676	1.35163	0.835245	-1.21446	-1.01199	0.127431	1.75828	-0.412238	0.667338
211	-0.669702	0.949325	0.799363	0.429658	0.521522	0.650228	-0.225012	-0.363786	1.39721	0.947955	-1.25132	-0.980484	0.153706	1.65357	-0.471962	0.521418
211.5	-0.586542	0.926002	0.943438	0.50241	0.601735	0.560098	-0.0649815	-0.319308	1.40633	1.0793	-1.26276	-0.921921	0.215544	1.67122	-0.549254	0.515811
212	-0.631715	0.934768	1.02124	0.403719	0.620792	0.492704	-0.050891	-0.243467	1.30676	1.14345	-1.15687	-0.844799	0.131878	1.84773	-0.415064	0.639132
212.5	-0.595999	1.04481	0.867953	0.44588	0.667852	0.421773	-0.117817	-0.246277	1.41351	1.03821	-1.06499	-0.814416	0.176765	1.8752	-0.378321	0.6171
213	-0.527256	1.03202	0.713628	0.435557	0.691324	0.437612	-0.101873	-0.204267	1.51356	0.877909	-1.10158	-1.01911	0.00120804	1.78084	-0.481307	0.601234
213.5	-0.553533	1.20976	0.840518	0.345568	0.736325	0.386508	-0.0211909	-0.27831	1.53205	0.490949	-1.0796	-0.999824	0.104072	1.74117	-0.580275	0.657694
214	-0.526746	1.15691	0.942003	0.326415	0.665991	0.494645	0.127157	-0.262071	1.56271	0.0574485	-0.973423	-1.03128	0.0940381	1.77326	-0.665282	0.543561
214.5	-0.547852	1.12299	1.03961	0.448657	0.716818	0.462817	0.017725	-0.216775	1.3264	-0.187496	-0.893757	-1.11398	0.131535	1.8249	-0.824269	0.388223
215	-0.612071	1.07452	1.14389	0.411354	0.690344	0.595537	0.0467676	-0.124463	1.17426	-0.353293	-0.734053	-1.19951	0.0372091	1.72136	-0.724688	0.365404
215.5	-0.5253	1.16753	1.22122	0.468871	0.583576	0.566246	0.0298131	-0.26873	1.20335	-0.569442	-0.88625	-1.13666	-0.0158329	1.69023	-0.499518	0.25814
216	-0.432399	1.03418	1.12135	0.437446	0.626414	0.504818	-0.132585	-0.270895	1.126	-0.347313	-0.887476	-1.06349	0.0395578	1.77465	-0.289468	0.289499
216.5	-0.51641	1.08716	1.03357	0.556883	0.652318	0.478648	-0.193853	-0.236846	1.13399	-0.0101222	-0.821826	-1.00653	0.0127809	1.81436	-0.296975	0.321486
217	-0.551036	1.30096	1.10319	0.690403	0.619278	0.500687	-0.269165	-0.27322	1.12592	0.239112	-0.719783	-1.10959	-0.122901	1.81562	-0.29316	0.42981
217.5	-0.489795	1.21074	0.996482	0.571566	0.688694	0.47005	-0.275577	-0.261264	1.06425	0.567726	-0.735393	-1.16095	0.0687595	1.87491	-0.422936	0.481652
218	-0.334343	1.12479	0.844907	0.57412	0.703463	0.5159	-0.269931	-0.119313	1.20692	1.12526	-0.618275	-1.25086	0.0840508	1.93939	-0.60915	0.438804
218.5	-0.21004	1.13214	0.918489	0.591946	0.666809	0.453904	-0.255961	-0.118328	1.20224	1.5206	-0.575619	-1.21156	-0.0273698	1.98919	-0.765415	0.38989
219	-0.26249	0.928882	0.879214	0.585915	0.659557	0.386548	-0.203557	0.0234719	1.25087	1.57135	-0.489166	-1.06725	-0.137465	1.99051	-1.07284	0.338416
219.5	-0.417607	0.906974	0.820016	0.695691	0.551182	0.278417	-0.162165	0.0176263	1.27008	1.26464	-0.613243	-1.04783	-0.134438	1.8175	-1.11567	0.408577
220	-0.447102	0.906344	0.952753	0.958235	0.619589	0.19372	0.0116912	0.121943	1.13263	0.899519	-0.608508	-0.919753	-0.149904	1.86578	-1.00803	0.450068
220.5	-0.65004	1.0017	1.17411	0.734189	0.566912	0.277765	-0.00340487	0.110454	1.05903	0.507532	-0.596601	-0.898984	-0.110014	1.76889	-0.922179	0.497675
221	-0.497517	1.13003	1.04259	0.795184	0.658937	0.282129	-0.0155285	0.131355	0.909298	0.0767579	-0.826219	-0.956084	-0.139946	1.88707	-0.983799	0.403469
221.5	-0.394936	1.3116	0.937094	0.729265	0.647674	0.358311	-0.103319	0.148964	0.929265	-0.187181	-0.698025	-0.908698	-0.0983336	1.88509	-1.26061	0.375945
222	-0.354509	1.13491	0.846505	0.892364	0.679096	0.319894	-0.191367	0.110259	1.04512	-0.343663	-0.453602	-0.869704	-0.0277666	1.74763	-1.5678	0.248785
222.5	-0.440713	1.14857	1.13162	0.941407	0.632956	0.234595	-0.253687	0.0620958	0.997888	-0.309973	-0.457959	-0.844485	0.0555963	1.69589	-1.75849	0.268553
223	-0.397984	1.27202	1.22807	0.953132	0.582166	0.270165	-0.318299	0.0605091	1.00906	-0.22267	-0.472796	-0.885046	0.19265	1.60576	-1.679	0.34577
223.5	-0.351483	1.12383	1.18496	0.841643	0.624937	0.281929	-0.271614	0.167576	1.02119	0.0326225	-0.401533	-0.823945	0.111162	1.64871	-1.63233	0.177575
224	-0.517274	1.10367	1.10523	0.945589	0.7208	0.232859	-0.2709	0.198889	1.17899	0.0346694	-0.308526	-0.899907	0.157804	1.57925	-1.46996	0.162413
224.5	-0.350767	1.15769	1.12606	1.1372	0.865703	0.297736	-0.274543	0.167744	1.33977	-0.158362	-0.333034	-0.836556	0.0435979	1.46027	-1.49837	0.390008
225	-0.326094	1.04967	1.094	1.14247	0.867911	0.432539	-0.343772	0.0755847	1.41427	-0.162781	-0.317626	-0.774871	-0.0503367	1.1899	-1.43368	0.520739
225.5	-0.337633	1.13556	1.08769	1.24755	0.754957	0.42768	-0.345777	0.243784	1.29776	0.0820705	-0.208388	-0.508505	-0.0805475	1.34626	-1.51832	0.547427
226	-0.326841	1.33531	1.04811	1.42976	0.728353	0.380105	-0.333262	0.262575	1.29547	0.236002	-0.137996	-0.433937	-0.0664792	1.39903	-1.75504	0.541456
226.5	-0.128406	1.2599	0.950003	1.60164	0.83483	0.438947	-0.317256	0.225476	1.15795	0.495573	-0.0512293	-0.368616	0.122513	1.29075	-1.6854	0.572261
227	-0.239063	1.03045	0.923862	1.53498	0.83572	0.41379	-0.229281	0.28791	1.07737	0.835741	-0.103787	-0.510421	0.233347	1.24097	-1.69647	0.413699
227.5	-0.31594	1.04291	1.00361	1.57785	0.695866	0.436288	-0.27708	0.356921	0.911431	0.976275	-0.309387	-0.770505	0.207835	1.16983	-1.62894	0.517051
228	-0.232413	1.08928	1.03404	1.6806	0.71494	0.286236	-0.207765	0.336066	0.958885	1.16231	-0.333832	-0.947042	0.216865	1.31985	-1.38068	0.544117
228.5	-0.160266	1.0368	0.969232	1.71456	0.764883	0.374931	-0.15589	0.430809	1.09984	1.03035	-0.322573	-0.946793	0.215745	1.35664	-0.951297	0.5566
229	-0.108519	1.25289	1.03571	1.82458	0.718885	0.341422	0.0113711	0.366339	1.18858	0.748498	-0.329408	-0.852532	0.154631	1.4374	-0.888549	0.668883
229.5	-0.0778863	1.42577	1.05073	1.96029	0.691677	0.342736	0.0923843	0.482209	1.09195	0.743018	-0.36522	-0.805473	0.0950713	1.59549	-0.793039	0.560125
230	0.00772082	1.41309	0.922008	2.01905	0.634616	0.461396	0.0752839	0.502817	1.01292	0.616696	-0.386952	-0.808126	0.0574933	1.63685	-0.940458	0.538164
230.5	-0.0440465	1.47165	1.00862	1.96749	0.635827	0.487692	-0.0911302	0.524077	1.04897	0.450978	-0.403391	-0.818493	0.0640801	1.63214	-0.956773	0.601315
231	-0.0572432	1.37349	1.06162	1.88471	0.698277	0.619449	-0.151142	0.484005	1.19044	0.411889	-0.447179	-0.742442	0.0543081	1.66793	-1.02534	0.431494
231.5	-0.0878771	1.32979	1.12044	2.04504	0.708025	0.542435	-0.282062	0.556339	1.30377	0.182735	-0.456988	-0.652023	0.0917106	1.62082	-0.910802	0.369114
232	-0.0904711	1.2969	1.12369	2.05555	0.811154	0.505323	-0.304614	0.541265	1.26302	-0.024687	-0.477783	-0.645789	0.128476	1.54132	-0.828773	0.327951
232.5	-0.0248106	1.15647	0.943009	2.03978	0.772273	0.507101	-0.34926	0.53564	1.09653	-0.137616	-0.600944	-0.396701	0.108965	1.42028	-0.68271	0.206437
233	0.0482232	1.1696	0.936477	2.04492	0.682101	0.547011	-0.428122	0.667752	1.06258	-0.0914467	-0.517396	-0.312339	-0.0713069	1.4431	-0.838158	0.270179
233.5	-0.0579558	1.27757	1.07466	2.1432	0.770175	0.630772	-0.555845	0.510859	1.06151	-0.0692963	-0.39268	-0.298351	0.0456298	1.4738	-0.87137	0.317714
234	-0.0500277	1.24773	1.1054	2.30158	0.763014	0.562798	-0.316559	0.53317	1.06908	0.188567	-0.26511	-0.287316	-0.00760469	1.44252	-0.890614	0.316037
234.5	0.122807	1.18535	1.18161	2.29146	0.768691	0.531327	-0.253904	0.601075	1.09693	0.419826	-0.210199	-0.290712	0.122442	1.42757	-0.930746	0.215596
235	0.201886	1.26236	1.21072	2.3028	0.764291	0.544078	-0.110879	0.568167	1.07519	0.848521	-0.0966335	-0.449981	0.159464	1.43743	-1.09808	0.322271
235.5	0.224729	1.12617	1.25168	2.21499	0.708555	0.561013	-0.110149	0.568076	1.03389	0.90517	-0.0751641	-0.596718	0.101388	1.46409	-1.00604	0.29404
236	0.122397	1.14052	1.00072	1.8468	0.761303	0.515383	-0.120382	0.677876	1.01428	0.941227	-0.056556	-0.641356	0.0583219	1.48946	-0.66317	0.315754
236.5	0.0374975	1.0413	0.827318	1.92179	0.825232	0.57199	-0.0137766	0.650245	1.02699	0.947204	-0.165572	-0.632073	-0.0395448	1.60861	-0.790736	0.40012
237	0.0773241	1.31245	0.867765	2.00735	0.823825	0.567623	0.204115	0.762809	0.971603	1.0654	-0.237977	-0.477207	-0.0744781	1.48605	-0.910829	0.407137
237.5	0.0944762	1.39075	1.07871	2.07618	0.679512	0.590367	0.133618	0.605034	1.03018	1.18319	-0.105079	-0.505664	0.0802685	1.34767	-0.844611	0.407342
238	0.0846046	1.24134	1.04331	1.96313	0.780582	0.639362	0.108336	0.648345	1.06362	1.41909	-0.0914611	-0.574745	-0.0339971	1.24234	-0.957272	0.339266
238.5	0.17086	1.05449	1.16113	1.95088	0.86943	0.654445	0.105003	0.641772	1.14778	1.39978	-0.137521	-0.619391	-0.165546	1.24797	-1.06241	0.16827
239	0.111471	1.18357	1.02375	1.95073	0.860247	0.618511	0.113873	0.58575	1.2747	1.11816	-0.0530639	-0.448933	-0.15666	1.31329	-0.890295	0.0179778
239.5	0.0918232	1.00235	0.899339	2.05181	0.913594	0.539225	0.147059	0.704914	1.21096	0.760572	-0.00839566	-0.419342	-0.0353769	1.38201	-0.787618	0.132056
240	0.120136	0.928508	1.12378	1.94426	0.906741	0.621244	-0.0964831	0.639174	1.26989	0.292987	0.0991561	-0.384029	0.0121054	1.50969	-0.668564	0.112681
240.5	0.195708	0.939186	1.26713	1.96032	0.931221	0.659449	0.010876	0.56973	1.17094	-0.025607	0.190171	-0.298454	-0.02422	1.45033	-0.484557	0.0270284
241	0.278119	1.04139	1.11982	1.98598	1.02602	0.668421	-0.0535498	0.647766	1.27978	0.220693	0.111371	-0.362763	-0.0744147	1.4117	-0.4857	0.111973
241.5	0.222671	1.14999	1.14847	1.76835	1.14099	0.620358	-0.141801	0.660464	1.30978	0.495228	0.199596	-0.362757	-0.18204	1.41265	-0.473642	0.1571
242	0.302633	1.05988	1.16952	1.98572	1.03447	0.51787	-0.0483087	0.726545	1.39023	0.36025	0.168269	-0.444811	-0.243967	1.28027	-0.586877	0.0777207
242.5	0.19251	1.03844	1.26492	2.02172	1.05352	0.554149	0.0946563	0.702122	1.46334	0.228242	0.334818	-0.574426	-0.351274	1.3603	-0.545819	0.154018
243	0.10439	0.983687	1.3272	2.06789	1.01475	0.651854	0.151428	0.703264	1.40508	0.273389	0.271504	-0.53165	-0.0712494	1.29422	-0.663963	0.225047
243.5	0.333783	0.811776	1.2012	2.18918	1.081	0.726235	0.0392501	0.671043	1.37744	0.117397	0.337878	-0.410659	-0.0106774	1.30766	-0.575732	0.228113
244	0.358222	0.802194	1.16143	2.20246	1.05166	0.735472	-0.0569587	0.62795	1.20914	-0.0334619	0.388807	-0.362924	0.001744	1.346	-0.510213	0.265159
244.5	0.399187	0.839399	1.14258	2.19349	1.04283	0.839561	-0.163512	0.71101	0.948501	0.0670094	0.310809	-0.502981	-0.11707	1.31657	-0.590553	0.542841
245	0.471697	0.934133	1.07184	2.25822	1.08735	0.840162	-0.220102	0.552965	1.00346	0.246573	0.239867	-0.576471	-0.298878	1.25882	-0.730169	0.485278
245.5	0.431534	0.882214	1.15927	2.40251	1.06902	0.800613	-0.233694	0.738297	1.24861	0.313462	0.0957299	-0.527156	-0.25123	1.13874	-0.965469	0.32572
246	0.541825	0.962365	1.16464	2.3947	1.14181	0.723442	-0.232025	0.735713	1.26969	0.305091	0.0643928	-0.405199	-0.286304	0.941387	-1.24596	0.285772
246.5	0.663794	1.03246	1.22592	2.41279	1.10368	0.808717	-0.121219	0.787973	1.38153	0.338831	-0.0819217	-0.457459	-0.200816	0.988526	-1.30803	0.289432
247	0.721261	0.980643	1.2989	2.32264	1.09118	0.754414	0.0151577	0.681366	1.44914	0.276308	0.0335375	-0.440464	-0.146081	1.12067	-1.30832	0.231964
247.5	0.695433	0.909208	1.38168	2.49916	1.14048	0.858644	-0.0805509	0.71124	1.46402	0.372087	0.0698225	-0.373185	-0.272199	0.977857	-1.15401	0.249225
248	0.72129	0.898237	1.3622	2.54137	1.15816	0.786413	-0.126024	0.777895	1.50572	0.546296	0.02581	-0.434724	-0.284337	0.960124	-1.14645	0.248044
248.5	0.816743	0.882724	1.39206	2.57743	1.11772	0.9094	-0.127508	0.820287	1.5523	0.756053	0.137615	-0.358714	-0.309944	0.989048	-0.90202	0.33652
249	0.881528	0.880871	1.49004	2.50447	1.04228	0.977764	-0.058094	0.846222	1.64922	0.596972	0.00472988	-0.313626	-0.156739	1.05693	-0.733072	0.447085
249.5	0.911237	0.895561	1.54337	2.62764	1.00185	1.05637	0.0877571	0.848454	1.60177	0.407477	3.23738e-05	-0.195475	-0.209027	1.04086	-0.925544	0.27344
250	0.958706	1.00034	1.25419	2.55053	1.0955	1.134	0.0530719	0.862617	1.57373	0.283048	-0.0357033	-0.236427	-0.287266	1.10737	-1.11059	0.18743
250.5	0.984617	0.988895	1.19353	2.48806	1.02104	1.11612	-0.0864948	0.814679	1.44331	0.20459	-0.168253	-0.224774	-0.253162	1.07832	-1.06419	0.284307
251	0.940621	0.89655	1.28224	2.67328	1.07671	1.14929	-0.123318	0.809622	1.44108	0.30346	-0.248288	-0.34571	-0.149694	1.25107	-0.966776	0.156727
251.5	1.01425	0.759556	1.25267	2.81359	1.12387	1.21331	-0.094376	0.813759	1.59995	0.442695	-0.209463	-0.321575	-0.184211	1.24082	-0.824511	0.18924
252	1.03818	0.731679	1.37135	2.70366	1.16098	1.15816	0.000201868	0.866216	1.70122	0.453937	-0.273578	-0.27299	-0.155712	1.18093	-0.544739	0.141701
252.5	1.04612	0.699573	1.03139	2.7373	1.09411	1.10072	0.0702029	0.789736	1.57442	0.606687	-0.0786593	-0.250207	-0.131234	1.25744	-0.576268	0.121475
253	1.02728	0.660247	0.922458	2.73661	1.11051	1.08942	0.149548	0.938955	1.39792	0.848792	-0.241448	-0.0536668	-0.243435	1.30937	-0.57038	0.191815
253.5	0.984116	0.794964	0.986834	2.60425	1.06338	1.21248	0.159737	0.89576	1.34474	0.818679	-0.351821	-0.179309	-0.269661	1.33978	-0.744687	0.343206
254	1.08107	0.809757	1.01295	2.72971	1.01526	1.22628	0.247421	0.967972	1.42725	0.41293	-0.383274	-0.136593	-0.378089	1.4183	-0.771869	0.367881
254.5	1.19149	0.851647	0.921658	2.64622	1.03786	1.25822	0.360568	1.04333	1.67357	0.155988	-0.323475	-0.285279	-0.332923	1.37551	-0.916247	0.191488
255	1.28386	1.02691	0.878097	2.66728	1.0383	1.34047	0.348302	0.948797	1.77257	0.0168427	-0.336584	-0.231862	-0.322231	1.42113	-0.699595	0.3062
255.5	1.27845	0.938356	0.980714	2.59762	0.862251	1.33478	0.289359	0.814463	1.74234	-0.0943027	-0.345148	-0.161594	-0.356102	1.36115	-0.435505	0.261047
256	1.27156	0.745831	0.936089	2.59178	0.971758	1.31662	0.270925	0.773849	1.65903	-0.0678858	-0.455748	0.0406484	-0.477359	1.25	-0.104216	0.380759
256.5	1.1676	0.910619	0.977288	2.72341	0.934363	1.31351	0.241671	0.829376	1.72582	0.0738089	-0.439797	0.0388962	-0.588719	1.28299	-0.0694354	0.362099
257	1.11171	0.918927	1.13244	2.6356	0.878567	1.37752	0.257552	0.878403	1.59105	0.240751	-0.44038	0.135899	-0.644351	1.26542	-0.212472	0.490143
257.5	1.21676	1.017	1.12125	2.53828	0.937795	1.34042	0.254235	0.878742	1.54989	0.505406	-0.469486	-0.0603201	-0.380171	1.2045	-0.280304	0.418703
258	1.28618	0.924565	1.04758	2.46271	0.974916	1.27831	0.19399	0.865208	1.50433	0.611364	-0.247693	-0.0729214	-0.356235	1.14171	-0.564278	0.375215
258.5	1.34856	0.87383	1.07601	2.42448	0.979473	1.38728	0.259579	0.861132	1.67177	0.830954	-0.223518	-0.243011	-0.445937	1.22675	-0.858295	0.172403
259	1.34667	0.792136	0.951121	2.44481	1.02263	1.31047	0.18064	1.0811	1.77347	0.970737	-0.280629	-0.167144	-0.480709	1.19144	-0.85213	0.111439
259.5	1.28009	0.532555	0.801327	2.45666	0.921328	1.385	0.312736	1.03648	1.77819	0.705197	-0.121143	-0.270252	-0.353605	1.17025	-0.713414	0.0879764
260	1.30064	0.523766	1.05747	2.37326	0.950337	1.31843	0.485121	1.14829	1.86664	0.565269	-0.199925	-0.129485	-0.225481	1.22901	-0.548139	-0.0191593
260.5	1.26238	0.665426	1.07859	2.32164	1.01191	1.31956	0.215585	1.06192	1.81556	0.426805	-0.291041	-0.0292291	-0.194651	1.14462	-0.319962	0.0407032
261	1.33015	0.673725	0.881964	2.3551	0.94284	1.27127	0.10791	1.06503	1.86083	0.380631	-0.345882	0.0273801	-0.214055	1.17192	-0.317257	0.061237
261.5	1.35585	0.685033	0.894316	2.38329	0.863414	1.26952	0.0682969	1.14377	1.76871	0.620383	-0.373561	0.063127	-0.407362	1.1552	-0.501711	0.146051
262	1.25971	0.560763	0.845233	2.29114	0.873982	1.28186	0.151391	1.12486	1.57248	0.790998	-0.339639	0.14204	-0.47772	1.2578	-0.740989	-0.0524765
262.5	1.28622	0.566539	0.96292	2.10788	0.902916	1.2648	0.0892694	1.12334	1.53208	0.738708	-0.178383	0.162448	-0.402082	1.29354	-0.747014	-0.0248034
263	1.3448	0.630003	0.861991	2.23219	0.989636	1.22344	-0.123937	1.05086	1.56814	0.505956	-0.132981	0.163455	-0.187259	1.22415	-0.794796	0.0590165
263.5	1.38039	0.386728	0.674743	2.20454	0.976649	1.27533	-0.182674	1.05139	1.84697	0.259284	-0.185133	0.167581	-0.081835	1.20135	-0.796279	-0.0234352
264	1.26028	0.439431	0.667359	2.29269	0.971517	1.24503	-0.27038	1.05577	1.89009	0.0533124	-0.277363	0.0656273	-0.0900973	1.20541	-0.729658	0.0411583
264.5	1.23273	0.515156	0.65065	2.31032	0.938149	1.21839	-0.136565	1.10281	1.8835	-0.178186	-0.322145	0.052091	-0.0606948	1.20437	-0.60261	0.420448
265	1.22803	0.532449	0.670022	2.22511	0.946083	1.27876	-0.169175	1.08481	2.05753	-0.392714	-0.537211	0.0362288	-0.0292942	1.12131	-0.536126	0.418791
265.5	1.18121	0.605167	0.790703	2.29563	0.977348	1.22991	-0.105601	1.16514	2.08364	-0.247525	-0.58551	0.00956992	-0.0389149	1.18383	-0.702504	0.409548
266	1.33259	0.624338	0.796634	2.3732	1.03977	1.29947	-0.230938	1.1001	2.13622	0.01721	-0.685721	0.0462916	-0.00760469	1.20052	-0.892521	0.444626
266.5	1.32255	0.558442	0.832014	2.46125	0.9871	1.32437	-0.26723	1.19816	2.13767	0.2481	-0.893636	0.00775872	0.0768131	1.27633	-0.743775	0.353926
267	1.3106	0.496663	0.917046	2.41674	1.10504	1.36904	-0.254937	1.24116	2.09906	0.385784	-0.868325	-0.160639	0.172071	1.42865	-0.521782	0.27757
267.5	1.29303	0.370752	0.927601	2.51359	1.06491	1.38369	-0.317126	1.31573	2.16293	0.520276	-0.848109	-0.281962	-0.0404576	1.36346	-0.415035	0.229116
268	1.42124	0.414891	1.03525	2.52484	1.02759	1.36294	-0.206113	1.26841	2.13018	0.671733	-0.697012	-0.407696	-0.00097683	1.38472	-0.275043	0.249883
268.5	1.45551	0.479174	1.05236	2.52241	1.02409	1.4492	-0.203668	1.25487	1.94464	0.664274	-0.630119	-0.454208	0.031685	1.33866	0.0126462	0.305817
269	1.37805	0.527734	1.11208	2.4593	1.01694	1.52936	-0.286982	1.29548	1.97618	0.666559	-0.701369	-0.292475	0.181688	1.41724	0.0419487	0.357129
269.5	1.39574	0.658448	1.20687	2.34179	0.9568	1.47396	-0.330065	1.23172	2.05307	0.562308	-0.71699	-0.0337816	0.171245	1.49753	-0.134405	0.429199
270	1.22859	0.829612	0.850028	2.23986	0.974107	1.54058	-0.38686	1.29145	2.07309	0.387342	-0.684748	0.154982	0.16121	1.47196	-0.00746897	0.342818
270.5	1.43484	0.88984	0.800685	2.35996	1.11232	1.53048	-0.290148	1.25968	2.01265	0.319126	-0.596767	0.198903	0.148424	1.55104	-0.0849394	0.278323
271	1.2941	0.853168	0.989684	2.42012	1.26731	1.46496	-0.277451	1.33589	1.84686	0.40811	-0.510276	0.22388	0.126907	1.53427	0.0863819	0.029222
271.5	1.30097	0.735035	1.18267	2.42085	1.19171	1.54987	-0.278795	1.41305	1.89468	0.544768	-0.310523	0.213501	0.146253	1.51846	0.204603	0.064957
272	1.08138	0.820907	1.1211	2.27213	1.10906	1.62457	-0.113589	1.37418	1.992	0.692501	-0.317551	0.318285	0.210216	1.65403	0.425516	0.17495
272.5	1.10532	0.677012	0.814225	2.18902	1.22087	1.48604	-0.0788362	1.20313	1.98127	0.82609	-0.492735	0.466888	0.231933	1.61992	0.362484	0.247922
273	1.06806	0.588443	0.831603	2.34457	1.23215	1.44972	-0.00794901	1.28202	1.96401	0.844624	-0.473079	0.525406	0.121523	1.53962	0.201118	0.274311
273.5	1.23161	0.721512	0.812075	2.16018	1.31695	1.48025	0.1421	1.30363	2.1589	0.764605	-0.513112	0.572433	0.120029	1.52845	0.171118	0.245251
274	1.20025	0.76969	0.847057	2.16745	1.22941	1.48464	0.255399	1.25909	2.18146	0.692181	-0.690398	0.363352	0.154061	1.55905	0.105338	0.274062
274.5	1.37326	0.758143	0.90646	2.09981	1.23495	1.49179	0.173397	1.21714	2.06059	0.682022	-0.915292	0.254208	0.256721	1.57717	-0.0789125	0.0437275
275	1.39475	0.835308	1.01642	2.02722	1.29637	1.64731	-0.0280404	1.2961	2.01955	0.628542	-0.862881	0.0744262	0.253035	1.42481	-0.00727388	0.103728
275.5	1.46774	0.915058	0.867005	2.04318	1.2848	1.66548	-0.00454654	1.16475	2.02185	0.676609	-0.708117	-0.0513378	0.313873	1.34947	0.137685	0.104939
276	1.3394	0.749661	0.801183	2.09103	1.31227	1.52646	0.194655	1.07559	1.93201	0.564961	-0.591612	-0.0625242	0.437168	1.38244	0.460631	0.103112
276.5	1.18892	0.82118	0.909849	2.01872	1.33624	1.45005	0.32328	1.12941	1.90441	0.514123	-0.652074	0.0529584	0.445605	1.32919	0.595759	0.182912
277	1.1394	0.88437	0.962419	2.25905	1.3292	1.52624	0.277927	1.07521	1.91927	0.458951	-0.487873	0.158595	0.40815	1.34537	0.56783	0.36743
277.5	1.05062	0.854522	0.991014	2.09956	1.36612	1.61431	0.37662	1.13523	1.87515	0.365634	-0.440029	0.268521	0.430882	1.45726	0.480428	0.388775
278	1.03349	0.68715	1.072	2.00701	1.35403	1.58367	0.212606	1.16765	1.91317	0.116206	-0.366037	0.107539	0.36116	1.30119	0.393389	0.372605
278.5	0.972756	0.587335	1.15094	1.93783	1.43166	1.52374	0.115774	1.1397	1.69371	0.0678723	-0.516142	0.114709	0.19296	1.35731	0.0755885	0.340936
279	1.02174	0.650133	1.12932	2.04263	1.45044	1.48267	0.0266319	1.20482	1.68408	-0.104714	-0.459316	0.0600297	0.264852	1.33605	-0.105991	0.310176
279.5	0.927436	0.52939	1.03775	2.03755	1.44178	1.54632	-0.0918118	1.10276	1.90202	-0.156232	-0.397457	-0.0685103	0.371848	1.23582	-0.0539809	0.346687
280	1.081	0.515826	1.11191	1.89011	1.42528	1.43746	-0.086883	1.05416	1.76734	-0.0388254	-0.567452	0.0346617	0.440044	1.07869	0.049595	0.321595
280.5	0.97833	0.537553	1.20318	1.58564	1.48239	1.55969	-0.0896029	1.14865	1.77913	0.173072	-0.586281	-0.0883251	0.463808	1.09267	0.26229	0.307698
281	0.929916	0.407132	1.16928	1.54011	1.67378	1.48062	-0.228675	1.21248	1.63282	0.358495	-0.553172	-0.0760465	0.578844	1.20278	0.254196	0.18659
281.5	0.839236	0.412997	1.11325	1.4555	1.49508	1.39306	-0.316675	1.25006	1.56644	0.497309	-0.432732	0.0180234	0.686712	1.18012	0.102112	0.203143
282	0.763509	0.509476	1.23268	1.43072	1.61097	1.48167	-0.28694	1.0562	1.54605	0.801044	-0.452264	0.0266748	0.796753	1.18336	-0.0748537	0.177876
282.5	0.799434	0.584075	1.11885	1.48329	1.61497	1.55605	-0.389602	0.993335	1.64129	0.936047	-0.345839	-0.0437325	0.815275	1.12611	-0.112467	0.131122
283	0.763946	0.553224	0.898193	1.4609	1.54824	1.5279	-0.50719	0.979182	1.65332	0.92935	-0.297906	-0.00529053	0.837309	1.14664	-0.0943494	0.227689
283.5	0.73618	0.344897	0.827498	1.46853	1.59734	1.51776	-0.459962	1.03262	1.57788	0.831026	-0.346137	-0.0241349	0.732078	1.0768	-0.16906	0.192779
284	0.692143	0.415502	0.785996	1.45599	1.5753	1.53521	-0.518347	1.09355	1.58447	0.80028	-0.236562	-0.212346	0.735318	1.13841	-0.121489	0.353453
284.5	0.640807	0.35266	0.822071	1.40583	1.63633	1.40071	-0.390298	1.02403	1.55533	0.677048	-0.119606	-0.129558	0.674531	1.05692	-0.132174	0.468332
285	0.622366	0.490482	0.864903	1.57551	1.71288	1.47299	-0.270541	0.965235	1.69834	0.560299	-0.299432	-0.15664	0.634502	1.12973	0.0316152	0.4763
285.5	0.599351	0.472121	0.817166	1.58374	1.66753	1.50102	-0.385903	1.06019	1.766	0.533811	-0.548863	-0.071338	0.632714	1.11835	-0.0799459	0.403615
286	0.546895	0.545402	0.807808	1.50925	1.64873	1.59014	-0.530975	0.970078	1.66538	0.743158	-0.554179	0.0206681	0.698707	1.13478	-0.309349	0.363176
286.5	0.572173	0.565703	0.831444	1.49331	1.7538	1.65148	-0.48874	0.880771	1.67813	0.836513	-0.646191	0.0336578	0.870804	1.07387	-0.359478	0.438277
287	0.493767	0.587434	0.753348	1.37394	1.74653	1.66013	-0.664957	0.95152	1.63026	0.702244	-0.740637	0.0343891	1.03675	1.02664	-0.289059	0.447303
287.5	0.492776	0.334274	0.62245	1.47137	1.73853	1.69892	-0.581134	1.10012	1.5376	0.356199	-0.830579	0.171029	0.866058	1.07578	-0.393021	0.438117
288	0.482536	0.397163	0.585401	1.44272	1.71263	1.66556	-0.479528	0.958258	1.43704	0.250085	-1.01064	0.282343	0.960395	1.02217	-0.187895	0.448114
288.5	0.450928	0.380994	0.775917	1.60413	1.78027	1.65599	-0.440301	0.929914	1.52961	0.343877	-0.922978	0.387037	0.998801	1.04729	0.0347817	0.526221
289	0.547652	0.593286	0.86368	1.55172	1.66823	1.76118	-0.316111	0.875231	1.64694	0.303792	-0.881406	0.413305	0.950447	1.03856	0.239185	0.562953
289.5	0.374913	0.78522	0.95527	1.34631	1.65107	1.66065	-0.347515	0.832031	1.75923	0.075997	-0.811892	0.365543	0.973314	1.12724	0.260916	0.546242
290	0.413892	0.848579	0.708201	1.31901	1.71831	1.69662	-0.395168	0.743781	1.62352	-0.133707	-0.794448	0.395104	1.02096	1.08578	0.0673288	0.573865
290.5	0.348335	0.747892	0.595319	1.34323	1.6875	1.68369	-0.253404	0.793057	1.55903	-0.365482	-0.613191	0.382519	1.04525	1.18191	-0.0119658	0.634547
291	0.350781	0.757528	0.671174	1.41732	1.74056	1.76367	-0.17509	0.851908	1.63923	-0.301224	-0.5796	0.355803	0.950202	1.04739	0.102986	0.549542
291.5	0.172492	0.749642	0.827477	1.48982	1.61706	1.76416	-0.16469	0.836913	1.74364	-0.226043	-0.461952	0.301946	0.840723	1.01416	0.362932	0.554205
292	0.247552	0.772896	0.815277	1.71729	1.54344	1.72357	-0.24926	0.83867	1.71833	-0.101889	-0.540313	0.154376	0.809944	0.703421	0.595813	0.657592
292.5	0.160902	0.798796	0.533139	1.56333	1.55648	1.64089	-0.222029	0.718762	1.85887	0.148421	-0.541769	0.201136	0.793405	0.709338	0.67095	0.574126
293	0.257264	0.834399	0.644379	1.45773	1.4733	1.73444	-0.237674	0.799381	1.80763	0.401117	-0.602902	0.27316	0.729544	0.729867	0.566507	0.572557
293.5	0.326238	0.783187	0.876995	1.40951	1.43036	1.77522	-0.308172	0.813406	1.72777	0.34267	-0.468614	0.257708	0.870292	0.716198	0.562772	0.654987
294	0.349743	0.802706	1.08481	1.3592	1.42013	1.75653	-0.246852	0.845876	1.5545	0.127993	-0.472698	0.296389	0.788108	0.673424	0.419777	0.584753
294.5	0.102398	0.665429	1.08315	1.16192	1.41193	1.93004	-0.146751	0.758608	1.35512	0.059077	-0.635954	0.241507	1.01145	0.719393	0.183962	0.449948
295	-0.0905336	0.681617	1.0239	1.34587	1.36449	1.84262	-0.00555457	0.813818	1.37488	0.103049	-0.872682	0.0727201	0.897715	0.708797	-0.109678	0.43536
295.5	-0.0193737	0.607146	0.930196	1.39567	1.45799	1.7972	-0.10665	0.685205	1.50453	0.0497164	-0.767498	0.108222	0.999931	0.705436	-0.113574	0.463581
296	-0.147777	0.508808	0.83182	1.4046	1.39121	1.87039	-0.197559	0.662801	1.56985	0.0352642	-0.714548	0.101705	0.886509	0.77023	0.217357	0.542017
296.5	-0.29734	0.587069	0.668554	1.26303	1.3613	1.66135	-0.359856	0.736329	1.54738	0.536507	-0.533693	0.147856	0.798254	0.810007	0.277808	0.484628
297	-0.513545	0.685886	0.774154	1.28699	1.23928	1.66269	-0.538517	0.719866	1.28761	0.938977	-0.339941	0.220408	0.834146	0.841724	0.0735795	0.512527
297.5	-0.556431	0.829103	0.78923	1.19122	1.42083	1.67068	-0.507709	0.741129	1.31891	1.00215	-0.340263	0.334308	1.00956	0.702131	-0.11824	0.532856
298	-0.639926	0.864846	0.696315	1.13869	1.34985	1.69	-0.339076	0.698517	1.33169	0.971002	-0.355237	0.285981	0.994923	0.663919	-0.279026	0.543935
298.5	-0.582419	0.896866	0.637966	1.10921	1.47067	1.73224	-0.312374	0.616568	1.43524	0.772879	-0.378529	0.270562	0.924992	0.75203	-0.444131	0.480828
299	-0.587555	0.849956	0.517673	1.09349	1.47653	1.62334	-0.262416	0.596056	1.45819	0.443709	-0.363544	0.258968	0.975333	0.789359	-0.521073	0.477066
299.5	-0.602886	0.677867	0.583913	0.966161	1.49529	1.71303	-0.205013	0.581485	1.35364	0.175893	-0.471218	0.172878	1.04093	0.883727	-0.410912	0.541502
300	-0.546528	0.550946	0.854912	0.897041	1.39754	1.62411	-0.147277	0.523155	1.42334	0.329595	-0.615047	0.116852	1.1527	0.646607	-0.404471	0.49469
300.5	-0.588616	0.634842	0.948473	0.911335	1.36376	1.45702	-0.109327	0.421258	1.33004	0.523478	-0.683438	-0.0123612	0.994988	0.612924	-0.390362	0.496896
301	-0.537202	0.653988	0.838436	0.961514	1.39993	1.53053	-0.242848	0.375284	1.18406	0.738541	-0.549545	0.000545243	0.934299	0.607929	-0.501431	0.478166
301.5	-0.555137	0.688015	0.840068	0.924851	1.35593	1.46513	-0.16474	0.398096	1.25004	0.838846	-0.324432	0.0786179	0.924273	0.613245	-0.67254	0.537428
302	-0.407794	0.575264	1.00956	0.926782	1.29322	1.40975	-0.128782	0.504391	1.34096	0.693586	-0.198358	0.0707605	0.919115	0.484355	-0.751918	0.471969
302.5	-0.369252	0.763923	1.22549	0.867036	1.21887	1.4774	-0.215552	0.41567	1.30535	0.441313	-0.253642	0.0560984	1.09753	0.280418	-0.678315	0.385657
303	-0.573202	0.691267	1.22485	0.773215	1.27707	1.3906	-0.264734	0.349629	1.14224	-0.0628674	-0.38825	0.00402621	1.11388	0.262504	-0.63462	0.300946
303.5	-0.492016	0.513053	1.06466	0.676986	1.38837	1.46059	-0.251705	0.384552	1.11847	-0.337964	-0.45518	0.0515122	1.06597	0.28383	-0.60109	0.199693
304	-0.575752	0.497883	0.965965	0.529614	1.37276	1.54009	-0.301843	0.427466	1.21446	-0.335297	-0.544931	0.0512102	1.1684	0.323336	-0.345807	0.225932
304.5	-0.553662	0.479174	0.913435	0.638941	1.3208	1.50587	-0.409065	0.515288	1.2247	-0.151193	-0.680683	0.191863	1.09771	0.359064	-0.0800546	0.330864
305	-0.657022	0.439864	0.964021	0.530824	1.35648	1.54572	-0.407421	0.346079	1.27631	0.0497447	-0.855005	0.192653	1.1478	0.290961	-0.0738917	0.331969
305.5	-0.712751	0.513858	1.04543	0.625186	1.39348	1.53789	-0.260115	0.437756	1.17417	0.210504	-0.696976	0.144277	1.08352	0.417801	-0.344925	0.47596
306	-0.624175	0.607287	1.03619	0.676341	1.3529	1.5456	-0.195727	0.40534	1.12714	0.352592	-0.423831	0.159624	1.10652	0.555741	-0.599884	0.464406
306.5	-0.65489	0.731088	1.05058	0.742425	1.3789	1.59181	-0.383298	0.460189	1.19508	0.450272	-0.388554	0.104647	1.16967	0.619727	-0.60042	0.342888
307	-0.637563	0.632593	1.10973	0.550448	1.34565	1.58837	-0.37656	0.474475	1.28394	0.517054	-0.475971	0.122913	1.07156	0.554323	-0.490586	0.316443
307.5	-0.784809	0.450243	1.23168	0.687021	1.35512	1.54699	-0.593305	0.429144	1.30558	0.51291	-0.539679	0.163957	0.878827	0.56589	-0.468322	0.294458
308	-0.712646	0.533627	1.28245	0.677667	1.31898	1.54555	-0.722148	0.423761	1.31138	0.471541	-0.765365	0.268804	0.889578	0.519616	-0.179785	0.21012
308.5	-0.678865	0.55856	1.2659	0.732168	1.27377	1.49939	-0.784323	0.419497	1.442	0.580518	-0.709227	0.350118	0.971758	0.442645	0.086179	0.391856
309	-0.600508	0.68831	1.06876	0.812932	1.30567	1.59778	-0.673861	0.314256	1.31496	0.769284	-0.640506	0.388159	0.963344	0.472289	0.25422	0.36842
309.5	-0.662035	0.67534	0.969708	0.779865	1.33466	1.47566	-0.498776	0.261833	1.08995	0.724721	-0.558001	0.447952	1.08741	0.44235	0.314631	0.220363
310	-0.61211	0.889672	0.630606	0.660307	1.28492	1.50071	-0.51788	0.322171	1.02522	0.838681	-0.540556	0.306769	0.960591	0.469375	0.29028	0.251986
310.5	-0.577363	0.860205	0.688084	0.804442	1.28387	1.5046	-0.614419	0.235516	0.921514	0.513348	-0.368038	0.201581	0.884469	0.428162	0.338161	0.384229
311	-0.507797	0.713654	0.874136	0.843755	1.22351	1.33653	-0.70329	0.270099	0.858086	0.137633	-0.349827	0.133907	0.699883	0.439396	0.378464	0.253099
311.5	-0.489694	0.557827	0.939866	0.90204	1.18681	1.35978	-0.656751	0.366778	0.896512	0.0440878	-0.344905	0.160552	0.595271	0.491732	0.521415	0.233554
312	-0.515893	0.673276	0.956117	0.817956	1.18708	1.23896	-0.622279	0.335662	0.864882	-0.0162882	-0.373112	0.330941	0.573395	0.488269	0.504588	0.364212
312.5	-0.590805	0.659003	0.669382	0.787753	1.18074	1.26313	-0.787386	0.23276	0.892234	0.180398	-0.32714	0.400558	0.639455	0.586222	0.370088	0.383517
313	-0.662876	0.466207	0.696304	0.572209	1.22396	1.31517	-0.863756	0.160843	0.778246	0.361069	-0.301161	0.275469	0.479212	0.609041	0.386391	0.436109
313.5	-0.675857	0.708968	0.837696	0.551363	1.26304	1.27626	-0.908741	0.148082	0.845832	0.464291	-0.217385	0.269372	0.580986	0.501295	0.312712	0.417899
314	-0.702403	0.795988	0.641799	0.566663	1.26311	1.23118	-0.860953	0.100938	0.774068	0.589514	-0.193976	0.380472	0.791686	0.483759	0.207629	0.394737
314.5	-0.674826	0.746036	0.571451	0.398924	1.261	1.29844	-0.766321	0.1992	0.737156	0.675563	-0.168199	0.320349	0.817812	0.473714	0.266134	0.299462
315	-0.565078	0.692989	0.614932	0.460874	1.21788	1.32538	-0.917382	0.210238	0.650448	0.562295	-0.214711	0.157207	0.794411	0.511519	0.0233649	0.325742
315.5	-0.552386	0.663176	0.786345	0.437049	1.19014	1.22115	-1.03168	0.100339	0.451261	0.554156	-0.254964	0.109552	0.710885	0.429199	0.0927986	0.31245
316	-0.59129	0.616279	0.838224	0.326364	1.20079	1.12412	-0.818494	0.128148	0.339454	0.67988	-0.241656	0.12933	0.69824	0.376339	0.288867	0.165973
316.5	-0.645584	0.558296	0.866196	0.207566	1.18123	1.1237	-0.60295	0.25661	0.262388	0.866999	-0.32543	0.173141	0.597482	0.326857	0.27631	0.168044
317	-0.723617	0.693011	0.854894	0.116649	1.19392	1.15124	-0.412897	0.288128	0.302642	0.762131	-0.3881	0.0829692	0.420938	0.36484	0.239415	0.122401
317.5	-0.805834	0.720917	0.870415	-0.0605254	1.10815	1.06175	-0.375777	0.199648	0.33643	0.618856	-0.42834	0.0356323	0.624545	0.371015	0.0498767	0.134621
318	-0.712371	0.737935	0.846878	0.118638	0.978991	1.06523	-0.346365	0.224807	0.477206	0.575021	-0.276055	-0.148312	0.730929	0.338891	-0.17376	0.125186
318.5	-0.655046	0.632271	0.804691	-0.126065	1.09756	1.08128	-0.472476	0.366357	0.403355	0.378505	-0.361713	-0.0266189	0.511628	0.264239	-0.613128	-0.106143
319	-0.522783	0.438039	0.770099	-0.0768048	1.06787	0.935622	-0.546419	0.342475	0.440718	-0.0371852	-0.315	0.0233863	0.601475	0.391483	-0.674174	-0.277803
319.5	-0.564019	0.412597	0.586573	0.0373788	1.0983	0.777383	-0.733919	0.181918	0.417592	-0.305921	-0.2678	0.11754	0.458101	0.439907	-0.602937	-0.193355
320	-0.475516	0.300289	0.79958	-0.112277	1.05744	0.77939	-0.833209	0.224615	0.360183	-0.4387	-0.253491	0.058854	0.39085	0.397836	-0.59128	-0.237343
320.5	-0.645434	0.189171	0.961142	-0.253855	1.04625	0.828441	-0.991644	0.258225	0.34571	-0.292169	-0.113304	0.00949345	0.416159	0.288906	-0.538606	-0.434808
321	-0.652684	0.372192	0.643359	-0.286857	1.12999	0.749246	-1.13523	0.246058	0.324609	-0.15675	0.217423	-0.117444	0.339633	0.334787	-0.532204	-0.332192
321.5	-0.598027	0.489154	0.714444	-0.296231	1.01585	0.691905	-1.08206	0.239418	0.228374	-0.0851849	0.130503	-0.402025	0.216128	0.417505	-0.808506	-0.288237
322	-0.561361	0.347787	0.661022	-0.387542	0.992344	0.734405	-0.926347	0.138948	0.274283	0.0404724	0.174364	-0.581545	0.186988	0.432078	-0.883881	-0.348384
322.5	-0.495767	0.472383	0.816628	-0.339108	1.04774	0.738202	-0.953417	0.0932285	0.2974	0.334478	-0.016112	-0.548798	0.336573	0.364803	-0.90141	-0.346683
323	-0.440666	0.398718	0.540312	-0.180381	1.11862	0.639676	-1.07573	0.0802239	0.227094	0.34222	-0.0192723	-0.514173	0.433782	0.304029	-0.789741	-0.285008
323.5	-0.522061	0.357493	0.442169	-0.120261	1.07146	0.663931	-1.2843	0.169351	0.174147	0.320921	0.0320729	-0.459946	0.40845	0.442755	-0.692522	-0.31958
324	-0.610287	0.184199	0.4672	-0.0915678	1.08626	0.637336	-1.23589	0.0874479	0.269136	0.297182	0.0284	-0.325751	0.34573	0.543091	-0.599685	-0.228851
324.5	-0.624702	0.164308	0.447715	-0.141949	1.02683	0.621092	-1.2516	0.09404	0.279697	0.205696	0.0281099	-0.210619	0.248232	0.512504	-0.550341	-0.0824202
325	-0.714328	0.246534	0.378443	-0.236345	1.15515	0.602386	-1.4187	-0.00700843	0.333484	0.158912	-0.0596687	-0.200851	0.310748	0.542197	-0.619434	-0.167127
325.5	-0.665802	0.299949	0.437451	-0.272051	1.07151	0.60996	-1.39835	0.17949	0.206093	0.228577	-0.20852	-0.135253	0.373033	0.488884	-0.752634	-0.194364
326	-0.59657	0.353655	0.36728	-0.244857	1.00957	0.49187	-1.30143	0.159553	0.23672	0.340446	-0.285898	-0.0737726	0.282491	0.480695	-1.03332	-0.118523
326.5	-0.624955	0.415177	0.487312	-0.284948	1.0549	0.477614	-1.46196	0.0690296	0.287548	0.515794	-0.26165	-0.185012	0.273036	0.492853	-1.2507	-0.322562
327	-0.511065	0.271452	0.5983	-0.383833	1.01073	0.391416	-1.37338	0.0407056	0.23759	0.544201	-0.309615	-0.35284	0.28331	0.506924	-1.28167	-0.478427
327.5	-0.49731	0.206135	0.481387	-0.347767	1.04404	0.265172	-1.36145	0.147062	0.112457	0.503706	-0.0722919	-0.377255	0.177623	0.579936	-1.19979	-0.421008
328	-0.51597	0.245368	0.615971	-0.349414	1.08144	0.374614	-1.17674	0.147266	0.073515	0.114063	-0.153504	-0.412153	0.238998	0.305579	-0.884019	-0.387645
328.5	-0.555734	0.332357	0.633985	-0.367211	1.04055	0.477628	-1.1483	0.0167866	-0.10236	0.140173	-0.0436904	-0.331636	0.231441	0.284158	-0.666318	-0.288307
329	-0.393915	0.382744	0.611773	-0.33249	1.12748	0.493751	-1.17979	0.0792505	-0.145817	0.355905	-0.0827616	-0.305892	0.239279	0.489329	-0.579048	-0.201218
329.5	-0.424439	0.297778	0.420411	-0.35493	1.13064	0.452561	-1.33902	0.206262	-0.129491	0.497444	-0.177141	-0.253738	0.199037	0.495002	-0.720847	-0.359323
330	-0.740885	0.374322	0.215612	-0.20281	0.977005	0.489396	-1.42988	0.172503	-0.175267	0.369347	-0.0955173	-0.38094	0.150232	0.469319	-0.887142	-0.481734
330.5	-0.693107	0.488241	0.248948	-0.242384	0.887809	0.507715	-1.36469	0.0885953	-0.0838032	0.313102	-0.0683931	-0.524868	0.0531062	0.466353	-1.01536	-0.379258
331	-0.619708	0.540226	0.193339	-0.104708	0.798593	0.471346	-1.48842	0.13374	0.00514501	0.234836	-0.172931	-0.662544	0.148657	0.465919	-0.824936	-0.405961
331.5	-0.432285	0.360443	0.189624	-0.0413532	0.854735	0.447689	-1.26427	0.149117	-0.00564737	0.265249	-0.36394	-0.671966	0.156676	0.266517	-0.735404	-0.542713
332	-0.348588	0.523352	0.208762	0.0184135	0.801367	0.239529	-1.15401	0.0902585	-0.193042	0.345905	-0.333373	-0.601089	0.22627	0.33299	-0.759367	-0.401272
332.5	-0.402699	0.473487	0.113599	0.00327364	0.839792	0.290581	-1.16015	0.131761	-0.139435	0.335585	-0.238675	-0.556492	-0.060143	0.282692	-0.671346	-0.341629
333	-0.42444	0.44181	0.227939	-0.0646947	0.754639	0.445198	-1.10942	0.11663	-0.178587	0.395252	-0.130298	-0.615298	-0.137025	0.372463	-0.653418	-0.391037
333.5	-0.454517	0.645466	0.366628	0.010703	0.801277	0.476072	-1.20784	0.112285	-0.121293	0.433307	-0.375074	-0.593533	0.0478808	0.362296	-0.612723	-0.274574
334	-0.439355	0.614794	0.300241	-0.133458	0.779208	0.469461	-1.12354	0.146724	-0.145034	0.613458	-0.549716	-0.65689	-0.0134038	0.349324	-0.657105	-0.273438
334.5	-0.648342	0.43655	0.337119	-0.149291	0.755959	0.4432	-1.13236	0.12237	-0.22881	0.495429	-0.522271	-0.660849	0.0300439	0.358186	-0.815167	-0.465225
335	-0.701075	0.386699	0.374371	-0.152873	0.731544	0.447851	-1.18177	0.163504	-0.41949	0.243888	-0.355101	-0.662713	-0.0760044	0.306947	-0.775753	-0.418029
335.5	-0.611938	0.375593	0.204923	-0.324377	0.656248	0.401686	-0.991718	0.0210236	-0.25599	0.0969561	-0.233297	-0.683671	-0.114369	0.324998	-0.630877	-0.478846
336	-0.677287	0.439291	0.0381032	-0.424256	0.595654	0.381486	-1.02469	0.0829602	-0.289601	0.0835515	-0.193735	-0.673734	0.011535	0.236059	-0.649845	-0.431579
336.5	-0.616563	0.380523	-0.0805129	-0.430153	0.523668	0.38726	-1.0317	0.0548595	-0.284618	0.128731	-0.207364	-0.737907	-0.131814	0.147966	-0.660297	-0.393991
337	-0.560004	0.434622	-0.0202135	-0.308963	0.497859	0.287539	-0.880862	-0.134336	-0.315273	0.395132	-0.15345	-0.802491	-0.183704	0.216956	-0.7864	-0.39931
337.5	-0.518184	0.637121	-0.129045	-0.389425	0.636707	0.309227	-0.809152	-0.179616	-0.216353	0.658801	-0.117858	-0.768719	-0.0970453	0.217772	-1.14628	-0.481419
338	-0.523773	0.577588	-0.0758399	-0.388843	0.612229	0.435486	-0.933903	-0.128433	-0.258812	0.748196	-0.143424	-0.847206	-0.0498188	0.260364	-1.18343	-0.52006
338.5	-0.730334	0.482574	0.00907115	-0.468553	0.650415	0.490249	-1.07437	-0.19567	-0.361573	0.679161	0.0350643	-0.898493	-0.0449518	0.253955	-1.42608	-0.714945
339	-0.566412	0.422571	-0.0654364	-0.399439	0.495005	0.415971	-1.10558	-0.174387	-0.295536	0.539219	0.0443684	-0.9135	-0.0611012	0.302442	-1.45613	-0.701388
339.5	-0.516952	0.281133	-0.0617435	-0.438064	0.457654	0.435105	-1.07732	-0.294933	-0.391693	0.557009	0.0227069	-0.967954	0.11983	0.182112	-1.25365	-0.63712
340	-0.599494	0.149966	0.13842	-0.406709	0.416958	0.467445	-1.07253	-0.294772	-0.389843	0.280664	-0.104532	-0.966808	0.219771	0.197632	-1.05892	-0.684875
340.5	-0.500363	0.228676	0.319876	-0.445038	0.352575	0.402519	-1.04023	-0.30703	-0.40372	-0.00861887	-0.0999919	-0.861348	0.15821	0.196511	-0.911453	-0.730932
341	-0.37932	0.388194	0.0618706	-0.493231	0.289172	0.384552	-1.03473	-0.275293	-0.498625	-0.0882896	-0.210259	-0.823275	0.218225	0.267742	-0.879988	-0.634981
341.5	-0.488945	0.416276	-0.0395334	-0.533159	0.335858	0.399277	-0.991063	-0.194556	-0.461392	-0.0684457	-0.336172	-0.625239	0.115197	0.304503	-0.903274	-0.627607
342	-0.597158	0.25077	-0.103394	-0.501533	0.3096	0.429402	-0.958997	-0.181175	-0.54994	-0.0531361	-0.291051	-0.666678	0.162745	0.383533	-1.04777	-0.767311
342.5	-0.567996	0.379959	-0.0766635	-0.459987	0.341589	0.457844	-0.918076	-0.197928	-0.592732	-0.16959	-0.395809	-0.816885	0.241282	0.489187	-0.938481	-0.74704
343	-0.649995	0.406028	-0.117866	-0.657841	0.304448	0.418224	-1.10094	-0.395193	-0.543761	-0.401008	-0.405383	-0.956312	0.234755	0.592113	-0.777021	-0.699915
343.5	-0.601752	0.293321	-0.04503	-0.556883	0.159805	0.355517	-1.31964	-0.397511	-0.460339	-0.505837	-0.453572	-1.10234	0.138722	0.568595	-0.486384	-0.811207
344	-0.61602	0.197753	0.0743443	-0.591467	0.32708	0.394799	-1.38294	-0.418439	-0.331925	-0.573916	-0.411635	-1.00783	0.0100156	0.452002	-0.472673	-0.779144
344.5	-0.798158	0.262464	0.199545	-0.533377	0.245721	0.4408	-1.47078	-0.331261	-0.228467	-0.45256	-0.346746	-0.854863	-0.135627	0.614176	-0.443473	-0.650077
345	-0.808087	0.355576	0.138239	-0.434514	0.276881	0.431237	-1.43409	-0.448285	-0.395314	-0.153794	-0.453627	-0.782456	-0.25322	0.592932	-0.324943	-0.5111
345.5	-0.871813	0.370456	0.110328	-0.385796	0.235335	0.412829	-1.32758	-0.345918	-0.373902	0.0549561	-0.398399	-0.931077	-0.210461	0.559851	-0.656255	-0.540378
346	-0.729204	0.361222	0.138845	-0.249383	0.184304	0.425464	-1.202	-0.464291	-0.406579	-0.0716971	-0.377238	-1.19432	-0.176354	0.644567	-1.00134	-0.60624
346.5	-0.694512	0.311852	0.0773692	-0.181809	0.0584104	0.459235	-1.25438	-0.409365	-0.432159	-0.0843327	-0.239242	-1.50109	0.049986	0.63458	-1.02032	-0.593743
347	-0.794957	0.324263	0.0123257	-0.24786	-0.0392002	0.429653	-1.22829	-0.481751	-0.21124	-0.166703	-0.199461	-1.57957	0.173168	0.707236	-0.933414	-0.663659
347.5	-0.841588	0.127533	-0.0441558	-0.0715438	0.122474	0.471417	-1.23145	-0.492933	-0.110693	-0.204581	-0.173583	-1.42667	0.0996498	0.676781	-0.822008	-0.65025
348	-0.787109	0.371472	-0.043162	-0.0363144	-0.0200734	0.593358	-1.34642	-0.476457	-0.120854	-0.287712	-0.349989	-1.3862	0.0473894	0.617202	-0.571164	-0.661425
348.5	-0.781597	0.367998	-0.0821644	-0.135234	-0.0537478	0.51983	-1.30125	-0.418702	-0.213678	0.0197843	-0.325662	-1.26779	0.0932788	0.550271	-0.563073	-0.5123
349	-0.668691	0.3372	-0.241163	-0.198815	-0.0881129	0.561718	-1.23746	-0.553283	-0.478775	0.482522	-0.158823	-1.221	-0.0550572	0.443268	-0.419891	-0.449309
349.5	-0.719366	0.406958	-0.334062	-0.311495	-0.0505572	0.555326	-1.24934	-0.586606	-0.542292	0.824809	-0.0822577	-1.1419	-0.0280083	0.440378	-0.557673	-0.580436
350	-0.784516	0.509993	-0.515277	-0.0359618	-0.0236939	0.675388	-1.27037	-0.516245	-0.561749	0.919636	-0.081413	-1.27694	0.0125324	0.380051	-0.528742	-0.511765
350.5	-0.752159	0.642099	-0.406513	0.108725	0.0186457	0.572499	-1.11702	-0.496145	-0.569652	0.771588	-0.190336	-1.18009	0.115522	0.523542	-0.606369	-0.460756
351	-0.684215	0.464454	-0.293817	0.100758	-0.0644376	0.640329	-0.946878	-0.61526	-0.565481	0.537197	-0.388754	-1.1904	0.187885	0.446265	-0.664544	-0.419184
351.5	-0.561015	0.369725	-0.356051	0.256675	-0.142467	0.771896	-0.817231	-0.570893	-0.455745	0.503251	-0.381468	-1.11056	0.125957	0.439024	-0.536734	-0.499736
352	-0.620668	0.35956	-0.605134	0.0674522	-0.215323	0.701309	-0.765534	-0.608736	-0.472902	0.458531	-0.285049	-1.14406	0.207723	0.418346	-0.550501	-0.404083
352.5	-0.526053	0.233184	-0.861281	0.0607219	-0.238999	0.707832	-0.762511	-0.572299	-0.479425	0.415203	-0.1843	-1.13696	0.216713	0.289573	-0.791171	-0.171384
353	-0.545266	0.183978	-0.646721	0.101189	-0.149604	0.699204	-0.858276	-0.508528	-0.62105	0.32409	-0.156961	-1.02598	-0.0540215	0.365004	-0.878775	-0.0915979
353.5	-0.528504	0.308279	-0.468395	0.130847	-0.181417	0.699551	-0.847353	-0.577363	-0.737125	0.238641	-0.141237	-0.963533	-0.065661	0.33579	-0.912245	-0.101243
354	-0.683651	0.403964	-0.381502	0.11623	-0.307128	0.728366	-0.845553	-0.511349	-0.851826	0.155716	0.0517958	-0.929166	-0.113777	0.317118	-1.00089	-0.126663
354.5	-0.714987	0.333869	-0.418855	0.124036	-0.331396	0.659479	-0.948097	-0.54731	-0.704371	0.298901	0.120579	-1.00106	-0.125869	0.380117	-1.01442	-0.239273
355	-0.900419	0.324763	-0.311709	0.102023	-0.289963	0.62926	-1.06745	-0.600464	-0.591608	0.564449	0.00978781	-0.980353	-0.0445283	0.315051	-0.901915	-0.400479
355.5	-0.910792	0.408675	-0.44656	0.0475693	-0.414025	0.714956	-1.09343	-0.718968	-0.590258	0.869619	-0.0597016	-0.984855	-0.158959	0.193993	-0.702775	-0.434425
356	-0.942773	0.237661	-0.501232	-0.0562134	-0.323638	0.556743	-1.02758	-0.651818	-0.672928	1.1905	-0.00541469	-0.868597	-0.24767	0.0944978	-0.25488	-0.439812
356.5	-0.946785	0.289352	-0.542979	-0.077725	-0.246221	0.573599	-0.953577	-0.754526	-0.712421	1.2079	-0.0906334	-0.857799	-0.367002	0.00912537	-0.134111	-0.377699
357	-0.936437	0.413552	-0.465836	0.040026	-0.423635	0.509308	-0.974421	-0.768852	-0.870599	1.04673	-0.345712	-0.845968	-0.348527	-0.124428	-0.0467334	-0.577047
357.5	-0.94356	0.429681	-0.484612	-0.0565683	-0.407578	0.464988	-0.935297	-0.784641	-0.977707	0.684716	-0.447085	-0.882919	-0.220883	0.0259071	-0.115549	-0.783413
358	-0.852945	0.352612	-0.495704	0.0990889	-0.500167	0.462087	-1.16423	-0.789249	-0.93935	0.290416	-0.44615	-1.03917	-0.135494	-0.127421	-0.375939	-0.667714
358.5	-0.955578	0.333231	-0.560507	-0.0215523	-0.467343	0.476168	-1.3613	-0.805977	-0.873634	-0.0142591	-0.488487	-1.09128	-0.147221	-0.143598	-0.847194	-0.580727
359	-0.883148	0.154207	-0.590856	-0.0514731	-0.661753	0.492697	-1.21454	-0.733954	-0.890368	-0.00132729	-0.425269	-1.06108	-0.145124	-0.219038	-1.06162	-0.601209
359.5	-0.959615	0.211534	-0.485323	-0.00866403	-0.522003	0.440467	-1.27394	-0.695758	-0.874655	0.175327	-0.237739	-0.947337	-0.10839	-0.102146	-1.1066	-0.541866
360	-0.924515	0.0387175	-0.163312	-0.0301073	-0.567916	0.410933	-1.52148	-0.602486	-0.724439	0.351842	-0.153543	-0.876195	-0.108205	-0.0360946	-1.06085	-0.515295
360.5	-0.967348	0.100603	-0.0990586	-0.0946763	-0.627499	0.423776	-1.6161	-0.611511	-0.637994	0.39666	-0.156399	-0.885561	-0.235635	-0.31266	-1.12411	-0.484948
361	-0.966649	0.0918374	-0.260267	-0.0278576	-0.725918	0.405213	-1.49526	-0.522497	-0.628106	0.461007	-0.390288	-0.976995	-0.275793	-0.401412	-1.25571	-0.458362
361.5	-1.0049	0.206882	-0.227212	-0.0850306	-0.646971	0.362406	-1.42602	-0.668003	-0.81415	0.525613	-0.571364	-1.00397	-0.348964	-0.541517	-1.43486	-0.413663
362	-1.04524	0.112009	-0.40025	-0.157108	-0.672932	0.452547	-1.60546	-0.659527	-0.728833	0.627884	-0.684712	-1.00786	-0.42014	-0.547577	-1.59859	-0.453063
362.5	-1.07558	0.189018	-0.15908	-0.0839133	-0.599656	0.436405	-1.74706	-0.647225	-0.765411	0.427964	-0.732156	-0.937634	-0.21687	-0.554479	-1.37759	-0.447994
363	-1.07898	0.219096	-0.30688	-0.210138	-0.555914	0.376353	-1.84399	-0.674108	-0.808996	0.320483	-0.708084	-0.922901	-0.245296	-0.491136	-1.45658	-0.404935
363.5	-1.14173	0.0878596	-0.240475	-0.112739	-0.698323	0.27142	-1.97773	-0.603393	-0.737096	0.0348548	-0.82448	-0.839337	-0.392755	-0.439219	-1.48874	-0.435132
364	-1.15509	0.0175402	-0.2219	-0.136449	-0.681376	0.229694	-1.96902	-0.64248	-0.802268	-0.325272	-0.775608	-0.879554	-0.507597	-0.492443	-1.43564	-0.366008
364.5	-1.08198	0.0801498	-0.33819	-0.0739212	-0.666593	0.327438	-1.8769	-0.605714	-0.861239	-0.449818	-0.737832	-0.85389	-0.594684	-0.586035	-1.31645	-0.21948
365	-0.971864	0.124426	-0.477715	-0.122073	-0.653144	0.336291	-1.63662	-0.703224	-0.946111	-0.292965	-0.874748	-0.901165	-0.662068	-0.614487	-1.33782	-0.260551
365.5	-0.764425	0.100463	-0.602139	-0.0534749	-0.724377	0.250249	-1.66249	-0.733719	-0.933031	-0.180429	-0.799527	-0.918447	-0.653289	-0.49504	-1.48098	-0.205481
366	-0.863698	0.167901	-0.568443	-0.0928073	-0.687095	0.0979108	-1.63584	-0.710146	-0.894352	-0.134113	-0.653375	-0.96418	-0.685714	-0.527352	-1.59242	-0.126195
366.5	-0.888531	0.233547	-0.431169	-0.0470447	-0.72599	0.0892451	-1.65899	-0.634882	-0.737148	-0.15844	-0.443495	-0.960788	-0.507188	-0.543774	-1.68204	-0.250501
367	-0.814093	0.148768	-0.31919	-0.101712	-0.62489	0.150765	-1.67196	-0.770508	-0.691092	-0.202693	-0.582732	-0.946137	-0.454152	-0.345112	-1.50839	-0.253141
367.5	-0.813475	-0.130367	-0.39948	-0.0657627	-0.567253	0.185341	-1.66719	-0.746106	-0.792705	-0.10605	-0.59418	-0.806384	-0.402521	-0.178728	-1.41614	-0.177641
368	-0.805187	-0.00271063	-0.332333	-0.0543758	-0.656688	0.154963	-1.66667	-0.686409	-0.735312	0.0232674	-0.535892	-0.650998	-0.398604	-0.230628	-1.18336	-0.187169
368.5	-0.895347	-0.00241004	-0.162385	-0.197664	-0.623103	0.0806848	-1.82628	-0.735482	-0.661504	0.549101	-0.50407	-0.700941	-0.375807	-0.241928	-0.927537	-0.124576
369	-0.963364	-0.116097	-0.279844	-0.222206	-0.562405	0.136865	-1.66731	-0.855492	-0.760133	1.00796	-0.742835	-0.662239	-0.462652	-0.285247	-0.829738	0.00458949
369.5	-0.942361	0.0409137	-0.350439	-0.314794	-0.53835	0.108368	-1.61307	-0.833632	-0.762492	1.1756	-0.754366	-0.683514	-0.430251	-0.309457	-0.923582	-0.0470574
370	-1.10262	0.205849	-0.423439	-0.325798	-0.520484	0.098395	-1.46859	-0.836293	-0.769709	0.960645	-0.759492	-0.669357	-0.493313	-0.152776	-1.1292	0.0414152
370.5	-1.23091	0.126491	-0.635275	-0.390336	-0.435084	-0.0264118	-1.35759	-0.655267	-0.804926	0.879059	-0.84819	-0.596274	-0.62539	-0.0814516	-1.20445	-0.0733538
371	-1.23954	0.0407566	-0.565205	-0.334691	-0.461247	0.0187376	-1.22792	-0.723249	-0.956336	0.928579	-0.791819	-0.739453	-0.385143	-0.113351	-0.950243	-0.235212
371.5	-1.12171	-0.0860508	-0.359832	-0.36233	-0.553725	0.0959134	-1.16975	-0.694326	-1.05835	0.648223	-0.877961	-0.656395	-0.477445	-0.210422	-0.601318	-0.13765
372	-1.03885	0.0740716	-0.271006	-0.271553	-0.493788	-0.0632484	-1.11129	-0.70434	-1.01465	0.442311	-0.952881	-0.606392	-0.466338	-0.238071	-0.482117	-0.0600967
372.5	-0.930945	0.157188	-0.466243	-0.377416	-0.363301	-0.112216	-0.948777	-0.853066	-0.935992	0.324824	-1.03011	-0.593373	-0.531731	-0.17087	-0.328245	-0.110749
373	-0.97817	0.193385	-0.390618	-0.419514	-0.346084	-0.075252	-0.863705	-0.83708	-0.865471	0.593547	-1.19649	-0.558098	-0.628666	-0.138394	-0.355476	-0.0245664
373.5	-1.2296	0.288611	-0.377131	-0.479437	-0.393893	-0.0367881	-0.939019	-0.907441	-0.853459	0.728824	-1.23784	-0.55936	-0.60672	-0.200483	-0.59911	0.070844
374	-1.36971	0.333315	-0.332123	-0.412304	-0.364318	-0.0116549	-0.946908	-0.834338	-0.840284	0.693955	-0.978464	-0.664438	-0.464535	-0.311696	-0.816026	0.0510336
374.5	-1.59344	0.185398	-0.370814	-0.485626	-0.371942	-0.0996686	-0.970904	-0.835179	-0.799106	0.348619	-0.823466	-0.702069	-0.482443	-0.272606	-0.801347	-0.0785952
375	-1.52039	0.224195	-0.226034	-0.50756	-0.430096	-0.166399	-0.834937	-0.864584	-0.709498	0.0466251	-0.696423	-0.76719	-0.467349	-0.405353	-0.907604	-0.133701
375.5	-1.45778	0.295857	-0.260417	-0.457459	-0.409867	-0.167745	-0.768201	-0.889407	-0.818632	-0.0437064	-0.654416	-0.830193	-0.413922	-0.362998	-0.971511	-0.272667
376	-1.21378	0.211876	-0.390375	-0.477537	-0.348848	-0.254592	-0.69153	-0.97656	-0.897115	-0.0750541	-0.668836	-0.872852	-0.630633	-0.383788	-0.766215	-0.341965
376.5	-1.23859	0.168506	-0.597258	-0.612392	-0.407349	-0.256748	-0.639553	-0.942634	-0.922264	0.0518493	-0.769543	-0.88456	-0.792042	-0.318223	-0.794516	-0.209562
377	-1.25354	0.285243	-0.543164	-0.45745	-0.389748	-0.386115	-0.668204	-0.979856	-0.979504	0.147567	-0.84323	-0.94198	-0.893318	-0.446734	-0.890063	-0.192168
377.5	-1.1776	0.181803	-0.440312	-0.425309	-0.320516	-0.32827	-0.68939	-0.92687	-1.23177	0.341125	-0.958617	-0.856458	-0.687285	-0.451646	-1.01315	-0.254526
378	-1.17322	0.168628	-0.24894	-0.608357	-0.32992	-0.424633	-0.874027	-0.941553	-1.21176	0.561773	-0.811193	-0.876154	-0.719793	-0.446479	-1.18976	-0.241328
378.5	-1.19785	0.101853	-0.10605	-0.776036	-0.318137	-0.47782	-0.949722	-0.850657	-1.08172	0.76496	-0.875594	-0.871463	-0.628947	-0.435132	-1.50441	-0.265482
379	-1.23417	-0.00210943	-0.1625	-0.655446	-0.349388	-0.536555	-1.14581	-0.879485	-1.01583	0.731052	-1.06999	-0.861281	-0.521948	-0.39687	-1.52316	-0.36365
379.5	-1.29083	0.0097679	-0.299082	-0.767331	-0.244862	-0.566277	-1.1294	-0.885376	-1.00216	0.630119	-1.28388	-0.964408	-0.274192	-0.341816	-1.41849	-0.389213
380	-1.30905	-0.0532197	0.0852008	-0.883975	-0.243215	-0.558797	-1.11973	-0.76842	-1.02229	0.632744	-1.36575	-0.972909	-0.268719	-0.313471	-1.18649	-0.422538
380.5	-1.34202	-0.0760974	0.104031	-1.02942	-0.226282	-0.549175	-0.966159	-0.781015	-1.00987	0.644555	-1.27407	-0.900792	-0.41299	-0.332392	-1.04534	-0.424032
381	-1.48009	0.0911049	-0.0445193	-1.00325	-0.262226	-0.543965	-0.91324	-0.868188	-0.900758	0.514711	-1.1946	-0.827941	-0.579066	-0.349159	-0.994169	-0.365724
381.5	-1.4639	0.234012	-0.0839066	-1.05337	-0.213956	-0.556947	-0.895544	-0.856353	-1.06817	0.32236	-1.17347	-0.802937	-0.524913	-0.23076	-1.17178	-0.45607
382	-1.53694	0.134932	-0.0555222	-1.22962	-0.359045	-0.567376	-0.950085	-0.885818	-1.28134	0.221114	-1.15881	-0.751725	-0.632461	-0.344785	-1.3712	-0.507279
382.5	-1.51354	0.129959	0.0476579	-1.14057	-0.247414	-0.653315	-0.898808	-0.789907	-1.24282	0.077592	-1.26844	-0.92546	-0.489423	-0.370901	-1.41121	-0.448704
383	-1.46317	0.289333	-0.0239589	-1.01148	-0.242133	-0.760928	-0.89648	-0.707703	-1.21293	-0.146868	-1.25895	-0.91729	-0.462693	-0.40176	-1.38781	-0.238283
383.5	-1.30998	0.132947	-0.249143	-1.04239	-0.034	-0.698172	-0.902071	-0.743646	-1.10859	-0.306215	-0.884647	-0.848552	-0.398822	-0.354004	-1.36077	-0.21653
384	-1.31499	0.151637	-0.200992	-1.06496	-0.166525	-0.79412	-0.835237	-0.898553	-1.07373	-0.316774	-0.756015	-0.98321	-0.467984	-0.322779	-1.15886	-0.18607
384.5	-1.37155	0.12751	-0.0975877	-1.03817	-0.211671	-0.88799	-0.917669	-0.818414	-1.07585	-0.18569	-0.818341	-0.924235	-0.452231	-0.275905	-1.06262	-0.0847928
385	-1.39533	0.0888006	-0.188381	-1.02813	-0.132209	-0.969578	-0.981614	-0.854957	-1.11158	0.136679	-0.789463	-0.807676	-0.401619	-0.18456	-1.02394	-0.00986273
385.5	-1.47057	0.206213	-0.280891	-0.983634	-0.0733774	-0.9604	-0.850946	-0.768752	-1.19757	0.410729	-0.789357	-0.734995	-0.3914	-0.269716	-1.14928	-0.0209402
386	-1.42078	0.350925	-0.205669	-0.904095	-0.0325576	-0.928779	-0.956821	-0.842008	-1.16695	0.188797	-0.716868	-0.833335	-0.344965	-0.224637	-1.23274	-0.147378
386.5	-1.34753	0.260073	-0.198117	-0.771452	-0.0849833	-0.871706	-1.08233	-0.786121	-0.97935	0.0369473	-0.627975	-0.877708	-0.328418	-0.0784908	-1.318	-0.205532
387	-1.25087	0.238657	-0.124866	-0.818918	-0.0634127	-0.876576	-1.19113	-0.721291	-1.14059	0.0244856	-0.732254	-0.807382	-0.370537	-0.115849	-1.22123	-0.143547
387.5	-1.25724	0.142512	-0.00491452	-0.685065	-0.0954378	-0.923431	-1.2674	-0.708974	-1.13493	0.147325	-0.795859	-0.802518	-0.476631	-0.141528	-1.26298	-0.140311
388	-1.18565	0.296094	0.0199697	-0.66421	-0.0428541	-1.06006	-1.11124	-0.721169	-1.15331	0.0681549	-1.01883	-0.692635	-0.57502	-0.072433	-0.942062	-0.128658
388.5	-1.22587	0.346193	0.0873882	-0.595014	-0.192202	-0.93417	-0.993784	-0.749572	-1.11089	0.292531	-0.954824	-0.846113	-0.603121	-0.0678879	-0.506659	-0.148155
389	-1.15555	0.274994	0.00624255	-0.572051	-0.110607	-1.0213	-0.830695	-0.83146	-1.16828	0.631716	-1.01636	-0.925609	-0.595079	0.0340877	-0.351376	-0.116774
389.5	-1.02697	0.384996	-0.169479	-0.625452	-0.119682	-0.864558	-0.655249	-0.73389	-1.13255	0.748234	-1.23219	-0.798714	-0.52632	0.0184633	-0.348161	-0.145913
390	-1.0878	0.474272	-0.569735	-0.608815	-0.0720905	-0.814535	-0.62181	-0.792146	-1.01273	0.954196	-1.20643	-0.551121	-0.365016	0.035495	-0.324696	-0.114479
390.5	-1.1831	0.340602	-0.50475	-0.586884	-0.00996976	-0.873705	-0.72877	-0.920281	-0.947052	0.826444	-1.08933	-0.510182	-0.426555	-0.105952	-0.309434	-0.16749
391	-1.1783	0.310301	-0.147586	-0.57393	0.0164635	-0.922543	-0.832698	-0.84789	-1.06417	0.568755	-1.0407	-0.688884	-0.305567	-0.163274	-0.390933	-0.255999
391.5	-1.04192	0.184813	0.161131	-0.3519	0.0692741	-0.938582	-0.922368	-0.957798	-1.08384	0.419457	-0.838897	-0.541937	-0.25398	-0.161827	-0.289335	-0.223422
392	-0.95239	0.302487	0.0599396	-0.349992	0.0375608	-0.953922	-0.848108	-0.925087	-1.29387	0.247184	-0.758666	-0.478257	-0.368811	-0.126789	-0.288733	-0.0939492
392.5	-0.87495	0.231088	-0.196223	-0.406978	0.0040595	-0.971276	-0.763182	-0.900294	-1.26846	0.212531	-0.942999	-0.433141	-0.35974	-0.0777808	-0.44686	-0.0515773
393	-0.827338	0.258185	-0.233569	-0.363533	-0.0209093	-0.937395	-0.930441	-0.90082	-1.16608	0.358893	-0.853582	-0.413584	-0.483438	-0.0480909	-0.73608	-0.0186604
393.5	-0.799947	0.476128	-0.195751	-0.508797	-0.0886526	-1.02645	-0.947742	-0.89515	-1.33508	0.489264	-0.650716	-0.290735	-0.361077	-0.0128981	-0.840553	-0.00256092
394	-0.827549	0.435022	-0.0679768	-0.510469	-0.0771974	-1.05535	-0.928152	-0.682321	-1.29784	0.353143	-0.53364	-0.275475	-0.282891	0.032128	-1.13787	-0.0253386
394.5	-0.979277	0.278719	-0.162409	-0.545128	-0.0475038	-1.01301	-0.752029	-0.791944	-1.07718	0.320545	-0.507675	-0.452168	-0.188405	-0.0920899	-1.34691	-0.172326
395	-1.13256	0.313301	-0.231965	-0.576751	-0.111741	-0.939867	-0.790783	-0.656232	-1.05385	0.190293	-0.616504	-0.616688	-0.0976987	-0.0141661	-1.37865	-0.184326
395.5	-1.17737	0.238709	-0.276183	-0.614896	-0.11033	-0.871195	-0.712665	-0.777429	-1.02928	0.204086	-0.610108	-0.540159	-0.165212	-0.147812	-1.47585	-0.136641
396	-1.22021	0.0551511	-0.125665	-0.533948	-0.0634686	-0.828824	-0.647813	-0.788108	-1.09041	0.0722091	-0.705827	-0.670721	-0.31451	-0.0863678	-1.16201	-0.13228
396.5	-1.2468	-0.0998599	-0.150745	-0.468371	-0.161779	-0.788672	-0.489884	-0.745504	-1.30167	0.149732	-0.742264	-0.64529	-0.575963	-0.123898	-1.12876	-0.0546713
397	-1.14268	0.0376773	-0.163344	-0.402542	0.009327	-0.868418	-0.367327	-0.667485	-1.31325	0.401753	-0.856866	-0.582236	-0.506393	-0.0681104	-0.983637	-0.0234149
397.5	-0.936224	-0.00895633	-0.194839	-0.466624	-0.131977	-0.838225	-0.335489	-0.542019	-1.15079	0.708975	-0.884964	-0.539372	-0.245253	-0.131723	-1.12526	-0.0462005
398	-0.846811	0.17423	-0.227395	-0.374889	-0.0703041	-0.978778	-0.386287	-0.728473	-1.07116	0.706788	-0.965752	-0.511034	-0.324232	-0.162004	-1.45659	-0.0893466
398.5	-0.817846	0.0759665	-0.38905	-0.527972	-0.143953	-1.05133	-0.537774	-0.711513	-1.04963	0.511244	-1.13645	-0.428681	-0.325159	-0.0835229	-1.65164	-0.307149
399	-0.908112	0.0919389	-0.424714	-0.527875	-0.156518	-1.05789	-0.647875	-0.624798	-1.2381	0.387002	-1.13071	-0.437295	-0.250266	-0.119976	-1.64359	-0.334386
399.5	-0.868585	-0.00475334	-0.480138	-0.556553	-0.149701	-0.955233	-0.730186	-0.702015	-1.30634	0.580786	-1.00934	-0.589664	-0.30262	-0.283929	-1.54058	-0.267589
400	-1.01155	-0.00631608	0.0143911	-0.510092	-0.0913637	-0.986858	-0.910435	-0.719517	-1.35643	0.774751	-1.01853	-0.651184	-0.368324	-0.224806	-1.46805	-0.302603
