# Supplementary material for: MEP Latencies Predict the Neuromodulatory Effect of cTBS Delivered to the Ipsilateral and Contralateral Sensorimotor Cortex
Source: PLoS One. 2015 Aug 11;10(8):e0133893. doi: 10.1371/journal.pone.0133893 (PMC4532482; doi:10.1371/journal.pone.0133893)
Supplement: S1 Dataset — MEP, SEP and TEP data were converted to .xls format from .mat format. (ZIP) [file pone.0133893.s001.zip › S1 Dataset_xlsx/SEP APPA IPSI T0.xlsx]

## Sheet: SEP
t [ms]	sub01	sub02	sub03	sub04	sub05	sub06	sub07	sub08	sub09	sub10	sub11	sub12	sub13	sub14	sub15	sub16
-250	0.135794	0.773333	0.224924	1.37662	0.707074	0.949144	-0.0589495	-0.812914	0.609598	1.22223	1.33536	3.42257	-0.159831	-0.568154	-0.489615	-0.174901
-249.5	0.0798474	0.592577	0.216928	1.36147	0.873153	0.92165	0.0514079	-0.728333	0.898177	1.08553	1.30916	3.46354	-0.200416	-0.63598	-0.596871	-0.195525
-249	0.228132	0.609009	0.144654	1.49028	1.02743	0.800734	0.163045	-0.796349	0.933542	0.883118	1.3664	3.62993	-0.267984	-0.653407	-0.537631	-0.225175
-248.5	0.19181	0.464681	-0.0473036	1.53403	0.883924	0.782348	0.224494	-0.72747	0.9624	0.995359	1.50095	3.53296	-0.233911	-0.659274	-0.516034	-0.327667
-248	0.189649	0.53477	0.0292858	1.56052	0.713242	0.827285	0.349806	-0.594811	0.907541	1.02624	1.55691	3.72211	-0.126675	-0.696872	-0.489233	-0.306003
-247.5	0.212097	0.674194	0.00901898	1.53871	0.711379	0.938228	0.375161	-0.673542	0.954435	0.964755	1.39505	3.75215	-0.125102	-0.66445	-0.465589	-0.350154
-247	0.282409	0.768831	-0.0483923	1.50589	0.625546	0.953673	0.28608	-0.627414	0.950674	0.879941	1.37376	3.79987	-0.149745	-0.536711	-0.504677	-0.27906
-246.5	0.280993	0.755583	-0.196351	1.33577	0.781412	0.946463	0.201529	-0.637361	0.992302	0.785006	1.46806	3.88942	-0.0675771	-0.519874	-0.28457	-0.166764
-246	0.365794	0.813453	-0.318587	1.45305	0.790444	1.00568	0.0949159	-0.461355	1.06717	0.801843	1.44445	3.74839	0.106603	-0.491977	-0.268345	-0.204879
-245.5	0.459849	0.778968	-0.194849	1.39909	0.892812	0.966214	0.0464995	-0.628769	1.05072	0.959462	1.48092	3.5778	-0.0727842	-0.595523	-0.227582	-0.287441
-245	0.504569	0.843606	-0.0736762	1.31982	0.970122	0.907494	0.0105748	-0.602386	1.13749	1.15202	1.4344	3.58944	0.0149156	-0.612807	-0.263208	-0.290914
-244.5	0.500244	0.861485	0.0423033	1.29829	0.965953	0.929574	0.0651034	-0.609328	1.05479	1.11326	1.44551	3.68391	0.0591177	-0.547585	-0.221986	-0.258904
-244	0.533435	0.92205	0.107185	1.29386	0.993345	0.89855	0.0576637	-0.556817	1.0701	1.08439	1.51542	3.67092	-0.0121472	-0.56568	-0.286852	-0.335225
-243.5	0.540723	0.894096	0.20282	1.28638	0.922585	0.995596	0.113377	-0.682483	0.910251	0.949595	1.57459	3.66796	-0.0993078	-0.615568	-0.303191	-0.410439
-243	0.538002	0.908013	0.18567	1.33442	1.05354	1.09773	0.0349091	-0.718082	0.993838	0.813715	1.6207	3.6772	-0.0847744	-0.673847	-0.23814	-0.363816
-242.5	0.525343	0.739497	0.137399	1.3945	0.850269	1.08143	-0.00645552	-0.735349	0.990288	0.725132	1.55848	3.66059	0.0685153	-0.780464	-0.125255	-0.42997
-242	0.42875	0.70395	-0.0250966	1.38847	0.843765	1.12909	0.0520791	-0.609036	1.05886	0.688281	1.51193	3.51182	0.0481975	-0.708875	-0.329446	-0.415655
-241.5	0.575623	0.608357	-0.134201	1.43304	0.832056	1.0287	0.045625	-0.468536	1.11405	0.735212	1.50339	3.39221	0.243464	-0.75799	-0.234179	-0.466287
-241	0.624615	0.828784	-0.220098	1.24356	1.02121	1.00737	-0.0419444	-0.375877	1.20263	0.960824	1.51416	3.56955	-0.00115977	-0.647701	-0.209233	-0.456516
-240.5	0.449413	0.896413	-0.297077	1.09963	0.981261	1.07935	0.0275045	-0.293343	1.26524	0.858439	1.55704	3.71525	-0.105451	-0.667206	-0.0220549	-0.484196
-240	0.409493	0.787024	-0.341922	1.16273	1.08125	1.1363	0.0401485	-0.239626	1.12601	0.750368	1.53557	3.81799	-0.0989576	-0.774586	-0.141955	-0.504392
-239.5	0.489927	0.787318	-0.23177	1.21031	1.06846	1.25462	-0.115861	-0.191809	1.11438	0.636373	1.55305	3.72192	0.0603601	-0.762981	-0.260242	-0.503413
-239	0.591594	0.733697	-0.0914656	1.17889	1.00742	1.25631	-0.282354	-0.108002	1.05465	0.471064	1.59526	3.78263	0.151347	-0.642747	-0.464004	-0.447907
-238.5	0.598194	0.715959	-0.163025	1.10352	0.969573	1.21517	-0.248242	-0.182526	1.06018	0.474026	1.51116	3.86764	0.172777	-0.579792	-0.557561	-0.41101
-238	0.556507	0.626896	-0.472841	1.13957	0.924491	1.24403	-0.291168	-0.21341	1.07531	0.383425	1.57944	3.78073	0.131161	-0.675071	-0.524468	-0.460396
-237.5	0.568153	0.455592	-0.545182	1.1523	0.838255	1.26093	-0.33638	-0.144127	1.33128	0.401348	1.67292	3.79749	0.131165	-0.612212	-0.394848	-0.459355
-237	0.693981	0.475652	-0.485332	1.30436	0.947036	1.41559	-0.235221	-0.134991	1.31384	0.515525	1.9404	3.81727	0.0108636	-0.656836	-0.481886	-0.453275
-236.5	0.644236	0.637063	-0.355982	1.166	0.993152	1.54169	-0.192165	0.0646092	1.22414	0.754136	1.86996	3.72913	-0.0142824	-0.595085	-0.74514	-0.399817
-236	0.518237	0.672531	-0.290153	1.21556	1.12113	1.49544	-0.413867	0.0593672	1.21826	0.818189	1.86428	3.86244	0.0218851	-0.628936	-0.882338	-0.568234
-235.5	0.509513	0.633203	-0.282251	1.19804	1.06515	1.52787	-0.289581	0.108051	1.2659	0.605379	1.85878	3.96827	0.127798	-0.499347	-0.895909	-0.68659
-235	0.547619	0.624337	-0.220992	1.23872	1.13163	1.537	-0.222912	-0.0254912	1.32214	0.596401	1.73926	3.94581	0.391354	-0.450345	-0.963071	-0.5324
-234.5	0.501371	0.59319	-0.087877	1.24115	1.17332	1.40438	-0.306142	0.13012	1.21628	0.860999	1.69211	3.9122	0.346786	-0.613188	-0.989173	-0.411433
-234	0.496796	0.609096	0.0526648	1.2442	1.17745	1.35091	-0.266711	0.0126006	1.38958	0.825724	1.73376	3.90612	0.299072	-0.71583	-0.764068	-0.485214
-233.5	0.571051	0.681257	-0.0497541	1.25853	1.09331	1.35077	-0.265332	-0.036955	1.57343	0.820778	1.68808	3.93016	0.22785	-0.644256	-0.785506	-0.544411
-233	0.69364	0.518551	-0.138453	1.32128	1.1379	1.39282	-0.298307	-0.0397351	1.5637	0.695581	1.71528	3.92035	0.177228	-0.566056	-0.866737	-0.43582
-232.5	0.654072	0.445892	-0.179861	1.3006	1.16918	1.23308	-0.331555	0.0681732	1.46453	0.558985	1.65944	4.01603	0.0676912	-0.533627	-0.634279	-0.560364
-232	0.628227	0.440479	-0.269314	1.23016	1.23843	1.35878	-0.375821	0.0517528	1.43219	0.521683	1.5822	4.08049	-0.132969	-0.53584	-0.398748	-0.495248
-231.5	0.648485	0.369747	-0.236148	1.22287	1.28941	1.36147	-0.36066	-0.00749674	1.39305	0.473794	1.55809	4.05656	-0.131461	-0.441968	-0.344952	-0.492415
-231	0.59225	0.382134	-0.37533	1.30769	1.10368	1.29284	-0.259341	0.0746	1.31594	0.607733	1.48516	4.04041	0.101142	-0.44319	-0.39488	-0.417556
-230.5	0.533497	0.274713	-0.400119	1.43056	1.34093	1.18342	-0.19862	0.0843774	1.32603	0.653541	1.48995	3.95297	0.219529	-0.359406	-0.603925	-0.344731
-230	0.375357	0.495596	-0.25002	1.52089	1.32839	1.27502	-0.133764	0.233796	1.41359	0.782425	1.52909	3.90963	0.295458	-0.253161	-0.805111	-0.31607
-229.5	0.342406	0.510634	-0.298225	1.50916	1.3009	1.22387	-0.0957517	0.32658	1.73874	0.89534	1.48359	3.90983	0.169235	-0.337612	-0.805591	-0.348197
-229	0.377488	0.440358	-0.210363	1.55924	1.38311	1.30289	-0.0581196	0.337369	1.61048	0.873293	1.5487	4.00625	0.165235	-0.215827	-0.799415	-0.273205
-228.5	0.378721	0.394338	-0.276288	1.61449	1.39189	1.28568	-0.121623	0.344204	1.63154	0.586611	1.58212	4.02931	0.208735	-0.229172	-0.842065	-0.211062
-228	0.497167	0.272273	-0.275348	1.52397	1.27714	1.3054	0.0404166	0.317131	1.51651	0.31616	1.55001	4.18613	0.168768	-0.222837	-0.846121	-0.285989
-227.5	0.483131	0.299536	-0.22389	1.46336	1.20592	1.29741	0.152167	0.284564	1.52897	0.382209	1.33699	4.35128	0.14247	-0.198634	-0.720538	-0.229072
-227	0.518907	0.354685	-0.402635	1.53682	1.26677	1.33261	0.245362	0.413471	1.49199	0.344612	1.38617	4.32096	0.124146	-0.342814	-0.602465	-0.204107
-226.5	0.426019	0.423183	-0.563032	1.51851	1.18279	1.41622	0.286549	0.381688	1.52173	0.173216	1.44406	4.31138	0.186981	-0.261538	-0.158915	-0.215904
-226	0.477828	0.669575	-0.427762	1.54762	1.12121	1.48295	0.439561	0.519543	1.65724	0.441346	1.35163	4.26944	0.325426	-0.335442	-0.0116671	-0.194805
-225.5	0.470621	0.613547	-0.235879	1.59697	1.14076	1.65651	0.37306	0.442924	1.68075	0.578526	1.38319	4.22177	0.212917	-0.315534	0.135998	-0.284462
-225	0.507648	0.54036	-0.160241	1.58654	1.40855	1.4343	0.293247	0.440948	1.699	0.476116	1.36157	4.24052	0.284419	-0.222248	0.118556	-0.310855
-224.5	0.506996	0.368294	-0.199854	1.57383	1.42467	1.3256	0.268538	0.350837	1.61104	0.453403	1.35835	4.32592	0.141773	-0.171079	0.0537915	-0.355351
-224	0.469854	0.25865	-0.270549	1.52059	1.39122	1.38559	0.235055	0.345509	1.60815	0.557926	1.40175	4.34426	0.296788	-0.096399	-0.0778893	-0.459958
-223.5	0.519392	0.255513	-0.190869	1.46141	1.33033	1.3455	0.179663	0.330466	1.33205	0.548163	1.45044	4.24521	0.164659	-0.0364223	0.0113894	-0.520284
-223	0.588749	0.196456	-0.0643061	1.49509	1.43985	1.28581	0.0586003	0.271757	1.2463	0.39053	1.32891	4.24195	0.172899	0.02537	0.122907	-0.46801
-222.5	0.656555	0.136005	-0.152724	1.42123	1.39454	1.21359	-0.0331379	0.195843	1.34679	0.451783	1.38412	4.09852	0.131572	-0.113218	0.055457	-0.524576
-222	0.498305	0.0161705	-0.13659	1.4213	1.46347	1.23931	-0.0844688	0.235276	1.37783	0.336761	1.21197	4.05929	0.293759	-0.0129624	-0.017777	-0.465888
-221.5	0.598973	-0.0240438	-0.233153	1.33726	1.42304	1.26565	-0.0565872	0.279126	1.49333	0.420183	1.26933	3.79946	0.421268	0.0166798	-0.159796	-0.361508
-221	0.544858	-0.0892751	-0.304904	1.47135	1.4876	1.24662	0.0493424	0.302691	1.67645	0.409002	1.36423	3.97186	0.312894	0.176102	-0.357922	-0.464878
-220.5	0.66561	0.0960622	-0.258883	1.45042	1.52624	1.38245	0.263839	0.328879	1.58261	0.407516	1.4281	4.07538	0.174111	0.235392	-0.527082	-0.536127
-220	0.592543	0.193637	-0.257569	1.44493	1.46526	1.42135	0.355706	0.479169	1.45637	0.492369	1.44125	4.23766	0.169157	0.347317	-0.409209	-0.641173
-219.5	0.573221	0.24027	-0.279806	1.4149	1.51909	1.39024	0.341342	0.458571	1.39437	0.464282	1.35612	4.28431	0.225194	0.333887	-0.285586	-0.729744
-219	0.449306	0.403173	-0.282518	1.51943	1.52204	1.3243	0.325608	0.476585	1.38748	0.32768	1.33369	4.2701	0.421917	0.296483	-0.325158	-0.710261
-218.5	0.465903	0.356988	-0.368412	1.41362	1.49603	1.412	0.266481	0.33474	1.31792	0.34982	1.19328	4.0757	0.547143	0.352606	-0.361942	-0.644474
-218	0.511121	0.288171	-0.342523	1.41076	1.56255	1.33473	0.222763	0.365594	1.24083	0.420743	1.18705	4.01269	0.518206	0.472805	-0.437244	-0.618061
-217.5	0.486936	0.117351	-0.528537	1.32578	1.65277	1.35079	0.277333	0.415416	1.41546	0.266291	1.17016	4.07752	0.483489	0.426039	-0.449883	-0.660327
-217	0.554651	0.112565	-0.413693	1.34395	1.55959	1.26601	0.280531	0.413888	1.41903	0.305823	1.15082	4.08751	0.523252	0.522833	-0.531674	-0.569379
-216.5	0.54584	0.108017	-0.287715	1.30653	1.65211	1.28064	0.173898	0.605731	1.34276	0.507545	0.988988	4.04912	0.369715	0.556907	-0.59327	-0.616856
-216	0.498811	-0.00122488	-0.223573	1.30358	1.64625	1.3263	-0.0857288	0.607401	1.40766	0.574594	1.12362	4.12766	0.407489	0.483716	-0.55091	-0.682432
-215.5	0.441389	-0.000881858	-0.415472	1.38038	1.61463	1.33576	-0.144256	0.613483	1.28937	0.486062	0.919302	4.30082	0.52527	0.575121	-0.29601	-0.697196
-215	0.335507	0.151215	-0.488777	1.40684	1.5978	1.34424	-0.269788	0.439374	1.35136	0.549288	0.988615	4.28938	0.53658	0.592965	0.00213308	-0.717413
-214.5	0.368158	0.108735	-0.486096	1.3415	1.55715	1.27134	-0.283314	0.397554	1.28175	0.33217	0.946294	4.15157	0.471039	0.485915	0.238929	-0.755003
-214	0.433359	-0.072837	-0.378151	1.32893	1.37733	1.20571	-0.234067	0.314776	1.32418	0.200046	0.959481	4.15933	0.625334	0.364404	0.439837	-0.74714
-213.5	0.385183	-0.243964	-0.30891	1.32772	1.48211	1.13306	-0.13811	0.19731	1.53136	0.271072	0.798526	4.11443	0.603177	0.347621	0.329988	-0.735824
-213	0.557032	-0.276287	-0.415648	1.33399	1.51119	1.14464	-0.220541	0.173823	1.59523	0.386384	0.872162	4.1751	0.533061	0.325009	0.318958	-0.737915
-212.5	0.383592	-0.21527	-0.278752	1.3206	1.70439	1.20264	-0.337835	0.37808	1.4257	0.457866	0.948289	4.17206	0.359267	0.415994	0.278958	-0.740251
-212	0.40962	-0.0566094	-0.17273	1.35273	1.72918	1.29954	-0.375747	0.335764	1.31868	0.383808	0.870319	4.25789	0.298802	0.49829	0.296445	-0.697314
-211.5	0.465822	-0.00453681	-0.18689	1.56375	1.5795	1.22293	-0.35187	0.370601	1.25934	0.466276	0.882152	4.28949	0.376767	0.583498	0.326629	-0.741924
-211	0.425228	0.105104	-0.128477	1.64701	1.52731	1.19213	-0.40071	0.297326	1.26943	0.484695	0.823711	4.20995	0.36786	0.653108	0.31265	-0.686307
-210.5	0.350009	0.349693	-0.146078	1.72807	1.53779	1.2067	-0.459613	0.262014	1.24299	0.513988	0.791291	4.13838	0.574089	0.546026	0.0196934	-0.734352
-210	0.462984	0.254372	-0.148527	1.75249	1.55865	1.13463	-0.373419	0.272241	1.3808	0.553855	0.837565	4.08132	0.516456	0.596506	-0.170755	-0.743064
-209.5	0.462078	0.299797	-0.192726	1.81156	1.54833	1.22074	-0.299341	0.335012	1.47859	0.49159	0.905011	4.1002	0.519287	0.705895	-0.52487	-0.69641
-209	0.36557	0.33745	-0.100422	1.76626	1.70306	1.24858	-0.239498	0.277934	1.4663	0.412849	0.977446	4.02427	0.428833	0.636418	-0.382559	-0.755339
-208.5	0.399506	0.28815	-0.0675979	1.79127	1.63261	1.2476	-0.189692	0.307831	1.52974	0.35928	0.887354	4.1522	0.458764	0.641048	-0.185925	-0.722565
-208	0.335603	0.129527	0.0333139	1.83566	1.60319	1.28229	-0.202893	0.270635	1.43898	0.276779	0.917931	4.22802	0.558923	0.568229	-0.116158	-0.687566
-207.5	0.42551	0.0579749	0.112221	1.89005	1.51415	1.42034	-0.115801	0.249831	1.42065	0.422851	0.818619	4.14846	0.528654	0.522925	-0.211359	-0.7324
-207	0.369742	-0.0136796	-0.0102491	1.82477	1.59851	1.45258	0.0111344	0.341156	1.3731	0.526838	0.72447	4.0582	0.651804	0.434033	-0.28632	-0.630095
-206.5	0.324078	-0.0749926	0.046028	1.74588	1.628	1.45486	-0.106375	0.264099	1.29051	0.447906	0.866434	4.17316	0.775358	0.494238	-0.226845	-0.627453
-206	0.258078	-0.00323147	0.0271882	1.67036	1.43797	1.37887	-0.178302	0.224575	1.35669	0.406881	0.814997	4.13351	0.733118	0.54903	-0.00962352	-0.598804
-205.5	0.264255	0.0294687	0.00133314	1.63147	1.54295	1.38843	-0.38873	0.189288	1.48586	0.539687	0.81821	4.03992	0.563451	0.580897	0.140252	-0.558143
-205	0.163536	0.205307	0.021864	1.66814	1.62673	1.2862	-0.515399	0.278596	1.37576	0.514804	0.846646	4.07042	0.569082	0.518891	-0.185601	-0.593344
-204.5	0.203884	0.241504	-0.0861078	1.6342	1.54714	1.10245	-0.547648	0.28027	1.30831	0.679652	0.893577	4.07171	0.488684	0.616889	-0.507147	-0.55825
-204	0.279575	0.296472	-0.132664	1.63861	1.4883	1.05605	-0.511488	0.178608	1.296	0.722645	0.898628	3.9454	0.523522	0.819672	-0.709303	-0.546689
-203.5	0.321307	0.221953	0.0238127	1.50081	1.4459	1.11726	-0.356208	0.15351	1.01229	0.59354	0.847699	3.89097	0.465064	0.858519	-0.907116	-0.63138
-203	0.261333	0.169149	0.0667131	1.50583	1.42773	1.03063	-0.207566	0.204126	0.939842	0.375968	0.672771	3.98045	0.593513	0.804294	-1.04167	-0.774158
-202.5	0.291243	0.200114	0.00552072	1.47327	1.42499	1.0463	-0.138365	0.122519	0.951788	0.301894	0.571264	3.91774	0.649626	0.644271	-1.20755	-0.524382
-202	0.2826	0.175569	0.0135727	1.60796	1.34341	1.12661	-0.122261	0.224621	0.981855	0.250535	0.648261	3.72938	0.713851	0.59482	-1.28887	-0.531612
-201.5	0.251361	0.128617	0.111142	1.46142	1.21156	1.12734	-0.126502	0.180373	1.0236	0.490867	0.687825	3.71572	0.755004	0.620986	-1.14773	-0.624485
-201	0.232396	0.102211	0.0168007	1.33777	1.24258	1.11922	-0.13801	0.256573	1.11597	0.429381	0.682141	3.81835	0.725147	0.706243	-0.989341	-0.648676
-200.5	0.253901	0.0791739	0.114369	1.2314	1.3344	1.15312	-0.258898	0.250193	0.982546	0.539597	0.562863	3.67092	0.610849	0.592555	-0.766769	-0.645557
-200	0.129808	0.0622984	0.145269	1.14112	1.27796	1.22847	-0.272046	0.303556	0.818703	0.47689	0.564696	3.80489	0.535953	0.456481	-0.434145	-0.62554
-199.5	0.114886	0.112002	0.0234039	1.10751	1.2824	1.17255	-0.286487	0.385321	0.596895	0.689726	0.641629	3.69768	0.778413	0.438627	-0.27688	-0.615666
-199	0.0083602	-0.0815906	0.071683	1.05864	1.18439	1.00259	-0.178959	0.389521	0.573302	0.657444	0.652666	3.51981	0.822468	0.325046	-0.406829	-0.65779
-198.5	-0.00223572	-0.160633	0.0216174	1.02495	1.239	0.943255	-0.197811	0.39237	0.643831	0.606684	0.483173	3.49702	0.717956	0.30861	-0.445557	-0.653007
-198	-0.0164221	-0.216832	0.00437897	1.07699	1.20579	0.886181	-0.359006	0.271072	0.756608	0.610056	0.516006	3.41493	0.599278	0.301635	-0.626568	-0.554222
-197.5	-0.10292	-0.367142	-0.157891	1.07094	1.22233	0.877501	-0.480536	0.372717	0.800852	0.627241	0.602084	3.42605	0.69124	0.263386	-0.859038	-0.654276
-197	-0.0789738	-0.239178	-0.193417	1.01687	1.26452	0.946443	-0.502092	0.321721	0.790394	0.728316	0.523465	3.48256	0.561175	0.158505	-1.14013	-0.654257
-196.5	-0.0419235	-0.204586	-0.11523	0.947874	1.31282	0.924948	-0.548172	0.372094	0.715996	0.845524	0.512022	3.3966	0.335939	0.19795	-1.35767	-0.5699
-196	-0.0636856	-0.0128536	-0.097416	0.850591	1.39685	0.927357	-0.639503	0.335157	0.742438	0.858375	0.62241	3.42206	0.242243	0.143213	-1.44151	-0.448183
-195.5	-0.0965335	0.112488	-0.0122306	0.770245	1.33374	0.831707	-0.455436	0.2301	0.671834	0.707328	0.490479	3.52078	0.304181	0.185666	-1.44059	-0.479969
-195	-0.0473482	0.191923	0.146987	0.786524	1.15261	0.903177	-0.428714	0.0754578	0.626225	0.430661	0.52498	3.67109	0.440463	0.19869	-1.26638	-0.480127
-194.5	-0.13246	0.448522	0.175374	0.805098	1.17178	0.841891	-0.310159	0.0388833	0.628378	0.332269	0.570989	3.51804	0.40087	0.179353	-1.2626	-0.475902
-194	-0.0768485	0.519373	0.100515	0.877705	1.19594	0.767144	-0.207041	0.0371065	0.720292	0.220239	0.455637	3.43691	0.580263	-0.135309	-1.19696	-0.409089
-193.5	-0.0832725	0.500226	0.204374	0.803066	1.29743	0.740689	-0.0293571	-0.00679063	0.934978	0.345968	0.433363	3.36969	0.446171	-0.140884	-1.32758	-0.281952
-193	-0.0555914	0.417032	0.14221	0.743287	1.30154	0.833336	0.091296	-0.0493051	0.952708	0.374362	0.475933	3.39211	0.516294	-0.104561	-1.22729	-0.287477
-192.5	-0.0980074	0.390793	0.157132	0.741256	1.47794	0.819601	-0.0562748	0.0180901	0.739253	0.703855	0.434047	3.51851	0.361877	-0.0111075	-1.11489	-0.314956
-192	0.0340303	0.334062	0.0847748	0.722424	1.44812	0.729453	-0.212725	0.0230907	0.872178	0.898464	0.426638	3.53571	0.331274	0.091635	-0.876421	-0.30417
-191.5	-0.0141354	0.266836	0.0616787	0.804105	1.40764	0.720412	-0.423331	0.0566687	0.706979	0.882965	0.327384	3.48483	0.268711	0.165584	-0.696359	-0.184125
-191	-0.0507452	0.208352	0.119856	0.914477	1.41924	0.702059	-0.608672	0.0448522	0.600691	0.81513	0.261297	3.51446	0.306629	0.150446	-0.556903	-0.161946
-190.5	-0.0717754	0.276925	0.0994174	0.877025	1.33248	0.705731	-0.813971	0.122848	0.610675	0.830268	0.329118	3.52496	0.398014	0.155441	-0.56241	-0.0725201
-190	-0.165308	0.293576	-0.0448379	0.92225	1.3512	0.60728	-1.02053	0.153475	0.798706	0.53346	0.452737	3.39026	0.421442	0.223346	-0.750754	-0.146573
-189.5	-0.127107	0.157382	0.0377205	1.04484	1.23248	0.59655	-1.0427	0.206356	0.786749	0.431736	0.389229	3.39532	0.34078	0.254306	-0.828329	-0.15869
-189	0.0329724	0.0502561	0.0795955	1.01216	1.15191	0.626144	-1.02231	0.20568	0.761948	0.452154	0.346402	3.35922	0.15377	0.197091	-0.880107	-0.23015
-188.5	-0.0247768	0.0294858	0.169588	1.04318	1.06219	0.575051	-0.873297	0.247176	0.898203	0.484067	0.454318	3.3914	0.0793721	0.105389	-1.09051	-0.0291296
-188	0.0388412	-0.0175272	0.284141	1.02496	1.01558	0.554721	-0.970398	0.377517	0.79127	0.446462	0.34137	3.40297	-0.042763	0.186586	-1.08433	-0.00578825
-187.5	0.0938126	0.0613415	0.28591	1.15732	0.953298	0.77084	-0.843328	0.269646	0.814747	0.538565	0.347764	3.36681	0.0909878	0.165568	-1.20555	0.0205436
-187	0.119663	0.0810862	0.212388	1.09202	0.920569	0.584225	-0.665549	0.233839	0.676977	0.563108	0.340232	3.39811	0.114774	0.23962	-1.00138	-0.0178323
-186.5	0.118943	-0.0540963	0.00960984	1.05288	0.651791	0.63192	-0.472688	0.173465	0.660747	0.522604	0.479727	3.4104	0.303437	0.331283	-0.881689	0.0123599
-186	0.0899052	0.0318166	-0.0721722	0.95123	0.62048	0.477169	-0.285545	0.377435	0.681168	0.853908	0.505632	3.38736	0.303673	0.328804	-0.8497	-2.44235e-05
-185.5	0.130138	-0.082847	-0.0198621	0.97723	0.701366	0.534619	-0.308006	0.321647	0.752449	0.830884	0.466562	3.24145	0.0208774	0.212561	-0.803252	-0.0849541
-185	0.0982261	-0.107111	-0.0489795	0.8073	0.624214	0.347905	-0.462857	0.30232	0.634084	0.747925	0.504034	3.32008	-0.0280798	0.286909	-0.715801	-0.23722
-184.5	-0.0762636	-0.16159	-0.173949	0.793817	0.580944	0.426969	-0.704648	0.13518	0.65646	0.624497	0.551255	3.31373	-0.171354	0.404217	-0.698056	-0.276984
-184	-0.126336	-0.149776	-0.168415	0.82309	0.556674	0.280376	-0.836009	0.146779	0.491082	0.626484	0.33426	3.41738	-0.187536	0.480488	-0.708535	-0.314684
-183.5	-0.185835	0.0399981	0.0849824	0.867558	0.637678	0.292501	-0.820856	-0.0288277	0.317933	0.587199	0.203167	3.3609	-0.159612	0.442228	-0.624566	-0.389641
-183	-0.19981	0.149664	0.139359	0.766576	0.513197	0.266753	-0.865735	0.052271	0.378607	0.489259	0.324274	3.27565	-0.187036	0.301076	-0.593563	-0.429287
-182.5	-0.227073	0.0654291	0.259527	0.81986	0.330251	0.219001	-0.859995	0.00904776	0.382717	0.528707	0.373306	3.33747	-0.168517	0.297349	-0.609847	-0.320885
-182	-0.173385	0.0230602	0.364913	0.846699	0.37378	0.347939	-0.866457	0.0251525	0.489449	0.491063	0.296973	3.18094	-0.0519544	0.372388	-0.565953	-0.30143
-181.5	-0.267792	0.0910374	0.323917	0.81964	0.317844	0.322055	-0.829772	0.05645	0.458908	0.554651	0.394273	2.93724	-0.159959	0.294123	-0.63443	-0.37501
-181	-0.0824235	-0.0575982	0.282761	0.720343	0.306531	0.342147	-0.60991	0.155832	0.620087	0.46306	0.441827	2.98831	-0.260666	0.30931	-0.545908	-0.288585
-180.5	-0.124486	-0.208951	0.251362	0.726653	0.169838	0.430146	-0.549794	0.0766967	0.523504	0.426111	0.391046	3.15536	-0.386131	0.321145	-0.482926	-0.38946
-180	-0.189674	-0.0968915	0.261446	0.608029	0.097806	0.428009	-0.513194	0.122498	0.405061	0.434412	0.351804	3.18818	-0.468765	0.303505	-0.317797	-0.495927
-179.5	-0.274856	-0.0149221	0.171848	0.747487	0.0982556	0.428259	-0.458983	0.211617	0.224984	0.472201	0.344632	3.22344	-0.296423	0.285147	-0.0495586	-0.436875
-179	-0.228466	0.0239936	0.178525	0.704575	0.11625	0.386466	-0.44104	0.167143	0.295902	0.505508	0.359416	3.06594	-0.29052	0.211569	-0.289896	-0.414367
-178.5	-0.0779347	0.128609	0.24469	0.7251	0.155092	0.354776	-0.656233	0.24093	0.25827	0.683336	0.409025	2.98314	-0.35463	0.200551	-0.450693	-0.446962
-178	-0.201772	0.00688242	0.118614	0.686057	0.2088	0.313629	-0.773226	0.251333	0.347623	0.897545	0.517207	2.96344	-0.437604	0.1706	-0.597693	-0.429538
-177.5	-0.216188	-0.167938	0.0187681	0.604081	0.338296	0.0514094	-0.888388	0.313091	0.353099	0.887349	0.520677	2.81412	-0.395152	0.240461	-0.631521	-0.512453
-177	-0.34915	-0.381123	0.0630999	0.579958	0.362918	0.051344	-0.78332	0.383253	0.407257	0.751145	0.570532	2.81837	-0.716607	0.262532	-0.817686	-0.552763
-176.5	-0.437338	-0.439113	0.145022	0.554713	0.189664	0.0113046	-0.713545	0.335527	0.36543	0.707022	0.543804	2.92422	-0.736332	0.217483	-0.927316	-0.484379
-176	-0.435854	-0.428249	0.198244	0.642298	-0.0238534	-0.0911466	-0.70505	0.290294	0.216109	0.770286	0.573145	2.8159	-0.826974	0.221749	-0.984534	-0.552685
-175.5	-0.415369	-0.235885	0.219927	0.557128	-0.110405	-0.0290456	-0.677121	0.345198	0.179988	0.766581	0.548609	2.84168	-0.595026	0.22218	-0.822957	-0.58113
-175	-0.378425	-0.14898	0.275366	0.569749	0.0235612	0.016613	-0.670078	0.197989	0.234482	0.745752	0.462418	2.87322	-0.509784	0.216263	-0.571908	-0.445854
-174.5	-0.32443	-0.0215048	0.148556	0.608206	0.0357159	-0.00677041	-0.666684	0.227738	0.250855	0.794414	0.387986	2.93785	-0.491294	0.205859	-0.782506	-0.46311
-174	-0.314269	-0.0131023	0.186529	0.579369	-0.0819236	0.000488365	-0.695372	0.101808	0.274842	0.491819	0.403498	2.82255	-0.407637	0.0827077	-0.812742	-0.358983
-173.5	-0.345215	-0.0438979	0.167324	0.493776	0.0103548	-0.077662	-0.601819	0.149055	0.493349	0.36309	0.273568	2.70556	-0.365564	0.122983	-0.882926	-0.378788
-173	-0.393473	-0.175709	0.131826	0.526797	-0.064262	0.108451	-0.546383	0.200564	0.418065	0.561587	0.30425	2.57972	-0.377479	0.1146	-0.902088	-0.330017
-172.5	-0.336237	-0.306329	0.251481	0.49757	-0.0254715	0.200029	-0.443355	0.179964	0.331415	0.552047	0.320177	2.56431	-0.477676	0.127618	-0.871691	-0.426965
-172	-0.437298	-0.25076	0.0934664	0.335758	-0.158296	0.262162	-0.461005	0.159816	0.337377	0.569551	0.324287	2.58896	-0.616363	0.198223	-0.797921	-0.343162
-171.5	-0.42907	-0.0672381	0.191946	0.343403	-0.208744	0.139131	-0.557893	0.160862	0.193539	0.534952	0.323691	2.48712	-0.653364	0.2713	-0.801354	-0.307926
-171	-0.395191	0.118073	0.157046	0.430494	-0.174795	0.124506	-0.695421	0.119179	0.0820306	0.629107	0.389167	2.3684	-0.657767	0.158619	-0.843179	-0.401666
-170.5	-0.411499	0.242255	0.195582	0.538565	-0.228618	0.198645	-0.982393	0.211049	0.153188	0.535598	0.385216	2.29253	-0.511898	0.0695963	-1.02834	-0.32142
-170	-0.453861	0.441626	0.10321	0.717287	-0.283354	0.252518	-0.999005	0.20842	0.327791	0.437275	0.46818	2.24703	-0.395213	0.130322	-0.741389	-0.260012
-169.5	-0.491892	0.360092	0.0934739	0.745152	-0.374613	0.288281	-0.988809	0.123326	0.35454	0.506747	0.39714	2.16218	-0.606782	0.367899	-0.867059	-0.198725
-169	-0.463992	0.175399	0.141444	0.650183	-0.392285	0.269807	-1.12938	0.211913	0.363539	0.469907	0.376915	2.25848	-0.852958	0.317849	-0.967888	-0.273854
-168.5	-0.458799	-0.132475	0.0670935	0.630668	-0.412105	0.105364	-1.02869	0.382233	0.345957	0.441115	0.493327	2.2124	-0.869817	0.168224	-1.15757	-0.312123
-168	-0.499188	-0.298368	0.0460156	0.712241	-0.462424	0.0812592	-0.898251	0.377047	0.339176	0.508212	0.66429	2.19505	-1.1033	0.0618756	-1.05878	-0.26162
-167.5	-0.476323	-0.247614	0.204746	0.83532	-0.556058	0.0575374	-0.827348	0.276749	0.313038	0.409723	0.724216	2.25964	-0.990721	0.00743952	-0.706842	-0.216432
-167	-0.549995	-0.264862	0.224474	0.811012	-0.562518	0.0106932	-0.684427	0.22725	0.274358	0.308766	0.726464	2.10995	-0.892797	0.0768345	-0.76385	-0.175102
-166.5	-0.48462	-0.0550264	-0.0271081	0.81874	-0.585823	0.133682	-0.707072	0.208781	0.282944	0.305338	0.68699	2.03448	-0.817425	0.0990705	-0.968748	-0.0741858
-166	-0.594908	-0.00386775	-0.217385	0.75971	-0.618166	0.276701	-0.593965	0.207278	0.265583	0.386344	0.742175	2.02645	-0.946602	0.0785755	-1.15616	-0.101212
-165.5	-0.61548	0.0995905	-0.377351	0.728569	-0.491897	0.236003	-0.573135	0.115444	0.386355	0.507745	0.69816	1.98892	-1.14811	0.11295	-1.16162	-0.111068
-165	-0.646882	-0.0113573	-0.404853	0.675574	-0.34578	0.160564	-0.554449	0.128534	0.307669	0.498152	0.758689	1.83909	-1.21709	0.071664	-1.16633	-0.118897
-164.5	-0.545789	0.0519874	-0.354677	0.639222	-0.527754	0.186236	-0.555577	0.0730331	0.277627	0.442228	0.621329	1.78287	-1.24345	0.0424029	-1.14614	-0.177217
-164	-0.597896	0.184785	-0.267929	0.465564	-0.468249	0.229025	-0.472107	0.0204828	0.183263	0.558153	0.592004	1.72539	-1.10029	0.0805407	-1.37461	-0.256793
-163.5	-0.5965	0.195813	-0.235709	0.383518	-0.347527	0.166968	-0.598277	-0.121806	-0.176152	0.561228	0.610916	1.61126	-1.07636	0.0995633	-1.3798	-0.354827
-163	-0.604937	0.226853	-0.162612	0.412694	-0.338325	0.191009	-0.652896	-0.0365349	-0.186652	0.530955	0.577224	1.55363	-0.931937	-0.0189215	-1.26299	-0.27158
-162.5	-0.632544	0.101485	-0.0740334	0.404172	-0.360961	0.21916	-0.671236	-0.0162541	-0.0401647	0.497108	0.469045	1.47113	-0.836213	-0.193235	-1.02841	-0.356563
-162	-0.580675	-0.0630421	-0.0208571	0.509	-0.448599	0.25265	-0.64113	0.0391372	0.0191225	0.69093	0.386155	1.28345	-0.795821	-0.189495	-0.968164	-0.50013
-161.5	-0.666566	-0.200456	-0.0555549	0.487852	-0.561117	0.154148	-0.454344	-0.0034413	-0.066046	0.795484	0.520142	1.11778	-0.926681	-0.27281	-0.873287	-0.471772
-161	-0.727715	-0.178566	-0.0191851	0.450321	-0.518202	0.22413	-0.456484	0.110094	0.132832	0.594439	0.51475	1.18826	-0.980649	-0.187174	-0.836489	-0.512441
-160.5	-0.686156	-0.172771	-0.0938622	0.355873	-0.552388	0.281206	-0.475405	0.197826	-0.0655262	0.357217	0.578027	1.20311	-1.11805	-0.064415	-0.865039	-0.596356
-160	-0.642491	-0.330142	-0.357945	0.244555	-0.597033	0.491489	-0.332357	0.300601	-0.122993	0.427639	0.599942	1.0539	-1.11972	-0.102654	-1.08798	-0.678058
-159.5	-0.582702	-0.219093	-0.473017	0.36825	-0.667236	0.399911	-0.475328	0.176596	-0.25134	0.387808	0.569458	1.04937	-1.01664	-0.0498473	-1.05031	-0.757322
-159	-0.616282	-0.199271	-0.533245	0.255607	-0.811819	0.278714	-0.469529	0.184999	-0.261645	0.356977	0.474307	0.930824	-0.956076	-0.213694	-0.980224	-0.698584
-158.5	-0.600635	-0.0211333	-0.543282	0.260146	-0.760218	0.314544	-0.439666	0.110215	-0.269646	0.424629	0.457569	0.915096	-0.991359	-0.268926	-0.995799	-0.712745
-158	-0.688955	-0.159305	-0.632953	0.1905	-0.788709	0.298819	-0.4816	-0.01718	-0.243802	0.54535	0.451762	0.871284	-1.12222	-0.393593	-1.24741	-0.775781
-157.5	-0.69028	-0.102022	-0.737515	0.251103	-0.687376	0.245542	-0.547488	0.0939794	-0.313576	0.577998	0.468628	0.889264	-0.940063	-0.415698	-1.30779	-0.669773
-157	-0.792169	0.0886761	-0.518145	0.256491	-0.664737	0.285465	-0.755396	0.109339	-0.179726	0.840357	0.332989	0.874724	-1.04885	-0.505309	-1.32608	-0.644436
-156.5	-0.72213	0.0434261	-0.32164	0.0703512	-0.704449	0.221459	-0.882857	0.173477	-0.201268	0.849946	0.358068	0.781369	-1.10952	-0.565922	-1.20549	-0.773784
-156	-0.736059	0.0332236	-0.200619	-0.0113731	-0.685625	0.134042	-0.75318	0.00873462	-0.28957	0.655808	0.53405	0.71756	-1.20637	-0.506914	-1.15548	-0.713311
-155.5	-0.722741	-0.042736	-0.151371	0.131029	-0.874513	0.061908	-0.700111	-0.0210569	-0.291621	0.612246	0.480498	0.770616	-1.01655	-0.309069	-0.91944	-0.662939
-155	-0.712862	-0.256919	-0.190295	0.27241	-0.804413	-0.00280706	-0.817365	-0.149977	-0.368262	0.706904	0.499491	0.626493	-0.851969	-0.31297	-0.690511	-0.72855
-154.5	-0.786964	-0.397526	-0.136856	0.27724	-0.685774	0.000374878	-0.881846	-0.0602443	-0.304352	0.841755	0.501134	0.485731	-0.962785	-0.387712	-0.893498	-0.791163
-154	-0.734972	-0.345043	-0.0983785	0.237623	-0.847345	0.0359074	-0.904446	-0.0800054	-0.255942	1.04892	0.519119	0.432597	-0.909412	-0.309799	-1.24511	-0.724892
-153.5	-0.739424	-0.0458035	-0.311	0.223904	-0.938135	0.055556	-0.874582	-0.131707	0.0494647	1.06626	0.399745	0.402798	-0.945129	-0.240082	-1.5612	-0.63022
-153	-0.701643	0.0831039	-0.272823	0.140277	-0.902131	-0.0716104	-0.85157	-0.109278	-0.0551087	0.957291	0.639226	0.574871	-1.01436	-0.236423	-1.79604	-0.65415
-152.5	-0.784526	0.267273	-0.245135	0.133199	-0.770359	-0.0393368	-0.70316	0.0141947	-0.0935101	0.91115	0.524568	0.625183	-1.07334	-0.215877	-1.74403	-0.735983
-152	-0.758936	0.35754	-0.322278	0.110883	-0.916925	-0.0814019	-0.595355	-0.00250544	-0.20395	0.873301	0.539246	0.682911	-1.09852	-0.290888	-1.42097	-0.768998
-151.5	-0.800306	0.407906	-0.495181	0.136262	-0.929621	-0.117869	-0.731444	0.0649217	-0.209227	0.807884	0.554119	0.657285	-1.16846	-0.226301	-1.18057	-0.714058
-151	-0.744863	0.271629	-0.601223	0.200422	-0.896056	-0.137033	-0.76804	-0.16827	-0.361581	0.901733	0.587898	0.536581	-1.01758	-0.251849	-1.09474	-0.693727
-150.5	-0.706393	0.184172	-0.658316	0.289649	-0.781723	-0.169755	-0.771981	-0.0405181	-0.291455	0.886471	0.483894	0.366224	-0.977867	-0.345158	-0.808824	-0.74673
-150	-0.763927	0.143494	-0.478679	0.334151	-0.764671	-0.09159	-0.776154	0.00586874	-0.106297	0.894753	0.561655	0.345213	-0.915194	-0.325046	-0.825283	-0.731933
-149.5	-0.848473	0.0648763	-0.37923	0.408261	-0.76538	-0.0515174	-0.899805	-0.135516	-0.0577412	0.763009	0.424227	0.270665	-1.01849	-0.4806	-0.910596	-0.806462
-149	-0.739424	-0.135277	-0.179309	0.4406	-0.859472	-0.084093	-0.927029	0.0517233	-0.0453994	0.475702	0.48731	0.273031	-1.12823	-0.435981	-0.9052	-0.771476
-148.5	-0.570331	-0.315177	-0.109397	0.48234	-0.845025	0.0342265	-1.13282	0.07041	-0.0898569	0.436156	0.377909	0.37106	-1.0763	-0.402335	-0.881353	-0.82188
-148	-0.695344	-0.280557	-0.069849	0.544325	-0.815576	-0.009136	-1.03252	0.0256596	-0.130957	0.4861	0.411494	0.326053	-1.08259	-0.46941	-0.675304	-0.654295
-147.5	-0.859425	0.0174046	-0.0476392	0.523724	-0.920528	0.0322823	-1.05225	0.0415862	-0.0965905	0.337975	0.273645	0.345713	-1.17082	-0.594841	-0.598703	-0.604413
-147	-0.947846	0.0198097	0.00286014	0.630276	-1.12881	-0.177986	-1.10836	0.0374981	-0.106592	0.143737	0.211072	0.293099	-1.06534	-0.62059	-0.622956	-0.679649
-146.5	-1.08616	0.143171	-0.219236	0.773473	-1.11354	-0.21326	-1.07118	-0.083539	-0.171289	0.0474088	0.170164	0.28928	-0.915906	-0.650492	-0.747339	-0.649104
-146	-0.983163	0.209002	-0.1939	0.693311	-1.1533	-0.160538	-0.908042	-0.0680684	-0.0835683	0.0715301	0.256448	0.21641	-1.04102	-0.673631	-1.15553	-0.799123
-145.5	-0.96843	0.192742	-0.306841	0.635595	-1.03902	-0.268783	-0.963277	-0.212694	-0.0337209	0.162721	0.281772	0.0507209	-1.25807	-0.584749	-1.54136	-0.669552
-145	-0.923155	0.0750567	-0.340434	0.478369	-0.859653	-0.330895	-0.844227	-0.188445	-0.0690435	0.259432	0.280507	0.0957428	-1.36959	-0.622836	-1.68004	-0.652888
-144.5	-0.946647	0.178093	-0.484289	0.352614	-0.941221	-0.225603	-0.800453	-0.243885	-0.0822667	0.303367	0.299335	0.101418	-1.41483	-0.551628	-1.61167	-0.81139
-144	-0.951283	0.213283	-0.633828	0.375498	-0.866017	-0.275986	-0.71682	-0.23285	-0.236686	0.256663	0.24172	0.0952636	-1.37059	-0.412303	-1.37671	-0.786561
-143.5	-0.955788	0.333649	-0.588581	0.329492	-0.925894	-0.328335	-0.850065	-0.386402	-0.42027	0.224812	0.316458	0.144536	-1.32481	-0.481592	-1.11487	-0.74356
-143	-0.990536	0.359711	-0.477577	0.359522	-0.832398	-0.302566	-0.820178	-0.282742	-0.500566	0.253208	0.247451	0.123862	-1.30005	-0.442229	-1.11035	-0.71648
-142.5	-1.14991	0.32413	-0.361271	0.249205	-0.803435	-0.429491	-0.717107	-0.261951	-0.254038	0.329328	0.15262	-0.0113628	-1.21007	-0.490943	-1.16198	-0.717738
-142	-1.15187	0.349103	-0.417335	0.220959	-0.875309	-0.415969	-0.47164	-0.179913	-0.216021	0.444068	0.28388	-0.179873	-1.2071	-0.592155	-1.14824	-0.587317
-141.5	-1.21585	0.221955	-0.459216	0.135243	-0.889471	-0.40124	-0.521093	-0.127557	-0.11987	0.486184	0.220206	-0.234577	-1.18681	-0.584271	-1.28296	-0.731698
-141	-1.13505	0.106619	-0.388138	-0.0131645	-0.901598	-0.392462	-0.629652	-0.153938	-0.0625401	0.575771	0.338741	-0.0566299	-1.29501	-0.531911	-1.46067	-0.826088
-140.5	-1.17237	0.0784922	-0.491753	0.00116655	-0.836228	-0.447363	-0.698445	-0.239157	-0.0816117	0.536269	0.417996	-0.094975	-1.37357	-0.579195	-1.67767	-0.832091
-140	-1.18315	-0.0403825	-0.466548	-0.0517974	-0.708904	-0.273115	-0.643014	-0.115425	-0.254814	0.697909	0.32676	-0.0318819	-1.32932	-0.623824	-1.68698	-0.956246
-139.5	-1.20621	-0.143027	-0.429952	-0.102135	-0.584075	-0.262152	-0.696242	-0.0502446	-0.423697	0.659075	0.413385	-0.00539021	-1.35458	-0.684142	-1.57786	-0.930567
-139	-1.22159	-0.247875	-0.486409	-0.134074	-0.775263	-0.430395	-0.66647	0.0275239	-0.361201	0.581617	0.43025	-0.0758561	-1.23796	-0.671762	-1.43594	-0.844902
-138.5	-1.21548	-0.0539407	-0.598305	-0.0733114	-0.858609	-0.438545	-0.622577	-0.0635769	-0.33014	0.575651	0.379012	-0.028879	-1.14779	-0.684228	-1.30357	-0.809464
-138	-1.21844	-0.0392473	-0.648606	-0.00299848	-0.772679	-0.428126	-0.668189	-0.224681	-0.42721	0.490326	0.392594	-0.157772	-1.36668	-0.78998	-1.36094	-0.861816
-137.5	-1.08362	-0.290481	-0.841183	-0.0290747	-0.784598	-0.46919	-0.622436	-0.0723079	-0.359984	0.482868	0.369716	-0.108511	-1.34894	-0.687133	-1.29508	-0.974786
-137	-1.2633	-0.408238	-0.792991	0.0229314	-0.739685	-0.36457	-0.736126	0.0331189	-0.276803	0.392281	0.258914	0.053418	-1.29515	-0.755902	-1.26047	-0.939427
-136.5	-1.25539	-0.455569	-0.657988	-0.00419006	-0.633925	-0.423269	-0.84626	0.0401272	-0.307869	0.457957	0.208089	-0.055174	-1.28184	-0.75361	-1.22054	-0.796927
-136	-1.24379	-0.504991	-0.633317	0.0430523	-0.60244	-0.466848	-1.00017	-0.0998797	-0.418761	0.351349	0.274174	-0.0905759	-1.39886	-0.671569	-1.02699	-0.985611
-135.5	-1.18869	-0.511003	-0.507879	0.0570822	-0.692299	-0.506204	-0.900601	-0.0514164	-0.424279	0.296678	0.245457	-0.107157	-1.26801	-0.647271	-0.881174	-0.957192
-135	-1.23805	-0.330151	-0.539443	0.046447	-0.828911	-0.40436	-0.873496	-0.0804682	-0.457963	0.29766	0.212434	-0.0424081	-1.19106	-0.584122	-0.759628	-0.822558
-134.5	-1.17466	-0.2743	-0.532942	0.0734901	-0.745072	-0.381127	-0.801581	-0.138917	-0.407479	0.142073	0.134814	-0.0973049	-1.11032	-0.811297	-0.903193	-0.756962
-134	-1.2515	-0.333319	-0.467482	0.140326	-0.749612	-0.369266	-0.700426	-0.323948	-0.252099	0.0259827	0.197546	-0.137482	-1.19074	-0.842875	-1.04002	-0.608989
-133.5	-1.30751	-0.159791	-0.564152	0.0941895	-0.759936	-0.304769	-0.612491	-0.231515	-0.0511444	-0.153244	0.199011	-0.10507	-1.10251	-1.01305	-1.20005	-0.616326
-133	-1.19188	-0.0715047	-0.528637	0.172633	-0.703335	-0.326633	-0.445176	-0.23393	-0.0221485	0.0194818	0.302864	0.0103219	-1.1596	-0.837356	-1.37052	-0.741819
-132.5	-1.19439	0.0156702	-0.598958	0.100671	-0.790699	-0.514753	-0.358785	-0.163325	-0.106919	0.145358	0.477022	0.115044	-1.16512	-0.948703	-1.4011	-0.830287
-132	-1.16963	-0.185368	-0.632242	0.20884	-0.907555	-0.399858	-0.227145	-0.114397	-0.293816	0.1731	0.396296	0.10719	-1.1515	-0.888718	-1.46223	-0.877852
-131.5	-1.26159	-0.230331	-0.677917	0.124446	-0.811959	-0.504952	-0.329578	-0.136197	-0.202802	0.148338	0.35107	0.155682	-1.30838	-0.780853	-1.56554	-0.900842
-131	-1.2104	-0.277979	-0.67346	0.247034	-0.799495	-0.444364	-0.272872	-0.254326	-0.316598	0.0223781	0.345006	0.0634313	-1.16435	-0.769994	-1.51069	-0.896933
-130.5	-1.13329	-0.370777	-0.641383	0.27145	-0.653522	-0.421479	-0.21798	-0.0848376	-0.341044	-0.0151983	0.169172	0.0593523	-1.0045	-0.80084	-1.63238	-0.849272
-130	-1.11493	-0.335335	-0.62423	0.407394	-0.649596	-0.556956	-0.31922	-0.0912786	-0.196054	0.121625	0.0656281	0.0410007	-1.09922	-0.690033	-1.29618	-0.856767
-129.5	-1.05845	-0.280439	-0.634925	0.26808	-0.66199	-0.49444	-0.226945	-0.0919686	-0.165429	0.198428	0.11187	0.0333681	-1.19919	-0.692181	-1.30605	-0.749608
-129	-1.02431	-0.268437	-0.575847	0.256736	-0.640159	-0.499161	-0.404785	-0.143474	-0.179673	0.28235	0.0436772	0.0970702	-1.21814	-0.773716	-1.23698	-0.738418
-128.5	-1.06526	-0.253159	-0.531382	0.281763	-0.635449	-0.474683	-0.567396	-0.135336	-0.162418	0.184263	0.113397	0.176717	-1.2131	-0.680922	-1.32565	-0.781086
-128	-1.13797	-0.25228	-0.509865	0.27653	-0.503314	-0.405785	-0.600462	-0.0611736	-0.165935	-0.0156362	0.111415	0.20883	-1.27021	-0.712105	-1.30865	-0.833922
-127.5	-1.22628	-0.0410536	-0.466977	0.30874	-0.539866	-0.302264	-0.771107	-0.060764	-0.30557	0.140336	0.179398	0.218729	-1.34889	-0.695505	-1.4361	-0.858039
-127	-1.19112	-0.0430788	-0.522373	0.369411	-0.484983	-0.303776	-0.856291	-0.0497294	-0.271677	0.0873926	0.128761	0.147616	-1.27746	-0.719604	-1.52951	-0.687461
-126.5	-1.17315	-0.18333	-0.697882	0.383684	-0.529063	-0.303011	-0.846782	-0.167567	-0.214695	0.198962	0.288379	0.191337	-1.13638	-0.614452	-1.46731	-0.736108
-126	-1.09399	-0.0258921	-0.938046	0.264363	-0.694186	-0.468294	-0.904091	-0.0639501	-0.215382	0.223551	0.214388	0.162687	-1.09526	-0.619228	-1.3312	-0.765456
-125.5	-1.19825	0.0197138	-0.947447	0.195849	-0.747846	-0.539949	-1.01939	-0.0546853	-0.303765	0.268432	0.251505	-0.00962101	-1.1407	-0.651383	-1.37227	-0.730542
-125	-1.12764	-0.080473	-0.828605	0.203177	-0.733738	-0.514329	-0.93464	-0.0545696	-0.340734	0.300361	0.267525	-0.000891311	-1.2546	-0.649622	-1.35232	-0.885892
-124.5	-1.1439	-0.279673	-0.827363	0.0734516	-0.625415	-0.322488	-0.841919	-0.135493	-0.323832	0.127122	0.288169	0.140852	-1.20968	-0.688877	-1.35605	-0.849807
-124	-1.20468	-0.185396	-0.778853	0.0222777	-0.6153	-0.296006	-0.756012	-0.0663394	-0.432686	0.239606	0.193569	0.0739193	-1.14836	-0.596575	-1.24988	-0.806715
-123.5	-1.23347	-0.149883	-0.679766	0.0131818	-0.677735	-0.396647	-0.752814	-0.242096	-0.544356	0.346317	0.258643	0.0909086	-1.17484	-0.620794	-1.06565	-0.828346
-123	-1.20556	-0.0929086	-0.748862	-0.0527791	-0.677359	-0.439041	-0.779306	-0.401289	-0.634889	0.443	0.111207	-0.000325901	-1.14359	-0.701281	-1.09586	-0.909526
-122.5	-1.14916	-0.071691	-0.723368	-0.00454196	-0.853663	-0.434132	-0.6891	-0.43864	-0.491428	0.396117	0.0317364	-0.0150574	-1.02437	-0.786502	-1.10004	-0.744972
-122	-1.05673	-0.0797891	-0.629175	0.0131747	-0.771753	-0.380843	-0.675665	-0.332995	-0.490426	0.567409	0.116349	-0.101311	-1.08566	-0.703635	-1.25348	-0.85752
-121.5	-0.979942	-0.00920824	-0.635736	-0.196104	-0.679457	-0.339735	-0.716537	-0.318572	-0.500507	0.737533	0.239388	-0.114942	-1.08231	-0.806315	-1.32758	-0.882222
-121	-1.02307	-0.248151	-0.653282	-0.18885	-0.670514	-0.192346	-0.73331	-0.251614	-0.433506	0.748525	0.333869	-0.00984351	-1.20014	-0.764308	-1.30184	-0.964542
-120.5	-1.0156	-0.383345	-0.71244	-0.279792	-0.62986	-0.287008	-0.725524	-0.233222	-0.538016	0.636903	0.295438	0.111298	-1.3256	-0.749475	-1.19145	-0.962276
-120	-1.04012	-0.51661	-0.784597	-0.171193	-0.717164	-0.297065	-0.792547	-0.0788491	-0.742744	0.458286	0.236095	0.269599	-1.28402	-0.768181	-1.11775	-1.01022
-119.5	-1.04231	-0.532107	-0.877337	-0.198339	-0.815857	-0.278472	-0.910645	-0.0433802	-0.774755	0.327831	0.306418	0.219786	-1.15355	-0.74335	-0.946071	-1.11456
-119	-1.05304	-0.606359	-0.685393	-0.242201	-0.922402	-0.281768	-1.01882	-0.073328	-0.83008	0.209995	0.158552	0.078589	-0.963784	-0.606946	-0.922053	-0.90336
-118.5	-0.976027	-0.540918	-0.614502	-0.305593	-0.908707	-0.285277	-1.0713	-0.221979	-0.802954	0.217324	0.122782	0.192522	-1.03242	-0.47462	-0.980922	-0.89828
-118	-1.09143	-0.420889	-0.597167	-0.231297	-0.766356	-0.22824	-1.18662	-0.247565	-0.799881	0.38085	0.0742308	0.104581	-1.16784	-0.623213	-1.19144	-1.02293
-117.5	-1.05621	-0.6329	-0.690035	-0.229881	-0.719123	-0.184422	-1.13018	-0.200993	-0.791989	0.359809	0.160317	0.108754	-1.16309	-0.666826	-1.1496	-1.02976
-117	-1.09941	-0.805447	-0.789346	-0.255689	-0.609261	-0.260083	-1.25059	-0.210101	-0.761631	0.436939	0.147283	0.0203207	-1.23568	-0.73686	-1.04902	-0.981081
-116.5	-1.06045	-0.753521	-0.769579	-0.344113	-0.716054	-0.287166	-1.26934	-0.0797219	-0.833449	0.525464	0.123995	-0.0255083	-1.35896	-0.70067	-1.05848	-1.03437
-116	-0.97367	-0.607677	-0.789252	-0.411736	-0.598132	-0.348449	-1.30877	-0.193646	-0.777728	0.467932	0.232788	-0.00708519	-1.46346	-0.762594	-1.13871	-0.995354
-115.5	-1.03983	-0.450081	-0.779049	-0.503612	-0.521472	-0.310788	-1.23787	-0.178247	-0.858118	0.426597	0.229937	0.0385548	-1.24043	-0.737684	-1.1523	-1.05302
-115	-1.02626	-0.290871	-0.709883	-0.542825	-0.458234	-0.294138	-1.30242	-0.318067	-0.886599	0.409803	0.167836	-0.0818692	-1.2164	-0.821293	-1.2145	-0.998179
-114.5	-1.06135	-0.32599	-0.618233	-0.484034	-0.470264	-0.309501	-1.27741	-0.235695	-0.882596	0.302438	0.108992	-0.0350346	-1.07399	-0.982957	-1.45945	-1.04045
-114	-0.834929	-0.347865	-0.491385	-0.470951	-0.554996	-0.442381	-1.21049	-0.387002	-0.68658	0.137524	0.0586172	-0.0073763	-1.04069	-1.14234	-1.52823	-1.0038
-113.5	-0.953743	-0.344136	-0.570557	-0.466242	-0.591399	-0.328692	-1.25305	-0.350229	-0.552415	0.295012	-0.0351167	-0.0894297	-1.04246	-1.10485	-1.66223	-0.992361
-113	-0.88989	-0.442593	-0.559534	-0.446749	-0.545421	-0.362805	-1.10039	-0.42642	-0.610109	0.373448	-0.0295268	-0.0975042	-1.12234	-1.07887	-1.63826	-0.994606
-112.5	-0.897673	-0.390937	-0.598556	-0.495659	-0.456473	-0.289736	-1.02682	-0.372248	-0.766555	0.419875	0.00592584	-0.0583368	-1.24094	-1.02377	-1.52122	-1.0146
-112	-0.814418	-0.213864	-0.613151	-0.543094	-0.618772	-0.217353	-0.874632	-0.422255	-0.783942	0.359246	0.0441468	0.0420374	-1.35431	-0.937678	-1.17441	-1.02205
-111.5	-0.876387	-0.241609	-0.642165	-0.521565	-0.595544	-0.35644	-0.720119	-0.506426	-0.734937	0.385083	-0.000941449	0.0629929	-1.38568	-0.909594	-1.08511	-0.953925
-111	-0.938901	-0.340962	-0.648634	-0.399208	-0.840638	-0.411728	-0.522907	-0.504747	-0.883272	0.376876	0.093486	-0.122498	-1.24745	-0.936829	-1.12458	-0.94278
-110.5	-0.920996	-0.38795	-0.765392	-0.315719	-0.765287	-0.431547	-0.574275	-0.39689	-0.882864	0.26717	0.0860237	-0.259586	-1.18067	-0.90848	-1.11114	-0.872984
-110	-0.938816	-0.399539	-0.897699	-0.277292	-0.733991	-0.460684	-0.625828	-0.480106	-0.864292	0.268529	0.0827556	-0.304615	-1.10733	-0.977192	-1.20252	-0.926123
-109.5	-0.934217	-0.27429	-0.999684	-0.303123	-0.714869	-0.383997	-0.467843	-0.440513	-0.675574	0.352376	-0.119309	-0.390451	-1.12611	-0.933339	-1.43766	-0.870278
-109	-1.01721	-0.12042	-1.08628	-0.329494	-0.642244	-0.398202	-0.583997	-0.57618	-0.700987	0.29296	-0.0771598	-0.270003	-1.18534	-0.982112	-1.50436	-0.999021
-108.5	-1.05161	-0.0459236	-0.902217	-0.273703	-0.71471	-0.388095	-0.515279	-0.491124	-0.699583	0.438232	-0.0917377	-0.131047	-1.18534	-1.00738	-1.49987	-0.915039
-108	-1.07785	-0.0189238	-0.787323	-0.322886	-0.681335	-0.318482	-0.724068	-0.386496	-0.745037	0.448051	-0.0202292	-0.0843637	-1.15629	-1.07258	-1.45608	-0.800907
-107.5	-1.14909	0.0873197	-0.602464	-0.29025	-0.7836	-0.432866	-1.09203	-0.527667	-0.737029	0.194572	0.105312	-0.196886	-1.24978	-1.06246	-1.54015	-0.91794
-107	-1.04677	-0.0778225	-0.610349	-0.304378	-0.897224	-0.4605	-1.19315	-0.583858	-0.643377	0.189562	0.122537	-0.366734	-1.21789	-1.0152	-1.50945	-0.960741
-106.5	-1.11296	-0.211864	-0.666768	-0.39108	-0.889326	-0.543659	-1.39625	-0.703636	-0.813465	0.222946	0.0195481	-0.311109	-0.985721	-1.02327	-1.24806	-0.917893
-106	-1.08776	-0.278433	-0.740772	-0.330201	-0.874395	-0.526381	-1.28392	-0.606465	-0.811134	0.315863	0.009689	-0.395207	-0.889764	-1.04757	-1.27725	-0.805623
-105.5	-1.12641	-0.406314	-0.554041	-0.471458	-0.973774	-0.544594	-1.37096	-0.608192	-0.769132	0.39219	-0.0141718	-0.497806	-0.954524	-1.09307	-1.32024	-0.837057
-105	-1.20849	-0.291555	-0.598369	-0.446504	-0.854476	-0.49091	-1.28605	-0.552049	-0.74453	0.365418	-0.101138	-0.509331	-1.06249	-1.14206	-1.42026	-0.900479
-104.5	-1.12494	-0.214462	-0.778509	-0.541338	-0.730254	-0.554217	-1.41039	-0.7577	-0.79552	0.306062	-0.152389	-0.396695	-1.29299	-1.1502	-1.33368	-0.917421
-104	-1.15421	-0.278874	-0.849716	-0.509768	-0.733628	-0.600315	-1.49036	-0.811609	-0.916477	0.450912	-0.232289	-0.281383	-1.25219	-1.00964	-1.33351	-1.01009
-103.5	-1.1046	-0.129035	-0.881409	-0.56939	-0.757865	-0.596406	-1.29841	-0.8378	-1.03792	0.406375	-0.165325	-0.321002	-1.13815	-1.12113	-1.20319	-1.08558
-103	-1.09867	-0.284277	-0.725747	-0.454977	-0.611306	-0.46324	-1.27183	-0.83409	-1.10291	0.432662	-0.0655916	-0.379396	-1.09759	-1.20244	-1.29799	-1.07486
-102.5	-1.17257	-0.299513	-0.575779	-0.430997	-0.595834	-0.591063	-1.08289	-0.97379	-1.01734	0.447347	-0.0770618	-0.459012	-0.940563	-1.29488	-1.51651	-1.08246
-102	-1.29973	-0.334202	-0.631977	-0.333109	-0.598831	-0.623409	-1.10289	-0.9142	-0.955536	0.432361	-0.0895791	-0.632664	-0.934066	-1.31382	-1.52054	-1.06771
-101.5	-1.32039	-0.213246	-0.629053	-0.402401	-0.590608	-0.587388	-1.04236	-0.76789	-0.796888	0.397511	0.0139666	-0.60871	-0.968385	-1.26059	-1.25682	-0.987307
-101	-1.11612	-0.206911	-0.625898	-0.380652	-0.548513	-0.668455	-1.09645	-0.811972	-0.684612	0.405005	0.0586992	-0.341114	-1.38994	-1.20966	-1.32544	-0.993349
-100.5	-0.993107	-0.24612	-0.799817	-0.436625	-0.587921	-0.699712	-0.992957	-0.878908	-0.761782	0.461336	0.100102	-0.398653	-1.49851	-1.2711	-1.24051	-1.06875
-100	-0.961262	-0.369372	-0.989135	-0.378233	-0.595102	-0.750205	-0.832061	-0.913758	-0.966975	0.336888	0.150753	-0.459621	-1.47429	-1.37403	-1.12126	-1.04289
-99.5	-0.960185	-0.474459	-1.06317	-0.428066	-0.622553	-0.686027	-0.727246	-0.897081	-1.09234	0.262379	0.0905949	-0.480951	-1.38935	-1.26714	-0.966252	-1.12636
-99	-0.988729	-0.597386	-1.03799	-0.455438	-0.667594	-0.675879	-0.625283	-0.868162	-1.0097	0.194435	0.156093	-0.572663	-1.24161	-1.15445	-1.09096	-1.01863
-98.5	-1.1422	-0.528307	-0.942007	-0.454969	-0.670256	-0.748087	-0.54578	-0.963402	-1.05136	0.0371569	0.114398	-0.493194	-1.32796	-1.09779	-1.22665	-1.02986
-98	-1.0989	-0.440081	-1.04277	-0.550035	-0.62112	-0.88251	-0.529092	-0.965437	-0.974423	0.0114815	0.0490458	-0.608054	-1.20655	-1.30759	-1.30646	-1.05699
-97.5	-1.1659	-0.539759	-1.04847	-0.432456	-0.692176	-0.801441	-0.685123	-0.887336	-0.973247	-0.0489165	0.143001	-0.532468	-1.18055	-1.25305	-1.19312	-1.05329
-97	-1.11391	-0.337593	-0.909854	-0.533793	-0.693969	-0.875846	-0.730637	-0.843071	-0.897347	-0.0933711	0.173621	-0.55376	-1.28557	-1.3049	-1.20284	-1.14993
-96.5	-0.967488	-0.198786	-0.68172	-0.524108	-0.657456	-0.87887	-0.805711	-0.85327	-0.949163	0.080194	0.159929	-0.537874	-1.45077	-1.2251	-1.40528	-1.04543
-96	-0.934845	-0.194831	-0.435489	-0.505274	-0.733558	-0.881264	-0.86288	-0.858625	-0.934139	-0.0665741	0.188505	-0.410914	-1.40514	-1.24845	-1.45938	-1.05929
-95.5	-1.02954	-0.154472	-0.278493	-0.42547	-0.939036	-0.952272	-0.738902	-0.820542	-1.03378	-0.104886	0.0725174	-0.339728	-1.27807	-1.24635	-1.40914	-1.10217
-95	-1.03961	-0.0939044	-0.397984	-0.258898	-0.932178	-0.992015	-0.814129	-1.00453	-0.981759	-0.0983754	0.122922	-0.30449	-1.16194	-1.27447	-1.36238	-1.0279
-94.5	-1.0004	-0.250944	-0.472041	-0.212892	-0.894843	-0.911694	-0.752749	-0.958653	-0.965489	0.0102263	0.191621	-0.375315	-1.1418	-1.31782	-1.51905	-1.15311
-94	-0.999644	-0.177011	-0.452133	-0.105171	-0.781188	-0.999216	-0.723842	-1.06333	-0.813406	-0.0251766	0.199438	-0.291505	-1.06495	-1.30081	-1.38366	-1.11616
-93.5	-1.01527	-0.340218	-0.523099	-0.209774	-0.774528	-0.950405	-0.454699	-0.953717	-0.710291	-0.120824	0.200549	-0.368012	-1.13361	-1.50234	-1.38136	-1.06642
-93	-1.09764	-0.458578	-0.574107	-0.28753	-0.874355	-0.899104	-0.290053	-1.16896	-0.688534	-0.341761	0.172047	-0.201297	-1.25683	-1.37269	-1.28728	-1.07169
-92.5	-1.09842	-0.438349	-0.626922	-0.307406	-0.778076	-0.933269	-0.356354	-0.999226	-0.71303	-0.461276	0.10702	-0.122885	-1.31464	-1.22209	-1.08235	-1.05815
-92	-1.07929	-0.502654	-0.673252	-0.2176	-0.822322	-1.07099	-0.39626	-1.00678	-0.78548	-0.64436	0.0114055	-0.00724737	-1.43424	-1.13742	-0.853879	-1.11479
-91.5	-1.07067	-0.584313	-0.57868	-0.267688	-0.690444	-0.986326	-0.363255	-1.02894	-0.802305	-0.668315	0.0935232	0.0451572	-1.45045	-1.07396	-1.01648	-1.05283
-91	-1.15439	-0.439622	-0.364834	-0.322597	-0.763377	-0.922709	-0.295864	-1.0288	-0.930805	-0.69928	0.0520438	-0.205113	-1.24238	-1.18836	-1.16058	-0.87273
-90.5	-1.05812	-0.271374	-0.505053	-0.213864	-0.748787	-0.963641	-0.346338	-1.07983	-0.929205	-0.616057	-0.00343293	-0.220637	-1.05903	-1.13372	-1.44874	-0.847724
-90	-1.12779	-0.169213	-0.353053	-0.1576	-0.730575	-0.9858	-0.49372	-1.05263	-0.822612	-0.535351	-0.100001	-0.240501	-1.13323	-1.08914	-1.38907	-0.760853
-89.5	-1.19148	-0.0754933	-0.343518	0.014353	-0.81015	-1.03899	-0.584042	-0.894045	-0.718392	-0.537394	-0.154413	-0.252559	-1.22745	-1.10433	-1.40344	-0.681626
-89	-1.07622	-0.111714	-0.293254	0.0336664	-0.714741	-1.01163	-0.610532	-0.916617	-0.726029	-0.490394	-0.104108	-0.119615	-1.27331	-1.22492	-1.26971	-0.717064
-88.5	-1.03318	-0.0877135	-0.180906	0.0263026	-0.856357	-0.929269	-0.770027	-0.854094	-0.635906	-0.394516	-0.00566929	-0.116528	-1.22463	-1.2237	-1.2557	-0.807973
-88	-1.05964	-0.371713	-0.213686	0.156887	-0.96202	-0.96529	-0.72996	-0.909678	-0.724638	-0.489215	0.0613925	0.0347393	-1.25707	-1.27839	-1.11387	-0.838366
-87.5	-1.0813	-0.316201	-0.19251	0.164523	-1.17798	-0.996951	-0.760042	-0.856698	-0.731915	-0.392398	0.0202862	0.0747132	-1.32144	-1.25658	-1.39726	-0.778473
-87	-1.09388	-0.245049	-0.200955	0.10497	-1.16894	-0.922071	-0.846805	-0.9334	-0.707491	-0.260939	0.0259044	0.0277365	-1.27744	-1.27929	-1.39679	-0.689724
-86.5	-1.04399	-0.31698	-0.385242	0.134797	-1.29771	-0.939455	-0.973661	-1.02679	-0.695496	-0.164885	-0.0359469	0.24833	-1.2299	-1.32203	-1.04	-0.69181
-86	-0.992985	-0.157218	-0.493482	0.102572	-1.28696	-0.921082	-0.976343	-0.880063	-0.67978	-0.0502784	0.0476819	0.177953	-1.1118	-1.24018	-0.927706	-0.671839
-85.5	-1.05161	-0.0874292	-0.371353	0.0576684	-1.22183	-1.10754	-0.829938	-1.014	-0.718422	-0.0451529	-0.010165	0.0761031	-1.32862	-1.0655	-0.731305	-0.75447
-85	-1.04414	-0.219531	-0.246906	0.0600821	-1.05463	-1.05481	-0.722291	-1.00913	-0.676551	-0.0748456	-0.00922255	0.057281	-1.44968	-1.08573	-0.665729	-0.784027
-84.5	-0.924855	-0.191971	-0.37073	0.121657	-1.13143	-1.01266	-0.781866	-1.02907	-0.720951	-0.0535418	0.0127215	0.0827183	-1.53886	-1.13593	-0.660235	-0.90985
-84	-0.857521	-0.237488	-0.51178	0.218201	-1.13311	-0.983085	-0.78938	-0.919537	-0.794532	-0.0992513	-0.0888631	0.113933	-1.49026	-0.969433	-0.675413	-0.981272
-83.5	-0.924083	-0.313894	-0.665327	0.187678	-1.19321	-1.00034	-0.764548	-0.929685	-0.935762	-0.00153662	-0.0216659	0.106286	-1.54594	-0.88899	-0.803433	-0.94747
-83	-1.11428	-0.231921	-0.55608	0.0612269	-1.11399	-1.06794	-0.742373	-0.932965	-0.906147	0.0122045	0.0704065	0.136187	-1.53648	-0.905266	-0.940001	-0.938249
-82.5	-1.1601	-0.292498	-0.528344	0.0857926	-1.16112	-1.13924	-0.683814	-1.01923	-0.736992	-0.0271814	0.172085	0.121103	-1.39432	-0.905884	-1.19242	-0.844032
-82	-0.971152	-0.292438	-0.426803	0.0487799	-1.09285	-1.13922	-0.821199	-1.0485	-0.759668	-0.169357	0.23889	-0.120366	-1.43569	-0.962843	-1.3778	-0.820738
-81.5	-1.04259	-0.28787	-0.317389	-0.0261729	-1.10556	-1.09876	-0.851693	-0.911444	-0.691851	-0.123838	0.173347	0.0578745	-1.42361	-1.03545	-1.42441	-0.844265
-81	-1.00933	-0.278871	-0.231294	-0.215477	-0.895907	-1.12629	-0.822064	-0.75273	-0.58353	0.0959622	0.22849	0.110699	-1.50007	-0.961976	-1.3651	-0.814312
-80.5	-1.07116	-0.14809	-0.383103	-0.206577	-1.04789	-1.0295	-0.73107	-0.756802	-0.590205	0.162808	0.137877	0.266679	-1.63859	-1.05105	-1.18454	-0.794433
-80	-1.03469	-0.0822234	-0.520729	-0.327431	-0.938191	-1.07308	-0.749371	-0.699244	-0.802225	0.095729	0.06623	0.382598	-1.59655	-0.995319	-1.18314	-0.690341
-79.5	-0.923436	-0.144846	-0.636259	-0.330455	-0.897459	-1.01637	-0.808334	-0.547418	-0.83724	-0.0551285	0.14095	0.320049	-1.61613	-1.09122	-1.05672	-0.916
-79	-0.973621	-0.193677	-0.584795	-0.412885	-1.05201	-0.86661	-0.866977	-0.489671	-0.773547	-0.0611779	0.291723	0.339305	-1.44005	-1.01938	-0.996684	-0.858109
-78.5	-0.905756	-0.183206	-0.623637	-0.425313	-1.14254	-0.88112	-0.76636	-0.603802	-0.732142	0.0205581	0.245289	0.227512	-1.35847	-1.05997	-0.830408	-0.838121
-78	-0.872734	-0.201333	-0.537058	-0.441659	-0.987761	-1.0047	-0.888823	-0.647924	-0.704697	0.11872	0.208863	0.0758656	-1.42536	-1.04644	-1.02026	-0.883473
-77.5	-0.839106	-0.278071	-0.600224	-0.490502	-0.960674	-1.07662	-0.89041	-0.49552	-0.670251	0.161852	0.127144	0.214286	-1.3508	-1.104	-1.30225	-0.879615
-77	-0.942701	-0.207445	-0.568843	-0.464424	-0.910335	-1.05752	-0.875819	-0.342735	-0.554834	0.153236	0.0346912	0.151568	-1.36277	-0.982129	-1.34822	-0.796441
-76.5	-1.00154	-0.223194	-0.430048	-0.410068	-0.934316	-1.18041	-0.990665	-0.455717	-0.617135	0.138103	-0.0162877	0.175243	-1.51023	-0.950663	-1.35169	-0.746061
-76	-1.04922	-0.316614	-0.303008	-0.319717	-0.79528	-1.07221	-1.07184	-0.492199	-0.707069	-0.000769342	0.101808	0.269828	-1.53687	-1.00173	-1.10987	-0.775438
-75.5	-0.996644	-0.39603	-0.231703	-0.256065	-0.839147	-1.01896	-1.07771	-0.336848	-0.733236	-0.0960819	0.0333706	0.458518	-1.37844	-1.14697	-0.956638	-0.871356
-75	-0.912473	-0.332553	-0.368557	-0.112582	-0.906254	-1.15454	-0.929705	-0.43566	-0.663403	-0.113247	0.0913961	0.418617	-1.25695	-1.1382	-1.01059	-0.809458
-74.5	-0.887854	-0.323859	-0.469122	-0.124655	-1.01229	-1.08769	-0.944869	-0.468874	-0.653583	-0.108857	0.112873	0.293862	-1.31619	-1.28682	-1.26765	-0.815742
-74	-0.873956	-0.469617	-0.494932	-0.152538	-1.00975	-1.11171	-0.972665	-0.479329	-0.465231	-0.134007	0.138725	0.212735	-1.33048	-1.20961	-1.12482	-0.764233
-73.5	-0.925617	-0.317342	-0.520994	-0.211874	-1.04364	-1.13538	-0.903964	-0.461451	-0.323371	-0.220899	0.0958351	0.286799	-1.44899	-1.1699	-0.918138	-0.740138
-73	-0.868425	-0.220117	-0.718571	-0.181533	-0.975175	-1.09778	-0.943062	-0.48973	-0.389449	-0.234323	0.220113	0.260447	-1.53226	-1.02389	-0.763692	-0.777589
-72.5	-0.774003	-0.291406	-0.665064	-0.206506	-0.851629	-1.0741	-1.07472	-0.375749	-0.471384	-0.248938	0.206074	0.290963	-1.41207	-0.893204	-0.62525	-0.760444
-72	-0.739301	-0.452612	-0.597998	-0.325142	-0.955646	-1.04983	-1.35527	-0.362985	-0.45842	-0.205718	0.169899	0.471644	-1.48654	-0.855018	-0.441769	-0.732571
-71.5	-0.806496	-0.326434	-0.444268	-0.205725	-0.849191	-1.05276	-1.44118	-0.504019	-0.42585	-0.0255206	0.106005	0.476039	-1.41259	-0.795969	-0.6825	-0.55546
-71	-0.840179	-0.330675	-0.372998	-0.169894	-1.00787	-1.0342	-1.28189	-0.461852	-0.635716	0.0131626	0.179773	0.366076	-1.48686	-0.792919	-0.778018	-0.577951
-70.5	-0.807897	-0.397511	-0.374947	-0.0182355	-0.985297	-0.960299	-1.10457	-0.412796	-0.485198	-0.0600921	0.202274	0.20353	-1.30346	-0.754176	-0.977781	-0.617424
-70	-0.940592	-0.335696	-0.314042	0.00437425	-0.823483	-0.869773	-1.06041	-0.375091	-0.399846	0.0586696	0.177073	0.229579	-1.31991	-0.719965	-1.03026	-0.727165
-69.5	-0.851634	-0.23325	-0.468445	-0.0386029	-0.894397	-0.951752	-1.15592	-0.251625	-0.1388	-0.0770858	0.259328	0.188445	-1.362	-0.653372	-1.0922	-0.716294
-69	-0.860863	-0.275486	-0.496026	-0.0184628	-1.00727	-1.0368	-1.27244	-0.189056	-0.264072	-0.216872	0.144304	0.247341	-1.44023	-0.693584	-1.03999	-0.805017
-68.5	-0.958834	-0.476118	-0.482036	-0.120725	-0.933751	-1.0958	-1.17421	-0.152007	-0.266136	-0.36673	0.0862879	0.313184	-1.53325	-0.791391	-1.31314	-0.723439
-68	-1.01622	-0.47456	-0.525401	-0.14077	-0.996544	-0.873354	-0.999072	-0.146392	-0.28421	-0.500495	0.0626867	0.245076	-1.45528	-0.851786	-1.31217	-0.618621
-67.5	-1.02269	-0.289986	-0.276308	-0.128689	-1.06898	-0.979245	-0.732524	-0.0446744	-0.291162	-0.305655	0.0796293	0.208137	-1.48531	-0.827338	-1.24578	-0.713696
-67	-1.08672	-0.302524	-0.265401	-0.0914053	-1.00275	-0.998295	-0.67393	-0.0773714	-0.361174	-0.404348	0.0193991	0.230917	-1.51282	-0.825674	-1.36243	-0.808249
-66.5	-1.08315	-0.313144	-0.304534	-0.0589502	-0.944611	-1.02698	-0.69282	-0.0865909	-0.239619	-0.362298	0.0700766	0.302854	-1.44259	-0.870723	-1.37272	-0.654922
-66	-0.930006	-0.179216	-0.181237	-0.0707639	-0.951092	-1.02678	-0.50124	0.111726	-0.187855	-0.283491	0.047672	0.187552	-1.31267	-0.870557	-1.38491	-0.714451
-65.5	-0.967571	-0.155578	-0.14982	-0.139436	-0.945714	-1.17799	-0.354328	0.0430501	-0.146465	-0.0632299	0.0872956	0.142903	-1.48317	-1.03116	-1.42293	-0.644129
-65	-0.96456	-0.379059	-0.15567	-0.290772	-0.977333	-1.26318	-0.234442	0.0922308	-0.208123	0.0274084	-0.033136	0.324088	-1.57637	-1.01424	-1.35686	-0.720916
-64.5	-0.792584	-0.363859	-0.17842	-0.264806	-0.905305	-1.24092	-0.300985	0.157872	-0.20234	0.0832939	0.0240685	0.368818	-1.67934	-1.08313	-1.20328	-0.710337
-64	-0.817802	-0.404881	-0.200635	-0.252671	-0.831588	-1.29644	-0.26109	0.0911338	-0.329488	0.039779	0.0572134	0.406119	-1.65344	-1.05726	-1.18477	-0.713787
-63.5	-0.794639	-0.313524	-0.212941	-0.177886	-0.888538	-1.36926	-0.273755	0.043717	-0.573789	-0.0837411	0.125656	0.469294	-1.65893	-1.04202	-1.2549	-0.73295
-63	-0.751487	-0.49398	-0.1248	-0.143752	-0.93139	-1.35429	-0.330569	0.044281	-0.334844	-0.226302	0.204841	0.26836	-1.58663	-1.09606	-1.21166	-0.902332
-62.5	-0.715557	-0.474479	-0.205891	-0.0501367	-1.00668	-1.22257	-0.434916	-0.0440987	-0.220314	-0.103637	0.272916	0.138755	-1.49757	-1.01831	-1.26047	-0.944713
-62	-0.592286	-0.485963	-0.258838	0.0184234	-0.957496	-1.23207	-0.574574	0.0574035	-0.277624	-0.114282	0.216139	0.0716222	-1.40529	-1.06698	-1.16871	-0.834023
-61.5	-0.672498	-0.45459	-0.451874	-0.0446022	-1.04909	-1.24636	-0.494075	0.17015	-0.217527	-0.209187	0.263719	0.0491286	-1.41184	-1.14999	-1.08689	-0.796873
-61	-0.760773	-0.518869	-0.60828	-0.202869	-0.928191	-1.0967	-0.683539	0.23125	-0.149703	-0.297062	0.238817	0.235845	-1.52383	-1.11751	-1.2597	-0.848358
-60.5	-0.756671	-0.463743	-0.656559	-0.196327	-0.942428	-1.05607	-0.676378	0.244698	-0.159762	-0.110569	0.320381	0.384553	-1.65911	-1.15805	-1.31341	-0.856119
-60	-0.7904	-0.465378	-0.537426	-0.125076	-0.980539	-0.928377	-0.605095	0.210814	-0.337964	-0.100443	0.366236	0.390824	-1.72215	-1.16731	-1.1569	-0.9111
-59.5	-0.706635	-0.40868	-0.56458	-0.178215	-0.968072	-1.09497	-0.707542	0.235767	-0.378753	-0.379297	0.554089	0.39542	-1.66419	-1.2411	-1.04122	-0.945091
-59	-0.751092	-0.53151	-0.470879	-0.216641	-0.943226	-1.16545	-0.718265	0.243047	-0.317824	-0.379711	0.397159	0.42309	-1.57974	-1.27097	-1.1412	-0.801104
-58.5	-0.768088	-0.611868	-0.392254	-0.247119	-0.92614	-1.1096	-0.723176	0.192657	-0.355029	-0.534406	0.414408	0.340669	-1.64081	-1.33339	-1.20114	-0.860948
-58	-0.740885	-0.498852	-0.452662	-0.238326	-0.975674	-1.12991	-0.746349	0.0850798	-0.372753	-0.329357	0.442554	0.364443	-1.74071	-1.33137	-1.22772	-0.838678
-57.5	-0.817235	-0.761396	-0.457319	-0.202485	-0.929189	-1.24605	-0.842679	0.271878	-0.199176	-0.264893	0.51044	0.305777	-1.79183	-1.48377	-1.13951	-0.879418
-57	-0.697098	-0.828162	-0.376019	-0.161542	-0.981333	-1.14309	-0.790339	0.210506	-0.0930479	-0.261781	0.478081	0.277054	-1.78782	-1.47214	-0.968183	-0.808007
-56.5	-0.658508	-0.678776	-0.340415	-0.227504	-0.847558	-1.21581	-0.957021	0.197804	-0.114125	-0.284252	0.296959	0.223554	-1.90896	-1.50621	-0.995795	-0.856975
-56	-0.612617	-0.497565	-0.288064	-0.150638	-0.786676	-1.15178	-1.25577	-0.0188517	-0.112532	-0.136946	0.304046	0.325161	-1.89321	-1.54198	-0.896178	-0.831763
-55.5	-0.696779	-0.396624	-0.333933	-0.251714	-0.749411	-1.21838	-1.34564	0.0808346	-0.187399	-0.0396545	0.274257	0.453025	-1.91004	-1.51315	-0.689059	-0.844296
-55	-0.757329	-0.346255	-0.396428	-0.112146	-0.771485	-1.29774	-1.23645	-0.0756482	-0.152869	-0.10855	0.206241	0.473199	-1.74193	-1.45881	-0.705113	-0.876737
-54.5	-0.639019	-0.438361	-0.421563	-0.154021	-0.693856	-1.29218	-1.0722	-0.0378998	-0.0962761	-0.29223	0.221308	0.36818	-1.62445	-1.63785	-0.842945	-1.03768
-54	-0.801802	-0.414659	-0.388853	-0.160225	-0.869646	-1.16735	-1.02629	-0.23284	-0.0776894	-0.306079	0.146247	0.398615	-1.59763	-1.70711	-0.836784	-0.993995
-53.5	-0.890081	-0.339672	-0.351861	-0.126779	-0.723054	-1.20638	-0.710542	-0.131259	0.0940884	-0.177751	0.0984775	0.473439	-1.58627	-1.74146	-0.928298	-0.93982
-53	-0.933099	-0.323346	-0.427403	-0.194972	-0.641325	-1.10759	-0.676352	-0.175081	0.179391	-0.232059	0.0232059	0.438293	-1.5342	-1.70962	-0.909788	-0.771837
-52.5	-0.863595	-0.177675	-0.311096	-0.247263	-0.530052	-1.12418	-0.685443	-0.108143	-0.0302636	-0.264307	-0.0414752	0.520279	-1.50948	-1.61541	-0.872132	-0.811437
-52	-0.969266	0.096711	-0.292044	-0.354069	-0.500624	-1.04428	-0.735171	-0.0552942	-0.0989671	-0.121393	0.0755152	0.666121	-1.57222	-1.57913	-0.780137	-0.802947
-51.5	-0.926621	0.266075	-0.345081	-0.266652	-0.527792	-1.0356	-0.541881	-0.0349801	-0.165546	-0.0376106	0.131641	0.778934	-1.54805	-1.48452	-0.913087	-0.737759
-51	-0.867309	0.194108	-0.148005	-0.261974	-0.551281	-1.00836	-0.519554	-0.085537	-0.374175	-0.196689	0.242737	0.728149	-1.61325	-1.67152	-1.04415	-0.896492
-50.5	-0.821957	0.00550997	-0.109622	-0.187567	-0.659221	-0.935024	-0.603624	-0.159943	-0.202922	-0.0336631	0.224962	0.649654	-1.52206	-1.46744	-1.32843	-0.816474
-50	-0.861805	0.0261343	0.0153782	-0.199307	-0.733909	-1.10186	-0.419718	-0.140148	-0.0915426	0.153608	0.233101	0.652669	-1.45809	-1.41818	-1.56874	-0.874375
-49.5	-0.900204	-0.0995323	0.0105523	-0.0534679	-0.71881	-1.12358	-0.399153	-0.19204	-0.021786	0.0617227	0.276676	0.757992	-1.50533	-1.43089	-1.71067	-0.744456
-49	-0.967282	-0.134239	-0.0101886	-0.000740653	-0.683637	-1.22206	-0.427046	-0.0992572	0.00659774	-0.045456	0.152816	0.737002	-1.66373	-1.31484	-1.54987	-0.731948
-48.5	-0.841696	-0.310703	-0.269231	0.00272662	-0.64444	-1.25474	-0.279498	-0.107784	0.00273083	0.107657	-0.0480364	0.753965	-1.56077	-1.23341	-1.532	-0.806852
-48	-0.924092	-0.450125	-0.179302	0.131481	-0.611995	-1.37865	-0.162563	0.012638	0.0267731	0.0711397	-0.0717474	0.752806	-1.71803	-1.28207	-1.29991	-0.739113
-47.5	-0.92585	-0.402668	-0.0969496	0.131674	-0.633863	-1.27961	-0.0599012	-0.0789319	-0.0232095	-0.0824025	0.0457981	0.804927	-1.68997	-1.27095	-1.12337	-0.706694
-47	-0.902827	-0.4984	-0.298674	0.153523	-0.705558	-1.20025	-0.0436308	-0.219927	-0.143598	-0.202998	0.0882584	0.6861	-1.76635	-1.37825	-1.16377	-0.708645
-46.5	-0.933978	-0.483897	-0.455747	-0.0229112	-0.771125	-1.16406	0.0516851	-0.261431	-0.0789949	-0.371096	0.10121	0.632499	-1.58125	-1.4956	-1.19843	-0.780599
-46	-0.922484	-0.380158	-0.430886	-0.0181838	-0.783816	-1.02726	0.0699286	-0.219587	0.0487602	-0.231038	0.107558	0.666096	-1.62477	-1.43341	-1.23359	-0.724087
-45.5	-0.755485	-0.418071	-0.257456	-0.0479188	-0.762706	-1.11097	0.138027	-0.298166	0.05175	-0.121558	0.0717598	0.563046	-1.84698	-1.28889	-1.25025	-0.766851
-45	-0.709125	-0.348239	-0.352161	-0.0606766	-0.800043	-1.20824	0.195203	-0.272399	0.0858125	-0.0612752	0.106267	0.620385	-1.94885	-1.31946	-1.0913	-0.755932
-44.5	-0.751699	-0.263995	-0.290197	0.0433367	-0.750628	-1.19739	0.135776	-0.41755	0.0237043	-0.0824492	0.133308	0.647079	-1.97995	-1.21486	-0.877403	-0.826406
-44	-0.829969	-0.329838	-0.290254	-0.0379204	-0.608723	-1.16683	0.119751	-0.392267	-0.0203592	-0.0419205	0.0324054	0.623096	-1.98645	-1.10151	-0.929975	-0.750591
-43.5	-0.920732	-0.326138	-0.132719	-0.0940336	-0.509697	-1.17626	0.0271727	-0.499487	-0.261566	-0.0501644	0.0995335	0.639543	-1.99964	-0.965619	-0.844998	-0.84401
-43	-0.735371	-0.393792	-0.29924	-0.0837589	-0.521909	-1.12293	-0.0072592	-0.507894	-0.297135	-0.0759384	0.0782134	0.528392	-1.91291	-1.03009	-0.882783	-0.828887
-42.5	-0.793029	-0.391578	-0.0505048	0.0262611	-0.543978	-1.2187	-0.21389	-0.61295	-0.131761	-0.0557169	-0.0235497	0.616826	-1.70977	-1.10536	-0.778832	-0.726169
-42	-0.724649	-0.348551	0.0400321	-0.00284523	-0.498778	-1.14291	-0.245881	-0.592888	-0.0492853	-0.130654	-0.00252508	0.591327	-1.68924	-1.21275	-0.755166	-0.804146
-41.5	-0.921951	-0.504518	-0.095698	-0.0732619	-0.497359	-1.10997	-0.271069	-0.541477	-0.161059	-0.241222	-0.0131421	0.538113	-1.64682	-1.24661	-0.781895	-0.762401
-41	-0.856686	-0.670558	-0.303138	-0.191913	-0.454601	-1.13322	-0.252204	-0.408022	-0.0699372	-0.263891	0.00939291	0.729192	-1.65612	-1.16523	-0.965141	-0.829452
-40.5	-0.866727	-0.804619	-0.308939	-0.205693	-0.435061	-1.07916	-0.121316	-0.419942	-0.0378514	-0.189313	0.0429014	0.76088	-1.79358	-1.16201	-0.943388	-0.872357
-40	-0.870237	-0.690965	-0.225187	-0.302956	-0.450603	-1.14008	-0.0742104	-0.37554	-0.200369	-0.144229	-0.00468442	0.672923	-1.66981	-1.23878	-1.04858	-0.941256
-39.5	-0.85449	-0.683601	-0.00661074	-0.36878	-0.408285	-1.15569	-0.115933	-0.304224	-0.357517	-0.230639	0.104917	0.729496	-1.60809	-1.1316	-1.19271	-1.01908
-39	-0.879466	-0.776394	-0.134699	-0.325243	-0.500381	-1.15983	-0.0171311	-0.22424	-0.43967	-0.207774	0.0933809	0.730044	-1.59279	-1.06252	-1.30691	-0.963542
-38.5	-0.82258	-0.700543	-0.366241	-0.341658	-0.599735	-1.03414	-0.0574212	-0.355816	-0.380375	-0.00253008	0.173113	0.66383	-1.65131	-0.946962	-1.26238	-0.922817
-38	-0.814838	-0.540847	-0.365411	-0.390907	-0.408666	-1.03984	-0.163412	-0.42625	-0.484895	0.0280465	0.266832	0.594403	-1.61354	-1.03655	-1.15645	-0.904778
-37.5	-0.823888	-0.452414	-0.349011	-0.395878	-0.284117	-0.992549	-0.137903	-0.427448	-0.287202	-0.0280334	0.285978	0.647542	-1.4288	-0.930021	-0.97527	-1.01905
-37	-0.804748	-0.54184	-0.255996	-0.490261	-0.296547	-1.02869	-0.212939	-0.39952	-0.193467	-0.0615462	0.228694	0.749316	-1.56258	-0.952075	-0.81225	-1.02935
-36.5	-0.780056	-0.376946	-0.101634	-0.368334	-0.207901	-1.14198	-0.272852	-0.393625	-0.15885	-0.130562	0.0796171	0.650611	-1.67957	-0.952427	-0.71614	-1.02257
-36	-0.833028	-0.344879	-0.093119	-0.334402	-0.128355	-1.14022	-0.322703	-0.411234	-0.255335	-0.347883	0.103097	0.61674	-1.67509	-0.934981	-0.666944	-0.947618
-35.5	-0.616616	-0.362046	0.16831	-0.381051	-0.0626984	-1.13893	-0.332255	-0.420712	-0.342445	-0.492132	0.195211	0.701868	-1.54124	-0.843364	-0.535554	-0.795002
-35	-0.653287	-0.37091	0.158495	-0.240418	-0.228721	-1.06408	-0.337094	-0.530817	-0.371269	-0.371308	0.134867	0.813019	-1.448	-0.919199	-0.66135	-0.773028
-34.5	-0.694517	-0.354934	0.177551	-0.222799	-0.287986	-1.12205	-0.343261	-0.444664	-0.404513	-0.309701	0.106819	0.780835	-1.46249	-0.991592	-0.628311	-0.83669
-34	-0.632047	-0.308346	0.121067	-0.227059	-0.348197	-1.09204	-0.366653	-0.571967	-0.301224	-0.250905	0.0459234	0.860224	-1.36888	-1.0718	-0.504335	-0.835691
-33.5	-0.568888	-0.321895	0.0890848	-0.164045	-0.333973	-1.14535	-0.277557	-0.518456	-0.144518	-0.109983	-0.115122	0.923219	-1.39099	-1.25197	-0.553703	-0.731984
-33	-0.569046	-0.231024	-0.0422685	-0.126449	-0.322833	-1.02295	-0.233839	-0.582841	-0.222579	-0.0736449	-0.00436794	0.940841	-1.35538	-1.22943	-0.513817	-0.596916
-32.5	-0.493014	-0.242267	-0.141592	-0.2406	-0.342942	-0.966594	-0.254465	-0.433985	-0.41044	-0.0685237	0.197822	0.970089	-1.44607	-1.11492	-0.3675	-0.699637
-32	-0.540595	-0.230544	-0.252209	-0.119975	-0.376492	-0.971607	-0.354058	-0.330622	-0.391838	-0.0787002	0.152507	0.938924	-1.52922	-1.00113	-0.47392	-0.663827
-31.5	-0.497604	-0.259656	-0.201373	-0.148452	-0.257382	-1.04293	-0.460452	-0.364375	-0.630608	-0.0515103	0.0903646	1.04858	-1.58184	-0.922967	-0.522563	-0.563525
-31	-0.598161	-0.304802	-0.10259	-0.0510227	-0.266187	-1.04691	-0.459869	-0.54641	-0.620224	-0.056804	0.0900088	0.916388	-1.52034	-0.933662	-0.380917	-0.439717
-30.5	-0.535216	-0.395176	0.112923	0.0801275	-0.316692	-1.03054	-0.52598	-0.461507	-0.660717	0.023879	0.050928	0.971616	-1.48036	-0.801324	-0.33867	-0.362614
-30	-0.56766	-0.310068	0.098519	0.0283582	-0.218583	-1.07056	-0.407764	-0.511299	-0.461513	0.0252698	0.0305839	0.854059	-1.50234	-0.801986	-0.458467	-0.400393
-29.5	-0.583023	-0.0427381	0.149677	-0.0368593	-0.273545	-1.09351	-0.376159	-0.520778	-0.444557	-0.0808278	-0.0735857	0.952285	-1.56433	-0.899364	-0.476145	-0.348895
-29	-0.658772	0.0473615	0.29205	0.17336	-0.400966	-1.13039	-0.527285	-0.463987	-0.477387	-0.119315	-0.20976	0.922193	-1.62378	-0.887092	-0.458856	-0.314267
-28.5	-0.622779	-0.0987354	0.229439	0.184132	-0.291348	-1.00706	-0.580761	-0.33638	-0.485161	-0.187491	-0.220374	0.859198	-1.5793	-0.751968	-0.514649	-0.360701
-28	-0.636982	-0.267983	0.124681	0.243544	-0.264167	-0.944565	-0.614872	-0.289693	-0.610192	-0.179189	-0.240966	0.900808	-1.72747	-0.782971	-0.531111	-0.418235
-27.5	-0.456311	-0.23446	0.0990028	0.31714	-0.245358	-0.955003	-0.769851	-0.318916	-0.624685	-0.0800145	-0.159008	0.836652	-1.70579	-0.787825	-0.569981	-0.374472
-27	-0.549773	-0.415891	-0.0204805	0.29583	-0.166745	-1.10116	-0.846141	-0.178813	-0.757521	-0.209879	-0.185623	0.780071	-1.57829	-0.728719	-0.544722	-0.386421
-26.5	-0.618076	-0.596085	-0.133713	0.275027	-0.27526	-1.20595	-0.797727	-0.399325	-0.83686	-0.259593	-0.142294	0.755343	-1.43492	-0.856384	-0.653957	-0.223385
-26	-0.637815	-0.576549	-0.259544	0.413908	-0.317596	-1.10569	-0.632982	-0.246438	-0.751802	-0.180118	-0.241966	0.581522	-1.47692	-0.855095	-0.835674	-0.227288
-25.5	-0.72038	-0.493907	-0.301616	0.348683	-0.197694	-1.11888	-0.6152	-0.190684	-0.636687	-0.069874	-0.172498	0.63105	-1.66091	-0.777214	-0.979772	-0.18762
-25	-0.764951	-0.643389	-0.24212	0.249096	-0.114445	-1.11806	-0.723964	-0.124794	-0.723271	-0.212315	-0.0638531	0.584197	-1.69601	-0.768127	-1.21665	-0.27676
-24.5	-0.663878	-0.706883	-0.26168	0.216931	-0.14554	-0.943549	-0.918294	-0.298229	-0.831261	-0.267919	0.0434524	0.658563	-1.82584	-0.79691	-1.14466	-0.32495
-24	-0.642415	-0.680283	-0.284706	0.267712	-0.0832056	-0.940062	-1.02142	-0.283846	-1.07979	-0.237156	0.0337692	0.81106	-1.84606	-0.669133	-0.851829	-0.321315
-23.5	-0.646136	-0.620605	-0.193509	0.202669	-0.0478331	-1.08202	-0.924237	-0.324591	-1.25957	-0.121438	0.0230179	0.91861	-1.80357	-0.574207	-0.457576	-0.314512
-23	-0.702621	-0.450714	0.0156856	0.0428169	-0.00634132	-1.14431	-0.857944	-0.410472	-1.19234	-0.00487759	-0.103932	0.749461	-1.69163	-0.628057	-0.383814	-0.32495
-22.5	-0.71763	-0.325162	0.140162	0.0936738	-0.0513979	-1.11745	-0.753927	-0.422779	-1.06105	0.180746	-0.0672378	0.701629	-1.7029	-0.674223	-0.408795	-0.30556
-22	-0.793229	-0.443714	0.0717655	0.137302	0.0892818	-1.14708	-0.552976	-0.346627	-1.11652	0.0612932	-0.0552966	0.649837	-1.52701	-0.665172	-0.378364	-0.270073
-21.5	-0.769758	-0.548585	0.234333	0.178935	4.05779e-05	-1.12013	-0.464297	-0.20252	-1.09108	0.0304596	-0.200673	0.570623	-1.53357	-0.692887	-0.457894	-0.277895
-21	-0.724775	-0.597777	0.116859	0.0741346	0.0213736	-1.04584	-0.533499	-0.19287	-1.03476	-0.143145	-0.0982954	0.627273	-1.62397	-0.744089	-0.704508	-0.352912
-20.5	-0.784079	-0.626099	-0.0304557	0.0788779	0.0718198	-1.10805	-0.481623	-0.172014	-1.19497	-0.238316	-0.129387	0.601612	-1.72046	-0.793553	-0.718894	-0.391909
-20	-0.789114	-0.633655	-0.00674536	0.0206164	-0.00397152	-1.30401	-0.427664	-0.107571	-1.35079	-0.126805	-0.0303231	0.455463	-1.64258	-0.932769	-0.756636	-0.418787
-19.5	-0.729095	-0.675819	-0.0789943	0.0910211	0.00138922	-1.28992	-0.444018	-0.0210096	-1.35347	-0.00248917	-0.106662	0.475368	-1.58849	-0.970721	-0.787852	-0.354759
-19	-0.799285	-0.714417	-0.097875	0.135164	-0.0240828	-1.27748	-0.586126	0.00967196	-1.4103	-0.0568993	-0.312033	0.461064	-1.516	-1.03001	-0.668795	-0.386342
-18.5	-0.726922	-0.513027	-0.181968	0.11671	0.0660036	-1.33087	-0.644517	-0.00433239	-1.5485	-0.265968	-0.249219	0.357108	-1.4805	-1.00071	-0.625662	-0.384342
-18	-0.762292	-0.465671	-0.216768	0.069208	0.0343562	-1.43188	-0.626393	-0.190153	-1.43265	-0.240868	-0.203513	0.258518	-1.6128	-1.04216	-0.584636	-0.415229
-17.5	-0.749642	-0.491467	-0.341891	-0.0655546	0.071128	-1.33297	-0.810086	-0.0580385	-1.33795	-0.183405	-0.144847	0.23377	-1.50018	-1.06732	-0.457944	-0.500801
-17	-0.701374	-0.616098	-0.347007	-0.00213466	0.219062	-1.30551	-0.720397	-0.0487719	-1.3359	-0.182858	-0.147631	0.185343	-1.56122	-1.11447	-0.645147	-0.515665
-16.5	-0.917444	-0.469015	-0.147447	0.0355868	0.133406	-1.28618	-0.692493	-0.155548	-1.30305	-0.0518088	-0.146969	0.0341481	-1.79406	-1.12307	-0.828453	-0.527018
-16	-0.852457	-0.389359	0.0689168	0.115526	0.0779398	-1.3103	-0.656509	-0.149879	-1.35464	-0.0999577	-0.0295074	0.0686043	-1.73307	-1.12494	-1.0292	-0.555606
-15.5	-0.861498	-0.270228	0.0956189	0.0401689	0.149539	-1.28159	-0.68871	-0.158822	-1.37592	-0.202354	-0.0406945	0.216016	-1.53247	-1.07755	-0.874084	-0.551215
-15	-0.751778	-0.380753	-0.0939916	-0.0378532	-0.0179882	-1.25132	-0.732665	-0.207439	-1.34737	-0.267314	-0.128396	0.0819322	-1.30203	-1.09557	-0.705887	-0.595145
-14.5	-0.622927	-0.54754	-0.0473454	0.00307844	-0.141873	-1.3325	-0.824368	-0.365922	-1.29251	-0.174984	-0.23614	0.119435	-1.26083	-1.23173	-1.03372	-0.669427
-14	-0.73283	-0.643159	0.0536179	-0.109913	-0.0827133	-1.37912	-0.895118	-0.343468	-1.27172	-0.316372	-0.239459	0.041801	-1.07262	-1.23321	-1.17803	-0.561961
-13.5	-0.729647	-0.500198	0.0810927	-0.0877778	0.114985	-1.36367	-0.823039	-0.333805	-1.03769	-0.318193	-0.203967	0.103125	-1.05356	-1.3791	-1.32101	-0.46609
-13	-0.727324	-0.774884	-0.0229728	-0.0413652	0.19536	-1.33189	-0.872031	-0.401611	-0.94961	-0.337432	-0.227357	0.141371	-1.07939	-1.24014	-1.21617	-0.431807
-12.5	-0.723408	-0.758809	-0.0910819	-0.0529297	0.298623	-1.43592	-0.894583	-0.278576	-1.13315	-0.424141	-0.225536	0.216276	-1.26868	-1.14749	-1.05814	-0.450162
-12	-0.676814	-0.744243	-0.184018	-0.0496998	0.209397	-1.40256	-0.929232	-0.443611	-1.1558	-0.428812	-0.138747	0.150787	-1.41416	-1.10756	-0.911529	-0.607276
-11.5	-0.662646	-0.642114	-0.155117	0.0329397	0.191381	-1.3161	-0.968083	-0.485739	-1.26073	-0.443316	-0.160292	0.256981	-1.48513	-0.972976	-0.91413	-0.471514
-11	-0.564648	-0.509765	-0.11589	0.0702721	0.103798	-1.38337	-0.911736	-0.438759	-1.28109	-0.44369	-0.0288555	0.19304	-1.33932	-1.19638	-0.959433	-0.44005
-10.5	-0.507429	-0.558448	-0.19303	0.0521275	0.125174	-1.4944	-0.802186	-0.443322	-1.30471	-0.383328	-0.0567128	0.0799545	-1.22015	-1.14011	-0.923782	-0.413456
-10	-0.692132	-0.601444	-0.0917918	0.0288614	0.0610443	-1.4207	-0.452393	-0.394705	-1.03593	-0.283629	-0.106804	-0.0721422	-1.09102	-1.03818	-0.922449	-0.395426
-9.5	-0.782004	-0.551757	-0.0870172	0.0718261	0.0818847	-1.55808	-0.270723	-0.439905	-1.01278	-0.200369	-0.225643	-0.100414	-1.19671	-1.05333	-0.940718	-0.317348
-9	-0.717283	0.116408	-0.0337544	-0.0195674	0.194434	-1.54987	-0.170532	-0.390854	-0.836071	-0.204225	-0.243326	-0.00753467	-1.11777	-1.05208	-0.900024	-0.377759
-8.5	-0.60721	-0.0306015	0.026682	0.0278506	0.109305	-1.45476	-0.30854	-0.346278	-0.855256	-0.131602	-0.0272426	0.167457	-1.13314	-1.09261	-0.857579	-0.522758
-8	-0.622734	-0.417287	0.00182527	0.0956282	0.212702	-1.27355	-0.371809	-0.258641	-0.837097	-0.143687	-0.140311	0.0643607	-1.21661	-1.13114	-0.709572	-0.47482
-7.5	-0.744874	-0.415224	-0.154934	0.0688713	0.030215	-1.25503	-0.274381	-0.355761	-0.920555	-0.0881913	-0.243269	0.044221	-1.25794	-1.15955	-0.766742	-0.39312
-7	-0.610043	-0.586584	-0.177762	0.00477183	-0.00140993	-1.25951	-0.319545	-0.418669	-1.0372	-0.208412	-0.228712	-0.0389631	-1.25187	-1.13618	-0.746701	-0.369826
-6.5	-0.704651	-0.812589	-0.251429	0.017705	-0.0074567	-1.27453	-0.227637	-0.499783	-1.08887	-0.309224	-0.287795	-0.0244896	-0.95209	-1.14187	-0.610195	-0.436881
-6	-0.715424	-0.891274	-0.279249	-0.0777693	-0.0677564	-1.1332	-0.164632	-0.341797	-1.11334	-0.282695	-0.362047	0.0769262	-0.91285	-1.10232	-0.719212	-0.443422
-5.5	-0.631791	-0.828917	-0.312404	-0.146426	-0.0111761	-1.2203	-0.22904	-0.440261	-0.930728	-0.114927	-0.44131	-0.0350585	-1.14865	-1.14192	-0.77337	-0.463513
-5	-0.59807	-0.754014	-0.298011	-0.238259	0.0310219	-1.28602	-0.22779	-0.408537	-0.890894	-0.132133	-0.507321	-0.0935798	-1.26108	-1.11849	-0.785627	-0.626565
-4.5	-0.732143	-0.714598	-0.339097	-0.364795	0.0344762	-1.17714	-0.314995	-0.517764	-0.919102	-0.153553	-0.4445	-0.103415	-1.21569	-1.03035	-0.783726	-0.567958
-4	-0.622501	-0.48567	-0.26703	-0.282285	-0.0801989	-1.15991	-0.380578	-0.55943	-1.09057	-0.22137	-0.504637	-0.135868	-1.19002	-0.933384	-0.860857	-0.622222
-3.5	-0.574008	-0.264729	-0.163529	-0.356344	-0.101076	-1.27917	-0.36331	-0.588574	-1.21242	-0.333987	-0.474098	-0.17301	-1.15756	-0.956037	-0.990492	-0.569945
-3	-0.632902	-0.421194	-0.120916	-0.34333	-0.11913	-1.28029	-0.342507	-0.49019	-1.17234	-0.285667	-0.451934	-0.195747	-1.10068	-1.02253	-0.897591	-0.571909
-2.5	-0.741129	-0.594947	0.154409	-0.376947	0.019171	-1.26167	-0.30069	-0.616881	-1.06398	-0.321188	-0.364725	-0.264826	-1.15163	-1.19604	-0.783201	-0.656994
-2	-0.691208	-0.743744	0.100097	-0.357226	0.123872	-1.28425	-0.280473	-0.956581	-0.768329	-0.36458	-0.350507	-0.469626	-0.870389	-1.17496	-0.797794	-0.593976
-1.5	-0.710915	-0.686795	0.12676	-0.354404	0.103312	-1.30072	-0.343464	-0.860726	-0.121598	-0.404043	-0.353147	-0.447463	-0.761792	-1.21687	-1.27156	-0.465113
-1	-0.724749	-0.626987	0.135795	-0.342255	0.0799801	-1.30624	-0.358283	-0.730062	0.482793	-0.438519	-0.360929	-0.411998	-0.645361	-1.26006	-1.74536	-0.368536
-0.5	-0.737457	-0.571916	0.127797	-0.329743	0.0528797	-1.30962	-0.337186	-0.577938	1.04061	-0.473109	-0.37288	-0.37049	-0.530206	-1.30332	-2.24544	-0.286568
0	-0.748856	-0.521932	0.103778	-0.317137	0.0227818	-1.31151	-0.282881	-0.408395	1.54286	-0.506826	-0.388627	-0.324831	-0.417744	-1.3458	-2.75597	-0.219875
0.5	-0.758794	-0.47726	0.0651455	-0.304711	-0.00946836	-1.31192	-0.198902	-0.22668	1.98164	-0.538816	-0.407427	-0.276906	-0.310069	-1.38654	-3.26117	-0.168843
1	-0.767155	-0.437996	0.0136686	-0.292733	-0.0429725	-1.31006	-0.0909642	-0.0392755	2.3485	-0.569536	-0.428211	-0.228495	-0.209851	-1.42446	-3.74642	-0.133892
1.5	-0.773865	-0.404099	-0.0485687	-0.28146	-0.0768019	-1.30645	0.0362624	0.148531	2.63928	-0.598001	-0.450244	-0.181602	-0.118532	-1.45876	-4.19612	-0.114562
2	-0.778887	-0.375398	-0.119217	-0.271131	-0.11002	-1.30025	0.175627	0.329985	2.84904	-0.624698	-0.472287	-0.137996	-0.0388071	-1.48851	-4.59745	-0.110494
2.5	-0.782226	-0.351595	-0.195719	-0.261963	-0.141705	-1.29308	0.322853	0.501231	2.97916	-0.648028	-0.493968	-0.0997283	0.0298962	-1.51331	-4.93607	-0.120156
3	-0.783931	-0.332269	-0.275373	-0.254144	-0.170973	-1.28382	0.470509	0.655402	3.02822	-0.668717	-0.513962	-0.0682512	0.0850411	-1.53238	-5.20153	-0.142523
3.5	-0.784089	-0.316891	-0.355402	-0.247828	-0.197002	-1.27234	0.611319	0.787013	2.99803	-0.687059	-0.531263	-0.0450315	0.12517	-1.54525	-5.38511	-0.176122
4	-0.782826	-0.304832	-0.433016	-0.243133	-0.219047	-1.26017	0.740958	0.893291	2.89575	-0.70178	-0.545503	-0.0316183	0.151827	-1.55191	-5.47791	-0.218471
4.5	-0.780301	-0.295384	-0.505487	-0.240136	-0.236463	-1.24651	0.852259	0.969135	2.72578	-0.713788	-0.555607	-0.0288482	0.163477	-1.55205	-5.47569	-0.267797
5	-0.776707	-0.287773	-0.570213	-0.238872	-0.248718	-1.23189	0.939976	1.01173	2.49651	-0.722923	-0.561014	-0.0375931	0.160806	-1.54579	-5.37544	-0.321623
5.5	-0.772263	-0.281181	-0.624783	-0.239334	-0.255409	-1.21652	0.999241	1.01886	2.21764	-0.72933	-0.561244	-0.0583721	0.144381	-1.53331	-5.17658	-0.377526
6	-0.767206	-0.274766	-0.667036	-0.241474	-0.25627	-1.2008	1.02577	0.989114	1.89945	-0.733379	-0.555837	-0.0913859	0.115191	-1.51499	-4.88125	-0.433029
6.5	-0.761791	-0.267678	-0.695115	-0.245199	-0.251176	-1.18493	1.01637	0.921968	1.55406	-0.735155	-0.544563	-0.136559	0.0745625	-1.49133	-4.49376	-0.485589
7	-0.756281	-0.259087	-0.707511	-0.250379	-0.240154	-1.16934	0.968305	0.817898	1.19344	-0.73518	-0.527279	-0.193499	0.0239607	-1.46296	-4.02073	-0.532845
7.5	-0.750942	-0.248199	-0.703103	-0.256849	-0.223371	-1.15424	0.880057	0.678199	0.83021	-0.733747	-0.504065	-0.261539	-0.0346685	-1.43064	-3.47097	-0.572432
8	-0.746034	-0.234278	-0.681183	-0.26441	-0.201141	-1.13992	0.751019	0.505233	0.477211	-0.731379	-0.475071	-0.339726	-0.0993807	-1.39521	-2.85498	-0.602296
8.5	-0.741808	-0.21666	-0.641474	-0.272839	-0.173909	-1.12672	0.581791	0.301806	0.147266	-0.728353	-0.440658	-0.426855	-0.168141	-1.35763	-2.18521	-0.620596
9	-0.738497	-0.194775	-0.584139	-0.281888	-0.142245	-1.1148	0.373591	0.0718283	-0.148173	-0.725261	-0.401252	-0.521519	-0.23853	-1.31884	-1.47505	-0.625722
9.5	-0.736314	-0.168156	-0.509774	-0.291297	-0.106827	-1.10439	0.128937	-0.180194	-0.397718	-0.722581	-0.357395	-0.622112	-0.308227	-1.27985	-0.739286	-0.616433
10	-0.731883	-0.112261	-0.386494	-0.294586	-0.0548391	-0.977653	-0.122734	-0.416982	-0.399351	-0.723491	-0.298903	-0.684655	-0.335757	-1.21386	-0.0343413	-0.539986
10.5	-0.684345	-0.262786	-0.347012	-0.352965	-0.0278612	-0.911244	-0.245082	-0.340649	-0.37007	-0.50036	-0.30691	-0.650437	-0.369622	-1.11325	-0.301476	-0.529453
11	-0.700645	-0.32167	-0.342169	-0.303381	-0.061353	-0.904786	-0.450045	-0.390932	-0.337737	-0.184404	-0.343803	-0.634979	-0.349692	-1.10527	-0.330687	-0.451185
11.5	-0.547793	-0.480546	-0.503042	-0.357807	-0.132412	-0.88163	-0.597067	-0.154819	-0.318997	-0.0516406	-0.245342	-0.550789	-0.372608	-1.09952	-0.329663	-0.457837
12	-0.557616	-0.559665	-0.573584	-0.342308	-0.0782722	-0.761438	-0.715126	-0.0532056	-0.251133	0.0909271	-0.376507	-0.510165	-0.51322	-1.01826	-0.349103	-0.477298
12.5	-0.689797	-0.465963	-0.394462	-0.351694	-0.241857	-0.64556	-0.638671	-0.124744	-0.297447	0.0961408	-0.101812	-0.450998	-0.543619	-1.03692	-0.286498	-0.366534
13	-0.592304	-0.212191	-0.270842	-0.147319	-0.273204	-0.485444	-0.529756	-0.227028	-0.309615	-0.142033	-0.096549	-0.238131	-0.678579	-0.881056	-0.146388	-0.350011
13.5	-0.593715	-0.170698	-0.387679	-0.0385842	-0.323631	-0.309814	-0.451019	-0.0954623	-0.290368	-0.368139	-0.103224	1.71921e-08	-0.451885	-0.767107	5.58244e-09	-0.201031
14	-0.434976	-7.03894e-09	-0.244998	-0.0791026	-0.326486	-0.189509	-0.230564	8.15177e-09	-0.0928125	-0.0728742	-0.0368747	-0.154167	-0.412936	-0.690079	-0.0586832	-0.29615
14.5	-0.221077	-0.0880374	-0.160617	1.63294e-10	-0.36006	-3.55684e-08	-0.0917277	-0.342457	-2.06557e-08	-0.122342	-1.38971e-09	-0.335084	-0.388512	-0.665271	-0.076874	-0.2043
15	-0.161806	-0.124355	2.77893e-09	-0.0807017	-0.315134	-0.125363	-1.11473e-08	-0.45016	-0.0605151	-0.0671743	-0.0541828	-0.236999	-0.48578	-0.516242	-0.219446	-0.0846473
15.5	-1.11371e-08	-0.437143	-0.106711	-0.267561	-0.22092	-0.464948	-0.131625	-0.694022	-0.476216	5.30359e-09	-0.0520665	-0.220621	-0.355526	-0.217685	-0.405432	1.44446e-08
16	-0.0317514	-0.703878	-0.154	-0.353103	-0.0867198	-0.668294	-0.174412	-0.879737	-0.594132	-0.357415	-0.107154	-0.375512	-0.157977	2.45284e-08	-0.659394	-0.262914
16.5	-0.288293	-0.797387	-0.214891	-0.519089	2.082e-09	-0.926871	-0.264555	-1.26484	-0.639877	-0.546823	-0.011782	-0.522334	2.1026e-08	-0.317735	-0.687057	-0.467638
17	-0.360884	-0.99916	-0.239656	-0.540509	-0.155759	-1.4923	-0.533324	-1.337	-0.428038	-0.581642	-0.160238	-0.670324	-0.0922704	-0.703831	-0.67292	-0.268576
17.5	-0.405021	-1.22882	-0.0840953	-0.706433	-0.356655	-1.90109	-0.899749	-1.83312	-0.241443	-0.689588	-0.286138	-0.866492	-0.225263	-1.0529	-0.781882	-0.259311
18	-0.473443	-1.17514	0.0493168	-0.688223	-0.393908	-2.08642	-0.942509	-2.00256	-0.255439	-0.869537	-0.427682	-1.15276	-0.364679	-1.54097	-1.03681	-0.340715
18.5	-0.46126	-1.01831	-0.0501852	-0.987698	-0.544238	-2.01208	-1.08572	-1.26511	-0.123481	-0.797648	-0.462705	-1.42049	-0.557344	-2.01179	-1.34968	-0.435395
19	-0.479091	-0.401903	-0.123955	-1.46795	-0.796307	-1.18017	-1.20472	0.0385304	0.314692	-0.660964	-0.744802	-1.79637	-0.804714	-2.31546	-1.66519	-0.640398
19.5	-0.341946	0.363117	0.0491006	-1.09223	-0.946279	0.34118	-1.09788	1.23833	0.872874	-0.357809	-0.923498	-1.98599	-1.23154	-2.16755	-1.82845	-0.172225
20	-0.341267	1.19936	0.0761137	0.388681	-1.28728	2.404	-0.706688	1.84149	1.05517	0.272323	-1.0237	-1.8956	-1.31818	-1.00474	-1.46556	1.26603
20.5	-0.0745298	1.51713	0.308303	2.06238	-1.30797	3.50012	0.0330164	1.97026	1.03038	0.961004	-0.880696	-0.887771	-1.52673	0.81157	-0.594507	2.54924
21	0.162633	1.68257	0.347149	3.52559	-1.13273	3.91696	0.760949	1.52736	1.4128	1.4635	-0.470105	0.507271	-1.36678	3.13193	0.492915	2.99179
21.5	0.429951	1.79419	0.475748	4.23069	-0.628831	3.94139	1.31836	0.734303	1.30027	1.72293	0.168421	1.74503	-1.06028	4.45972	1.64644	3.04571
22	0.532461	1.43869	0.357389	4.0238	-0.353535	3.0409	1.85848	-0.0657773	1.04613	2.03397	0.42972	2.71378	-0.886931	4.91876	2.38591	2.81329
22.5	0.548123	1.28536	0.194236	3.58498	-0.0310338	2.31599	2.05834	-0.433638	0.810263	1.89975	0.431944	3.21403	-0.533025	5.11975	2.78658	2.12202
23	0.313626	1.39925	0.0705583	3.32809	0.102882	2.08677	2.08927	-0.545607	0.618628	1.82586	0.322212	3.05485	-0.192493	5.01307	2.80839	1.22683
23.5	0.121726	1.17338	0.133681	3.29667	0.167109	2.19551	1.85115	-0.571582	0.242661	1.70665	0.121874	2.66868	0.063359	4.55127	2.82858	0.528504
24	-0.107407	0.857894	0.101539	3.64462	0.30361	2.2883	1.45596	-0.689524	-0.0393483	1.48653	-0.244405	2.57116	0.152575	4.6068	2.71295	0.0725376
24.5	-0.182197	0.499922	0.0868457	3.84733	0.395861	2.32616	1.19289	-0.652069	-0.245478	1.46056	-0.238428	2.55039	0.325685	4.8631	2.43877	-0.239429
25	-0.260626	0.180085	0.383809	3.67562	0.57294	2.30094	1.14982	-0.486942	-0.346826	1.50838	-0.126264	2.77838	0.383339	4.75344	2.38036	-0.253149
25.5	-0.240626	-0.173094	0.522545	3.39849	0.64409	2.12977	0.832184	-0.475503	-0.334291	1.29669	0.166061	2.95972	0.558218	4.369	2.22216	-0.369944
26	-0.223946	-0.569711	0.675556	2.95603	0.924367	1.91468	0.575761	-0.345496	-0.0428981	0.735724	0.556534	3.11068	0.511482	4.03628	2.02531	-0.485724
26.5	-0.359251	-0.659332	0.607652	2.40296	1.14104	1.89334	0.319625	0.130335	0.117053	0.157715	0.676229	3.05107	0.678913	3.88877	1.86622	-0.394189
27	-0.262673	-0.683229	0.37645	1.95989	1.5366	1.99181	0.178971	0.476045	-0.0191004	0.0181367	0.950729	3.25073	0.811805	3.76322	1.51287	-0.350242
27.5	-0.0920414	-0.766002	0.119036	1.63409	1.79391	2.15184	0.281955	1.0021	0.00483982	-0.0182935	1.15189	3.3684	0.815603	3.90632	1.43748	-0.279876
28	-0.0249003	-0.795879	0.0515707	1.16909	1.96026	2.29392	0.407627	1.3204	0.0350961	0.043389	1.38869	3.5658	0.743152	4.00691	1.61327	-0.209562
28.5	-0.216931	-0.875028	-0.131184	0.908306	2.1125	2.64352	0.533925	1.65452	0.00720666	0.144446	1.5814	3.80118	0.870692	4.0622	1.69081	-0.177491
29	-0.0410858	-1.03963	-0.445147	0.776939	2.09442	2.73741	0.779718	2.15502	-0.0942821	0.462575	1.64736	3.74524	0.989447	4.08815	1.59366	-0.187465
29.5	0.0204961	-1.38191	-0.484109	0.575951	2.21015	2.89723	0.791259	2.78102	0.208691	0.545407	1.75835	3.75005	0.996807	4.28571	1.67574	-0.21283
30	0.0908806	-1.42222	-0.440824	0.409529	2.31762	2.91237	0.731426	3.33419	0.478919	0.686841	1.75768	3.69809	1.08785	4.40266	1.54159	-0.315169
30.5	0.252744	-1.60628	-0.496213	0.191558	2.32561	3.04919	0.642217	3.74491	0.62184	0.773437	1.85673	3.48821	1.09211	4.37768	1.21156	-0.340201
31	0.323728	-1.70067	-0.526858	0.10182	2.61461	3.27746	0.560054	4.21463	0.730746	1.06677	1.88501	3.28912	1.0833	4.31626	1.05727	-0.340283
31.5	0.367017	-1.86206	-0.575037	-0.0237313	2.81497	3.4839	0.452576	4.51153	0.843279	1.00644	1.93663	3.20245	1.2545	4.21625	0.691507	-0.292216
32	0.458487	-1.96189	-0.485534	-0.392618	2.98385	3.49304	0.486017	4.84834	1.06568	0.741963	2.03777	3.21862	1.3315	4.18154	0.468895	-0.337196
32.5	0.564491	-2.00997	-0.531664	-0.53654	3.28179	3.63849	0.235395	4.91118	1.14055	0.791114	2.16732	3.20646	1.46566	4.10399	0.292047	-0.450846
33	0.591106	-1.96848	-0.684149	-0.69551	3.49106	3.88932	0.206216	5.12905	1.38862	0.713487	2.25766	3.2222	1.72142	3.92548	0.323566	-0.388902
33.5	0.58715	-1.78194	-0.768693	-0.989496	3.66266	3.86344	0.287596	5.11005	1.60201	0.729485	2.13095	3.20944	2.00691	3.82692	0.154554	-0.311738
34	0.714287	-1.30941	-0.678853	-1.05375	3.79807	3.98447	0.459809	5.17263	1.81847	0.754466	2.09511	3.36447	2.10412	3.70916	-0.0435836	-0.0530657
34.5	0.709997	-1.29706	-0.64905	-0.911853	3.82533	3.98516	0.677546	5.00527	2.05544	0.720033	2.12944	3.51932	2.1776	3.82341	-0.0109148	0.023388
35	0.845502	-1.04335	-0.790084	-0.738245	4.03401	4.10194	0.816652	4.71721	2.14057	0.688736	2.09813	3.81919	2.21868	3.75941	-0.0840474	0.040076
35.5	0.929178	-0.680144	-0.950169	-0.360289	4.24422	4.12564	0.935404	4.668	2.39579	0.659351	2.03139	4.12753	2.61051	3.79639	0.0964184	0.338012
36	0.860705	-0.511286	-0.745263	0.0773801	4.11724	4.02254	1.14023	4.27422	2.26628	0.566227	1.99199	4.38502	2.68492	3.79508	0.166259	0.439964
36.5	0.849653	-0.128058	-0.749064	0.527622	4.15844	3.82337	1.35562	3.92236	2.27769	0.679871	2.06757	4.61597	2.7213	3.69359	0.340759	0.679443
37	0.725556	0.0866083	-0.69395	1.0312	4.26671	3.77829	1.72336	3.68008	2.30206	0.695217	1.96893	4.80615	2.82181	3.51439	0.787416	0.947587
37.5	0.695379	0.29654	-0.575626	1.49105	4.16683	3.73428	2.15453	3.31569	2.44161	0.762946	2.07802	5.01389	3.03695	3.40638	1.20225	1.19606
38	0.630437	0.286541	-0.50401	1.92287	4.05606	3.60022	2.50955	3.16924	2.38589	0.738697	2.21147	5.05333	3.16821	3.39773	1.5601	1.41446
38.5	0.609909	0.362804	-0.586768	2.04753	3.93425	3.29539	2.65706	2.92164	2.32478	0.579319	2.11426	5.08008	3.08933	3.34893	1.99577	1.63194
39	0.695416	0.420467	-0.75697	2.28115	3.88419	2.83602	2.62828	2.61206	2.26437	0.501171	1.93564	5.0394	2.87735	3.37716	2.3953	1.70952
39.5	0.550667	0.435818	-0.741946	2.3068	3.8867	2.60252	2.75781	2.51377	2.12786	0.582245	1.72313	4.95789	2.5765	3.34401	2.90659	1.84933
40	0.579214	0.606405	-0.604605	2.21792	3.76804	2.46735	2.76839	2.38349	1.77381	0.689592	1.6992	4.90674	2.36272	3.24974	3.38645	1.93502
40.5	0.489837	0.782207	-0.847456	2.08072	3.54086	2.30096	2.71735	2.22135	1.53918	0.851884	1.69463	4.59641	2.18286	3.16462	3.58861	1.82129
41	0.537279	0.6673	-1.05381	1.95495	3.34231	2.11546	2.59192	2.12386	1.53733	0.975242	1.58117	4.26636	2.05736	3.16331	3.74744	1.81746
41.5	0.535918	0.775153	-1.20706	1.80316	3.09458	1.94127	2.56172	1.93551	1.3915	0.824066	1.51923	3.93151	1.77988	3.05857	3.75604	1.58316
42	0.398945	0.628425	-1.30292	1.69848	2.76642	1.7155	2.5427	1.93056	1.24349	0.842568	1.42939	3.59817	1.50656	3.07101	3.58815	1.56578
42.5	0.304819	0.583082	-1.35803	1.58111	2.43893	1.36765	2.41173	1.93151	1.08201	0.827625	1.3417	3.11455	1.17629	2.96018	3.46764	1.56812
43	0.335912	0.468419	-1.15388	1.41234	2.24748	1.15455	2.33248	1.9195	1.0073	0.850073	1.11018	2.75427	0.831684	2.834	3.29547	1.32143
43.5	0.317025	0.444854	-0.889746	1.21333	2.03284	0.95423	2.07699	1.88088	0.767299	0.760932	1.19891	2.37029	0.367135	2.76508	3.05673	1.12759
44	0.255983	0.370421	-1.03813	1.03326	1.83767	0.729431	1.90632	1.75756	0.620966	0.663229	1.13118	1.98811	-0.0120045	2.54448	3.05854	1.06128
44.5	0.240193	0.45177	-1.02722	0.870738	1.5909	0.623925	1.84893	1.73245	0.466804	0.698056	1.14527	1.70459	0.000568411	2.46606	3.20678	0.799383
45	0.148899	0.523694	-1.1753	0.709812	1.35481	0.487415	1.51894	1.55473	0.305237	0.92691	1.07181	1.15204	-0.208022	2.22881	3.10691	0.603775
45.5	0.146289	0.558817	-1.24995	0.485446	1.2078	0.36533	1.38949	1.53435	0.193477	1.02386	1.00084	0.773604	-0.413228	1.92786	2.75561	0.392541
46	0.0549558	0.331034	-1.25074	0.380161	1.04728	0.171921	1.34687	1.37563	0.279947	1.08902	0.860134	0.332001	-0.692696	1.77612	2.56875	0.288178
46.5	-0.0458036	-0.00691513	-1.20776	0.0282247	0.854405	0.0670818	1.12215	1.17209	0.237914	1.17474	0.642287	-0.147903	-0.905766	1.63317	2.12654	0.0365043
47	-0.115385	-0.0752572	-1.32	-0.526	0.636012	0.00946447	0.764289	1.01933	-0.132666	1.23894	0.468533	-0.574489	-1.14385	1.59506	1.99992	-0.140492
47.5	-0.293673	-0.319502	-1.54412	-0.790474	0.587358	-0.130094	0.345102	0.854317	-0.468835	1.09756	0.291169	-0.905225	-1.42362	1.58681	1.78816	-0.34268
48	-0.420575	-0.595902	-1.7657	-1.07912	0.418795	-0.221093	-0.0110303	0.695863	-0.684378	1.22834	0.368769	-1.21511	-1.55654	1.33301	1.54628	-0.548458
48.5	-0.636171	-0.66275	-1.74975	-1.25074	0.413341	-0.510477	-0.24247	0.441299	-0.847848	1.08539	0.274629	-1.5617	-1.73473	1.09883	1.10488	-0.941172
49	-0.780008	-0.621412	-1.84156	-1.56427	0.310064	-0.639063	-0.562438	0.260637	-1.2443	0.999606	0.25882	-1.9154	-1.76054	0.849858	0.593502	-1.3271
49.5	-0.881206	-0.675734	-1.84236	-1.71841	0.353739	-0.995254	-0.996025	-0.0313596	-1.39905	0.992147	0.141045	-2.00039	-1.6766	0.83394	0.266127	-1.53455
50	-1.0632	-0.88966	-1.91889	-1.85901	0.422154	-1.21755	-1.48422	-0.168965	-1.49796	1.00461	-0.0363856	-2.33698	-1.69263	0.645772	-0.220152	-1.76349
50.5	-1.23128	-0.846687	-1.72202	-1.86571	0.316671	-1.47652	-1.93646	-0.330828	-1.54665	0.963105	-0.0325611	-2.57356	-1.75913	0.507695	-0.487901	-2.19784
51	-1.29668	-0.773621	-1.65132	-1.86979	0.588513	-1.6656	-2.16952	-0.594817	-1.82396	0.809541	-0.13051	-2.65385	-1.76132	0.343107	-0.739021	-2.5696
51.5	-1.3233	-0.792517	-1.53072	-1.82866	0.58788	-1.82359	-2.51821	-0.671506	-1.947	0.694806	-0.100364	-2.68341	-1.78424	0.120625	-0.978635	-2.79948
52	-1.45045	-0.940783	-1.55399	-1.77429	0.692358	-2.0921	-2.83061	-0.599339	-2.18689	0.627382	-0.0855983	-2.68169	-1.86256	-0.14717	-1.14862	-2.9611
52.5	-1.58878	-0.906328	-1.46635	-1.85237	0.733539	-2.23731	-3.24406	-0.734623	-2.41207	0.608753	-0.0744967	-2.81139	-1.87979	-0.37122	-1.37461	-3.13891
53	-1.72591	-0.901863	-1.56323	-1.70609	0.875177	-2.57285	-3.61003	-0.942187	-2.57049	0.542256	-0.0124624	-2.68571	-1.84403	-0.670613	-1.2069	-3.33236
53.5	-1.89811	-0.878413	-1.67548	-1.60062	0.878204	-2.77828	-3.7666	-1.03393	-2.73639	0.399362	-0.0973308	-2.60606	-1.64559	-0.858576	-1.14759	-3.53366
54	-2.02656	-1.02827	-1.76958	-1.44682	0.929696	-2.87705	-3.93157	-1.03927	-2.80477	0.459286	-0.211661	-2.57728	-1.60759	-1.02927	-1.1745	-3.59724
54.5	-2.22951	-0.741721	-1.69991	-1.38464	0.881892	-3.05601	-4.10932	-1.08144	-2.99924	0.512329	-0.203225	-2.52769	-1.79537	-1.07205	-1.54553	-3.72956
55	-2.24081	-0.82722	-1.50561	-1.26164	1.08741	-3.15024	-4.35124	-1.14776	-3.13953	0.506002	-0.226113	-2.3807	-1.73638	-1.23757	-1.67399	-3.76278
55.5	-2.36797	-0.921844	-1.36714	-1.05211	1.16298	-3.17672	-4.45379	-1.1603	-3.1868	0.48437	-0.10972	-2.12161	-1.81208	-1.4305	-1.7598	-3.79113
56	-2.30828	-1.08444	-1.20751	-0.860775	1.12069	-3.21201	-4.42673	-1.13583	-3.4162	0.48284	-0.176007	-1.88186	-1.80393	-1.53684	-2.02786	-3.8803
56.5	-2.32305	-1.35941	-0.981774	-0.583222	1.15042	-3.3229	-4.64518	-1.13858	-3.72884	0.350155	-0.0194423	-1.55762	-1.64133	-1.54045	-2.27013	-3.80831
57	-2.26003	-1.3743	-0.808023	-0.457052	1.14601	-3.42755	-4.76861	-1.05547	-3.82906	0.169829	0.0177876	-1.66964	-1.59637	-1.66507	-2.61252	-3.83695
57.5	-2.36404	-1.30792	-0.688599	-0.454731	1.17865	-3.49818	-4.93172	-1.08418	-3.692	0.24217	0.0221266	-1.62201	-1.49256	-1.95561	-2.65971	-3.73284
58	-2.37301	-1.27396	-0.765287	-0.2176	1.41147	-3.6143	-4.84364	-0.877342	-3.91804	0.217314	0.0748088	-1.49634	-1.42933	-2.07495	-2.68182	-3.52628
58.5	-2.42566	-1.26163	-0.688925	-0.257893	1.6479	-3.64249	-4.4916	-0.953916	-3.85046	0.0662393	0.0019985	-1.35708	-1.35697	-2.13395	-2.37605	-3.45947
59	-2.36327	-1.36035	-0.71494	-0.417489	1.71237	-3.64262	-4.43197	-0.75168	-3.83327	-0.0164275	-0.0478274	-1.18938	-1.42328	-2.03422	-2.17422	-3.20878
59.5	-2.1638	-1.3721	-0.679142	-0.267065	1.77024	-3.59599	-4.35355	-0.575949	-3.95516	-0.130487	-0.0741048	-0.937542	-1.51143	-2.15685	-2.02036	-3.01582
60	-2.21063	-1.47716	-0.622296	-0.296317	1.79049	-3.38785	-4.27652	-0.462432	-4.29106	-0.159849	-0.0430008	-0.779489	-1.48261	-2.187	-1.89716	-2.7041
60.5	-2.12777	-1.74538	-0.580316	-0.351335	1.93195	-3.3125	-4.14842	-0.428517	-4.4535	-0.319697	-0.0605447	-0.680606	-1.37723	-2.23586	-1.85562	-2.6113
61	-2.0799	-1.94716	-0.626413	-0.500687	1.8131	-3.21455	-4.0545	-0.326283	-4.64688	-0.444889	0.0976395	-0.529928	-1.24557	-2.19538	-2.04342	-2.43312
61.5	-1.91575	-2.2076	-0.531054	-0.46917	1.86454	-3.21739	-3.89523	-0.293619	-4.58974	-0.579384	0.143178	-0.586636	-1.27085	-2.1795	-2.07361	-2.18324
62	-1.94886	-2.16945	-0.711829	-0.614475	1.81207	-3.15175	-3.76704	-0.208286	-4.69257	-0.711858	0.1776	-0.529869	-1.25457	-2.1686	-2.33123	-1.99246
62.5	-1.91963	-2.17353	-0.736044	-0.557097	1.86155	-3.10866	-3.57239	-0.127741	-4.74784	-0.69548	0.266808	-0.410556	-1.12201	-2.1966	-2.41643	-1.82223
63	-1.83421	-2.08162	-0.571819	-0.512206	1.92535	-3.08421	-3.57601	0.0207965	-4.87282	-0.837253	0.284024	-0.366988	-1.33413	-2.14535	-2.48407	-1.53379
63.5	-1.65198	-2.14358	-0.419524	-0.496474	1.97304	-2.9277	-3.49065	0.0735335	-5.04023	-0.790725	0.122936	-0.282355	-1.49619	-2.1727	-2.59503	-1.2946
64	-1.55461	-2.29924	-0.357835	-0.551675	1.96749	-3.01135	-3.4291	0.2346	-5.05193	-0.782444	0.25205	-0.171336	-1.47277	-2.11105	-2.42155	-1.1578
64.5	-1.61122	-2.15364	-0.390252	-0.568819	2.06866	-2.92824	-3.32042	0.218859	-5.14548	-0.667344	0.398783	0.00608446	-1.3394	-2.00045	-2.48784	-0.882036
65	-1.59724	-2.08561	-0.341312	-0.719188	2.04384	-2.89295	-3.2245	0.222091	-5.15803	-0.577212	0.464787	0.0423371	-1.22979	-2.10712	-2.33604	-0.589737
65.5	-1.43691	-2.04712	-0.32472	-0.612649	2.06295	-2.92785	-3.08799	0.393887	-5.30599	-0.674292	0.587825	0.127032	-1.08007	-2.11411	-2.15555	-0.351635
66	-1.55497	-2.09066	-0.400737	-0.699106	1.96492	-3.0181	-2.93397	0.380668	-5.32135	-0.764667	0.61935	0.206132	-1.17484	-2.09955	-1.99402	-0.147459
66.5	-1.49212	-1.89999	-0.494795	-0.579892	2.02904	-2.98709	-2.47452	0.484332	-5.12923	-0.742494	0.705719	0.34479	-1.10506	-2.13684	-1.84936	0.104393
67	-1.48813	-1.85233	-0.599475	-0.495295	1.93638	-2.98404	-2.39346	0.443814	-5.35578	-0.759901	0.758699	0.433165	-1.18263	-2.1602	-1.84004	0.188914
67.5	-1.40976	-1.69912	-0.661115	-0.504092	1.90468	-3.14614	-2.3124	0.649439	-5.5049	-0.918239	0.719752	0.641096	-1.22491	-2.07146	-1.74692	0.348652
68	-1.33841	-1.84358	-0.632707	-0.706953	1.82199	-3.12575	-2.2138	0.601276	-5.52008	-1.06774	0.857074	0.864991	-1.35302	-2.00098	-1.82906	0.55661
68.5	-1.45668	-1.88378	-0.430202	-0.713288	1.76005	-3.0927	-2.04017	0.690592	-5.61643	-1.1331	0.798632	1.0553	-1.41027	-2.11655	-1.62727	0.6799
69	-1.43779	-1.97617	-0.358973	-0.811594	1.79301	-2.9432	-1.89031	0.734987	-5.8124	-1.24676	0.728467	0.90823	-1.23049	-2.23664	-1.46745	0.670128
69.5	-1.50007	-1.8566	-0.289962	-0.765461	1.76392	-3.01037	-1.73221	0.894703	-5.72336	-1.33553	0.906805	1.06234	-1.10851	-2.10228	-1.48389	0.915141
70	-1.42813	-1.72298	-0.287581	-0.726929	1.69343	-3.0345	-1.43445	1.04497	-5.53639	-1.36375	0.974896	1.23043	-1.09874	-2.10065	-1.23411	1.0337
70.5	-1.41852	-1.63626	-0.349484	-0.717819	1.64417	-3.01761	-1.4277	1.22939	-5.38809	-1.28163	0.984416	1.28358	-1.09817	-1.98227	-0.972751	1.12512
71	-1.45056	-1.58625	-0.257659	-0.735094	1.56659	-2.85067	-1.06079	1.37307	-5.41109	-1.0588	0.980942	1.5145	-1.10988	-1.89599	-0.562367	1.18037
71.5	-1.45409	-1.61015	-0.265505	-0.779286	1.72236	-2.69369	-1.14942	1.52877	-5.44083	-0.967233	0.96703	1.71795	-1.19787	-1.82743	-0.427726	1.23141
72	-1.44603	-1.71095	-0.311017	-0.655441	1.67878	-2.65722	-1.16674	1.69288	-5.39388	-1.12653	1.04126	2.00063	-1.04092	-1.82212	-0.26396	1.33112
72.5	-1.44309	-1.43638	-0.191275	-0.71208	1.48868	-2.59471	-1.14159	1.68039	-5.3854	-1.13768	1.15888	2.15457	-1.03754	-1.73862	-0.193183	1.38595
73	-1.44437	-1.44695	-0.307747	-0.723869	1.46157	-2.49635	-0.909331	1.85138	-5.497	-1.10771	1.11093	2.26295	-1.02237	-1.62433	-0.0633585	1.32814
73.5	-1.49019	-1.38959	-0.454718	-0.802213	1.41654	-2.35223	-0.722918	2.01187	-5.40526	-1.0438	1.09553	2.39567	-0.749126	-1.68905	0.310649	1.40291
74	-1.47348	-1.40277	-0.512983	-0.818087	1.50337	-2.3763	-0.504217	2.13782	-5.17939	-1.06352	1.20246	2.54605	-0.629984	-1.60948	0.268449	1.49385
74.5	-1.49184	-1.3227	-0.54853	-0.779772	1.67897	-2.41917	-0.491661	2.14997	-5.12321	-0.864525	1.27691	2.7449	-0.821831	-1.65021	0.179299	1.4361
75	-1.44003	-1.35792	-0.631774	-0.868915	1.84164	-2.36408	-0.487063	2.35622	-4.97696	-0.907702	1.42199	2.94551	-0.723418	-1.62583	-0.115571	1.39941
75.5	-1.47647	-1.40524	-0.715033	-0.85847	1.9416	-2.27689	-0.647804	2.41312	-4.99974	-0.930887	1.351	3.05531	-0.586476	-1.59264	-0.0999064	1.38936
76	-1.40892	-1.41815	-0.889493	-0.835615	1.83288	-2.36578	-0.796666	2.49393	-5.10159	-0.847132	1.32571	3.17831	-0.538051	-1.5259	-0.270545	1.45784
76.5	-1.40602	-1.41889	-0.890483	-0.898599	1.6279	-2.49638	-0.844186	2.38418	-5.20707	-0.881225	1.36517	3.15549	-0.468422	-1.52677	-0.353288	1.42826
77	-1.44974	-1.55818	-0.844481	-0.944222	1.52408	-2.59257	-0.911877	2.43932	-5.02144	-1.13284	1.49131	3.19816	-0.378551	-1.58278	-0.242437	1.27902
77.5	-1.31495	-1.74594	-0.873792	-0.865394	1.65071	-2.43607	-0.955105	2.43906	-4.85416	-1.06351	1.62129	3.42466	-0.196961	-1.70563	-0.138591	1.26768
78	-1.35715	-1.97304	-0.97713	-0.783078	1.88912	-2.33163	-0.853116	2.50698	-4.6837	-1.05263	1.50112	3.40557	-0.210682	-1.66008	-0.232859	1.34856
78.5	-1.399	-1.98729	-1.03016	-0.753144	1.97832	-2.34472	-0.767186	2.7269	-4.5803	-0.904458	1.5027	3.54933	-0.245621	-1.6916	-0.307617	1.34784
79	-1.49308	-1.94056	-1.17992	-0.832989	2.02069	-2.34728	-0.556124	2.92553	-4.37015	-0.831306	1.55741	3.76134	-0.415065	-1.50681	-0.0632508	1.29777
79.5	-1.37119	-1.8107	-1.33905	-0.711289	2.00793	-2.39394	-0.40336	2.96158	-4.34055	-0.801522	1.75392	3.95108	-0.273525	-1.67355	0.0473584	1.26725
80	-1.40787	-1.74495	-1.396	-0.594531	2.12282	-2.30119	-0.448715	3.09123	-4.45885	-0.831737	1.76991	4.1315	-0.168829	-1.70827	0.173808	1.326
80.5	-1.52113	-1.76567	-1.23587	-0.497052	2.15562	-2.30528	-0.35003	2.99073	-4.42021	-0.78642	1.77712	4.21294	-0.0861836	-1.71689	0.50471	1.24013
81	-1.54425	-1.83941	-1.25282	-0.467833	2.10625	-2.39781	-0.208507	3.07657	-4.34448	-0.847037	1.78639	4.41496	0.169379	-1.74053	0.60669	1.25875
81.5	-1.51649	-1.83632	-1.44159	-0.341199	2.11572	-2.42115	-0.0667682	3.03225	-4.2819	-0.852952	1.80197	4.43275	0.17748	-1.7749	0.483815	1.19249
82	-1.51469	-1.73848	-1.56435	-0.272191	2.21156	-2.43156	-0.0580041	3.01264	-4.12609	-0.67424	1.78006	4.48478	0.308697	-1.91452	0.402182	1.08174
82.5	-1.53052	-1.89816	-1.76945	-0.273112	2.18449	-2.64805	0.274659	3.14485	-3.91348	-0.639549	1.63254	4.48385	0.331771	-1.96216	0.249086	1.05868
83	-1.57916	-2.09596	-1.72527	-0.240805	2.29464	-2.7703	0.414057	3.24954	-3.8873	-0.520022	1.67303	4.62066	0.299235	-2.10102	0.268933	1.17869
83.5	-1.59602	-2.04432	-1.77546	-0.155995	2.40337	-2.79744	0.551628	3.30769	-3.82472	-0.470995	1.47815	4.54489	0.167259	-2.21262	0.218009	1.24212
84	-1.55491	-2.06822	-1.60885	-0.099227	2.48019	-2.74801	0.673883	3.34187	-3.83628	-0.568202	1.48794	4.73294	0.283936	-2.28811	0.214514	1.15675
84.5	-1.55841	-2.09051	-1.38362	-0.0414554	2.52394	-2.66062	0.826998	3.34632	-3.72716	-0.588752	1.50253	5.00755	0.547306	-2.45956	0.392625	1.1145
85	-1.51426	-1.98173	-1.29236	0.0221852	2.47873	-2.56743	0.900168	3.27518	-3.60803	-0.499266	1.33462	5.18112	0.686039	-2.65588	0.550292	1.17304
85.5	-1.5241	-1.92198	-1.24437	0.112196	2.46125	-2.66847	0.99853	3.26868	-3.4159	-0.549066	1.40578	5.13759	0.758587	-2.81091	0.305625	1.17396
86	-1.48993	-1.85382	-1.26234	0.185634	2.4872	-2.57866	1.34738	3.27053	-3.07779	-0.501594	1.45705	5.18872	0.858026	-2.88216	0.286128	1.01546
86.5	-1.50957	-1.66688	-1.36445	0.348794	2.47997	-2.72812	1.44261	3.28205	-2.8401	-0.447295	1.3105	5.35668	0.971168	-3.11547	0.0629464	1.10559
87	-1.55953	-1.55921	-1.51702	0.324151	2.43171	-2.58788	1.56241	3.20229	-2.81749	-0.276074	1.32314	5.3965	0.975433	-3.13562	0.16975	1.14885
87.5	-1.61878	-1.57765	-1.67663	0.372895	2.44312	-2.58783	1.63117	3.2882	-2.83934	-0.308944	1.36524	5.78237	1.07999	-3.09627	0.183782	1.06679
88	-1.62134	-1.38292	-1.65699	0.466257	2.34024	-2.47322	1.69619	3.33098	-2.81849	-0.215737	1.33212	5.97801	1.11137	-3.16702	0.399835	1.14461
88.5	-1.61032	-1.31571	-1.53471	0.626765	2.41788	-2.52719	1.72818	3.27353	-2.78837	-0.224232	1.20214	6.00918	1.08506	-3.26288	0.699292	1.112
89	-1.60026	-1.11419	-1.49448	0.819838	2.5539	-2.59412	1.84939	3.29037	-2.72212	-0.409339	1.11079	5.88483	1.36058	-3.47126	0.669372	1.22504
89.5	-1.54947	-1.14654	-1.56077	0.859381	2.56476	-2.65556	1.90705	3.42474	-2.52663	-0.377629	1.07503	5.85928	1.54551	-3.46029	0.570263	1.28045
90	-1.59107	-1.10662	-1.3965	0.879868	2.42325	-2.47604	2.20773	3.40765	-2.31312	-0.43187	0.900432	5.97569	1.47217	-3.49633	0.313681	1.30434
90.5	-1.61404	-1.28807	-1.377	1.01584	2.22106	-2.58926	2.47894	3.56101	-2.03606	-0.3868	0.833796	6.07248	1.41596	-3.54441	0.239595	1.2939
91	-1.64277	-1.396	-1.39119	1.09394	2.19609	-2.52004	2.40192	3.545	-1.99548	-0.433364	0.893613	6.21673	1.35155	-3.49067	0.11013	1.32857
91.5	-1.58771	-1.39842	-1.45834	1.20987	2.24061	-2.41583	2.3322	3.63057	-1.86848	-0.528097	0.815384	6.39942	1.41656	-3.52485	0.0634096	1.35573
92	-1.67657	-1.50531	-1.45359	1.34269	2.23686	-2.54329	2.31938	3.67609	-1.92582	-0.78347	0.849547	6.51547	1.42423	-3.45831	0.0365398	1.48914
92.5	-1.65848	-1.26547	-1.24553	1.32446	2.15258	-2.47606	2.53281	3.67944	-1.91047	-0.799265	0.854309	6.59669	1.40186	-3.49671	0.145987	1.58554
93	-1.7765	-0.967662	-1.36246	1.31766	2.21094	-2.55163	2.7605	3.65783	-1.93418	-0.851016	0.808627	6.63799	1.45252	-3.52205	0.353747	1.54584
93.5	-1.73248	-0.923841	-1.57131	1.34272	2.1424	-2.59651	2.80479	3.57668	-1.91509	-0.915783	0.875452	6.58459	1.5747	-3.57552	0.425492	1.66424
94	-1.80972	-0.738244	-1.67492	1.35625	1.99277	-2.54099	2.81778	3.6793	-1.64178	-0.83333	0.783004	6.76026	1.54645	-3.61429	0.526312	1.621
94.5	-1.67843	-0.811114	-1.56084	1.43377	1.92386	-2.65077	2.83336	3.49059	-1.69914	-0.857311	0.585588	6.58958	1.34682	-3.57329	0.611309	1.73756
95	-1.65337	-0.862747	-1.55883	1.3634	1.85543	-2.63032	2.85694	3.5872	-1.59978	-1.04909	0.611929	6.69869	1.33488	-3.7456	0.681708	1.59966
95.5	-1.64561	-0.861534	-1.49619	1.55408	1.73297	-2.63406	2.76391	3.58291	-1.63557	-1.20394	0.544179	6.69467	1.24596	-3.60439	0.678447	1.64015
96	-1.60889	-0.74035	-1.51346	1.50532	1.83277	-2.77596	2.73063	3.48215	-1.76867	-1.08901	0.389813	6.7111	1.15706	-3.56217	0.472927	1.5927
96.5	-1.67791	-0.636174	-1.37417	1.61149	1.75612	-2.76397	2.67474	3.40122	-1.92657	-1.09848	0.40468	6.88624	1.13034	-3.67167	0.363075	1.61219
97	-1.79711	-0.558061	-1.38839	1.74806	1.62106	-2.96276	2.62168	3.31307	-1.84889	-1.04095	0.341215	6.75032	1.15148	-3.75475	0.184824	1.55013
97.5	-1.86749	-0.465039	-1.29673	1.75228	1.51671	-3.08935	2.41698	3.42649	-1.84752	-0.909489	0.160616	6.73907	1.19364	-3.74784	0.170419	1.63241
98	-1.77663	-0.412409	-1.22955	1.75523	1.31751	-3.14129	2.11936	3.29291	-1.7527	-0.936975	0.0315584	6.59392	1.20678	-3.93759	0.0580684	1.60324
98.5	-1.81095	-0.391807	-1.16545	1.79973	1.42806	-3.10744	2.18326	3.38971	-1.63041	-0.866031	-0.0170852	6.57114	1.24327	-3.85945	-0.0635227	1.62285
99	-1.72033	-0.547987	-1.15241	1.75797	1.4985	-3.11003	2.17935	3.26949	-1.48955	-0.905575	-0.0555619	6.71317	1.08198	-3.74579	-0.0182099	1.50183
99.5	-1.66532	-0.396064	-1.20927	1.63171	1.59012	-3.16925	2.13047	3.20365	-1.66527	-1.16615	-0.177727	6.73033	0.954337	-3.78639	-0.193016	1.39336
100	-1.79811	-0.422108	-1.22866	1.69661	1.51057	-3.11916	2.23042	3.19515	-1.9055	-1.17062	-0.286616	6.84203	0.840976	-3.9345	-0.319672	1.31677
100.5	-1.75794	-0.452554	-1.28904	1.63636	1.64861	-3.12697	2.30825	3.18031	-1.90504	-1.04026	-0.236551	6.83563	0.867764	-4.0451	-0.281138	1.18022
101	-1.90625	-0.45095	-1.25525	1.59069	1.44414	-3.1065	2.3956	3.15367	-1.83918	-0.947518	-0.31212	6.73334	0.830999	-4.06564	-0.202646	1.34704
101.5	-1.89196	-0.272334	-1.23589	1.57455	1.38289	-3.18629	2.42203	3.17973	-1.80423	-0.83587	-0.480632	6.62632	0.788347	-4.05402	-0.322773	1.36486
102	-1.9987	-0.210029	-1.31595	1.58398	1.33663	-3.12123	2.3245	3.03135	-1.83519	-0.724127	-0.485048	6.66839	0.791267	-4.17057	-0.416804	1.31841
102.5	-1.98374	-0.334641	-1.42403	1.65769	1.39284	-3.16327	2.20143	3.08305	-1.67946	-0.616566	-0.527328	6.71606	0.841068	-4.08484	-0.648717	1.31673
103	-1.85032	-0.352176	-1.45949	1.70628	1.32967	-3.17491	2.03211	2.96202	-1.62892	-0.573725	-0.54453	6.63553	0.59381	-4.18059	-0.790555	1.17544
103.5	-1.80818	-0.340711	-1.52248	1.79647	1.17021	-3.09932	1.92904	2.85669	-1.64171	-0.420068	-0.560862	6.57188	0.480933	-4.23013	-0.865836	1.20304
104	-1.93339	-0.22933	-1.44766	1.82026	1.07521	-3.16494	1.91813	2.63666	-1.70188	-0.435997	-0.485761	6.56799	0.434083	-4.22459	-0.941218	1.09164
104.5	-1.89907	-0.295146	-1.36232	1.72304	1.0771	-3.11527	2.03896	2.58829	-1.68903	-0.480896	-0.607975	6.69457	0.46123	-4.30492	-0.673015	0.97347
105	-1.86028	-0.329427	-1.47264	1.76916	0.897397	-3.01722	1.98829	2.37491	-1.76691	-0.381677	-0.823114	6.6792	0.486361	-4.31358	-0.41524	0.960733
105.5	-1.92216	-0.179468	-1.3384	1.90969	1.01356	-3.05292	1.79087	2.2435	-1.72481	-0.335665	-1.04627	6.52879	0.550664	-4.31609	-0.381469	0.804337
106	-2.07442	-0.0229755	-1.29189	1.88067	1.04214	-2.99052	1.99835	2.09441	-1.55074	-0.181242	-1.02382	6.4635	0.583134	-4.37072	-0.205465	0.678325
106.5	-2.04521	0.0416418	-1.3706	1.64227	1.045	-3.00209	2.01751	2.0165	-1.40477	0.118521	-0.963715	6.49924	0.387206	-4.4031	-0.224257	0.68998
107	-2.19638	0.0348249	-1.47869	1.54809	0.944786	-2.94779	1.93846	1.98325	-1.36997	0.161691	-0.98826	6.49867	0.306761	-4.49723	-0.205334	0.688254
107.5	-2.1074	-0.134087	-1.57848	1.58104	0.885874	-2.89966	1.89677	1.85156	-1.52928	0.00310682	-0.98179	6.44004	0.0454014	-4.40476	-0.352765	0.629558
108	-2.15435	-0.141543	-1.63211	1.61775	0.737998	-2.87254	1.93214	1.66575	-1.56002	-0.00142936	-1.1176	6.66277	0.0189615	-4.22062	-0.393373	0.577463
108.5	-2.10162	-0.131546	-1.5602	1.67626	0.601056	-2.93211	1.95848	1.66567	-1.74263	0.198761	-1.13617	6.66704	-0.0298797	-4.23581	-0.538436	0.517887
109	-2.13737	0.000871383	-1.54992	1.62631	0.475363	-3.03208	2.09313	1.50521	-1.80992	0.200273	-1.22181	6.52394	0.0684087	-4.4469	-0.646624	0.462633
109.5	-2.09063	0.0386833	-1.53812	1.77581	0.516248	-2.94313	2.16907	1.24048	-1.63063	0.274828	-1.23034	6.46709	0.189121	-4.33578	-0.577829	0.488906
110	-2.16687	0.0192799	-1.69687	1.68676	0.400579	-2.92705	2.08284	1.26222	-1.55022	0.414442	-1.43498	6.38195	0.134388	-4.2131	-0.428536	0.523617
110.5	-2.15785	-0.165796	-1.71509	1.65982	0.327822	-2.8972	2.09088	1.14405	-1.48309	0.396919	-1.40573	6.34601	-0.0365687	-4.18951	-0.380121	0.368241
111	-2.23214	-0.12045	-1.69122	1.55936	0.434382	-2.77982	2.16472	1.09454	-1.56554	0.311573	-1.31708	6.3307	-0.194052	-4.15709	0.0225284	0.303833
111.5	-2.18856	-0.23162	-1.53391	1.54248	0.36322	-2.74364	2.1669	1.12172	-1.53153	0.440459	-1.41384	6.39611	-0.271083	-4.04869	0.0606678	0.139623
112	-2.16547	-0.346985	-1.45112	1.51681	0.398641	-2.65027	2.04525	1.09925	-1.57178	0.477649	-1.42286	6.31141	-0.294695	-3.94524	0.0631407	0.0908379
112.5	-2.09048	-0.344881	-1.38965	1.47563	0.336448	-2.67578	1.88687	0.930349	-1.54627	0.473345	-1.29046	6.14831	-0.250234	-3.80073	-0.200926	0.124913
113	-2.05058	-0.125445	-1.34315	1.33677	0.35645	-2.71812	1.8188	0.914985	-1.75856	0.404649	-1.30932	6.05016	-0.22212	-3.86643	-0.189976	0.121295
113.5	-1.96537	-0.021805	-1.51833	1.35111	0.291549	-2.67905	1.84141	0.873698	-1.64282	0.312464	-1.33495	5.92831	-0.143067	-3.91598	-0.162148	0.0267578
114	-1.9735	0.0313757	-1.44614	1.24756	0.185166	-2.63033	1.96664	0.777249	-1.67254	0.51509	-1.37449	5.91292	-0.0852356	-3.82655	-0.041287	-0.0809029
114.5	-2.01626	0.000355326	-1.40971	1.04841	0.218599	-2.56469	2.21266	0.60386	-1.65176	0.660819	-1.39132	5.89915	-0.220583	-3.84192	-0.0173219	-0.128942
115	-2.03502	-0.148518	-1.41829	1.04267	0.232782	-2.5185	2.41808	0.617847	-1.64567	0.600613	-1.322	5.74999	-0.214685	-3.82444	-0.164808	-0.232812
115.5	-2.05574	-0.151876	-1.35728	0.847598	0.0887541	-2.55944	2.58235	0.486453	-1.5759	0.465997	-1.33036	5.53247	-0.161278	-3.75098	-0.134126	-0.234128
116	-2.0753	-0.21657	-1.38995	0.680032	0.0339973	-2.56036	2.55838	0.500741	-1.74981	0.370186	-1.3991	5.37716	-0.227785	-3.72236	-0.268308	-0.252357
116.5	-2.0422	-0.269386	-1.28384	0.538964	0.00761344	-2.47357	2.37362	0.325685	-1.95106	0.580148	-1.44388	5.34429	-0.161138	-3.54746	-0.287798	-0.321407
117	-2.02934	-0.413804	-1.10169	0.480619	0.0158256	-2.53506	2.13251	0.181068	-1.94452	0.558265	-1.56497	5.21816	-0.102989	-3.53265	-0.182751	-0.312616
117.5	-2.0568	-0.451027	-1.15441	0.517735	-0.173253	-2.44415	1.97683	0.0255128	-1.90991	0.671854	-1.60733	4.94083	-0.166014	-3.55926	-0.281925	-0.33506
118	-2.07655	-0.455826	-1.09363	0.564219	-0.0951648	-2.4287	1.93883	0.213433	-1.84828	0.53886	-1.68611	4.73215	-0.127334	-3.63803	-0.222412	-0.425991
118.5	-2.13733	-0.466874	-1.15562	0.376532	0.0317108	-2.51462	2.07735	0.189174	-1.85055	0.540154	-1.74226	4.63753	-0.122294	-3.80198	-0.0770206	-0.466101
119	-2.15705	-0.399197	-1.10986	0.251123	0.0517139	-2.5549	2.11383	0.115348	-1.72618	0.579948	-1.65045	4.65733	-0.23488	-3.60022	-0.0517379	-0.489396
119.5	-2.11334	-0.231663	-1.02984	0.151927	-0.0348775	-2.54155	2.0085	0.18145	-1.85961	0.544687	-1.52	4.56489	-0.360538	-3.45702	-0.0845052	-0.580237
120	-2.02241	-0.212399	-0.88577	0.0258162	0.00674422	-2.32054	1.87482	0.161865	-1.87125	0.465562	-1.44578	4.51416	-0.321034	-3.48747	-0.131493	-0.601697
120.5	-2.09246	-0.100701	-0.712435	-0.0345389	-0.0779641	-2.36636	1.73724	0.149668	-1.98179	0.551094	-1.56489	4.30352	-0.133019	-3.67994	0.0951026	-0.647996
121	-2.09182	-0.175124	-0.668892	-0.277267	-0.150337	-2.33577	1.49916	0.232823	-2.0196	0.580414	-1.582	4.24317	-0.111468	-3.61282	0.262099	-0.580878
121.5	-2.0502	-0.118101	-0.589788	-0.413624	-0.0898713	-2.24375	1.25278	0.0501327	-2.05783	0.499482	-1.44077	3.98391	0.0701798	-3.67464	0.410175	-0.519065
122	-2.02612	-0.206103	-0.640709	-0.411343	-0.0103756	-2.1287	1.19974	-0.0331081	-1.94534	0.568525	-1.38955	4.03733	0.164873	-3.75604	0.418279	-0.649071
122.5	-1.97677	-0.302616	-0.726977	-0.395823	-0.00165188	-2.06671	1.08205	-0.0610104	-1.88428	0.433405	-1.31095	3.95991	0.221184	-3.68991	0.599068	-0.76682
123	-2.0097	-0.279617	-0.508103	-0.65256	0.0656676	-2.03199	0.938891	0.0827702	-1.89094	0.424345	-1.23632	3.66923	0.0872399	-3.58861	0.45056	-0.763505
123.5	-1.92791	-0.320554	-0.329874	-0.630295	0.0823756	-2.07594	0.691982	0.0366044	-1.76272	0.652062	-1.31348	3.60459	0.0315911	-3.54733	0.230754	-0.778804
124	-1.89368	-0.195079	-0.295706	-0.613048	0.19114	-2.01275	0.497613	0.0133134	-1.86855	0.446145	-1.07792	3.44052	0.0596208	-3.47825	0.431439	-0.831625
124.5	-1.6852	-0.287756	-0.322602	-0.582468	0.102214	-1.93087	0.481542	0.0846556	-1.84216	0.313974	-1.06266	3.41601	0.203953	-3.40702	0.549635	-0.896855
125	-1.6047	-0.117862	-0.339695	-0.613502	-0.0323571	-1.74207	0.581579	-0.125927	-1.76823	0.165	-1.18683	3.42305	0.293657	-3.57464	0.485287	-0.6963
125.5	-1.69747	0.000663065	-0.190371	-0.706411	-0.0770585	-1.6723	0.478958	-0.0904424	-1.70108	0.101959	-1.11691	3.19117	0.289544	-3.60224	0.219449	-0.851178
126	-1.64507	0.045571	-0.086772	-0.60382	-0.0554043	-1.64116	0.294461	-0.102925	-1.47891	0.0417344	-0.98983	3.01054	0.245016	-3.70838	0.313523	-0.806465
126.5	-1.61269	-0.138187	-0.0123277	-0.676331	0.0811187	-1.55996	0.204426	-0.253458	-1.32581	0.0453639	-1.06335	2.98381	0.264043	-3.53399	0.259125	-0.818402
127	-1.59654	-0.176624	0.0374057	-0.712546	-0.0634079	-1.54727	0.152253	-0.243846	-1.31102	0.0663168	-1.02807	2.94107	0.236419	-3.45585	0.33504	-0.730776
127.5	-1.58645	-0.466548	0.0899993	-0.788307	-0.089783	-1.55372	0.0451898	-0.153259	-1.43835	0.0910182	-1.07226	2.88949	0.0707118	-3.33426	0.251551	-0.664966
128	-1.46226	-0.579114	0.0135411	-0.849707	-0.0146176	-1.50279	-0.0175876	-0.154083	-1.35778	0.248223	-1.16183	2.84649	0.0290015	-3.25431	0.0119533	-0.753221
128.5	-1.4975	-0.408391	-0.00689727	-0.859504	-0.0802342	-1.61544	0.178256	-0.0999793	-1.5227	0.0540538	-1.0687	2.88385	0.210681	-3.29238	-0.120302	-0.748437
129	-1.49938	-0.235951	0.051591	-0.821329	-0.183025	-1.62866	0.341089	-0.232422	-1.44544	0.019538	-0.951122	2.62276	0.37973	-3.42017	-0.206586	-0.697031
129.5	-1.4317	-0.0914365	0.0750292	-0.768583	-0.073271	-1.57643	0.448897	-0.230632	-1.4238	-0.00929583	-0.846062	2.49161	0.384799	-3.31326	-0.243139	-0.739651
130	-1.41165	-0.0447	0.152365	-0.806005	-0.0557842	-1.4922	0.482483	-0.1736	-1.23617	0.119432	-0.712062	2.34882	0.287359	-3.33515	-0.328797	-0.717011
130.5	-1.24933	0.0924311	0.053973	-0.806823	-0.0865778	-1.54611	0.461763	-0.0756676	-1.03474	0.141903	-0.749688	2.32697	0.339053	-3.33182	-0.543903	-0.662049
131	-1.20743	0.357679	-0.0942794	-0.716766	-0.0580931	-1.55725	0.429276	-0.0400977	-0.999366	-0.0453364	-0.743158	2.35823	0.242147	-3.19297	-0.747114	-0.672728
131.5	-1.26036	0.422269	-0.0659618	-0.858438	-0.0957793	-1.54568	0.473348	0.0224464	-0.969075	0.140244	-0.574144	2.09311	0.334104	-3.20158	-0.762309	-0.655984
132	-1.34316	0.203834	0.0579623	-0.80869	-0.079981	-1.44344	0.582036	0.113412	-0.937068	0.165741	-0.521396	2.14438	0.280258	-3.142	-0.556044	-0.73041
132.5	-1.18602	0.236115	0.302808	-0.800543	-0.108322	-1.44096	0.619767	0.0479669	-1.03882	0.111212	-0.391012	2.04235	0.363006	-3.1056	-0.390023	-0.834146
133	-1.13298	0.120405	0.412743	-0.652481	-0.241001	-1.3308	0.457289	0.032752	-1.04712	-0.0457895	-0.378702	1.90557	0.304366	-3.19404	-0.113825	-0.833137
133.5	-1.16022	0.0273763	0.488846	-0.834948	-0.211361	-1.32667	0.426187	-0.00855347	-0.880299	-0.105391	-0.359851	1.78008	0.531209	-3.12021	0.0470507	-0.744597
134	-1.02102	-0.0310007	0.564278	-1.03707	-0.170817	-1.32312	0.540766	0.0646052	-0.734544	-0.143468	-0.314545	1.6206	0.525347	-3.07789	-0.101565	-0.76472
134.5	-0.948451	-0.0804747	0.570037	-1.09831	-0.24856	-1.23977	0.629134	-0.0147691	-0.650991	-0.0663883	-0.276026	1.3858	0.406071	-3.10176	-0.200978	-0.750418
135	-0.903881	-0.128992	0.655137	-1.15162	-0.350927	-1.05061	0.640889	-0.0932996	-0.760546	-0.0674473	-0.366486	1.34596	0.288976	-3.17849	-0.235024	-0.798784
135.5	-0.772373	-0.126929	0.479181	-1.17252	-0.305678	-1.06804	0.534734	-0.160329	-0.71711	-0.0131539	-0.363468	1.32449	0.297845	-3.02121	-0.256369	-0.755733
136	-0.875882	-0.0879281	0.692153	-1.19433	-0.42517	-1.10761	0.501318	-0.182097	-0.796555	-0.114642	-0.469512	1.20693	0.288382	-2.9288	-0.260042	-0.946561
136.5	-0.834729	-0.0973526	0.713471	-1.1686	-0.388429	-0.913095	0.377046	-0.293817	-0.983954	-0.127895	-0.587326	1.17475	0.293696	-2.8583	-0.354576	-0.894297
137	-0.689766	-0.191891	0.60033	-1.19326	-0.50071	-0.843183	0.199602	-0.162467	-0.896413	-0.151734	-0.436984	1.06423	0.292095	-2.81039	-0.353711	-0.80786
137.5	-0.657513	-0.0765809	0.5886	-1.16859	-0.512476	-0.874151	0.282771	-0.272391	-0.757202	-0.196707	-0.148852	0.883182	0.266444	-2.86849	-0.380502	-0.799222
138	-0.66223	-0.225849	0.472101	-1.01491	-0.447503	-0.82868	0.317082	-0.16859	-0.686613	-0.372152	-0.114102	0.777028	0.324155	-2.91296	-0.542375	-0.921705
138.5	-0.681671	-0.274618	0.438873	-1.03834	-0.680482	-0.741959	0.453243	-0.0435407	-0.59027	-0.434196	0.0262299	0.71279	0.242107	-2.93836	-0.71052	-0.91654
139	-0.626815	-0.43335	0.396674	-1.06828	-0.654344	-0.786641	0.383004	0.0901056	-0.43035	-0.43366	0.134454	0.662447	0.233657	-2.70809	-0.700434	-0.76842
139.5	-0.47211	-0.434299	0.598516	-1.23265	-0.567236	-0.729428	0.221839	0.0452036	-0.591059	-0.62384	0.242819	0.734421	0.00898316	-2.8556	-0.601189	-0.75567
140	-0.585349	-0.511011	0.625683	-1.22163	-0.589033	-0.676596	0.0619871	0.0433759	-0.601718	-0.708977	0.348471	0.578631	-0.0269853	-2.85168	-0.385791	-0.7232
140.5	-0.633121	-0.402654	0.774058	-1.16603	-0.556971	-0.515852	-0.0299128	0.164549	-0.597303	-0.729935	0.262766	0.583805	-0.0321986	-2.86976	-0.127153	-0.832517
141	-0.506146	-0.172747	0.821949	-1.14051	-0.716712	-0.563586	-0.156017	0.127074	-0.567719	-0.694561	0.201067	0.350276	0.00588884	-2.85509	0.0932821	-0.877492
141.5	-0.569023	-0.0640118	0.720596	-1.26062	-0.709358	-0.479748	-0.335749	0.145746	-0.444147	-0.524153	0.315484	0.031527	0.00434234	-2.77092	0.114384	-0.814879
142	-0.595806	-0.0273882	0.643282	-1.33014	-0.800409	-0.473184	-0.401426	0.2344	-0.458613	-0.404737	0.215733	0.00473155	-0.102433	-2.61715	-0.201687	-0.810414
142.5	-0.632078	-0.216763	0.532124	-1.43192	-0.790301	-0.421915	-0.534653	0.189656	-0.359698	-0.443619	0.242699	-0.110293	-0.0466925	-2.65347	-0.258382	-0.913604
143	-0.598405	-0.494582	0.501943	-1.41808	-0.753425	-0.418516	-0.648882	0.210346	-0.199475	-0.455114	0.393695	-0.115774	-0.221642	-2.67457	-0.309691	-0.948579
143.5	-0.586491	-0.56506	0.543032	-1.39997	-0.899798	-0.325496	-0.653483	0.264431	-0.144446	-0.35476	0.456189	-0.201405	-0.48448	-2.71983	-0.464089	-0.927341
144	-0.703565	-0.547187	0.653541	-1.34667	-0.674686	-0.116018	-0.766961	0.27161	-0.286516	-0.438712	0.554255	-0.212419	-0.529215	-2.57192	-0.660901	-1.01255
144.5	-0.531163	-0.555156	0.690326	-1.27765	-0.576442	-0.155449	-0.682878	0.370401	-0.240376	-0.558056	0.605242	-0.152729	-0.457828	-2.49899	-0.539787	-0.88133
145	-0.554491	-0.570417	0.582052	-1.19326	-0.708412	-0.133507	-0.661005	0.286474	-0.265518	-0.402658	0.769251	-0.0598896	-0.47409	-2.48638	-0.345238	-0.902119
145.5	-0.496416	-0.479403	0.540922	-1.16233	-0.801121	-0.157573	-0.615769	0.311555	-0.0947437	-0.467175	0.768546	-0.205982	-0.331725	-2.60028	-0.438625	-0.894262
146	-0.49764	-0.565146	0.71521	-1.07617	-0.679727	-0.0783475	-0.567493	0.202907	-0.0669911	-0.426905	0.739375	-0.279611	-0.388895	-2.603	-0.477401	-0.796499
146.5	-0.42347	-0.450995	0.807347	-1.05978	-0.752417	-0.0309952	-0.489932	0.290219	0.176937	-0.384292	0.629332	-0.337674	-0.409844	-2.46538	-0.567347	-0.734301
147	-0.45888	-0.370486	0.760076	-1.17429	-0.843149	0.127561	-0.364266	0.304929	0.234684	-0.371171	0.855584	-0.37131	-0.446322	-2.38397	-0.444232	-0.777286
147.5	-0.523852	-0.340674	0.706502	-1.07573	-0.891348	0.218821	-0.438847	0.241499	0.139542	-0.285654	0.746135	-0.218122	-0.541857	-2.21114	-0.500556	-0.748957
148	-0.548136	-0.294083	0.793086	-1.02045	-0.986775	0.143893	-0.562998	0.221725	0.0311879	-0.00659611	0.703079	-0.254264	-0.572069	-2.21328	-0.29149	-0.72353
148.5	-0.582042	-0.364876	0.813894	-0.963256	-0.98089	-0.00247172	-0.608268	0.23482	-0.000809392	0.0396812	0.632196	-0.279339	-0.599214	-2.06066	-0.136335	-0.760083
149	-0.549163	-0.293849	0.775343	-0.860229	-0.997193	0.170181	-0.57166	0.0916175	0.0456112	0.122969	0.633091	-0.391893	-0.550126	-2.06791	-0.141518	-0.749077
149.5	-0.548678	-0.337855	0.856556	-0.833403	-1.09468	0.0147034	-0.546368	0.196568	0.0994934	0.162214	0.844957	-0.409265	-0.388689	-1.9274	-0.371475	-0.701826
150	-0.539214	-0.335463	0.732593	-0.838647	-0.969248	-0.088097	-0.773094	0.314527	0.28814	0.0684	0.880344	-0.502828	-0.4296	-1.93847	-0.603558	-0.816102
150.5	-0.475793	-0.43885	0.666311	-0.714682	-1.13529	0.10944	-0.892969	0.354451	0.26645	0.0931734	0.957674	-0.521753	-0.477578	-1.86635	-0.843253	-0.696896
151	-0.417345	-0.489609	0.584266	-0.789646	-1.03778	0.20196	-0.891635	0.364173	0.351485	0.0744627	0.914967	-0.575145	-0.699268	-1.83523	-0.819399	-0.721328
151.5	-0.369207	-0.576064	0.556815	-0.821974	-0.974517	0.292174	-0.883574	0.475817	0.349069	-0.0601578	0.972254	-0.42681	-0.651934	-1.82345	-0.829762	-0.550495
152	-0.240489	-0.675107	0.605097	-0.791403	-1.01367	0.273831	-0.986078	0.499882	0.362498	-0.345813	0.995258	-0.360741	-0.651058	-1.72659	-0.494244	-0.518787
152.5	-0.286813	-0.645527	0.726976	-0.810405	-1.1418	0.306949	-1.0831	0.434971	0.250472	-0.448588	1.03833	-0.340116	-0.659877	-1.60202	-0.186965	-0.504112
153	-0.311612	-0.827738	0.709756	-0.933507	-1.05917	0.351301	-1.08203	0.479089	0.186266	-0.319244	1.0475	-0.266215	-0.654613	-1.49525	-0.0200011	-0.650994
153.5	-0.339515	-0.909974	0.631211	-1.04753	-1.13044	0.348649	-1.05236	0.509569	0.184434	-0.280766	1.17932	-0.508035	-0.485874	-1.49521	0.120888	-0.658186
154	-0.284328	-0.869154	0.498316	-1.05828	-1.02119	0.405567	-0.936964	0.513605	0.242388	-0.0537032	1.21423	-0.582897	-0.499363	-1.36497	0.0184356	-0.736502
154.5	-0.349914	-0.913308	0.537563	-0.957795	-1.14119	0.495343	-1.04833	0.452359	0.402182	0.00602852	1.24907	-0.461296	-0.628714	-1.3802	0.0219212	-0.608895
155	-0.425917	-0.838816	0.62075	-1.11951	-1.38307	0.569214	-1.13558	0.574333	0.43248	0.0667203	1.20376	-0.580284	-0.842098	-1.32677	-0.0650857	-0.608934
155.5	-0.450182	-0.827285	0.648681	-1.15787	-1.18006	0.5936	-1.15329	0.620852	0.351785	0.172784	1.32616	-0.476693	-0.850421	-1.20119	-0.24551	-0.716016
156	-0.392162	-0.71363	0.617449	-1.11055	-1.20504	0.520676	-1.00152	0.502455	0.247249	0.139565	1.26559	-0.553675	-0.922836	-1.05399	-0.272094	-0.663732
156.5	-0.239723	-0.853471	0.558049	-1.2108	-1.27452	0.521038	-1.18637	0.409028	0.0264056	0.119686	1.46497	-0.482229	-1.01282	-1.04195	-0.374811	-0.770004
157	-0.299232	-0.983018	0.750394	-1.30597	-1.18983	0.527756	-1.35793	0.441954	0.0341963	0.192568	1.43879	-0.641941	-0.912638	-1.07684	-0.397487	-0.793865
157.5	-0.466261	-1.10909	0.752532	-1.19348	-1.4344	0.480896	-1.29149	0.394056	0.24097	0.119274	1.3897	-0.629685	-0.883568	-0.978916	-0.431506	-0.734965
158	-0.505819	-1.2128	0.725877	-1.21423	-1.45578	0.504008	-1.29495	0.362238	0.270667	0.0201741	1.42892	-0.756792	-0.766489	-1.07066	-0.408365	-0.756927
158.5	-0.489813	-1.26475	0.620221	-1.25033	-1.36507	0.480679	-1.31485	0.461377	0.337261	0.0147542	1.45906	-0.846247	-0.820809	-0.975481	-0.223493	-0.770484
159	-0.482671	-1.32831	0.520068	-1.25105	-1.29738	0.522281	-1.36712	0.517942	0.486586	0.00222453	1.30711	-0.673445	-0.9603	-0.938541	-0.206446	-0.849955
159.5	-0.598268	-1.3893	0.497375	-1.2891	-1.23271	0.564171	-1.32957	0.548837	0.472137	-0.124113	1.34397	-0.622225	-1.08068	-1.06614	-0.363786	-0.852338
160	-0.56285	-1.40775	0.614438	-1.3074	-1.06323	0.731708	-1.38389	0.551407	0.375573	-0.302478	1.23522	-0.660879	-1.11372	-1.00174	-0.50032	-0.949614
160.5	-0.475536	-1.38471	0.706785	-1.33052	-0.960867	0.728642	-1.376	0.611067	0.1229	-0.377206	1.15202	-0.756151	-0.925854	-0.976719	-0.24542	-1.07178
161	-0.447354	-1.23152	0.606653	-1.27902	-0.995116	0.847625	-1.39575	0.726372	0.235059	-0.368686	1.12596	-0.743547	-0.742285	-0.953134	-0.16103	-0.966831
161.5	-0.497289	-1.07259	0.557951	-1.25127	-0.945895	0.835891	-1.21018	0.629007	0.256762	-0.104939	1.22703	-0.738324	-0.679943	-0.876974	-0.178121	-0.997942
162	-0.488915	-1.09323	0.611316	-1.27095	-0.870427	0.714814	-1.20203	0.609925	0.293508	0.0637023	1.46679	-0.78921	-0.704782	-0.787168	-0.271708	-0.969059
162.5	-0.460085	-1.10265	0.558981	-1.25787	-0.926411	0.704219	-1.22423	0.623069	0.382022	0.0591419	1.61121	-0.714049	-0.737614	-0.742919	-0.377572	-1.0002
163	-0.53859	-0.990172	0.562747	-1.32821	-0.939294	0.751412	-1.29589	0.577385	0.391618	-0.101211	1.52845	-0.708754	-0.899706	-0.644876	-0.618721	-1.06135
163.5	-0.506519	-0.857936	0.659804	-1.30452	-0.927563	0.844359	-1.37527	0.664412	0.34479	-0.317211	1.3953	-0.699299	-1.00967	-0.706828	-0.736817	-0.912006
164	-0.373669	-1.06654	0.632304	-1.37284	-0.856032	0.880914	-1.56856	0.526423	0.279283	-0.572806	1.65235	-0.59458	-1.03359	-0.565193	-0.674562	-0.848906
164.5	-0.370967	-1.22815	0.473331	-1.49869	-0.895695	0.811803	-1.61411	0.559345	0.188654	-0.497061	1.79674	-0.536021	-0.878467	-0.523823	-0.501411	-0.932624
165	-0.464101	-1.08102	0.44962	-1.48582	-1.07619	0.859807	-1.72954	0.424425	0.293875	-0.455165	1.76837	-0.506047	-0.822923	-0.531226	-0.540786	-0.944408
165.5	-0.460048	-1.05898	0.476189	-1.39311	-1.16171	1.01619	-1.7931	0.330278	0.401059	-0.360281	1.64522	-0.546579	-0.741519	-0.455443	-0.475662	-0.837777
166	-0.361113	-1.13007	0.46163	-1.40582	-0.899427	0.964909	-1.66135	0.229883	0.375779	-0.29757	1.76608	-0.576161	-0.7439	-0.536299	-0.480638	-0.79107
166.5	-0.433981	-0.970594	0.407965	-1.44551	-0.933045	0.99738	-1.64042	0.323294	0.72222	-0.311599	1.76713	-0.508375	-0.653794	-0.530926	-0.55494	-0.893853
167	-0.448531	-0.817199	0.511174	-1.4652	-0.867504	1.07458	-1.643	0.227409	0.705551	-0.377943	1.94435	-0.486017	-0.58858	-0.327225	-0.495998	-0.810206
167.5	-0.438318	-0.828681	0.428016	-1.449	-0.836071	1.15619	-1.70928	0.16185	0.565956	-0.523661	1.91471	-0.375901	-0.702212	-0.294241	-0.55182	-0.836775
168	-0.411692	-0.787414	0.568977	-1.6378	-0.957331	1.06417	-1.59909	0.139307	0.451746	-0.476037	1.93696	-0.320549	-0.69326	-0.296945	-0.660182	-0.867037
168.5	-0.299101	-0.705735	0.57233	-1.69968	-0.96864	1.13281	-1.64238	0.0333473	0.407913	-0.548211	1.78916	-0.309478	-0.780802	-0.17084	-0.703986	-0.857333
169	-0.42823	-0.707873	0.584238	-1.56641	-0.996283	1.21505	-1.69155	0.0265256	0.352826	-0.591543	1.63724	-0.352502	-0.628575	-0.149388	-0.757688	-0.882374
169.5	-0.47618	-0.794522	0.584867	-1.59698	-0.835432	1.29592	-1.80555	0.0318944	0.468453	-0.522896	1.52887	-0.268455	-0.491321	-0.00912116	-0.691005	-0.902261
170	-0.508569	-0.830513	0.420402	-1.57252	-0.86556	1.33034	-1.78207	0.00391359	0.566986	-0.388244	1.55851	-0.396608	-0.378437	-0.0375358	-0.637459	-0.821631
170.5	-0.332304	-0.919996	0.367437	-1.57786	-0.931823	1.39058	-1.66103	0.0769869	0.656533	-0.398628	1.63761	-0.316467	-0.458832	0.0674011	-0.742835	-0.720767
171	-0.333806	-1.09699	0.30333	-1.52908	-0.869705	1.41544	-1.44554	0.0746484	0.750599	-0.333737	1.70452	-0.231663	-0.539935	0.0854604	-0.922637	-0.784026
171.5	-0.391006	-1.06537	0.468656	-1.35573	-0.926032	1.46049	-1.29767	0.0924375	0.703763	-0.363326	1.76532	-0.122104	-0.508196	0.0669292	-0.960109	-0.800177
172	-0.435302	-1.05606	0.570294	-1.44717	-0.888942	1.52597	-1.12474	0.116824	0.602177	-0.390618	1.54064	-0.0308969	-0.378277	0.16605	-0.733749	-0.728579
172.5	-0.39869	-1.13764	0.576043	-1.39563	-0.881948	1.53222	-1.20565	0.0289716	0.577219	-0.622557	1.57955	-0.0295064	-0.476326	0.1993	-0.60722	-0.829279
173	-0.362144	-1.1789	0.495405	-1.43102	-0.715433	1.46645	-1.46478	-0.0134161	0.537569	-0.632774	1.54193	0.0301805	-0.233842	0.210629	-0.479237	-0.777757
173.5	-0.522754	-1.15982	0.317462	-1.50637	-0.544203	1.37131	-1.6475	-0.0192576	0.487696	-0.480212	1.50523	-0.111206	-0.0569635	0.369227	-0.311341	-0.889854
174	-0.448412	-1.16153	0.347134	-1.59498	-0.62323	1.31491	-1.46737	-0.0223108	0.455131	-0.317537	1.45434	-0.11817	-0.238355	0.393092	-0.165321	-0.874661
174.5	-0.438678	-1.12454	0.356759	-1.80773	-0.650541	1.35294	-1.40088	-0.110598	0.515878	-0.11332	1.72078	-0.208276	-0.35049	0.430548	-0.188514	-0.85519
175	-0.2377	-0.999265	0.347785	-1.74485	-0.536097	1.43858	-1.43279	-0.0514392	0.514285	-0.136735	1.62407	-0.1632	-0.403232	0.452022	-0.301827	-0.913136
175.5	-0.234354	-0.801965	0.222406	-1.78855	-0.556129	1.30148	-1.65941	-0.0783567	0.484181	-0.0733472	1.64979	-0.189686	-0.377205	0.413856	-0.360563	-0.996326
176	-0.268882	-0.704126	0.174387	-1.89848	-0.568235	1.26934	-1.80025	-0.227334	0.266451	-0.197294	1.64978	-0.192174	-0.469806	0.429714	-0.602943	-1.05837
176.5	-0.318853	-0.810105	0.121205	-1.98258	-0.508468	1.22547	-1.75609	-0.246991	0.0779376	-0.2122	1.64936	-0.0715883	-0.436146	0.550573	-0.604589	-1.09315
177	-0.32379	-0.792219	0.193647	-2.00879	-0.465041	1.24718	-1.69149	-0.398691	0.170382	-0.199284	1.62465	-0.028722	-0.327038	0.49215	-0.462726	-1.03594
177.5	-0.16643	-0.851332	0.284281	-2.03399	-0.419331	1.26948	-1.81371	-0.435996	0.304381	-0.296288	1.57777	-0.0948943	-0.341225	0.409405	-0.513536	-1.06546
178	-0.250355	-1.04255	0.124141	-1.99437	-0.580389	1.24853	-1.74232	-0.50184	0.290078	-0.273049	1.55196	-0.144377	-0.190256	0.357296	-0.682539	-1.11987
178.5	-0.229433	-1.23415	0.0884042	-1.96867	-0.65889	1.24421	-1.66218	-0.485872	0.313315	-0.154629	1.65816	-0.269874	-0.179138	0.355261	-0.815688	-1.15026
179	-0.363864	-1.24131	-0.0642027	-2.08344	-0.738479	1.37117	-1.70542	-0.306079	0.350007	-0.0935385	1.54156	-0.230699	-0.283552	0.332405	-0.74265	-1.14823
179.5	-0.362179	-1.22905	-0.0658807	-2.24879	-0.707814	1.38277	-1.67425	-0.323387	0.235703	-0.123301	1.42204	-0.111496	-0.357395	0.390778	-0.603488	-1.097
180	-0.405697	-1.20455	-0.146179	-2.23323	-0.573795	1.31687	-1.52437	-0.417795	0.0923629	-0.0521931	1.43481	-0.0211017	-0.262874	0.299441	-0.476585	-1.11662
180.5	-0.361203	-0.99141	-0.0073576	-2.26332	-0.415125	1.28463	-1.52837	-0.413529	-0.0564925	-0.100918	1.33385	-0.153718	-0.320808	0.391096	-0.479088	-1.21054
181	-0.376981	-0.77795	0.0696783	-2.30055	-0.53169	1.25003	-1.62292	-0.311246	-0.0774884	-0.0625388	1.32651	-0.0821639	-0.228496	0.457765	-0.435522	-1.21646
181.5	-0.410587	-0.686617	0.146042	-2.2448	-0.562043	1.25379	-1.65457	-0.505251	-0.0716021	-0.0141718	1.31394	-0.126278	-0.116069	0.567779	-0.387165	-1.15417
182	-0.538779	-0.71359	0.113438	-2.22232	-0.548627	1.16501	-1.8076	-0.403822	0.0691033	-0.210189	1.23944	-0.21101	-0.0322455	0.583798	-0.51126	-1.12159
182.5	-0.628862	-0.751401	0.0406145	-2.28374	-0.443833	1.20002	-1.69272	-0.411882	0.0459348	-0.155898	1.23315	-0.12316	-0.0862686	0.619052	-0.35074	-1.15794
183	-0.530858	-0.857606	0.0266656	-2.22102	-0.381978	1.21485	-1.6542	-0.315507	0.165752	-0.0845135	1.35281	-0.0364097	-0.124558	0.607635	-0.505735	-1.19255
183.5	-0.611884	-0.977484	0.189686	-2.21057	-0.375379	1.2502	-1.71685	-0.310485	0.0538281	0.0445887	1.20458	-0.0576448	-0.174881	0.659534	-0.721505	-1.1828
184	-0.550646	-1.11627	0.111672	-2.22688	-0.255235	1.36669	-1.81281	-0.380228	-0.0586782	-0.0434616	1.14872	-0.00498025	-0.281428	0.724329	-0.764805	-1.18274
184.5	-0.593103	-1.20575	-0.0936852	-2.14461	-0.319974	1.36376	-1.77768	-0.472088	-0.0650637	0.0642708	1.15581	-0.067531	-0.00282464	0.736074	-0.653961	-1.10323
185	-0.585676	-0.998319	-0.105526	-2.21907	-0.388993	1.3323	-1.82656	-0.573114	0.0598231	0.226172	1.13143	-0.0337057	0.0794316	0.782958	-0.413101	-1.0803
185.5	-0.710458	-0.864303	-0.0163235	-2.03964	-0.467401	1.39235	-1.80751	-0.682402	0.184274	0.41783	1.0683	-0.00943683	0.0707755	0.714222	-0.416155	-0.977943
186	-0.71998	-0.700372	0.0554306	-2.11031	-0.376904	1.37897	-1.76704	-0.704185	0.14066	0.531768	1.12515	-0.039589	0.0796595	0.563474	-0.406568	-1.07016
186.5	-0.728368	-0.445301	-0.138696	-1.93604	-0.423419	1.29063	-1.71098	-0.689154	0.26691	0.548008	1.13104	0.0158361	0.150457	0.563995	-0.484403	-1.03824
187	-0.776971	-0.543128	-0.252829	-1.86862	-0.279138	1.3781	-1.68034	-0.773641	0.174716	0.603554	1.1358	0.114845	0.106018	0.748406	-0.627532	-1.07646
187.5	-0.776166	-0.685036	-0.307332	-1.81907	-0.459326	1.41683	-1.58928	-0.593233	0.133016	0.529319	1.08932	0.181189	0.0474323	0.747099	-0.586933	-1.08634
188	-0.755049	-0.756255	-0.323074	-1.85807	-0.480788	1.48756	-1.52689	-0.568915	0.0450123	0.381977	1.09335	0.238015	0.0220074	0.759454	-0.489334	-0.952754
188.5	-0.835324	-0.729852	-0.258258	-1.78783	-0.344744	1.5637	-1.24997	-0.507064	-0.0165584	0.370497	0.981444	0.275605	0.0450382	0.627141	-0.45351	-0.77016
189	-0.807508	-0.724818	-0.22921	-1.70336	-0.322798	1.6327	-1.22557	-0.629809	-0.183034	0.349286	1.07835	0.0562783	0.0768228	0.678599	-0.389677	-0.813217
189.5	-0.674901	-0.53824	-0.211522	-1.6328	-0.276907	1.52683	-1.20948	-0.622828	-0.0916276	0.402613	1.06321	0.112355	0.186315	0.741053	-0.35143	-0.848844
190	-0.761423	-0.528012	-0.417982	-1.68496	-0.370236	1.45645	-1.36215	-0.557074	0.11296	0.432978	1.01501	-0.0205176	0.265332	0.708258	-0.337549	-0.820883
190.5	-0.852215	-0.593126	-0.548883	-1.68385	-0.484988	1.54127	-1.35738	-0.49944	0.104358	0.729679	0.968528	0.00540181	0.0488986	0.729225	-0.323928	-0.759549
191	-0.928674	-0.447934	-0.63431	-1.70809	-0.359788	1.55824	-1.3762	-0.543297	0.0580175	0.604987	0.769219	0.123029	-0.0749093	0.702793	-0.363286	-0.757674
191.5	-0.88936	-0.356088	-0.630985	-1.84103	-0.192442	1.58861	-1.40235	-0.53604	0.0487599	0.640774	0.765272	0.195794	-0.050817	0.576839	-0.58963	-0.733649
192	-0.808127	-0.335289	-0.607663	-1.7814	-0.229665	1.51911	-1.35757	-0.622815	0.0962224	0.624173	0.709697	0.25294	-0.0554316	0.447231	-0.665964	-0.728609
192.5	-0.936769	-0.432006	-0.574694	-1.72467	-0.347219	1.51219	-1.37714	-0.54084	-0.0193123	0.723129	0.919272	0.301013	-0.00280831	0.392614	-1.01447	-0.750019
193	-0.875839	-0.418001	-0.542959	-1.64725	-0.42062	1.4683	-1.46722	-0.56475	-0.121791	0.670075	0.899016	0.178539	0.015712	0.444033	-0.901167	-0.711236
193.5	-0.924237	-0.538765	-0.697546	-1.58089	-0.532636	1.4583	-1.36414	-0.577343	-0.129706	0.684334	0.940399	0.387877	0.116916	0.453684	-0.876974	-0.607769
194	-1.03424	-0.453493	-0.816586	-1.63029	-0.693221	1.39171	-1.35201	-0.474886	-0.037752	0.775266	0.894628	0.372225	0.147626	0.414136	-0.892799	-0.540359
194.5	-1.12044	-0.279899	-0.790195	-1.55813	-0.478205	1.43176	-1.37334	-0.691303	-0.0678295	0.834082	0.714406	0.293854	0.019202	0.277722	-0.649446	-0.46954
195	-1.23802	-0.164572	-0.801508	-1.46193	-0.367425	1.60369	-1.27993	-0.596457	-0.127225	0.818237	0.701261	0.26553	-0.0111887	0.348076	-0.528251	-0.692781
195.5	-1.20202	0.0272471	-0.737355	-1.47226	-0.354815	1.50967	-1.3394	-0.702999	-0.15814	0.91683	0.666791	0.332091	0.0262356	0.262505	-0.273905	-0.641269
196	-1.22942	0.150064	-0.620745	-1.5008	-0.376749	1.53403	-1.54254	-0.727422	-0.39127	0.796076	0.612419	0.35653	-0.00431357	0.265174	-0.0580012	-0.678005
196.5	-1.13791	0.140973	-0.637915	-1.42971	-0.477779	1.53839	-1.66239	-0.71126	-0.509164	0.614164	0.606719	0.40014	0.0252968	0.334811	-0.0322517	-0.667873
197	-1.19538	0.0259299	-0.529851	-1.50732	-0.51954	1.43394	-1.59526	-0.744296	-0.56943	0.396466	0.624649	0.476149	0.0327863	0.166475	-0.194094	-0.560368
197.5	-1.19788	-0.124212	-0.470357	-1.41888	-0.446726	1.3592	-1.46309	-0.773183	-0.433417	0.262909	0.594321	0.392214	0.0534537	0.0272974	-0.526911	-0.6178
198	-1.22926	-0.254125	-0.443041	-1.31433	-0.384085	1.46434	-1.47859	-0.665732	-0.502217	0.393901	0.540213	0.389109	0.196729	-0.152094	-0.639064	-0.541645
198.5	-1.28294	-0.376168	-0.541085	-1.43311	-0.488472	1.48119	-1.53115	-0.553295	-0.406344	0.485998	0.572626	0.39263	0.0829666	-0.185317	-0.691886	-0.512509
199	-1.27548	-0.43915	-0.561797	-1.442	-0.447934	1.45587	-1.68107	-0.416095	-0.385104	0.659441	0.474031	0.584801	0.0792823	-0.0794096	-0.856974	-0.470119
199.5	-1.2827	-0.45813	-0.542749	-1.53995	-0.417989	1.47936	-1.85302	-0.434785	-0.531754	0.533519	0.34896	0.529029	-0.154328	-0.0105678	-0.889078	-0.497769
200	-1.28732	-0.659162	-0.481703	-1.50552	-0.308881	1.46725	-2.01328	-0.386368	-0.589086	0.462387	0.409954	0.641644	-0.195741	-0.115958	-0.823534	-0.568229
200.5	-1.30238	-0.610355	-0.454542	-1.44699	-0.312522	1.52027	-2.11048	-0.393089	-0.808717	0.391681	0.399054	0.608261	-0.300809	-0.151229	-0.853916	-0.544226
201	-1.35281	-0.601259	-0.485529	-1.38807	-0.358238	1.52072	-2.00492	-0.426243	-0.73525	0.316158	0.429945	0.644329	-0.0794763	-0.19915	-0.793862	-0.520826
201.5	-1.32411	-0.463113	-0.648748	-1.44373	-0.396085	1.5601	-2.0399	-0.44372	-0.784643	0.241621	0.393239	0.699057	-0.088014	-0.350799	-0.85778	-0.541257
202	-1.43002	-0.172317	-0.932617	-1.40906	-0.353432	1.52894	-2.11712	-0.431842	-0.602995	0.0908061	0.446041	0.680695	0.0887721	-0.426153	-0.638694	-0.50674
202.5	-1.5282	-0.251418	-0.933824	-1.46871	-0.460852	1.43879	-2.10908	-0.400312	-0.678747	0.328957	0.427422	0.705569	0.128483	-0.479866	-0.60357	-0.511643
203	-1.41839	-0.389842	-0.797433	-1.39299	-0.509309	1.40295	-2.07721	-0.431938	-0.632109	0.4712	0.487636	0.715726	0.297149	-0.438318	-0.745552	-0.428839
203.5	-1.54653	-0.301691	-0.620609	-1.35397	-0.445032	1.46351	-1.92212	-0.462385	-0.705844	0.597474	0.276205	0.697657	0.135559	-0.3183	-0.929886	-0.360052
204	-1.48835	-0.281959	-0.557966	-1.35284	-0.330528	1.44242	-1.9118	-0.54775	-0.76224	0.508787	0.283635	0.641365	0.102419	-0.337903	-0.821845	-0.364969
204.5	-1.4575	-0.188464	-0.423371	-1.30166	-0.307229	1.556	-1.8216	-0.375257	-0.809396	0.499892	0.274418	0.747163	0.219737	-0.337962	-0.79757	-0.35012
205	-1.48986	0.0186298	-0.446373	-1.30553	-0.351287	1.49392	-1.7676	-0.49879	-0.861474	0.544429	0.195981	0.93402	0.190136	-0.393363	-0.738222	-0.334001
205.5	-1.59143	0.169655	-0.532625	-1.25686	-0.294463	1.48652	-1.75906	-0.647711	-0.848291	0.836052	0.256456	0.992429	0.259244	-0.62195	-0.553692	-0.276505
206	-1.60128	0.219218	-0.588865	-1.11334	-0.421568	1.45565	-1.76728	-0.678132	-0.677403	0.985019	0.243772	0.971266	0.3645	-0.57616	-0.302881	-0.289898
206.5	-1.54283	0.20628	-0.594053	-1.07064	-0.428089	1.34708	-1.70481	-0.645216	-0.587464	1.17347	0.1751	0.894167	0.294747	-0.618065	-0.290219	-0.257544
207	-1.47601	0.139031	-0.662512	-0.944435	-0.346484	1.46279	-1.65397	-0.628725	-0.715984	1.1786	0.310841	1.13045	0.303707	-0.49555	-0.583788	-0.280601
207.5	-1.52235	0.148569	-0.551397	-1.07441	-0.417222	1.48157	-1.65749	-0.541963	-0.763791	1.09522	0.412778	1.16448	0.261749	-0.611144	-0.847969	-0.221931
208	-1.52925	0.112308	-0.486623	-1.00167	-0.530884	1.42433	-1.56889	-0.552949	-0.8159	1.05056	0.508591	1.28807	0.178208	-0.665565	-0.928985	-0.135239
208.5	-1.53415	0.167689	-0.496904	-0.839595	-0.456827	1.33106	-1.50845	-0.657809	-0.845404	0.94727	0.42312	1.41091	0.293768	-0.659577	-0.891655	-0.179439
209	-1.5313	0.181082	-0.531785	-0.745076	-0.324264	1.34399	-1.51409	-0.746331	-0.939486	0.911579	0.585378	1.29143	0.44711	-0.611729	-0.773261	-0.0161917
209.5	-1.58623	0.241101	-0.5331	-0.730624	-0.242485	1.32112	-1.53707	-0.635104	-0.78995	1.11301	0.645202	1.16797	0.445229	-0.617044	-0.701419	0.00958414
210	-1.57745	0.315722	-0.397565	-0.699434	-0.194337	1.22727	-1.44685	-0.584594	-0.774102	1.21602	0.670405	1.23452	0.503473	-0.611908	-0.822883	0.0808225
210.5	-1.53454	0.318035	-0.34119	-0.681529	-0.0578083	1.19727	-1.29416	-0.66184	-0.708731	1.26403	0.772946	1.21849	0.512708	-0.630995	-0.757146	0.0769311
211	-1.56535	0.155689	-0.426805	-0.668671	0.0275037	1.28616	-1.22343	-0.712632	-0.619162	1.39875	0.725296	1.36981	0.392281	-0.813586	-0.76897	0.0699555
211.5	-1.55145	0.0337309	-0.416002	-0.482609	0.108286	1.32876	-1.12069	-0.569924	-0.686214	1.46484	0.594517	1.5165	0.399395	-0.955004	-0.834392	0.0560903
212	-1.53966	0.0440265	-0.412527	-0.517324	0.075443	1.50681	-1.01828	-0.507173	-0.690171	1.2914	0.540998	1.69063	0.405539	-0.96667	-0.631256	0.105367
212.5	-1.51647	0.0478561	-0.436144	-0.507303	0.218158	1.42781	-1.12991	-0.571394	-0.768329	1.20847	0.485479	1.68466	0.269118	-0.995386	-0.565219	0.113792
213	-1.49085	0.117925	-0.420971	-0.509356	0.181291	1.43476	-1.12149	-0.596616	-0.8354	1.11842	0.427311	1.83592	0.336379	-0.930141	-0.310051	0.137683
213.5	-1.4519	0.255811	-0.459261	-0.479734	0.113944	1.49586	-1.08776	-0.61143	-0.874428	1.10542	0.415006	1.90884	0.463931	-1.05599	-0.319701	0.164277
214	-1.43101	0.208526	-0.621978	-0.549226	0.0229775	1.45575	-0.917075	-0.494015	-0.698626	1.07019	0.430148	1.73475	0.37595	-0.998863	-0.335827	0.143861
214.5	-1.45675	0.0925998	-0.570148	-0.588243	-0.0240704	1.45669	-0.995769	-0.586473	-0.826823	1.16419	0.387695	1.69501	0.217474	-0.926472	-0.384148	0.22993
215	-1.48853	0.0315911	-0.540655	-0.534952	-0.0913574	1.46975	-0.96884	-0.656929	-0.764028	1.43539	0.607813	1.79589	0.186723	-0.923244	-0.322313	0.178144
215.5	-1.5506	0.0760567	-0.539056	-0.489915	0.0233444	1.29861	-0.88144	-0.615189	-0.726768	1.61962	0.570153	2.02387	0.192128	-0.918374	-0.196857	0.254709
216	-1.59581	-0.0422815	-0.485418	-0.524202	0.0736871	1.34747	-0.902905	-0.745112	-0.90298	1.72598	0.611423	2.01348	0.195114	-0.721127	-0.132885	0.255769
216.5	-1.60784	0.00208952	-0.372643	-0.515826	0.0845105	1.40893	-1.01239	-0.890494	-1.0993	1.8769	0.572257	2.0263	0.221434	-0.674085	-0.0222434	0.265876
217	-1.59015	0.0994173	-0.192431	-0.584119	-0.0227865	1.31965	-0.993206	-0.835119	-1.08402	2.07133	0.448225	1.96751	0.245556	-0.789141	0.0875622	0.320346
217.5	-1.62414	0.299385	-0.100026	-0.646504	-0.0662869	1.36124	-1.15106	-0.874323	-0.822644	2.17368	0.447977	1.88696	0.370039	-1.02603	0.0228568	0.368757
218	-1.55251	0.307322	0.0252461	-0.500612	0.189068	1.40479	-1.25198	-0.91191	-0.829417	2.16274	0.468973	1.85197	0.39214	-1.07268	-0.153571	0.434997
218.5	-1.42576	0.328345	0.0322594	-0.537003	0.115084	1.40667	-1.26747	-0.872802	-0.6876	2.07332	0.739829	1.8894	0.40414	-1.07236	-0.264178	0.385269
219	-1.41268	0.317772	-0.0919689	-0.739613	0.054659	1.2376	-1.30723	-0.855337	-0.641777	2.02154	0.758307	2.11959	0.0859844	-0.919373	-0.267792	0.289124
219.5	-1.35589	0.582793	-0.173365	-0.755388	0.0525492	1.39579	-1.22541	-0.788487	-0.715228	1.9	0.670866	2.22803	0.0939261	-0.937531	-0.353829	0.215943
220	-1.50782	0.437031	-0.236567	-0.651195	0.097942	1.36136	-1.22319	-0.741193	-0.799605	1.73686	0.843168	2.20691	0.085055	-0.818582	-0.392085	0.0907813
220.5	-1.39268	0.484116	-0.2272	-0.70265	0.108737	1.30675	-1.22339	-0.874414	-0.842873	1.80583	0.677815	2.19422	0.00582924	-0.854362	-0.413603	0.107296
221	-1.48498	0.524857	-0.131191	-0.673192	0.0503927	1.38548	-1.24634	-0.755638	-0.801481	1.95057	0.648879	2.1325	0.00886514	-0.931208	-0.306967	0.20142
221.5	-1.47622	0.399237	-0.174291	-0.590424	0.0284621	1.36198	-1.28142	-0.733714	-0.703144	1.8806	0.756059	2.10843	0.0450233	-0.853191	-0.241781	0.290597
222	-1.40747	0.467664	-0.275156	-0.473201	0.0863475	1.21409	-1.34182	-0.810063	-0.637832	1.76604	0.802992	1.96259	-0.0394428	-0.794727	-0.414756	0.269226
222.5	-1.34728	0.401334	-0.278518	-0.522506	0.172212	1.23606	-1.26143	-0.725255	-0.667714	1.61981	0.863337	1.9426	-0.121853	-0.937717	-0.431057	0.22878
223	-1.37036	0.420909	-0.267681	-0.396366	0.218578	1.35675	-1.26968	-0.773904	-0.595721	1.70893	0.882497	1.97267	-0.0220066	-0.88465	-0.783512	0.13401
223.5	-1.3794	0.479451	-0.0587944	-0.344973	0.209364	1.28015	-1.2714	-0.787408	-0.746342	1.71059	0.793686	2.17447	-0.125335	-0.856131	-0.925406	0.0266926
224	-1.5082	0.424601	-0.0622828	-0.349805	0.332089	1.11511	-1.28071	-0.73222	-0.690412	1.7678	0.840581	2.22166	-0.151903	-0.990847	-0.690154	0.0808823
224.5	-1.4188	0.593294	0.0362562	-0.345193	0.492883	1.12895	-1.30696	-0.702653	-0.725535	1.97103	0.931122	2.30853	0.0234977	-1.05303	-0.48225	0.126032
225	-1.50482	0.769487	-0.0155568	-0.354223	0.440736	1.16641	-1.36313	-0.836036	-0.720382	1.83362	0.833058	2.31855	0.155278	-1.00972	-0.441349	0.226656
225.5	-1.53043	0.758148	-0.0710299	-0.321617	0.304523	1.18052	-1.35243	-0.958946	-0.693873	1.70734	0.914792	2.38094	0.274331	-1.06754	-0.521606	0.179148
226	-1.40173	0.705243	-0.229129	-0.244099	0.26409	1.25393	-1.25221	-1.0556	-0.416573	1.77153	1.06138	2.3306	0.259277	-1.25639	-0.507184	0.209318
226.5	-1.37905	0.473109	-0.140998	-0.148551	0.279503	1.37293	-1.10813	-0.98859	-0.32108	1.689	1.01849	2.31456	0.212717	-1.22803	-0.356385	0.321952
227	-1.34161	0.343196	-0.222812	-0.169551	0.262619	1.3745	-1.01377	-1.01837	-0.441919	1.66805	1.04948	2.40731	0.212675	-1.08984	-0.3011	0.317832
227.5	-1.268	0.199631	-0.203631	-0.188869	0.30114	1.32096	-0.780643	-0.874164	-0.570183	1.758	1.05623	2.5799	0.0768835	-1.01017	-0.402731	0.240277
228	-1.26519	0.257716	-0.20944	0.0252983	0.310014	1.10705	-0.908967	-0.962368	-0.538006	1.62496	1.09141	2.71835	-0.0133202	-0.886457	-0.433817	0.145186
228.5	-1.29653	0.45042	-0.163679	0.118978	0.294826	1.03961	-0.851118	-1.01422	-0.621488	1.59147	1.08881	2.71196	-0.122434	-0.894941	-0.292908	0.264691
229	-1.27829	0.439608	-0.05395	0.210459	0.364347	1.10484	-0.665824	-1.05158	-0.656814	1.63693	1.05098	2.64712	0.0634094	-0.917057	0.0339202	0.204156
229.5	-1.22787	0.441001	-0.110519	0.324429	0.351588	1.10357	-0.788231	-1.0891	-0.45057	1.74121	1.10422	2.66337	0.201127	-0.893252	0.0486543	0.353655
230	-1.16472	0.415999	-0.00229722	0.46866	0.405263	1.10565	-0.812137	-1.06528	-0.34206	1.76772	1.14083	2.71075	0.174122	-0.847764	-0.304077	0.372448
230.5	-1.21939	0.660153	0.148279	0.479149	0.325358	1.12683	-0.768658	-1.05101	-0.23148	1.91889	0.999762	2.72192	0.134136	-0.964877	-0.574105	0.274709
231	-1.28035	0.631382	0.058311	0.678492	0.464908	1.03853	-0.849555	-0.978079	-0.23446	1.86715	0.945385	2.85228	-0.0137111	-0.867994	-0.627655	0.22834
231.5	-1.15964	0.683521	0.243863	0.796111	0.543378	1.0081	-0.728238	-0.951285	-0.0751037	1.92618	0.977868	2.89146	-0.165727	-0.885335	-0.70836	0.294451
232	-1.08171	0.788757	0.311816	0.829881	0.630142	1.08954	-0.611026	-0.920503	-0.0997754	1.8177	0.921964	3.0488	-0.144247	-0.994155	-0.701625	0.144201
232.5	-1.15474	0.992624	0.382237	0.839097	0.54567	1.18492	-0.51329	-0.965398	-0.0788282	1.62236	0.901569	3.21424	-0.32355	-0.914994	-0.407651	0.237402
233	-1.17455	1.07365	0.335086	0.840296	0.507995	1.14912	-0.418082	-0.929441	-0.0879112	1.71687	0.789711	3.24602	-0.170063	-0.817146	-0.121374	0.227409
233.5	-1.0783	1.0167	0.149649	0.87274	0.393844	1.13066	-0.437028	-0.898978	-0.232633	1.57023	0.729916	3.33803	-0.0791563	-0.779734	-0.1199	0.234428
234	-1.09434	1.07251	0.154042	0.900427	0.443477	1.18318	-0.446619	-0.789974	-0.17091	1.831	0.83357	3.20761	-0.109872	-0.726984	-0.145205	0.221989
234.5	-1.04038	0.860305	0.320678	0.679047	0.395593	1.20274	-0.534149	-0.8947	0.000317851	2.00643	0.939507	3.21264	-0.357998	-0.817396	-0.245394	0.026012
235	-1.02487	0.809038	0.379486	0.786785	0.346939	1.15401	-0.583118	-0.904955	-0.018015	1.84603	1.07973	3.27745	-0.384457	-0.78418	-0.189575	-0.0370887
235.5	-0.995765	0.77561	0.282094	0.768397	0.541562	1.106	-0.664484	-0.925646	0.0861171	1.6595	1.15352	3.31159	-0.407994	-0.687425	-0.241843	0.00975551
236	-1.00539	0.932915	0.260934	0.797374	0.630362	0.958976	-0.628313	-1.09192	-0.0318204	1.55673	1.17338	3.27847	-0.360763	-0.647369	-0.100269	-0.0830199
236.5	-0.890651	0.839101	0.273601	0.805209	0.646519	0.874365	-0.638366	-1.03487	-0.18081	1.50245	1.38139	3.30982	-0.33134	-0.601373	0.111927	-0.0403349
237	-0.992317	0.852314	0.203765	0.661301	0.583872	0.918967	-0.56502	-1.10065	-0.114828	1.59048	1.34009	3.23818	-0.327986	-0.726478	0.143466	-0.00914364
237.5	-0.883287	0.864337	0.346445	0.782156	0.459821	0.98686	-0.449361	-1.12325	-0.0331588	1.76562	1.30762	3.23835	-0.187078	-0.786274	0.210269	0.0158423
238	-0.786584	0.951828	0.34251	0.794717	0.594811	1.0889	-0.519542	-1.04982	-0.0855124	1.73805	1.1803	3.34684	-0.0939878	-0.82794	0.158776	-0.0548507
238.5	-0.878609	1.12027	0.25892	0.832196	0.460161	1.05807	-0.464248	-1.00451	0.00253246	1.69795	1.29573	3.37127	-0.025746	-0.77617	0.150843	-0.119533
239	-0.804902	1.12952	0.118873	0.754034	0.524872	1.03425	-0.516405	-0.825934	0.164743	1.44981	1.27791	3.37437	-0.181894	-0.742568	-0.0503265	-0.157665
239.5	-0.823551	1.24703	0.156473	0.794563	0.669485	1.061	-0.619026	-0.767179	0.144319	1.20699	1.33529	3.45217	-0.354623	-0.726776	-0.0582662	-0.230736
240	-0.817523	1.09306	0.303303	0.696936	0.70556	0.939062	-0.657101	-0.875365	-0.119993	1.28356	1.19244	3.52807	-0.513237	-0.735013	-0.153944	-0.194602
240.5	-0.717515	1.12008	0.271551	0.79945	0.699652	1.07393	-0.680534	-0.846621	-0.0291712	1.2396	1.15753	3.54006	-0.475124	-0.784587	-0.111626	-0.360209
241	-0.693485	1.23443	0.151474	0.796302	0.568904	0.957914	-0.671684	-0.743128	-0.0544675	1.34864	1.27919	3.52489	-0.352229	-0.761501	-0.0198985	-0.227839
241.5	-0.746934	1.22259	-0.0229809	0.715575	0.55486	0.909843	-0.641869	-0.763144	-0.0803482	1.31289	1.331	3.43954	-0.185453	-0.766614	0.111943	-0.279169
242	-0.699628	1.12677	-0.100711	0.660713	0.527403	0.876813	-0.603902	-0.802115	-0.0915512	1.37099	1.33915	3.48349	-0.174306	-0.878464	0.17023	-0.299383
242.5	-0.714434	0.769221	-0.0475931	0.621145	0.555917	0.867571	-0.536034	-0.751369	0.0187892	1.36376	1.29303	3.55992	-0.230482	-0.888189	-0.068567	-0.377509
243	-0.66094	0.731955	-0.0211276	0.700856	0.449254	0.857844	-0.577915	-0.779241	0.157077	1.3455	1.40027	3.46526	-0.108928	-0.830415	-0.20991	-0.441441
243.5	-0.545379	0.76259	0.163713	0.753259	0.487807	0.820445	-0.558147	-0.697294	0.233171	1.14837	1.38126	3.33665	-0.283238	-0.832538	-0.273313	-0.419543
244	-0.425801	0.653351	0.0981129	0.878035	0.675095	0.897272	-0.549854	-0.792149	0.116906	1.01802	1.47507	3.50443	-0.232433	-0.805309	-0.0967719	-0.370342
244.5	-0.397891	0.612495	0.00128347	0.969294	0.725621	0.882419	-0.598305	-0.785005	0.0079277	1.20512	1.57065	3.63493	-0.0780917	-0.749126	-0.0785634	-0.425772
245	-0.307917	0.838768	-0.0896252	1.03364	0.617073	0.849834	-0.404017	-0.892576	0.151545	1.32505	1.50663	3.42385	-0.149976	-0.80651	-0.309667	-0.446249
245.5	-0.277618	0.999744	-0.000835796	1.05837	0.64188	0.767248	-0.329613	-0.787113	0.238588	1.33979	1.41316	3.48396	-0.178802	-0.880166	-0.259104	-0.387181
246	-0.39301	0.987158	-0.0438188	1.11506	0.575049	0.839055	-0.248347	-0.94751	0.36131	1.24111	1.37713	3.58752	-0.12477	-0.909273	-0.0693676	-0.4049
246.5	-0.273196	1.02366	0.0240123	1.18685	0.634068	0.920584	-0.0418663	-0.985476	0.501301	1.22208	1.40936	3.71525	-0.0871217	-0.872369	0.0195629	-0.395899
247	-0.263181	1.30909	0.0381832	1.08581	0.631056	0.834163	-0.0372887	-0.98834	0.556574	1.17232	1.26954	3.75467	-0.191621	-0.847574	-0.0706509	-0.375692
247.5	-0.026149	1.08882	0.104198	1.01801	0.674473	0.963255	0.0551382	-0.860728	0.536066	1.14794	1.22202	3.80093	-0.223732	-0.762459	-0.0479543	-0.293839
248	-0.0675321	1.01797	0.190896	1.1533	0.706566	0.993877	-0.0591991	-0.915345	0.467005	1.03142	1.17512	3.83499	-0.317946	-0.653333	0.0666435	-0.315436
248.5	-0.0407128	0.989412	0.153126	1.18413	0.791962	0.978811	-0.210599	-0.838042	0.424315	1.12243	1.21105	3.93537	-0.315791	-0.650402	-0.0145953	-0.208644
249	0.0221454	0.926486	0.14423	1.22518	0.716521	0.897917	-0.14696	-1.00048	0.460872	1.01819	1.27363	3.79998	-0.261788	-0.723019	-0.0864938	-0.223819
249.5	0.120355	0.80477	0.213765	1.43266	0.659851	0.885766	-0.00143765	-0.90341	0.509066	1.20531	1.2825	3.74364	-0.164543	-0.714425	-0.123882	-0.19382
250	0.0906027	0.709676	0.249691	1.40022	0.769175	0.966364	-0.0260363	-0.844049	0.750416	1.27152	1.26606	3.81017	-0.212932	-0.605739	-0.202783	-0.254014
250.5	0.0721007	0.710463	0.315727	1.38747	0.894292	0.913798	0.084622	-0.798845	0.895648	0.960048	1.35352	3.87904	-0.23613	-0.634714	-0.257141	-0.220636
251	0.259522	0.523313	0.186927	1.42788	0.991823	0.787017	0.103935	-0.798946	0.961137	0.811802	1.425	4.01517	-0.270143	-0.688409	-0.161871	-0.178382
251.5	0.156178	0.501074	0.061692	1.58933	0.828457	0.734807	0.210789	-0.662369	1.01267	1.03992	1.47888	3.97672	-0.190977	-0.674445	-0.183532	-0.231601
252	0.159848	0.581377	0.157788	1.57741	0.704115	0.813474	0.334674	-0.631393	0.923529	1.03556	1.45633	4.1275	-0.112697	-0.645558	-0.224783	-0.29036
252.5	0.172775	0.7841	0.0517707	1.53077	0.671728	0.908441	0.272621	-0.596481	0.935355	0.985054	1.44005	4.18439	-0.148448	-0.626236	-0.165072	-0.332163
253	0.245433	0.762534	-0.0861733	1.44971	0.546969	0.998445	0.162498	-0.623651	0.970864	0.801678	1.38152	4.20244	-0.126589	-0.566929	-0.0962813	-0.221296
253.5	0.254698	0.857367	-0.249692	1.43594	0.820478	0.958521	0.154394	-0.598393	1.07612	0.731934	1.46246	4.18244	0.0303666	-0.4688	-0.017204	-0.153689
254	0.390884	0.844267	-0.349202	1.43601	0.714927	1.00478	0.102939	-0.540597	1.14217	0.787152	1.39026	4.09125	0.0434252	-0.471661	-0.055825	-0.212121
254.5	0.402653	0.854977	-0.179211	1.39464	0.926611	0.873199	0.0699871	-0.618148	1.04801	1.01947	1.39989	3.90401	0.012473	-0.595349	-0.00349116	-0.288872
255	0.445115	0.931455	-0.167686	1.3618	0.893188	0.909694	0.0468783	-0.623247	1.1048	1.08559	1.43973	3.9074	0.0484511	-0.636815	-0.0744342	-0.253868
255.5	0.487744	0.868561	0.0964125	1.32615	0.970284	0.895212	0.153526	-0.503137	1.15436	1.13034	1.41632	3.99928	0.0523762	-0.550897	0.0404465	-0.228008
256	0.575615	0.926529	0.122505	1.31487	0.886619	0.894306	0.161064	-0.548474	1.12746	1.06085	1.53568	4.03816	0.00526466	-0.57756	0.0259619	-0.300261
256.5	0.538915	0.861068	0.137036	1.34591	0.947106	1.05942	0.156824	-0.716105	0.891581	0.888248	1.61056	4.08471	-0.0482257	-0.585524	-0.011065	-0.412639
257	0.502926	0.861593	0.109865	1.39624	1.01074	1.05148	0.150205	-0.655051	1.01706	0.830602	1.66037	4.06357	-0.0311677	-0.729649	-0.0630137	-0.38854
257.5	0.406526	0.74549	0.0129767	1.38919	0.840334	1.04531	0.0191372	-0.742773	0.987214	0.744488	1.50215	4.02002	0.0931378	-0.810599	-0.110027	-0.39036
258	0.535986	0.688298	-0.0205842	1.40987	0.821643	1.10901	0.0271631	-0.565672	1.09907	0.734129	1.49116	3.86947	0.129766	-0.751871	-0.255002	-0.421964
258.5	0.581245	0.726449	-0.145926	1.42585	0.948423	0.98361	0.00281488	-0.419409	1.19848	0.763995	1.4969	3.76891	0.236294	-0.791963	-0.0924526	-0.458751
259	0.568177	0.896312	-0.204748	1.13637	1.11042	0.994344	-0.13873	-0.295865	1.28124	0.868898	1.43823	3.94523	0.0202725	-0.718459	0.126053	-0.411411
259.5	0.450539	0.757054	-0.285569	1.1463	0.960216	1.06203	-0.00474079	-0.250096	1.24717	0.821666	1.51778	4.04211	-0.125929	-0.716224	0.205628	-0.48533
260	0.429703	0.729018	-0.307029	1.1791	1.03145	1.09941	-0.0593049	-0.227172	1.12515	0.72062	1.56332	4.13993	0.00277414	-0.759045	0.174814	-0.473421
260.5	0.558019	0.734204	-0.15692	1.15299	1.01116	1.22339	-0.150219	-0.150138	1.14346	0.655334	1.48419	4.07599	0.123828	-0.75489	-0.0188022	-0.480355
261	0.588109	0.719104	-0.145911	1.26044	0.917833	1.23305	-0.344957	-0.0853727	1.05385	0.522424	1.57662	4.18246	0.192762	-0.62675	-0.198724	-0.386452
261.5	0.572791	0.641728	-0.221321	1.15163	0.935963	1.18743	-0.326501	-0.288596	1.11473	0.454596	1.50831	4.11759	0.186911	-0.596437	-0.266341	-0.420405
262	0.515193	0.466569	-0.50729	1.19563	0.883974	1.23879	-0.358136	-0.157688	1.15498	0.535477	1.57455	4.11511	0.0996522	-0.624831	-0.229441	-0.472471
262.5	0.585123	0.359022	-0.582351	1.15098	0.786178	1.3862	-0.325174	-0.122256	1.36527	0.524472	1.67486	4.07161	0.124569	-0.636633	-0.171316	-0.432282
263	0.685324	0.446644	-0.461757	1.25472	0.925517	1.4617	-0.243206	-0.0352373	1.30444	0.619376	1.85111	4.08661	0.0258262	-0.715532	-0.452812	-0.412995
263.5	0.603966	0.509025	-0.385031	1.21415	1.08683	1.46693	-0.338833	0.0904865	1.24093	0.723369	1.85884	4.03112	0.0349307	-0.63202	-0.629709	-0.472714
264	0.557334	0.578032	-0.208937	1.22651	1.13131	1.45569	-0.502232	0.0704681	1.30014	0.695345	1.84733	4.1764	0.111984	-0.592669	-0.529956	-0.615442
264.5	0.516798	0.544376	-0.156076	1.19397	1.08822	1.53271	-0.278677	0.0551594	1.29439	0.496914	1.83667	4.36814	0.270358	-0.470237	-0.433709	-0.635196
265	0.456495	0.597234	-0.25023	1.33548	1.14536	1.50614	-0.267195	0.0173788	1.2937	0.631007	1.67821	4.24388	0.385708	-0.565111	-0.504715	-0.465143
265.5	0.537004	0.605917	-0.136209	1.27366	1.14659	1.37928	-0.39403	0.0628198	1.32621	0.928237	1.69381	4.42767	0.350078	-0.598516	-0.613224	-0.384666
266	0.546011	0.724116	-0.0931035	1.23645	1.15003	1.27873	-0.366809	0.0507864	1.48601	0.889103	1.72531	4.38357	0.303448	-0.668222	-0.542826	-0.452132
266.5	0.574877	0.679686	-0.118263	1.25105	1.04088	1.38959	-0.273621	-0.0782584	1.61414	0.774689	1.72618	4.31667	0.269105	-0.621357	-0.434858	-0.515431
267	0.621312	0.509748	-0.24334	1.33572	1.13751	1.27732	-0.297482	-0.00313251	1.56202	0.701736	1.63028	4.38626	0.184622	-0.586618	-0.443141	-0.449361
267.5	0.657907	0.491262	-0.249919	1.31008	1.19956	1.21661	-0.355829	0.0574572	1.43695	0.592604	1.65144	4.45594	-0.0135113	-0.519129	-0.288826	-0.519745
268	0.632497	0.393629	-0.253199	1.23429	1.19879	1.34437	-0.416926	0.0240379	1.47286	0.493055	1.63221	4.54266	-0.0641198	-0.491278	-0.132946	-0.486311
268.5	0.580327	0.347369	-0.340761	1.28476	1.21218	1.30195	-0.435388	0.0285175	1.36212	0.531659	1.46884	4.41423	0.0385326	-0.472542	-0.135941	-0.488035
269	0.560148	0.378401	-0.38638	1.3516	1.09654	1.24521	-0.365767	0.00790385	1.33125	0.62453	1.42496	4.36844	0.209229	-0.383099	-0.232888	-0.429128
269.5	0.499918	0.385477	-0.320277	1.36042	1.39355	1.17103	-0.295379	0.13592	1.39281	0.717942	1.44943	4.32577	0.308262	-0.354139	-0.383139	-0.28461
270	0.330377	0.64234	-0.309294	1.50751	1.36028	1.20431	-0.235624	0.269264	1.55493	0.884718	1.42658	4.29168	0.244923	-0.277472	-0.574817	-0.300731
270.5	0.372059	0.531056	-0.353207	1.54224	1.31117	1.16528	-0.154186	0.339234	1.77148	0.931884	1.48909	4.27732	0.210749	-0.293288	-0.487338	-0.315859
271	0.365213	0.501191	-0.219008	1.58813	1.46068	1.25787	-0.0933663	0.337608	1.63788	0.785748	1.61759	4.38745	0.17951	-0.209136	-0.624158	-0.253916
271.5	0.358643	0.331961	-0.253437	1.57218	1.33561	1.25397	-0.095457	0.392641	1.59814	0.511323	1.57981	4.52979	0.217102	-0.260472	-0.648834	-0.178964
272	0.504473	0.207067	-0.297564	1.55823	1.25537	1.29538	0.103047	0.327778	1.53693	0.248022	1.44568	4.59064	0.121004	-0.250587	-0.62263	-0.237588
272.5	0.466647	0.321742	-0.306165	1.4754	1.24883	1.28426	0.118583	0.343494	1.56275	0.477386	1.35819	4.73987	0.134691	-0.239494	-0.474543	-0.180622
273	0.477406	0.397052	-0.492468	1.56726	1.22207	1.28025	0.194511	0.400719	1.51205	0.403088	1.42757	4.80585	0.199547	-0.315241	-0.274546	-0.232929
273.5	0.395271	0.474099	-0.509153	1.61425	1.25876	1.43696	0.316398	0.442028	1.58805	0.324718	1.3328	4.65318	0.297192	-0.317189	0.261466	-0.191201
274	0.466537	0.572773	-0.44529	1.56175	1.13359	1.5176	0.371353	0.548237	1.64716	0.512851	1.28748	4.7099	0.332484	-0.294054	0.263883	-0.176577
274.5	0.469989	0.680637	-0.281325	1.55575	1.16886	1.52385	0.381138	0.448646	1.72687	0.622184	1.35728	4.63094	0.251377	-0.285746	0.328172	-0.268265
275	0.477906	0.497519	-0.154096	1.60956	1.44038	1.34468	0.260907	0.465216	1.72281	0.413997	1.37536	4.7034	0.24413	-0.182807	0.352419	-0.382732
275.5	0.497318	0.364782	-0.192885	1.53464	1.48858	1.27714	0.138176	0.458674	1.64055	0.479849	1.37597	4.76814	0.192946	-0.187809	0.348742	-0.405015
276	0.424228	0.226601	-0.244321	1.49187	1.40632	1.33567	0.119895	0.294919	1.57613	0.511387	1.39201	4.66392	0.311903	-0.0553456	0.253572	-0.410748
276.5	0.568214	0.209657	-0.104729	1.47082	1.37865	1.23842	-0.00215728	0.290234	1.25194	0.522063	1.44282	4.65089	0.152944	0.0318849	0.241229	-0.487913
277	0.539274	0.206681	-0.137412	1.41274	1.46795	1.18612	-0.0486046	0.260748	1.33901	0.444703	1.31785	4.59258	0.229679	0.00228229	0.39778	-0.501643
277.5	0.601382	0.0952974	-0.215494	1.41741	1.33717	1.21142	-0.0960006	0.203466	1.38892	0.389098	1.33025	4.48427	0.239151	-0.0677098	0.324461	-0.448806
278	0.512023	-0.0650668	-0.259862	1.37298	1.48937	1.23301	-0.0843846	0.224795	1.45733	0.328968	1.17074	4.37601	0.321755	-0.029929	0.26262	-0.357335
278.5	0.58018	-0.0401929	-0.312089	1.36141	1.44112	1.27009	0.0458397	0.240156	1.57756	0.422808	1.29997	4.21488	0.419636	0.0512208	0.025812	-0.428659
279	0.601004	-0.0808437	-0.264381	1.44886	1.50809	1.22954	0.130697	0.356507	1.68432	0.438094	1.3792	4.43665	0.265259	0.156257	-0.0618938	-0.441026
279.5	0.613994	0.107996	-0.218427	1.44221	1.55168	1.37524	0.270552	0.369497	1.5631	0.389657	1.42041	4.56975	0.141379	0.287572	-0.150743	-0.560852
280	0.571483	0.297128	-0.201754	1.44775	1.53381	1.38138	0.392809	0.465638	1.40921	0.508466	1.35356	4.66861	0.230784	0.346859	0.0618304	-0.618111
280.5	0.537698	0.423698	-0.208429	1.44333	1.60579	1.328	0.356882	0.418813	1.4132	0.419496	1.29952	4.73607	0.314411	0.317983	0.0643237	-0.663226
281	0.415321	0.431591	-0.301942	1.4871	1.43877	1.35518	0.442322	0.4916	1.37762	0.379715	1.34114	4.64951	0.403841	0.331082	-0.0713615	-0.731353
281.5	0.450235	0.305534	-0.312586	1.41798	1.53522	1.38694	0.407211	0.320617	1.30785	0.419687	1.18025	4.45689	0.496685	0.384099	-0.141349	-0.640713
282	0.50959	0.251607	-0.405864	1.38995	1.6374	1.30319	0.194891	0.378759	1.23375	0.356332	1.20955	4.4481	0.500593	0.52341	-0.130454	-0.544858
282.5	0.449383	0.117057	-0.514918	1.29102	1.62654	1.27016	0.285514	0.391799	1.45335	0.323728	1.07804	4.52799	0.538404	0.414936	-0.133786	-0.617615
283	0.550243	-0.00706694	-0.517533	1.28807	1.65336	1.27091	0.208495	0.530884	1.4278	0.478862	1.07935	4.46274	0.471272	0.596839	-0.280945	-0.613022
283.5	0.472232	0.095477	-0.432788	1.33969	1.65868	1.30771	0.00947075	0.588833	1.41262	0.587424	0.990364	4.46527	0.371815	0.549518	-0.274078	-0.533345
284	0.446418	0.058142	-0.432357	1.3003	1.64202	1.31725	-0.248827	0.566075	1.30648	0.584963	1.06215	4.58619	0.466483	0.615694	-0.191529	-0.745341
284.5	0.375174	0.108278	-0.611287	1.35061	1.62458	1.3125	-0.15919	0.619312	1.28129	0.454824	0.948364	4.68049	0.515551	0.564036	0.0393578	-0.73704
285	0.341724	0.184139	-0.628889	1.35985	1.62166	1.31098	-0.300722	0.457186	1.30884	0.498917	0.932333	4.66378	0.566696	0.534161	0.252419	-0.674431
285.5	0.367034	0.0870312	-0.476142	1.37724	1.49072	1.22097	-0.376613	0.339676	1.31651	0.270085	0.883623	4.59042	0.527185	0.497392	0.473699	-0.711895
286	0.419815	-0.119912	-0.352039	1.36644	1.38605	1.18798	-0.251319	0.376856	1.39434	0.350816	0.926057	4.62748	0.640284	0.382856	0.607244	-0.754214
286.5	0.434607	-0.242063	-0.315555	1.37289	1.56773	1.1401	-0.25432	0.177285	1.57685	0.393371	0.811151	4.53725	0.613384	0.330321	0.62902	-0.753556
287	0.494773	-0.174692	-0.399001	1.37034	1.62074	1.1883	-0.27293	0.193879	1.57997	0.524958	0.881592	4.53129	0.535478	0.452199	0.66956	-0.732808
287.5	0.414713	-0.0941038	-0.378545	1.32256	1.70416	1.21263	-0.240484	0.387119	1.35591	0.441094	0.956483	4.62589	0.317328	0.434936	0.685342	-0.76975
288	0.357689	-0.0099327	-0.277681	1.41171	1.68257	1.20206	-0.255624	0.346148	1.29884	0.365437	0.88929	4.66907	0.276411	0.541917	0.616169	-0.73929
288.5	0.339328	0.0316392	-0.170729	1.58068	1.57756	1.27639	-0.304626	0.372319	1.28876	0.441519	0.877301	4.67001	0.358039	0.669445	0.482368	-0.691997
289	0.343254	0.218543	-0.0479025	1.62969	1.53767	1.2635	-0.381607	0.283319	1.22132	0.531399	0.806451	4.65484	0.458489	0.617764	0.343275	-0.687304
289.5	0.394151	0.257708	-0.248641	1.78106	1.49388	1.15339	-0.453014	0.214666	1.23872	0.436637	0.824242	4.53459	0.529364	0.578017	0.209539	-0.731631
290	0.480941	0.326675	-0.113796	1.84357	1.58404	1.18134	-0.395894	0.298138	1.49409	0.528756	0.825303	4.53166	0.539502	0.659553	0.0849995	-0.740513
290.5	0.419503	0.225174	-0.143822	1.82002	1.60506	1.20082	-0.319634	0.328762	1.42691	0.445941	0.924396	4.5165	0.49066	0.628328	-0.21492	-0.685556
291	0.351942	0.349301	-0.134929	1.76416	1.64215	1.24136	-0.281003	0.334906	1.49421	0.426996	0.932519	4.55256	0.410118	0.689891	-0.179287	-0.79752
291.5	0.367081	0.276231	-0.0351261	1.82331	1.61438	1.24981	-0.165516	0.263628	1.52184	0.302614	0.902445	4.58027	0.515413	0.628982	-0.0424198	-0.601312
292	0.315005	0.127288	0.0223964	1.81197	1.61376	1.37523	-0.143543	0.287117	1.37244	0.371811	0.891041	4.70569	0.604309	0.57261	-0.0436575	-0.695673
292.5	0.389765	0.113996	0.0505416	1.78105	1.5048	1.39372	-0.0596931	0.321184	1.4148	0.511818	0.860031	4.60577	0.586247	0.456413	-0.0895333	-0.710982
293	0.301292	0.0557778	-0.051291	1.8228	1.57681	1.45418	0.0357953	0.388426	1.36131	0.570364	0.778407	4.57032	0.669038	0.481894	-0.0609298	-0.630147
293.5	0.289552	-0.0712485	-0.0255029	1.73479	1.59264	1.4791	-0.110891	0.266946	1.29825	0.44313	0.851289	4.52958	0.845185	0.548131	0.0431324	-0.638075
294	0.260002	-0.0495097	-0.0205537	1.67145	1.46537	1.40528	-0.124123	0.192977	1.37294	0.398585	0.771126	4.60325	0.649859	0.545564	0.199358	-0.563372
294.5	0.185399	0.0387139	0.0142242	1.66028	1.60111	1.28288	-0.323543	0.241482	1.49382	0.494007	0.829874	4.52101	0.616689	0.627282	0.164039	-0.539013
295	0.147924	0.264955	-0.0042337	1.71153	1.63983	1.26835	-0.393619	0.306086	1.30637	0.542885	0.75857	4.50352	0.522534	0.559749	-0.215578	-0.568248
295.5	0.245702	0.290874	-0.10445	1.65544	1.45772	1.09358	-0.460526	0.354543	1.31374	0.674603	0.928377	4.5187	0.466581	0.732579	-0.593973	-0.561579
296	0.275917	0.281404	-0.133017	1.60088	1.43591	1.13722	-0.394214	0.157261	1.22171	0.685139	0.800941	4.39489	0.558342	0.872587	-1.00536	-0.513001
296.5	0.194026	0.179362	-0.0432021	1.56075	1.44663	1.05596	-0.356039	0.13716	0.949697	0.605201	0.772673	4.40183	0.55625	0.877117	-1.12041	-0.653639
297	0.199568	0.174551	-0.0112671	1.50983	1.3731	0.979371	-0.213401	0.236205	0.979897	0.434673	0.496707	4.33818	0.692616	0.759578	-1.01043	-0.620171
297.5	0.253753	0.140261	-0.0580923	1.54415	1.44005	1.09326	-0.13589	0.082038	0.934237	0.240269	0.567355	4.28171	0.669131	0.624336	-0.96085	-0.469358
298	0.299469	0.0153678	-0.0478743	1.58445	1.33324	1.13259	-0.102862	0.241002	1.02674	0.322362	0.652451	4.11496	0.781471	0.638688	-0.773105	-0.562951
298.5	0.274041	-0.0170182	-0.00330759	1.44877	1.28646	1.11257	-0.0974276	0.225022	1.01574	0.418851	0.67748	4.18527	0.778033	0.680506	-0.540764	-0.607698
299	0.211323	0.0195988	0.0368462	1.28999	1.28339	1.18006	-0.0624895	0.256077	1.08299	0.532992	0.736198	4.12817	0.720255	0.711894	-0.343659	-0.646054
299.5	0.215431	0.0691064	0.126875	1.22511	1.3536	1.14611	-0.15992	0.25602	0.859782	0.534908	0.525226	4.08428	0.637716	0.530801	-0.25578	-0.620937
300	0.112256	0.0758725	0.033134	1.16356	1.30408	1.19952	-0.367405	0.28142	0.752635	0.513118	0.636145	4.16811	0.590002	0.476794	-0.133168	-0.581531
300.5	0.0863969	-0.0191977	-0.0585281	1.12302	1.26321	1.10315	-0.275655	0.414624	0.598013	0.655407	0.643867	4.02853	0.824149	0.379831	-0.156543	-0.661541
301	0.0526127	-0.20644	0.0910728	1.09764	1.16255	1.00086	-0.322758	0.372838	0.585344	0.603666	0.636465	3.96231	0.774935	0.353205	-0.076898	-0.615547
301.5	0.0253556	-0.144725	0.06019	1.01194	1.15388	0.994571	-0.318719	0.347552	0.657902	0.593794	0.516897	3.90701	0.741577	0.321241	-0.118274	-0.574398
302	-0.0718705	-0.214673	-0.0587922	1.08725	1.17255	0.983316	-0.412625	0.26332	0.763312	0.644544	0.561039	3.87555	0.633001	0.307076	-0.313754	-0.562757
302.5	-0.0848936	-0.350684	-0.211759	1.06502	1.18776	0.843493	-0.554878	0.34127	0.784811	0.71549	0.561572	3.89902	0.643199	0.209266	-0.700748	-0.656357
303	-0.105852	-0.150265	-0.145176	1.05314	1.2695	0.868275	-0.475559	0.395097	0.717983	0.852353	0.479548	3.86732	0.569021	0.159411	-0.945885	-0.614245
303.5	-0.134803	-0.0713193	-0.0748502	0.852715	1.31489	0.82674	-0.553474	0.366787	0.697936	0.848576	0.531677	3.86208	0.346272	0.206175	-1.11017	-0.472997
304	-0.042149	0.0722421	-0.06147	0.847943	1.39693	0.922212	-0.602475	0.359739	0.689848	0.730053	0.5859	3.90268	0.350703	0.18197	-1.23262	-0.478887
304.5	-0.0415565	0.0960161	-0.0693646	0.796411	1.25665	0.903145	-0.398469	0.189177	0.655057	0.726083	0.447471	3.98351	0.402038	0.174572	-1.07737	-0.436827
305	-0.0811084	0.283437	0.0375313	0.884012	1.15179	0.873136	-0.329255	0.0245838	0.596598	0.451918	0.48827	3.95965	0.459292	0.198566	-0.904824	-0.443447
305.5	-0.175472	0.488859	0.113921	0.828625	1.15717	0.820486	-0.3445	0.0240849	0.665098	0.272274	0.50964	3.87145	0.431116	0.105006	-0.732851	-0.439583
306	-0.0624727	0.612916	0.132408	0.927533	1.26452	0.757752	-0.370339	0.0707249	0.750955	0.177997	0.486886	3.82309	0.615658	-0.0963499	-0.779891	-0.391438
306.5	-0.0540704	0.48615	0.211379	0.842419	1.24668	0.766925	-0.209558	-0.0131656	0.975144	0.309341	0.430305	3.81553	0.458188	-0.137093	-0.997112	-0.30812
307	-0.163007	0.352141	0.153118	0.713342	1.28559	0.821493	-0.0976229	-0.00197657	0.888811	0.55333	0.475253	3.81933	0.526657	-0.0641626	-1.02787	-0.311509
307.5	-0.0477137	0.320145	0.106745	0.725285	1.39614	0.719091	-0.225259	0.0885873	0.755708	0.786621	0.491811	3.9341	0.369802	0.0640801	-1.00765	-0.289062
308	0.04519	0.238367	-0.0568882	0.771391	1.42157	0.696639	-0.386821	0.00892715	0.776506	1.00951	0.416632	4.00115	0.34283	0.108493	-0.803485	-0.236547
308.5	-0.0372242	0.241846	0.0182182	0.856502	1.3595	0.704751	-0.65016	0.0244031	0.666812	0.944229	0.254632	3.92255	0.261295	0.171343	-0.747977	-0.167991
309	-0.0508655	0.338511	0.0816366	0.976982	1.33828	0.679393	-0.696907	0.0335382	0.567858	0.841419	0.24336	3.94724	0.402217	0.155191	-0.512873	-0.0638072
309.5	-0.118463	0.324328	0.0463097	0.901351	1.24719	0.68135	-0.915818	0.0686295	0.640499	0.68079	0.392515	3.91546	0.451685	0.183001	-0.531498	-0.121796
310	-0.21059	0.282657	-0.0896977	0.984813	1.20392	0.611165	-1.08749	0.201134	0.782993	0.42277	0.387714	3.80963	0.417033	0.21212	-0.519025	-0.118848
310.5	-0.0369203	0.17282	0.0290273	1.01149	1.21763	0.599559	-1.06892	0.167485	0.738332	0.418499	0.381	3.82865	0.309852	0.251533	-0.488834	-0.176485
311	0.0761949	0.0117673	0.101372	1.05874	1.18917	0.600169	-0.977285	0.174654	0.748616	0.501191	0.394565	3.80422	0.159265	0.117276	-0.47965	-0.193933
311.5	-0.0235227	-0.0155153	0.187542	1.13364	1.08035	0.592848	-0.985152	0.288628	0.849676	0.509274	0.383279	3.80063	0.101749	0.132682	-0.657565	0.00569124
312	0.0800599	0.00359248	0.222588	1.05034	1.02171	0.635956	-1.09762	0.369401	0.768681	0.544068	0.310952	3.82319	-0.0634646	0.175332	-0.788669	0.0308279
312.5	0.0798666	0.0929814	0.19131	1.16181	0.838947	0.735375	-0.861018	0.243612	0.756026	0.553975	0.362399	3.78137	0.02517	0.174968	-0.990204	0.0374969
313	0.12421	0.171478	0.0199476	1.06322	0.795855	0.584072	-0.697161	0.264478	0.593863	0.586279	0.297982	3.82856	0.210845	0.26507	-0.744784	0.017092
313.5	0.0787412	-0.0893968	-0.261362	1.0282	0.6741	0.592183	-0.432954	0.206907	0.64871	0.634281	0.408899	3.80502	0.346195	0.292661	-0.601643	0.0253053
314	0.0861158	-0.0328959	-0.386671	0.982027	0.538531	0.525254	-0.340154	0.312634	0.643165	0.859227	0.522672	3.7206	0.232253	0.222231	-0.501789	-0.0404726
314.5	0.0847	-0.00607387	-0.274384	0.972196	0.630236	0.41116	-0.408259	0.346071	0.733702	0.844517	0.497812	3.68445	-0.010018	0.279607	-0.485423	-0.0225014
315	0.0402641	-0.127778	-0.164447	0.821892	0.473279	0.354543	-0.572706	0.233536	0.577605	0.738155	0.493229	3.69997	-0.0584221	0.33739	-0.443801	-0.242691
315.5	-0.1131	-0.117971	-0.100605	0.843553	0.619633	0.417801	-0.791831	0.184068	0.64824	0.666841	0.540727	3.78343	-0.0842247	0.436768	-0.551929	-0.284439
316	-0.275996	0.0119077	-0.0280637	0.846269	0.508645	0.259686	-0.705933	0.133004	0.402931	0.579934	0.322492	3.79645	-0.142511	0.467491	-0.687571	-0.32469
316.5	-0.221117	0.106978	0.131941	0.89863	0.566898	0.295779	-0.758991	-0.0530118	0.278846	0.565467	0.241866	3.76636	-0.111778	0.416099	-0.518502	-0.409694
317	-0.204557	0.10752	0.194454	0.790172	0.431017	0.233023	-0.866771	0.0251108	0.387979	0.487894	0.378864	3.72415	-0.184481	0.253992	-0.483569	-0.415129
317.5	-0.237963	0.0388682	0.269882	0.824483	0.281318	0.252731	-0.876866	-0.0288282	0.401583	0.557352	0.383271	3.73535	-0.091688	0.345713	-0.326754	-0.281784
318	-0.17277	-0.094985	0.366214	0.864166	0.248695	0.356201	-0.917446	-0.00984319	0.473498	0.460542	0.301392	3.59144	-0.110599	0.303391	-0.376572	-0.301485
318.5	-0.287702	0.00875654	0.217424	0.820392	0.243512	0.323249	-0.816894	0.0759493	0.526583	0.569836	0.400955	3.38925	-0.152133	0.21051	-0.449623	-0.355661
319	-0.13443	-0.0348448	0.186023	0.701629	0.259964	0.405625	-0.571527	0.136583	0.56165	0.484159	0.361401	3.47901	-0.230185	0.289416	-0.400575	-0.264947
319.5	-0.0784407	-0.231081	0.103467	0.721075	0.122778	0.447556	-0.484862	0.088834	0.454749	0.450464	0.331105	3.63315	-0.411385	0.275158	-0.385417	-0.381621
320	-0.322246	-0.0325013	0.0475358	0.671648	0.132698	0.459192	-0.486513	0.124617	0.358064	0.47063	0.407243	3.72971	-0.414607	0.281143	0.00246502	-0.449878
320.5	-0.34168	0.0529334	0.0840158	0.760029	0.092014	0.414763	-0.379484	0.192579	0.233616	0.499005	0.312276	3.69656	-0.277858	0.202368	0.152801	-0.479484
321	-0.186468	0.117187	0.195396	0.704237	0.111183	0.434441	-0.426186	0.165308	0.280306	0.481275	0.295846	3.45202	-0.29028	0.209725	0.0640953	-0.436441
321.5	-0.139292	0.0963412	0.17969	0.733686	0.141661	0.310674	-0.797998	0.169094	0.236439	0.733057	0.395394	3.42694	-0.387177	0.142797	-0.119575	-0.379558
322	-0.21071	0.0092394	0.0528968	0.719066	0.183264	0.251033	-0.857396	0.238339	0.368292	0.92315	0.505414	3.33358	-0.362471	0.186468	-0.261894	-0.392201
322.5	-0.288141	-0.191756	0.0393297	0.536562	0.278014	0.111103	-0.921772	0.315996	0.302881	0.910377	0.474084	3.24271	-0.476457	0.189479	-0.287419	-0.514471
323	-0.453947	-0.392955	0.0445002	0.562907	0.332416	0.0561131	-0.824721	0.327209	0.3996	0.825619	0.461616	3.2251	-0.715026	0.227756	-0.497646	-0.546643
323.5	-0.493162	-0.416317	0.00909984	0.587184	0.0814587	-0.0393989	-0.711062	0.300011	0.31511	0.802998	0.600058	3.34396	-0.699388	0.20139	-0.533308	-0.44917
324	-0.453394	-0.40788	0.106372	0.541755	-0.0220863	-0.0804905	-0.68437	0.32068	0.210623	0.74093	0.525657	3.24173	-0.755093	0.193595	-0.45832	-0.524508
324.5	-0.418374	-0.298711	0.185598	0.54722	-0.140986	-0.00102881	-0.597533	0.292745	0.168208	0.803391	0.542519	3.22341	-0.540378	0.214827	-0.378965	-0.552831
325	-0.369978	-0.0556986	0.295124	0.555021	-0.0393676	0.0392006	-0.573858	0.214643	0.24702	0.763295	0.394631	3.38048	-0.440823	0.152837	-0.324057	-0.43107
325.5	-0.365324	0.0415714	0.135292	0.665094	0.00325111	0.00179538	-0.660035	0.192121	0.272698	0.647881	0.302544	3.31695	-0.418123	0.138979	-0.501172	-0.441036
326	-0.336944	-0.021739	0.162451	0.581161	-0.103666	-0.0842443	-0.603626	0.104507	0.357224	0.519889	0.382226	3.22535	-0.28407	0.0175289	-0.523088	-0.261806
326.5	-0.367922	-0.137268	0.0754064	0.563098	-0.0183499	0.0147869	-0.46173	0.181772	0.503795	0.418472	0.294159	3.07594	-0.313863	0.0454448	-0.507698	-0.315163
327	-0.418619	-0.153632	0.130579	0.55121	-0.0641335	0.142215	-0.503852	0.157559	0.369874	0.568893	0.26605	3.0184	-0.342401	0.0862063	-0.686788	-0.333258
327.5	-0.418103	-0.256582	0.067653	0.428191	-0.133373	0.203756	-0.430187	0.15321	0.309834	0.495669	0.27422	2.96985	-0.448294	0.129971	-0.620784	-0.356522
328	-0.480838	-0.248672	0.0175448	0.34451	-0.175573	0.206058	-0.438456	0.151698	0.292	0.516107	0.360696	3.05336	-0.561735	0.166725	-0.558788	-0.286525
328.5	-0.469779	-0.0384786	0.0743361	0.342752	-0.165138	0.101267	-0.649719	0.136388	0.152465	0.568842	0.35172	2.9838	-0.663541	0.192001	-0.5353	-0.317763
329	-0.402118	0.213724	0.175111	0.502702	-0.142528	0.119314	-0.74138	0.0664231	0.0701235	0.528547	0.353522	2.83546	-0.555959	0.116727	-0.661927	-0.354251
329.5	-0.45576	0.291343	0.174205	0.645556	-0.274028	0.235988	-0.931261	0.217149	0.152488	0.554413	0.459237	2.79966	-0.411822	0.102046	-0.759856	-0.253624
330	-0.499253	0.415489	0.0978592	0.709211	-0.301337	0.23355	-0.950151	0.17437	0.310985	0.490185	0.430149	2.67714	-0.432095	0.133622	-0.652096	-0.243423
330.5	-0.564639	0.369375	0.0890602	0.69432	-0.33451	0.274866	-1.03499	0.106513	0.421474	0.55224	0.389538	2.67452	-0.696114	0.351568	-0.735826	-0.21885
331	-0.508376	0.119322	0.042884	0.619652	-0.341167	0.229936	-1.18194	0.220937	0.318389	0.485541	0.391428	2.68752	-0.862615	0.230186	-0.914676	-0.281756
331.5	-0.534007	-0.164621	0.00312797	0.637255	-0.429757	0.130938	-1.01659	0.394259	0.341903	0.409725	0.518349	2.75146	-0.890406	0.110273	-1.03563	-0.235144
332	-0.448699	-0.267399	0.130768	0.845198	-0.485956	0.108994	-0.927158	0.338815	0.331946	0.548802	0.597111	2.67176	-1.08289	0.030476	-0.837647	-0.226136
332.5	-0.545764	-0.243581	0.156342	0.770098	-0.53427	0.0259051	-0.821992	0.246907	0.307642	0.453158	0.694332	2.6714	-0.965662	0.00834825	-0.603153	-0.171188
333	-0.603779	-0.172546	0.129417	0.763735	-0.479927	0.0755837	-0.654887	0.20614	0.28522	0.361031	0.632355	2.55897	-0.843433	0.104234	-0.528434	-0.164594
333.5	-0.495837	0.0226174	-0.0372228	0.870706	-0.589857	0.153084	-0.618853	0.245637	0.217297	0.383478	0.675386	2.52807	-0.784709	0.104879	-0.728431	-0.0717917
334	-0.640664	0.0307369	-0.210791	0.773547	-0.599796	0.241735	-0.564584	0.183337	0.293963	0.419296	0.723149	2.39072	-0.987854	0.0461519	-0.93436	-0.0798801
334.5	-0.64297	0.063743	-0.434624	0.681594	-0.500586	0.190814	-0.495775	0.124722	0.4167	0.497249	0.735311	2.45592	-1.0495	0.0251824	-0.956928	-0.0604607
335	-0.634818	0.011934	-0.505531	0.679683	-0.35275	0.161551	-0.520549	0.135075	0.249728	0.490166	0.633631	2.26563	-1.22318	-0.0211266	-0.824939	-0.174536
335.5	-0.537208	0.0589465	-0.547854	0.652365	-0.48182	0.215328	-0.559621	0.0868976	0.279988	0.50041	0.607162	2.23502	-1.15232	0.0397913	-0.93292	-0.167965
336	-0.659253	0.14256	-0.424885	0.433943	-0.421946	0.201666	-0.543696	-0.0689908	0.0286915	0.532504	0.641615	2.20059	-0.951048	0.0659996	-1.08121	-0.283753
336.5	-0.625908	0.139539	-0.273544	0.453211	-0.323527	0.183545	-0.571201	-0.14	-0.162393	0.562275	0.547219	2.09591	-1.00891	0.0180406	-1.12953	-0.311528
337	-0.639709	0.120703	-0.186926	0.44931	-0.288497	0.21023	-0.715609	0.00261519	-0.149019	0.606877	0.473596	1.96168	-0.938113	-0.0708895	-0.895258	-0.27227
337.5	-0.627783	-0.0373294	-0.107913	0.448441	-0.378937	0.213424	-0.676635	-0.00761481	-0.015658	0.563789	0.43171	1.88849	-0.838514	-0.161631	-0.600537	-0.404162
338	-0.625502	-0.132153	-0.0122194	0.526522	-0.475868	0.22085	-0.708273	-0.0110344	0.0368073	0.684985	0.368357	1.67292	-0.771225	-0.259072	-0.523157	-0.433381
338.5	-0.720739	-0.163194	0.0604673	0.469152	-0.495838	0.163455	-0.628176	-0.0132793	0.0267962	0.725674	0.465253	1.58448	-0.844576	-0.293955	-0.487787	-0.474281
339	-0.695924	-0.153489	0.00820706	0.399545	-0.480836	0.299491	-0.473486	0.110729	0.0415047	0.542807	0.546562	1.73665	-1.00152	-0.140359	-0.595826	-0.474164
339.5	-0.731536	-0.140654	-0.224699	0.265016	-0.602195	0.297208	-0.496391	0.233244	-0.0530433	0.389903	0.615556	1.5932	-1.11019	-0.095441	-0.762416	-0.626946
340	-0.621681	-0.238414	-0.462111	0.307697	-0.653444	0.44829	-0.388739	0.270088	-0.157557	0.591173	0.625004	1.47104	-1.12077	-0.120593	-0.984116	-0.631319
340.5	-0.609945	-0.218928	-0.56145	0.298529	-0.69903	0.348016	-0.580821	0.183531	-0.297687	0.419788	0.472146	1.44983	-1.03028	-0.152884	-0.913776	-0.696453
341	-0.616578	-0.198597	-0.595447	0.240304	-0.728302	0.336453	-0.591923	0.154462	-0.261333	0.394132	0.488237	1.37757	-0.934928	-0.255877	-0.811942	-0.678454
341.5	-0.609947	-0.0675386	-0.654398	0.286733	-0.762092	0.287792	-0.597059	0.0225386	-0.328907	0.418466	0.389874	1.40201	-1.05122	-0.32479	-0.946839	-0.715542
342	-0.706753	-0.0556519	-0.796479	0.270154	-0.740184	0.261384	-0.572099	0.00988574	-0.237592	0.584817	0.44685	1.31206	-0.953898	-0.35074	-1.032	-0.727795
342.5	-0.739981	-0.0160709	-0.792901	0.247854	-0.653622	0.285525	-0.642658	0.0849688	-0.249294	0.706077	0.33021	1.40465	-0.95495	-0.463596	-0.894559	-0.650728
343	-0.750359	0.085789	-0.584905	0.265667	-0.628736	0.293077	-0.908291	0.0844829	-0.121356	0.79159	0.341494	1.31569	-1.08051	-0.537219	-0.869063	-0.643989
343.5	-0.708881	0.0468101	-0.239528	0.0517829	-0.643186	0.191576	-0.880219	0.0760038	-0.274593	0.829584	0.368623	1.25992	-1.16456	-0.533106	-0.747624	-0.687456
344	-0.73278	0.101096	-0.21895	-0.0183408	-0.711667	0.101434	-0.779096	0.0194805	-0.29201	0.596986	0.514925	1.17107	-1.17339	-0.427548	-0.787245	-0.681467
344.5	-0.719309	-0.14075	-0.274221	0.152095	-0.791101	0.0280635	-0.75055	-0.0286521	-0.325894	0.567705	0.581738	1.17411	-0.910703	-0.344007	-0.648395	-0.662406
345	-0.758148	-0.301982	-0.255629	0.285199	-0.738058	0.0209674	-0.80367	-0.0957578	-0.341258	0.820752	0.525287	1.09644	-0.863691	-0.292425	-0.495326	-0.683038
345.5	-0.729798	-0.377562	-0.209111	0.328651	-0.700736	-0.0181796	-0.908792	-0.113023	-0.334193	0.957512	0.387161	0.92062	-0.921398	-0.401994	-0.764538	-0.796828
346	-0.705781	-0.279481	-0.191198	0.310913	-0.869947	0.0103012	-0.953468	-0.0559722	-0.181298	1.06688	0.442751	0.860681	-0.946723	-0.343782	-1.16376	-0.684288
346.5	-0.777611	0.086339	-0.280736	0.248324	-0.859207	0.104331	-0.922145	-0.0633694	0.078862	1.05222	0.520718	0.918504	-0.920366	-0.287575	-1.41887	-0.585048
347	-0.700559	0.194177	-0.338323	0.153256	-0.776058	-0.0648122	-0.888019	-0.10792	-0.0631647	0.938382	0.597059	1.09155	-1.03466	-0.189637	-1.52854	-0.654566
347.5	-0.8207	0.271109	-0.405186	0.132994	-0.814272	-0.0576566	-0.864134	0.0303173	-0.142352	0.926318	0.543127	1.08565	-1.06425	-0.254988	-1.48263	-0.730994
348	-0.794298	0.267885	-0.369241	0.16888	-0.903461	-0.0834351	-0.759585	0.0078686	-0.226125	0.883655	0.520383	1.16716	-1.13374	-0.247765	-1.06037	-0.71268
348.5	-0.704514	0.301506	-0.551411	0.221234	-0.849903	-0.189227	-0.842709	0.0340478	-0.251963	0.834393	0.476779	1.06942	-1.11096	-0.245889	-0.859394	-0.656597
349	-0.788078	0.270026	-0.64854	0.326728	-0.901608	-0.133942	-0.759616	-0.154569	-0.383719	0.897878	0.612583	0.900577	-1.00459	-0.32263	-0.744296	-0.656699
349.5	-0.756668	0.129843	-0.636748	0.267353	-0.72034	-0.078527	-0.788905	-0.0870539	-0.291204	0.884994	0.488649	0.835462	-0.916968	-0.375632	-0.543854	-0.650732
350	-0.834681	0.136778	-0.50133	0.384399	-0.723081	-0.133606	-0.788812	-0.016899	-0.0501088	0.861962	0.489024	0.779025	-0.979529	-0.371587	-0.650106	-0.739809
350.5	-0.830503	0.169491	-0.363292	0.463904	-0.763994	-0.104018	-0.937243	-0.0535256	-0.0424751	0.778477	0.431588	0.749372	-0.974232	-0.440024	-0.558792	-0.738018
351	-0.612615	-0.0427876	-0.278169	0.536622	-0.81018	-0.0728552	-0.913891	0.0146261	-0.0408011	0.498961	0.441954	0.824333	-1.08511	-0.438578	-0.677563	-0.719374
351.5	-0.632318	-0.239223	-0.26127	0.505691	-0.819691	0.050974	-1.11063	0.159582	-0.144652	0.452487	0.411799	0.82801	-1.0381	-0.500765	-0.647671	-0.727413
352	-0.752968	-0.14896	-0.323731	0.581946	-0.729969	-0.0179334	-1.01382	0.0562934	-0.115642	0.433893	0.356473	0.784276	-1.08693	-0.527714	-0.538144	-0.594375
352.5	-0.873569	0.110927	-0.218368	0.598553	-0.873447	-0.0548574	-1.10325	0.0186242	-0.114655	0.275628	0.23915	0.857202	-1.15887	-0.587892	-0.602387	-0.61193
353	-0.974947	0.0351944	-0.257057	0.682998	-1.1366	-0.187045	-1.13947	-0.00570463	-0.125667	0.00121677	0.194816	0.83037	-0.958645	-0.660376	-0.629632	-0.624524
353.5	-1.07162	0.186741	-0.352677	0.760628	-1.13786	-0.180426	-1.05082	-0.0263973	-0.133547	0.0165066	0.261231	0.743313	-0.820511	-0.742736	-0.754183	-0.678252
354	-0.966819	0.181291	-0.324159	0.645389	-1.09183	-0.174808	-0.958764	-0.0991695	-0.0819224	0.0530584	0.298059	0.586999	-1.09663	-0.600787	-1.05712	-0.749929
354.5	-0.942686	0.157177	-0.385499	0.601196	-1.03202	-0.294489	-0.993526	-0.167732	-0.0795899	0.186226	0.215048	0.4702	-1.34046	-0.600942	-1.40051	-0.677972
355	-0.933773	0.0810337	-0.50501	0.455033	-0.904517	-0.273901	-0.850709	-0.171489	-0.0748468	0.268303	0.232852	0.622236	-1.4185	-0.622559	-1.40205	-0.620468
355.5	-0.980169	0.22084	-0.632072	0.344316	-0.883461	-0.259894	-0.856689	-0.240383	-0.106023	0.260852	0.324299	0.582881	-1.37861	-0.519848	-1.37203	-0.769427
356	-0.950696	0.227564	-0.598428	0.307638	-0.812456	-0.283228	-0.777806	-0.26873	-0.27759	0.253162	0.251863	0.611371	-1.29137	-0.428393	-1.12083	-0.743659
356.5	-0.98817	0.378761	-0.592796	0.37918	-0.743858	-0.332009	-0.824823	-0.359555	-0.515162	0.328211	0.264204	0.683054	-1.3367	-0.452653	-0.834681	-0.665048
357	-1.06216	0.326071	-0.544434	0.345716	-0.714823	-0.352094	-0.808297	-0.25242	-0.415038	0.306274	0.200419	0.569956	-1.26029	-0.462622	-0.890833	-0.668234
357.5	-1.09148	0.410799	-0.357993	0.275087	-0.698708	-0.453602	-0.702354	-0.202845	-0.223263	0.355274	0.218934	0.384578	-1.1639	-0.530578	-0.948997	-0.73932
358	-1.16849	0.29466	-0.521325	0.267425	-0.861831	-0.409081	-0.438904	-0.185827	-0.174862	0.476419	0.231937	0.327844	-1.12908	-0.627761	-0.864363	-0.623155
358.5	-1.22501	0.277541	-0.543424	0.121841	-0.925736	-0.415204	-0.560968	-0.212185	-0.1318	0.507234	0.231632	0.289798	-1.23435	-0.615867	-1.02772	-0.692463
359	-1.14766	0.085079	-0.51131	0.0642124	-0.894206	-0.451296	-0.601791	-0.145732	-0.0567886	0.645713	0.394831	0.4544	-1.30343	-0.549798	-1.37836	-0.717058
359.5	-1.11904	0.0141697	-0.500924	0.0309882	-0.782773	-0.429035	-0.728855	-0.215289	-0.148857	0.584278	0.335392	0.415536	-1.33491	-0.618972	-1.57829	-0.944204
360	-1.21686	-0.114097	-0.502735	-0.0824686	-0.633011	-0.322023	-0.657116	-0.103343	-0.330341	0.721857	0.352954	0.449828	-1.2208	-0.652677	-1.45335	-0.927228
360.5	-1.21283	-0.0749206	-0.458956	-0.0629541	-0.566747	-0.276728	-0.696757	-0.0907254	-0.402528	0.649422	0.424185	0.409662	-1.30338	-0.690846	-1.2267	-0.864279
361	-1.21642	-0.177317	-0.567093	-0.0823507	-0.795412	-0.480632	-0.636969	0.0678743	-0.300542	0.632439	0.405219	0.432993	-1.14647	-0.621496	-1.03334	-0.778039
361.5	-1.19156	-0.102321	-0.584279	-0.030795	-0.839364	-0.429442	-0.599084	-0.113328	-0.39265	0.534817	0.361113	0.459224	-1.22795	-0.752716	-1.0319	-0.823824
362	-1.17782	-0.149605	-0.741213	-0.0059079	-0.652917	-0.394565	-0.664493	-0.152802	-0.427594	0.472263	0.469403	0.251354	-1.32692	-0.694684	-1.02574	-0.942346
362.5	-1.14047	-0.361515	-0.838627	-0.015362	-0.698144	-0.447335	-0.739184	-0.0534086	-0.352383	0.44761	0.315422	0.406573	-1.31233	-0.81767	-0.849251	-0.892402
363	-1.29253	-0.563815	-0.715935	0.0551403	-0.662668	-0.431513	-0.820756	0.0103024	-0.276919	0.414767	0.246812	0.431984	-1.30353	-0.762879	-0.955852	-0.844059
363.5	-1.1996	-0.565225	-0.599676	0.0431234	-0.575539	-0.379506	-0.89421	-0.00787913	-0.38229	0.369533	0.207951	0.397236	-1.30044	-0.735531	-0.895915	-0.814181
364	-1.22383	-0.596466	-0.614826	0.0572016	-0.516612	-0.492836	-0.952543	-0.110082	-0.375025	0.354261	0.23277	0.296684	-1.30107	-0.656304	-0.824482	-0.992903
364.5	-1.21815	-0.413172	-0.472533	0.113871	-0.642695	-0.433534	-0.949682	-0.0754595	-0.463478	0.336005	0.295417	0.348022	-1.20742	-0.630258	-0.793795	-0.945592
365	-1.18489	-0.27727	-0.535876	0.0844306	-0.686951	-0.42672	-0.8578	-0.127777	-0.477159	0.172331	0.193264	0.33128	-1.09048	-0.668392	-0.668297	-0.743419
365.5	-1.2778	-0.182499	-0.464468	0.0507187	-0.674639	-0.442186	-0.698634	-0.148512	-0.376665	0.0207347	0.163266	0.36659	-1.1106	-0.865107	-0.651663	-0.701405
366	-1.27657	-0.166595	-0.509019	0.127861	-0.629325	-0.30875	-0.574387	-0.25096	-0.21225	-0.000478948	0.192612	0.35	-1.20319	-0.919218	-0.853046	-0.610355
366.5	-1.23867	-0.0136399	-0.573302	0.146373	-0.693757	-0.364616	-0.519209	-0.203375	-0.0442695	-0.0430156	0.218984	0.315995	-1.12302	-0.921245	-1.07773	-0.616862
367	-1.2163	0.0521808	-0.625498	0.119263	-0.695573	-0.443259	-0.343754	-0.306165	-0.111891	0.0738938	0.32283	0.468479	-1.10878	-0.824484	-1.32549	-0.700326
367.5	-1.19177	-0.03714	-0.676412	0.0923169	-0.724658	-0.483424	-0.391788	-0.143683	-0.154616	0.133738	0.434171	0.497579	-1.2019	-0.989018	-1.43542	-0.827655
368	-1.0773	-0.201031	-0.658609	0.258087	-0.809124	-0.409686	-0.336921	-0.160674	-0.247732	0.16263	0.444935	0.540348	-1.27506	-0.908425	-1.47905	-0.849139
368.5	-1.26629	-0.200584	-0.710567	0.145126	-0.805051	-0.479198	-0.38691	-0.200189	-0.260049	0.126633	0.331323	0.517405	-1.30887	-0.7448	-1.40906	-0.873147
369	-1.20588	-0.231004	-0.725592	0.212576	-0.736677	-0.461971	-0.2675	-0.235588	-0.394913	0.0256371	0.29334	0.522025	-1.07307	-0.747369	-1.2884	-0.884366
369.5	-1.16411	-0.315396	-0.701928	0.387447	-0.526023	-0.533268	-0.353576	-0.0913754	-0.282937	0.0574571	0.114622	0.446935	-0.995809	-0.807389	-1.13357	-0.8924
370	-1.12655	-0.369937	-0.663721	0.382103	-0.565295	-0.591383	-0.268393	-0.150735	-0.223158	0.253827	0.0304718	0.525304	-1.09312	-0.691911	-0.870103	-0.820576
370.5	-1.05468	-0.319495	-0.622764	0.267631	-0.629099	-0.472249	-0.239185	-0.146563	-0.192384	0.227227	0.090249	0.5036	-1.15935	-0.693496	-0.892527	-0.711775
371	-1.01289	-0.218965	-0.600358	0.23793	-0.62047	-0.499022	-0.386328	-0.196874	-0.218067	0.27086	0.0252042	0.628085	-1.22131	-0.782905	-1.02917	-0.69941
371.5	-1.14377	-0.267085	-0.630049	0.30548	-0.559266	-0.450713	-0.57502	-0.115407	-0.104193	0.163449	0.095497	0.705884	-1.23154	-0.704062	-1.2281	-0.820623
372	-1.18772	-0.179718	-0.601592	0.261702	-0.448048	-0.353958	-0.664649	-0.0791411	-0.227368	-0.0157797	0.0285015	0.71864	-1.29053	-0.67472	-1.26442	-0.808735
372.5	-1.22406	0.0460272	-0.546715	0.325712	-0.48476	-0.307553	-0.833984	-0.126659	-0.335971	-0.00181719	0.180585	0.700015	-1.28475	-0.691619	-1.19493	-0.801641
373	-1.24525	-0.0452768	-0.592043	0.321096	-0.475387	-0.313633	-0.816731	-0.087304	-0.296616	0.0772989	0.189126	0.694607	-1.17305	-0.729844	-1.28052	-0.711725
373.5	-1.13382	-0.125747	-0.820073	0.36212	-0.484554	-0.336178	-0.931855	-0.100832	-0.259749	0.286242	0.248296	0.599532	-1.09029	-0.648164	-1.23556	-0.784515
374	-1.13095	0.0259956	-1.04287	0.205953	-0.579129	-0.507806	-0.868176	-0.134447	-0.186886	0.240121	0.240923	0.603851	-1.09387	-0.65763	-1.14827	-0.745236
374.5	-1.15876	-0.044201	-0.99864	0.190432	-0.684239	-0.563012	-0.923619	-0.108693	-0.307148	0.256574	0.277705	0.553464	-1.15579	-0.636964	-1.37746	-0.722137
375	-1.1813	-0.155245	-1.00608	0.123494	-0.678283	-0.502376	-0.950401	-0.05762	-0.348622	0.24973	0.201274	0.478314	-1.21683	-0.67722	-1.22911	-0.862016
375.5	-1.15253	-0.247707	-0.90389	0.104423	-0.575239	-0.343712	-0.87084	-0.122805	-0.31557	0.178745	0.234514	0.539536	-1.09219	-0.66915	-1.10902	-0.884109
376	-1.30518	-0.223663	-0.898351	0.0516358	-0.567031	-0.330563	-0.775801	-0.112011	-0.49691	0.351458	0.199746	0.48576	-1.14164	-0.619602	-0.931975	-0.804331
376.5	-1.22905	-0.0890558	-0.740845	-0.00805351	-0.597948	-0.444814	-0.766755	-0.344442	-0.612623	0.361627	0.190641	0.505653	-1.17522	-0.635538	-0.798335	-0.861253
377	-1.2686	-0.0591903	-0.815496	-0.0522027	-0.650491	-0.456554	-0.700274	-0.424206	-0.581098	0.476706	0.12993	0.373065	-1.13364	-0.753769	-0.827847	-0.827228
377.5	-1.13093	-0.0439183	-0.781836	-0.0358547	-0.734976	-0.395594	-0.705849	-0.470868	-0.502234	0.452431	0.0357141	0.392627	-1.0077	-0.721433	-0.839198	-0.772404
378	-1.00901	0.00643658	-0.701546	-0.0453663	-0.729165	-0.431649	-0.692918	-0.364318	-0.479746	0.657258	0.124608	0.342656	-1.13496	-0.761832	-1.07851	-0.776983
378.5	-0.95128	-0.0203744	-0.62641	-0.214984	-0.639244	-0.30485	-0.77947	-0.37891	-0.49233	0.761845	0.262058	0.32378	-1.01954	-0.781061	-1.28428	-0.914972
379	-1.04674	-0.191735	-0.626534	-0.251498	-0.528636	-0.289294	-0.829521	-0.241195	-0.440087	0.696675	0.240732	0.474861	-1.32769	-0.717604	-1.05317	-0.964767
379.5	-1.01085	-0.448386	-0.708418	-0.198776	-0.566411	-0.298723	-0.769091	-0.191866	-0.604738	0.603856	0.209072	0.592657	-1.35068	-0.778322	-0.874863	-0.986376
380	-1.07203	-0.517736	-0.904083	-0.141396	-0.665915	-0.304204	-0.826273	-0.130196	-0.830443	0.442412	0.270578	0.647562	-1.22804	-0.784741	-0.802289	-1.06622
380.5	-1.09475	-0.535441	-0.982382	-0.209096	-0.813178	-0.225455	-0.977372	-0.035431	-0.80581	0.304758	0.264734	0.606235	-1.03243	-0.696989	-0.80213	-1.03689
381	-1.03635	-0.596864	-0.837362	-0.279777	-0.829252	-0.236985	-1.05872	-0.091639	-0.772663	0.291042	0.119002	0.574873	-0.941663	-0.546506	-0.872596	-0.925635
381.5	-1.11117	-0.436287	-0.740924	-0.244571	-0.804053	-0.288371	-0.998149	-0.260298	-0.881379	0.280599	0.105332	0.621055	-1.0303	-0.56363	-1.08704	-0.902346
382	-1.09795	-0.586436	-0.717897	-0.223501	-0.684096	-0.287922	-1.09089	-0.24185	-0.78159	0.375207	0.0971815	0.476613	-1.13997	-0.609279	-1.08554	-1.08368
382.5	-1.12252	-0.766079	-0.789119	-0.244926	-0.635601	-0.209022	-1.20343	-0.25371	-0.781366	0.335429	0.0882311	0.482549	-1.22866	-0.704303	-0.893645	-1.01682
383	-1.08638	-0.791302	-0.87657	-0.295267	-0.496673	-0.327361	-1.25354	-0.162746	-0.780182	0.491077	0.175727	0.446869	-1.29559	-0.728564	-0.826669	-0.973431
383.5	-1.03545	-0.723872	-0.843009	-0.309814	-0.649737	-0.288215	-1.34521	-0.116051	-0.822528	0.615888	0.200023	0.429253	-1.44129	-0.745283	-0.753621	-1.02101
384	-1.03922	-0.515459	-0.912958	-0.469779	-0.521547	-0.326029	-1.45153	-0.177099	-0.838686	0.472293	0.179755	0.448426	-1.39051	-0.776455	-0.962401	-0.978299
384.5	-1.10019	-0.348602	-0.822053	-0.539797	-0.428422	-0.331431	-1.29076	-0.205328	-0.882601	0.350528	0.234618	0.466024	-1.25058	-0.744626	-0.840303	-1.07948
385	-1.02095	-0.267176	-0.778534	-0.534728	-0.331204	-0.287511	-1.3684	-0.279713	-0.93	0.374961	0.161481	0.350969	-1.22357	-0.887376	-0.978712	-0.980567
385.5	-1.02479	-0.223746	-0.634387	-0.472812	-0.510846	-0.388109	-1.2657	-0.268435	-0.855449	0.129591	0.122493	0.330433	-1.07617	-1.04918	-1.23535	-1.00967
386	-0.901926	-0.359232	-0.529532	-0.461893	-0.549601	-0.452876	-1.24896	-0.413842	-0.625812	0.222268	0.0242746	0.385817	-1.03728	-1.13988	-1.34555	-0.955621
386.5	-0.937167	-0.337044	-0.584017	-0.459686	-0.561804	-0.278039	-1.25838	-0.362188	-0.554829	0.317828	-0.0671659	0.349515	-1.00935	-1.09197	-1.4848	-0.97452
387	-0.931325	-0.430331	-0.568956	-0.437662	-0.475186	-0.373661	-1.13956	-0.385263	-0.673261	0.421877	-0.0889578	0.37754	-1.14107	-1.06027	-1.45372	-1.03107
387.5	-0.855875	-0.421462	-0.702741	-0.518901	-0.323248	-0.267701	-1.07309	-0.36259	-0.758662	0.361941	-0.0124977	0.413985	-1.29332	-0.96474	-1.34833	-1.01754
388	-0.841871	-0.189644	-0.603172	-0.578251	-0.538627	-0.253433	-0.92027	-0.401564	-0.794717	0.366377	0.046198	0.420689	-1.35175	-0.9619	-1.0619	-1.02214
388.5	-0.830279	-0.29524	-0.627187	-0.520189	-0.557252	-0.40257	-0.759899	-0.541292	-0.79005	0.424578	-0.0712945	0.395085	-1.30187	-0.909738	-1.0757	-0.918446
389	-0.965964	-0.324349	-0.591013	-0.335968	-0.724693	-0.41989	-0.537447	-0.501414	-0.917433	0.418666	0.119063	0.271865	-1.25363	-0.871768	-1.09054	-0.947551
389.5	-0.89031	-0.412982	-0.783947	-0.324799	-0.703485	-0.420075	-0.626366	-0.429995	-0.857169	0.367184	0.187786	0.158486	-1.1032	-0.915147	-0.905875	-0.876305
390	-1.00129	-0.251779	-0.91029	-0.297429	-0.640685	-0.442155	-0.59338	-0.488229	-0.771352	0.309963	0.0242401	0.031286	-1.12696	-0.941207	-1.07512	-0.866116
390.5	-1.01455	-0.190576	-1.01669	-0.363555	-0.645962	-0.439689	-0.520006	-0.499778	-0.670084	0.336261	-0.115797	0.0552981	-1.08566	-0.922136	-1.29928	-0.908029
391	-1.06639	-0.155421	-1.08116	-0.293164	-0.607586	-0.395684	-0.575331	-0.530158	-0.774271	0.344969	-0.210586	0.185098	-1.22947	-0.990707	-1.41867	-0.893212
391.5	-1.03859	-0.00941745	-0.91355	-0.383599	-0.620611	-0.365238	-0.608837	-0.428833	-0.69789	0.449519	-0.0888758	0.330574	-1.13082	-1.0214	-1.42094	-0.902706
392	-1.16434	0.0850224	-0.653845	-0.286995	-0.603033	-0.357577	-0.867321	-0.359757	-0.775775	0.320673	-0.00296023	0.307026	-1.1879	-1.10508	-1.24935	-0.873082
392.5	-1.08132	0.119431	-0.626781	-0.339883	-0.751855	-0.447044	-1.08932	-0.503524	-0.733287	0.201038	0.135507	0.205681	-1.35316	-0.99221	-1.21989	-0.876491
393	-1.0615	-0.0626532	-0.704434	-0.336362	-0.804299	-0.504801	-1.21637	-0.584708	-0.737915	0.196838	0.143761	0.128775	-1.18195	-1.05373	-1.11827	-0.952386
393.5	-1.12923	-0.19371	-0.787745	-0.387156	-0.776184	-0.508778	-1.27895	-0.641553	-0.810318	0.26621	0.0463692	0.149394	-0.925687	-1.01375	-1.01187	-0.864756
394	-1.1662	-0.248587	-0.801831	-0.349945	-0.787194	-0.512078	-1.26142	-0.576874	-0.810951	0.363403	0.0428238	0.0248765	-0.776303	-1.08089	-0.986491	-0.835617
394.5	-1.18938	-0.275319	-0.687249	-0.476477	-0.873483	-0.546163	-1.33144	-0.624254	-0.745902	0.414112	-0.0709406	-0.0154164	-1.00832	-1.11887	-1.0879	-0.772899
395	-1.17063	-0.222095	-0.713542	-0.512956	-0.807292	-0.515952	-1.35559	-0.621821	-0.715664	0.437286	-0.157212	-0.0784542	-1.14297	-1.19812	-1.06453	-0.897518
395.5	-1.1791	-0.231993	-0.833748	-0.541809	-0.614565	-0.59103	-1.4282	-0.746276	-0.847906	0.40922	-0.166145	0.00191351	-1.24939	-1.06491	-0.991944	-0.909067
396	-1.13896	-0.232714	-0.912769	-0.549674	-0.63897	-0.603869	-1.50258	-0.782953	-1.00842	0.449466	-0.217203	0.0553426	-1.21521	-1.07016	-1.0593	-1.03765
396.5	-1.11247	-0.114844	-0.86339	-0.485764	-0.611448	-0.575114	-1.33991	-0.830034	-1.15864	0.394295	-0.153701	0.145706	-1.10091	-1.11179	-0.956158	-1.06259
397	-1.15947	-0.265757	-0.726983	-0.409576	-0.491719	-0.453876	-1.38402	-0.908432	-1.05532	0.483138	-0.160743	0.0526304	-1.01863	-1.17638	-0.985496	-1.02239
397.5	-1.26313	-0.309108	-0.600806	-0.414751	-0.521509	-0.666449	-1.21358	-0.98191	-0.970315	0.492392	-0.0562751	-0.0850159	-0.970635	-1.28914	-1.00885	-1.01146
398	-1.31553	-0.210431	-0.705279	-0.341199	-0.522548	-0.60779	-1.20979	-0.823225	-0.873765	0.303895	-0.0952327	-0.136759	-0.906331	-1.35779	-0.942765	-1.07956
398.5	-1.22892	-0.23621	-0.732212	-0.410985	-0.534978	-0.692046	-1.1013	-0.847198	-0.769541	0.34054	0.00628208	-0.104926	-1.08556	-1.26509	-0.962646	-0.987449
399	-1.10464	-0.233112	-0.754821	-0.384568	-0.498452	-0.692087	-1.06259	-0.737833	-0.699278	0.482873	0.137833	0.115993	-1.45033	-1.25917	-1.08229	-0.953773
399.5	-1.04541	-0.29517	-0.863731	-0.414967	-0.524081	-0.704282	-0.943589	-0.892269	-0.841121	0.440824	0.161105	0.102931	-1.5149	-1.29078	-1.02858	-1.05793
400	-0.97258	-0.301749	-0.957238	-0.397363	-0.587641	-0.727701	-0.692026	-0.930228	-1.01461	0.328631	0.112711	0.0564434	-1.41954	-1.35357	-0.827526	-1.06775
