# Supplementary material for: MEP Latencies Predict the Neuromodulatory Effect of cTBS Delivered to the Ipsilateral and Contralateral Sensorimotor Cortex
Source: PLoS One. 2015 Aug 11;10(8):e0133893. doi: 10.1371/journal.pone.0133893 (PMC4532482; doi:10.1371/journal.pone.0133893)
Supplement: S1 Dataset — MEP, SEP and TEP data were converted to .xls format from .mat format. (ZIP) [file pone.0133893.s001.zip › S1 Dataset_xlsx/SEP APPA IPSI T1.xlsx]

## Sheet: SEP
t [ms]	sub01	sub02	sub03	sub04	sub05	sub06	sub07	sub08	sub09	sub10	sub11	sub12	sub13	sub14	sub15	sub16
-250	-0.641022	0.661997	0.710461	0.474411	0.617522	1.46686	-0.66291	-0.549751	1.62816	-0.287326	1.32786	2.87971	0.0997783	-1.04514	0.0302545	0.0444352
-249.5	-0.528641	0.493688	0.501603	0.558856	0.576274	1.52122	-0.784541	-0.454527	1.60666	-0.380196	1.49068	2.78079	0.201042	-0.982756	0.0566124	-0.0647467
-249	-0.456236	0.534336	0.490032	0.559088	0.617392	1.48454	-0.7955	-0.530054	1.37966	-0.270389	1.71779	2.86091	0.231663	-1.0053	-0.315582	-0.190762
-248.5	-0.341613	0.543278	0.419249	0.517269	0.615513	1.53376	-0.583671	-0.441012	1.42876	-0.304673	1.70622	2.85768	0.191123	-0.856867	-0.754159	-0.206493
-248	-0.276292	0.567028	0.408801	0.560438	0.658034	1.43183	-0.475572	-0.341597	1.30671	-0.151782	1.73783	2.95055	0.159892	-0.822204	-0.718196	-0.307086
-247.5	-0.241488	0.637685	0.526597	0.687341	0.825545	1.46482	-0.549613	-0.151262	1.1057	0.0157436	1.71389	2.90174	0.193568	-0.730814	-0.640402	-0.235679
-247	-0.158805	0.580771	0.578637	0.634795	0.828987	1.62386	-0.558104	-0.207064	1.24352	0.035394	1.6815	2.85237	0.201262	-0.668976	-0.463067	-0.340372
-246.5	-0.0893195	0.831096	0.516247	0.550299	0.699812	1.65134	-0.416645	0.0690395	1.46005	-0.170367	1.52622	2.87895	-0.142649	-0.52684	-0.277691	-0.258939
-246	-0.195682	0.713844	0.467365	0.610451	0.816293	1.50406	-0.414749	0.0570254	1.55656	-0.232104	1.45166	2.54709	-0.323691	-0.510613	-0.136619	-0.341453
-245.5	-0.140289	0.578551	0.297753	0.745758	0.745075	1.55524	-0.436156	0.000217182	1.5454	-0.263095	1.41854	2.21374	-0.287549	-0.513774	-0.141146	-0.314103
-245	-0.229944	0.531575	0.401798	0.867886	0.71429	1.64749	-0.323131	0.162942	1.36322	-0.188043	1.3766	2.68298	-0.202361	-0.513775	-0.265824	-0.334084
-244.5	-0.272579	0.377681	0.376845	0.893682	0.818169	1.75304	-0.309026	0.0231156	1.33369	-0.265346	1.22256	3.02975	-0.104971	-0.484748	-0.25848	-0.354016
-244	-0.133485	0.332431	0.459106	0.805438	0.788564	1.74184	-0.296484	-0.0561953	1.4103	-0.167001	1.09854	2.69147	-0.187389	-0.304774	-0.109366	-0.463515
-243.5	0.0232713	0.32064	0.577534	0.736444	0.709609	1.61767	-0.147186	-0.0384686	1.48004	-0.00166511	1.3324	2.62759	-0.144403	-0.327474	-0.0445608	-0.419022
-243	0.157436	0.406378	0.543304	0.857087	0.785311	1.62293	0.0262893	0.0184402	1.55415	0.150188	1.35288	2.71641	-0.178838	-0.393443	-0.0253695	-0.35329
-242.5	0.0817821	0.381305	0.462236	0.811832	0.780277	1.60605	0.00281423	-0.163179	1.50911	0.312732	1.59229	2.57919	-0.321952	-0.421282	-0.152356	-0.376035
-242	-0.0506139	0.408428	0.384083	0.757479	0.816565	1.74386	-0.0126451	-0.128981	1.52814	0.344479	1.78736	2.55237	-0.217675	-0.459298	-0.282587	-0.337502
-241.5	-0.215904	0.374367	0.357552	0.775122	0.887331	1.66825	0.0453404	-0.270559	1.46277	0.370189	1.76443	2.59996	0.0623086	-0.280944	-0.443558	-0.461948
-241	-0.370638	0.307464	0.306829	0.828264	0.881223	1.68557	0.0176268	-0.327104	1.26857	0.284308	1.6425	2.57218	0.121945	-0.353209	-0.622588	-0.568735
-240.5	-0.423904	0.327436	0.283157	0.841501	0.843061	1.78021	-0.0935655	-0.258716	1.02477	0.201136	1.76872	2.55386	-0.194022	-0.366899	-0.713496	-0.516799
-240	-0.320365	0.262842	0.250613	0.835465	0.829754	1.69753	-0.140032	-0.112346	0.804539	0.193842	1.73005	2.40158	-0.205301	-0.275078	-0.802265	-0.594837
-239.5	-0.324252	0.28451	0.30483	0.853041	0.94928	1.72166	-0.17043	-0.106523	0.791815	0.328147	1.68856	2.50376	-0.154654	-0.283681	-0.619157	-0.698807
-239	-0.391861	0.270105	0.245805	0.843743	0.995686	1.78546	-0.0599337	-0.0178668	0.977674	0.415447	1.39805	2.48681	-0.354351	-0.289825	-0.478081	-0.67338
-238.5	-0.157646	0.345068	0.228253	0.743544	0.973536	1.72512	-0.0685787	0.0965646	1.25308	0.422037	1.30494	2.48149	-0.23482	-0.331704	-0.31337	-0.672223
-238	-0.117748	0.335404	0.326351	0.62672	0.948357	1.8053	-0.0839371	0.23323	1.52798	0.360983	1.11979	2.41463	-0.25208	-0.29473	-0.186039	-0.663411
-237.5	-0.0767607	0.418043	0.223113	0.568333	1.06319	1.68621	0.0126088	0.103316	1.606	0.370296	1.16452	2.32324	-0.377812	-0.239396	0.0192406	-0.632889
-237	-0.0346341	0.272093	0.130755	0.571265	1.12778	1.65162	0.171224	0.268052	1.42617	0.338564	1.1374	2.55243	-0.589105	-0.216609	0.138146	-0.68439
-236.5	-0.0152669	-0.0354485	0.13836	0.451733	1.22119	1.62306	0.147158	0.286926	1.35286	0.2865	1.13257	2.57461	-0.378396	-0.300006	0.217145	-0.617956
-236	-0.0306567	0.0677302	0.172214	0.490419	1.14946	1.71008	0.401911	0.303273	1.19485	0.296852	1.10226	2.74199	-0.206647	-0.280028	0.0458719	-0.500969
-235.5	-0.0523604	0.126231	0.208024	0.603014	1.25342	1.76696	0.423677	0.402887	1.22363	0.265397	1.14155	3.02288	-0.295871	-0.269434	0.0414081	-0.58517
-235	0.171888	0.13378	0.35791	0.533996	1.35062	1.69257	0.343992	0.517156	1.34533	0.196718	1.23134	2.37811	-0.255875	-0.176057	0.116151	-0.505041
-234.5	0.295293	0.118583	0.345749	0.650351	1.31276	1.69273	0.107443	0.573798	1.45509	0.0618858	1.23793	2.09744	-0.127263	-0.215062	-0.0831277	-0.378038
-234	0.312806	0.3448	0.459179	0.688494	1.36547	1.66269	0.0530426	0.690197	1.45681	-0.105285	1.17883	2.25271	-0.157279	-0.150524	-0.296666	-0.408113
-233.5	0.176095	0.334253	0.38811	0.755367	1.41489	1.77783	-0.119064	0.546878	1.56322	0.0125003	0.97033	2.3889	-0.0464488	-0.0801109	-0.420104	-0.428666
-233	0.0656693	0.265833	0.533733	0.767242	1.29105	1.86553	-0.0903624	0.39344	1.4911	-0.0313236	0.928048	2.62163	-0.0304695	-0.121962	-0.354257	-0.509421
-232.5	0.281819	0.171312	0.445445	0.828789	1.32517	1.84158	-0.00396693	0.291589	1.26868	-0.134927	0.843992	2.7269	-0.0143082	-0.06295	-0.364494	-0.4272
-232	0.0665373	0.214044	0.408748	1.00034	1.23744	1.85683	0.0392651	0.129692	1.36216	-0.11712	1.07517	2.679	-0.238094	-0.074656	-0.258692	-0.375232
-231.5	0.0781584	0.148155	0.297445	0.90152	1.41427	1.82007	0.131948	0.0972833	1.41795	-0.190854	1.13329	2.7073	-0.627261	-0.0924265	-0.220946	-0.372131
-231	0.169195	0.106981	0.318984	0.917623	1.41845	1.80369	-0.110526	0.198221	1.58334	-0.175396	1.22319	2.67795	-0.679776	-0.198096	-0.158385	-0.34825
-230.5	0.26873	0.192879	0.512489	0.865732	1.41786	1.70743	-0.285629	0.209145	1.79394	-0.0536589	1.37209	2.97103	-0.490383	-0.147075	-0.174477	-0.247259
-230	0.327991	0.238745	0.565543	0.864614	1.38243	1.67434	-0.421153	0.210036	2.00523	0.00780601	1.56367	3.03723	-0.433792	-0.144954	-0.0171945	-0.205207
-229.5	0.440362	0.132206	0.552248	0.852841	1.32022	1.7467	-0.493375	0.240659	1.74559	-0.104522	1.35599	2.97741	-0.304203	-0.249428	-0.00784883	-0.205127
-229	0.451429	0.138143	0.450693	0.895275	1.36564	1.73728	-0.573596	0.224726	1.4338	-0.0214874	1.25843	2.87011	-0.275441	-0.134823	0.020876	-0.186427
-228.5	0.270824	0.155314	0.494581	0.891807	1.3433	1.79923	-0.448016	0.196973	1.18128	-0.153288	1.03431	2.93598	-0.422061	-0.051218	0.227699	-0.126565
-228	0.107644	0.0989505	0.570829	1.03134	1.43029	1.75816	-0.37721	0.325858	1.39488	-0.262152	1.00724	3.03628	-0.312052	0.00299812	0.376772	-0.119144
-227.5	0.225415	0.141056	0.385687	1.067	1.37874	1.67032	-0.407047	0.552947	1.35529	-0.281037	1.11356	2.98765	-0.122253	0.0642742	0.545217	-0.318245
-227	0.316678	0.223624	0.360482	1.0285	1.42477	1.66285	-0.380675	0.483203	1.47144	-0.218626	1.14066	2.97797	-0.00723262	0.105505	0.47587	-0.254477
-226.5	0.225385	0.274536	0.273382	1.07688	1.44731	1.80744	-0.423263	0.799834	1.45978	-0.158597	1.07073	2.82604	-0.194799	0.285022	0.747462	-0.225551
-226	0.241474	0.271382	0.159277	0.981651	1.50619	1.73927	-0.414796	0.807619	1.52889	-0.164212	0.981342	2.67661	-0.638809	0.356909	0.765554	-0.175357
-225.5	0.250146	0.185959	0.0714282	0.962167	1.39823	1.71433	-0.491994	0.810327	1.67659	-0.135572	0.960937	2.47973	-0.440687	0.310037	0.476224	-0.0874184
-225	0.252307	0.21051	0.105749	0.934822	1.36174	1.66173	-0.449389	0.891834	1.71896	-0.122192	0.888562	2.97758	-0.325637	0.309694	0.0148868	-0.203643
-224.5	0.282494	0.070831	0.117961	0.794119	1.50886	1.63079	-0.234891	0.773105	1.65576	-0.0680763	1.06896	3.22831	-0.258048	0.3599	-0.247601	-0.213335
-224	0.216767	0.0179655	0.209927	0.755936	1.51634	1.69181	-0.3653	0.599031	1.77704	0.00971526	0.916106	2.95936	-0.303067	0.380667	-0.319492	-0.135124
-223.5	0.194549	0.160035	0.287789	0.80054	1.41538	1.7227	-0.339775	0.600067	1.88241	0.189921	0.69715	2.93957	-0.254156	0.353999	-0.202215	-0.105229
-223	0.0792353	0.236681	0.245146	0.737322	1.44636	1.64798	-0.368294	0.757859	1.78041	0.223902	0.676455	2.93642	-0.215915	0.373795	-0.143867	-0.0996471
-222.5	0.0845622	0.203346	0.201201	0.752027	1.49803	1.70501	-0.8934	0.551984	1.53568	0.0879338	0.836401	2.91033	-0.161929	0.416848	0.0434022	-0.253086
-222	0.28945	0.187285	0.290265	0.74427	1.47916	1.64842	-1.03528	0.512368	1.40337	-0.13329	0.918262	2.7951	0.123348	0.46257	-0.147946	-0.182935
-221.5	0.336182	0.167336	0.368789	0.703511	1.51299	1.66231	-1.1652	0.409133	1.48792	0.081215	0.903934	2.76026	0.523059	0.450513	-0.285903	-0.218769
-221	0.171599	-0.0231304	0.348346	0.717265	1.53343	1.71442	-1.01235	0.431375	1.64985	0.0829733	0.758328	2.88009	0.541349	0.466904	-0.323433	-0.357702
-220.5	0.156159	-0.0797251	0.304155	0.828728	1.53635	1.66132	-0.941905	0.558558	1.68098	0.120186	0.906292	2.85097	0.317017	0.530177	-0.568062	-0.34806
-220	0.0451384	-0.1162	0.263703	0.747474	1.56141	1.64782	-0.946675	0.57132	1.61772	-0.144886	0.639552	2.82539	0.266476	0.575039	-0.620101	-0.517366
-219.5	0.0173113	-0.132878	0.293971	0.712174	1.58644	1.67163	-0.992319	0.669107	1.7864	-0.146896	0.553048	2.85869	0.186668	0.432344	-0.631122	-0.497047
-219	0.00544421	-0.0158724	0.164743	0.697465	1.6466	1.7564	-1.04262	0.64664	1.92896	-0.0730203	0.638431	2.96283	0.231593	0.501765	-0.421516	-0.541049
-218.5	0.178052	0.0638932	0.0240244	0.698191	1.63983	1.67261	-1.20455	0.601487	2.06459	-0.0898618	0.742429	2.97552	0.307859	0.493015	-0.32304	-0.58834
-218	0.354388	0.0331924	0.0563864	0.538445	1.66766	1.59801	-1.06251	0.747764	2.24017	-0.172434	0.499956	3.10266	0.326676	0.487424	-0.514393	-0.58692
-217.5	0.364966	0.0481758	0.0111687	0.621049	1.61433	1.56488	-1.04086	0.868207	2.12735	-0.117546	0.528217	2.98727	0.379656	0.431283	-0.637645	-0.537384
-217	0.374898	0.0314015	0.0623256	0.471409	1.77374	1.66988	-0.990753	0.999074	1.99174	0.135292	0.42485	3.01235	0.358077	0.246135	-0.64961	-0.614606
-216.5	0.192762	-0.0824343	0.0379997	0.605976	1.61682	1.58148	-0.948913	0.963393	1.75796	0.244471	0.321799	3.00238	0.577887	0.227036	-0.746862	-0.578969
-216	0.251689	-0.151149	-0.0406461	0.635193	1.53358	1.57701	-0.785029	1.12938	1.52853	0.284628	0.351775	3.04673	0.776575	0.328754	-0.671759	-0.471296
-215.5	-0.0082859	-0.125738	-0.0601935	0.621435	1.48233	1.54214	-0.763165	1.19156	1.45477	0.17621	0.262465	3.09622	0.831401	0.305529	-0.563253	-0.527479
-215	-0.135851	0.112778	-0.0459637	0.754693	1.59899	1.52392	-0.615205	1.12702	1.58444	0.142934	0.350037	2.41623	0.849921	0.264241	-0.241023	-0.442984
-214.5	-0.24582	0.200388	-0.000625405	0.746444	1.54329	1.56355	-0.685105	1.1262	1.82539	-0.0353157	0.242955	2.23483	0.91618	0.323499	-0.106562	-0.431183
-214	-0.139386	0.203848	0.188689	0.845417	1.40333	1.58768	-0.625886	1.18762	1.93353	-0.00984823	0.273591	2.46155	1.07566	0.316196	-0.183197	-0.424128
-213.5	0.00120328	0.287738	0.193934	0.822527	1.41028	1.51874	-0.688603	1.05066	1.82822	0.147929	0.455573	2.63687	1.23774	0.387679	-0.349376	-0.308263
-213	0.259211	0.13157	0.0820455	0.796176	1.3668	1.57083	-0.507932	0.861558	1.666	0.136993	0.597859	2.62707	1.39136	0.356463	-0.380469	-0.503753
-212.5	0.362335	0.180892	-0.0899627	0.756035	1.49328	1.49095	-0.407408	0.779143	1.50091	0.122817	0.728825	2.92176	1.43507	0.28935	-0.512817	-0.389991
-212	0.374374	0.15053	-0.00886628	0.797255	1.32453	1.53619	-0.331511	0.680906	1.33368	0.218171	0.789518	2.87499	1.38675	0.314784	-0.41359	-0.316345
-211.5	0.175499	0.117564	0.131757	0.815638	1.39288	1.44126	-0.277695	0.705541	1.25474	0.212569	0.785478	2.78756	1.06195	0.258398	-0.304328	-0.368784
-211	0.0303758	0.129368	0.234861	0.751028	1.2961	1.56549	-0.365904	0.761669	1.17799	0.184784	0.874101	2.74399	1.05928	0.28678	-0.154954	-0.347622
-210.5	0.0637332	0.391592	0.375691	0.593876	1.19588	1.51697	-0.474804	0.634095	1.23987	-0.030921	0.606347	2.91728	1.22043	0.216625	-0.0353156	-0.308493
-210	-0.0412157	0.372925	0.251357	0.730811	1.20917	1.47306	-0.406168	0.763503	1.36845	0.0853132	0.634807	2.97248	1.43842	0.198435	0.207319	-0.203303
-209.5	-0.0310984	0.203087	0.16587	0.825518	1.31214	1.5887	-0.467228	0.910296	1.4086	0.157961	0.461469	2.93665	1.63237	0.321537	-0.00800177	-0.164211
-209	-0.245127	0.135624	0.0488878	0.678008	1.26862	1.55406	-0.384695	0.777445	1.44863	0.263688	0.28346	2.76088	1.65244	0.367926	-0.0274154	-0.186492
-208.5	-0.430824	0.000529739	0.00846138	0.628894	1.28927	1.55031	-0.212961	0.756558	1.35596	0.34775	0.0555918	2.71664	1.65319	0.290771	-0.0935484	-0.280943
-208	-0.289381	0.0148659	-0.103596	0.758269	1.26154	1.51633	-0.0835789	0.8616	1.23689	0.252646	-0.0124906	2.62849	1.67579	0.28369	0.0459086	-0.351865
-207.5	-0.242142	-0.0305656	-0.078443	0.808283	1.23625	1.318	-0.277525	0.849057	1.25595	0.271043	-0.0149307	2.60721	1.73933	0.321406	-0.0382008	-0.342821
-207	-0.257935	0.0839919	-0.122264	0.833701	1.22563	1.34667	-0.259043	0.854926	1.36681	0.163085	0.0985475	2.45487	1.9095	0.34777	0.0082697	-0.290814
-206.5	-0.290482	0.277661	-0.101551	0.888495	1.08472	1.3234	-0.130765	1.133	1.64107	0.00229234	0.272947	2.57193	1.58071	0.450059	0.0787936	-0.259709
-206	-0.229454	0.248393	-0.0631461	0.968535	1.17806	1.26139	-0.127284	0.985715	1.7443	-0.0396568	0.354548	2.39081	1.33383	0.493008	-0.0429084	-0.30984
-205.5	-0.184727	0.196688	-0.0255772	0.942018	1.19157	1.2806	-0.237709	1.06527	1.49022	0.0120958	0.3134	2.18444	1.40361	0.456719	-0.331215	-0.270192
-205	-0.193368	0.104533	-0.00577656	0.888977	1.08513	1.26768	-0.401142	1.11409	1.27425	0.0434164	0.119587	2.74656	1.43938	0.472818	-0.287832	-0.359672
-204.5	-0.106545	0.0871874	-0.00424335	0.818706	1.05376	1.20561	-0.32124	0.993122	1.07862	0.0800591	0.103988	2.9667	1.50997	0.257543	-0.185486	-0.407536
-204	0.00887345	-0.0833838	-0.0929452	0.775906	0.92605	1.17575	-0.380838	0.817348	1.20064	-0.0162971	-0.0973307	2.81334	1.55523	0.198982	-0.156878	-0.385253
-203.5	-0.000583546	0.144916	-0.0546611	0.777705	0.891376	1.3036	-0.23609	0.860377	1.20074	-0.0963336	-0.164343	2.68992	1.42272	0.207593	-0.121385	-0.387256
-203	-0.168828	0.267593	0.00660619	0.819858	0.973218	1.42759	-0.0770292	0.826215	1.26195	-0.197326	-0.245395	2.69901	1.44635	0.291337	-0.251953	-0.482802
-202.5	-0.336771	0.209561	0.0382519	0.812577	1.01268	1.39974	-0.087263	0.841713	1.324	-0.275182	-0.143249	2.54137	1.43808	0.200631	-0.260632	-0.401648
-202	-0.318173	0.263811	0.0702443	0.69966	0.950804	1.32692	-0.118865	0.85363	1.1634	-0.199114	-0.0863811	2.58075	1.45897	0.221006	-0.293355	-0.430635
-201.5	-0.326313	0.1965	0.104386	0.618838	0.986448	1.16828	-0.283638	0.831802	1.05215	-0.159575	-0.00584447	2.47265	1.82723	0.180823	-0.208914	-0.466401
-201	-0.27197	0.0909675	-0.0623934	0.458924	1.02716	1.10591	-0.497069	0.724114	0.70674	-0.0118954	0.0584527	2.34809	1.91834	0.138662	-0.186253	-0.507212
-200.5	-0.403642	0.0772719	-0.0934113	0.384019	0.943133	1.08625	-0.46601	0.783551	0.591156	0.112976	0.322381	2.12195	1.73938	0.168311	-0.192056	-0.636602
-200	-0.544724	0.0878448	-0.0763428	0.409565	0.909305	1.16167	-0.447017	0.853115	0.425751	0.0223628	0.471403	2.01083	1.67528	0.0889434	-0.329402	-0.782062
-199.5	-0.485144	0.0617452	0.00849077	0.361149	0.913307	1.16206	-0.383258	0.865787	0.581172	-0.027679	0.569363	2.08178	1.53706	0.130995	-0.264825	-0.682332
-199	-0.418664	0.0668384	-0.0736404	0.143965	0.954898	1.13336	-0.33488	0.868826	0.765676	-0.00396168	0.499648	1.98671	1.60827	0.125265	-0.0947982	-0.696501
-198.5	-0.397822	0.1535	-0.0761747	0.139882	0.844177	1.16474	-0.291264	0.949656	0.855451	-0.0372509	0.511903	1.97113	1.48062	0.0848765	-0.342866	-0.701958
-198	-0.531818	0.136923	-0.19572	0.136296	0.77516	1.1475	-0.361431	1.02163	0.998303	-0.244766	0.311055	2.05434	1.51209	-0.0150579	-0.491646	-0.742094
-197.5	-0.63394	0.103172	-0.238053	0.10948	0.848071	1.20508	-0.297586	1.00926	1.01545	-0.25872	0.209942	2.00748	1.4666	0.0261515	-0.514341	-0.850283
-197	-0.660343	-0.0135534	-0.277299	0.195747	0.916013	1.1543	-0.153292	1.09791	0.864867	-0.131515	0.140567	2.16979	1.39728	-0.10166	-0.463865	-0.788708
-196.5	-0.391939	-0.137818	-0.189094	0.214801	0.909569	0.964431	-0.0860981	1.18135	0.86545	-0.0819618	0.0260414	2.17882	1.6245	-0.326945	-0.379062	-0.85275
-196	-0.291263	-0.254883	-0.160771	0.179077	0.717571	0.911017	0.0514739	1.28326	0.869908	-0.128681	-0.0597359	2.28059	1.78857	-0.304134	-0.611966	-0.873741
-195.5	-0.430216	-0.247305	-0.324972	0.153024	0.547376	1.00714	0.0672785	1.2269	0.783713	-0.24842	-0.169837	2.40696	1.70396	-0.233673	-0.768496	-0.812634
-195	-0.450667	-0.273217	-0.279786	0.153859	0.663928	0.932444	0.195553	1.19538	0.696703	-0.318976	0.0214585	1.86824	1.54445	-0.131785	-0.470033	-0.706439
-194.5	-0.347542	-0.194479	-0.231638	0.178146	0.66034	0.978861	0.135112	1.21718	0.600317	-0.289187	-0.0292033	1.58835	1.52882	-0.156877	-0.336775	-0.613286
-194	-0.370742	0.0146798	-0.306769	0.289463	0.654278	0.867078	0.0838138	1.38558	0.652939	-0.420726	-0.0346498	1.74034	1.55218	-0.0487268	-0.455283	-0.572771
-193.5	-0.41708	-0.0298108	-0.449347	0.322365	0.815205	0.946173	-0.0389094	1.24325	0.557477	-0.474387	-0.050484	1.82243	1.67725	-0.0851843	-0.47011	-0.584558
-193	-0.314887	-0.159371	-0.446376	0.260225	0.73455	0.979737	-0.0964001	1.14915	0.322464	-0.575024	-0.0765339	1.8637	1.69316	0.0238204	-0.32585	-0.609291
-192.5	-0.321545	-0.140702	-0.447665	0.387608	0.684262	1.19622	0.0217048	1.06463	0.193138	-0.697952	-0.0818075	1.93504	1.70678	-0.0897878	-0.250804	-0.609809
-192	-0.470839	-0.140032	-0.366292	0.37115	0.611825	1.10659	0.0376543	0.791617	0.295317	-0.828469	-0.0650645	1.94581	1.73871	-0.0113611	-0.0997359	-0.656039
-191.5	-0.558032	-0.141818	-0.286034	0.322292	0.607418	1.01137	0.0749522	0.76992	0.319874	-0.741354	-0.148738	1.96018	1.32182	-0.10468	-0.134267	-0.52123
-191	-0.901419	-0.15847	-0.379307	0.227955	0.521454	1.0277	-0.109239	0.692993	0.489764	-0.58936	0.0413137	1.93935	1.36395	-0.168264	-0.113596	-0.507223
-190.5	-1.08945	-0.0274895	-0.293324	0.195533	0.636904	0.989614	-0.081524	0.711985	0.751363	-0.411898	0.129388	2.04964	1.53191	-0.215531	-0.184698	-0.331009
-190	-1.02577	-0.124829	-0.463926	0.11762	0.514013	0.959915	-0.0286179	0.616615	0.783091	-0.326731	0.426394	2.10004	1.5639	-0.235145	-0.0132302	-0.11339
-189.5	-0.718621	-0.0968072	-0.396726	0.223482	0.459013	0.991383	0.0761235	0.583126	0.63598	-0.389746	0.467665	2.06036	1.6525	-0.29963	-0.278229	-0.213695
-189	-0.408866	-0.0554553	-0.360796	0.295916	0.333795	0.845103	0.0684568	0.549257	0.518618	-0.321468	0.583312	2.07049	1.51122	-0.271384	-0.373189	-0.317741
-188.5	-0.336152	-0.150366	-0.382906	0.228776	0.157193	0.893671	0.2873	0.695805	0.588513	-0.250163	0.320973	1.93616	1.46093	-0.163568	-0.419441	-0.28951
-188	-0.259527	-0.157801	-0.299882	0.214866	0.181167	0.785302	0.325313	0.670773	0.53615	-0.386725	0.328806	1.93019	1.4223	-0.208235	-0.203833	-0.335641
-187.5	-0.380998	-0.173525	-0.162825	0.149547	0.364594	0.859666	0.0253639	0.800901	0.432575	-0.417699	0.315286	1.94232	1.39862	-0.174113	-0.101114	-0.395187
-187	-0.652831	-0.0605885	-0.296503	0.131945	0.254113	0.845832	-0.141166	0.926033	0.566408	-0.284102	0.425219	1.70886	1.46317	-0.0086764	0.0338129	-0.423716
-186.5	-0.911358	0.261954	-0.277471	0.153305	0.0706318	0.80121	-0.167075	1.05707	0.815299	-0.193249	0.404265	1.70717	1.20652	0.068219	-0.035038	-0.424861
-186	-1.15648	0.0277368	-0.266225	0.0255768	0.225798	0.752486	-0.265142	1.02773	0.767047	-0.248257	0.464893	1.53611	1.00559	0.103853	-0.0185173	-0.436184
-185.5	-0.949689	0.0791846	-0.201847	-0.0255417	0.17417	0.753735	-0.322706	0.954007	0.72113	-0.367446	0.442959	1.63558	0.929331	0.0805585	-0.293501	-0.398741
-185	-0.799069	-0.00706133	-0.284097	-0.0961908	0.166029	0.697232	-0.288934	1.02409	0.906203	-0.25763	0.267746	1.89628	1.02501	0.0319836	-0.609175	-0.413928
-184.5	-0.764009	-0.165765	-0.287988	-0.148603	0.346506	0.671791	-0.370347	0.959153	0.862796	-0.364426	0.123631	2.14463	1.07504	-0.120193	-0.604892	-0.572464
-184	-0.611391	-0.384876	-0.329031	-0.219817	0.179899	0.695812	-0.16595	0.737215	0.751203	-0.375553	0.207706	2.06671	0.953498	-0.126291	-0.563267	-0.668641
-183.5	-0.580817	-0.371723	-0.32745	-0.199502	0.0752245	0.747036	0.0655446	0.595848	0.569309	-0.337468	0.293174	1.90287	0.897877	-0.169118	-0.441753	-0.44237
-183	-0.580677	-0.208808	-0.150173	-0.137173	0.127464	0.846679	0.240727	0.658306	0.539056	-0.208064	0.269058	1.73518	0.873315	-0.281121	-0.304915	-0.398512
-182.5	-0.597134	-0.319378	-0.163832	-0.13036	0.0976626	0.762878	0.0103137	0.483796	0.606878	-0.22003	0.325167	1.63746	0.809129	-0.292233	-0.260644	-0.476795
-182	-0.429475	-0.291886	-0.147127	-0.217105	0.127818	0.867105	-0.238533	0.405285	0.535455	-0.27511	0.315537	1.60364	1.01775	-0.24779	-0.404695	-0.484926
-181.5	-0.524119	-0.401484	-0.126364	-0.345596	0.228525	0.779557	-0.22508	0.354082	0.315263	-0.139424	0.269565	1.59682	1.30045	-0.165238	-0.615489	-0.430331
-181	-0.528228	-0.376889	-0.0950774	-0.418464	0.0696365	0.604283	-0.0552428	0.341849	0.135736	-0.00237375	0.0170197	1.51713	1.31318	-0.132607	-0.564193	-0.404887
-180.5	-0.665306	-0.574865	-0.17527	-0.48199	0.0759416	0.562592	-0.265518	0.285661	0.152519	0.127655	0.0705209	1.41917	1.07584	-0.116654	-0.738555	-0.463965
-180	-0.750317	-0.547441	-0.0959739	-0.400954	0.0783931	0.520932	-0.500315	0.232871	0.0884508	0.106515	0.168432	1.45055	0.855458	-0.189429	-0.70493	-0.461161
-179.5	-0.817705	-0.510974	-0.0579002	-0.452393	0.195241	0.408062	-0.341675	0.111381	0.418576	0.0673437	0.274487	1.67666	0.818801	-0.22302	-0.403215	-0.450698
-179	-0.609501	-0.44558	0.0353498	-0.524245	0.283217	0.344651	-0.251528	0.263385	0.774103	-0.169617	0.311984	1.57775	0.836387	-0.210827	-0.282421	-0.534709
-178.5	-0.685702	-0.52844	0.0972544	-0.529666	0.182363	0.427145	-0.452116	0.32598	0.91307	-0.0457448	0.354028	1.53969	0.855591	-0.0819104	-0.220771	-0.616328
-178	-0.819005	-0.314341	-0.0476067	-0.45923	0.090519	0.475312	-0.53352	0.226753	0.683421	-0.227791	0.231759	1.54331	0.811298	-0.12881	-0.199623	-0.592798
-177.5	-0.848211	-0.32341	0.131451	-0.343564	0.0194653	0.45386	-0.577939	0.342599	0.653226	-0.191861	0.287151	1.55654	0.817063	-0.273612	-0.490358	-0.650791
-177	-0.720933	-0.388049	0.0634109	-0.324643	0.0618878	0.264569	-0.601613	0.511084	0.54051	-0.160456	0.319223	1.71827	0.678981	-0.409256	-0.607483	-0.606619
-176.5	-0.569434	-0.57221	0.0518195	-0.323097	0.0184513	0.204039	-0.700038	0.528043	0.384013	-0.0817741	0.59484	1.6729	0.959287	-0.463736	-0.705327	-0.732755
-176	-0.563163	-0.617725	-0.00550542	-0.429027	-0.0438996	0.259842	-0.591978	0.69632	0.434227	-0.142999	0.668531	1.91274	1.08313	-0.46739	-0.876394	-0.839079
-175.5	-0.514511	-0.478558	-0.0238402	-0.395242	-0.0279792	0.239089	-0.647141	0.611539	0.445036	-0.284743	0.509564	2.00861	0.93927	-0.474289	-1.05357	-0.840352
-175	-0.442697	-0.474393	0.0176509	-0.407547	0.0402804	0.233072	-0.865992	0.550541	0.589665	-0.195527	0.538066	1.52893	0.8323	-0.490746	-1.10368	-0.832761
-174.5	-0.506739	-0.461537	0.101009	-0.359088	-0.10326	0.180382	-0.870681	0.568957	0.67185	-0.116159	0.430957	1.36481	0.868681	-0.395254	-1.11985	-0.721873
-174	-0.622535	-0.296504	-0.0567988	-0.374237	-0.183542	0.310928	-0.694909	0.708096	0.662898	0.02013	0.532091	1.39505	0.739704	-0.390684	-0.988468	-0.797955
-173.5	-0.926379	-0.277995	-0.0934879	-0.277955	0.00760559	0.332124	-0.67624	0.56168	0.522803	-0.014982	0.482067	1.38335	0.792849	-0.347937	-0.886288	-0.727812
-173	-0.990038	-0.247875	-0.0887617	-0.277057	-0.052267	0.200725	-0.785173	0.338256	0.363742	0.279894	0.471037	1.40956	0.8955	-0.372139	-0.744214	-0.763319
-172.5	-1.00189	-0.231113	-0.131439	-0.154558	0.000715379	0.181768	-0.873906	0.316548	0.294963	0.30113	0.292141	1.40956	0.798759	-0.447278	-0.76161	-0.77925
-172	-1.20188	-0.317358	-0.105909	-0.179671	-0.0186882	0.169291	-1.06077	0.154301	0.310499	0.220665	0.280453	1.37674	0.71028	-0.374364	-0.808378	-0.778921
-171.5	-1.33469	-0.272365	-0.0720796	-0.23749	-0.0198575	0.048976	-1.28453	0.244044	0.560243	0.083043	0.25424	1.45603	0.408306	-0.477567	-0.805094	-0.686282
-171	-1.27496	-0.251668	-0.138476	-0.280662	-0.0437642	0.0949179	-1.30622	0.276948	0.59066	0.102195	0.404722	1.54207	0.380696	-0.511509	-0.773821	-0.606673
-170.5	-1.29503	-0.249208	-0.0509488	-0.292995	-0.0354607	0.141177	-1.16868	0.101979	0.541155	0.0332972	0.546256	1.6894	0.458245	-0.516933	-0.642829	-0.613312
-170	-1.03842	-0.228717	-0.177563	-0.301716	-0.101087	0.137633	-0.935218	0.136875	0.583734	-0.0122009	0.697828	1.7872	0.653822	-0.524097	-0.464208	-0.430089
-169.5	-0.779667	-0.319258	-0.168207	-0.238272	-0.120462	0.0991044	-0.784739	0.230844	0.515448	0.00344676	0.765292	1.68433	0.696756	-0.62509	-0.590115	-0.519717
-169	-0.808742	-0.452773	-0.159989	-0.176478	-0.152891	0.0305384	-0.756658	0.298972	0.41253	-0.0100577	0.825432	1.60062	0.633833	-0.523447	-0.652458	-0.635496
-168.5	-0.908383	-0.528303	-0.123696	-0.10502	-0.149351	0.0832456	-0.746982	0.207574	0.349441	0.101146	0.624432	1.64471	0.598493	-0.595702	-0.561049	-0.680099
-168	-0.978864	-0.486805	-0.0369825	-0.032857	-0.139595	-0.0290338	-0.809706	0.196805	0.28848	0.0877994	0.636689	1.51888	0.621507	-0.690416	-0.412492	-0.75797
-167.5	-1.10044	-0.419957	-0.0538308	-0.155508	-0.209483	-0.153941	-0.804699	0.289686	0.179857	0.0880098	0.467436	1.43148	0.664305	-0.627086	-0.443764	-0.705549
-167	-1.12481	-0.374249	-0.0847083	-0.183025	-0.269883	-0.10048	-0.779021	0.425098	0.273292	0.242457	0.446381	1.30817	0.648444	-0.623742	-0.386956	-0.493492
-166.5	-0.98144	-0.217027	-0.010058	-0.156752	-0.343687	-0.15089	-0.705831	0.545914	0.34085	0.174494	0.541771	1.32744	0.383375	-0.513016	-0.45565	-0.514858
-166	-1.04621	-0.250904	0.19074	-0.225527	-0.298141	-0.188965	-0.641499	0.577917	0.349241	-0.0390249	0.3922	1.11265	0.140238	-0.500458	-0.569037	-0.482341
-165.5	-1.13151	-0.313583	0.0270843	-0.24359	-0.273587	-0.283851	-0.497367	0.560126	0.175301	-0.118144	0.359437	1.11778	0.241577	-0.806826	-0.752059	-0.447328
-165	-1.26549	-0.388964	0.0128141	-0.167695	-0.333558	-0.128704	-0.336277	0.577244	0.0510135	-0.138178	0.253694	1.57207	0.179206	-0.806596	-0.709882	-0.451082
-164.5	-1.23019	-0.473164	0.0385516	-0.233135	-0.34085	-0.129376	-0.123189	0.585249	0.194976	-0.202794	0.287007	1.72947	0.195045	-0.871443	-0.551673	-0.698226
-164	-1.24766	-0.574058	0.0353862	-0.258072	-0.373655	-0.140253	-0.191326	0.345654	0.325365	-0.168029	0.413013	1.61726	0.146034	-0.890274	-0.519041	-0.832511
-163.5	-1.10151	-0.511694	0.00783732	-0.200759	-0.407633	-0.133134	-0.200609	0.219592	0.397833	0.111591	0.549291	1.38	0.10486	-1.04749	-0.432752	-0.737235
-163	-1.00833	-0.480157	0.0359384	-0.432117	-0.242847	-0.1187	-0.11316	0.190108	0.414503	0.139004	0.41273	1.47176	4.12941e-05	-1.04623	-0.275378	-0.733547
-162.5	-1.02195	-0.439168	0.0728983	-0.274613	-0.416636	-0.0367586	-0.395576	0.0853026	0.230847	0.0756452	0.345233	1.2866	-0.141683	-0.946309	-0.17299	-0.715731
-162	-0.9612	-0.472422	0.137941	-0.343209	-0.417628	-0.03833	-0.656256	0.0978508	0.187401	-0.0844688	0.36117	1.41512	-0.0370551	-1.02178	-0.280634	-0.682264
-161.5	-1.00209	-0.474019	0.0848611	-0.439249	-0.228097	-0.0724576	-0.734609	0.101808	0.163159	-0.0595047	0.303527	1.39254	0.32975	-1.07143	-0.449586	-0.683045
-161	-1.14265	-0.554167	-0.0414527	-0.427787	-0.208709	-0.177983	-0.607916	-0.0716808	-0.1127	0.0494896	0.251849	1.3007	0.338295	-1.12807	-0.510115	-0.678808
-160.5	-1.18982	-0.599213	-0.241546	-0.484512	-0.123497	-0.184047	-0.776234	-0.0456787	-0.248775	-0.0312487	0.376684	1.05364	0.266355	-1.00516	-0.585544	-0.776455
-160	-1.31425	-0.624875	-0.335821	-0.504739	-0.172717	-0.149994	-0.940892	0.151261	-0.376555	-0.121187	0.277483	0.900125	0.121542	-1.07278	-0.826567	-0.853725
-159.5	-1.23839	-0.621654	-0.374961	-0.545961	-0.1669	-0.118285	-0.733171	0.192869	-0.287979	-0.218792	0.395562	0.944115	0.12897	-1.18162	-0.878553	-0.762982
-159	-1.28036	-0.679704	-0.296411	-0.586343	-0.215583	-0.0647363	-0.665893	0.144863	-0.268884	-0.55367	0.419589	1.01896	0.0391146	-1.12652	-0.942339	-0.792821
-158.5	-1.20734	-0.595462	-0.373241	-0.656852	-0.168284	-0.0896963	-0.702043	0.165967	-0.0843201	-0.574162	0.439041	0.989484	0.0101862	-1.08375	-0.888361	-0.834669
-158	-1.27933	-0.568683	-0.315712	-0.761799	-0.216974	-0.145356	-0.685892	0.185324	-0.155412	-0.481351	0.274884	1.13427	-0.0423819	-1.14475	-1.06162	-0.698819
-157.5	-1.40359	-0.69497	-0.204243	-0.635305	-0.208529	-0.155409	-0.615725	0.246737	-0.0978015	-0.41483	0.166023	1.07462	-0.195737	-1.28981	-1.30207	-0.769288
-157	-1.27006	-0.667541	-0.254342	-0.519914	-0.197517	-0.110646	-0.417371	0.383758	-0.293146	-0.442054	0.207928	1.2049	-0.204673	-1.33542	-1.18499	-0.74826
-156.5	-1.11524	-0.83075	-0.317109	-0.504631	-0.148777	-0.148489	-0.406671	0.332959	-0.393847	-0.244297	0.298442	1.12678	-0.0014555	-1.23621	-1.17149	-0.769215
-156	-0.978479	-0.865654	-0.237013	-0.525256	-0.255921	-0.223115	-0.298361	0.503038	-0.195889	-0.113232	0.247297	1.26134	0.0696401	-1.38171	-1.06268	-0.787046
-155.5	-0.926385	-0.76743	-0.310152	-0.56225	-0.298335	-0.208832	-0.245478	0.363447	0.0799269	-0.255244	0.240788	1.31113	-0.0208995	-1.34295	-1.14469	-0.877208
-155	-0.852394	-0.733541	-0.21413	-0.589833	-0.200714	-0.111323	-0.341846	0.238026	0.140044	-0.302384	0.136015	0.78216	-0.152432	-1.36158	-1.1848	-0.790198
-154.5	-0.892731	-0.584648	-0.17486	-0.485228	-0.202327	-0.0285758	-0.543414	0.441827	0.197412	-0.405076	0.0742295	0.627504	-0.052959	-1.35677	-1.23326	-0.697471
-154	-0.8703	-0.494889	-0.203308	-0.459307	-0.340649	-0.11445	-0.365809	0.531497	0.194716	-0.444031	0.0711239	0.906088	0.00512688	-1.32546	-1.12363	-0.79878
-153.5	-1.07325	-0.383916	-0.291491	-0.403247	-0.314677	-0.0739296	-0.483983	0.442097	0.238731	-0.436412	0.224932	1.01821	0.0725768	-1.28796	-0.870816	-0.86466
-153	-1.16438	-0.527508	-0.391635	-0.452647	-0.351758	-0.0472668	-0.50187	0.162753	0.230476	-0.372807	0.274379	0.980135	0.0720118	-1.2487	-0.665143	-0.648368
-152.5	-1.21133	-0.612438	-0.469226	-0.432686	-0.321078	-0.0387005	-0.367194	0.156775	-0.0979933	-0.24972	0.272318	1.0217	0.155984	-1.28115	-0.784412	-0.668991
-152	-1.31893	-0.670848	-0.332963	-0.236816	-0.227829	-0.178486	-0.176944	-0.0208974	0.0199063	-0.259573	0.167537	0.909845	0.056947	-1.26643	-0.704927	-0.614484
-151.5	-1.36965	-0.682019	-0.48231	-0.194478	-0.368117	-0.139515	-0.152608	-0.143584	0.0447361	-0.119328	0.171199	0.908611	-0.310414	-1.26577	-0.614794	-0.661323
-151	-1.43048	-0.577301	-0.496525	-0.330515	-0.344656	-0.110347	-0.241432	-0.0700543	-0.00846299	-0.119533	0.121554	1.02261	-0.411022	-1.38249	-0.533441	-0.6352
-150.5	-1.57134	-0.516504	-0.551268	-0.364931	-0.278332	-0.109337	-0.45295	-0.0562358	-0.189852	-0.110012	-0.215325	1.05066	-0.212136	-1.31317	-0.501515	-0.587015
-150	-1.55889	-0.615281	-0.461244	-0.40727	-0.378064	-0.096478	-0.655796	-0.190191	-0.110992	-0.0170019	-0.132203	0.975345	-0.0718791	-1.28518	-0.513839	-0.438723
-149.5	-1.47416	-0.652645	-0.472141	-0.364395	-0.442178	-0.1057	-0.67964	0.00489871	-0.112865	0.0857211	0.0957655	0.868064	-0.0415723	-1.25331	-0.643553	-0.530693
-149	-1.30596	-0.711799	-0.65534	-0.239948	-0.635908	-0.057133	-0.774244	-0.0218137	-0.206523	0.130406	0.30257	0.852675	-0.139245	-1.27957	-0.817108	-0.536054
-148.5	-1.10064	-0.653196	-0.629939	-0.239084	-0.663203	-0.0571159	-0.774757	-0.00502815	-0.116954	0.0376166	0.38213	0.947512	-0.212864	-1.19893	-0.722903	-0.554993
-148	-0.986832	-0.685215	-0.671464	-0.269771	-0.558453	-0.13778	-0.706378	0.000172955	-0.0613084	-0.132229	0.473664	0.827232	-0.104847	-1.28422	-0.584419	-0.628005
-147.5	-0.975489	-0.657467	-0.53477	-0.483135	-0.594769	-0.109858	-0.629673	0.0546645	-0.151554	-0.0798384	0.292086	0.709478	0.0618299	-1.11591	-0.774694	-0.502233
-147	-1.19263	-0.669666	-0.551965	-0.524063	-0.535761	-0.0937439	-0.535733	0.210869	0.138149	-0.0494018	0.352785	0.562386	0.157733	-1.10961	-0.918977	-0.420113
-146.5	-1.23316	-0.485611	-0.463178	-0.613946	-0.55473	-0.191238	-0.521625	0.426287	0.357399	0.0523874	0.227539	0.593482	-0.177879	-0.990859	-1.18727	-0.424961
-146	-1.13825	-0.342752	-0.378029	-0.654118	-0.497683	-0.185943	-0.553095	0.35389	0.376254	-0.0334198	0.178847	0.409532	-0.38829	-1.03172	-1.14984	-0.50245
-145.5	-1.24012	-0.365941	-0.544888	-0.610963	-0.506531	-0.216523	-0.498842	0.266878	0.0894723	-0.0447022	0.204934	0.344317	-0.384377	-1.20061	-1.19624	-0.408634
-145	-1.24367	-0.440435	-0.5423	-0.732974	-0.500271	-0.183472	-0.445503	0.220428	-0.0537283	-0.000657852	0.0882471	0.87302	-0.378226	-1.26663	-1.1892	-0.608367
-144.5	-1.17705	-0.496149	-0.505801	-0.682336	-0.468313	-0.267285	-0.361255	0.152569	-0.00586429	0.154976	0.0774162	1.02086	-0.336072	-1.13211	-1.11424	-0.594756
-144	-1.10017	-0.615318	-0.422317	-0.651931	-0.581415	-0.152916	-0.528704	0.205844	-0.128701	0.186071	0.0685963	0.904383	-0.364032	-1.17017	-0.972017	-0.726362
-143.5	-0.957145	-0.65407	-0.396648	-0.65427	-0.659675	-0.16538	-0.49197	0.258079	-0.482192	-0.0803912	-0.0878266	0.763313	-0.433652	-1.13899	-0.840485	-0.667457
-143	-1.22959	-0.58446	-0.345846	-0.721836	-0.551785	-0.172118	-0.392589	0.270295	-0.468655	-0.173303	-0.089545	0.626578	-0.543031	-1.19763	-0.722722	-0.672127
-142.5	-1.22429	-0.49513	-0.454598	-0.730386	-0.572416	-0.212789	-0.381255	0.0950157	-0.517345	-0.0646959	0.128104	0.396129	-0.718185	-1.1571	-0.766771	-0.532219
-142	-1.36094	-0.550732	-0.334377	-0.809268	-0.518563	-0.199101	-0.368936	0.0387012	-0.397914	-0.0997819	0.282951	0.500499	-0.48953	-1.15528	-1.07757	-0.571035
-141.5	-1.26026	-0.596497	-0.20219	-0.953667	-0.492688	-0.307293	-0.518466	0.104014	-0.368861	-0.153472	0.340598	0.46103	-0.101228	-1.12595	-1.31785	-0.690788
-141	-1.30304	-0.696885	-0.146034	-1.04595	-0.501318	-0.252364	-0.398899	0.0263225	-0.284197	-0.355461	0.198861	0.246035	-0.0678088	-1.28961	-1.38013	-0.797811
-140.5	-1.23902	-0.71507	-0.154099	-1.05407	-0.568104	-0.259299	-0.579338	0.133038	-0.319928	-0.621551	0.161861	-0.0423191	-0.31362	-1.17909	-1.56591	-0.776355
-140	-1.29723	-0.710383	-0.24463	-1.06897	-0.59606	-0.298653	-0.794715	0.138549	-0.499433	-0.661275	-0.17463	-0.0625703	-0.462046	-1.18451	-1.59271	-0.869265
-139.5	-1.19618	-0.757695	-0.233766	-1.12425	-0.612738	-0.268087	-0.924118	0.22702	-0.303354	-0.71871	-0.0776582	-0.0111874	-0.662056	-1.10799	-1.42662	-0.719912
-139	-0.995447	-0.660724	-0.408768	-1.02531	-0.53813	-0.321484	-1.02019	0.211359	-0.16238	-0.728554	-0.17927	0.0529295	-0.592467	-1.07515	-1.20464	-0.915525
-138.5	-0.81643	-0.615035	-0.539627	-1.16108	-0.433616	-0.251469	-1.12765	0.204625	-0.00675663	-0.608032	0.0180164	0.134989	-0.655846	-1.04665	-1.09262	-0.878766
-138	-0.895715	-0.528554	-0.590798	-1.29022	-0.429743	-0.243855	-1.16144	0.136936	-0.0925071	-0.505766	0.0292181	0.216758	-0.597147	-1.12489	-1.13677	-0.854955
-137.5	-0.835531	-0.578993	-0.594256	-1.3796	-0.518434	-0.117263	-1.2067	0.151723	-0.029389	-0.655695	0.100395	0.275147	-0.630377	-1.24854	-1.07313	-0.927642
-137	-1.06324	-0.598357	-0.622544	-1.22475	-0.410077	-0.0365975	-1.07285	0.219148	-0.186406	-0.837031	0.117996	0.432553	-0.728399	-1.34436	-1.0358	-1.01178
-136.5	-0.850975	-0.666572	-0.597568	-1.16734	-0.327604	-0.0489668	-1.1115	0.272136	-0.486042	-0.878273	0.102271	0.340386	-0.4624	-1.3636	-0.968983	-0.945126
-136	-0.855926	-0.700323	-0.643182	-1.16092	-0.379908	-0.0439646	-1.06961	0.392797	-0.52155	-0.902194	-0.128749	0.689515	-0.30349	-1.39476	-1.16795	-0.932612
-135.5	-0.956243	-0.619703	-0.73718	-1.25619	-0.315357	-0.0521076	-1.19809	0.326632	-0.475167	-0.741466	-0.228729	0.840274	-0.260366	-1.29368	-1.37938	-1.0317
-135	-1.17055	-0.652551	-0.760963	-1.1935	-0.249121	0.00646029	-1.26178	0.228009	-0.422721	-0.632236	-0.249692	0.272882	-0.388529	-1.22991	-1.37513	-1.01467
-134.5	-1.28227	-0.567772	-0.543114	-1.12437	-0.292218	-0.0506043	-1.35852	0.333667	-0.35744	-0.570563	-0.164719	-0.0679674	-0.498001	-1.13437	-1.31646	-0.889453
-134	-1.35986	-0.470399	-0.514037	-1.04035	-0.319606	-0.184142	-1.26164	0.415702	-0.296325	-0.509495	-0.18335	0.287658	-0.464397	-1.03955	-1.18506	-0.893137
-133.5	-1.49614	-0.575209	-0.568204	-1.02479	-0.357347	-0.131814	-1.17963	0.264866	-0.37779	-0.393392	-0.154482	0.304148	-0.496038	-1.04721	-1.30446	-0.861148
-133	-1.33869	-0.507483	-0.62297	-1.02949	-0.418525	-0.165756	-1.19863	0.0534204	-0.38048	-0.376256	-0.0737654	0.294357	-0.549519	-1.05531	-1.47519	-0.850807
-132.5	-1.28356	-0.507831	-0.703481	-1.00514	-0.398226	-0.206403	-1.20325	0.0957272	-0.307912	-0.421839	-0.0522166	0.295016	-0.553351	-0.866616	-1.64682	-0.862295
-132	-1.28859	-0.448179	-0.809023	-0.959954	-0.368186	-0.224912	-1.10514	-0.14092	-0.180162	-0.381645	-0.213395	0.278491	-0.608774	-0.834518	-1.49516	-0.824543
-131.5	-1.20663	-0.463135	-0.83101	-0.823846	-0.350069	-0.243775	-1.02194	-0.141406	0.0387209	-0.299234	-0.343237	0.264166	-0.88501	-0.913172	-1.27395	-0.691057
-131	-1.10965	-0.502449	-0.87631	-0.874631	-0.379149	-0.327853	-1.09488	-0.140347	-0.110391	-0.0964344	-0.23601	0.357073	-0.922084	-0.950565	-1.09846	-0.688545
-130.5	-1.11216	-0.401019	-0.964086	-0.826785	-0.497986	-0.365032	-0.956416	-0.0864818	-0.0976935	-0.16263	-0.386332	0.479122	-0.79232	-1.03688	-1.1237	-0.67093
-130	-1.19193	-0.419504	-1.07734	-0.866454	-0.443479	-0.366512	-0.815078	-0.0800215	0.0708745	-0.284684	-0.400639	0.473944	-0.599517	-0.996712	-1.13319	-0.669123
-129.5	-1.23389	-0.507906	-1.10143	-0.907964	-0.417579	-0.549601	-0.832103	-0.0635924	0.0183013	-0.46984	-0.595042	0.405873	-0.546149	-0.874117	-1.01385	-0.733272
-129	-1.4338	-0.693564	-0.990767	-0.804857	-0.30814	-0.494425	-0.74065	-0.138672	-0.128427	-0.368318	-0.47367	0.483056	-0.507517	-0.950741	-1.05979	-0.770104
-128.5	-1.52229	-0.529123	-0.844944	-0.707696	-0.377568	-0.426592	-0.614504	-0.217229	-0.421172	-0.258372	-0.537466	0.503907	-0.56405	-0.935535	-1.22331	-0.734762
-128	-1.57984	-0.664849	-0.742138	-0.546042	-0.329768	-0.282469	-0.481363	-0.192959	-0.607261	-0.28112	-0.447542	0.374583	-0.428466	-0.995288	-1.1662	-0.654173
-127.5	-1.45329	-0.564147	-0.634404	-0.789986	-0.321719	-0.427684	-0.458647	-0.111364	-0.550264	-0.280277	-0.490919	0.436695	-0.466753	-0.908204	-1.20209	-0.657382
-127	-1.29375	-0.461575	-0.542291	-0.817083	-0.348918	-0.486767	-0.349311	-0.0954131	-0.387376	-0.163113	-0.59525	0.248524	-0.350892	-0.866487	-0.982036	-0.681652
-126.5	-1.42571	-0.478875	-0.611014	-0.839618	-0.300932	-0.486345	-0.268649	0.0831493	-0.0683253	-0.101934	-0.686965	0.263377	-0.669125	-0.859507	-0.781793	-0.683666
-126	-1.6598	-0.509266	-0.600799	-0.805174	-0.319956	-0.564054	-0.13253	0.00894682	-0.0760627	-0.0643772	-0.666983	0.0211614	-0.780145	-0.917231	-0.582722	-0.615475
-125.5	-1.7011	-0.498396	-0.633075	-0.702083	-0.417859	-0.526939	-0.100932	-0.0208091	-0.287506	0.00674284	-0.635206	-0.00470123	-0.777565	-0.980898	-0.68193	-0.502878
-125	-1.69697	-0.675137	-0.685681	-0.693457	-0.459518	-0.375642	-0.136662	0.0539956	-0.263564	0.00574738	-0.715982	0.52022	-0.770801	-0.900761	-0.733837	-0.577795
-124.5	-1.71039	-0.735787	-0.743426	-0.709116	-0.320393	-0.457736	-0.203397	-0.0203969	-0.205787	-0.0297869	-0.742312	0.716845	-0.8374	-0.945978	-0.67659	-0.668839
-124	-1.39587	-0.792384	-0.764664	-0.739493	-0.146718	-0.470164	-0.302756	-0.272621	-0.247686	-0.172509	-0.76564	0.412766	-0.826085	-0.882009	-0.728539	-0.733854
-123.5	-1.23541	-0.68531	-0.685474	-0.846838	-0.247782	-0.486653	-0.148943	-0.232739	-0.395445	-0.184167	-0.798388	0.325747	-0.954251	-1.04113	-0.629084	-0.610437
-123	-1.43955	-0.552869	-0.732541	-0.78661	-0.198289	-0.412571	-0.21371	-0.259011	-0.297896	-0.343745	-0.705646	0.303007	-0.845739	-1.09518	-0.642102	-0.573342
-122.5	-1.50858	-0.517713	-0.803695	-1.07312	-0.207875	-0.471506	-0.519189	-0.384465	-0.136807	-0.379575	-0.55104	0.0761878	-0.809901	-1.16567	-0.505431	-0.700112
-122	-1.45035	-0.622343	-0.713222	-1.19489	-0.180277	-0.535032	-0.5317	-0.503353	0.00576529	-0.392074	-0.549254	0.0209288	-0.688347	-1.12733	-0.570437	-0.791905
-121.5	-1.57632	-0.847349	-0.740505	-1.30631	-0.101249	-0.572155	-0.663254	-0.607763	-0.235329	-0.405573	-0.474776	-0.189907	-0.392329	-1.1557	-0.79797	-0.798708
-121	-1.67135	-0.90455	-0.863974	-1.29437	-0.118395	-0.534109	-0.712077	-0.633188	-0.274656	-0.331542	-0.487304	-0.0496572	-0.412585	-1.1673	-0.877163	-0.783624
-120.5	-1.58639	-1.02666	-0.945527	-1.17074	-0.29084	-0.626074	-0.730004	-0.475769	-0.435684	-0.503769	-0.381171	-0.297334	-0.542482	-1.20132	-1.03137	-0.908661
-120	-1.68664	-0.972264	-0.871698	-1.12058	-0.309838	-0.696793	-0.71039	-0.468629	-0.673932	-0.458691	-0.619784	-0.340645	-0.635897	-1.18057	-1.07875	-0.928869
-119.5	-1.76481	-1.01598	-1.00297	-1.15219	-0.246646	-0.707189	-0.65915	-0.419032	-0.58781	-0.351706	-0.894903	-0.323575	-0.747536	-1.25665	-1.00564	-0.83614
-119	-1.90841	-0.90489	-0.906967	-1.09494	-0.262176	-0.728637	-0.555756	-0.398975	-0.405483	-0.50738	-0.896413	-0.29012	-0.715027	-1.21677	-0.856039	-0.821863
-118.5	-1.81838	-0.798802	-0.92554	-1.18025	-0.265202	-0.779285	-0.549066	-0.441596	-0.455243	-0.667883	-0.714129	-0.306196	-0.620537	-1.34003	-0.973971	-0.72493
-118	-1.83908	-0.825275	-1.13437	-1.14079	-0.233311	-0.736558	-0.695287	-0.45574	-0.482647	-0.939335	-0.760748	-0.256138	-0.545322	-1.42406	-0.91175	-0.868695
-117.5	-1.72027	-0.791097	-1.0836	-1.01374	-0.205289	-0.694974	-0.792583	-0.277187	-0.387641	-0.96988	-0.859207	-0.290149	-0.636674	-1.4432	-0.871219	-0.878207
-117	-1.58212	-0.816893	-1.20561	-0.994177	-0.134368	-0.771519	-0.947311	-0.298415	-0.552383	-0.752643	-0.863368	-0.183073	-0.709371	-1.61599	-0.96649	-1.0034
-116.5	-1.52717	-0.906493	-1.11732	-1.00739	-0.205637	-0.819039	-1.25216	-0.366094	-0.505915	-0.551616	-0.770752	-0.326931	-0.3946	-1.61698	-1.11809	-1.04198
-116	-1.47494	-0.902828	-1.02787	-0.941546	-0.181168	-0.824671	-1.34874	-0.109906	-0.511058	-0.577893	-0.804646	-0.17542	-0.204468	-1.57936	-1.31003	-0.902821
-115.5	-1.39807	-0.833579	-0.915498	-0.973544	-0.284079	-0.848889	-1.17086	-0.0626334	-0.365502	-0.58998	-0.719846	-0.0492289	-0.156737	-1.53479	-1.182	-0.936177
-115	-1.33532	-0.81174	-0.708399	-0.857754	-0.200407	-0.806408	-1.17209	-0.236295	-0.37567	-0.65952	-0.49298	-0.42695	-0.180843	-1.60485	-1.16594	-0.961535
-114.5	-1.40301	-0.874942	-0.625886	-0.793164	-0.416873	-0.827527	-1.17963	-0.0683116	-0.33537	-0.636045	-0.444332	-0.784434	-0.162776	-1.54543	-1.29794	-0.896653
-114	-1.59556	-0.778592	-0.694607	-0.773186	-0.51275	-0.868035	-1.14872	-0.0354048	-0.341967	-0.649572	-0.266408	-0.55826	-0.125766	-1.53299	-1.27853	-0.824556
-113.5	-1.9278	-0.901349	-0.87074	-0.802323	-0.260871	-0.812638	-1.2613	-0.143455	-0.219166	-0.494919	-0.279975	-0.452553	-0.0977391	-1.49264	-1.25178	-0.899665
-113	-1.96796	-1.05035	-0.948576	-0.853596	-0.253283	-0.809528	-1.30929	-0.372984	-0.295157	-0.390867	-0.28934	-0.358561	-0.0977287	-1.66197	-1.10567	-0.908652
-112.5	-1.93131	-1.01822	-0.951273	-0.855275	-0.259953	-0.856535	-1.23536	-0.321314	-0.470167	-0.324757	-0.285939	-0.218223	-0.0376439	-1.69897	-1.09034	-0.818159
-112	-1.95395	-0.938937	-0.87083	-0.768506	-0.331173	-0.807363	-1.0318	-0.515961	-0.60032	-0.482497	-0.257203	-0.152194	-0.157913	-1.68226	-1.07324	-0.872301
-111.5	-1.96138	-0.832004	-0.980771	-0.752871	-0.435734	-0.755423	-1.1492	-0.516505	-0.561162	-0.410487	-0.435186	-0.288504	-0.43882	-1.65421	-0.943313	-0.870524
-111	-2.01787	-0.735549	-0.868699	-0.684813	-0.387226	-0.773655	-1.34822	-0.439617	-0.463951	-0.244286	-0.398694	-0.216504	-0.516293	-1.68059	-0.964282	-0.834574
-110.5	-2.00861	-0.710364	-0.907706	-0.790555	-0.317218	-0.777192	-1.26347	-0.411861	-0.565337	-0.355197	-0.51068	-0.0192959	-0.418312	-1.69515	-0.836881	-0.833142
-110	-1.91944	-0.747074	-0.8938	-0.80649	-0.506395	-0.794506	-1.20674	-0.393631	-0.569057	-0.499962	-0.461165	-0.111624	-0.211671	-1.73388	-0.675078	-0.805132
-109.5	-1.89002	-0.730519	-0.899964	-0.734936	-0.499944	-0.793211	-1.29379	-0.366071	-0.706014	-0.705076	-0.522943	-0.24107	-0.115162	-1.86686	-0.73189	-0.727067
-109	-1.94664	-0.672649	-0.814805	-0.762801	-0.554081	-0.840814	-1.29901	-0.408962	-0.802805	-0.663269	-0.516783	-0.204283	-0.0376436	-1.82869	-0.78133	-0.73207
-108.5	-1.89974	-0.823733	-0.743684	-0.63372	-0.61036	-0.85021	-1.26751	-0.434257	-0.972847	-0.643929	-0.763345	-0.180779	-0.00493248	-1.73941	-0.676462	-0.837269
-108	-1.82835	-0.773908	-0.76062	-0.616327	-0.537454	-0.845281	-1.12037	-0.430988	-1.07945	-0.703513	-0.806647	-0.310937	-0.0952091	-1.6784	-0.601095	-0.920015
-107.5	-1.87465	-0.871117	-0.86751	-0.700011	-0.482706	-0.76646	-1.19432	-0.375139	-0.978471	-0.686763	-0.768419	-0.315765	0.00963234	-1.61938	-0.558367	-0.941968
-107	-1.8016	-0.680447	-0.873193	-0.729381	-0.524243	-0.763686	-1.15341	-0.307333	-0.69058	-0.890018	-0.715622	-0.407171	0.0848511	-1.60012	-0.427885	-0.868251
-106.5	-1.66002	-0.522601	-0.882247	-0.82368	-0.607818	-0.683407	-1.03017	-0.0222426	-0.219157	-0.933134	-0.735784	-0.332397	-0.236016	-1.67857	-0.380137	-0.894316
-106	-1.72025	-0.581504	-0.936621	-0.869609	-0.618468	-0.805796	-1.03485	-0.142521	-0.18983	-0.966456	-0.761016	-0.562416	-0.299972	-1.55647	-0.353038	-0.948938
-105.5	-1.58895	-0.531111	-0.868635	-0.873302	-0.656618	-0.812244	-1.04388	-0.0835517	-0.11389	-0.809661	-0.76055	-0.680435	-0.353725	-1.60836	-0.622494	-0.911571
-105	-1.34315	-0.618084	-0.874663	-0.975864	-0.62049	-0.786322	-0.969428	0.0143545	-0.5219	-0.771223	-0.752567	-0.17492	-0.186134	-1.68203	-0.874516	-0.965102
-104.5	-1.02593	-0.666157	-0.849187	-0.960861	-0.539876	-0.831573	-0.772513	-0.160898	-0.605565	-0.688734	-0.668379	0.0377231	-0.123323	-1.67024	-0.983279	-1.12223
-104	-1.11067	-0.71924	-0.803856	-1.04216	-0.716055	-0.867984	-1.03007	-0.288106	-0.694239	-0.728339	-0.496272	-0.0813752	-0.0794963	-1.72043	-1.16334	-1.12094
-103.5	-1.28256	-0.74609	-0.935307	-1.01595	-0.820057	-0.834088	-1.07164	-0.250887	-0.732286	-0.484218	-0.484098	-0.189296	-0.0876376	-1.82096	-1.2939	-0.960753
-103	-1.48847	-0.74337	-0.950957	-0.935872	-0.754707	-0.79711	-1.09736	-0.291673	-0.692147	-0.384457	-0.614476	-0.310378	-0.13604	-1.77102	-1.05813	-0.99669
-102.5	-1.57969	-0.680515	-0.899587	-0.95884	-0.767045	-0.805141	-0.964646	-0.46199	-0.791634	-0.376647	-0.50639	-0.447098	-0.281841	-1.8205	-0.833117	-1.06284
-102	-1.63735	-0.708473	-0.859897	-0.972517	-0.758598	-0.965473	-0.795031	-0.471481	-0.804047	-0.418514	-0.481812	-0.402627	-0.163622	-1.7543	-0.909743	-0.972224
-101.5	-1.74652	-0.735418	-0.871469	-0.977104	-0.74675	-0.988178	-0.714209	-0.309422	-0.565043	-0.605719	-0.425672	-0.535304	0.223397	-1.7398	-1.0447	-1.07562
-101	-1.55398	-0.792365	-0.883012	-1.01646	-0.735716	-1.05075	-0.677344	-0.440234	-0.559228	-0.775509	-0.496702	-0.610287	0.173015	-1.77972	-1.09204	-1.06683
-100.5	-1.46285	-0.934023	-0.847866	-1.10424	-0.746782	-0.999267	-0.854489	-0.435026	-0.635894	-0.710038	-0.376071	-0.857795	0.0177773	-1.84101	-1.39158	-1.11908
-100	-1.30914	-0.941493	-0.828298	-1.07689	-0.790704	-1.01533	-0.940849	-0.499529	-0.794199	-0.735296	-0.404539	-0.918817	-0.126887	-1.90131	-1.56281	-1.15656
-99.5	-1.22959	-0.992522	-0.818167	-1.10483	-0.771448	-1.05522	-0.793209	-0.448636	-0.61848	-0.895095	-0.308404	-0.804052	-0.34255	-1.83891	-1.31072	-1.01107
-99	-1.19009	-0.691985	-0.727234	-0.964086	-0.780293	-1.10877	-0.699967	-0.426235	-0.505397	-0.792199	-0.387767	-0.813626	-0.247791	-1.86422	-1.00168	-0.942267
-98.5	-1.43009	-0.667616	-0.744592	-1.21685	-0.653581	-1.09611	-0.794181	-0.34508	-0.425938	-0.716259	-0.468522	-0.853879	-0.0949546	-2.0355	-0.897725	-0.929555
-98	-1.60771	-0.707956	-0.736213	-1.21615	-0.625627	-1.00625	-0.899206	-0.309503	-0.520818	-0.574475	-0.618843	-0.898655	-0.279751	-2.08596	-0.925505	-0.976008
-97.5	-1.5389	-0.804939	-0.708981	-1.23651	-0.687214	-0.977683	-0.788523	-0.279236	-0.540006	-0.461277	-0.694848	-0.869842	-0.369403	-2.10552	-0.966075	-1.051
-97	-1.59429	-0.791443	-0.742505	-1.27139	-0.577667	-0.963574	-0.79176	-0.192832	-0.606401	-0.513298	-0.692629	-0.845479	-0.522621	-2.15659	-1.00493	-1.1716
-96.5	-1.68826	-0.831551	-0.657465	-1.20108	-0.731531	-0.836741	-0.957027	-0.204456	-0.756383	-0.61264	-0.755644	-0.977803	-0.143023	-2.21722	-1.00371	-1.22346
-96	-1.75969	-0.914735	-0.659631	-1.1241	-0.733502	-0.83129	-0.981001	0.00191484	-0.786664	-0.642978	-0.704183	-0.515308	0.12523	-2.17668	-1.03691	-1.28402
-95.5	-1.7879	-0.835029	-0.729181	-1.18332	-0.802677	-0.851172	-0.859509	0.0476498	-0.643195	-0.650054	-0.72152	-0.388688	0.0374603	-2.17147	-1.06952	-1.31206
-95	-1.85687	-0.790396	-0.702101	-1.26345	-0.759431	-0.832443	-0.814549	-0.159208	-0.535281	-0.560045	-0.767395	-0.941893	-0.0598083	-2.09843	-1.096	-1.25225
-94.5	-1.61554	-0.638588	-0.64838	-1.28687	-0.798955	-0.849727	-0.850411	-0.165346	-0.478183	-0.584873	-0.755516	-1.01399	-0.0733739	-2.12821	-1.28175	-1.11639
-94	-1.6072	-0.548117	-0.589287	-1.14667	-0.902018	-0.860347	-0.78927	-0.219288	-0.675618	-0.657322	-0.817009	-0.778388	-0.0172855	-2.06518	-1.32581	-1.15506
-93.5	-1.76127	-0.536842	-0.717319	-1.0838	-0.829542	-0.889095	-1.0036	-0.248283	-0.843118	-0.728481	-0.741716	-0.699026	-0.0186226	-1.92956	-1.40886	-1.17212
-93	-1.77369	-0.65365	-0.639549	-1.09196	-0.666615	-0.939965	-0.968274	-0.499344	-0.723651	-0.768834	-0.650224	-0.716733	-0.0975335	-1.8671	-1.46382	-1.11065
-92.5	-1.6118	-0.509974	-0.530669	-1.10399	-0.717903	-0.934609	-0.69584	-0.533359	-0.646002	-0.738726	-0.620396	-0.491173	-0.0395023	-1.93989	-1.45487	-1.00711
-92	-1.4864	-0.530884	-0.578563	-1.05569	-0.633935	-0.891273	-0.781991	-0.605276	-0.671544	-0.752809	-0.557883	-0.5097	-0.0613896	-1.95349	-1.56142	-0.870558
-91.5	-1.23978	-0.550015	-0.646915	-1.04227	-0.598969	-0.945986	-0.928025	-0.711711	-0.568887	-0.617653	-0.73173	-0.428643	-0.345867	-1.90162	-1.67895	-0.88349
-91	-0.979658	-0.510985	-0.592927	-1.03115	-0.758612	-0.977756	-1.1008	-0.679645	-0.47298	-0.736005	-0.646237	-0.454222	-0.473808	-1.78681	-1.66419	-0.903362
-90.5	-0.832689	-0.445174	-0.603026	-0.930127	-0.813018	-0.995271	-1.01013	-0.598313	-0.48738	-0.713892	-0.68803	-0.261527	-0.341363	-1.84246	-1.54948	-0.841829
-90	-0.911844	-0.522954	-0.724762	-0.95449	-0.791806	-1.00348	-0.819761	-0.716121	-0.340755	-0.693135	-0.873473	-0.244772	-0.411957	-1.82522	-1.33806	-0.794526
-89.5	-0.914033	-0.552112	-0.728189	-0.924445	-0.758216	-1.03508	-0.812069	-0.671424	-0.491919	-0.739016	-0.957472	-0.299655	-0.365298	-1.79061	-1.30781	-0.820713
-89	-0.748114	-0.535564	-0.763347	-0.917611	-0.700607	-1.14439	-0.860167	-0.675918	-0.494011	-0.724258	-0.741892	-0.287117	-0.462017	-1.75262	-1.25614	-0.840337
-88.5	-0.782735	-0.566069	-0.753651	-0.796551	-0.748663	-1.17351	-0.827118	-0.711828	-0.488023	-0.454338	-0.81021	-0.443953	-0.401166	-1.68363	-1.15564	-0.828323
-88	-1.21114	-0.676188	-0.632023	-0.753656	-0.832761	-1.10375	-0.720194	-0.644433	-0.426496	-0.324461	-0.718223	-0.318269	-0.23736	-1.6056	-1.18591	-0.792439
-87.5	-1.48094	-0.64388	-0.776403	-0.849827	-0.899945	-1.14276	-0.706882	-0.571627	-0.448952	-0.257969	-0.775643	-0.382451	-0.0428054	-1.6215	-1.31262	-0.816112
-87	-1.60898	-0.553307	-0.824859	-0.740196	-0.936088	-1.24398	-0.694561	-0.590382	-0.105533	-0.282598	-0.789536	-0.448134	0.0514994	-1.63849	-1.28658	-0.745255
-86.5	-1.64137	-0.515067	-0.737534	-0.871289	-0.912738	-1.13691	-0.5511	-0.343345	0.180451	-0.469758	-0.781834	-0.296245	-0.165933	-1.35826	-1.28302	-0.798539
-86	-1.48807	-0.393504	-0.703536	-0.860082	-0.806941	-1.12695	-0.231327	-0.502456	0.0258079	-0.70121	-0.894196	-0.636678	-0.33236	-1.37469	-1.2401	-0.773873
-85.5	-1.39449	-0.511894	-0.941774	-0.879691	-0.849365	-1.02047	-0.250973	-0.453064	-0.235085	-0.791739	-0.940416	-0.954137	-0.285503	-1.42284	-1.28211	-0.762559
-85	-1.28011	-0.714893	-1.12165	-0.997968	-0.816523	-0.976362	-0.24369	-0.381858	-0.349028	-0.890012	-0.902825	-0.347771	-0.217289	-1.53907	-1.27243	-0.769224
-84.5	-1.42899	-0.750323	-1.16305	-1.10809	-0.849673	-0.990315	-0.14409	-0.403459	-0.441584	-0.904661	-0.84864	0.0397587	-0.247855	-1.60853	-1.32884	-0.858735
-84	-1.39147	-0.785321	-0.948058	-1.15065	-0.805064	-1.00998	-0.267338	-0.727183	-0.48915	-0.787888	-0.869861	-0.190684	-0.245687	-1.6953	-1.13702	-0.840994
-83.5	-1.20606	-0.734391	-0.915947	-1.18132	-0.860727	-1.10404	-0.276958	-0.661434	-0.601427	-0.693695	-0.76591	-0.245406	-0.322075	-1.67471	-1.22798	-0.813373
-83	-1.13763	-0.725816	-0.810253	-1.22334	-0.875108	-1.13327	-0.16619	-0.614858	-0.549117	-0.784406	-0.794113	-0.41352	-0.429906	-1.82212	-1.20627	-0.773494
-82.5	-1.17668	-0.777971	-0.723013	-1.1526	-0.778384	-1.06914	-0.237946	-0.805649	-0.251861	-0.873986	-0.664116	-0.537187	-0.40879	-1.58347	-1.17411	-0.724146
-82	-1.19259	-0.749279	-0.774565	-1.2337	-0.875781	-1.03601	-0.276502	-0.830074	-0.344735	-0.859098	-0.467138	-0.531718	-0.379609	-1.58746	-1.23449	-0.690383
-81.5	-1.21673	-0.746367	-0.700761	-1.31021	-0.855667	-1.20275	-0.571737	-0.909458	-0.621215	-0.952538	-0.506432	-0.518018	-0.0173791	-1.52974	-1.28624	-0.665895
-81	-1.06831	-0.875145	-0.674236	-1.36242	-0.772753	-1.08332	-0.548437	-0.851338	-0.690947	-0.957369	-0.664707	-0.558666	0.0471151	-1.68924	-1.15934	-0.797511
-80.5	-1.00739	-0.849072	-0.843068	-1.39737	-0.750703	-1.16596	-0.579629	-0.850402	-0.642839	-0.876136	-0.742226	-0.650165	-0.182873	-1.59389	-1.18363	-0.948335
-80	-1.0119	-0.699672	-0.828881	-1.4532	-0.646713	-1.08369	-0.548934	-0.670069	-0.540953	-0.891429	-1.02538	-0.680254	-0.299061	-1.55292	-1.18782	-0.979727
-79.5	-0.944356	-0.724125	-0.899832	-1.4782	-0.687764	-0.990906	-0.541046	-0.763394	-0.377659	-0.78555	-0.908793	-0.609805	-0.387309	-1.61537	-1.1552	-0.888882
-79	-0.951211	-0.91473	-0.919784	-1.47378	-0.804255	-1.07769	-0.500399	-0.762868	-0.103242	-0.707978	-0.974045	-0.568157	-0.339924	-1.50895	-1.23324	-0.940072
-78.5	-0.915951	-0.810837	-1.06371	-1.48246	-0.671043	-1.05897	-0.593308	-0.677813	0.000446529	-0.699132	-0.666288	-0.495079	-0.422969	-1.46133	-1.37588	-0.872779
-78	-0.960864	-0.766626	-1.00941	-1.44957	-0.628655	-1.03771	-0.623902	-0.693786	0.0927559	-0.667672	-0.628448	-0.406909	-0.447102	-1.37212	-1.42159	-0.821037
-77.5	-1.04878	-0.759007	-0.920119	-1.34379	-0.619134	-1.14127	-0.589059	-0.580923	-0.0929292	-0.514854	-0.364812	-0.457231	-0.54349	-1.62746	-1.37285	-0.902843
-77	-1.18125	-0.844017	-0.841174	-1.30182	-0.465878	-1.03825	-0.548618	-0.517618	-0.408401	-0.445187	-0.291382	-0.247306	-0.695866	-1.71258	-1.55379	-0.939006
-76.5	-1.11786	-1.01769	-0.887059	-1.30024	-0.566138	-0.872533	-0.540808	-0.530467	-0.439361	-0.412364	-0.25097	-0.300319	-0.422499	-1.75691	-1.55321	-0.903625
-76	-1.24995	-0.921438	-0.759052	-1.27746	-0.666924	-0.875886	-0.592707	-0.510838	-0.326989	-0.513983	-0.296999	-0.0785219	-0.239853	-1.72858	-1.39164	-0.909623
-75.5	-1.28308	-0.872481	-0.721031	-1.27673	-0.586296	-0.934056	-0.610159	-0.505506	-0.382983	-0.469513	-0.464895	0.0549747	-0.208183	-1.71515	-1.17597	-0.820247
-75	-1.20381	-0.940085	-0.832922	-1.33483	-0.536246	-0.845118	-0.676362	-0.65972	-0.608954	-0.52698	-0.24938	-0.408056	-0.37069	-1.6032	-1.16254	-0.784432
-74.5	-0.980568	-0.738163	-0.794901	-1.20937	-0.470404	-0.826537	-0.828614	-0.685179	-0.891167	-0.466179	-0.248722	-0.647614	-0.242959	-1.50469	-1.33474	-0.785704
-74	-0.882323	-0.722353	-0.903855	-1.19779	-0.456761	-0.857697	-0.675434	-0.554257	-0.651161	-0.424084	-0.119456	-0.573249	-0.334043	-1.47225	-1.28711	-0.651994
-73.5	-0.845802	-0.819314	-0.98474	-1.20307	-0.387093	-0.897549	-0.575375	-0.84149	-0.543872	-0.460249	-0.23204	-0.463553	-0.37739	-1.28897	-1.27463	-0.694938
-73	-0.991791	-0.913761	-0.899369	-1.21482	-0.441681	-0.852616	-0.449881	-0.95824	-0.517776	-0.424224	-0.264089	-0.454544	-0.355108	-1.30733	-1.34175	-0.630905
-72.5	-1.01243	-0.889394	-1.04035	-1.20798	-0.511127	-0.84697	-0.233371	-1.00945	-0.622545	-0.590233	-0.275897	-0.550054	-0.356612	-1.33283	-1.49629	-0.655543
-72	-1.03836	-0.801592	-0.968204	-1.06643	-0.51979	-0.819672	-0.129938	-1.24339	-0.79203	-0.688284	-0.223973	-0.531863	-0.383675	-1.25139	-1.41661	-0.681243
-71.5	-0.890972	-0.687772	-1.08229	-0.994332	-0.450128	-0.995026	-0.210943	-1.17875	-0.693275	-0.608999	-0.440848	-0.569814	-0.68603	-1.32819	-1.34236	-0.746283
-71	-0.817038	-0.596173	-0.933414	-0.985501	-0.510919	-1.01758	-0.293907	-1.0407	-0.440492	-0.657622	-0.34322	-0.449653	-0.723711	-1.29208	-1.25325	-0.553814
-70.5	-0.817014	-0.598623	-0.843475	-0.946321	-0.566234	-1.04576	-0.513384	-0.996539	-0.359521	-0.58934	-0.432615	-0.359009	-0.600078	-1.23701	-1.11205	-0.446083
-70	-0.879395	-0.630529	-0.88396	-0.869423	-0.529376	-0.849982	-0.621865	-1.04593	-0.269679	-0.516372	-0.241629	-0.23639	-0.579197	-1.21048	-1.02386	-0.377721
-69.5	-0.68494	-0.658531	-0.982849	-0.768573	-0.45461	-0.668712	-0.835806	-1.03771	-0.639748	-0.384864	-0.236952	-0.38779	-0.445214	-1.20395	-1.26683	-0.467846
-69	-0.678129	-0.657939	-0.990985	-0.755712	-0.405888	-0.929794	-1.03349	-1.09839	-0.740573	-0.322992	-0.17696	-0.39525	-0.533954	-1.17071	-1.11532	-0.43063
-68.5	-0.626149	-0.695449	-0.998174	-0.734876	-0.470704	-0.868511	-0.961382	-1.09383	-0.825375	-0.432847	-0.435044	-0.260987	-0.479302	-1.18488	-1.03822	-0.403092
-68	-0.610565	-0.74558	-0.9139	-0.603221	-0.313984	-0.907332	-0.864643	-0.983564	-0.766031	-0.543174	-0.491359	-0.0830827	-0.491138	-1.06574	-0.877742	-0.470556
-67.5	-0.708871	-0.646158	-0.942286	-0.776769	-0.30182	-0.890163	-0.967178	-0.870887	-0.705177	-0.540875	-0.668091	-0.227244	-0.317617	-1.09837	-0.817973	-0.48885
-67	-0.741027	-0.635347	-0.837697	-0.684651	-0.497233	-0.885891	-0.946721	-1.03379	-0.408113	-0.48417	-0.699315	-0.40409	-0.246544	-1.01742	-0.635962	-0.431632
-66.5	-0.719913	-0.467251	-0.893431	-0.626009	-0.374807	-0.933369	-0.965401	-0.733984	-0.10196	-0.372084	-0.503693	-0.326426	-0.661138	-0.966805	-0.575917	-0.503524
-66	-0.66319	-0.584057	-0.916157	-0.726501	-0.291979	-0.966698	-1.00511	-0.828123	0.029675	-0.162995	-0.263157	-0.438566	-0.826638	-0.938182	-0.619001	-0.494318
-65.5	-0.666777	-0.581195	-0.95574	-0.731005	-0.368056	-1.10891	-0.958748	-0.814705	-0.0988158	0.0107635	-0.270093	-0.493147	-0.775155	-0.913262	-1.01323	-0.389197
-65	-0.73917	-0.512197	-1.01162	-0.759028	-0.505766	-0.992561	-0.962381	-0.824659	-0.290191	0.0506768	-0.279645	-0.126162	-0.697164	-0.961479	-1.25319	-0.50273
-64.5	-0.986645	-0.631656	-1.09801	-0.838326	-0.315005	-1.09783	-0.912323	-0.972548	-0.419613	-0.0760589	-0.1478	0.108633	-0.571127	-1.08268	-1.25436	-0.519922
-64	-0.995763	-0.63108	-1.11051	-0.729352	-0.352635	-0.966442	-0.97885	-1.08482	-0.495665	-0.254471	-0.207921	-0.220808	-0.548687	-1.0892	-1.31713	-0.572786
-63.5	-0.997395	-0.739855	-0.905527	-0.810396	-0.303981	-0.9571	-0.872922	-1.01757	-0.654878	-0.279456	-0.129168	-0.407862	-0.696203	-1.19389	-1.33888	-0.540356
-63	-1.02299	-0.686787	-0.794971	-0.962171	-0.427891	-1.08232	-0.660019	-1.04816	-0.704977	-0.411461	-0.183657	-0.288756	-0.861309	-1.04406	-1.02035	-0.513527
-62.5	-0.983986	-0.61451	-0.763296	-1.09083	-0.43388	-1.04795	-0.485679	-1.06693	-0.508774	-0.295855	-0.104658	-0.510757	-0.961917	-1.12748	-0.925713	-0.52203
-62	-0.845891	-0.573871	-0.800935	-1.11484	-0.487455	-1.06438	-0.608454	-1.08953	-0.466615	-0.205665	-0.158381	-0.45371	-0.79886	-1.09299	-0.897714	-0.456738
-61.5	-0.667771	-0.646643	-0.866189	-1.0422	-0.48131	-0.981649	-0.830756	-1.11759	-0.549406	-0.231388	-0.192343	-0.366301	-0.499359	-1.15256	-0.900749	-0.43744
-61	-0.586264	-0.770297	-0.876477	-1.00568	-0.473919	-1.07464	-0.892527	-1.20463	-0.672396	-0.150712	-0.190043	-0.288725	-0.465925	-1.16572	-1.00405	-0.514524
-60.5	-0.745454	-0.771931	-0.79138	-1.02908	-0.585182	-1.0567	-0.984081	-1.08365	-0.579221	-0.0362656	-0.140155	-0.584442	-0.636724	-1.15772	-1.0079	-0.601871
-60	-0.880324	-0.717861	-0.791253	-0.982349	-0.512844	-1.22543	-1.13783	-0.995814	-0.637363	-0.165849	-0.300758	-0.550511	-0.781361	-1.25281	-0.907389	-0.699413
-59.5	-0.838916	-0.67133	-0.814152	-1.05179	-0.514407	-1.16648	-1.14935	-1.05559	-0.436283	-0.117675	-0.298927	-0.404943	-0.854174	-1.27654	-0.623478	-0.614036
-59	-0.963151	-0.586597	-0.899269	-1.0617	-0.555591	-1.30321	-1.09471	-1.03124	-0.426102	-0.214542	-0.281805	-0.345484	-0.82057	-1.18727	-0.675065	-0.649536
-58.5	-1.10678	-0.589306	-1.05066	-1.10446	-0.52674	-1.26167	-1.15547	-0.911051	-0.617662	-0.330123	-0.221665	-0.403762	-0.923089	-1.25112	-0.816255	-0.589781
-58	-1.24132	-0.616204	-1.05431	-1.30475	-0.425166	-1.11774	-1.38953	-0.928772	-0.538917	-0.287666	-0.234413	-0.289328	-0.912921	-1.19542	-0.789833	-0.540472
-57.5	-1.09899	-0.749856	-1.07612	-1.24163	-0.4584	-1.10983	-1.25888	-0.868494	-0.39389	-0.345936	-0.341172	-0.253006	-0.999621	-1.26715	-0.863164	-0.409812
-57	-1.06783	-0.752836	-1.11896	-1.14555	-0.285209	-1.14193	-1.19326	-0.789021	-0.50196	-0.594235	-0.267714	0.0181219	-1.05036	-1.2775	-1.04598	-0.455582
-56.5	-1.0413	-0.942076	-1.13375	-1.09385	-0.307295	-1.06553	-1.25875	-0.887365	-0.557922	-0.664399	-0.246734	0.00841087	-0.759886	-1.38815	-1.06155	-0.426413
-56	-1.06437	-0.82763	-1.06886	-1.1219	-0.334627	-1.04178	-1.05177	-0.656769	-0.530961	-0.626639	-0.219011	0.182424	-0.554393	-1.40541	-1.37739	-0.530202
-55.5	-0.857734	-0.867167	-1.09278	-1.09364	-0.147365	-1.03797	-1.087	-0.631324	-0.35352	-0.591845	-0.252554	0.431192	-0.653605	-1.50815	-1.54735	-0.587669
-55	-0.681776	-0.837521	-0.838442	-0.93142	-0.178215	-1.05798	-1.09685	-0.627026	-0.348557	-0.585731	-0.356618	-0.0300007	-0.662243	-1.46648	-1.53292	-0.55319
-54.5	-0.775228	-0.822659	-0.801949	-0.811632	-0.244861	-1.05046	-1.21776	-0.598101	-0.306541	-0.464019	-0.365192	-0.273592	-0.759351	-1.42189	-1.35803	-0.563777
-54	-0.792352	-0.693321	-0.837385	-0.781317	-0.384167	-0.974648	-1.21729	-0.652668	-0.373795	-0.440758	-0.277982	-0.171921	-0.793671	-1.43571	-1.06218	-0.506951
-53.5	-0.852473	-0.699502	-0.730774	-0.862544	-0.147455	-0.940594	-1.15107	-0.712025	-0.361315	-0.559663	-0.396992	-0.181762	-0.814285	-1.48449	-1.12346	-0.515199
-53	-0.814959	-0.868849	-0.704593	-0.867606	-0.29308	-0.958273	-1.22565	-0.970223	-0.544956	-0.752023	-0.344845	-0.21566	-0.653667	-1.45551	-1.06797	-0.551767
-52.5	-0.770567	-0.968597	-0.688167	-0.777185	-0.290272	-0.950043	-1.22399	-0.947045	-0.584642	-0.874675	-0.391718	0.068254	-0.67951	-1.51747	-1.26042	-0.528119
-52	-0.620404	-0.808397	-0.830026	-0.704658	-0.308802	-1.07958	-1.06775	-1.10408	-0.478638	-0.805365	-0.404269	0.00900066	-0.802247	-1.33957	-1.12267	-0.622387
-51.5	-0.437189	-0.684635	-0.919001	-0.646689	-0.289839	-0.978866	-1.07307	-1.10484	-0.41694	-0.58451	-0.458062	0.178638	-1.08518	-1.47279	-0.959322	-0.508341
-51	-0.370841	-0.549552	-0.933404	-0.683968	-0.322736	-0.96146	-0.951996	-1.06887	-0.4575	-0.597687	-0.583333	0.191168	-1.14133	-1.4889	-0.825167	-0.526168
-50.5	-0.380155	-0.449705	-0.926146	-0.871483	-0.247539	-1.08706	-0.815102	-1.0782	-0.219463	-0.687919	-0.719697	0.435065	-1.08217	-1.55421	-1.02776	-0.321922
-50	-0.458067	-0.650653	-1.03577	-0.863102	-0.569304	-1.08086	-0.557514	-0.96979	-0.109415	-0.79323	-0.748614	0.558538	-0.890971	-1.50781	-1.14221	-0.400958
-49.5	-0.516607	-0.620239	-1.05951	-0.865359	-0.558788	-1.14202	-0.549894	-0.96489	-0.376701	-0.818122	-0.826807	0.422047	-0.801733	-1.54984	-1.30772	-0.478588
-49	-0.46072	-0.616446	-0.862317	-0.817529	-0.419276	-1.03201	-0.610957	-0.969639	-0.5494	-0.638256	-0.755992	0.459296	-0.856359	-1.53413	-1.19629	-0.459087
-48.5	-0.50022	-0.737402	-0.675853	-0.795793	-0.378404	-1.12243	-0.613494	-0.941965	-0.860697	-0.547469	-0.794791	0.542394	-0.891104	-1.47511	-1.03714	-0.547961
-48	-0.535457	-0.778296	-0.723208	-0.751065	-0.279372	-1.14746	-0.527772	-0.893255	-0.814249	-0.465346	-0.703705	0.425476	-0.854826	-1.37013	-0.937503	-0.579746
-47.5	-0.662878	-0.695006	-0.589772	-0.851431	-0.264284	-1.1639	-0.852121	-0.810844	-0.687657	-0.493973	-0.650163	0.42429	-0.694913	-1.49191	-0.939709	-0.57982
-47	-0.725083	-0.531964	-0.479035	-0.797018	-0.265443	-1.30099	-0.890866	-0.709491	-0.381754	-0.703036	-0.698801	0.380406	-0.622202	-1.39181	-1.03913	-0.495676
-46.5	-0.734844	-0.351499	-0.511877	-0.87189	-0.349256	-1.22201	-0.701395	-0.608481	-0.2382	-0.679068	-0.666147	0.335539	-0.908573	-1.40724	-1.24663	-0.508023
-46	-0.875477	-0.344633	-0.594563	-0.932105	-0.334627	-1.12311	-0.815701	-0.56408	-0.173455	-0.677312	-0.637524	0.17412	-1.05968	-1.35662	-1.25772	-0.579007
-45.5	-0.768346	-0.242799	-0.623697	-0.923366	-0.232881	-1.1274	-0.977897	-0.548962	-0.120553	-0.765021	-0.745048	0.0804151	-1.08549	-1.36705	-1.39605	-0.523927
-45	-0.669484	-0.313286	-0.766099	-0.944204	-0.208462	-1.11795	-1.05682	-0.462799	-0.352546	-0.564467	-0.704014	0.634157	-0.985293	-1.47352	-1.46124	-0.608134
-44.5	-0.558748	-0.447066	-0.8037	-0.999517	-0.197267	-1.06083	-1.00523	-0.589012	-0.538522	-0.494589	-0.624677	0.85168	-0.928762	-1.41169	-1.38717	-0.773137
-44	-0.46421	-0.43252	-0.860885	-0.93981	-0.172476	-1.01335	-1.20147	-0.707748	-0.697233	-0.579189	-0.576189	0.742824	-0.962985	-1.42124	-1.2371	-0.669931
-43.5	-0.522925	-0.368702	-0.828476	-1.03366	-0.245125	-1.0031	-1.12342	-0.780683	-0.494449	-0.540124	-0.597701	0.500619	-1.04521	-1.56357	-1.27925	-0.603748
-43	-0.550062	-0.271883	-0.772085	-0.997821	-0.238154	-1.04182	-0.80578	-0.795896	-0.414551	-0.817378	-0.663443	0.439843	-1.12344	-1.4952	-1.19696	-0.633437
-42.5	-0.498918	-0.322237	-0.804657	-1.0013	-0.262491	-1.11687	-0.681868	-0.974561	-0.246214	-0.987058	-0.551816	0.388339	-1.06938	-1.4727	-1.05926	-0.622079
-42	-0.602487	-0.441649	-0.919929	-1.01489	-0.288058	-1.14303	-0.815237	-0.912459	-0.245461	-1.01789	-0.584849	0.463708	-0.931572	-1.5108	-0.849666	-0.68366
-41.5	-0.691064	-0.439793	-0.931216	-1.025	-0.236701	-1.01102	-0.668147	-0.951747	-0.152095	-1.00752	-0.652084	0.408257	-0.785736	-1.4724	-0.768311	-0.704387
-41	-0.537253	-0.526343	-1.02315	-1.03894	-0.0737181	-1.08562	-0.756367	-0.732322	-0.356594	-0.921346	-0.840796	0.404355	-0.867109	-1.46954	-0.836994	-0.68644
-40.5	-0.50011	-0.646112	-1.07374	-1.05001	-0.238746	-1.07174	-0.799488	-0.735359	-0.379348	-0.807989	-0.856437	0.221527	-0.970471	-1.54044	-1.06208	-0.82429
-40	-0.555144	-0.512606	-1.14217	-1.14808	-0.310416	-0.983258	-0.875481	-0.698126	-0.480025	-0.705865	-0.925944	0.149097	-1.13108	-1.503	-1.21077	-0.88746
-39.5	-0.678602	-0.575305	-1.16266	-1.13306	-0.164324	-0.981826	-0.854637	-0.785537	-0.152948	-0.580575	-0.901467	0.278681	-1.17014	-1.6386	-0.984945	-0.834542
-39	-0.797977	-0.59292	-1.13784	-1.0808	-0.143661	-1.06913	-0.879566	-0.739328	0.120857	-0.568519	-0.985186	0.277917	-1.23606	-1.7212	-0.747165	-0.832725
-38.5	-0.621728	-0.489491	-1.0943	-1.2294	-0.136057	-1.05449	-0.801216	-0.833273	0.028961	-0.557344	-0.765609	0.277919	-1.18445	-1.70084	-0.744582	-0.758402
-38	-0.655536	-0.429034	-1.08314	-1.29968	-0.224419	-1.02281	-0.814997	-0.78766	-0.0664047	-0.582934	-0.702286	0.282728	-1.15458	-1.62122	-0.980448	-0.84228
-37.5	-0.715967	-0.400631	-1.07207	-1.23468	-0.210977	-1.07662	-0.848512	-0.719314	-0.16489	-0.724185	-0.575589	0.308998	-1.13049	-1.68746	-1.13865	-0.837596
-37	-0.784988	-0.456585	-1.06497	-1.27137	-0.179845	-1.04056	-0.683404	-0.593052	-0.437075	-0.787765	-0.431836	0.380674	-1.32319	-1.87164	-1.27205	-0.813525
-36.5	-0.762839	-0.664067	-1.06124	-1.25065	-0.0503219	-0.992556	-0.795666	-0.554589	-0.640505	-0.831928	-0.320043	0.310119	-1.05191	-1.94019	-1.34484	-0.877701
-36	-0.770886	-0.654396	-1.07549	-1.33976	-0.0571639	-1.00148	-0.78391	-0.428458	-0.675541	-1.02704	-0.431321	0.479086	-0.802151	-1.98339	-1.27494	-0.70486
-35.5	-0.838916	-0.534045	-1.02031	-1.26723	-0.0708655	-0.982745	-0.673349	-0.442129	-0.432895	-1.06685	-0.41163	0.678246	-0.762416	-1.93475	-1.30264	-0.742775
-35	-0.911022	-0.574694	-0.980707	-1.16372	-0.0607131	-0.98114	-0.619116	-0.459088	-0.383194	-1.07333	-0.197286	0.146314	-0.743995	-1.74496	-1.09499	-0.660899
-34.5	-0.830125	-0.45803	-0.872566	-1.10301	-0.288345	-1.10544	-0.730839	-0.337606	-0.265037	-1.03474	-0.150631	0.0507178	-0.638903	-1.69202	-1.08231	-0.666861
-34	-1.01679	-0.319655	-0.824766	-0.915318	-0.398081	-1.11868	-0.7974	-0.303133	-0.312253	-1.01917	-0.074893	0.226674	-0.784807	-1.5659	-1.13172	-0.577243
-33.5	-1.02307	-0.547588	-0.800404	-0.943398	-0.245411	-1.11154	-0.872837	-0.469612	-0.538354	-0.99899	-0.165911	0.491789	-0.716983	-1.64074	-1.07649	-0.488896
-33	-0.804445	-0.5159	-1.03008	-0.844511	-0.238785	-1.08986	-1.09871	-0.715046	-0.571851	-1.03776	-0.0915176	0.545894	-0.538341	-1.53123	-1.10038	-0.545007
-32.5	-0.731503	-0.41846	-1.20091	-0.756651	-0.155102	-1.18098	-1.12464	-0.60946	-0.532452	-1.10764	-0.171029	0.696319	-0.617859	-1.54543	-1.10038	-0.512351
-32	-0.624593	-0.546671	-1.21115	-0.640908	-0.0127821	-1.22753	-0.891323	-0.708184	-0.542654	-1.08383	-0.0853034	0.622249	-0.815885	-1.52206	-0.91877	-0.55077
-31.5	-0.505966	-0.536814	-1.18922	-0.632891	-0.0380869	-1.19234	-0.753975	-0.703459	-0.440026	-0.839431	-0.350514	0.487865	-1.15014	-1.56333	-0.902436	-0.391182
-31	-0.773862	-0.471256	-1.16611	-0.504403	-0.107271	-1.19259	-0.865292	-0.608184	-0.419693	-0.707292	-0.440352	0.466591	-1.18719	-1.53757	-0.899014	-0.299656
-30.5	-1.15823	-0.479874	-1.06919	-0.378808	-0.19024	-1.20632	-0.871689	-0.495483	-0.269991	-0.653286	-0.601413	0.589182	-0.857725	-1.46022	-0.879265	-0.305277
-30	-1.37525	-0.498161	-1.05556	-0.374966	-0.275899	-1.19103	-0.826055	-0.611512	-0.222485	-0.736852	-0.511181	0.749082	-0.714182	-1.4058	-0.76263	-0.245967
-29.5	-1.33745	-0.592386	-1.00311	-0.254063	-0.223943	-1.05587	-0.862112	-0.575795	-0.561394	-0.674275	-0.529184	0.7328	-0.658639	-1.45751	-0.790694	-0.274772
-29	-1.20563	-0.638413	-1.1595	-0.22524	0.0015338	-0.961653	-1.04071	-0.546809	-0.980702	-0.618198	-0.492891	0.764911	-0.636963	-1.39134	-0.801599	-0.346691
-28.5	-1.1504	-0.583179	-1.22601	-0.262392	-0.0320617	-1.05329	-1.1758	-0.637426	-1.15258	-0.50915	-0.500449	0.640422	-0.501166	-1.42094	-0.829197	-0.261824
-28	-1.04797	-0.595858	-1.22543	-0.235924	-0.201356	-0.951879	-1.1371	-0.508369	-0.863155	-0.416546	-0.377817	0.64143	-0.554921	-1.33716	-0.695856	-0.257157
-27.5	-1.10158	-0.524448	-1.19161	-0.283227	-0.148062	-0.897814	-1.19871	-0.45955	-0.802128	-0.304386	-0.471896	0.690594	-0.351325	-1.2392	-0.602705	-0.279919
-27	-1.11576	-0.4833	-1.24763	-0.217706	-0.0287475	-0.915086	-1.16503	-0.416785	-0.576296	-0.227412	-0.347119	0.68504	-0.424245	-1.19296	-0.554221	-0.14641
-26.5	-1.05486	-0.405795	-1.22959	-0.181804	0.0686717	-0.828786	-1.08889	-0.136532	-0.398536	-0.312247	-0.494983	0.605221	-0.651015	-1.05272	-0.523364	-0.177044
-26	-0.981625	-0.53886	-1.2457	-0.240116	0.0827447	-0.809366	-1.02458	-0.188629	-0.270617	-0.434462	-0.443463	0.384755	-0.844026	-0.991703	-0.509634	-0.284152
-25.5	-1.05936	-0.445726	-1.31261	-0.27974	0.147339	-0.936048	-0.951174	-0.267514	-0.403674	-0.485813	-0.338819	0.273462	-0.79093	-1.14273	-0.721844	-0.213719
-25	-1.11175	-0.421595	-1.40637	-0.339031	-0.0250627	-0.909111	-0.758486	-0.119756	-0.720866	-0.378888	-0.523733	0.635323	-0.663419	-1.12279	-0.612624	-0.345581
-24.5	-0.992509	-0.513714	-1.33154	-0.403853	0.0320405	-0.851611	-0.743515	-0.319445	-0.796035	-0.490154	-0.424589	0.722201	-0.655804	-1.09194	-0.818151	-0.413435
-24	-0.886449	-0.686082	-1.30521	-0.4371	0.15378	-0.791086	-0.703989	-0.474961	-0.612605	-0.628504	-0.395355	0.520155	-0.605506	-1.15024	-0.800951	-0.451046
-23.5	-0.716734	-0.680835	-1.11662	-0.484177	0.0806676	-0.866091	-0.695715	-0.355787	-0.646464	-0.798953	-0.397084	0.461748	-0.658102	-1.14592	-0.84915	-0.384024
-23	-0.734744	-0.610269	-1.04533	-0.439431	0.159439	-0.864009	-0.681092	-0.404428	-0.526323	-0.924858	-0.327664	0.396373	-0.781096	-1.11804	-0.749348	-0.413628
-22.5	-0.742403	-0.613627	-1.05571	-0.577287	0.273616	-0.874814	-0.709336	-0.625194	-0.422157	-0.896755	-0.391836	0.281268	-0.851503	-1.1098	-0.531774	-0.380666
-22	-0.834203	-0.483696	-1.00399	-0.668641	0.2307	-0.890387	-0.657964	-0.620375	-0.544645	-0.828279	-0.547967	0.344912	-0.6674	-1.11509	-0.695134	-0.425204
-21.5	-0.657061	-0.651537	-0.931444	-0.746768	0.201522	-0.935804	-0.733845	-0.671256	-0.770629	-0.786273	-0.615807	0.294211	-0.309776	-0.957757	-0.924814	-0.552336
-21	-0.521066	-0.757744	-0.877725	-0.759274	0.251093	-0.989379	-0.489952	-0.764489	-0.942905	-0.706998	-0.808429	0.0898296	-0.373135	-0.98224	-0.832384	-0.553119
-20.5	-0.583099	-0.933335	-0.999628	-0.753194	0.202869	-0.9228	-0.431345	-0.663939	-1.18574	-0.708784	-0.697498	-0.0356844	-0.414947	-1.06892	-0.926296	-0.626082
-20	-0.533899	-0.896208	-1.00966	-0.748184	0.233907	-0.801314	-0.36986	-0.580925	-1.33158	-0.735551	-0.628311	-0.0143005	-0.523206	-1.0442	-1.02829	-0.695371
-19.5	-0.61624	-0.773243	-1.01491	-0.747274	0.202326	-0.905217	-0.361641	-0.690368	-1.04657	-0.781994	-0.574755	0.00851044	-0.577285	-1.06217	-0.796966	-0.67778
-19	-0.547006	-0.69142	-1.03078	-0.851995	0.2379	-0.959396	-0.299956	-0.630576	-0.896238	-0.87537	-0.684478	-0.218104	-0.418441	-0.951523	-0.85794	-0.725992
-18.5	-0.538718	-0.713673	-1.0777	-0.909452	0.259017	-0.879362	-0.312744	-0.522957	-0.889034	-0.865386	-0.585968	-0.131383	-0.392876	-0.967254	-1.05454	-0.708447
-18	-0.702027	-0.710433	-0.981106	-1.07394	0.306787	-0.87062	-0.291597	-0.555734	-0.85922	-0.801294	-0.576856	0.00473818	-0.461749	-0.977431	-1.01773	-0.687876
-17.5	-0.819219	-0.691008	-1.00052	-1.03173	0.162202	-0.877525	-0.119406	-0.488953	-0.739825	-0.845605	-0.397258	-0.0558143	-0.501635	-0.917555	-1.07748	-0.661825
-17	-0.843201	-0.873667	-1.0309	-1.03165	0.204081	-0.878569	-0.143417	-0.343026	-0.893637	-0.888479	-0.239379	0.000190405	-0.620117	-0.992218	-1.31929	-0.693884
-16.5	-0.751352	-1.00367	-1.09579	-0.994198	0.182889	-0.84511	-0.276017	-0.278617	-0.999044	-1.05089	-0.285673	0.100273	-0.317708	-0.999614	-1.50644	-0.665483
-16	-0.596702	-0.952367	-1.03707	-1.01733	0.139491	-0.938506	-0.186821	-0.109743	-0.975189	-0.978576	-0.409972	0.404761	-0.0668816	-1.02069	-1.67189	-0.693373
-15.5	-0.668512	-0.84874	-0.913559	-1.0352	0.2244	-0.901884	-0.157758	-0.142437	-0.765237	-0.879566	-0.363413	0.439994	-0.196529	-0.992639	-1.50759	-0.720091
-15	-0.703772	-0.788378	-0.84253	-0.964823	0.395207	-0.9048	-0.208004	-0.23865	-0.596344	-0.935765	-0.221085	-0.105957	-0.255245	-0.946742	-1.52438	-0.672837
-14.5	-0.749744	-0.867404	-0.854177	-0.897126	0.289313	-0.865061	-0.352126	-0.269459	-0.680126	-0.779799	-0.172237	-0.345011	-0.356898	-0.919072	-1.69811	-0.656524
-14	-0.631571	-0.766951	-0.972661	-0.897215	0.317539	-0.878825	-0.333536	-0.265245	-0.775143	-0.822438	-0.0945783	-0.151493	-0.351735	-0.834438	-1.86302	-0.614737
-13.5	-0.691158	-0.801332	-1.01848	-0.872232	0.188129	-0.875101	-0.399432	-0.549022	-0.91755	-0.760835	0.000434705	-0.144493	-0.203081	-0.788983	-1.71215	-0.618922
-13	-0.719017	-0.807208	-1.03253	-0.878614	0.133104	-0.841191	-0.468269	-0.847298	-0.802463	-0.796963	-0.120683	-0.0507033	-0.276722	-0.701759	-1.46195	-0.541685
-12.5	-0.671168	-0.860881	-1.1132	-0.751676	0.144392	-0.886241	-0.576122	-0.645406	-0.720891	-0.865823	-0.109746	0.20928	-0.190601	-0.809313	-1.58494	-0.526809
-12	-0.629373	-0.835453	-1.14383	-0.850581	0.0591802	-0.891655	-0.67543	-0.94085	-0.732305	-0.803228	-0.275656	0.129318	-0.241459	-0.742121	-1.47805	-0.428643
-11.5	-0.462012	-0.669819	-1.22081	-0.928973	0.0183734	-0.887018	-0.682251	-0.984813	-0.624487	-0.652528	-0.294764	0.286269	-0.613314	-0.757338	-1.26857	-0.383926
-11	-0.510774	-0.660402	-1.20139	-0.882261	-0.147263	-0.931076	-0.672295	-0.852993	-0.500674	-0.670956	-0.384396	0.28935	-0.613749	-0.827127	-1.05906	-0.404465
-10.5	-0.46808	-0.604127	-1.23247	-0.813139	-0.0714388	-0.7583	-0.71112	-0.903611	-0.151286	-0.600223	-0.474044	0.465247	-0.464188	-0.740058	-0.955362	-0.455551
-10	-0.700785	-0.605676	-1.03711	-0.83366	0.0468038	-0.719519	-0.637708	-0.91706	-0.110945	-0.532539	-0.517573	0.416764	-0.325218	-0.778994	-0.897942	-0.35423
-9.5	-0.837089	-0.722788	-0.827933	-0.930172	0.158233	-0.71619	-0.586785	-0.734687	-0.238864	-0.645362	-0.606321	0.217865	-0.322137	-0.838881	-0.81284	-0.493177
-9	-0.969155	-0.653193	-0.739449	-0.825826	0.191708	-0.869314	-0.512921	-0.739582	-0.569121	-0.453614	-0.529894	0.251829	-0.292473	-0.788394	-0.980767	-0.432131
-8.5	-0.835151	-0.624221	-0.720303	-0.616713	0.243249	-0.922045	-0.388979	-0.701398	-0.708278	-0.373746	-0.684125	0.139101	-0.198233	-0.779786	-1.05957	-0.376476
-8	-0.660294	-0.685428	-0.68918	-0.641985	0.0987659	-0.931533	-0.401633	-0.642429	-0.699164	-0.397223	-0.503423	-0.087413	-0.224229	-0.787441	-1.36188	-0.527019
-7.5	-0.71747	-0.688712	-0.754716	-0.681438	0.0681394	-0.881617	-0.404107	-0.509408	-0.724159	-0.335329	-0.409195	-0.107774	0.0263803	-0.734866	-1.6204	-0.51697
-7	-0.820931	-0.581304	-0.878708	-0.737163	0.00313246	-0.818614	-0.355943	-0.516833	-0.523878	-0.388695	-0.209626	-0.272821	0.0722667	-0.650173	-1.55049	-0.459337
-6.5	-0.873855	-0.432656	-0.852005	-0.774165	-0.0677155	-0.836504	-0.457949	-0.463618	-0.469888	-0.587743	-0.0846172	-0.349083	-0.200293	-0.444818	-1.37265	-0.479303
-6	-0.985815	-0.446159	-0.79862	-0.781876	0.131283	-0.846804	-0.677194	-0.609315	-0.397259	-0.764086	-0.0696681	-0.628394	-0.471753	-0.427923	-1.36396	-0.573664
-5.5	-0.890752	-0.652636	-0.97744	-0.917793	0.154195	-0.830489	-0.65885	-0.641817	-0.367176	-0.832403	-0.0188565	-0.55766	-0.413522	-0.536546	-1.42275	-0.541684
-5	-0.904568	-0.776761	-0.84179	-0.894828	-0.0693015	-0.736468	-0.628205	-0.520002	-0.332671	-1.02647	-0.255082	0.0992038	-0.30198	-0.511217	-1.35617	-0.502944
-4.5	-0.926252	-0.848965	-0.92112	-0.941284	0.0164161	-0.754837	-0.376797	-0.50512	-0.468903	-1.18277	-0.406489	0.141617	-0.272887	-0.645073	-1.37133	-0.660159
-4	-0.967014	-0.864386	-0.852485	-1.01468	0.00274297	-0.692002	-0.322985	-0.683607	-0.714502	-1.08548	-0.364068	-0.229986	-0.384071	-0.623863	-1.34106	-0.717427
-3.5	-1.16067	-0.86276	-0.931579	-1.0554	-0.20484	-0.746881	-0.407876	-0.601687	-0.813848	-0.894709	-0.523405	-0.240534	-0.424617	-0.648541	-1.34124	-0.721614
-3	-1.26877	-0.668242	-0.899743	-1.01144	-0.151704	-0.853684	-0.300437	-0.560343	-0.656052	-0.673342	-0.557468	-0.378751	-0.480192	-0.798644	-1.22043	-0.650016
-2.5	-1.09262	-0.689677	-0.779172	-1.0272	0.036279	-0.811254	-0.407407	-0.815864	-0.509271	-0.678518	-0.577743	-0.526758	-0.471024	-0.805142	-1.27679	-0.621047
-2	-0.924326	-0.792946	-0.7345	-1.03732	-0.0894038	-0.802097	-0.453442	-0.78812	-0.465	-0.642552	-0.611992	-0.404688	-0.328077	-0.731404	-1.2743	-0.615685
-1.5	-0.943604	-0.845542	-0.737927	-0.955903	-0.0925826	-0.820969	-0.704808	-0.935202	-0.776139	-0.635182	-0.560349	-0.18472	-0.341705	-0.747525	-1.60662	-0.338553
-1	-0.96192	-0.876383	-0.73465	-0.877212	-0.0961589	-0.853035	-0.912847	-1.06275	-1.03165	-0.632612	-0.509091	-0.00530824	-0.347396	-0.76543	-1.84599	-0.105011
-0.5	-0.979071	-0.894038	-0.725202	-0.804347	-0.100327	-0.886083	-1.07783	-1.1709	-1.22789	-0.63325	-0.458934	0.134114	-0.348789	-0.784532	-2.0268	0.0831743
0	-0.994884	-0.898599	-0.710076	-0.738437	-0.105268	-0.919792	-1.19821	-1.25737	-1.36275	-0.636011	-0.410851	0.23202	-0.345517	-0.804817	-2.14831	0.225447
0.5	-1.00922	-0.890482	-0.689907	-0.680437	-0.111142	-0.953583	-1.2743	-1.32109	-1.43591	-0.640611	-0.365706	0.288899	-0.338108	-0.826024	-2.21129	0.322356
1	-1.02197	-0.870413	-0.665455	-0.631111	-0.118088	-0.985968	-1.30907	-1.36314	-1.45082	-0.647436	-0.324107	0.307665	-0.327851	-0.847647	-2.21927	0.375515
1.5	-1.03307	-0.839415	-0.637583	-0.591005	-0.126217	-1.01658	-1.30415	-1.38265	-1.41	-0.655624	-0.286788	0.29019	-0.314964	-0.869506	-2.17554	0.387686
2	-1.04251	-0.798779	-0.607241	-0.560441	-0.135612	-1.04401	-1.26497	-1.38266	-1.31935	-0.665695	-0.254137	0.241381	-0.301308	-0.890985	-2.08645	0.362566
2.5	-1.05029	-0.750033	-0.575438	-0.539504	-0.146325	-1.06891	-1.19376	-1.36182	-1.18275	-0.675568	-0.226886	0.163462	-0.285838	-0.912273	-1.95695	0.3049
3	-1.05647	-0.694906	-0.543218	-0.528044	-0.158374	-1.08954	-1.09724	-1.3236	-1.00894	-0.686146	-0.205107	0.0629905	-0.270769	-0.932679	-1.79521	0.220081
3.5	-1.06115	-0.635284	-0.511639	-0.525674	-0.171745	-1.10522	-0.982546	-1.27174	-0.806304	-0.697373	-0.188871	-0.053488	-0.257756	-0.951766	-1.61023	0.114223
4	-1.06446	-0.573164	-0.48174	-0.531786	-0.186393	-1.11665	-0.853905	-1.20612	-0.581942	-0.707386	-0.17851	-0.182125	-0.245621	-0.969737	-1.40924	-0.005945
4.5	-1.06657	-0.510603	-0.45452	-0.545562	-0.20224	-1.12267	-0.719524	-1.13178	-0.346398	-0.716878	-0.173662	-0.314952	-0.236534	-0.985986	-1.20246	-0.133482
5	-1.06768	-0.449671	-0.430911	-0.565996	-0.219177	-1.12334	-0.586121	-1.05149	-0.108945	-0.725108	-0.174136	-0.44594	-0.230929	-1.00041	-0.999	-0.261195
5.5	-1.068	-0.392396	-0.411757	-0.591916	-0.237072	-1.11869	-0.460504	-0.968768	0.120913	-0.731748	-0.179563	-0.568669	-0.229449	-1.01288	-0.807943	-0.381892
6	-1.06779	-0.340718	-0.397791	-0.622016	-0.255766	-1.10879	-0.349533	-0.887029	0.33358	-0.736542	-0.189422	-0.676895	-0.232672	-1.02326	-0.6384	-0.488563
6.5	-1.06729	-0.296437	-0.38962	-0.654888	-0.275081	-1.09396	-0.259521	-0.809811	0.520285	-0.739167	-0.203084	-0.764702	-0.240992	-1.03152	-0.498657	-0.574531
7	-1.06676	-0.261173	-0.387707	-0.689055	-0.294826	-1.07437	-0.196368	-0.740425	0.672448	-0.739449	-0.21986	-0.826838	-0.254793	-1.03764	-0.39648	-0.633649
7.5	-1.06647	-0.236321	-0.392361	-0.723006	-0.314796	-1.05064	-0.165274	-0.682049	0.782584	-0.737153	-0.238943	-0.8583	-0.274145	-1.0417	-0.338524	-0.660415
8	-1.06667	-0.223022	-0.40373	-0.75524	-0.334783	-1.02329	-0.170624	-0.637528	0.844349	-0.732222	-0.259495	-0.855376	-0.299118	-1.04378	-0.330536	-0.650135
8.5	-1.06761	-0.222131	-0.421794	-0.784293	-0.354578	-0.993095	-0.216019	-0.60967	0.852557	-0.724611	-0.280636	-0.81495	-0.32972	-1.04402	-0.376949	-0.599012
9	-1.0695	-0.234198	-0.446371	-0.808784	-0.373975	-0.960654	-0.303875	-0.600408	0.803006	-0.714394	-0.301474	-0.734684	-0.365609	-1.04263	-0.480734	-0.504279
9.5	-1.07257	-0.259454	-0.477116	-0.827441	-0.392781	-0.926809	-0.43582	-0.611342	0.693234	-0.701673	-0.321107	-0.61317	-0.406414	-1.03987	-0.643718	-0.364223
10	-1.16217	-0.339779	-0.459731	-0.844116	-0.356932	-0.936112	-0.599186	-0.606788	0.702049	-0.680984	-0.442118	-0.524096	-0.40498	-1.07431	-0.876144	-0.280677
10.5	-0.99608	-0.288633	-0.411344	-0.821092	-0.260077	-0.928113	-0.615836	-0.53113	0.335357	-0.728774	-0.650665	-0.671946	-0.372581	-0.934911	-0.739219	-0.352276
11	-0.850556	-0.364604	-0.420566	-0.817553	-0.274065	-0.860685	-0.406657	-0.607754	-0.263227	-0.792332	-0.598335	-0.91878	-0.280532	-0.952811	-0.504578	-0.441843
11.5	-0.774383	-0.365486	-0.227747	-0.73515	-0.399195	-0.901039	-0.279596	-0.733574	-0.628348	-0.723299	-0.711931	-0.491795	-0.224509	-1.04627	-0.578511	-0.444502
12	-0.729089	-0.432102	-0.211804	-0.624066	-0.402459	-0.939947	-0.184595	-0.523331	-0.700128	-0.534389	-0.544962	-0.253733	-0.238611	-0.867509	-0.808623	-0.356164
12.5	-0.610809	-0.423045	-0.123025	-0.50155	-0.275381	-0.768358	-0.183464	-0.337064	-0.62998	-0.38941	-0.46097	-0.188131	-0.093021	-0.702475	-0.894612	-0.295616
13	-0.619202	-0.261818	2.61869e-08	-0.370729	-0.346932	-0.458115	-0.24094	-0.194483	-0.48487	-0.31817	-0.540028	-0.180002	-1.19465e-08	-0.558877	-0.653055	-0.213376
13.5	-0.528568	-0.273622	-0.104923	-0.263417	-0.324477	-0.345339	-0.120689	-1.75473e-08	-0.249234	-0.156192	-0.310639	-1.66172e-09	-0.284231	-0.314337	-0.267691	-0.240335
14	-0.470823	-0.103984	-0.155668	-0.166181	-0.147377	-0.433191	-2.40241e-09	-0.0354373	-0.0570091	4.15868e-09	-0.161277	-0.492399	-0.415655	-0.276459	-0.0466072	-0.170556
14.5	-0.491085	-2.70425e-08	-0.211378	9.35306e-09	-0.128697	-0.0605157	-0.0991991	-0.095566	-0.122368	-0.064204	-0.0575274	-0.768963	-0.312805	-0.208029	-0.0540274	2.60213e-08
15	-0.476691	-0.0670116	-0.350238	-0.0940477	-0.0429509	-2.16474e-08	-0.117841	-0.320423	-0.0400565	-0.549484	-0.111246	-0.421752	-0.190765	-0.0675687	3.16198e-08	-0.107553
15.5	-0.105651	-0.255954	-0.298384	-0.348293	5.82312e-11	-0.332988	-0.0731517	-0.653033	-2.90357e-08	-0.782302	8.03489e-09	-0.37222	-0.0525043	9.9971e-09	-0.149234	-0.386119
16	-1.63153e-08	-0.665346	-0.412033	-0.520071	-0.0286843	-0.529731	-0.18827	-0.838005	-0.192423	-0.851626	-0.128741	-0.775723	-0.0309543	-0.377538	-0.205794	-0.450235
16.5	-0.0799556	-0.835398	-0.408032	-0.475206	-0.278087	-0.852444	-0.484836	-1.164	-0.477237	-1.15004	-0.216017	-1.18797	-0.0881162	-0.758087	-0.38894	-0.14429
17	-0.35973	-0.895277	-0.475895	-0.764797	-0.431202	-1.36684	-0.665785	-1.28502	-0.325537	-1.2664	-0.354664	-1.23237	-0.0986111	-1.05805	-0.634672	-0.176415
17.5	-0.324067	-0.940858	-0.502613	-0.819595	-0.528961	-1.68083	-1.03341	-1.68016	-0.0380979	-1.0557	-0.398634	-1.6095	-0.30868	-1.54284	-1.11814	-0.240291
18	-0.316562	-0.968846	-0.435303	-1.18462	-0.712252	-2.02373	-1.31496	-1.98697	0.138067	-1.16806	-0.691956	-2.26219	-0.408006	-2.02584	-1.36223	-0.305072
18.5	-0.230734	-0.914323	-0.386529	-1.40508	-0.761014	-2.10654	-1.31756	-1.99452	0.125733	-0.939966	-0.811335	-2.64404	-0.185887	-2.39292	-1.48387	-0.606146
19	-0.470006	-0.635198	-0.418819	-1.20703	-0.892454	-1.50553	-1.39157	-1.29408	-0.332491	-0.217967	-0.841636	-2.76515	-0.378934	-2.66095	-1.58668	-0.11119
19.5	-0.725871	-0.171249	-0.418387	0.119595	-1.18288	-0.0288096	-1.41323	-0.0385768	-0.590426	0.527774	-0.73578	-2.03439	-0.849487	-1.76559	-1.53722	1.31076
20	-0.734317	0.505633	-0.335965	1.67795	-1.27548	1.91213	-1.22559	0.888434	-0.300063	0.859782	-0.769143	-0.923809	-1.15006	-0.0609891	-0.81331	2.61127
20.5	-0.345249	1.17243	-0.236522	2.90634	-1.0836	2.888	-0.673921	1.38246	0.211598	1.22484	-0.445039	0.55075	-1.34862	2.226	-0.102578	3.27375
21	0.102174	1.46006	-0.061048	3.84779	-0.748602	3.25502	0.142016	1.39795	0.788867	1.34953	-0.0838408	1.70983	-1.17944	3.94595	0.640642	3.45608
21.5	0.446238	1.62317	0.0584361	3.83598	-0.492259	3.30917	1.01074	0.894926	0.949263	1.3254	0.421015	2.42892	-1.0517	4.36202	1.55787	3.07949
22	0.459799	1.54351	0.176768	3.27165	-0.0970544	2.5994	1.61707	0.109805	1.10337	1.17526	0.543012	2.15908	-0.789227	4.67888	2.35549	2.42398
22.5	0.47785	1.3423	0.0623746	2.77362	0.0445252	1.847	1.85614	-0.569773	1.39885	1.09249	0.43359	1.76859	-0.503786	4.59462	2.66521	1.50894
23	0.313451	1.16669	-0.211211	2.80107	0.214929	1.9372	1.73839	-0.727148	1.12356	0.963465	0.140545	1.71505	-0.056763	4.0448	2.84564	0.87413
23.5	-0.0276379	0.974302	-0.304457	3.21001	0.50899	1.97698	1.35634	-1.00317	0.73742	0.768787	-0.15922	1.77852	0.521109	3.81232	2.84881	0.542791
24	-0.420438	0.811471	-0.3379	3.53392	0.60234	2.11591	1.0146	-1.08301	0.328587	0.696638	-0.396712	2.07562	1.03581	3.93079	2.70364	0.38082
24.5	-0.526448	0.706065	-0.150666	3.48149	0.649592	2.19211	1.01101	-1.11996	0.179195	0.565342	-0.448675	2.3131	1.04489	3.97834	2.52704	0.133155
25	-0.445053	0.433585	0.0488318	3.20736	0.902488	2.06543	1.09018	-1.19246	0.0306258	0.197955	-0.229485	2.10737	1.07575	3.77047	2.29843	-0.0733741
25.5	-0.435052	0.175733	0.293112	2.7575	1.12276	1.9114	1.05571	-1.11409	-0.162609	-0.233746	0.0405773	1.87253	1.16667	3.42697	2.00198	-0.0958314
26	-0.508734	-0.217335	0.446531	2.199	1.46898	1.71141	1.0884	-0.908728	-0.292664	-0.336308	0.374042	2.2567	1.18859	3.24931	1.70119	-0.215088
26.5	-0.825037	-0.536675	0.51732	1.80071	1.83819	1.67074	0.955522	-0.936723	-0.430348	-0.444998	0.607422	2.41915	1.29749	3.11337	1.47904	-0.291043
27	-0.6456	-0.786851	0.453845	1.38771	2.05439	1.79093	0.831127	-0.750004	-0.350604	-0.457915	0.758782	2.58204	1.57287	3.29271	1.21184	-0.191981
27.5	-0.476766	-0.849432	0.460677	1.13165	2.2298	1.8529	0.819705	-0.393647	-0.22683	-0.348832	0.814909	2.83899	1.75727	3.39006	1.14485	-0.0681417
28	-0.41391	-0.882958	0.343681	0.883221	2.2746	2.06237	0.812296	-0.21425	-0.331771	0.116293	0.975535	2.7356	1.80741	3.36653	1.29905	0.00670841
28.5	-0.292886	-0.896695	0.106784	0.535272	2.2475	2.36009	0.63196	0.12508	-0.0697502	0.235692	1.07553	2.59515	1.52267	3.39282	1.20824	-0.0244498
29	-0.194232	-0.840744	0.0904556	0.29737	2.36591	2.57739	0.498437	0.483967	0.126152	0.273166	1.34036	2.45881	1.53292	3.45331	0.744727	0.00529965
29.5	-0.175483	-0.898943	-0.034652	0.0651589	2.58979	2.88608	0.39836	0.841464	0.263091	0.474661	1.47155	2.562	1.7086	3.56606	0.31944	-0.125277
30	-0.118864	-1.1498	-0.229236	-0.202814	2.7849	2.91913	0.310767	1.34513	0.221991	0.562312	1.91893	2.50943	1.99481	3.68635	0.122165	-0.0386383
30.5	-0.00564261	-1.3391	-0.241787	-0.445026	2.94101	3.17135	0.118707	1.77706	0.0213698	0.640453	1.97101	2.22854	2.20503	3.64635	-0.261963	-0.259309
31	-0.00616856	-1.67066	-0.297628	-0.599507	2.97413	3.39177	-0.0707204	2.07134	-0.00992384	0.629873	1.88386	2.05694	2.34124	3.75058	-0.283792	-0.468789
31.5	0.108489	-1.80328	-0.429325	-0.792289	3.11667	3.4959	-0.148559	2.44501	0.266665	0.611782	1.66691	1.9829	2.37946	3.59067	-0.485098	-0.474561
32	0.0886039	-1.90018	-0.385794	-1.14371	3.42773	3.67369	-0.214703	2.7162	0.491646	0.256866	1.65547	1.60377	2.49656	3.60859	-0.526004	-0.560713
32.5	0.0554988	-1.94458	-0.503249	-1.52602	3.50644	3.84221	-0.333458	2.93155	0.932639	0.0772846	1.86795	1.52722	2.64859	3.45194	-0.854485	-0.589067
33	0.104985	-1.911	-0.630406	-1.71321	3.6454	3.87459	-0.485715	3.17274	1.31082	-0.0116745	1.92939	1.34087	2.953	3.32648	-1.10029	-0.556261
33.5	0.098133	-1.73036	-0.632913	-1.89282	3.67477	3.78849	-0.320892	3.62232	1.72037	0.060909	1.91298	1.29429	2.85899	3.20227	-1.09007	-0.454162
34	0.179546	-1.57794	-0.542729	-1.82135	3.96283	3.85416	-0.314399	3.56958	1.82477	0.0884333	1.75775	0.97747	2.83599	3.01036	-0.997923	-0.327968
34.5	0.327534	-1.59672	-0.564561	-1.44936	4.04433	3.85273	-0.281958	3.63899	2.07387	0.174869	1.73743	0.9706	2.99031	2.98485	-1.32165	-0.202844
35	0.471789	-1.38103	-0.6066	-1.08955	4.10863	3.97044	-0.0351399	3.57054	2.11166	0.297525	1.61701	1.6788	3.33465	3.07374	-1.42696	-0.0817804
35.5	0.492757	-1.45877	-0.661561	-0.64945	4.22741	3.9112	0.25901	3.28436	2.15677	0.480591	1.79663	2.09025	3.53769	3.12135	-1.1873	0.140072
36	0.643362	-1.29231	-0.66976	-0.126114	4.2623	3.89078	0.475589	2.91959	2.22762	0.503608	1.85448	2.238	3.57561	3.08781	-0.714075	0.343609
36.5	0.89245	-0.860778	-0.642469	0.395541	4.20287	3.78008	0.790859	2.9007	2.3844	0.683456	1.8686	2.56526	3.67849	3.10403	-0.312501	0.660975
37	0.928548	-0.630598	-0.591628	0.830822	4.36926	3.64657	1.27375	2.7646	2.59953	0.572333	1.82995	2.8285	3.67001	3.17793	0.110098	0.832983
37.5	0.835361	-0.320794	-0.561908	1.13791	4.41527	3.60408	1.49755	2.49765	2.76042	0.601054	1.8872	3.08782	3.70038	3.18813	0.572505	1.07777
38	0.850166	-0.0976262	-0.508779	1.24473	4.30352	3.36721	1.75721	2.3518	2.73079	0.576442	1.71236	3.44934	3.73073	3.15036	0.799605	1.35344
38.5	0.74279	0.0495265	-0.466058	1.42529	4.29494	3.13015	2.03348	2.16058	2.64958	0.653292	1.60539	3.57847	4.00308	3.20959	1.28217	1.73558
39	0.658677	0.22757	-0.515548	1.52513	4.09123	2.90238	2.41115	1.90291	2.42129	0.703376	1.46547	3.49826	3.93117	3.44648	1.72004	1.71609
39.5	0.427036	0.342157	-0.543389	1.6073	3.89574	2.85432	2.69007	1.59468	2.20746	0.512193	1.46555	3.21373	3.61327	3.48057	2.19602	1.83713
40	0.217058	0.470848	-0.484949	1.4813	3.66528	2.65079	2.75019	1.52476	1.95979	0.358106	1.45666	3.18519	3.2517	3.63811	2.67426	1.91943
40.5	0.0731249	0.597319	-0.593211	1.32971	3.58496	2.41152	2.93417	1.35713	2.00037	0.418659	1.30736	3.10422	2.95075	3.69278	2.94533	2.0674
41	-0.109663	0.638617	-0.638217	1.24697	3.21095	2.28311	2.89875	1.25728	2.03819	0.375	1.19268	3.017	2.59841	3.69034	3.07605	2.12175
41.5	-0.00331779	0.792523	-0.631427	1.21339	2.91137	2.0863	2.65519	1.12331	2.08098	0.440979	1.27034	2.77255	2.36638	3.78033	3.10455	2.10556
42	0.0968293	0.792882	-0.71657	1.02162	2.57606	1.76635	2.40081	1.08645	2.12115	0.485366	1.20268	2.53135	2.07882	3.82187	3.04114	2.09548
42.5	0.0693433	0.807534	-0.922353	0.852842	2.51006	1.65184	2.26761	1.00485	2.13899	0.71863	1.08505	2.17096	1.69093	3.74557	2.92456	1.8879
43	-0.0803111	0.749755	-0.921304	0.821765	2.11589	1.3915	2.0842	1.02232	1.77809	0.848001	0.999488	2.11958	1.20676	3.66322	2.9019	1.60913
43.5	-0.225961	0.576642	-0.972895	0.493647	1.95027	1.31586	1.76442	0.987208	1.43518	0.856495	0.994698	1.62355	1.08956	3.59813	2.8891	1.5589
44	-0.219091	0.618357	-1.01604	0.354988	1.71956	1.10687	1.64875	1.02655	1.1535	0.8396	0.86799	1.56047	1.05635	3.52464	2.7667	1.45391
44.5	-0.142042	0.482157	-0.978219	0.070756	1.48617	0.853287	1.57017	1.03287	1.02174	0.798871	0.635499	1.23552	0.73703	3.43682	2.83806	1.03747
45	-0.188386	0.427309	-1.02017	-0.135542	1.26803	0.717443	1.44754	0.951487	1.0987	0.886554	0.393379	0.150312	0.510057	3.35845	2.68689	0.855548
45.5	0.0179234	0.475015	-0.947794	-0.380295	1.12564	0.48963	1.12548	0.992512	1.23815	0.784348	0.359127	-0.405951	0.170741	3.11722	2.46039	0.754163
46	-0.048792	0.487328	-1.01671	-0.776167	1.10023	0.30347	0.953493	1.02678	0.970817	0.705466	0.28864	-0.648363	-0.0485481	3.04067	2.14833	0.482853
46.5	-0.0504185	0.209119	-1.06323	-1.1203	1.0209	0.106974	0.676223	0.70633	0.718859	0.614723	0.354077	-0.974074	-0.125922	3.12717	1.78517	0.317204
47	0.0600453	-0.0847096	-1.07508	-1.46091	1.01842	0.0355623	0.48933	0.238285	0.392509	0.534429	0.394861	-1.10687	-0.313681	2.96187	1.48703	-0.0990339
47.5	-0.0757641	-0.160424	-1.12566	-1.79103	0.896828	-0.215178	0.519638	0.0172521	0.239235	0.542718	0.326441	-1.20108	-0.503686	2.6842	1.27397	-0.360293
48	-0.36854	-0.224525	-1.06238	-2.00856	0.901567	-0.435989	0.387631	-0.331565	-0.0395406	0.387393	0.309682	-1.46292	-0.856684	2.56867	1.32739	-0.674593
48.5	-0.481464	-0.320704	-1.1332	-2.25846	0.964853	-0.627707	-0.0107886	-0.617779	-0.1254	0.268331	0.118195	-1.8895	-1.40201	2.49728	1.09173	-0.992897
49	-0.529019	-0.30415	-1.15462	-2.38945	0.923983	-0.689012	-0.385223	-0.802379	-0.0216623	0.388845	0.162074	-2.08761	-1.54429	2.34786	0.809647	-1.33907
49.5	-0.671659	-0.39248	-1.07867	-2.5712	0.816471	-0.870592	-0.669039	-0.899254	-0.11736	0.494051	-0.212817	-2.22387	-1.44362	2.03242	0.466225	-1.63041
50	-0.943092	-0.50967	-1.11576	-2.50707	1.01348	-1.04388	-0.714976	-1.25611	-0.409063	0.694037	-0.204461	-2.46424	-1.2942	1.86116	0.287453	-1.93558
50.5	-1.05385	-0.58466	-1.1684	-2.50423	1.10327	-1.25386	-1.05398	-1.35785	-0.637948	0.620428	-0.453012	-2.4916	-1.11714	1.58569	-0.138341	-2.27624
51	-0.981982	-0.716554	-1.39198	-2.53411	1.12999	-1.28502	-1.37569	-1.61246	-1.13893	0.678074	-0.458002	-2.6087	-1.18344	1.39071	-0.682232	-2.69678
51.5	-0.930227	-0.840696	-1.52096	-2.45541	1.20839	-1.53998	-1.96165	-1.83511	-1.41741	0.419713	-0.612439	-2.62795	-1.04679	1.2164	-1.09459	-3.17554
52	-1.11866	-0.994502	-1.53013	-2.39203	1.33535	-1.73693	-2.30131	-2.06553	-1.61682	0.386609	-0.698867	-2.66523	-1.01097	1.08354	-1.20848	-3.37253
52.5	-1.40692	-0.89642	-1.4786	-2.37751	1.49019	-1.88672	-2.59068	-2.02074	-1.9776	0.474804	-0.820879	-2.75574	-0.920263	0.812312	-1.38692	-3.5067
53	-1.57372	-0.978926	-1.39456	-2.22132	1.52463	-2.1459	-2.96731	-2.03498	-1.96648	0.353128	-0.798934	-2.78811	-0.829439	0.80667	-1.25525	-3.71664
53.5	-1.56019	-0.765653	-1.47066	-2.22345	1.5086	-2.27062	-3.12732	-2.0781	-1.87904	0.330326	-0.813997	-2.67445	-1.12548	0.694648	-1.27558	-3.87932
54	-1.64508	-0.81105	-1.50689	-2.00351	1.57139	-2.29136	-3.18198	-2.16681	-1.90085	0.258392	-0.703099	-2.71922	-1.15515	0.388188	-0.932034	-4.0683
54.5	-1.66815	-0.962304	-1.37734	-1.79574	1.65005	-2.37756	-3.20096	-2.27301	-2.02569	0.191098	-0.479667	-2.51401	-0.969054	0.1026	-0.973558	-4.05896
55	-1.88809	-0.972167	-1.26057	-1.76524	1.57905	-2.51149	-3.30887	-2.24273	-2.15211	-0.0376508	-0.370216	-1.73795	-0.90464	-0.106985	-1.27986	-4.167
55.5	-2.06262	-1.01747	-1.20248	-1.64129	1.79202	-2.63471	-3.35626	-2.14321	-2.40915	-0.232307	-0.190945	-1.39825	-0.827026	-0.318889	-1.54006	-4.1979
56	-2.18965	-1.19717	-1.09519	-1.51853	1.77357	-2.73185	-3.55314	-2.31553	-2.87504	-0.45318	-0.306569	-1.41587	-0.830426	-0.483561	-1.51655	-4.21271
56.5	-2.2101	-1.23261	-0.978255	-1.44716	1.88665	-2.76377	-3.69044	-2.30533	-2.92984	-0.372489	-0.314136	-1.16992	-0.702277	-0.59402	-1.73683	-4.01985
57	-2.16915	-1.24133	-0.884292	-1.40359	1.98374	-2.74622	-3.67578	-2.23926	-2.97079	-0.347979	-0.420117	-0.923301	-0.709837	-0.862999	-1.93274	-3.88924
57.5	-2.20572	-1.27874	-0.987111	-1.27471	2.02825	-2.67002	-4.04568	-2.36136	-3.01377	-0.261071	-0.342757	-0.838418	-0.729513	-1.01223	-1.95097	-3.79579
58	-2.24975	-1.1556	-0.890964	-1.2862	2.1947	-2.68381	-4.1893	-2.36426	-3.09275	-0.324861	-0.396475	-0.663741	-0.555735	-1.17824	-1.93256	-3.57151
58.5	-2.32159	-1.30207	-0.8633	-1.20913	2.21991	-2.82405	-4.05807	-2.17336	-3.31905	-0.431505	-0.267821	-0.481876	-0.241993	-1.15026	-2.13154	-3.49573
59	-2.09612	-1.37594	-0.895597	-1.20446	2.26533	-2.79645	-3.94664	-2.12087	-3.52461	-0.481251	-0.234433	-0.343971	-0.215285	-1.30274	-2.45028	-3.25626
59.5	-1.85717	-1.6035	-0.901027	-1.24674	2.11572	-2.83253	-3.8134	-1.98665	-3.63185	-0.268379	-0.0374309	-0.438218	-0.353361	-1.31651	-2.6001	-3.27666
60	-1.96586	-1.52353	-0.889076	-1.23357	2.20134	-2.76854	-3.7351	-1.95308	-3.75694	-0.209964	-0.140494	-0.165149	-0.591076	-1.37798	-2.38024	-2.99947
60.5	-1.88563	-1.51708	-0.884247	-1.32507	2.17902	-2.69931	-3.63919	-1.92968	-3.67524	-0.644847	0.0949112	0.00360319	-0.593595	-1.32869	-1.99039	-2.72105
61	-1.83046	-1.52009	-0.902791	-1.21738	2.15338	-2.65505	-3.50165	-1.74087	-3.65414	-0.73035	0.00616206	0.0365514	-0.441303	-1.45744	-1.89618	-2.56267
61.5	-1.66845	-1.56763	-0.960027	-1.32543	2.24149	-2.64143	-3.41783	-1.53869	-3.57143	-0.953866	0.229723	0.163768	-0.530701	-1.55733	-2.11821	-2.31405
62	-1.66834	-1.55895	-0.832298	-1.37291	2.15048	-2.61085	-3.29859	-1.3166	-3.48393	-1.11248	0.142314	0.411849	-0.558021	-1.57465	-2.23374	-2.13966
62.5	-1.72913	-1.73289	-0.89106	-1.34572	2.10054	-2.60754	-3.12937	-1.17554	-3.52912	-1.19574	0.0348013	0.523775	-0.639258	-1.66505	-2.26184	-1.76614
63	-1.62523	-1.81253	-0.962209	-1.59825	2.10397	-2.68894	-2.8775	-0.858522	-3.88301	-1.19609	-0.0428605	0.695235	-0.831713	-1.69549	-2.45506	-1.71102
63.5	-1.45399	-2.0415	-0.858718	-1.61438	2.07553	-2.78484	-2.84503	-0.728583	-4.23631	-1.33131	-0.166871	0.857342	-0.623867	-1.76355	-2.53755	-1.43077
64	-1.19707	-2.00249	-0.775776	-1.79068	1.90731	-2.81664	-2.37316	-0.550242	-4.40516	-1.26213	-0.0988275	1.24356	-0.517475	-1.75845	-2.38058	-1.23241
64.5	-1.14481	-2.04531	-0.737009	-1.91153	2.08921	-2.73928	-2.15	-0.492938	-4.2802	-1.122	-0.00788736	1.4324	-0.494032	-1.73854	-2.1168	-1.07942
65	-1.27118	-2.05433	-0.751579	-1.84945	2.10097	-2.82483	-1.82148	-0.572537	-4.38505	-1.18236	0.095815	1.04246	-0.579571	-1.77418	-1.80992	-0.721735
65.5	-1.41042	-1.99851	-0.870201	-1.92422	2.08581	-2.81464	-1.59328	-0.372791	-4.40284	-1.3029	0.147424	0.915448	-0.640118	-1.657	-1.72177	-0.329649
66	-1.50617	-1.95789	-0.838938	-2.01225	1.89352	-2.80666	-1.3533	-0.20523	-4.5155	-1.39801	0.288492	1.16683	-0.674016	-1.65436	-1.73157	-0.268229
66.5	-1.55417	-2.06061	-0.889043	-2.15192	1.9641	-2.82161	-1.29505	-0.256086	-4.76329	-1.47291	0.369654	1.42522	-0.566369	-1.66353	-1.70205	-0.177076
67	-1.46799	-2.07371	-0.820662	-2.1606	2.03429	-2.7522	-1.1346	-0.427237	-4.72267	-1.6035	0.472655	1.61687	-0.543431	-1.76019	-1.83557	-0.0159669
67.5	-1.32713	-2.0437	-0.784605	-2.23498	2.07682	-2.88255	-1.04316	-0.163786	-4.49863	-1.75725	0.448105	1.87577	-0.521091	-1.95009	-2.02888	0.145612
68	-1.37117	-2.08525	-0.743899	-2.19179	2.02751	-2.89554	-0.874752	-0.194089	-4.52159	-1.95277	0.51962	1.96624	-0.460969	-2.07713	-1.84514	0.334317
68.5	-1.36497	-2.04815	-0.827914	-2.26233	2.00368	-2.95282	-0.904291	-0.127626	-4.53628	-1.97707	0.413053	1.87689	-0.623473	-2.03145	-1.73427	0.513711
69	-1.30792	-2.07571	-0.763035	-2.27211	1.9175	-3.05251	-0.93556	0.0312777	-4.49214	-1.92354	0.478096	1.93472	-0.636108	-2.1308	-1.59292	0.680275
69.5	-1.51403	-2.05867	-0.77132	-2.34959	1.79445	-2.96897	-0.904672	0.122577	-4.62274	-1.92703	0.459725	2.17832	-0.503168	-2.27758	-1.6913	0.931199
70	-1.48136	-2.09313	-0.652554	-2.25403	1.81273	-2.99119	-0.95151	0.260148	-4.60206	-1.93122	0.50378	2.13004	-0.381906	-2.19024	-1.51635	1.03576
70.5	-1.57075	-2.15447	-0.92502	-2.13102	1.78317	-2.9772	-0.861223	0.558628	-5.05237	-1.78338	0.61585	2.33719	-0.255434	-2.3115	-1.61138	1.07594
71	-1.50767	-2.09734	-0.860893	-2.15458	1.86347	-2.90192	-0.802912	0.491442	-5.53928	-1.75225	0.72672	2.52745	-0.271759	-2.43763	-1.42905	1.10103
71.5	-1.40322	-2.13288	-0.913677	-2.07988	1.81653	-2.84148	-0.585488	0.566822	-5.62307	-1.71609	0.717623	2.52351	-0.183734	-2.37323	-1.31854	1.14175
72	-1.26694	-2.05045	-0.942331	-2.02785	1.86173	-2.81628	-0.342989	0.736017	-5.4491	-1.88434	0.880575	2.65148	-0.166231	-2.37682	-1.05495	1.126
72.5	-1.22976	-1.9408	-0.85257	-1.99121	1.84881	-2.91006	-0.346983	0.876575	-5.26511	-1.97211	0.858135	2.85153	-0.0493103	-2.34447	-1.02904	1.20742
73	-1.2771	-1.84506	-0.831835	-2.05271	1.74165	-2.84265	-0.196631	1.11356	-4.86627	-1.99193	0.767787	3.0198	0.100481	-2.14495	-0.86155	1.39668
73.5	-1.54095	-1.64358	-0.846528	-2.0278	1.69337	-2.89361	-0.154267	1.36968	-4.56388	-2.17089	1.03461	3.24079	-0.0302554	-2.06401	-0.868216	1.43412
74	-1.58998	-1.75343	-0.872916	-2.02959	1.65012	-2.82373	0.0235475	1.48655	-4.44916	-2.23674	0.896404	2.99795	-0.0342751	-2.03345	-0.630071	1.52891
74.5	-1.65163	-1.83989	-0.997095	-1.97049	1.78369	-2.79221	0.0925447	1.52264	-4.2178	-2.19872	0.851351	3.11918	0.0739041	-2.06986	-0.545728	1.50113
75	-1.52182	-1.82704	-1.04788	-1.97216	1.77359	-2.83017	0.181837	1.75474	-4.13533	-2.12897	0.777027	3.79702	0.147539	-2.0556	-0.526623	1.52782
75.5	-1.44484	-1.82736	-1.01643	-2.04235	1.84082	-2.78536	0.151419	1.80229	-4.22222	-2.13133	0.729561	4.1939	0.279022	-2.11559	-0.497801	1.47623
76	-1.53426	-1.89247	-1.07372	-1.90055	1.8761	-2.76962	0.284949	1.71957	-4.4241	-2.08769	0.614393	4.05081	0.388108	-2.12549	-0.299741	1.34767
76.5	-1.50875	-1.88529	-0.984728	-1.85572	1.70075	-2.74619	0.524625	1.85344	-4.28279	-2.11382	0.67133	4.23114	0.409297	-2.19266	-0.0826201	1.44189
77	-1.59974	-1.73232	-1.12066	-1.72773	1.63903	-2.75714	0.772239	2.03708	-4.02946	-2.03251	0.77469	4.28096	0.438587	-2.20569	-0.00267026	1.49997
77.5	-1.60073	-1.70906	-1.23522	-1.69976	1.79035	-2.67089	0.7272	1.98233	-3.79739	-1.90058	0.825655	4.13514	0.540496	-2.16293	-0.0197558	1.45307
78	-1.50899	-1.78764	-1.19414	-1.65771	1.71693	-2.59637	0.564644	2.03247	-3.76057	-1.93093	0.861052	4.28945	0.569543	-2.1843	0.164411	1.36453
78.5	-1.3919	-1.97614	-1.07069	-1.67581	1.86747	-2.66489	0.531125	2.1744	-3.81429	-1.86537	1.06952	4.30554	0.860515	-2.14941	0.151447	1.38299
79	-1.48571	-2.02635	-1.16317	-1.74313	2.044	-2.60277	0.708449	2.307	-4.01778	-1.83733	0.990742	4.20279	0.906637	-2.08007	0.228559	1.26274
79.5	-1.70825	-2.15514	-1.18371	-1.58924	2.01644	-2.63231	0.878215	2.4379	-3.94719	-1.73138	1.10983	4.13338	0.967529	-2.02042	0.0976867	1.21466
80	-1.90518	-2.111	-1.20408	-1.46594	2.11237	-2.66173	0.755035	2.54469	-4.11283	-1.7992	1.18421	4.33786	0.997248	-2.06484	-0.00934443	1.26006
80.5	-1.78786	-2.00898	-1.27083	-1.45177	2.23573	-2.7703	0.639812	2.62835	-4.08382	-1.8677	1.32724	4.39149	0.901131	-2.17289	-0.146064	1.19477
81	-1.61835	-2.22046	-1.27302	-1.46502	2.23955	-2.62847	0.586415	2.626	-3.84135	-1.70574	1.30659	4.43265	1.0159	-2.05877	-0.310551	1.30122
81.5	-1.56238	-2.24477	-1.32511	-1.32455	2.35039	-2.75601	0.558608	2.77955	-3.86257	-1.62326	1.29516	4.57382	1.16976	-2.23632	-0.366484	1.19249
82	-1.49635	-2.19694	-1.35841	-1.18264	2.3113	-2.78947	0.393911	2.97537	-3.63241	-1.44574	1.32784	4.62953	1.1573	-2.22785	-0.49733	1.17061
82.5	-1.48719	-2.27224	-1.39593	-1.03589	2.4249	-2.84561	0.387982	3.01588	-3.36079	-1.5649	1.49431	4.65215	1.17538	-2.363	-0.512101	1.14828
83	-1.26361	-2.28744	-1.4665	-0.924032	2.55406	-2.85111	0.432806	3.2772	-3.34269	-1.47778	1.64228	4.90893	1.24136	-2.50618	-0.632046	1.08968
83.5	-1.09079	-2.47344	-1.51577	-0.904684	2.67413	-2.77927	0.508772	3.38961	-3.32746	-1.37129	1.76532	5.03852	1.39941	-2.65244	-0.644156	1.19764
84	-1.22922	-2.47537	-1.62143	-0.757919	2.60699	-2.87126	0.75764	3.50438	-3.30884	-1.13152	1.93126	5.38366	1.63139	-2.73557	-0.528476	1.15588
84.5	-1.37495	-2.52541	-1.63457	-0.735496	2.55445	-2.81096	0.931515	3.44816	-3.13918	-1.15266	1.94393	5.53671	1.77768	-2.74478	-0.406277	1.07071
85	-1.51735	-2.38921	-1.69816	-0.717464	2.66842	-2.90782	1.07251	3.42657	-3.08564	-1.21713	1.99037	5.08457	1.86553	-2.68	-0.253192	1.08258
85.5	-1.6372	-2.30428	-1.63483	-0.724631	2.74534	-3.00915	0.83649	3.66995	-2.91064	-1.29377	1.80035	5.04823	1.7953	-2.71633	-0.08883	1.25666
86	-1.70901	-2.25016	-1.79829	-0.597463	2.71305	-2.9625	1.04545	3.74431	-2.84458	-1.27718	1.62889	5.19926	1.91068	-2.65101	-0.110238	1.27205
86.5	-1.81943	-2.31289	-1.97732	-0.616215	2.7078	-2.8922	0.971767	3.59911	-2.801	-1.38745	1.54618	5.40111	2.09997	-2.84475	-0.0747218	1.30817
87	-1.90488	-2.39728	-1.96263	-0.606872	2.67054	-2.72576	1.07303	3.44838	-2.85923	-1.46226	1.33097	5.67705	2.15357	-2.97282	-0.145853	1.43482
87.5	-1.76592	-2.44817	-2.06669	-0.558555	2.67081	-2.76918	1.22314	3.41129	-2.9255	-1.41449	1.22167	6.0036	2.24457	-3.02425	-0.18368	1.39896
88	-1.74569	-2.47609	-1.93377	-0.385334	2.62508	-2.77163	1.39639	3.43648	-3.03711	-1.45733	1.15657	5.95244	2.17619	-3.09111	-0.0222293	1.42834
88.5	-1.73811	-2.4339	-1.93829	-0.271192	2.52257	-2.65929	1.49937	3.28799	-2.93465	-1.46465	0.972904	5.93271	1.96343	-3.35028	-0.0728279	1.48655
89	-1.89538	-2.29479	-1.963	-0.213454	2.5059	-2.61857	1.53442	3.44745	-2.46534	-1.476	1.01275	6.02143	1.98773	-3.38941	-0.196189	1.52491
89.5	-1.86051	-2.3176	-1.81363	-0.109853	2.49501	-2.65067	1.52434	3.46409	-2.00117	-1.41376	1.05743	6.33172	2.13437	-3.52318	-0.192237	1.58235
90	-1.77537	-2.16981	-1.81268	-0.187257	2.46088	-2.65247	1.632	3.46814	-1.79585	-1.11397	1.28248	6.50759	2.20074	-3.50384	-0.123269	1.74175
90.5	-1.49739	-2.08458	-1.76163	-0.0549971	2.28011	-2.65376	1.63044	3.58881	-1.90941	-1.1279	1.23166	6.45568	2.27774	-3.66684	-0.238563	1.73304
91	-1.50452	-2.20466	-1.76998	-0.0931653	2.1849	-2.57846	1.59006	3.59787	-2.02308	-1.25833	1.24449	6.54704	2.39579	-3.74515	-0.248014	1.73699
91.5	-1.49375	-2.14693	-1.72961	0.0566843	2.03105	-2.50127	1.71016	3.50214	-2.15593	-1.24594	0.989352	6.5135	2.37637	-3.81613	-0.314651	1.91641
92	-1.413	-2.04527	-1.92815	0.273027	2.04054	-2.48845	1.7196	3.61875	-1.98207	-1.26391	0.802799	6.51252	2.58908	-3.69783	-0.142993	2.05312
92.5	-1.33874	-1.85228	-1.92017	0.282467	1.82945	-2.36874	1.61423	3.73403	-2.09078	-1.49099	0.757011	6.586	2.72313	-3.6872	-0.08981	2.03371
93	-1.56041	-1.73102	-1.87321	0.15055	1.84989	-2.38635	1.55797	3.69151	-1.92965	-1.53348	0.655978	6.54484	2.86631	-3.71871	-0.163982	2.18645
93.5	-1.57898	-1.55339	-2.04593	0.18757	1.68465	-2.45851	1.63835	3.81784	-1.81802	-1.51307	0.468456	6.70453	2.61494	-3.54603	-0.232462	2.06386
94	-1.60934	-1.57103	-2.01499	0.223063	1.57494	-2.40953	1.61975	3.7933	-1.64142	-1.55135	0.501783	6.37003	2.50017	-3.6556	0.00807217	2.05919
94.5	-1.62774	-1.4875	-2.07439	0.215693	1.572	-2.39774	1.5334	3.84055	-1.50058	-1.67811	0.512259	6.32051	2.42669	-3.72497	0.177368	2.20385
95	-1.67244	-1.40906	-2.04218	0.238098	1.49209	-2.31021	1.64283	3.88382	-1.5557	-1.68724	0.483381	6.82539	2.52674	-3.72139	0.160386	2.21473
95.5	-1.86093	-1.43512	-1.98417	0.121431	1.39468	-2.26474	1.62142	3.77995	-1.62325	-1.5711	0.608463	7.14827	2.47672	-3.72201	0.0655313	2.18036
96	-1.84843	-1.48443	-1.88331	0.285975	1.25596	-2.55077	1.57105	3.66513	-1.78669	-1.56667	0.458559	6.90443	2.48829	-3.73026	0.111106	2.16247
96.5	-1.7607	-1.45854	-1.69874	0.233452	1.20617	-2.72137	1.44892	3.60493	-1.88348	-1.60665	0.383436	7.03598	2.38165	-3.84344	0.0783992	2.23923
97	-1.72173	-1.25395	-1.70758	0.205814	1.09085	-2.67734	1.47246	3.51734	-1.86998	-1.56689	0.141677	6.92347	2.36352	-3.82532	0.18852	2.29543
97.5	-1.67762	-1.20083	-1.71832	0.198678	1.06818	-2.5772	1.43353	3.26543	-1.71119	-1.6201	0.137798	6.65265	2.35433	-3.87086	0.21771	2.28642
98	-1.66705	-1.06537	-1.73305	0.27982	1.00349	-2.69523	1.44961	3.18775	-1.71267	-1.71345	0.0876969	6.637	2.42737	-3.86089	-0.00478014	2.27954
98.5	-1.71392	-1.09322	-1.57087	0.261627	0.964074	-2.76533	1.39133	3.19536	-1.70209	-1.61754	0.0679706	6.57195	2.68015	-3.89727	-0.163718	2.23289
99	-1.82543	-1.0575	-1.63568	0.159156	0.849662	-2.82302	1.45707	2.93878	-1.88066	-1.61618	-0.151384	6.57146	2.6598	-3.93264	-0.287521	2.26972
99.5	-1.97551	-1.1734	-1.69232	0.297463	0.832869	-2.81474	1.42257	2.98318	-1.88482	-1.49218	-0.0792726	6.17625	2.43261	-3.90016	-0.370718	2.06455
100	-1.75236	-1.01626	-1.55008	0.323402	0.802609	-2.85901	1.40189	3.00206	-1.92906	-1.55484	-0.0210294	6.19474	2.21836	-3.98261	-0.377405	1.91448
100.5	-1.50316	-0.925394	-1.48535	0.346462	0.787195	-2.73099	1.35921	2.95812	-1.80707	-1.53397	-0.0768725	6.25643	2.05019	-4.0917	-0.295033	2.04599
101	-1.51567	-0.875451	-1.47457	0.265082	0.61086	-2.80687	1.35722	2.91884	-1.75385	-1.42932	-0.14754	6.53163	2.12349	-4.1097	-0.259252	2.06987
101.5	-1.6841	-0.773989	-1.28648	0.348935	0.57619	-2.81862	1.40509	2.86027	-1.84434	-1.34441	-0.264883	6.53748	1.91739	-4.27355	-0.279662	2.20382
102	-1.85638	-0.652536	-1.35064	0.305269	0.529144	-2.74521	1.24944	2.95091	-1.73569	-1.22167	-0.274372	6.40937	1.95642	-4.24864	-0.226831	2.08318
102.5	-2.08759	-0.64845	-1.19495	0.362505	0.496641	-2.78495	1.2889	2.83547	-1.63153	-1.14375	-0.397449	6.22621	1.70421	-4.35749	-0.293202	1.94791
103	-2.17596	-0.862128	-1.23907	0.527337	0.41582	-2.65485	1.43068	2.85008	-1.85768	-1.15183	-0.410165	6.39245	1.60241	-4.59101	-0.249082	2.04313
103.5	-2.10291	-0.813582	-1.23252	0.535011	0.542513	-2.62137	1.35714	2.71005	-2.12481	-1.10883	-0.385571	6.34394	1.86568	-4.64521	-0.200966	2.03856
104	-2.19444	-0.71392	-1.23307	0.479436	0.407456	-2.63739	1.39292	2.85546	-1.94033	-0.898324	-0.632039	6.6852	1.92189	-4.59066	-0.161225	1.88755
104.5	-2.06199	-0.662676	-1.22437	0.428614	0.285468	-2.60843	1.30354	2.79362	-1.68374	-0.789184	-0.895871	6.73718	1.69224	-4.60791	-0.240299	1.83666
105	-2.13641	-0.586886	-1.2647	0.464046	0.424412	-2.57644	1.2493	2.62234	-1.65917	-0.636223	-0.907326	6.06958	1.5961	-4.4707	-0.326196	1.90105
105.5	-2.07018	-0.515446	-1.1771	0.524956	0.330904	-2.41656	1.04539	2.38325	-1.88051	-0.562091	-1.04464	5.84183	1.5126	-4.60141	-0.46774	1.9914
106	-1.96817	-0.398012	-1.06442	0.515266	0.190104	-2.43603	1.12493	2.43675	-2.03398	-0.43678	-1.03983	5.86795	1.51326	-4.51082	-0.591391	1.92069
106.5	-2.02093	-0.476538	-1.23829	0.38737	0.258887	-2.42481	1.32951	2.1811	-2.01765	-0.401464	-1.16407	5.97938	1.37839	-4.48518	-0.748072	1.74267
107	-1.93107	-0.465245	-1.23576	0.431699	0.191515	-2.35347	1.45394	1.82398	-2.08636	-0.432496	-1.15628	5.90231	1.2793	-4.46528	-0.709979	1.65945
107.5	-1.84579	-0.32742	-1.21624	0.455491	0.104761	-2.44525	1.4428	1.7775	-2.17718	-0.417123	-1.05774	5.84265	1.31918	-4.48606	-0.579338	1.58957
108	-1.80832	-0.32634	-1.17692	0.45817	0.0163997	-2.34725	1.42367	1.42909	-2.18408	-0.400304	-0.978961	5.6932	1.0889	-4.4848	-0.422679	1.48689
108.5	-1.82572	-0.274531	-1.11681	0.34321	-0.0349392	-2.2463	1.44945	1.20702	-2.16819	-0.288208	-1.17803	5.54435	0.762735	-4.57307	-0.41913	1.41075
109	-1.93378	-0.153922	-1.14397	0.393187	-0.120863	-2.15379	1.28681	1.15998	-2.15765	-0.119583	-1.16132	5.46421	0.669753	-4.60771	-0.127702	1.41856
109.5	-1.84753	-0.0985292	-1.17267	0.33347	-0.0691128	-2.22239	1.396	1.11415	-2.17151	-0.154075	-1.17414	5.55135	0.673775	-4.7058	-0.0379445	1.25138
110	-2.00104	-0.19478	-1.06775	0.250429	0.0619745	-2.20626	1.56839	1.08626	-2.2205	-0.0976378	-1.14677	5.41012	0.782259	-4.65591	0.118262	1.28598
110.5	-2.1284	-0.21556	-0.941523	0.232736	0.0586775	-2.25381	1.56847	0.987602	-2.45367	-0.055418	-1.13402	5.34118	0.92396	-4.66978	0.0357397	1.22953
111	-2.22657	-0.21381	-1.09129	0.196747	-0.000810407	-2.21137	1.47111	0.931782	-2.48227	0.0370485	-1.11063	5.34276	0.814307	-4.63347	-0.0223668	1.16205
111.5	-2.24476	-0.199272	-0.907154	0.28478	-0.146089	-2.16645	1.32442	0.827709	-2.6718	0.172318	-1.32797	5.12399	0.732285	-4.59258	-0.269892	0.978948
112	-2.21162	-0.266425	-0.80446	0.253124	-0.0518463	-2.08458	1.26932	0.724344	-2.50285	0.425398	-1.30826	5.01781	0.694493	-4.50467	-0.216512	0.916245
112.5	-2.3904	-0.360788	-0.639149	0.248913	-0.138534	-2.02155	1.19402	0.737326	-2.33618	0.371707	-1.20059	4.82839	0.825956	-4.41787	-0.142929	0.877776
113	-2.40587	-0.122973	-0.55008	0.181257	-0.206594	-1.96442	1.20242	0.786628	-2.02345	0.232269	-1.25291	4.65198	0.76009	-4.271	-0.158999	0.886621
113.5	-2.52107	-0.0279821	-0.673467	0.0831083	-0.350116	-1.86541	1.37573	0.798538	-1.74999	0.105793	-1.25231	4.61266	0.504011	-4.16864	-0.0975308	0.77797
114	-2.46505	-0.233886	-0.548445	-0.00587713	-0.371847	-1.94083	1.53326	0.7093	-1.82485	-0.034744	-1.41664	4.21711	0.330845	-4.27683	0.00887755	0.730236
114.5	-2.43498	-0.311928	-0.559108	-0.0737774	-0.355511	-1.86116	1.58334	0.57221	-2.13687	0.146638	-1.42929	4.12975	0.40722	-4.33439	0.0874725	0.680147
115	-2.36317	-0.390411	-0.755357	-0.102764	-0.368472	-1.86179	1.84512	0.618788	-2.54622	0.0206422	-1.46122	4.43666	0.558361	-4.28321	0.150841	0.549068
115.5	-2.32377	-0.525635	-0.770063	-0.203247	-0.265842	-1.87881	1.92983	0.520817	-2.66757	-0.0190448	-1.58318	4.41947	0.420548	-4.3265	0.218865	0.358298
116	-2.0438	-0.481029	-0.726524	-0.230612	-0.243468	-1.77644	1.8678	0.345503	-2.70773	-0.0644846	-1.73067	4.10915	0.391151	-4.43663	0.246832	0.308296
116.5	-1.82278	-0.449856	-0.628196	-0.321395	-0.319854	-1.6655	1.86814	0.181573	-2.57976	-0.0568448	-1.71946	3.87581	0.375096	-4.39504	0.24183	0.318979
117	-1.86062	-0.391714	-0.590702	-0.48869	-0.320746	-1.67912	1.99329	0.128606	-2.43749	0.0881292	-1.80029	3.79733	0.442482	-4.32582	0.414742	0.213977
117.5	-2.11037	-0.431261	-0.562728	-0.583171	-0.336855	-1.70357	1.89695	-0.0890911	-2.26284	0.410725	-1.58618	3.49125	0.412288	-4.29382	0.288932	0.220046
118	-2.09019	-0.525827	-0.350202	-0.663357	-0.221096	-1.68129	1.92498	-0.210777	-2.32518	0.659759	-1.6395	3.41607	0.446438	-4.33982	0.198102	0.0397314
118.5	-2.12808	-0.537997	-0.331441	-0.789375	-0.193249	-1.71237	1.7996	-0.14803	-2.37731	0.746727	-1.79532	3.31032	0.797321	-4.27164	0.11531	-0.0752162
119	-2.00806	-0.620767	-0.251197	-0.791755	-0.192767	-1.84764	1.91787	-0.307073	-2.66225	0.631049	-1.86713	3.07934	0.868518	-4.28955	0.0386374	-0.0787454
119.5	-2.14532	-0.653185	-0.347069	-0.813933	-0.213323	-1.73031	1.73845	-0.234202	-2.86949	0.561732	-1.73479	2.87915	0.677075	-4.16778	0.0287429	-0.188872
120	-2.22848	-0.652274	-0.234204	-0.848409	-0.211224	-1.62642	1.42483	-0.182781	-2.89149	0.558286	-1.86419	2.72393	0.601041	-4.33253	0.0368417	-0.203215
120.5	-2.26635	-0.689294	-0.245315	-0.916525	-0.0965279	-1.62382	1.33806	-0.403432	-2.66065	0.604328	-1.80416	2.74947	0.619323	-4.21051	0.121601	-0.228487
121	-2.29556	-0.559384	-0.123847	-0.899343	-0.0765765	-1.50312	1.30853	-0.375242	-2.51615	0.708986	-1.83206	2.58124	0.637987	-4.09363	-0.0522295	-0.22333
121.5	-2.35199	-0.524863	-0.216921	-1.00107	-0.16631	-1.39188	1.36456	-0.26267	-2.43799	0.55057	-1.83162	2.48119	0.646325	-4.07152	-0.165572	-0.346375
122	-2.40303	-0.580766	-0.169981	-1.12559	-0.113178	-1.42689	1.27931	-0.164347	-2.32257	0.366418	-1.84019	2.44168	0.598265	-4.07538	-0.129408	-0.406522
122.5	-2.39239	-0.580581	-0.0994185	-1.05017	-0.175155	-1.37947	1.22371	-0.197917	-2.35153	0.191327	-1.83191	2.38578	0.47805	-4.15484	-0.0571744	-0.404362
123	-2.25198	-0.630498	-0.162888	-1.04102	-0.195145	-1.32874	1.27524	-0.256433	-2.41074	0.265052	-1.6921	2.26407	0.495045	-4.19845	-0.260374	-0.476265
123.5	-2.01427	-0.726759	-0.221906	-1.07272	-0.217525	-1.35703	1.1686	-0.110511	-2.52185	0.204398	-1.66798	2.15252	0.796792	-4.1966	-0.236039	-0.605448
124	-1.97743	-0.713415	-0.197402	-1.05693	-0.2215	-1.2763	1.34735	0.0379776	-2.39193	0.230512	-1.60381	2.43401	0.850295	-4.15047	-0.449933	-0.672854
124.5	-1.88857	-0.739244	-0.345768	-1.05864	-0.208143	-1.26704	1.23821	0.0563553	-2.3012	0.244726	-1.82706	2.37166	0.810807	-4.09485	-0.732633	-0.680054
125	-1.86479	-0.736934	-0.287331	-1.24105	-0.100319	-1.12431	1.22062	-0.172013	-1.97608	0.183213	-1.70169	1.56427	0.832062	-4.15438	-0.80711	-0.507325
125.5	-1.73154	-0.502017	-0.297123	-1.11544	-0.0336231	-1.09874	1.07576	-0.0617445	-1.78061	0.0492875	-1.90827	1.16107	0.844154	-3.9792	-0.653759	-0.29547
126	-1.71344	-0.365488	-0.167728	-1.11706	-0.104354	-1.07778	1.31827	0.109757	-1.83573	-0.106258	-1.84343	1.20071	0.804896	-3.91436	-0.295273	-0.282173
126.5	-1.56467	-0.411801	-0.282474	-1.31023	-0.0902626	-1.03179	1.11952	-0.064842	-2.10844	-0.428738	-1.78668	1.06316	0.813254	-3.85008	0.0141105	-0.330893
127	-1.2786	-0.492362	-0.27096	-1.24817	-0.0492851	-1.02851	0.972079	-0.481677	-2.39846	-0.639697	-1.64739	0.961617	0.848998	-3.86209	-0.0374338	-0.392528
127.5	-1.05348	-0.583154	-0.329917	-1.25608	-0.149349	-0.860877	0.803059	-0.396593	-2.43371	-0.741382	-1.75452	1.0081	0.923393	-3.79311	-0.197619	-0.349091
128	-0.851986	-0.659915	-0.24712	-1.13552	-0.24936	-0.859864	0.790574	-0.575534	-2.33228	-0.776793	-1.57866	0.928126	0.704014	-3.66489	-0.181921	-0.327508
128.5	-0.84253	-0.511944	-0.107009	-1.10306	-0.0191825	-0.872231	0.73846	-0.666645	-2.01739	-0.490957	-1.5074	0.834411	0.445828	-3.73557	-0.343265	-0.240715
129	-0.847107	-0.421739	-0.0273843	-1.05526	0.0279729	-0.837634	0.526657	-0.503306	-1.70569	-0.288326	-1.47504	0.804327	0.524406	-3.61986	-0.345291	-0.177212
129.5	-1.1702	-0.429054	-0.106235	-1.15927	-0.0683785	-0.823309	0.44036	-0.521506	-1.621	-0.242269	-1.50332	0.714213	0.606704	-3.65601	-0.487669	-0.0900168
130	-1.25281	-0.448409	-0.0342839	-1.18692	0.00978458	-0.869583	0.312246	-0.4577	-1.44445	-0.290055	-1.34742	0.66187	0.843416	-3.6306	-0.389393	0.0238625
130.5	-1.32813	-0.493177	0.133943	-1.25124	0.0708686	-0.778714	0.120881	-0.410458	-1.47795	-0.404497	-1.49125	0.54923	0.9192	-3.57525	-0.187542	-0.120498
131	-1.44049	-0.40484	0.117523	-1.22008	0.0419135	-0.733825	0.0668625	-0.607968	-1.61917	-0.537408	-1.32121	0.511096	0.731795	-3.54287	-0.261971	-0.135717
131.5	-1.43281	-0.424238	0.20031	-1.21086	0.0622537	-0.721501	0.032475	-0.753031	-1.82683	-0.549255	-1.28354	0.309345	0.850214	-3.50506	-0.189895	-0.162294
132	-1.3827	-0.508045	0.19756	-1.193	0.00243115	-0.70706	0.142342	-0.573146	-1.68153	-0.717021	-1.11895	0.361788	0.859033	-3.50635	-0.0673212	-0.205938
132.5	-1.31609	-0.449433	0.0934435	-1.16188	0.0118346	-0.646884	0.120448	-0.401906	-1.68068	-0.857772	-0.966099	0.344372	0.974036	-3.40278	-0.0356133	-0.0612581
133	-1.28032	-0.307616	0.182654	-1.22112	0.0319342	-0.687495	0.10839	-0.361009	-1.54716	-0.898888	-0.962093	0.173271	1.03651	-3.13026	0.0923652	-0.0668716
133.5	-1.2147	-0.14572	0.137333	-1.27815	-0.03505	-0.683613	0.317962	-0.235124	-1.47871	-0.936074	-0.904542	0.185202	0.691204	-3.04435	-0.156035	-0.00196222
134	-1.12688	-0.0969159	0.168411	-1.2818	0.030615	-0.659652	0.530499	0.00405948	-1.61066	-0.847847	-0.796391	-0.260582	0.534465	-3.0364	-0.109573	-0.062933
134.5	-0.936274	-0.205033	0.194466	-1.26036	0.0171171	-0.66171	0.777711	-0.0597515	-1.38641	-0.774417	-0.663377	-0.400305	0.570769	-2.91459	-0.292529	0.0135793
135	-0.759897	-0.0737344	0.197517	-1.33062	-0.00515261	-0.604282	0.735869	0.0680116	-1.59463	-0.890278	-0.621213	0.0764697	0.501949	-2.85382	-0.352385	-0.0493335
135.5	-0.639234	-0.178198	0.224148	-1.29462	0.0632856	-0.555439	0.754991	0.0243445	-1.7647	-0.907114	-0.600285	0.294253	0.563232	-2.83733	-0.314496	-0.0830688
136	-0.592956	-0.273956	0.335075	-1.31852	0.142075	-0.691706	0.589297	-0.121587	-1.74958	-0.829056	-0.507301	0.104051	0.42602	-2.72473	-0.235428	-0.0146432
136.5	-0.671878	-0.361544	0.329487	-1.32755	0.074764	-0.566568	0.413397	-0.00311609	-1.62512	-0.960167	-0.320038	-0.0698802	0.382597	-2.77831	-0.271693	-0.0436283
137	-0.819264	-0.101183	0.516588	-1.31478	0.0231287	-0.40995	0.38781	0.0664624	-1.23151	-1.06323	-0.231683	-0.205844	0.428119	-2.75836	-0.198262	-0.0371784
137.5	-0.795634	-0.0310934	0.438921	-1.28823	-0.0529442	-0.399736	0.222681	-0.164992	-1.01327	-1.0385	-0.176292	-0.340655	0.361566	-2.6029	-0.191454	-0.110508
138	-0.941114	0.0940013	0.387981	-1.37414	0.0511097	-0.321517	0.0512171	-0.259656	-0.91442	-0.981369	-0.170064	-0.326583	0.57454	-2.59248	-0.252749	-0.0473555
138.5	-0.886727	-0.203653	0.419975	-1.50554	-0.0201733	-0.356485	0.0370685	-0.249976	-0.795765	-0.813816	-0.000958464	-0.378514	0.62863	-2.41484	-0.406785	-0.0625928
139	-0.889592	-0.228733	0.352533	-1.60113	0.073718	-0.382924	0.1945	-0.267368	-0.743295	-0.765149	-0.0355942	-0.495119	0.663587	-2.46691	-0.592575	-0.0111035
139.5	-0.869606	-0.32864	0.288314	-1.70503	0.0677239	-0.29034	0.0596811	-0.211268	-0.836942	-0.833116	0.0982497	-0.578136	0.523033	-2.31435	-0.597298	-0.0284728
140	-0.895935	-0.176996	0.444142	-1.64458	0.136377	-0.261959	-0.236075	0.00403021	-0.966908	-0.773099	0.085613	-0.48516	0.321187	-2.17508	-0.468506	-0.0645296
140.5	-0.951726	-0.18336	0.408353	-1.64423	0.0391766	-0.165158	-0.0747153	0.0892307	-0.75722	-0.77387	0.0532459	-0.457637	0.182537	-2.19964	-0.524052	-0.14434
141	-0.813653	-0.0898828	0.393903	-1.7201	0.0319384	-0.100164	-0.0781884	0.0636119	-0.626471	-0.710395	0.0539399	-0.544147	0.226869	-2.14419	-0.270732	-0.144692
141.5	-0.620487	-0.111479	0.397864	-1.77013	0.0316801	-0.13746	-0.126486	0.0431947	-0.525428	-0.594126	0.0768945	-0.558939	0.288093	-2.15431	-0.450953	-0.0735262
142	-0.47381	-0.0925793	0.511146	-1.87294	-0.0606549	-0.097908	-0.395841	0.219948	-0.50612	-0.628423	0.13673	-0.586201	0.158137	-2.07534	-0.514277	-0.00869635
142.5	-0.436526	-0.223489	0.474952	-1.85553	-0.10183	-0.0666633	-0.397873	0.30994	-0.409506	-0.449051	0.0768706	-0.742143	0.146281	-2.03038	-0.562982	-0.0733872
143	-0.504175	-0.35429	0.442925	-1.78187	-0.00851104	0.0062742	-0.314804	0.445605	-0.645939	-0.4065	0.03811	-0.720616	-0.0863961	-1.98771	-0.756743	-0.285782
143.5	-0.356012	-0.407905	0.366933	-1.72861	0.0041958	-0.0181999	-0.398589	0.437371	-0.850243	-0.379743	0.072862	-0.713448	0.257253	-1.94882	-0.826788	-0.280753
144	-0.320762	-0.362782	0.452828	-1.72484	-0.0120066	-0.0245343	-0.446127	0.622322	-0.708647	-0.405144	0.172496	-0.426409	0.449205	-1.9703	-0.88848	-0.320503
144.5	-0.247627	-0.413377	0.380987	-1.6807	-0.114546	-0.0220075	-0.646739	0.688976	-0.450822	-0.440306	0.190664	-0.411611	0.37872	-1.83936	-0.581282	-0.314757
145	-0.280079	-0.205069	0.421264	-1.67857	-0.0301171	-0.0174201	-0.609137	0.556254	-0.140949	-0.418889	0.33196	-0.935811	0.133644	-1.74926	-0.358949	-0.313361
145.5	-0.147111	-0.145736	0.451596	-1.54839	-0.0799805	0.0237553	-0.571217	0.602134	-0.234784	-0.278409	0.459844	-1.10825	0.143469	-1.73536	-0.291679	-0.257843
146	-0.271335	-0.00268087	0.338342	-1.45092	-0.169578	0.0896297	-0.307067	0.684964	-0.106282	-0.281143	0.637118	-0.754476	0.195488	-1.62249	-0.312399	-0.232142
146.5	-0.43542	-0.153415	0.557242	-1.58837	-0.0588306	0.0833491	-0.382119	0.520562	-0.0402074	-0.261267	0.626645	-0.737769	0.237863	-1.404	-0.334558	-0.213572
147	-0.424952	-0.243588	0.613563	-1.47857	-0.0696973	0.197875	-0.620511	0.251581	-0.0133428	-0.367446	0.61989	-0.745236	0.321122	-1.40404	-0.298124	-0.187235
147.5	-0.373771	-0.234452	0.666679	-1.4494	-0.246083	0.242107	-0.713008	0.336905	-0.14311	-0.544641	0.723667	-0.526249	0.231732	-1.32904	-0.35074	-0.238517
148	-0.570666	-0.245378	0.741246	-1.3908	-0.140123	0.256841	-0.788792	0.23014	-0.421713	-0.529329	0.909121	-0.502158	0.212147	-1.28806	-0.36085	-0.223463
148.5	-0.733095	-0.229126	0.682087	-1.2807	-0.159267	0.138496	-0.669137	0.284607	-0.409303	-0.308849	0.862847	-0.586583	-0.268702	-1.40622	-0.444458	-0.24263
149	-0.57913	-0.123035	0.716775	-1.12673	-0.22778	0.120031	-0.806501	0.189557	-0.311602	-0.174359	0.95334	-0.536611	-0.269897	-1.46977	-0.715489	-0.123845
149.5	-0.546643	-0.0469746	0.700248	-1.13972	-0.330382	0.166439	-0.821335	0.244139	-0.0194618	-0.0301594	0.943673	-0.366133	-0.154326	-1.34751	-0.963508	0.0494921
150	-0.470935	-0.0166998	0.522227	-1.30574	-0.338343	0.259397	-0.60847	0.380859	0.332276	-0.00442391	1.08268	-0.453912	-0.0671904	-1.34923	-0.956883	0.0812617
150.5	-0.446039	-0.132317	0.382936	-1.3013	-0.313593	0.366047	-0.75083	0.539806	0.228743	0.0193439	1.0557	-0.461963	-0.057899	-1.3756	-0.909167	-0.0230149
151	-0.344116	-0.337238	0.340303	-1.23965	-0.405217	0.345727	-0.91388	0.536333	0.135512	-0.0937582	1.10637	-0.495562	-0.141304	-1.20815	-0.771821	-0.0302582
151.5	-0.244056	-0.382502	0.435621	-1.25817	-0.421828	0.369121	-0.941451	0.619686	0.0523605	-0.0583405	1.02077	-0.495481	-0.228963	-1.15847	-0.768164	0.0110089
152	-0.261674	-0.436449	0.530638	-1.19294	-0.373249	0.360899	-0.877759	0.756052	0.00246111	-0.232483	1.08147	-0.598324	-0.197501	-1.10289	-0.508437	-0.0583732
152.5	-0.306238	-0.453915	0.392888	-1.17252	-0.383309	0.475029	-0.686876	0.870374	0.00272796	-0.447031	1.20625	-0.669224	-0.0651224	-1.07708	-0.392	-0.182647
153	-0.142132	-0.296205	0.399198	-1.28378	-0.421934	0.491175	-0.743112	0.836418	0.0050318	-0.565281	1.32966	-0.667993	-0.0194414	-0.932645	-0.222194	0.028993
153.5	0.0682847	-0.174534	0.516493	-1.31641	-0.41208	0.489226	-0.723729	1.0634	0.0611951	-0.545788	1.42728	-0.60419	-0.334456	-0.840477	-0.273717	-0.0580384
154	0.122852	-0.315472	0.525944	-1.30518	-0.45105	0.405157	-0.737647	1.08209	0.297855	-0.573578	1.38351	-0.714385	-0.30226	-0.640618	-0.405402	-0.0382037
154.5	-0.0428758	-0.377139	0.489227	-1.2788	-0.410697	0.399193	-0.857154	1.18989	0.221465	-0.468855	1.38842	-0.555163	-0.360411	-0.745287	-0.692379	0.0731843
155	-0.234433	-0.491415	0.432309	-1.32049	-0.444844	0.442221	-0.839741	1.30002	0.301639	-0.524366	1.50595	-0.182212	-0.338075	-0.727697	-0.63628	-0.102302
155.5	-0.379535	-0.631113	0.465968	-1.34137	-0.438828	0.37161	-0.861489	1.19033	0.186892	-0.243294	1.41231	-0.0318895	-0.469904	-0.721944	-0.404164	-0.094308
156	-0.54796	-0.736973	0.595222	-1.39233	-0.407597	0.353434	-0.983145	1.01176	-0.0625636	-0.163852	1.42933	-0.204594	-0.359716	-0.702459	-0.329886	0.00776884
156.5	-0.584015	-0.790051	0.453672	-1.49095	-0.589147	0.339234	-0.968193	1.0448	-0.227352	-0.0756824	1.41371	-0.223586	-0.333352	-0.74658	-0.224991	0.0333812
157	-0.734531	-0.600301	0.364878	-1.48597	-0.588241	0.501202	-0.687981	1.08385	0.00819209	-0.200979	1.45132	-0.362861	-0.479028	-0.803903	-0.13715	-0.00462494
157.5	-0.718623	-0.682261	0.39835	-1.5178	-0.5453	0.616297	-0.664471	0.927385	0.229037	-0.181993	1.54222	-0.479266	-0.498388	-0.815689	-0.104179	-0.0204622
158	-0.767532	-0.743377	0.367045	-1.55152	-0.549567	0.674336	-0.631342	0.946345	0.377663	-0.141252	1.47226	-0.494782	-0.345171	-0.748116	-0.183096	0.0239141
158.5	-0.795142	-0.738362	0.55645	-1.58388	-0.521483	0.656387	-0.743656	0.924074	0.289735	-0.246698	1.45656	-0.542159	-0.00380124	-0.715627	-0.370856	-0.172906
159	-0.656904	-0.902909	0.566161	-1.71167	-0.546585	0.592833	-0.818685	0.88112	0.176921	-0.257164	1.4465	-0.631173	0.0441939	-0.662794	-0.46064	-0.179936
159.5	-0.528195	-0.873393	0.522551	-1.62994	-0.557036	0.538578	-1.01583	0.965096	0.119589	-0.340944	1.52085	-0.746499	-0.149715	-0.635872	-0.586417	-0.232428
160	-0.477624	-0.787898	0.659043	-1.66256	-0.424911	0.499394	-1.17972	1.14554	0.103839	-0.608599	1.48896	-0.779878	-0.32335	-0.663875	-0.490351	-0.342286
160.5	-0.507621	-0.715111	0.615091	-1.65843	-0.319749	0.468604	-1.10244	1.10761	0.476746	-0.780692	1.5919	-0.818688	-0.3484	-0.635155	-0.531807	-0.331205
161	-0.489533	-0.669843	0.473183	-1.76553	-0.331744	0.536622	-1.07295	1.10193	0.538311	-0.642129	1.53354	-0.801305	-0.185619	-0.612275	-0.514846	-0.317132
161.5	-0.352567	-0.685539	0.258345	-1.79813	-0.394869	0.642168	-1.20439	1.05523	0.565636	-0.505671	1.54593	-0.815479	-0.214707	-0.612395	-0.426446	-0.284166
162	-0.542976	-0.704748	0.31211	-1.80626	-0.428299	0.64918	-1.31997	1.14382	0.307565	-0.690028	1.51983	-0.78026	-0.169267	-0.580422	-0.486597	-0.296178
162.5	-0.746353	-0.71715	0.374905	-1.76651	-0.274545	0.658661	-1.3767	1.33304	0.210444	-0.710553	1.54424	-0.813272	-0.303754	-0.635521	-0.584539	-0.300419
163	-0.633259	-0.87281	0.382525	-1.67148	-0.306208	0.692248	-1.37478	1.29921	0.0771739	-0.792766	1.61861	-0.755668	-0.215898	-0.708045	-0.576773	-0.431373
163.5	-0.312932	-1.02352	0.402254	-1.70248	-0.303117	0.665835	-1.49327	1.33423	0.160653	-0.688688	1.54403	-0.825861	0.0692033	-0.727865	-0.523918	-0.475771
164	-0.228316	-0.880455	0.477004	-1.69809	-0.306964	0.640461	-1.43295	1.52347	0.333877	-0.747327	1.42677	-0.582824	0.26151	-0.695938	-0.363419	-0.329525
164.5	-0.26875	-0.800266	0.672212	-1.6167	-0.383688	0.637116	-1.37225	1.49278	0.569757	-0.765392	1.42165	-0.667228	0.236052	-0.681692	-0.313009	-0.455529
165	-0.153615	-0.705861	0.743507	-1.47268	-0.278233	0.588346	-1.23773	1.39488	0.662741	-0.688298	1.59741	-1.05636	0.194516	-0.600681	-0.275976	-0.423247
165.5	-0.234666	-0.566682	0.769015	-1.48895	-0.304471	0.657932	-1.35852	1.36432	0.764267	-0.86303	1.66575	-1.29195	0.291514	-0.652728	-0.214586	-0.473119
166	-0.31899	-0.50187	0.853255	-1.71824	-0.264197	0.711477	-1.28997	1.5359	0.831321	-0.879556	1.72418	-1.18364	0.433794	-0.577094	-0.153189	-0.358924
166.5	-0.452796	-0.635341	0.742949	-1.6027	-0.109359	0.651711	-1.2833	1.29075	0.646576	-0.996511	1.62718	-1.15769	0.395297	-0.554975	-0.178724	-0.339521
167	-0.440395	-0.846426	0.628958	-1.62915	-0.00473383	0.501301	-1.28494	0.989863	0.422616	-1.19723	1.67899	-1.0356	0.464334	-0.611626	-0.331953	-0.469838
167.5	-0.444797	-0.610106	0.751704	-1.61714	-0.0261198	0.578591	-1.09358	1.01608	0.374061	-1.1527	1.73479	-0.800814	0.450654	-0.528108	-0.566011	-0.455768
168	-0.548213	-0.545615	0.874016	-1.65144	-0.00010407	0.800253	-0.902401	0.848031	0.412627	-1.06497	1.81388	-0.907241	0.423845	-0.453754	-0.594091	-0.381363
168.5	-0.621635	-0.506281	0.91428	-1.69768	-0.0974421	0.848033	-0.885707	0.80392	0.413901	-0.876253	1.73428	-0.883225	0.0871191	-0.48177	-0.703935	-0.427566
169	-0.688007	-0.47655	0.834521	-1.67315	-0.0709513	0.80918	-0.875518	1.02915	0.698836	-0.719242	1.6723	-1.04806	0.165019	-0.511618	-0.561846	-0.354527
169.5	-0.806062	-0.404343	0.751361	-1.92053	0.0169782	0.729839	-0.596227	1.0439	0.96324	-0.664904	1.6761	-0.841488	0.275368	-0.556113	-0.312609	-0.263284
170	-0.606423	-0.510591	0.773748	-2.03207	0.108258	0.656113	-0.309397	0.869448	1.12087	-0.64346	1.71515	-0.885063	0.557611	-0.546272	-0.234973	-0.21851
170.5	-0.552267	-0.595767	0.66127	-2.07799	0.234091	0.645296	-0.213213	0.901268	0.901587	-0.666093	1.7266	-0.90143	0.610175	-0.361703	-0.473377	-0.340555
171	-0.567345	-0.58512	0.720858	-2.12464	0.107911	0.765417	-0.325098	0.920588	0.571002	-0.778236	1.7299	-0.979113	0.69088	-0.311958	-0.415147	-0.373109
171.5	-0.563021	-0.617065	0.893513	-2.14468	0.0893541	0.773863	-0.17308	0.942131	0.514619	-0.68488	1.58328	-1.11846	0.767341	-0.146897	-0.238259	-0.45507
172	-0.516981	-0.580907	0.949916	-2.07414	0.119321	0.755526	-0.156217	1.09727	0.456217	-0.638848	1.36834	-0.936535	0.862979	-0.0777281	-0.0201169	-0.410869
172.5	-0.480542	-0.589404	0.829362	-2.11011	0.213248	0.760843	-0.26587	1.03058	0.480618	-0.652743	1.38425	-0.915048	0.980766	-0.0599412	-0.0534472	-0.402053
173	-0.395869	-0.468668	0.773	-2.21658	0.306742	0.687551	-0.486438	1.02964	0.36663	-0.817545	1.28285	-1.00372	1.03799	-0.0337647	0.0031555	-0.26332
173.5	-0.370303	-0.251258	0.698393	-2.3673	0.13653	0.683075	-0.41519	1.10397	0.416961	-0.922483	1.43994	-1.02942	0.624902	-0.026185	-0.049928	-0.32019
174	-0.455228	-0.437005	0.47414	-2.47489	0.227385	0.694591	-0.487702	1.14052	0.325763	-0.917596	1.51385	-1.3212	0.684228	0.00717605	0.0634306	-0.366192
174.5	-0.655891	-0.41599	0.375935	-2.59356	0.260895	0.656722	-0.657787	1.06645	0.342844	-0.823445	1.62304	-1.26781	0.762083	0.0407772	-0.0416772	-0.319313
175	-0.721389	-0.35403	0.469404	-2.65099	0.185998	0.726677	-0.803041	1.06154	0.30037	-0.992563	1.72595	-0.713455	0.886282	0.0636534	-0.220047	-0.411925
175.5	-0.592159	-0.440749	0.542631	-2.63705	0.0569171	0.835263	-0.892157	0.991203	0.350547	-0.903943	1.80124	-0.675742	1.00463	0.0352132	-0.368013	-0.495532
176	-0.284857	-0.60895	0.69463	-2.65483	0.258989	0.990127	-1.16973	0.79125	0.432293	-0.626242	1.60296	-0.861072	1.03302	0.0258701	-0.43111	-0.413177
176.5	-0.045765	-0.409315	0.737844	-2.64018	0.0917479	0.924695	-1.3817	0.889397	0.611508	-0.524386	1.65788	-0.817435	0.895198	-0.030342	-0.499612	-0.315572
177	-0.342167	-0.314231	0.82168	-2.73089	0.0408956	0.879578	-1.40399	0.931688	0.972147	-0.444846	1.76087	-0.803618	0.993253	-0.0187607	-0.269943	-0.429963
177.5	-0.567456	-0.407961	0.702323	-2.81108	0.138962	0.869013	-1.49887	0.741967	1.08426	-0.514407	1.87992	-1.06541	0.992804	0.045017	-0.154239	-0.484819
178	-0.711936	-0.500833	0.661558	-2.93305	0.201881	0.841883	-1.53528	0.662282	1.05392	-0.508224	1.9575	-0.932353	1.08185	0.00386442	-0.318905	-0.565444
178.5	-0.985374	-0.471674	0.602651	-2.88786	0.0509946	0.893514	-1.7171	0.626113	0.855164	-0.567703	1.97507	-0.924617	1.41331	0.0599909	-0.481928	-0.4966
179	-0.929808	-0.417609	0.482771	-3.00128	0.0562989	0.817096	-1.38233	0.655514	0.839179	-0.460222	1.77821	-0.966231	1.44689	0.0657016	-0.331479	-0.470018
179.5	-0.838228	-0.528129	0.383094	-3.01884	0.120193	0.700251	-1.35535	0.466319	0.639639	-0.499871	1.81814	-0.877701	1.42848	0.0814482	-0.415098	-0.626414
180	-0.760031	-0.472883	0.380786	-3.10185	0.188655	0.87563	-1.39677	0.60487	0.32749	-0.463011	1.76261	-1.08642	1.26412	0.13286	-0.549341	-0.675315
180.5	-0.593612	-0.280104	0.510391	-3.15862	0.215088	0.951994	-1.33063	0.662167	0.342047	-0.594602	1.68126	-1.00716	1.15564	0.170745	-0.534557	-0.592176
181	-0.515861	-0.164259	0.499591	-3.31438	0.107634	0.921164	-1.24557	0.511437	0.335842	-0.662864	1.4663	-0.865551	1.24049	0.146446	-0.443798	-0.606566
181.5	-0.451357	-0.207257	0.630785	-3.19729	0.160911	0.848829	-1.19161	0.517538	0.518394	-0.677365	1.5662	-0.80898	1.32103	0.0722987	-0.39249	-0.594328
182	-0.379592	-0.134801	0.732142	-3.31194	0.163993	0.961332	-1.1289	0.42376	0.414055	-0.598341	1.71176	-0.641775	1.45429	-0.0521953	-0.381175	-0.720843
182.5	-0.342915	-0.170998	0.571986	-3.30182	0.152926	0.968064	-1.19381	0.49172	0.391971	-0.621812	1.6755	-0.596626	1.22516	0.036033	-0.454842	-0.727124
183	-0.432134	-0.165906	0.543338	-3.43335	0.168268	0.906432	-1.091	0.645018	0.352903	-0.607879	1.80126	-0.561445	1.23527	-0.0717692	-0.529315	-0.877269
183.5	-0.497535	-0.236326	0.469554	-3.37663	0.153545	0.954996	-1.27183	0.662249	0.569419	-0.513307	1.68967	-0.512908	1.59462	-0.162418	-0.856897	-0.700762
184	-0.601989	-0.267527	0.351104	-3.30674	-0.025741	0.957923	-1.30455	0.724426	0.726483	-0.278017	1.69119	-0.178115	1.5447	-0.167954	-0.722814	-0.607808
184.5	-0.672135	-0.348448	0.331465	-3.39518	-0.061089	0.914907	-1.24156	0.799549	0.773954	-0.225493	1.60708	-0.130027	1.62061	-0.214582	-0.659795	-0.682799
185	-0.865806	-0.329753	0.440614	-3.36814	0.0785755	0.95671	-1.31777	0.744049	0.741977	-0.254907	1.57204	-0.677832	1.50371	-0.262098	-0.678927	-0.669063
185.5	-0.869657	-0.223889	0.502205	-3.37774	0.134644	0.940175	-1.55569	0.751387	0.811705	-0.324997	1.64718	-0.778692	1.45834	-0.216974	-0.852131	-0.467487
186	-0.880621	-0.180705	0.56499	-3.37393	0.262012	0.935777	-1.45936	0.810325	0.686543	-0.189296	1.64153	-0.587542	1.49991	-0.157293	-0.596919	-0.4684
186.5	-0.872949	-0.213932	0.512155	-3.30607	0.248219	0.923252	-1.51529	0.570279	0.579766	-0.152611	1.43444	-0.414598	1.61781	-0.0957346	-0.556024	-0.458941
187	-0.958995	-0.397158	0.558239	-3.31154	0.323169	0.893163	-1.51149	0.308496	0.417416	-0.225576	1.34493	-0.304106	1.6575	-0.191972	-0.62558	-0.520815
187.5	-1.06236	-0.291178	0.476715	-3.13273	0.0952691	0.890707	-1.51548	0.476019	0.19714	-0.184209	1.1041	-0.0618699	1.82036	-0.290132	-0.647235	-0.599134
188	-0.923726	-0.172183	0.473574	-3.03402	0.0862687	0.894116	-1.31958	0.343489	0.204317	-0.0607682	1.02681	-0.0868273	1.63454	-0.368349	-0.577346	-0.502125
188.5	-0.702569	-0.153956	0.427816	-2.93534	0.114356	0.885054	-1.16741	0.113592	0.456356	0.0697959	0.918865	-0.135208	1.42762	-0.342549	-0.556698	-0.403115
189	-0.640876	0.0158382	0.332366	-2.91271	0.224828	0.840773	-1.26511	0.198425	0.534015	0.120563	1.02192	-0.00448275	1.4422	-0.477847	-0.66979	-0.375085
189.5	-0.795329	0.0650694	0.425477	-2.93352	0.184996	0.795288	-1.47108	0.27409	0.655503	0.164659	1.04734	0.132079	1.64056	-0.441235	-0.781738	-0.272917
190	-0.932368	0.0560315	0.299809	-2.90549	0.300694	0.942596	-1.36656	0.211733	0.691283	0.215575	1.19063	0.120794	1.81517	-0.421874	-0.834027	-0.284172
190.5	-1.05467	0.0333315	0.35597	-2.87205	0.333814	0.959031	-1.24455	0.252979	0.381401	0.093596	1.13657	0.139684	1.82533	-0.499482	-0.934321	-0.355279
191	-1.01509	-0.0781404	0.382507	-2.7466	0.240408	1.01776	-1.16196	0.176977	0.248194	0.0712144	1.15038	0.327419	1.80936	-0.477618	-0.847476	-0.461909
191.5	-0.988887	-0.063712	0.392221	-2.6481	0.207173	0.994263	-1.11482	0.127348	0.19855	0.0153242	0.994789	0.350402	1.70816	-0.503383	-0.751132	-0.569186
192	-1.01139	-0.217612	0.489633	-2.531	0.0810657	1.02652	-1.01211	0.0515974	0.192319	0.159185	0.874409	0.34449	1.64846	-0.551792	-0.786421	-0.489415
192.5	-1.18196	-0.139841	0.458402	-2.45743	0.242048	1.08905	-1.06879	0.106167	0.108081	0.256361	0.657864	0.286783	1.92615	-0.540349	-0.778838	-0.620084
193	-1.28087	-0.136985	0.503113	-2.49781	0.263566	1.08615	-1.15746	0.128491	0.325561	0.346941	0.656089	0.426811	1.892	-0.543788	-0.813761	-0.519907
193.5	-1.38006	0.0548187	0.544159	-2.49138	0.154807	1.03326	-1.09202	0.262018	0.668859	0.441643	0.654864	0.51223	1.49148	-0.514606	-0.719666	-0.575053
194	-1.29961	0.102154	0.487213	-2.48714	0.244681	1.02407	-1.08215	0.171393	0.711989	0.267134	0.674655	0.272384	1.40906	-0.506278	-0.645606	-0.5607
194.5	-1.20075	-0.0766841	0.317187	-2.40925	0.396403	0.899716	-1.10132	0.217847	0.37487	0.0189634	0.759669	0.367423	1.50622	-0.61966	-0.769142	-0.524815
195	-1.22509	-0.0076569	0.376215	-2.33388	0.290093	0.974103	-1.15142	0.249679	0.0439722	-0.0989261	0.749379	0.858918	1.45166	-0.756282	-0.727955	-0.569864
195.5	-1.36025	-0.113343	0.348855	-2.35477	0.257446	1.03221	-1.07952	0.187291	-0.248212	-0.0599733	0.650832	1.10932	1.53399	-0.684126	-0.501529	-0.642607
196	-1.37993	-0.13245	0.477574	-2.41219	0.197833	0.954987	-1.18658	-0.114041	-0.146382	-0.0792423	0.556356	0.976327	1.44024	-0.948595	-0.427317	-0.684135
196.5	-1.25441	-0.27468	0.440994	-2.43868	0.0842323	1.11893	-1.14872	-0.126301	-0.227528	-0.0761645	0.537946	1.02252	1.5048	-0.929667	-0.330496	-0.454442
197	-1.27619	-0.0575092	0.32411	-2.50381	0.0841358	1.16376	-1.13053	-0.161863	-0.0830071	0.154659	0.573893	0.87785	1.4589	-0.915854	-0.033115	-0.437601
197.5	-1.23768	-0.0356257	0.534146	-2.55937	0.2572	1.10795	-1.32216	-0.220308	0.132669	0.210131	0.67371	0.698351	1.35166	-0.919995	-0.238184	-0.405249
198	-1.18461	0.00637421	0.453354	-2.6061	0.224485	1.12431	-1.28093	-0.241431	0.367465	0.200854	0.731133	0.711705	1.53621	-0.9096	-0.464877	-0.41955
198.5	-1.32448	-0.106179	0.388662	-2.67684	0.225075	1.05253	-1.19209	-0.179934	0.333244	0.124425	0.874629	0.719324	1.94087	-0.912085	-0.789049	-0.394773
199	-1.37217	-0.0427145	0.432807	-2.68392	0.268152	1.05397	-0.993702	-0.259161	0.185862	0.221376	0.84533	0.809122	1.80349	-1.01788	-0.737682	-0.389869
199.5	-1.64072	-0.123991	0.349253	-2.70961	0.38636	1.08647	-0.899899	-0.36263	-0.00245681	0.433669	1.06364	0.878363	1.53186	-1.01608	-0.73658	-0.523797
200	-1.75084	0.0965153	0.341842	-2.60676	0.145231	1.08975	-1.00729	-0.214379	-0.147705	0.470795	1.10366	0.883913	1.44926	-1.07574	-0.812972	-0.564776
200.5	-1.69985	0.0897136	0.408695	-2.63512	0.213247	1.0886	-1.19891	-0.13745	-0.135467	0.417206	0.930169	1.11926	1.35045	-1.06731	-0.72364	-0.574285
201	-1.74891	0.245408	0.418881	-2.69505	0.142784	0.907081	-1.11292	-0.0951612	-0.0725468	0.333764	0.811994	1.0457	1.33704	-1.1188	-0.84699	-0.569767
201.5	-1.79022	0.326486	0.408848	-2.72029	0.0964851	0.906098	-0.887973	-0.159112	0.121649	0.223822	0.792881	1.09692	1.45933	-1.18995	-0.932534	-0.417236
202	-1.85034	0.32651	0.402428	-2.77373	0.13645	0.932193	-0.99851	-0.186149	0.308785	0.165973	0.621843	1.13063	1.57065	-1.28779	-1.0126	-0.377472
202.5	-1.62568	0.331891	0.447154	-2.67246	0.108693	0.95922	-1.11708	-0.187122	0.186298	0.354637	0.433261	1.45969	1.3725	-1.34139	-1.00825	-0.419636
203	-1.57884	0.170765	0.373188	-2.59236	-0.0649601	1.02497	-1.20905	-0.132313	0.126881	0.389426	0.325994	1.5983	1.32834	-1.5113	-1.10807	-0.352547
203.5	-1.58842	0.0466431	0.334217	-2.59795	-0.00777381	1.09763	-1.26331	0.0528917	0.251837	0.3568	0.112013	1.63494	1.69282	-1.42193	-1.08889	-0.386748
204	-1.33968	0.172532	0.45094	-2.62585	-0.0861891	1.10334	-1.11178	0.0794524	0.174384	0.234395	-0.000188998	1.97466	1.85081	-1.52078	-0.944259	-0.344289
204.5	-1.42347	0.248543	0.467628	-2.74325	0.00208511	1.16251	-1.10703	0.0324365	0.260142	0.249962	-0.0619332	2.0156	1.8355	-1.48826	-0.759835	-0.356829
205	-1.62555	0.24263	0.309876	-2.6718	0.067747	1.11247	-1.13064	-0.17013	0.139244	0.380257	-0.115677	1.55211	1.78789	-1.45688	-0.554446	-0.282444
205.5	-1.84088	0.486927	0.259988	-2.62478	0.166922	1.20604	-1.2093	0.0392579	0.0919153	0.282041	-0.252848	1.51951	1.77858	-1.42603	-0.492249	-0.187579
206	-1.87793	0.429326	0.265274	-2.53968	0.0909724	1.2809	-1.02131	0.0740422	0.011097	0.261975	-0.284118	1.79021	1.6984	-1.43092	-0.492413	-0.243761
206.5	-1.72091	0.348067	0.218414	-2.49048	0.103744	1.34418	-1.09261	0.0297612	-0.132133	0.240943	-0.134205	1.89051	1.77581	-1.38559	-0.524951	-0.193373
207	-1.33942	0.321514	0.192862	-2.42968	0.0611411	1.3425	-1.16003	-0.210608	-0.291638	0.28716	-0.0672397	1.90429	1.93646	-1.4285	-0.710236	-0.063727
207.5	-1.35095	0.339212	0.195649	-2.3407	0.00757891	1.28321	-0.974526	-0.117399	-0.362001	0.392459	0.035256	1.92788	1.90202	-1.35719	-1.02709	-0.0107775
208	-1.30084	0.364883	0.318081	-2.20309	0.0508473	1.32839	-0.695035	-0.339006	-0.0960737	0.544298	0.376863	1.99143	1.72696	-1.47243	-1.15285	-0.0631398
208.5	-1.46221	0.469473	0.321032	-2.02444	0.169933	1.3199	-0.600814	-0.333553	-0.0236582	0.55476	0.30715	1.96354	1.43518	-1.61643	-1.17987	-0.160967
209	-1.56789	0.633495	0.197346	-2.0596	0.137269	1.34139	-0.79844	-0.385817	0.101898	0.757816	0.404648	2.13786	1.35246	-1.62288	-1.0959	-0.0774226
209.5	-1.57842	0.653071	0.211289	-1.84435	-0.0358925	1.24078	-0.924415	-0.396788	0.252092	0.759201	0.320903	2.35762	1.51435	-1.59569	-0.873199	-0.0154418
210	-1.35369	0.66643	0.318911	-1.83906	-0.0325349	1.20048	-0.827257	-0.642339	0.454335	0.751911	0.544865	2.41573	1.65247	-1.60406	-0.56905	0.0221381
210.5	-1.44595	0.687558	0.269769	-1.70254	0.00962728	1.09915	-0.815311	-0.486718	0.0977668	0.567784	0.436983	2.39105	1.72492	-1.54898	-0.518593	0.0251808
211	-1.53728	0.655127	0.257444	-1.54918	0.048418	1.23984	-0.754428	-0.530438	-0.218658	0.631871	0.330485	2.40046	1.69384	-1.61043	-0.54385	-0.0526917
211.5	-1.49002	0.703483	0.340485	-1.48387	0.104462	1.29176	-0.787143	-0.507468	-0.293917	0.66951	0.334408	2.52434	1.64985	-1.60608	-0.603261	0.0157175
212	-1.44029	0.700118	0.419852	-1.46827	0.0106082	1.30739	-0.884839	-0.41258	-0.274938	0.722807	0.357354	2.41788	1.58818	-1.47977	-0.536847	-0.0396282
212.5	-1.68201	0.798046	0.50946	-1.48916	0.0374509	1.223	-1.02702	-0.351484	-0.260294	0.976035	0.41576	2.4385	1.80792	-1.46302	-0.649893	-0.0578068
213	-1.68806	0.852895	0.604892	-1.48931	0.0111709	1.25739	-1.0766	-0.431415	-0.155581	1.12635	0.375592	2.35166	1.69289	-1.42814	-0.56377	0.0482496
213.5	-1.73542	0.943426	0.636319	-1.44541	-0.0393685	1.30094	-1.07955	-0.330561	-0.00461087	0.978247	0.321344	2.3274	1.45447	-1.32792	-0.577012	0.0751139
214	-1.81508	0.907983	0.712878	-1.32932	-0.0468134	1.46071	-1.09605	-0.405643	0.0859998	0.872559	0.147946	2.15094	1.37818	-1.30328	-0.272841	0.132205
214.5	-2.04731	0.824082	0.522817	-1.39116	0.00149015	1.31998	-1.17804	-0.391778	0.248902	0.893355	0.0786271	2.26769	1.42595	-1.39115	-0.357239	0.231386
215	-2.144	0.793091	0.39245	-1.31147	-0.0545132	1.30683	-1.05505	-0.414294	0.454777	0.893889	-0.104514	2.8447	1.38082	-1.41496	-0.421373	0.190309
215.5	-2.12135	0.6655	0.380314	-1.36251	-0.0582165	1.37579	-1.03904	-0.481067	0.285138	0.970646	0.0290316	3.1141	1.25334	-1.51258	-0.465628	0.0931181
216	-2.19396	0.558996	0.487565	-1.35024	0.0713117	1.4138	-1.00601	-0.640424	0.0572156	0.871646	-0.0350284	2.99242	1.28291	-1.69556	-0.479284	0.189978
216.5	-1.98111	0.67508	0.508044	-1.42712	-0.0949799	1.3604	-0.94783	-0.623729	-0.039097	0.984578	0.0759505	2.91635	1.28385	-1.67221	-0.714247	0.266267
217	-1.88046	0.736554	0.495785	-1.43589	-0.0677289	1.29513	-0.787038	-0.622112	0.149827	1.02268	-0.0393757	2.78989	1.25689	-1.60844	-0.618298	0.196633
217.5	-1.6366	0.655178	0.287692	-1.4023	0.0866441	1.37003	-0.716285	-0.781479	0.0473063	1.13048	-0.0356898	2.70189	1.29556	-1.59373	-0.521909	0.193118
218	-1.57156	0.680254	0.253638	-1.41842	0.0468229	1.42961	-0.909932	-0.914975	-0.0257758	1.30837	0.012229	2.73664	1.38281	-1.58533	-0.68673	0.184818
218.5	-1.72146	0.700654	0.119606	-1.26584	-0.0426699	1.36506	-1.00758	-0.83444	-0.0293521	1.53033	0.212137	2.70365	1.54113	-1.48822	-0.681608	0.0717663
219	-1.62749	0.522319	-0.0601498	-1.171	-0.0827633	1.27926	-0.895093	-0.918889	-0.134446	1.50213	0.101503	2.69995	1.50262	-1.66602	-0.742045	0.115276
219.5	-1.7185	0.433714	-0.0954342	-1.06957	-0.0918567	1.34331	-0.951524	-0.869364	-0.273648	1.54743	0.22529	2.53986	1.28539	-1.71952	-0.852091	0.0480916
220	-1.87951	0.523945	-0.133661	-1.02266	-0.0376913	1.25995	-1.21485	-0.79734	-0.16674	1.43528	0.210724	2.55702	1.21437	-1.74955	-0.953387	-0.0235166
220.5	-1.98372	0.519638	-0.147471	-0.902385	-0.010982	1.15248	-1.28941	-0.751876	0.0513853	1.40977	0.372089	2.68256	1.03224	-1.6539	-0.639004	0.171103
221	-1.94957	0.539082	-0.14521	-1.00186	-0.0276054	1.16416	-1.24755	-0.819556	0.361558	1.32165	0.413069	2.57187	1.03971	-1.60428	-0.340488	0.107615
221.5	-1.88235	0.558181	-0.0331627	-1.14809	0.122374	1.24885	-1.34546	-0.787719	0.374373	1.29377	0.582613	2.61522	1.15064	-1.62531	-0.259784	0.0299828
222	-1.92209	0.698162	0.0504834	-1.03575	0.118466	1.12611	-1.42829	-0.7137	0.38549	1.39527	0.706007	2.72384	1.1225	-1.54065	-0.252511	-0.0595814
222.5	-1.88147	0.628069	-0.0948955	-1.00385	0.0997352	1.2027	-1.44695	-0.786009	0.407859	1.2734	0.541796	2.78136	0.943466	-1.71763	-0.483591	-0.0250045
223	-1.91952	0.535819	-0.0492533	-0.832939	0.166921	1.13981	-1.51813	-0.583651	0.140939	1.14675	0.615029	2.8909	0.971735	-1.85072	-0.731187	-0.0833237
223.5	-1.83587	0.319631	-0.031055	-0.643554	0.0835629	1.24455	-1.5707	-0.560409	-0.00427303	1.09922	0.729269	2.81618	1.12743	-1.94271	-0.837851	-0.0382179
224	-1.75374	0.339086	-0.0847296	-0.641828	0.0210451	1.28669	-1.54696	-0.490948	-0.0348729	1.07488	0.662522	3.18201	1.26733	-1.75182	-0.804207	0.0175617
224.5	-1.74298	0.43576	0.0276125	-0.540267	0.0546859	1.29903	-1.50382	-0.515877	0.0301394	1.17235	0.552002	3.0684	1.12533	-1.75673	-0.631007	-0.0445167
225	-1.91964	0.432223	0.0393551	-0.513235	0.0706967	1.15228	-1.53342	-0.697233	0.0830997	1.43344	0.525977	2.55593	1.23384	-1.76272	-0.429674	0.103357
225.5	-2.09601	0.653686	-0.0292902	-0.583009	0.142143	1.16779	-1.73117	-0.56705	0.336474	1.43069	0.517928	2.30332	1.06437	-1.62242	-0.449566	0.119067
226	-2.23364	0.709978	0.025752	-0.549356	0.13309	1.1312	-1.53709	-0.428602	0.267625	1.51917	0.400336	2.56514	1.02846	-1.65733	-0.501925	-0.00322906
226.5	-2.35274	0.525617	-0.140734	-0.577893	0.0659471	1.12036	-1.39274	-0.673987	0.337701	1.3632	0.381941	2.58891	1.03912	-1.66191	-0.469797	-0.0593935
227	-2.23107	0.554003	-0.160977	-0.764138	-0.00555953	1.28238	-1.36113	-0.822703	0.266279	1.2947	0.638254	2.72347	0.970545	-1.55374	-0.460861	0.0324516
227.5	-2.05449	0.525624	0.0131052	-0.708523	0.0357005	1.18405	-1.21304	-0.788337	0.224415	1.17814	0.682357	2.85765	0.884134	-1.55201	-0.528585	0.0890886
228	-1.87605	0.494277	0.112342	-0.638434	0.0502875	1.21659	-0.972893	-0.925573	0.253709	1.12862	0.749541	2.82893	0.764639	-1.54516	-0.622734	0.188739
228.5	-1.84744	0.623243	-0.0122888	-0.662023	0.131125	1.25176	-0.745691	-0.995893	0.378507	1.24683	0.62838	2.69963	0.470034	-1.53657	-0.761963	0.127706
229	-1.91645	0.638759	0.0302869	-0.661344	0.0401007	1.36602	-0.470807	-0.769221	0.433902	1.20035	0.601686	2.91505	0.409646	-1.68936	-0.681626	0.295942
229.5	-2.00057	0.591523	0.188464	-0.609521	0.0825079	1.41146	-0.307822	-0.846586	0.425488	1.12877	0.437481	3.04446	0.551566	-1.56779	-0.640545	0.42322
230	-2.0491	0.603465	0.172172	-0.504842	0.10224	1.43661	-0.17647	-0.853682	0.572295	1.2621	0.63087	2.91563	0.539459	-1.64593	-0.539838	0.391761
230.5	-2.03597	0.631013	0.230398	-0.526279	0.0474835	1.38805	-0.181603	-0.84555	0.376244	1.34076	0.581871	2.87884	0.649103	-1.69478	-0.58373	0.366413
231	-2.07987	0.641601	0.302423	-0.410933	0.112398	1.43255	-0.420409	-0.972652	0.500762	1.49428	0.586745	3.07239	0.526583	-1.70875	-0.5215	0.299762
231.5	-2.12612	0.598281	0.379536	-0.293473	0.0256647	1.43088	-0.617894	-0.884546	0.340595	1.27002	0.606037	2.93881	0.554333	-1.65853	-0.4681	0.274965
232	-2.10195	0.576914	0.394099	-0.137852	0.010194	1.22498	-0.753252	-0.842563	0.397145	1.35162	0.627149	2.84772	0.551649	-1.62983	-0.486399	0.254714
232.5	-1.76043	0.46933	0.304065	-0.132176	0.0388882	1.26003	-0.987088	-0.688027	0.356718	1.22487	0.710978	2.87051	0.63985	-1.55201	-0.638575	0.280843
233	-1.51918	0.654154	0.176757	-0.266124	0.184982	1.25991	-1.05445	-0.524956	0.533896	1.26518	0.798308	2.86907	0.821763	-1.47724	-0.393636	0.355772
233.5	-1.47551	0.650329	0.17153	-0.155918	0.150448	1.1889	-1.15518	-0.43254	0.796243	1.20132	0.964853	2.89265	0.513733	-1.48265	-0.277123	0.39017
234	-1.45459	0.67156	0.181917	-0.0647074	0.263795	1.28586	-1.31577	-0.462825	0.709439	1.19826	0.869088	2.5399	0.425948	-1.63331	-0.242362	0.294728
234.5	-1.48622	0.684057	0.0725228	-0.02444	0.290562	1.20468	-1.31085	-0.366988	0.665107	1.27946	0.848429	2.5409	0.40323	-1.5708	-0.381743	0.349104
235	-1.63568	0.57993	-0.0549163	0.143424	0.0425009	1.21992	-1.1465	-0.201838	0.626513	1.12978	0.816673	3.19634	0.470892	-1.50752	-0.38194	0.294897
235.5	-1.49828	0.450353	-0.0494793	0.0950398	0.0798019	1.31645	-0.877723	-0.332296	0.634454	1.00788	0.953058	3.39147	0.486773	-1.65544	-0.411127	0.186014
236	-1.30431	0.583937	-0.104531	0.15275	0.0360621	1.36166	-0.716454	-0.447695	0.731868	0.868563	0.939696	3.18096	0.508349	-1.59623	-0.568708	0.283404
236.5	-1.08105	0.557785	-0.0358888	0.190044	0.143445	1.3969	-0.69709	-0.559452	0.921546	0.601643	0.982491	2.86935	0.420682	-1.65639	-0.566091	0.212901
237	-0.979087	0.54476	0.0855271	0.208022	0.139905	1.39464	-0.571589	-0.497963	0.991459	0.542918	0.872859	2.81952	0.453097	-1.69879	-0.381202	0.20111
237.5	-1.17144	0.53541	0.208293	0.0701232	0.224528	1.39594	-0.539034	-0.749511	0.893981	0.594772	0.919767	2.71523	0.36302	-1.71834	-0.274959	0.183091
238	-1.32327	0.58042	0.313625	0.115683	0.287461	1.36084	-0.368873	-0.756326	0.836277	0.630438	0.987496	2.77836	0.519301	-1.69779	-0.28606	0.105936
238.5	-1.46225	0.58248	0.261884	0.187192	0.385133	1.32394	-0.37782	-0.727949	0.709852	0.656851	0.965397	2.75692	0.640359	-1.727	-0.368714	0.0476322
239	-1.3571	0.479546	0.139123	0.174494	0.486093	1.25823	-0.272236	-0.766034	0.644651	0.56562	1.01431	2.70459	0.62449	-1.68794	-0.424243	0.0328177
239.5	-1.25538	0.348591	0.0892126	0.21171	0.292901	1.38408	-0.213232	-0.794369	0.543167	0.472848	1.14925	2.50761	0.502296	-1.69163	-0.350537	-0.0492412
240	-1.29197	0.426931	0.0794533	0.119167	0.385318	1.29809	-0.370305	-0.631505	0.537181	0.344507	1.13411	2.49536	0.342422	-1.65637	-0.289296	-0.0910578
240.5	-1.32688	0.55693	0.116764	0.108629	0.248272	1.26021	-0.465168	-0.578369	0.75203	0.374334	1.11974	2.4048	0.272653	-1.64809	-0.35153	-0.114404
241	-1.32048	0.50201	0.320706	0.0280619	0.216273	1.31841	-0.500958	-0.58723	0.905754	0.470129	1.21498	2.44603	0.260175	-1.52065	-0.313608	-0.168003
241.5	-1.13156	0.65838	0.302112	0.0593029	0.260439	1.41227	-0.585639	-0.534149	0.886778	0.511213	1.1554	2.44768	0.349943	-1.63864	-0.374511	-0.0917739
242	-1.01137	0.629779	0.238262	0.0258737	0.380206	1.50475	-0.515585	-0.450643	0.885718	0.440663	1.15151	2.30072	0.334272	-1.60239	-0.413598	-0.087191
242.5	-1.009	0.514195	0.343183	-0.059067	0.424475	1.64322	-0.567588	-0.438673	0.874438	0.366844	1.27784	2.44996	0.162358	-1.72581	-0.379037	-0.205014
243	-1.00153	0.503038	0.247773	-0.152725	0.44737	1.69406	-0.590803	-0.359778	0.880168	0.286058	1.2718	2.59617	0.116473	-1.65967	-0.392615	-0.258103
243.5	-1.05156	0.303589	0.233149	-0.0940251	0.590686	1.60949	-0.60726	-0.253205	0.698626	0.292394	1.11535	2.69614	0.374169	-1.62922	-0.539312	-0.276435
244	-0.92939	0.375858	0.151556	-0.134633	0.546003	1.48302	-0.798335	-0.134563	0.738766	0.524076	1.21193	2.93872	0.530224	-1.4481	-0.555133	-0.221084
244.5	-0.807604	0.395317	0.240243	-0.178238	0.47156	1.61568	-0.802295	-0.24577	1.00936	0.798741	1.2592	2.87773	0.399491	-1.46883	-0.412206	-0.320302
245	-0.746034	0.431157	0.330299	0.0168951	0.587683	1.62978	-0.785499	-0.426179	1.06882	0.819736	1.28637	2.32261	0.375128	-1.43555	-0.402393	-0.330067
245.5	-0.629821	0.580423	0.508194	0.21378	0.644488	1.66017	-0.946979	-0.302622	1.14147	0.755973	1.31161	2.2877	0.357158	-1.28547	-0.428663	-0.186028
246	-0.699016	0.622579	0.461936	0.21738	0.609584	1.65472	-0.825218	-0.184571	1.2021	0.558173	1.2915	2.51766	0.427822	-1.24565	-0.439822	-0.404628
246.5	-0.954208	0.445616	0.486359	0.288223	0.652815	1.62189	-0.803352	-0.283809	1.19695	0.542361	1.18347	2.54159	0.34016	-1.25601	-0.481743	-0.415138
247	-0.865106	0.435736	0.519245	0.365241	0.695812	1.51599	-0.764752	-0.467667	1.16165	0.46118	1.30401	2.53848	0.441286	-1.23548	-0.542899	-0.217132
247.5	-0.953492	0.595452	0.588959	0.523815	0.5264	1.58019	-0.767022	-0.390051	0.941203	0.357881	1.23992	2.67679	0.456963	-1.25913	-0.764835	-0.17813
248	-1.09761	0.653573	0.55142	0.610872	0.47397	1.52487	-0.671796	-0.635596	0.742754	0.351939	1.30159	2.64972	0.28753	-1.21964	-0.450906	-0.202494
248.5	-0.92859	0.738847	0.579558	0.55148	0.571446	1.61419	-0.591213	-0.742458	0.932344	0.512181	1.16133	2.6559	-0.0846311	-1.15017	-0.409968	-0.0969238
249	-0.698535	0.715353	0.727743	0.587112	0.521533	1.53161	-0.74261	-0.532204	1.20611	0.414873	1.20526	2.71153	-0.0879828	-1.1341	-0.307955	-0.0734266
249.5	-0.60852	0.722074	0.79499	0.471029	0.534566	1.47757	-0.778597	-0.543302	1.45812	0.268984	1.19736	2.81769	0.0454949	-1.01874	-0.060668	0.0077137
250	-0.646747	0.615161	0.661359	0.459587	0.588939	1.53926	-0.728741	-0.56545	1.60914	0.170734	1.28325	2.8231	0.0568624	-0.989779	0.0249013	0.06317
250.5	-0.501516	0.520481	0.505643	0.625922	0.552989	1.58454	-0.775406	-0.486356	1.41458	0.125805	1.53841	2.77418	0.193604	-0.915812	-0.0584316	-0.120139
251	-0.351317	0.526615	0.471838	0.503344	0.619187	1.57123	-0.649307	-0.543165	1.32471	0.13724	1.64308	2.85413	0.22495	-0.971687	-0.334561	-0.1742
251.5	-0.379634	0.532933	0.428048	0.506305	0.652139	1.56556	-0.429324	-0.453339	1.38455	0.123963	1.64035	2.89122	0.161212	-0.885154	-0.704195	-0.244426
252	-0.396409	0.651473	0.423199	0.596597	0.666755	1.49959	-0.473559	-0.349711	1.46007	0.444041	1.52855	2.87158	0.155695	-0.76261	-0.617045	-0.296991
252.5	-0.332324	0.588234	0.606203	0.63757	0.808282	1.56714	-0.491118	-0.149416	1.40529	0.487389	1.50644	2.91087	0.183225	-0.686716	-0.571096	-0.222994
253	-0.175839	0.688487	0.576069	0.616756	0.84011	1.67843	-0.506933	-0.128337	1.52436	0.478763	1.54442	2.84636	0.152703	-0.591493	-0.43073	-0.276842
253.5	-0.23032	0.852089	0.540664	0.543486	0.711858	1.60099	-0.365266	0.078428	1.59861	0.309383	1.36182	2.78947	-0.249934	-0.434602	-0.213183	-0.233917
254	-0.209306	0.671062	0.436548	0.672462	0.762698	1.51433	-0.351229	0.031996	1.4834	0.280369	1.28998	2.35202	-0.332649	-0.527902	-0.0652138	-0.29193
254.5	-0.215853	0.582694	0.3041	0.760908	0.764022	1.63781	-0.39928	-0.0235568	1.20412	0.131009	1.45885	2.25512	-0.271495	-0.486892	-0.123861	-0.21796
255	-0.324114	0.515994	0.392101	0.809187	0.636152	1.72387	-0.291769	0.153443	0.996288	0.243935	1.36611	2.76392	-0.131208	-0.438953	-0.204993	-0.384649
255.5	-0.105902	0.351855	0.427696	0.832014	0.855883	1.81833	-0.225	0.0897629	1.00489	0.249553	1.12554	2.95689	-0.122204	-0.397405	-0.145341	-0.367342
256	0.0238449	0.336408	0.400526	0.78637	0.77543	1.73508	-0.249279	-0.114631	1.32186	0.333436	1.20887	2.67516	-0.174309	-0.317182	-0.037215	-0.44608
256.5	0.336788	0.367013	0.579332	0.793754	0.661233	1.70406	-0.0648959	-0.0573204	1.54432	0.424669	1.36319	2.6605	-0.114481	-0.289244	-0.0558877	-0.340234
257	0.321624	0.448717	0.554716	0.907314	0.795657	1.72285	0.157816	-0.0433108	1.74777	0.641043	1.34178	2.5837	-0.138871	-0.373371	0.0912392	-0.4042
257.5	0.0690338	0.378429	0.45645	0.808959	0.771222	1.69513	0.130545	-0.239967	1.80814	0.821725	1.53828	2.54035	-0.393206	-0.411475	-0.153695	-0.28667
258	-0.14081	0.402384	0.334869	0.763487	0.834044	1.70505	0.0475619	-0.150781	1.61589	0.679447	1.48322	2.54216	-0.158677	-0.354052	-0.397308	-0.338861
258.5	-0.345525	0.326153	0.282565	0.792565	0.832076	1.77232	0.0395205	-0.289509	1.55835	0.614263	1.59676	2.62406	0.0895437	-0.314065	-0.542851	-0.489512
259	-0.464533	0.318179	0.332276	0.82683	0.873622	1.7435	-0.0350458	-0.375118	1.38968	0.507605	1.54012	2.57452	0.0818712	-0.310847	-0.597058	-0.519216
259.5	-0.370839	0.301275	0.211281	0.829045	0.847523	1.80963	-0.155271	-0.257879	1.23258	0.457059	1.87587	2.53435	-0.208112	-0.2972	-0.690788	-0.52774
260	-0.214816	0.245563	0.289204	0.869509	0.769562	1.81	-0.17044	-0.0866137	1.03079	0.595458	1.78319	2.49084	-0.197586	-0.271342	-0.729141	-0.622601
260.5	-0.35569	0.297356	0.320877	0.894685	0.906634	1.77996	-0.0993385	-0.06607	1.16294	0.731801	1.69835	2.47244	-0.196145	-0.285067	-0.605718	-0.672883
261	-0.333748	0.37727	0.231996	0.870888	0.993949	1.75097	0.00997585	0.00503437	1.29105	0.76488	1.45843	2.5297	-0.269589	-0.240032	-0.39981	-0.664406
261.5	-0.107365	0.313355	0.219842	0.738536	0.927441	1.83855	-0.000212731	0.0425008	1.41508	0.828314	1.29938	2.39702	-0.247735	-0.26814	-0.32744	-0.658575
262	-0.114212	0.386466	0.395235	0.563011	1.03547	1.83333	-0.0164433	0.187297	1.68118	0.769138	1.34365	2.39201	-0.265799	-0.243022	-0.185917	-0.659485
262.5	-0.063268	0.309277	0.194341	0.590699	1.1287	1.68512	-0.0438364	0.108072	1.44969	0.715501	1.40031	2.45976	-0.356532	-0.142033	0.0727743	-0.61204
263	-0.106625	0.197196	0.116619	0.537153	1.08347	1.69484	0.149268	0.260711	1.13274	0.6672	1.32808	2.68582	-0.564747	-0.181882	0.204115	-0.654632
263.5	0.0246873	-0.00813332	0.215403	0.496597	1.2578	1.75112	0.164094	0.306507	1.06914	0.775177	1.0597	2.59637	-0.280359	-0.304919	0.183582	-0.581702
264	0.0223519	0.122597	0.2101	0.586714	1.14004	1.75833	0.359148	0.365643	1.03623	0.773833	1.02405	2.91019	-0.214646	-0.210749	0.087433	-0.522775
264.5	0.00673203	0.130626	0.341295	0.607893	1.20837	1.75745	0.293551	0.349308	1.28234	0.678334	0.966836	2.9676	-0.311525	-0.196052	0.0502426	-0.567546
265	0.210851	0.0938696	0.407868	0.569618	1.36433	1.76747	0.164238	0.460507	1.51147	0.704437	1.16965	2.26861	-0.248193	-0.141467	0.00586584	-0.509214
265.5	0.340027	0.180778	0.409955	0.649731	1.37601	1.79147	-0.00458867	0.488099	1.49314	0.612386	1.14916	2.12544	-0.0484668	-0.151642	-0.139462	-0.336669
266	0.331693	0.426311	0.508128	0.728413	1.42758	1.67606	0.0590513	0.710152	1.51755	0.581464	1.06142	2.3353	-0.117404	-0.112166	-0.207205	-0.383618
266.5	0.136024	0.320066	0.471302	0.760341	1.37824	1.84593	-0.0512504	0.46784	1.60454	0.612859	0.887817	2.50857	-0.0489521	-0.0897236	-0.270093	-0.523764
267	0.0800499	0.204534	0.547717	0.820327	1.2773	1.86334	-0.0134508	0.345021	1.56006	0.384728	0.916208	2.7512	0.000276613	-0.0714669	-0.277211	-0.422979
267.5	0.13822	0.151093	0.430088	0.854296	1.31317	1.81351	0.10926	0.267626	1.5667	0.290929	0.860554	2.80456	0.0208529	-0.000155677	-0.301538	-0.358866
268	0.139508	0.226299	0.400106	0.956431	1.28042	1.84373	0.152787	0.0901365	1.58124	0.264887	1.04853	2.72707	-0.369251	-0.0608663	-0.186226	-0.387479
268.5	0.102246	0.18093	0.382871	0.920128	1.44215	1.89549	0.172477	0.0921648	1.62503	0.237548	1.06	2.74152	-0.708484	-0.0502243	-0.256693	-0.367463
269	0.177503	0.135817	0.397015	0.930384	1.44366	1.83845	-0.115428	0.210146	1.78655	0.290253	1.09903	2.8099	-0.597942	-0.146031	-0.267368	-0.262093
269.5	0.268424	0.260406	0.550135	0.890949	1.3679	1.73744	-0.30249	0.206283	1.95457	0.380907	1.27734	3.09559	-0.472321	-0.112335	-0.262347	-0.239144
270	0.462155	0.184236	0.525409	0.856714	1.3165	1.74731	-0.42909	0.139607	2.00506	0.384164	1.44518	3.0687	-0.378539	-0.168583	-0.0345376	-0.205527
270.5	0.577485	0.178338	0.532411	0.897715	1.37514	1.8187	-0.408545	0.208629	1.65882	0.377546	1.27665	2.9842	-0.269624	-0.205619	-0.0486864	-0.211057
271	0.447937	0.12391	0.531616	1.02827	1.35601	1.7732	-0.509508	0.224215	1.33649	0.47044	1.19339	3.00963	-0.317521	-0.108516	0.0300759	-0.118907
271.5	0.299266	0.126641	0.555571	0.971385	1.26942	1.84474	-0.44644	0.228239	1.10409	0.410482	1.03807	3.07386	-0.392894	0.043237	0.273933	-0.0602194
272	0.103686	0.115537	0.506744	1.07892	1.42042	1.78627	-0.372447	0.390631	1.23935	0.240215	0.9851	3.08124	-0.216417	0.0237454	0.374417	-0.150951
272.5	0.261236	0.180671	0.41267	1.09017	1.40306	1.73014	-0.331425	0.593619	1.22435	0.179606	1.11883	3.0402	-0.00905038	0.143015	0.399968	-0.299923
273	0.216908	0.230432	0.311473	1.10133	1.43999	1.72025	-0.38943	0.54097	1.43618	0.174412	0.929358	3.09621	-0.0841246	0.190672	0.391487	-0.309535
273.5	0.0572578	0.298991	0.263322	1.07671	1.50093	1.78768	-0.467511	0.848407	1.40526	0.291794	1.01921	2.91944	-0.361995	0.344813	0.716045	-0.219949
274	-0.0403656	0.287631	0.083619	0.985795	1.42499	1.84011	-0.39745	0.827235	1.64	0.25447	0.843471	2.66784	-0.47623	0.391771	0.755293	-0.159323
274.5	0.0896333	0.200849	0.15472	1.00164	1.48152	1.68681	-0.46685	0.795578	1.68415	0.236958	0.802948	2.66647	-0.423015	0.299114	0.453073	-0.0634809
275	0.114784	0.139771	0.188158	0.920389	1.33532	1.6538	-0.491531	0.844197	1.89283	0.28066	0.652123	3.2164	-0.280939	0.378758	0.0668093	-0.15519
275.5	0.124828	0.155573	0.162062	0.807265	1.46324	1.70343	-0.246594	0.750191	1.94055	0.260566	0.867683	3.27271	-0.242229	0.374639	-0.178504	-0.18111
276	0.094336	0.0115562	0.202015	0.817815	1.53789	1.74549	-0.388683	0.585623	1.90394	0.433912	0.625679	3.01325	-0.305733	0.464065	-0.207348	-0.117544
276.5	0.229692	0.191801	0.277409	0.766235	1.38095	1.76376	-0.401982	0.642118	1.8414	0.549038	0.648701	3.10466	-0.191053	0.397709	-0.111982	-0.158174
277	0.222367	0.247136	0.213561	0.741066	1.38727	1.73824	-0.359498	0.700781	1.56476	0.494335	0.65429	3.0754	-0.20467	0.348353	0.0123079	-0.170495
277.5	0.296472	0.220099	0.21065	0.843407	1.5166	1.71471	-0.775789	0.466422	1.31254	0.331852	0.85132	2.9744	-0.0541329	0.444023	0.0730753	-0.221668
278	0.368407	0.182902	0.362692	0.763135	1.46806	1.67738	-0.933392	0.481809	1.25014	0.251094	0.907767	2.90275	0.289865	0.511062	-0.167274	-0.196499
278.5	0.328562	0.139784	0.416438	0.769528	1.49745	1.6825	-1.00875	0.400054	1.35366	0.428457	1.00665	2.93305	0.58961	0.538595	-0.295818	-0.218087
279	0.261021	-0.00926986	0.387274	0.746474	1.54558	1.7523	-0.818733	0.442377	1.34498	0.490003	0.980826	2.96983	0.51362	0.425265	-0.350881	-0.365568
279.5	0.200755	-0.0956548	0.2679	0.747638	1.55251	1.71767	-0.850693	0.560143	1.39062	0.521851	0.968528	2.8701	0.337424	0.60537	-0.447685	-0.339663
280	0.179016	-0.151649	0.326774	0.760832	1.48922	1.69674	-0.859152	0.64637	1.35704	0.25085	0.67944	2.97975	0.244117	0.537825	-0.494256	-0.553853
280.5	0.19412	-0.0329771	0.289583	0.759892	1.61033	1.67264	-0.994915	0.66874	1.7167	0.346516	0.57775	3.0744	0.236654	0.540152	-0.504259	-0.579179
281	0.189667	-0.00699773	0.152679	0.739228	1.71316	1.70841	-0.983823	0.664411	1.8587	0.43597	0.598419	3.09745	0.273085	0.466886	-0.415261	-0.528459
281.5	0.263609	0.0585563	0.0541728	0.746436	1.54522	1.68869	-1.01351	0.619409	2.11431	0.381822	0.605525	3.17202	0.271776	0.504609	-0.471337	-0.588204
282	0.31918	0.103586	0.0343222	0.612223	1.73944	1.6882	-0.867108	0.803777	2.11063	0.420192	0.500639	3.22214	0.360512	0.525393	-0.577864	-0.545139
282.5	0.312764	0.0316164	0.00373062	0.668624	1.68624	1.62003	-0.962778	0.930022	1.94302	0.528751	0.422955	3.16856	0.355042	0.43447	-0.488467	-0.613427
283	0.281242	-0.00715807	0.0703659	0.498296	1.69883	1.68729	-0.926224	0.96608	1.87996	0.792785	0.44123	3.11978	0.425508	0.239205	-0.615181	-0.599736
283.5	0.259328	-0.109466	-0.00615946	0.663562	1.63306	1.63239	-0.918259	0.973597	1.70808	0.859591	0.25957	3.05942	0.716433	0.243372	-0.747737	-0.521277
284	0.185422	-0.0995409	0.00730064	0.687323	1.48499	1.53645	-0.698427	1.14061	1.78624	0.870083	0.242659	3.32014	0.824255	0.365165	-0.753225	-0.493563
284.5	-0.056087	-0.0435319	0.00537559	0.682449	1.43077	1.58938	-0.709257	1.15006	1.8429	0.726094	0.0259345	3.05753	0.852602	0.351618	-0.572406	-0.556522
285	-0.224975	0.123501	-0.0100885	0.786677	1.55826	1.60741	-0.607342	1.0774	1.8683	0.661359	0.0976967	2.43174	0.83871	0.295638	-0.142156	-0.459225
285.5	-0.340073	0.225649	0.0702378	0.854338	1.5324	1.63745	-0.640305	1.1172	1.89149	0.575669	0.184557	2.42403	1.0059	0.344742	-0.0453167	-0.420285
286	-0.173401	0.279488	0.131333	0.827754	1.40213	1.59625	-0.50654	1.15412	1.87133	0.689863	0.283838	2.70682	1.14416	0.341521	-0.00241229	-0.374508
286.5	-0.252364	0.25028	0.210866	0.807468	1.35068	1.56308	-0.523861	0.956643	1.68037	0.590451	0.449866	2.7864	1.26969	0.493343	-0.178972	-0.383141
287	0.0848935	0.134603	0.0823642	0.816245	1.44608	1.54795	-0.491349	0.761109	1.68622	0.539208	0.633758	2.83609	1.40939	0.364281	-0.353899	-0.509952
287.5	0.210053	0.175744	-0.00994221	0.851599	1.39868	1.51933	-0.414008	0.789751	1.5655	0.502675	0.671539	3.00302	1.48913	0.313004	-0.354185	-0.361946
288	0.20153	0.128134	0.10523	0.832943	1.37973	1.56367	-0.256351	0.690886	1.44363	0.512406	0.584621	2.97915	1.32077	0.3212	-0.232585	-0.362797
288.5	0.101976	0.0997477	0.216924	0.849977	1.39477	1.58537	-0.26677	0.630657	1.44683	0.551578	0.574955	2.91522	1.06485	0.260638	-0.0770619	-0.454881
289	0.037357	0.15732	0.327529	0.734755	1.28844	1.58093	-0.372793	0.780879	1.45739	0.459196	0.441199	2.92559	1.13955	0.291024	0.0587929	-0.360792
289.5	0.0443957	0.33716	0.376147	0.670027	1.17444	1.5685	-0.431866	0.693947	1.51015	0.415354	0.22915	3.13445	1.273	0.25727	0.0162814	-0.278992
290	-0.0193187	0.340923	0.207724	0.766772	1.25951	1.55262	-0.333257	0.756345	1.52899	0.451507	0.335787	3.1023	1.50342	0.30723	0.0546934	-0.221153
290.5	-0.0721293	0.217778	0.0735008	0.847843	1.32974	1.56733	-0.379937	0.928978	1.35655	0.564386	0.291688	2.95839	1.73062	0.330863	-0.0722627	-0.16182
291	-0.195093	0.163894	0.0239914	0.697741	1.25573	1.56542	-0.366911	0.826967	1.21316	0.539631	0.327143	2.99392	1.6437	0.416574	0.050401	-0.233727
291.5	-0.27962	0.000320229	0.0163799	0.743181	1.27543	1.59031	-0.192261	0.743077	1.25379	0.727021	0.243593	2.86528	1.68831	0.32385	-0.00407931	-0.28957
292	-0.200968	-0.0306375	-0.10673	0.805401	1.2854	1.48624	-0.0849289	0.87764	1.34586	0.538619	0.0295525	2.75609	1.72758	0.354621	0.0536073	-0.376862
292.5	-0.377061	-0.0300743	-0.0194881	0.83317	1.22078	1.4031	-0.172732	0.819929	1.51589	0.507622	0.154341	2.6931	1.88321	0.34543	-0.0197087	-0.340327
293	-0.415583	0.130748	-0.125316	0.878872	1.21533	1.30097	-0.190654	0.876565	1.54755	0.386434	0.196191	2.59833	1.84601	0.403892	-0.0431598	-0.313649
293.5	-0.347889	0.290012	-0.0605392	0.950781	1.08259	1.32687	-0.120856	1.13596	1.59764	0.252142	0.388481	2.73958	1.48177	0.497561	-0.00422641	-0.221538
294	-0.28591	0.21519	-0.0612057	1.06192	1.1837	1.4014	-0.135711	1.00165	1.51183	0.279069	0.359492	2.52479	1.41808	0.501017	-0.0934325	-0.242762
294.5	-0.195616	0.219791	0.0319677	0.968726	1.21241	1.25976	-0.269784	0.999902	1.24674	0.540545	0.262592	2.52667	1.39017	0.520933	-0.230903	-0.265484
295	-0.170259	0.117603	0.04284	0.886845	1.06029	1.26876	-0.514508	1.16264	1.18818	0.379946	0.114898	2.9307	1.40008	0.400578	-0.241671	-0.32959
295.5	-0.106036	-0.0342925	-0.0282069	0.869308	0.963888	1.24406	-0.437936	1.05455	1.19842	0.308284	0.0372796	3.05904	1.57589	0.234241	-0.225478	-0.435707
296	0.0405598	-0.00209906	0.00795778	0.777972	0.978457	1.2062	-0.52463	0.794526	1.34098	0.248459	-0.0432343	2.90894	1.57618	0.218859	-0.363016	-0.403083
296.5	0.113109	0.162361	0.00545582	0.867985	0.943155	1.35248	-0.420564	0.879163	1.24897	0.160444	0.0357598	2.90545	1.44834	0.23449	-0.311215	-0.439953
297	-0.169202	0.213026	0.0852849	0.877457	0.919308	1.44856	-0.206597	0.882569	1.37941	0.176983	0.0829362	2.75845	1.4215	0.279686	-0.290697	-0.46809
297.5	-0.270005	0.253838	0.0349769	0.850082	1.018	1.47488	-0.174505	0.806119	1.47253	0.134254	0.0844998	2.6625	1.50489	0.311143	-0.298573	-0.409553
298	-0.333032	0.259849	0.101631	0.753772	1.02734	1.38566	-0.0938144	0.813192	1.15132	0.179778	0.0667977	2.7025	1.54831	0.23059	-0.151807	-0.411485
298.5	-0.34707	0.106583	0.0549469	0.570303	1.04281	1.15716	-0.221982	0.877592	1.02797	0.202371	-0.0954062	2.672	1.86586	0.150077	-0.0399155	-0.446659
299	-0.292493	0.0592248	-0.0923781	0.481285	0.948164	1.15266	-0.382136	0.746741	0.678608	0.466078	0.0702155	2.3716	1.93357	0.134323	-0.0135705	-0.559797
299.5	-0.438307	0.0623153	-0.162388	0.464527	0.993265	1.13172	-0.334597	0.778098	0.510596	0.462773	0.311283	2.23011	1.7488	0.137351	-0.107255	-0.661781
300	-0.650082	0.111802	-0.0622129	0.49617	0.912654	1.23493	-0.381173	0.863405	0.484148	0.30569	0.27314	2.16635	1.67224	0.140755	-0.215266	-0.736709
300.5	-0.347697	0.0483659	-0.0225484	0.317899	1.01667	1.17418	-0.338263	0.875855	0.747462	0.467281	0.238872	2.19052	1.57193	0.150411	-0.16904	-0.721641
301	-0.248436	0.038956	-0.0165093	0.21436	0.995331	1.19232	-0.224497	0.902053	0.918048	0.518857	0.124087	2.08258	1.57988	0.126401	-0.0744741	-0.644387
301.5	-0.33753	0.202119	-0.170998	0.153037	0.776222	1.19285	-0.137825	0.98084	1.16816	0.436614	0.177653	2.2412	1.48951	0.096408	-0.232154	-0.72102
302	-0.55254	0.126819	-0.205348	0.194509	0.770541	1.17196	-0.281835	1.03929	1.20995	0.266856	0.113685	2.23335	1.56337	-0.033249	-0.347393	-0.761721
302.5	-0.779627	0.107986	-0.167812	0.217971	0.92262	1.2939	-0.272051	1.08011	1.15025	0.251762	0.133809	2.24045	1.45919	-0.00112342	-0.473781	-0.846183
303	-0.663088	-0.0507679	-0.214576	0.283946	0.8343	1.17429	-0.0508155	1.17754	0.983833	0.374163	0.141522	2.3367	1.40446	-0.148552	-0.512354	-0.753735
303.5	-0.556674	-0.181809	-0.216382	0.283294	0.911972	0.95763	-0.0333929	1.20349	0.778886	0.403887	0.0817942	2.28309	1.73079	-0.339917	-0.548522	-0.830766
304	-0.535039	-0.266186	-0.200783	0.217613	0.730911	0.973989	0.0970615	1.2739	0.703627	0.310904	-0.0124744	2.61489	1.80076	-0.277069	-0.639518	-0.86828
304.5	-0.56936	-0.280089	-0.306361	0.201276	0.561137	1.0502	0.22437	1.25446	0.68673	0.215898	-0.143229	2.39319	1.6599	-0.139604	-0.727783	-0.766295
305	-0.619166	-0.245717	-0.212459	0.277322	0.677491	0.960966	0.420163	1.21393	0.514816	0.114652	0.0327934	1.86991	1.54405	-0.137598	-0.531717	-0.682545
305.5	-0.478428	-0.18165	-0.220659	0.22922	0.699322	0.974043	0.290399	1.28636	0.63177	0.0157862	-0.0919198	1.68068	1.56742	-0.141563	-0.458013	-0.60265
306	-0.358513	0.0364938	-0.326364	0.293349	0.700463	0.969678	0.148771	1.40609	0.811217	-0.0569659	-0.0280393	1.95189	1.64102	-0.00415372	-0.498995	-0.530892
306.5	-0.280261	-0.104503	-0.501796	0.339514	0.841568	0.974054	-0.0308263	1.17525	0.802507	-0.116377	-0.0190706	1.94899	1.68144	-0.0678269	-0.375519	-0.604007
307	-0.11162	-0.111176	-0.469473	0.354695	0.752558	1.05828	-0.149974	1.10743	0.54235	-0.163418	0.0151904	2.02223	1.70759	-0.0036385	-0.238076	-0.659677
307.5	-0.331809	-0.132522	-0.41295	0.415485	0.685768	1.22531	-0.0046016	1.01536	0.273725	-0.392232	0.0369169	2.1596	1.79267	0.00406278	-0.103228	-0.654438
308	-0.593392	-0.146988	-0.353003	0.436897	0.658566	1.05639	0.0367545	0.754793	0.309196	-0.417065	0.103506	2.13441	1.6225	-0.0451801	0.0995328	-0.625389
308.5	-0.671121	-0.155415	-0.37307	0.419	0.588756	1.05096	0.150873	0.745015	0.274701	-0.298124	-0.0565597	2.07467	1.32361	-0.0601141	-0.0214351	-0.531278
309	-0.945856	-0.120937	-0.406397	0.259748	0.512292	1.03842	0.00732285	0.764048	0.390091	-0.159569	0.0744051	2.12173	1.43858	-0.265504	-0.0415798	-0.453941
309.5	-1.15456	0.0301467	-0.239354	0.223709	0.637929	1.06761	-0.0242028	0.729701	0.494014	-0.0873342	0.245423	2.16709	1.54628	-0.235283	-0.0714719	-0.212136
310	-1.02582	-0.170656	-0.383538	0.24598	0.500585	1.05424	0.111902	0.626764	0.568966	-0.0016784	0.46965	2.23729	1.6858	-0.210028	0.0252568	-0.142651
310.5	-0.687833	-0.0938175	-0.367873	0.246493	0.45411	0.970026	0.245547	0.624517	0.450392	0.0434147	0.433646	2.23098	1.65047	-0.30046	-0.195752	-0.216431
311	-0.43059	-0.0455057	-0.412575	0.341786	0.302487	0.918448	0.189277	0.585987	0.463301	0.0804162	0.509173	2.12202	1.48788	-0.230989	-0.252295	-0.332227
311.5	-0.42348	-0.1925	-0.379768	0.250995	0.215701	0.892683	0.2585	0.721341	0.615275	0.00631106	0.382402	2.05429	1.42491	-0.10028	-0.229547	-0.267056
312	-0.373785	-0.21203	-0.242432	0.311603	0.243137	0.764658	0.282731	0.784037	0.602201	-0.0724353	0.340841	2.11405	1.36703	-0.200477	-0.103706	-0.326666
312.5	-0.538998	-0.119877	-0.162011	0.216497	0.391195	0.881406	0.0975682	0.864538	0.709815	-0.0798773	0.349246	2.00196	1.44883	-0.101869	-0.140789	-0.413286
313	-0.776686	0.0703097	-0.342789	0.167285	0.28762	0.900417	-0.0558069	0.960036	0.858966	0.0964386	0.321759	1.8071	1.49219	0.0572356	0.0761205	-0.387059
313.5	-1.04748	0.268682	-0.32294	0.137077	0.140917	0.891464	-0.183398	1.08257	0.881918	0.193522	0.382713	1.8358	1.05571	0.0630279	-0.15178	-0.441644
314	-1.10007	-0.037915	-0.221738	0.0315452	0.171152	0.774048	-0.308944	1.06697	0.706446	0.218501	0.381991	1.58254	0.995232	0.177003	-0.17361	-0.369759
314.5	-0.908367	0.131554	-0.218305	0.00826533	0.305305	0.754891	-0.342777	1.00673	0.599143	0.163981	0.446438	1.83069	0.958601	0.10004	-0.338214	-0.404237
315	-0.79641	-0.0319955	-0.192701	-0.0804145	0.254767	0.701749	-0.290074	1.01754	0.717391	0.0906409	0.206128	2.18378	1.09812	-0.0785429	-0.514513	-0.40051
315.5	-0.655661	-0.230798	-0.237569	-0.169685	0.252991	0.671163	-0.240209	0.870994	0.621776	0.0631376	0.0776793	2.3082	1.03787	-0.150524	-0.46422	-0.580468
316	-0.52606	-0.375978	-0.32745	-0.152458	0.201847	0.785569	-0.0147939	0.65222	0.481856	0.058562	0.181335	2.01579	0.90163	-0.0803701	-0.393234	-0.599499
316.5	-0.530118	-0.285562	-0.289008	-0.10115	0.103712	0.862929	0.0605642	0.643076	0.547662	0.282214	0.126958	2.00001	0.869086	-0.177239	-0.409322	-0.39193
317	-0.577679	-0.223151	-0.179193	-0.15297	0.118558	0.872585	0.181878	0.716231	0.614521	0.179967	0.0665712	1.82154	0.911088	-0.269456	-0.319709	-0.339385
317.5	-0.560493	-0.260197	-0.145848	-0.094369	0.160283	0.775307	0.0305914	0.410805	0.814783	0.224227	0.247092	1.76438	0.815709	-0.252334	-0.33276	-0.431364
318	-0.544403	-0.295798	-0.117649	-0.194864	0.209714	0.874194	-0.253499	0.364459	0.83947	0.128301	0.195722	1.69901	1.01918	-0.193441	-0.416578	-0.481816
318.5	-0.609551	-0.358598	-0.155824	-0.32805	0.218856	0.74753	-0.276592	0.415256	0.578462	0.251142	0.116573	1.67736	1.41182	-0.116676	-0.500394	-0.470628
319	-0.643877	-0.437145	-0.116119	-0.385962	0.100339	0.599694	-0.103212	0.306793	0.322284	0.287761	0.00186456	1.58292	1.25169	-0.0820162	-0.42836	-0.352925
319.5	-0.755462	-0.579345	-0.225112	-0.399269	0.086637	0.615758	-0.21157	0.188663	0.387917	0.430982	0.105137	1.48054	0.955338	-0.126634	-0.662275	-0.45349
320	-0.875493	-0.520016	-0.0320338	-0.335765	0.120314	0.570288	-0.315852	0.253491	0.46451	0.28616	0.21079	1.59451	0.865727	-0.186433	-0.650965	-0.453523
320.5	-0.92433	-0.52442	-0.0283184	-0.483147	0.230769	0.431641	-0.205152	0.212205	0.678364	0.228979	0.466821	1.74774	0.754878	-0.163962	-0.303378	-0.482958
321	-0.804541	-0.466112	-0.0416146	-0.531118	0.27373	0.426937	-0.278374	0.286974	0.767729	-0.0200993	0.502935	1.74601	0.868841	-0.162107	-0.179545	-0.552884
321.5	-0.76982	-0.423903	0.0699635	-0.483609	0.225249	0.46571	-0.458989	0.321028	0.780379	0.106554	0.369445	1.63701	0.85226	-0.0705125	-0.114555	-0.551299
322	-0.667566	-0.329394	0.0436136	-0.361943	0.113173	0.459656	-0.533188	0.25872	0.49229	0.10665	0.347947	1.5987	0.839601	-0.124852	0.00220028	-0.618981
322.5	-0.673258	-0.273566	0.105252	-0.303034	0.0535161	0.429558	-0.619735	0.427862	0.634315	-0.0469258	0.278808	1.71139	0.710825	-0.233118	-0.23254	-0.643185
323	-0.690814	-0.442495	0.0612806	-0.280709	0.0368078	0.255515	-0.586541	0.568767	0.272636	-0.0754486	0.567904	1.72177	0.714099	-0.434663	-0.443155	-0.614976
323.5	-0.448837	-0.61373	0.0130388	-0.346502	0.0313997	0.278945	-0.606681	0.521477	0.144903	0.045278	0.740391	1.71832	0.976189	-0.478621	-0.615929	-0.709905
324	-0.522838	-0.4995	-0.0417882	-0.40902	0.0476328	0.262858	-0.622707	0.696305	0.21968	0.0578222	0.79905	2.07384	1.11953	-0.384672	-0.77625	-0.871164
324.5	-0.473853	-0.405449	-0.0321095	-0.399137	-0.0306674	0.289323	-0.690769	0.629437	0.402285	-0.0140317	0.58081	1.9368	0.843513	-0.46712	-0.893284	-0.779195
325	-0.442403	-0.544569	0.0482341	-0.341402	0.00642961	0.331197	-0.871239	0.534722	0.612924	0.120798	0.455066	1.53939	0.817365	-0.399499	-0.944739	-0.800422
325.5	-0.50133	-0.404902	-0.0131045	-0.307841	-0.110401	0.252168	-0.93362	0.559407	0.730303	0.133672	0.261156	1.42829	0.877395	-0.342553	-0.932658	-0.746831
326	-0.703613	-0.240545	-0.0728368	-0.294254	-0.107755	0.296735	-0.705305	0.707784	0.697454	0.203582	0.227999	1.49061	0.790776	-0.334049	-0.884134	-0.78841
326.5	-0.949309	-0.293595	-0.0458031	-0.210985	-0.00259297	0.348514	-0.648717	0.482345	0.571875	0.387324	0.215523	1.50968	0.789233	-0.311275	-0.793705	-0.680929
327	-0.93067	-0.264878	-0.141525	-0.285345	0.0460668	0.226914	-0.823049	0.261983	0.354874	0.609376	0.185815	1.50871	0.856057	-0.362235	-0.664932	-0.729039
327.5	-0.960849	-0.294991	-0.0759675	-0.186849	-0.0192194	0.210349	-0.885407	0.385216	0.258962	0.518038	0.138526	1.51695	0.790957	-0.385895	-0.722624	-0.783222
328	-1.10083	-0.244761	-0.0759174	-0.103519	0.0446428	0.229433	-0.937829	0.196855	0.334091	0.450571	0.211078	1.57666	0.62745	-0.393176	-0.766216	-0.799769
328.5	-1.19993	-0.289405	-0.102069	-0.225216	-0.0490468	0.168602	-1.0922	0.163748	0.656878	0.262002	0.238985	1.59281	0.375076	-0.455388	-0.661626	-0.673341
329	-1.28374	-0.204488	-0.108003	-0.272919	-0.0798521	0.139316	-1.09525	0.281115	0.791129	0.193002	0.491326	1.59653	0.42549	-0.54895	-0.657512	-0.607375
329.5	-1.24561	-0.22019	-0.087642	-0.310335	0.00514095	0.12634	-0.994821	0.139253	0.655403	0.283287	0.487651	1.84959	0.422237	-0.528635	-0.45712	-0.540849
330	-0.9231	-0.280594	-0.230982	-0.292923	-0.0869662	0.166596	-0.812164	0.0709345	0.685757	0.169616	0.562743	1.85737	0.711643	-0.496402	-0.33636	-0.404905
330.5	-0.836287	-0.347833	-0.205741	-0.252616	-0.140223	0.157415	-0.753226	0.231535	0.522534	0.173711	0.654596	1.73455	0.621323	-0.565875	-0.648759	-0.534588
331	-0.872068	-0.487712	-0.141701	-0.149694	-0.128296	0.0709995	-0.771749	0.293346	0.350464	0.214789	0.524201	1.71628	0.626495	-0.449261	-0.730781	-0.66996
331.5	-0.878435	-0.451751	-0.124633	-0.0283794	-0.184786	0.105871	-0.811764	0.154349	0.372541	0.32423	0.608756	1.72798	0.547344	-0.617166	-0.45697	-0.68683
332	-0.975871	-0.50093	-0.0483032	-0.0215545	-0.216218	-0.0825727	-0.822616	0.154782	0.256154	0.369993	0.467281	1.59729	0.612236	-0.667857	-0.262071	-0.761024
332.5	-1.04649	-0.44856	-0.0784135	-0.181767	-0.146914	-0.13884	-0.767476	0.241932	0.186511	0.599122	0.495898	1.49155	0.714022	-0.582336	-0.462215	-0.636828
333	-1.04721	-0.391419	-0.0560567	-0.140064	-0.23532	0.0260643	-0.759489	0.42825	0.238433	0.563302	0.30084	1.46058	0.621567	-0.572019	-0.48855	-0.476478
333.5	-0.960883	-0.157579	0.0548359	-0.179388	-0.312945	-0.0830606	-0.688389	0.55782	0.163608	0.55526	0.364802	1.37136	0.319022	-0.502385	-0.715584	-0.547888
334	-1.03512	-0.272688	0.0134745	-0.227142	-0.342312	-0.187184	-0.576134	0.577188	0.140744	0.290706	0.320168	1.16087	0.0802841	-0.516198	-0.591076	-0.405592
334.5	-1.0274	-0.306972	-0.00702593	-0.192939	-0.262922	-0.200183	-0.422152	0.579972	0.0932113	0.203423	0.344014	1.39085	0.230966	-0.7801	-0.518271	-0.472611
335	-1.04687	-0.390075	0.0925564	-0.16242	-0.394233	-0.112569	-0.374551	0.57091	0.0172403	0.0128151	0.271038	1.77035	0.174977	-0.834256	-0.484733	-0.530191
335.5	-1.10899	-0.506917	0.0817722	-0.179402	-0.429892	-0.0769132	-0.238513	0.553961	0.0302603	-0.0383305	0.329824	1.83901	0.192225	-0.882361	-0.490573	-0.712276
336	-1.11623	-0.540832	0.0125637	-0.283226	-0.287686	-0.112423	-0.247282	0.356522	0.26304	0.00862986	0.402985	1.67683	0.140012	-0.915062	-0.597844	-0.853588
336.5	-0.824097	-0.52601	-0.0409394	-0.347444	-0.331675	-0.0411784	-0.306887	0.227391	0.299212	0.295777	0.318091	1.47898	0.0569624	-1.00121	-0.625012	-0.677254
337	-0.787607	-0.447071	-0.0105982	-0.366628	-0.365233	-0.0470794	-0.214731	0.129174	0.415178	0.296709	0.21415	1.46849	-0.0318976	-1.0132	-0.53576	-0.77483
337.5	-0.861137	-0.489547	-0.01284	-0.302005	-0.455698	-0.0551289	-0.402079	0.0663382	0.448406	0.200329	0.23768	1.57585	-0.11734	-0.900823	-0.375303	-0.726554
338	-0.939423	-0.492582	0.149763	-0.418037	-0.329829	0.0223686	-0.577571	0.0748208	0.336883	-0.0892599	0.420024	1.49673	0.0723298	-1.02121	-0.521561	-0.675543
338.5	-1.12126	-0.476538	0.0752621	-0.413804	-0.281994	-0.0596098	-0.696672	0.128547	0.277496	-0.0228106	0.322557	1.53471	0.345571	-1.06369	-0.611207	-0.730957
339	-1.26355	-0.54877	-0.0770187	-0.462038	-0.218445	-0.116179	-0.652844	-0.0276777	0.15719	0.0300962	0.359877	1.27361	0.32844	-1.06065	-0.633815	-0.705565
339.5	-1.38097	-0.631796	-0.279612	-0.486778	-0.207455	-0.106906	-0.695469	0.0244779	0.103039	0.0925	0.382176	1.04941	0.237041	-1.0582	-0.741053	-0.809757
340	-1.36311	-0.576362	-0.381077	-0.513607	-0.135008	-0.120959	-0.824344	0.259508	-0.0488684	0.0144669	0.233717	1.05996	0.0809955	-1.05439	-0.851478	-0.816413
340.5	-1.3176	-0.663638	-0.355082	-0.613394	-0.165041	-0.0786058	-0.675327	0.212855	-0.0296895	-0.252722	0.366409	1.1018	0.168138	-1.14548	-0.900136	-0.715611
341	-1.3112	-0.614933	-0.334095	-0.63654	-0.198201	-0.0333293	-0.586754	0.131485	0.010944	-0.432038	0.348778	1.16731	0.0943615	-1.10122	-1.10404	-0.825072
341.5	-1.30829	-0.553903	-0.454305	-0.719492	-0.174394	-0.0235633	-0.611624	0.172108	0.160249	-0.392864	0.322486	1.2642	-0.0628714	-1.09244	-1.04152	-0.819858
342	-1.30951	-0.58133	-0.341752	-0.695753	-0.180246	-0.139815	-0.560143	0.228929	0.0338519	-0.349399	0.176969	1.20744	-0.0719584	-1.11573	-1.02345	-0.752141
342.5	-1.38196	-0.694403	-0.227254	-0.662731	-0.177511	-0.098911	-0.552881	0.268705	-0.136567	-0.410348	0.0597745	1.2394	-0.230856	-1.28684	-1.20021	-0.75934
343	-1.31092	-0.708968	-0.233281	-0.519189	-0.312909	-0.0531185	-0.345188	0.398804	-0.410613	-0.293642	0.155155	1.35199	-0.203155	-1.26789	-1.06438	-0.76599
343.5	-1.14444	-0.834853	-0.294669	-0.524395	-0.157208	-0.0924635	-0.313817	0.37779	-0.392645	-0.0311963	0.0645671	1.273	0.108622	-1.31053	-1.16758	-0.798413
344	-0.996566	-0.821239	-0.325183	-0.55361	-0.187534	-0.199442	-0.271684	0.409651	-0.166891	0.0644378	0.0415734	1.42521	0.0850884	-1.37942	-1.07056	-0.840661
344.5	-0.812242	-0.760092	-0.264313	-0.502672	-0.303826	-0.158287	-0.328329	0.338736	-0.000605135	-0.0317579	0.0529934	1.3102	-0.0674492	-1.28909	-1.10196	-0.875736
345	-0.876015	-0.754446	-0.189581	-0.584211	-0.263893	-0.018824	-0.355347	0.266083	0.198018	-0.0837493	0.040214	0.784138	-0.131324	-1.31898	-1.10663	-0.728216
345.5	-0.94888	-0.578636	-0.172717	-0.522406	-0.222019	0.0586529	-0.498406	0.452994	0.408891	-0.129594	-0.0475614	0.795478	-0.0510798	-1.35833	-1.11054	-0.707694
346	-0.971537	-0.357444	-0.213768	-0.420704	-0.412534	-0.0634953	-0.313989	0.53437	0.355446	-0.17337	-0.13854	1.09601	0.0302025	-1.2735	-0.879069	-0.81262
346.5	-1.13966	-0.467678	-0.38999	-0.39318	-0.31337	-0.0823125	-0.283871	0.393253	0.356951	-0.0759172	-0.155147	1.17507	0.0936449	-1.24515	-0.61011	-0.798326
347	-1.22138	-0.529418	-0.398702	-0.514619	-0.310222	0.00503788	-0.301357	0.0995661	0.278761	-0.0843649	-0.0945965	1.10567	0.0480666	-1.21734	-0.530259	-0.611826
347.5	-1.36888	-0.692362	-0.466636	-0.374181	-0.297178	-0.0321299	-0.312938	0.159224	0.121962	-0.0655146	-0.0349049	1.0742	0.134354	-1.27998	-0.657661	-0.652558
348	-1.46689	-0.620653	-0.396202	-0.206315	-0.241855	-0.0845401	-0.0742581	0.0205715	0.235512	0.0332999	0.128404	1.11429	0.0044844	-1.24029	-0.658485	-0.63845
348.5	-1.43334	-0.642726	-0.487577	-0.200215	-0.368916	-0.105496	0.0546101	-0.158393	0.0754214	0.0839088	0.0942078	1.03599	-0.356633	-1.2643	-0.738505	-0.670909
349	-1.53692	-0.523938	-0.57812	-0.429487	-0.348863	-0.0877663	-0.167746	-0.0852389	-0.212628	0.0969263	0.161489	1.22131	-0.372617	-1.36288	-0.596983	-0.582254
349.5	-1.51396	-0.478602	-0.599767	-0.402966	-0.295628	-0.0370701	-0.465859	0.0144993	-0.219309	0.237528	0.0250286	1.20346	-0.200396	-1.22276	-0.528349	-0.544024
350	-1.53472	-0.612032	-0.512343	-0.394071	-0.415369	-0.0607755	-0.592924	-0.158035	-0.123604	0.34738	0.157314	1.12672	-0.0189945	-1.31859	-0.539775	-0.453532
350.5	-1.3907	-0.687628	-0.577493	-0.330902	-0.427485	-0.00387885	-0.540188	0.0219566	-0.276136	0.387933	0.174153	0.970226	-0.00178571	-1.25334	-0.632998	-0.454185
351	-1.21373	-0.64648	-0.616341	-0.246604	-0.64281	0.0207163	-0.651099	-0.0171191	-0.394985	0.386764	0.173134	0.972242	-0.112588	-1.27253	-0.807054	-0.553738
351.5	-0.867745	-0.620398	-0.660254	-0.301089	-0.647378	-0.0384764	-0.742455	-0.0011598	-0.293774	0.414673	0.186828	0.984156	-0.219295	-1.19841	-0.728069	-0.555257
352	-0.673373	-0.652316	-0.61175	-0.318791	-0.569213	-0.0966683	-0.694064	0.0160395	-0.178291	0.258691	0.163661	0.858924	-0.0861614	-1.18908	-0.602529	-0.580983
352.5	-0.99001	-0.712952	-0.564081	-0.471885	-0.551082	-0.0974717	-0.596137	0.116106	0.0185404	0.326614	0.144658	0.791184	0.124955	-1.11487	-0.757885	-0.437305
353	-1.12032	-0.591138	-0.594976	-0.537262	-0.479619	-0.0642299	-0.530573	0.229036	0.166571	0.352081	0.210182	0.796836	0.125045	-1.0332	-0.873279	-0.300876
353.5	-1.17056	-0.486163	-0.501279	-0.555048	-0.576236	-0.163168	-0.47763	0.389462	0.289645	0.358234	0.216192	0.703785	-0.295185	-1.0077	-1.01099	-0.463626
354	-1.23052	-0.289118	-0.373313	-0.688949	-0.564451	-0.122501	-0.496517	0.352166	0.249039	0.300961	0.157747	0.465315	-0.452509	-1.06713	-0.969859	-0.435227
354.5	-1.28723	-0.457348	-0.643806	-0.65823	-0.410774	-0.202027	-0.555067	0.276893	0.0110882	0.247984	0.355677	0.676577	-0.366073	-1.16293	-1.16136	-0.436332
355	-1.25982	-0.460759	-0.559797	-0.654941	-0.488178	-0.16509	-0.550345	0.277197	0.0531702	0.26881	0.300839	1.09943	-0.371746	-1.1641	-1.22473	-0.581562
355.5	-1.21553	-0.495111	-0.466687	-0.64685	-0.530856	-0.158005	-0.395648	0.151607	0.0185342	0.379273	0.274663	1.14483	-0.327322	-1.14241	-1.05597	-0.635837
356	-1.10328	-0.607437	-0.312421	-0.673254	-0.520844	-0.0415161	-0.528794	0.207709	-0.187973	0.374213	-0.0371956	1.009	-0.378075	-1.15303	-0.839114	-0.631605
356.5	-1.01163	-0.669202	-0.371294	-0.639759	-0.629274	-0.143759	-0.481006	0.277793	-0.360398	0.196931	-0.10446	0.781905	-0.469794	-1.17045	-0.781261	-0.674899
357	-1.21752	-0.562916	-0.41192	-0.71682	-0.618109	-0.140123	-0.394824	0.210906	-0.422689	0.18426	-0.196438	0.688523	-0.631826	-1.21216	-0.714719	-0.608169
357.5	-1.15082	-0.474551	-0.423164	-0.731286	-0.445873	-0.209353	-0.376628	0.0195988	-0.448497	0.252762	-0.0988732	0.580429	-0.700774	-1.09884	-0.775457	-0.546466
358	-1.14764	-0.563886	-0.383357	-0.816854	-0.480105	-0.152632	-0.383494	0.0236323	-0.410044	0.2329	-0.0034514	0.670613	-0.393929	-1.09401	-0.988506	-0.539135
358.5	-1.13301	-0.616793	-0.172362	-1.04119	-0.511451	-0.262326	-0.56223	0.136684	-0.567378	0.135996	0.114685	0.567155	-0.0123658	-1.2163	-1.19331	-0.717578
359	-1.10343	-0.6652	-0.175458	-1.13738	-0.500922	-0.231873	-0.369148	0.00980495	-0.435676	-0.0431291	0.0536153	0.246787	-0.072373	-1.20498	-1.32118	-0.747028
359.5	-1.21605	-0.712543	-0.204008	-1.07532	-0.59872	-0.247377	-0.553292	0.144966	-0.427221	-0.294716	0.0387056	0.0368579	-0.3952	-1.12306	-1.53749	-0.813037
360	-1.21142	-0.68318	-0.273005	-1.04012	-0.644913	-0.24087	-0.755396	0.16372	-0.431396	-0.368235	-0.0112557	0.0797571	-0.549263	-1.18129	-1.48876	-0.833342
360.5	-1.07522	-0.706609	-0.262956	-1.09734	-0.601122	-0.24141	-0.827359	0.253553	-0.197861	-0.382713	0.131241	0.12043	-0.649913	-1.05672	-1.31219	-0.768892
361	-0.851746	-0.696683	-0.461202	-1.12718	-0.504289	-0.223032	-0.886241	0.174726	0.0135528	-0.268581	0.0711822	0.25816	-0.643567	-1.08071	-1.11016	-0.880075
361.5	-0.80101	-0.568302	-0.618272	-1.14883	-0.416137	-0.212684	-0.979557	0.152578	0.221475	-0.107582	0.266958	0.329544	-0.584956	-1.09008	-1.07708	-0.893967
362	-0.85538	-0.602086	-0.657819	-1.36136	-0.453942	-0.169184	-1.06159	0.212281	0.192659	-0.134669	0.217647	0.310856	-0.591433	-1.05679	-1.09908	-0.913776
362.5	-0.956933	-0.518649	-0.612573	-1.30129	-0.464626	0.0215018	-1.22225	0.196285	0.127607	-0.272656	0.114003	0.407648	-0.748697	-1.29584	-0.981604	-0.94778
363	-1.1463	-0.638591	-0.657074	-1.15565	-0.391565	0.0135415	-1.02206	0.195753	-0.21055	-0.375514	0.285546	0.506523	-0.704123	-1.29599	-1.00543	-0.991895
363.5	-0.886002	-0.635624	-0.610868	-1.1743	-0.2878	-0.0480516	-1.0296	0.300184	-0.443244	-0.501034	0.0303508	0.498712	-0.346362	-1.37804	-1.15892	-0.91929
364	-0.923364	-0.666097	-0.724653	-1.1419	-0.395866	-0.0665145	-1.06472	0.442975	-0.558732	-0.526948	-0.314163	0.972672	-0.304863	-1.39898	-1.25847	-0.996711
364.5	-1.05528	-0.654741	-0.784465	-1.22163	-0.308728	0.009028	-1.29792	0.347329	-0.394165	-0.41192	-0.554611	0.818658	-0.258296	-1.24102	-1.29149	-1.0529
365	-1.19836	-0.632155	-0.728325	-1.24118	-0.243937	-0.00926121	-1.25996	0.245347	-0.321448	-0.359306	-0.546981	0.347617	-0.469387	-1.22469	-1.42245	-1.01587
365.5	-1.32537	-0.535339	-0.591521	-1.05253	-0.235604	-0.0412876	-1.34668	0.318165	-0.352486	-0.334558	-0.449893	0.0770772	-0.474609	-1.07367	-1.29417	-0.839209
366	-1.45712	-0.534707	-0.500825	-1.03603	-0.3484	-0.145721	-1.25151	0.385662	-0.230947	-0.2473	-0.378451	0.4501	-0.42657	-0.92592	-1.23428	-0.938766
366.5	-1.47904	-0.504858	-0.59897	-0.991176	-0.437999	-0.0126856	-1.07281	0.183409	-0.27508	-0.261252	-0.382972	0.420182	-0.546315	-1.02335	-1.2307	-0.822424
367	-1.29022	-0.541683	-0.674605	-1.0091	-0.388323	-0.183766	-1.00801	0.0133723	-0.582926	-0.191578	-0.235207	0.440762	-0.496876	-0.965215	-1.42975	-0.815749
367.5	-1.21578	-0.534598	-0.714229	-1.00037	-0.441943	-0.180732	-1.01308	0.0676443	-0.642671	-0.228328	-0.30437	0.427026	-0.540747	-0.855578	-1.38473	-0.874612
368	-1.09946	-0.454662	-0.801233	-0.899132	-0.395458	-0.167208	-0.979448	-0.171203	-0.281889	-0.212786	-0.232443	0.403715	-0.658859	-0.81047	-1.21577	-0.776104
368.5	-1.1097	-0.443005	-0.903284	-0.81362	-0.3763	-0.225083	-0.881215	-0.183532	-0.0555776	-0.0517139	-0.313311	0.364863	-0.963225	-0.896515	-1.09876	-0.694139
369	-1.05499	-0.51679	-0.915787	-0.94392	-0.440008	-0.27723	-0.915824	-0.139258	0.0201314	0.138073	-0.190983	0.5648	-0.86163	-0.955004	-0.986855	-0.694299
369.5	-1.03847	-0.418497	-0.987387	-0.876697	-0.49102	-0.247791	-0.865596	-0.0710112	0.0855761	0.14663	-0.386403	0.582073	-0.762081	-1.04055	-1.05972	-0.625029
370	-1.22678	-0.394493	-1.09368	-0.948903	-0.425012	-0.369334	-0.69287	-0.0956066	0.236339	-0.110681	-0.405789	0.570613	-0.579529	-1.00394	-0.949685	-0.664585
370.5	-1.31364	-0.591254	-1.08043	-0.885979	-0.416909	-0.504918	-0.818079	-0.130988	0.075204	-0.307778	-0.429731	0.570146	-0.500659	-0.853042	-0.839371	-0.769755
371	-1.46347	-0.582584	-0.896625	-0.809766	-0.332566	-0.35157	-0.728157	-0.184799	-0.248907	-0.0755833	-0.482965	0.69398	-0.534665	-0.958782	-0.817726	-0.761799
371.5	-1.50302	-0.516665	-0.789588	-0.704075	-0.409862	-0.381265	-0.580784	-0.226274	-0.539809	-0.0965478	-0.531917	0.545474	-0.493161	-0.903726	-1.03774	-0.784742
372	-1.43507	-0.625115	-0.734566	-0.583667	-0.384292	-0.21786	-0.483983	-0.143493	-0.554939	-0.0544391	-0.648495	0.518525	-0.464822	-0.932247	-1.22206	-0.634855
372.5	-1.37346	-0.582658	-0.66333	-0.829739	-0.350101	-0.428244	-0.398336	-0.0514271	-0.58715	-0.114099	-0.601085	0.50088	-0.430229	-0.933237	-1.43104	-0.621313
373	-1.33733	-0.459258	-0.594289	-0.824365	-0.258411	-0.410662	-0.368687	-0.112891	-0.273009	-0.0327873	-0.755854	0.379824	-0.410063	-0.774292	-1.11952	-0.591003
373.5	-1.52851	-0.52781	-0.608815	-0.818955	-0.344901	-0.497502	-0.336015	0.0524621	-0.118117	0.000680212	-0.82297	0.369196	-0.693598	-0.857445	-0.761255	-0.745757
374	-1.65602	-0.491977	-0.638676	-0.778655	-0.457398	-0.462519	-0.227747	0.0117042	-0.178459	0.00575626	-0.780881	-0.0082075	-0.805662	-0.903153	-0.575441	-0.581522
374.5	-1.604	-0.5631	-0.617531	-0.688344	-0.384984	-0.493341	-0.171752	-0.0727345	-0.214596	0.0543583	-0.789261	0.297178	-0.825577	-0.904381	-0.655703	-0.519514
375	-1.6966	-0.689094	-0.705083	-0.692958	-0.438772	-0.278049	-0.214205	0.0605102	-0.0457586	0.0743187	-0.856618	0.794771	-0.797574	-0.94555	-0.651455	-0.591112
375.5	-1.71078	-0.797091	-0.734057	-0.705896	-0.294032	-0.421029	-0.242013	-0.0349649	0.0595784	0.0918478	-0.795252	0.829753	-0.851286	-0.861988	-0.637238	-0.707701
376	-1.37879	-0.82567	-0.798376	-0.769261	-0.174854	-0.422966	-0.158102	-0.265215	-0.0175287	-0.0354943	-0.799746	0.429779	-0.872975	-0.962617	-0.599333	-0.721967
376.5	-1.08924	-0.605956	-0.712214	-0.822982	-0.19306	-0.436007	-0.107115	-0.228645	-0.187885	0.0657399	-0.633832	0.407566	-0.94477	-1.05661	-0.535428	-0.624821
377	-1.27681	-0.511631	-0.806464	-0.864425	-0.193432	-0.390013	-0.217239	-0.327715	-0.282373	-0.0371234	-0.46571	0.410164	-0.834011	-1.06868	-0.474319	-0.611645
377.5	-1.30646	-0.553373	-0.768226	-1.13738	-0.206966	-0.437953	-0.402808	-0.474115	-0.0867431	-0.0326478	-0.216204	0.17236	-0.800487	-1.13779	-0.403981	-0.760361
378	-1.3044	-0.658472	-0.762758	-1.16652	-0.112097	-0.417043	-0.40969	-0.502406	-0.149357	-0.043481	-0.292405	0.111181	-0.551353	-1.09536	-0.449979	-0.741324
378.5	-1.56029	-0.880771	-0.821721	-1.29451	-0.19595	-0.514599	-0.647722	-0.573321	-0.220074	0.0108014	-0.313542	0.0612714	-0.378656	-1.11727	-0.547006	-0.79752
379	-1.62449	-0.961649	-0.962878	-1.25025	-0.18861	-0.527066	-0.713355	-0.575157	-0.230384	-0.124805	-0.404546	0.0886695	-0.472875	-1.13673	-0.742361	-0.832459
379.5	-1.686	-1.02235	-0.941376	-1.2043	-0.297021	-0.644266	-0.66263	-0.560199	-0.343982	-0.193875	-0.267226	-0.223309	-0.617713	-1.15919	-0.952614	-0.931125
380	-1.87879	-0.993805	-0.961206	-1.11984	-0.350075	-0.662346	-0.617348	-0.45477	-0.686234	-0.196625	-0.476432	-0.0985744	-0.684666	-1.20085	-0.942024	-0.891712
380.5	-2.01555	-1.00494	-1.0115	-1.10772	-0.297174	-0.595203	-0.587207	-0.434574	-0.776129	-0.15102	-0.76197	-0.173235	-0.76357	-1.19505	-0.796654	-0.814069
381	-1.97926	-0.884279	-0.887909	-1.1379	-0.290113	-0.688023	-0.486319	-0.436418	-0.657431	-0.439504	-0.864676	-0.152193	-0.668411	-1.17355	-0.5843	-0.834853
381.5	-1.77469	-0.696092	-1.02071	-1.11181	-0.250243	-0.70004	-0.573533	-0.442592	-0.612366	-0.613129	-0.914957	-0.162835	-0.586649	-1.36629	-0.772755	-0.735848
382	-1.64475	-0.882985	-1.0879	-1.118	-0.150651	-0.701722	-0.707779	-0.420316	-0.392175	-0.82885	-0.8954	-0.236604	-0.603132	-1.34915	-0.745491	-0.910198
382.5	-1.5113	-0.827833	-1.12058	-1.05162	-0.172394	-0.67018	-0.848107	-0.321083	-0.143425	-0.680798	-1.1296	-0.145912	-0.682143	-1.44796	-0.755073	-0.888765
383	-1.5766	-0.880584	-1.25418	-0.952993	-0.241225	-0.759603	-0.950256	-0.255108	-0.318052	-0.434302	-1.0372	-0.0639081	-0.598148	-1.61645	-0.929123	-1.02655
383.5	-1.60939	-0.87154	-1.1259	-1.06794	-0.0984674	-0.81027	-1.23796	-0.327773	-0.217086	-0.450483	-0.875825	-0.206802	-0.35296	-1.62859	-1.12159	-0.965213
384	-1.60389	-0.853035	-0.920873	-0.934793	-0.222159	-0.822316	-1.26851	-0.151481	-0.261483	-0.423129	-0.739354	0.121122	-0.192404	-1.57418	-1.35282	-0.856567
384.5	-1.51685	-0.85586	-0.864989	-0.979612	-0.372908	-0.749322	-1.00122	-0.101544	-0.10181	-0.491563	-0.72204	0.0126981	-0.202495	-1.52747	-1.39229	-0.944573
385	-1.44889	-0.844544	-0.709863	-0.862385	-0.307159	-0.822523	-1.05598	-0.284591	-0.0965321	-0.50041	-0.854351	-0.434387	-0.20117	-1.55044	-1.39637	-0.943318
385.5	-1.53528	-0.865624	-0.6796	-0.818723	-0.328236	-0.788763	-1.11861	-0.11039	-0.101961	-0.522733	-0.731952	-0.565448	-0.124567	-1.51615	-1.50045	-0.882658
386	-1.71425	-0.7805	-0.767036	-0.747035	-0.475988	-0.821245	-1.11022	-0.063288	-0.215542	-0.512706	-0.512605	-0.365637	-0.197018	-1.50683	-1.32735	-0.820491
386.5	-2.02196	-0.966417	-0.92937	-0.84877	-0.270588	-0.76135	-1.20749	-0.25283	-0.245151	-0.393933	-0.455819	-0.254952	-0.117871	-1.51843	-1.24698	-0.920649
387	-2.05923	-1.07807	-0.95974	-0.862939	-0.242853	-0.835938	-1.20177	-0.420633	-0.375411	-0.19691	-0.478674	-0.179154	-0.0195194	-1.60079	-1.12652	-0.866779
387.5	-2.02069	-1.0842	-0.926446	-0.830577	-0.288126	-0.77482	-1.19297	-0.27826	-0.46425	-0.134892	-0.56346	-0.0669332	-0.0988245	-1.71349	-1.03608	-0.808165
388	-2.00837	-0.879018	-0.907868	-0.735262	-0.362478	-0.719788	-1.09263	-0.524421	-0.547739	-0.0742671	-0.541681	-0.0420406	-0.243124	-1.61918	-0.967821	-0.898855
388.5	-2.06624	-0.805451	-0.977937	-0.747833	-0.422361	-0.759864	-1.14683	-0.629527	-0.682498	0.0186304	-0.645921	-0.0927824	-0.53611	-1.59283	-0.924094	-0.803862
389	-2.11097	-0.713351	-0.95021	-0.77477	-0.308749	-0.66117	-1.28043	-0.455157	-0.690946	0.0341212	-0.530789	-0.00746811	-0.490021	-1.69657	-0.825376	-0.861496
389.5	-2.08283	-0.704365	-0.895249	-0.817307	-0.385562	-0.75191	-1.28307	-0.410822	-0.801078	0.0385274	-0.623358	0.107482	-0.411321	-1.67511	-0.646576	-0.748714
390	-1.96028	-0.73885	-0.905865	-0.788755	-0.503542	-0.721285	-1.21644	-0.457289	-0.535572	-0.170914	-0.5319	0.0128044	-0.183373	-1.74718	-0.584183	-0.804807
390.5	-2.02675	-0.703184	-0.86962	-0.810222	-0.57113	-0.726264	-1.21635	-0.412001	-0.487301	-0.341906	-0.545481	-0.0141737	-0.12749	-1.84705	-0.661281	-0.713925
391	-2.03704	-0.719783	-0.807232	-0.713957	-0.558711	-0.812566	-1.25509	-0.448565	-0.463533	-0.338537	-0.596157	0.00466224	-0.0570924	-1.74623	-0.720399	-0.748444
391.5	-1.91716	-0.879646	-0.677908	-0.712474	-0.601012	-0.789538	-1.28789	-0.453733	-0.575869	-0.344576	-0.63821	-0.0561543	-0.0710237	-1.71392	-0.667992	-0.874427
392	-1.89264	-0.820842	-0.806213	-0.676039	-0.490669	-0.850276	-1.10244	-0.444713	-0.645117	-0.368695	-0.707213	-0.156676	-0.114155	-1.56329	-0.648531	-0.89885
392.5	-1.84815	-0.84712	-0.932716	-0.745831	-0.563941	-0.72419	-1.08451	-0.247918	-0.718622	-0.518457	-0.717103	-0.200569	0.0144012	-1.5646	-0.688574	-0.992895
393	-1.72041	-0.634271	-0.865657	-0.741864	-0.517255	-0.641839	-0.949598	-0.228667	-0.475964	-0.561902	-0.78569	-0.147708	0.0154	-1.60823	-0.559689	-0.875288
393.5	-1.5875	-0.548284	-0.87608	-0.864551	-0.610476	-0.732076	-0.85358	-0.060085	-0.242135	-0.516566	-0.835479	-0.173253	-0.296233	-1.63974	-0.413794	-0.903867
394	-1.60773	-0.569189	-0.915102	-0.848909	-0.636705	-0.782637	-0.893971	-0.242173	-0.181607	-0.493001	-0.920026	-0.526344	-0.305057	-1.53906	-0.402062	-0.959643
394.5	-1.40341	-0.560684	-0.866916	-0.932625	-0.606861	-0.762301	-0.943487	-0.115752	-0.263673	-0.456884	-0.860444	-0.336886	-0.261719	-1.60234	-0.690928	-0.891496
395	-1.2267	-0.605172	-0.895567	-0.937552	-0.588338	-0.825994	-0.94141	-0.0250698	-0.628226	-0.518361	-0.883932	0.063743	-0.118896	-1.7345	-0.904403	-1.0275
395.5	-1.10663	-0.632201	-0.8707	-0.952889	-0.616826	-0.825813	-0.783057	-0.135619	-0.780665	-0.44704	-0.823265	0.134256	-0.146509	-1.63761	-1.02276	-1.14737
396	-1.17738	-0.805903	-0.900852	-1.07477	-0.747866	-0.774227	-1.07181	-0.32663	-0.755344	-0.290449	-0.685	0.0172817	-0.107171	-1.7375	-1.21861	-1.0537
396.5	-1.31899	-0.775939	-0.951324	-0.991285	-0.817198	-0.769151	-1.02545	-0.253457	-0.690822	-0.165423	-0.668813	0.0310218	-0.127244	-1.80222	-1.29002	-1.00884
397	-1.48416	-0.640297	-0.93092	-0.885998	-0.782322	-0.726683	-0.892383	-0.27293	-0.773897	-0.0377503	-0.755642	-0.145838	-0.215108	-1.73281	-1.07807	-0.993539
397.5	-1.53119	-0.76508	-0.908447	-0.973291	-0.687869	-0.836738	-0.758276	-0.471475	-0.899974	-0.00921934	-0.590761	-0.310237	-0.307911	-1.74516	-0.960346	-1.07058
398	-1.70333	-0.71333	-0.936882	-0.992307	-0.746909	-0.955693	-0.6851	-0.486115	-0.918342	-0.183789	-0.573311	-0.249647	-0.032013	-1.67038	-0.875942	-0.984784
398.5	-1.72803	-0.770923	-0.897633	-1.01425	-0.825708	-0.997017	-0.741549	-0.313599	-0.731875	-0.376691	-0.414272	-0.367184	0.250057	-1.78708	-1.02325	-1.09969
399	-1.52188	-0.784244	-0.910312	-1.04786	-0.721767	-1.02535	-0.777871	-0.44222	-0.678132	-0.580731	-0.509741	-0.572997	0.125592	-1.7416	-1.15539	-1.04056
399.5	-1.61179	-0.908617	-0.906174	-1.06828	-0.754106	-0.937046	-0.864171	-0.468806	-0.784282	-0.413925	-0.460387	-0.670509	-0.0272094	-1.83273	-1.42697	-1.15906
400	-1.52253	-0.977441	-0.8209	-1.14624	-0.761414	-1.05372	-0.903121	-0.515911	-0.700181	-0.345707	-0.396053	-0.793995	-0.146178	-1.87347	-1.44457	-1.10016
