# Supplementary material for: MEP Latencies Predict the Neuromodulatory Effect of cTBS Delivered to the Ipsilateral and Contralateral Sensorimotor Cortex
Source: PLoS One. 2015 Aug 11;10(8):e0133893. doi: 10.1371/journal.pone.0133893 (PMC4532482; doi:10.1371/journal.pone.0133893)
Supplement: S1 Dataset — MEP, SEP and TEP data were converted to .xls format from .mat format. (ZIP) [file pone.0133893.s001.zip › S1 Dataset_xlsx/SEP APPA IPSI T2.xlsx]

## Sheet: SEP
t [ms]	sub01	sub02	sub03	sub04	sub05	sub06	sub07	sub08	sub09	sub10	sub11	sub12	sub13	sub14	sub15	sub16
-250	-0.088249	-0.367688	-0.0424601	0.675922	-0.643311	1.8295	0.149253	-0.381214	1.96773	0.933627	1.05956	1.73217	0.208867	-0.558409	1.04397	-0.517735
-249.5	0.165324	-0.29039	0.0853372	0.730463	-0.552651	1.82515	0.0555853	-0.300979	2.06034	0.914202	1.18202	1.94838	0.0280754	-0.546643	1.07778	-0.446411
-249	0.339823	-0.340319	0.289156	0.849419	-0.580359	1.76631	-0.0799782	-0.415699	2.01138	0.816667	1.08676	1.8411	-0.236722	-0.510383	1.25186	-0.601471
-248.5	0.31301	-0.149897	0.434065	0.937784	-0.482178	1.82566	-0.090481	-0.345894	1.98029	0.815217	1.14558	2.06011	-0.144415	-0.507457	1.21908	-0.564847
-248	0.288036	-0.213875	0.428478	1.07072	-0.512233	1.82493	0.0655318	-0.222044	1.96193	0.937005	1.06525	1.82796	-0.417368	-0.535208	1.13793	-0.594161
-247.5	0.412894	-0.237089	0.382513	0.942308	-0.4189	1.85716	0.0460415	-0.117757	1.91606	1.06984	1.15335	1.94839	-0.509132	-0.481164	1.02764	-0.550132
-247	0.409772	-0.0485988	0.327756	0.949998	-0.30818	1.82072	0.0502773	-0.220423	2.04384	1.16028	1.00659	1.84302	-0.291928	-0.506939	1.04409	-0.473131
-246.5	0.530309	0.0513662	0.382422	0.954874	-0.196028	1.76677	0.0217821	-0.222855	2.18551	1.23205	1.02201	2.00696	-0.245911	-0.541062	0.948946	-0.391061
-246	0.65282	-0.208813	0.301904	0.941377	-0.37747	1.85043	-0.0597784	-0.0822063	2.21816	1.34547	1.03631	2.06249	-0.105265	-0.3482	0.988462	-0.50384
-245.5	0.577398	-0.254418	0.59738	1.0201	-0.527541	1.87067	0.0157661	-0.112993	2.19127	1.40384	0.961889	2.149	-0.12137	-0.329812	1.0285	-0.417322
-245	0.727567	-0.546546	0.556268	1.09713	-0.331768	1.84015	0.0671976	-0.0279346	2.25812	1.31035	0.879646	2.16686	0.019595	-0.401264	1.05667	-0.344965
-244.5	0.797988	-0.500299	0.407202	1.01533	-0.345085	1.80795	0.119961	-0.0877534	2.29222	1.43491	0.840921	2.11746	0.138025	-0.365954	0.981227	-0.442887
-244	0.937658	-0.389864	0.44176	1.00523	-0.344753	1.87528	0.10889	0.0874208	2.28948	1.443	0.9347	2.33152	-0.125205	-0.417989	0.919012	-0.557283
-243.5	1.05985	-0.418179	0.444663	0.884065	-0.496212	1.87202	0.187233	0.153043	2.16194	1.56067	0.989685	2.27534	-0.599359	-0.408119	1.07236	-0.722673
-243	1.20857	-0.451377	0.237508	0.76146	-0.490779	1.89988	0.346663	0.201475	2.3542	1.49501	0.942308	2.02865	-0.708712	-0.392648	0.949387	-0.609616
-242.5	1.29212	-0.572654	0.320649	0.623796	-0.263209	1.99295	0.305289	0.168514	2.24372	1.52361	0.926769	2.01358	-0.454059	-0.33974	0.704588	-0.622096
-242	1.14429	-0.630019	0.174485	0.569525	-0.247408	1.96218	0.27625	0.147075	2.31426	1.4931	1.00843	1.92876	-0.256043	-0.230486	0.609656	-0.633169
-241.5	0.972502	-0.659604	0.124669	0.752399	-0.131301	1.86566	0.179344	0.0871574	2.37715	1.37611	0.932334	1.99107	-0.184656	-0.289466	0.653411	-0.611473
-241	0.969752	-0.710059	0.14753	0.787955	0.14848	1.89207	0.368775	0.112753	2.43721	1.10063	0.866927	2.13243	-0.218099	-0.300272	0.6071	-0.647789
-240.5	1.05072	-0.917251	0.466018	0.561642	0.431242	1.93952	0.355099	0.101613	2.43059	1.03178	0.890805	2.32751	-0.294739	-0.205588	0.627532	-0.713183
-240	0.948271	-1.01796	0.505677	0.638388	0.295426	1.79581	0.523062	0.107639	2.35434	1.07115	0.909302	2.2803	-0.163366	-0.260174	0.811277	-0.872995
-239.5	0.880224	-1.02424	0.343665	0.54416	0.203802	1.77924	0.401356	0.180033	2.32202	1.05138	0.913305	2.18084	-0.0245439	-0.300577	0.878743	-0.988579
-239	0.98735	-0.818585	0.352832	0.528531	0.0436151	1.80451	0.597961	0.087541	2.29648	0.969683	0.950961	2.23564	0.114691	-0.362167	0.725726	-0.929076
-238.5	0.919643	-0.810218	0.39412	0.510384	-0.156134	1.79981	0.600719	0.233711	2.36218	0.89186	0.941831	2.23441	0.159426	-0.313831	0.663156	-1.13315
-238	0.87553	-0.557246	0.210322	0.525268	-0.325143	1.78413	0.485968	0.320753	2.44001	0.702266	0.875212	2.26703	0.412639	-0.212466	0.517865	-1.21927
-237.5	1.05569	-0.446595	0.293046	0.458149	-0.374386	1.63304	0.431062	0.367936	2.50944	0.757788	0.791649	2.19587	0.0484709	-0.316888	0.486315	-1.16979
-237	1.32048	-0.193796	0.447882	0.46007	-0.304503	1.68998	0.467404	0.410529	2.521	0.826376	0.753953	2.30303	-0.273139	-0.273571	0.436806	-1.18539
-236.5	1.40284	-0.0727471	0.474013	0.577988	-0.0560094	1.73277	0.3822	0.425417	2.34421	0.945772	0.771627	2.34374	-0.28515	-0.254061	0.568784	-1.14726
-236	1.20082	-0.0522931	0.422795	0.568907	0.207285	1.76535	0.386882	0.330361	2.26452	0.975269	0.772066	2.30852	-0.312621	-0.309764	0.700556	-1.15341
-235.5	1.22223	-0.37943	0.462621	0.718023	0.524686	1.73657	0.488446	0.399422	2.4111	1.05364	0.833617	2.18601	-0.0456614	-0.193473	0.697548	-1.14917
-235	1.14701	-0.639979	0.483675	0.663727	0.524038	1.79957	0.445963	0.50514	2.29388	1.19558	0.924968	2.20854	0.0503736	-0.327515	0.687316	-1.07959
-234.5	1.14301	-0.500934	0.562661	0.670469	0.574688	1.708	0.455761	0.5481	2.368	1.12773	0.873795	2.32286	-0.249488	-0.278461	0.805846	-1.01071
-234	1.11962	-0.368392	0.542162	0.587853	0.590247	1.69464	0.436849	0.480185	2.57238	1.16111	0.924159	2.10989	-0.181843	-0.231774	0.726258	-0.979533
-233.5	1.18064	-0.113482	0.41998	0.60787	0.782229	1.78122	0.354469	0.502499	2.66969	1.24041	0.844999	2.25084	0.154995	-0.219276	0.665416	-0.86859
-233	1.22859	-0.114023	0.454232	0.539443	0.794823	1.72229	0.317131	0.517252	2.68007	1.27016	0.868716	2.44285	0.0217533	-0.140545	0.707747	-0.879575
-232.5	1.2852	-0.0630095	0.475344	0.702826	0.533226	1.80288	0.187318	0.58599	2.69163	1.40083	0.928723	2.48762	-0.0499712	-0.0324696	0.728159	-0.908561
-232	1.32456	-0.353328	0.581788	0.82773	0.445594	1.7328	0.227779	0.582609	2.69848	1.36124	0.835497	2.45142	0.000419153	0.00582416	0.711087	-0.964862
-231.5	1.44646	-0.86547	0.653046	0.758506	0.343363	1.7349	0.485644	0.565547	2.77055	1.1914	0.878865	2.55294	0.0246412	0.0554438	0.824447	-1.01995
-231	1.26277	-1.20197	0.686171	0.819782	0.341498	1.66567	0.662556	0.53118	2.72827	1.34314	0.937681	2.72162	0.142214	0.110347	0.923729	-0.867224
-230.5	1.20456	-1.28806	0.685349	0.895798	0.380542	1.82774	0.793124	0.390927	2.89128	1.41536	0.937764	2.54931	-0.0201866	0.0482902	0.942983	-1.0406
-230	1.20877	-1.29086	0.610242	0.995255	0.397141	1.79953	0.789	0.416823	2.81867	1.18357	0.964477	2.63687	-0.243689	-0.00273918	0.737191	-0.991995
-229.5	1.16806	-1.23193	0.577139	0.975878	0.187561	1.88605	0.735329	0.364095	2.89787	0.845808	0.887867	2.81492	-0.255193	0.114154	0.69933	-0.815214
-229	1.23185	-1.29057	0.52041	0.924991	0.0469976	1.77724	0.631513	0.424536	2.75376	0.826446	0.739386	2.6887	-0.33992	0.083351	0.908517	-0.877084
-228.5	1.23589	-1.15373	0.483505	0.979856	0.251108	1.7599	0.655501	0.430248	2.72118	0.870755	0.734369	2.77346	-0.119483	0.069387	1.00156	-0.847153
-228	1.09287	-1.27964	0.548155	1.03193	0.303545	1.75748	0.623278	0.543579	2.70059	0.902133	0.669377	2.67629	-0.277579	0.128517	0.974237	-0.824502
-227.5	0.913193	-1.29895	0.685615	0.979191	0.495257	1.85648	0.693845	0.698679	2.65015	0.799844	0.667828	2.85271	-0.263227	0.0557721	0.806294	-0.839635
-227	0.986762	-1.12966	0.941497	0.964052	0.633665	1.83397	0.670931	0.559644	2.78882	0.817959	0.572366	2.71533	0.117689	0.0907608	0.773545	-0.852466
-226.5	1.01985	-0.70365	0.845245	1.08311	0.561814	1.84256	0.624398	0.578569	2.86055	0.619973	0.669381	2.8357	0.202966	0.128978	0.852851	-0.752491
-226	1.23111	-0.500823	0.868962	1.14877	0.572627	1.96242	0.73038	0.621122	2.61347	0.533851	0.817934	2.80592	0.118783	0.180606	0.986818	-0.777155
-225.5	1.35522	-0.174661	0.840612	1.20894	0.489426	1.86559	0.754584	0.486441	2.56474	0.399914	0.82622	2.83145	0.18059	0.112284	0.852899	-0.741216
-225	1.33427	0.171195	1.00844	1.15628	0.726676	1.76265	0.70186	0.509816	2.65135	0.436947	0.819831	2.80474	0.428179	0.0223989	0.877686	-0.750224
-224.5	1.32838	0.334441	0.94118	1.11808	0.9997	1.77222	0.542402	0.63897	2.58528	0.625852	0.817829	2.71143	0.587494	0.00929589	0.820442	-0.803648
-224	1.2976	0.139515	1.11639	0.991722	1.18958	1.7419	0.531238	0.704044	2.4421	0.711316	0.645813	2.65627	0.218911	0.120183	0.827691	-0.952636
-223.5	1.31771	0.00828374	1.08772	0.987483	1.13013	1.71224	0.543727	0.676106	2.40354	0.580075	0.660576	2.63748	-0.101943	0.150675	0.706251	-1.02221
-223	1.40224	-0.0422015	1.03615	1.03206	0.723656	1.77527	0.675722	0.746615	2.52484	0.549273	0.715077	2.69087	-0.2232	0.145755	0.607018	-1.03362
-222.5	1.58415	-0.403728	0.900905	1.12047	0.620794	1.89395	0.657274	0.852724	2.37918	0.505117	0.65241	2.77617	-0.0926488	0.086594	0.607198	-1.10037
-222	1.59246	-0.918172	0.982176	1.02556	0.573705	1.91426	0.694329	0.778187	2.26165	0.342352	0.582415	2.57515	-0.15076	0.187087	0.65312	-1.03028
-221.5	1.34028	-1.16368	1.08	1.12961	0.532161	1.86422	0.557555	0.693292	2.41281	0.364992	0.623536	2.59914	-0.199059	0.187288	0.793301	-0.990292
-221	1.11708	-1.40531	1.1975	1.10791	0.743689	1.95903	0.639949	0.610947	2.42614	0.309977	0.626427	2.49362	-0.232371	0.216332	0.822489	-0.950463
-220.5	1.10326	-1.47511	1.25911	1.11642	0.811862	1.78159	0.451919	0.591264	2.37771	0.336001	0.478733	2.69628	-0.142166	0.110402	0.737822	-0.951345
-220	1.07074	-1.30586	1.32616	1.12373	0.746871	1.72893	0.322327	0.677219	2.43552	0.17783	0.498661	2.73541	0.0665368	0.0921862	0.768776	-1.12375
-219.5	0.949308	-1.08525	1.38039	1.00578	0.571577	1.77191	0.276216	0.756591	2.30645	0.0686559	0.455314	2.81231	0.19852	0.114449	0.594	-0.972991
-219	0.716366	-1.00608	1.3865	0.922035	0.629023	1.72499	0.425406	0.611689	2.41301	0.0918814	0.331025	2.73096	0.314455	0.156828	0.462154	-0.981153
-218.5	0.778124	-0.839382	1.24893	0.914262	0.595699	1.76664	0.419949	0.796029	2.38346	-0.0176014	0.463653	2.52105	0.0400877	0.0922561	0.318133	-0.967679
-218	0.731591	-0.683815	1.00849	0.869776	0.680782	1.77136	0.256135	0.76614	2.43107	0.111821	0.529484	2.6977	0.394772	0.0641527	0.26068	-0.914073
-217.5	0.781111	-0.571792	0.815407	0.818527	0.802749	1.81192	0.237401	0.628297	2.38058	0.234975	0.470777	2.54335	0.441159	0.162221	0.31079	-0.952703
-217	0.619466	-0.344172	0.827451	0.847911	0.85524	1.78755	0.245611	0.711904	2.37818	0.297763	0.510208	2.75809	0.247136	0.192667	0.174301	-0.872588
-216.5	0.753826	-0.41409	0.903866	0.919908	1.08556	1.82968	0.132698	0.773962	2.28461	0.160247	0.440139	2.72312	0.204324	0.356734	0.237166	-0.895752
-216	0.843534	-0.225475	1.03598	0.866356	1.18837	1.81838	0.237801	0.802496	2.19144	0.0772343	0.376024	2.66439	0.104153	0.325552	0.348133	-0.892337
-215.5	0.907561	-0.326094	0.966631	0.880389	1.4141	1.73471	0.182655	0.850325	2.18006	0.244087	0.405915	2.69355	0.0396158	0.403765	0.344122	-0.923849
-215	0.882622	-0.454008	1.05171	0.840476	1.33749	1.77498	0.224	0.892015	2.19779	0.358117	0.427477	2.72577	-0.126179	0.461683	0.286333	-0.906374
-214.5	0.728763	-0.453374	1.06715	0.876983	1.3637	1.64653	0.340826	0.864639	2.305	0.429051	0.342142	2.72151	-0.209189	0.536865	0.39113	-0.985529
-214	0.578584	-0.407494	1.06725	0.811647	1.37432	1.70924	0.428416	0.82155	2.41717	0.306559	0.444866	2.63207	0.0681534	0.524208	0.398098	-0.946345
-213.5	0.562306	-0.294347	1.07139	0.958958	1.44504	1.70695	0.421231	0.779332	2.41472	0.284175	0.466132	2.54606	0.521757	0.525032	0.39649	-0.990834
-213	0.684895	-0.37922	0.975945	1.07713	1.38478	1.7383	0.470469	0.74712	2.27635	0.234434	0.342114	2.74209	0.604526	0.50934	0.218134	-1.01087
-212.5	0.562737	-0.803525	0.968457	1.17382	1.19083	1.65236	0.422397	0.885667	2.15663	0.287244	0.507296	2.62901	0.618763	0.591125	0.0174471	-0.955047
-212	0.557362	-0.781733	0.984928	1.29906	1.18175	1.78442	0.47721	0.850521	2.31815	0.360805	0.354064	2.88674	0.690403	0.620025	0.148057	-1.03032
-211.5	0.78072	-0.601841	0.932942	1.35206	1.22485	1.7365	0.489209	0.758976	2.24282	0.480699	0.409959	2.60193	0.630873	0.573318	0.0941093	-1.03275
-211	1.01691	-0.728824	0.922988	1.32856	1.24179	1.7739	0.527781	0.785804	2.11884	0.560676	0.331828	2.67381	0.571404	0.668072	0.114006	-1.05257
-210.5	1.14376	-0.704866	0.929748	1.34111	1.1757	1.72738	0.649769	0.833767	2.12366	0.536343	0.375671	2.43983	0.593006	0.690572	0.159074	-0.994225
-210	0.974046	-0.62517	0.766767	1.28769	0.978386	1.63761	0.661265	0.808074	2.08758	0.575322	0.29513	2.37207	0.456484	0.671608	0.155261	-0.980392
-209.5	0.756922	-0.759225	0.929915	1.44908	0.886989	1.72413	0.767035	0.834675	2.01138	0.63007	0.364025	2.50784	0.461474	0.787237	0.330265	-0.964465
-209	0.516311	-0.807494	0.920379	1.52904	0.803495	1.75454	0.716856	0.760854	1.87163	0.917125	0.424527	2.4904	0.417138	0.751183	0.301956	-1.07203
-208.5	0.371604	-0.880489	0.955307	1.53892	0.815171	1.60286	0.65234	0.814684	1.76517	1.25346	0.378462	2.71568	0.436951	0.802075	0.291037	-1.02086
-208	0.17806	-1.13269	0.872892	1.46767	0.933215	1.67841	0.476989	0.784526	1.74059	1.39356	0.43499	2.45284	0.0216879	0.854267	0.386428	-1.00006
-207.5	0.0805954	-1.09225	0.933187	1.35838	0.949565	1.61158	0.437318	0.816859	1.74657	1.40536	0.511635	2.70873	-0.00953423	0.94911	0.35547	-0.975995
-207	0.281355	-0.97628	0.901384	1.26783	0.965634	1.5352	0.365028	0.666648	1.76811	1.23166	0.385005	2.61107	0.151688	0.780997	0.415226	-0.914137
-206.5	0.535222	-0.627132	0.837218	1.24737	0.812917	1.51389	0.322229	0.746219	1.76302	1.12003	0.422871	2.65516	0.310258	0.836382	0.476586	-0.797035
-206	0.523302	-0.438818	0.902235	1.38511	0.774405	1.36561	0.429217	0.744258	1.84402	1.11563	0.54065	2.64332	0.514172	0.766001	0.43492	-0.795038
-205.5	0.534134	-0.321583	0.923321	1.42051	0.757816	1.33126	0.440101	0.836348	1.80468	0.819247	0.54028	2.65583	0.587579	0.662247	0.255872	-0.712326
-205	0.418406	-0.37701	0.95008	1.48043	1.01764	1.40948	0.475814	0.811464	1.77018	0.770676	0.341878	2.62474	0.769391	0.672268	0.184332	-0.715086
-204.5	0.384845	-0.334768	0.73138	1.56264	1.18919	1.3878	0.571261	0.856126	1.56869	0.704632	0.41624	2.51195	0.967539	0.797203	0.11413	-0.723946
-204	0.429469	-0.813064	0.719905	1.69257	1.36694	1.48851	0.48123	0.813506	1.56958	0.865776	0.476074	2.47433	0.592915	0.774485	0.0884311	-0.810687
-203.5	0.386611	-0.917055	0.726371	1.59336	1.18669	1.43427	0.433548	0.82587	1.54444	1.08349	0.289722	2.44549	0.299904	0.742448	0.172283	-0.8898
-203	0.351191	-1.04994	0.72201	1.49706	0.785103	1.4775	0.431468	0.861481	1.67945	1.02006	0.340282	2.27198	0.205518	0.750804	0.218836	-0.84389
-202.5	0.20002	-1.1248	0.734125	1.52653	0.54331	1.4816	0.611407	0.778055	1.62089	0.805855	0.349083	2.18034	0.412998	0.811208	0.174757	-0.832974
-202	0.309689	-1.30975	0.622831	1.57385	0.371353	1.57049	0.651322	0.697132	1.4863	0.729183	0.409409	2.16768	0.410615	0.670531	0.113421	-0.996545
-201.5	0.325323	-1.21703	0.564165	1.46639	0.197755	1.49754	0.535988	0.678864	1.51838	0.728161	0.290131	2.14764	0.538312	0.718365	0.0384118	-0.923055
-201	0.198284	-1.15146	0.652127	1.35991	0.343793	1.43348	0.618766	0.552268	1.61536	0.692824	0.235399	2.06335	0.311546	0.710717	0.104287	-0.817348
-200.5	-0.0604248	-0.920928	0.720713	1.30149	0.594956	1.35876	0.500277	0.580962	1.54987	0.903822	0.310023	2.10807	0.090772	0.733438	0.00200697	-0.888519
-200	-0.185661	-0.690174	0.696416	1.26456	0.857095	1.29523	0.539826	0.646255	1.26961	0.92351	0.366213	2.07409	-0.0492501	0.650208	0.308997	-0.911891
-199.5	-0.171136	-0.799408	0.666528	1.15304	0.788451	1.33549	0.635554	0.566318	1.30683	0.91187	0.44219	1.95738	-0.13686	0.586012	0.186672	-0.858328
-199	0.00209233	-0.734436	0.606707	1.24516	0.792069	1.42338	0.732876	0.56334	1.3395	0.81895	0.487601	1.81503	-0.128251	0.604394	0.137728	-0.967742
-198.5	-0.0154641	-0.83704	0.648797	1.31714	0.807661	1.3426	0.674968	0.599072	1.28216	0.709332	0.462342	1.67884	-0.171858	0.562055	0.108919	-1.08606
-198	-0.112361	-0.94646	0.489904	1.34018	0.644428	1.21329	0.60212	0.535511	1.32455	0.605857	0.500602	1.78348	0.276835	0.533196	0.0122081	-1.01888
-197.5	-0.168414	-1.06758	0.315829	1.25412	0.444919	1.25381	0.565684	0.569155	1.33412	0.588545	0.425488	1.82723	0.260546	0.519158	0.100003	-1.02757
-197	-0.139136	-1.07401	0.270849	1.33255	0.420896	1.21283	0.542314	0.585659	1.25206	0.578738	0.393177	1.73837	-0.142145	0.54511	-0.0232565	-1.08706
-196.5	-0.0504774	-1.27161	0.341628	1.36242	0.588573	1.24703	0.461727	0.714351	1.15706	0.578186	0.285612	1.73934	-0.260037	0.503341	-0.0481652	-1.02918
-196	-0.107174	-1.32143	0.199408	1.43872	0.751066	1.28986	0.416335	0.618615	1.19097	0.650663	0.393811	1.72157	-0.231781	0.494763	-0.0484166	-1.10561
-195.5	0.0306807	-1.52902	0.206886	1.20304	1.2492	1.17416	0.372279	0.646001	1.19023	0.62115	0.48963	1.77393	-0.428311	0.502481	0.00268199	-1.08084
-195	0.173559	-1.30399	0.333107	1.36746	1.36629	1.08711	0.381886	0.734977	1.27351	0.540521	0.414252	1.71395	-0.333143	0.535196	-0.0519861	-0.973139
-194.5	0.223183	-1.13266	0.29551	1.47216	1.24869	1.0193	0.381399	0.867294	1.29838	0.421993	0.347632	1.62029	-0.352717	0.646674	-0.135849	-1.007
-194	0.164294	-0.828801	0.230269	1.39932	1.04146	0.958264	0.374981	0.745416	1.2332	0.157735	0.302108	1.49954	0.092741	0.554067	-0.145585	-0.896922
-193.5	0.172643	-0.875733	0.285978	1.54615	1.13868	0.958802	0.38237	0.655403	1.23663	0.33552	0.278259	1.45075	0.605149	0.529247	-0.0393685	-0.821243
-193	0.153646	-0.882094	0.311995	1.79536	1.17124	0.918511	0.577517	0.64471	1.24578	0.602203	0.231681	1.61326	0.745525	0.547711	-0.0690185	-0.867618
-192.5	-0.0473621	-0.739944	0.287201	1.80535	1.22927	0.947982	0.390584	0.622555	1.25912	0.791085	0.244772	1.4695	0.456891	0.580751	-0.0974253	-0.883883
-192	-0.253009	-0.689821	0.140237	1.58864	1.30857	0.975553	0.256483	0.587559	1.24338	0.818667	0.236402	1.42129	0.121533	0.572959	-0.119913	-0.905954
-191.5	-0.156991	-0.808103	0.13117	1.52057	1.15009	0.871367	0.381445	0.668552	1.17469	0.786845	0.263353	1.30097	0.0458616	0.581956	-0.220578	-0.830927
-191	-0.118363	-0.990361	-0.105213	1.47492	0.887062	0.874152	0.19594	0.700164	1.13847	0.798738	0.313305	1.34684	-0.054463	0.430156	-0.202851	-0.898187
-190.5	-0.28887	-0.776732	-0.32123	1.49669	0.564605	0.655631	0.22192	0.637637	1.20456	0.694418	0.282325	1.24094	0.105508	0.473285	-0.238913	-0.765803
-190	-0.393933	-0.766768	-0.127783	1.46368	0.487054	0.754612	0.268203	0.594365	1.21832	0.469789	0.21288	1.20117	0.00412895	0.347822	-0.273743	-0.742267
-189.5	-0.335283	-0.782416	-0.193113	1.4308	0.446737	0.777077	0.215372	0.43528	1.40518	0.408386	0.239939	1.37125	-0.00471746	0.453058	-0.40947	-0.692762
-189	-0.0395398	-0.785027	-0.324017	1.54864	0.538289	0.692105	0.165954	0.416625	1.25444	0.30193	0.238626	1.41135	-0.179121	0.357006	-0.334916	-0.765424
-188.5	0.131023	-0.85486	-0.333411	1.54351	0.486288	0.679628	0.248427	0.533064	1.19284	0.349683	0.177999	1.50153	-0.275297	0.327121	-0.224202	-0.690929
-188	0.0263267	-0.944782	-0.131583	1.45109	0.587606	0.551054	0.181629	0.600258	1.03424	0.512276	0.130046	1.39775	-0.492127	0.43768	-0.150682	-0.635112
-187.5	-0.0701583	-1.00512	-0.136251	1.4956	0.68244	0.63092	0.232841	0.699615	1.07674	0.573492	0.0880861	1.41875	-0.574008	0.404752	-0.126128	-0.634703
-187	-0.0843866	-1.25208	-0.118863	1.60709	0.69875	0.51531	0.24697	0.776121	1.03605	0.706036	-0.0138476	1.13635	-0.26718	0.529235	-0.0644087	-0.606104
-186.5	-0.126998	-1.17945	-0.0958721	1.53961	0.580014	0.47752	0.35945	0.795523	1.1981	0.982303	0.0311513	1.16878	-0.231902	0.573331	-0.0704884	-0.570148
-186	-0.155726	-1.04892	-0.0214817	1.44053	0.439219	0.302991	0.505893	0.761169	1.10702	0.955967	0.213216	0.955952	-0.195263	0.596745	-0.0762306	-0.527412
-185.5	-0.101302	-0.996508	0.10291	1.52434	0.248663	0.355286	0.546565	0.740667	1.07685	1.05095	0.243674	1.0296	-0.0877681	0.568669	-0.0917519	-0.638278
-185	-0.0273552	-1.11589	-0.0946053	1.48031	0.403283	0.308133	0.48937	0.790604	1.19582	0.72431	0.280212	1.02684	0.0683934	0.43084	0.0404258	-0.701401
-184.5	-0.0891778	-0.995323	-0.0554402	1.42146	0.559113	0.391225	0.442435	0.762539	1.01376	0.671412	0.404241	1.10625	-0.0234461	0.409754	0.105343	-0.774863
-184	-0.0399651	-0.930277	-0.0339224	1.29028	0.661977	0.482963	0.342081	0.725293	0.978588	0.863069	0.248942	1.0824	-0.437043	0.260943	-0.0197007	-0.78344
-183.5	-0.0469436	-0.888974	-0.111751	1.26596	0.406855	0.379738	0.242533	0.715383	0.886272	0.971551	0.0940302	1.12846	-0.844405	0.437503	0.133514	-0.879924
-183	0.0558452	-0.807868	-0.113881	1.06963	0.212882	0.300237	0.188902	0.700855	0.985128	0.798696	0.254856	1.02284	-0.862224	0.400586	0.100736	-0.852776
-182.5	0.185627	-0.728709	-0.0769311	1.12536	0.29647	0.353252	0.233631	0.582333	0.911553	0.763573	0.260412	1.00093	-0.547822	0.431604	0.0580134	-0.952568
-182	0.271586	-0.842567	-0.0676718	1.17621	0.183881	0.333465	0.288976	0.591484	0.824193	0.761325	0.274141	0.759717	-0.394632	0.385148	-0.130985	-0.980813
-181.5	0.229804	-1.03606	0.0147268	1.195	0.105689	0.209302	0.293595	0.548693	0.734118	0.720243	0.278025	0.756083	-0.473987	0.33024	-0.111341	-0.903351
-181	0.156464	-1.20044	0.0889779	1.13198	0.18753	0.136731	0.299027	0.432975	0.845042	0.604644	0.179993	0.685116	-0.663112	0.361867	-0.0405069	-0.916598
-180.5	0.0490341	-1.1892	0.153816	0.983884	0.416283	0.104914	0.180769	0.40452	0.821064	0.734306	0.317048	0.618807	-0.688539	0.377744	0.0269725	-0.861072
-180	-0.155321	-1.13741	0.0995363	0.959034	0.319907	0.0271485	0.146826	0.372909	0.766845	0.861336	0.365946	0.624723	-0.576526	0.305929	0.0770326	-1.00321
-179.5	0.00161389	-1.02367	0.0425365	0.770729	-0.0622017	0.0262011	0.00481527	0.396721	0.839783	0.787634	0.433296	0.51625	-0.538724	0.269399	0.023522	-1.13957
-179	-0.0205958	-1.01737	-0.0253453	0.970877	-0.0331212	0.0182911	0.224938	0.337558	1.0359	0.700737	0.482004	0.681776	-0.434064	0.291438	0.0356236	-1.04898
-178.5	-0.160146	-1.01517	-0.0487385	0.823581	0.000533903	0.0352887	0.252609	0.414303	1.04527	0.689341	0.346832	0.478923	-0.47371	0.332356	0.0650093	-0.941528
-178	-0.305109	-1.1221	-0.0483081	0.891948	0.0180307	-0.00306869	0.219626	0.389492	1.05352	0.508322	0.253356	0.640269	-0.0503902	0.318248	-0.0172982	-0.899945
-177.5	-0.135904	-1.33718	0.073323	0.942875	0.136256	0.0228497	0.328693	0.207678	0.989763	0.644406	0.328196	0.514415	-0.0817114	0.300054	-0.332614	-0.992631
-177	-0.127857	-1.38291	0.0686131	0.923116	0.124535	-0.00342131	0.592522	0.35036	0.828801	0.701329	0.45459	0.568837	-0.428728	0.33978	-0.30052	-1.04417
-176.5	-0.0713319	-1.28629	-0.123813	0.966819	-0.00855426	0.0638744	0.528461	0.238965	0.639574	0.572305	0.438696	0.588803	-0.433163	0.291893	-0.326414	-0.962454
-176	-0.237618	-1.12222	-0.25635	1.08123	0.087202	0.0172964	0.560135	0.417199	0.58732	0.438936	0.485722	0.435093	-0.510177	0.275889	-0.401991	-1.10111
-175.5	-0.128082	-0.978535	-0.208924	1.07717	0.169334	0.0161756	0.676731	0.380962	0.746578	0.421513	0.425541	0.379274	-0.496935	0.295853	-0.302458	-1.18884
-175	-0.0436305	-0.779899	-0.265814	1.08523	0.0492056	0.0715585	0.696607	0.25538	0.817346	0.531886	0.496635	0.325487	-0.755801	0.244886	-0.258694	-1.13696
-174.5	-0.129403	-0.739388	-0.354083	1.03196	0.126545	0.00279247	0.539084	0.298182	0.806422	0.793278	0.538138	0.419482	-1.01297	0.272493	-0.273532	-1.15856
-174	-0.156178	-0.634756	-0.283645	1.17577	0.146234	0.026343	0.615894	0.238817	0.947855	0.977645	0.344559	0.339626	-0.595903	0.302573	-0.494211	-1.0732
-173.5	-0.189419	-0.498058	-0.1094	1.07303	0.0596751	0.0207921	0.381178	0.214226	0.987093	1.25627	0.283257	0.462197	-0.255951	0.255315	-0.407379	-0.999274
-173	0.0340005	-0.603149	-0.163851	0.99879	-0.110666	-0.032894	0.206804	0.163822	1.08678	1.13113	0.353191	0.623076	-0.438606	0.272012	-0.28456	-1.04215
-172.5	0.0354065	-0.82499	-0.236985	1.04341	-0.263158	-0.00236452	0.0528133	0.0742111	1.04748	1.09836	0.333076	0.495872	-0.675702	0.359824	-0.320685	-0.986282
-172	0.106218	-0.621161	-0.347211	0.943866	-0.252867	-0.0396905	-0.0356016	0.0258452	1.04225	1.04305	0.255564	0.444364	-0.63621	0.349278	-0.404577	-1.00823
-171.5	0.0246973	-0.625461	-0.442473	0.885975	-0.0856212	-0.200117	0.11324	0.0436246	1.01954	0.782778	0.281687	0.533972	-0.553944	0.183444	-0.425547	-1.08079
-171	0.105432	-0.654902	-0.491868	0.87891	-0.169555	-0.136945	0.0389789	0.0137205	1.11058	0.703838	0.198131	0.597821	-0.44152	0.288283	-0.441181	-1.12303
-170.5	0.178472	-0.759248	-0.39517	0.810885	-0.283685	-0.116534	0.0185716	-0.116829	0.915551	0.574418	0.268615	0.474571	-0.465471	0.226755	-0.308897	-0.973966
-170	0.108776	-0.959151	-0.401116	0.873016	-0.365133	-0.0675193	-0.00707333	-0.173979	0.995273	0.451607	0.282998	0.399947	-0.699668	0.262233	-0.258587	-0.853032
-169.5	0.0999112	-1.08369	-0.398566	1.00153	-0.364401	-0.0250511	-0.0353517	-0.222113	1.10265	0.389293	0.246496	0.531534	-0.888424	0.278913	-0.189359	-0.92796
-169	0.170938	-1.18283	-0.516011	0.970838	-0.569103	-0.129862	-0.0841853	-0.354815	0.986069	0.435942	0.269524	0.605003	-0.969082	0.342466	-0.227209	-0.976675
-168.5	0.334653	-1.33581	-0.396643	0.889573	-0.62536	-0.181766	-0.158974	-0.375288	1.00849	0.568718	0.178863	0.776236	-0.80557	0.459867	-0.272467	-0.810247
-168	0.339309	-1.31096	-0.340976	1.06421	-0.744892	-0.181297	-0.181519	-0.292498	0.985576	0.537816	0.239517	0.675578	-1.04999	0.395088	-0.213894	-0.764538
-167.5	0.276767	-1.14014	-0.451963	0.968913	-0.714753	-0.236429	-0.255206	-0.275626	0.905499	0.504903	0.266479	0.593967	-1.02055	0.411459	-0.289404	-0.720879
-167	0.250548	-0.79815	-0.369047	1.17102	-0.52916	-0.159615	-0.202957	-0.278324	0.904234	0.425222	0.2849	0.562618	-0.847523	0.524089	-0.273674	-0.756361
-166.5	0.187012	-0.819719	-0.244773	1.10945	-0.625803	-0.178897	-0.211203	-0.229338	1.06133	0.327897	0.334749	0.656512	-0.740562	0.518822	-0.198645	-0.788497
-166	0.0011051	-0.764084	-0.196839	1.0363	-0.654414	-0.16603	-0.240281	-0.344231	0.995901	0.200197	0.425354	0.557829	-0.841073	0.399893	-0.160102	-0.831752
-165.5	0.0995298	-0.444957	-0.373222	1.01188	-0.776913	-0.245356	-0.500565	-0.304663	0.855083	0.27931	0.546383	0.512397	-0.770617	0.399934	-0.037035	-0.886251
-165	0.256001	-0.498308	-0.511013	1.01227	-0.698369	-0.317334	-0.41646	-0.240338	0.778967	0.314715	0.544932	0.408078	-0.729202	0.419414	0.0556491	-0.932652
-164.5	0.401206	-0.51638	-0.486438	0.97343	-0.774818	-0.332146	-0.467553	-0.312853	0.819122	0.546837	0.60292	0.33757	-0.649327	0.262678	0.0592593	-0.976706
-164	0.384005	-0.69974	-0.367199	0.832245	-0.783256	-0.367914	-0.494895	-0.282223	0.751783	0.715573	0.568	0.299658	-1.00668	0.279562	0.0268501	-1.0527
-163.5	0.326592	-0.693667	-0.29152	0.856904	-0.808604	-0.471137	-0.529851	-0.30426	0.677218	0.767141	0.563214	0.380622	-1.32138	0.278525	0.00534393	-0.928773
-163	0.166754	-0.772044	-0.117334	0.906098	-0.926837	-0.54139	-0.390285	-0.345619	0.686412	0.798238	0.628125	0.185083	-1.22573	0.112621	-0.0464266	-0.834587
-162.5	-0.0870016	-0.861364	-0.167639	0.801754	-1.10677	-0.621049	-0.311235	-0.515158	0.760184	0.712814	0.492341	0.276109	-1.06451	0.121429	-0.153181	-0.986691
-162	-0.162159	-0.972644	-0.280876	0.684125	-1.20807	-0.600423	-0.419716	-0.551844	0.721334	0.682631	0.504665	0.142822	-0.8873	0.182789	-0.280668	-0.91547
-161.5	-0.0711933	-0.930131	-0.258863	0.62325	-1.21347	-0.584319	-0.549695	-0.488793	0.710734	0.572285	0.557969	0.274876	-0.887482	0.168852	-0.253405	-0.92074
-161	0.0380414	-0.761509	-0.268134	0.672807	-1.06701	-0.533454	-0.44658	-0.493304	0.625569	0.488829	0.56431	0.1167	-0.766028	0.262849	-0.223102	-0.821266
-160.5	0.150852	-0.844947	-0.150674	0.580648	-0.971493	-0.483146	-0.574855	-0.582239	0.579605	0.666988	0.39651	0.29469	-0.605102	0.222346	-0.229441	-0.798318
-160	0.213041	-0.82966	-0.187519	0.513062	-0.89256	-0.540501	-0.51038	-0.557288	0.493873	0.891874	0.142683	0.231802	-0.338443	0.172029	-0.121209	-1.00846
-159.5	0.11989	-0.819993	-0.150801	0.529516	-0.886837	-0.73135	-0.294526	-0.618482	0.519205	0.766397	0.112764	0.0436739	-0.35949	0.026144	0.0717332	-1.11659
-159	0.230405	-1.14201	-0.0582225	0.563181	-1.19971	-0.703156	-0.296329	-0.648948	0.684185	0.617831	0.159296	0.0360464	-0.301189	-0.000685143	-0.108685	-1.17772
-158.5	0.233178	-1.2178	-0.139873	0.663864	-1.38193	-0.720117	-0.178998	-0.696328	0.731505	0.457065	0.221929	-0.0664982	-0.478092	0.0106928	-0.116239	-1.08786
-158	0.0445581	-1.25392	-0.133538	0.653177	-1.31177	-0.636168	-0.144084	-0.568827	0.729998	0.371704	0.202335	0.0486477	-0.269703	-0.0778086	-0.123596	-1.09333
-157.5	-0.00071004	-1.26671	-0.231773	0.56227	-1.17339	-0.640429	-0.314003	-0.672756	0.727634	0.410939	0.0412932	-0.116396	-0.641276	-0.0950854	-0.184542	-1.07185
-157	-0.0587584	-1.33923	-0.258585	0.414287	-1.16855	-0.622633	-0.302541	-0.693148	0.634383	0.450853	0.179254	-0.0285623	-1.20218	-0.127956	-0.299493	-1.08918
-156.5	-0.0278073	-1.29965	-0.326708	0.471434	-1.22866	-0.529018	-0.270914	-0.609041	0.46387	0.420294	0.161704	-0.127342	-1.40263	-0.102444	-0.352223	-1.0748
-156	-0.00599626	-1.26255	-0.414095	0.574533	-1.12417	-0.591528	-0.0975056	-0.673075	0.431749	0.259035	0.200913	-0.170714	-1.46387	-0.0267817	-0.206666	-0.997403
-155.5	-0.0547712	-1.1932	-0.29205	0.709956	-1.12536	-0.537629	0.0079966	-0.529847	0.479503	0.187809	0.197277	-0.154898	-1.38009	0.0290085	-0.259797	-1.21735
-155	-0.00616732	-1.07487	-0.301214	0.729074	-1.36169	-0.632336	0.0238177	-0.565192	0.441271	0.163881	0.25652	-0.195462	-1.39488	0.0175032	-0.323465	-1.22839
-154.5	0.080101	-0.956804	-0.360505	0.789971	-1.55747	-0.613395	0.0650041	-0.560849	0.48122	0.316888	0.173092	-0.178963	-1.47809	0.000785065	-0.335365	-1.12168
-154	-0.051445	-0.82482	-0.343027	0.848906	-1.58414	-0.652584	0.115582	-0.614942	0.655438	0.394152	0.137729	-0.231219	-1.1645	-0.0624425	-0.388772	-1.07656
-153.5	-0.251598	-0.935344	-0.352618	0.74925	-1.19232	-0.642516	0.142694	-0.693915	0.681975	0.359508	0.145175	-0.249814	-0.644215	-0.144894	-0.264886	-1.02781
-153	-0.384176	-0.966535	-0.138126	0.736714	-0.962805	-0.726747	-0.0210174	-0.592624	0.669025	0.314809	0.0579157	-0.0847244	-0.536042	-0.206892	-0.17478	-0.935878
-152.5	-0.545746	-1.14066	-0.204827	0.757497	-1.03684	-0.814722	-0.014115	-0.604922	0.644756	0.178313	-0.0758722	-0.208322	-0.669862	-0.292189	-0.144332	-0.85513
-152	-0.643281	-1.27056	-0.101376	0.772192	-1.14735	-0.729889	0.0877288	-0.656153	0.68482	0.107459	-0.0586024	-0.13928	-0.670702	-0.289352	-0.233955	-0.796503
-151.5	-0.490679	-1.26131	-0.0597722	0.775505	-1.44559	-0.720107	0.0961598	-0.5796	0.568381	-0.0250797	-0.0475733	-0.184507	-0.664286	-0.363333	-0.319914	-0.895269
-151	-0.374474	-0.991533	-0.111921	0.848181	-1.36422	-0.684397	-0.00369196	-0.591158	0.598461	-0.00702357	-0.165381	-0.148598	-0.769502	-0.323652	-0.632759	-0.764856
-150.5	-0.291801	-0.692454	-0.145959	0.833215	-1.09562	-0.750529	-0.0823985	-0.701326	0.60546	-0.0337719	0.0659865	-0.211682	-0.873516	-0.410722	-0.622634	-0.717834
-150	-0.274183	-0.523309	-0.23695	0.753616	-0.48263	-0.753248	-0.0998622	-0.769167	0.665633	0.0426629	0.143596	-0.370236	-0.887175	-0.39034	-0.645944	-0.775014
-149.5	-0.182568	-0.229046	-0.236502	0.762164	-0.445807	-0.693735	-0.243835	-0.619408	0.649154	0.0928711	0.221489	-0.169894	-0.785389	-0.301943	-0.617022	-0.695355
-149	-0.514184	-0.0657135	-0.300395	0.880696	-0.798987	-0.714034	-0.406137	-0.645506	0.604376	0.242217	0.210726	-0.233901	-0.79131	-0.232636	-0.553351	-0.762664
-148.5	-0.657489	-0.276845	-0.524096	0.962503	-0.868365	-0.690158	-0.427964	-0.68982	0.579891	0.298092	-0.0265455	-0.149728	-0.748636	-0.244762	-0.490728	-0.834733
-148	-0.617816	-0.567519	-0.502707	1.09097	-0.718461	-0.667757	-0.368278	-0.770004	0.576996	0.494548	-0.00331537	-0.301414	-1.03477	-0.230275	-0.41928	-0.871552
-147.5	-0.580008	-0.617061	-0.480445	1.13839	-0.710038	-0.685194	-0.27289	-0.605651	0.381634	0.314275	0.0659618	-0.171848	-1.08091	-0.238265	-0.529671	-0.903475
-147	-0.572836	-0.7353	-0.327418	1.15291	-0.720521	-0.640243	-0.270879	-0.584881	0.349882	0.126813	0.0138071	-0.253867	-0.725019	-0.200861	-0.641101	-0.935912
-146.5	-0.684841	-0.952032	-0.387857	1.11196	-0.780639	-0.611633	-0.273997	-0.696115	0.365239	0.0090299	0.0290984	-0.270795	-0.67847	-0.219304	-0.619493	-0.906369
-146	-0.706397	-1.20305	-0.642151	1.14685	-0.685042	-0.594262	-0.202448	-0.6489	0.365222	0.0524285	-0.0203345	-0.347854	-0.654956	-0.253659	-0.566828	-0.859822
-145.5	-0.583324	-1.11436	-0.571799	1.20089	-0.938215	-0.650915	-0.259559	-0.673686	0.33706	0.119099	-0.111828	-0.310598	-0.530571	-0.340988	-0.659525	-0.846945
-145	-0.507428	-1.18264	-0.554487	1.14595	-1.11152	-0.694239	-0.452454	-0.651111	0.365504	0.281676	-0.172867	-0.334862	-0.284065	-0.390891	-0.590239	-0.855737
-144.5	-0.369907	-1.08811	-0.523854	0.959491	-1.2985	-0.713129	-0.391588	-0.757378	0.354086	0.311509	-0.0178448	-0.445863	-0.142766	-0.310513	-0.534243	-0.940902
-144	-0.164027	-1.16503	-0.508633	0.959024	-1.05025	-0.683458	-0.483476	-0.610608	0.246125	0.378181	0.0672636	-0.492231	-0.741434	-0.260372	-0.476652	-0.954807
-143.5	-0.190974	-1.30443	-0.639228	0.753076	-0.792256	-0.672815	-0.407765	-0.610995	0.199221	0.387293	0.0588604	-0.351792	-1.22254	-0.308306	-0.525477	-1.07328
-143	-0.400546	-1.21056	-0.544988	0.694507	-0.680124	-0.835224	-0.370143	-0.602168	0.284625	0.491463	0.147195	-0.488442	-1.38736	-0.475236	-0.509072	-1.10884
-142.5	-0.530221	-1.16318	-0.472711	0.727197	-0.742555	-0.763308	-0.313045	-0.594427	0.343951	0.402504	0.228252	-0.411528	-1.23147	-0.434514	-0.622357	-1.10747
-142	-0.46336	-1.07553	-0.54344	0.616132	-0.851778	-0.744655	-0.384356	-0.474913	0.309411	0.389066	0.179246	-0.491539	-1.33109	-0.39143	-0.854393	-0.949741
-141.5	-0.444458	-0.941688	-0.606997	0.462578	-0.92085	-0.60878	-0.362478	-0.617096	0.431501	0.393226	0.0556137	-0.30946	-1.40669	-0.447759	-0.743979	-0.958522
-141	-0.508994	-0.930492	-0.545387	0.5306	-0.989123	-0.678206	-0.469767	-0.573035	0.416631	0.273782	-0.00594769	-0.519845	-1.57339	-0.346836	-0.630046	-0.965475
-140.5	-0.574222	-0.926047	-0.565489	0.486358	-1.07466	-0.814529	-0.456102	-0.605825	0.305317	0.212805	-0.117925	-0.352707	-1.43857	-0.426463	-0.628135	-1.02652
-140	-0.667237	-1.06214	-0.506761	0.467506	-1.19598	-0.827661	-0.437174	-0.631099	0.243806	0.184772	-0.207807	-0.27113	-1.29465	-0.324465	-0.693133	-1.10732
-139.5	-0.608827	-1.12678	-0.582971	0.41572	-1.25962	-0.922366	-0.423926	-0.681034	0.261027	0.219119	-0.119971	-0.345132	-1.04132	-0.431424	-0.632371	-1.17353
-139	-0.806467	-1.13539	-0.529699	0.351611	-1.35815	-0.726811	-0.272457	-0.732929	0.327815	0.211916	-0.185162	-0.444885	-0.733814	-0.445815	-0.73663	-1.11035
-138.5	-0.797222	-1.24842	-0.529222	0.432673	-1.68721	-0.766086	-0.280102	-0.628822	0.335329	0.0486797	-0.070589	-0.586667	-0.895649	-0.420021	-0.72554	-1.17806
-138	-0.811194	-1.18758	-0.632386	0.421628	-1.63989	-0.778118	-0.31915	-0.615498	0.303865	-0.211352	-0.0982054	-0.489752	-0.902851	-0.518418	-0.702695	-1.28656
-137.5	-0.958299	-1.25013	-0.562504	0.288004	-1.55378	-0.735011	-0.473422	-0.582555	0.316587	-0.348544	-0.0440749	-0.740277	-1.01598	-0.544385	-0.766393	-1.33323
-137	-1.24873	-1.1829	-0.604619	0.329893	-1.63725	-0.733774	-0.615621	-0.563511	0.3408	-0.169055	-0.016191	-0.554613	-1.35546	-0.407804	-0.721704	-1.21925
-136.5	-1.35926	-1.05008	-0.627931	0.328279	-1.51726	-0.727351	-0.751892	-0.569303	0.363259	-0.0964971	-0.105131	-0.688318	-1.30003	-0.454215	-0.664694	-1.10204
-136	-1.271	-0.895925	-0.701004	0.298584	-1.0515	-0.868973	-0.843603	-0.628539	0.334376	-0.0716786	-0.0142939	-0.574383	-1.1612	-0.50407	-0.662265	-1.19403
-135.5	-1.16475	-1.10962	-0.698998	0.160306	-0.604172	-0.82149	-0.804757	-0.579541	0.323949	0.0542807	-0.145771	-0.598145	-1.1357	-0.429189	-0.528491	-1.17141
-135	-1.02605	-1.15692	-0.687235	0.179369	-0.397156	-0.770954	-0.73056	-0.475359	0.313496	0.0887652	-0.173687	-0.563613	-1.23213	-0.511199	-0.657688	-1.18412
-134.5	-0.96143	-1.14633	-0.73691	0.150379	-0.353488	-0.75149	-0.692408	-0.494918	0.227746	0.300186	-0.229452	-0.727633	-1.32099	-0.519305	-0.554457	-1.08552
-134	-0.974547	-1.06932	-0.718313	0.254493	-0.508395	-0.709343	-0.690551	-0.50716	0.432763	0.452259	-0.341908	-0.721424	-1.08262	-0.583124	-0.605674	-1.06508
-133.5	-0.907814	-0.915189	-0.775616	0.239982	-0.346892	-0.659215	-0.637831	-0.454027	0.45299	0.497727	-0.51121	-0.84242	-0.803029	-0.560738	-0.683496	-1.07725
-133	-1.0346	-0.727437	-0.788364	0.227131	-0.355545	-0.74364	-0.794873	-0.490128	0.536433	0.455119	-0.588046	-0.807372	-0.819942	-0.684471	-0.6088	-1.0774
-132.5	-0.99709	-0.536634	-0.735781	0.161388	-0.409789	-0.713383	-0.801861	-0.50623	0.502805	0.281678	-0.38816	-0.778746	-1.02936	-0.708177	-0.392536	-1.06629
-132	-1.05427	-0.382449	-0.663903	0.169062	-0.60858	-0.630303	-0.72641	-0.524334	0.471347	0.246397	-0.303506	-0.678132	-1.02791	-0.692468	-0.293892	-1.07357
-131.5	-1.0934	-0.330412	-0.630298	0.193592	-0.721044	-0.638753	-0.602663	-0.47589	0.27014	0.238382	-0.287383	-0.713635	-1.06627	-0.72769	-0.29033	-1.07434
-131	-1.35468	-0.316189	-0.603463	0.0435981	-0.603898	-0.684645	-0.748694	-0.671708	0.210359	0.286448	-0.295479	-0.671166	-1.16856	-0.798406	-0.463586	-1.21226
-130.5	-1.45962	-0.249921	-0.705106	-0.0633946	-0.56142	-0.738407	-0.761499	-0.680674	0.342004	0.287191	-0.330732	-0.599009	-1.20916	-0.701748	-0.495692	-1.02297
-130	-1.26793	-0.339819	-0.744326	0.134915	-0.633003	-0.734472	-0.724838	-0.755385	0.497967	0.284914	-0.418277	-0.524924	-1.33497	-0.545322	-0.53993	-1.0843
-129.5	-1.12351	-0.388996	-0.597795	0.012055	-0.832743	-0.782597	-0.792675	-0.769376	0.480686	0.350284	-0.444647	-0.446384	-1.21669	-0.619946	-0.533242	-1.16156
-129	-0.968269	-0.504967	-0.654269	-0.206813	-1.10635	-0.627093	-0.728928	-0.697398	0.326239	0.335608	-0.312599	-0.496057	-1.20332	-0.63382	-0.528181	-1.11841
-128.5	-0.963921	-0.873928	-0.641186	-0.148224	-1.15987	-0.641975	-0.754154	-0.82124	0.376283	0.17126	-0.413061	-0.275894	-1.18304	-0.666199	-0.417601	-1.03194
-128	-0.858158	-1.08896	-0.614838	-0.205285	-1.18151	-0.627454	-0.767692	-0.748579	0.395879	0.020448	-0.328103	-0.286715	-1.45354	-0.693456	-0.527801	-0.903633
-127.5	-1.01468	-1.21325	-0.570144	-0.301073	-1.01344	-0.70362	-0.625798	-0.708988	0.290844	-0.224374	-0.368265	-0.172577	-1.3955	-0.787614	-0.437761	-1.0509
-127	-0.983758	-1.42037	-0.446957	-0.33827	-0.817106	-0.607614	-0.635966	-0.788496	0.318073	-0.371535	-0.402223	-0.419589	-1.01513	-0.721347	-0.355295	-0.984142
-126.5	-1.06292	-1.35498	-0.441126	-0.318575	-0.694286	-0.643232	-0.441824	-0.842978	0.429362	-0.319862	-0.348653	-0.51906	-0.909445	-0.677766	-0.246141	-0.970057
-126	-1.14492	-1.3221	-0.469091	-0.186378	-0.791819	-0.765479	-0.405475	-0.814822	0.292413	-0.204251	-0.322452	-0.569461	-0.930444	-0.66964	-0.253207	-1.04504
-125.5	-1.20668	-1.27287	-0.528652	-0.245367	-0.941549	-0.642599	-0.367329	-0.740668	0.309509	-0.0111867	-0.438563	-0.447865	-1.00301	-0.689493	-0.200489	-0.980198
-125	-1.18682	-1.23873	-0.564791	-0.131733	-0.650529	-0.630192	-0.471707	-0.79947	0.385065	-0.205264	-0.364367	-0.419109	-0.763076	-0.612068	-0.255149	-1.00089
-124.5	-1.2358	-1.26454	-0.666312	-0.190317	-0.467966	-0.642019	-0.571578	-0.863541	0.434325	-0.301455	-0.24968	-0.373055	-0.625318	-0.596941	-0.268548	-1.1091
-124	-1.33366	-1.30968	-0.531337	-0.242781	-0.287277	-0.593136	-0.668693	-0.788166	0.323357	-0.4108	-0.276956	-0.275679	-1.135	-0.529557	-0.0451452	-1.17715
-123.5	-1.14583	-1.18951	-0.566133	-0.215048	-0.315382	-0.554203	-0.655286	-0.796705	0.20562	-0.32537	-0.432244	-0.166607	-1.40424	-0.559869	-0.12924	-1.1393
-123	-1.14438	-1.27068	-0.551752	-0.430251	-0.486497	-0.554446	-0.562025	-0.769799	0.295175	-0.26965	-0.584949	-0.383497	-1.34182	-0.543042	-0.218636	-1.01771
-122.5	-1.24682	-1.40216	-0.594506	-0.47318	-0.808716	-0.662826	-0.549739	-0.837276	0.131883	-0.303016	-0.577795	-0.274183	-1.24996	-0.479434	-0.350782	-1.01064
-122	-1.42253	-1.46115	-0.610294	-0.501696	-1.12394	-0.713119	-0.570061	-0.903318	0.201953	-0.273962	-0.442228	-0.286576	-1.59049	-0.399257	-0.208696	-0.908373
-121.5	-1.475	-1.57916	-0.854285	-0.504525	-1.07533	-0.701681	-0.625865	-0.894706	0.167037	-0.192453	-0.48296	-0.234921	-1.62522	-0.44748	-0.0446475	-0.912103
-121	-1.5139	-1.63887	-0.86992	-0.485843	-0.802473	-0.728008	-0.697046	-0.889965	0.293987	-0.0351353	-0.502021	-0.340529	-1.60493	-0.356089	-0.154338	-0.949678
-120.5	-1.50683	-1.53797	-0.812708	-0.529005	-0.279016	-0.688948	-0.66596	-1.08321	0.183439	-0.0928475	-0.371347	-0.209848	-1.28869	-0.478279	-0.0820215	-1.01323
-120	-1.49719	-1.3765	-0.782274	-0.574926	-0.0748098	-0.766524	-0.6634	-1.06696	0.132829	0.13827	-0.358578	-0.0827277	-0.87879	-0.562431	-0.132149	-1.12211
-119.5	-1.37016	-1.25857	-0.68661	-0.618888	-0.321341	-0.886411	-0.527519	-1.0518	0.243504	0.212286	-0.487451	-0.0908577	-0.819637	-0.587719	-0.398717	-1.07596
-119	-1.15708	-1.16714	-0.669174	-0.579354	-0.575755	-0.727239	-0.402359	-1.02993	0.316991	0.0716261	-0.405311	-0.107688	-0.726641	-0.524651	-0.4784	-1.13572
-118.5	-1.07414	-1.02067	-0.640237	-0.715924	-0.95317	-0.766351	-0.300197	-0.945187	0.196006	0.026921	-0.425868	-0.243625	-0.838685	-0.493194	-0.179596	-1.12758
-118	-1.23292	-0.875424	-0.62413	-0.668801	-1.25004	-0.883619	-0.46957	-0.95176	0.0945963	-0.0374449	-0.423474	-0.0774719	-0.646733	-0.55982	-0.252711	-1.08266
-117.5	-1.43155	-0.946098	-0.652601	-0.697787	-1.10764	-1.05279	-0.389422	-1.07184	0.18544	0.0616119	-0.514024	-0.25967	-0.578578	-0.571676	-0.275546	-0.96963
-117	-1.4168	-0.79747	-0.746932	-0.887784	-1.14188	-0.984983	-0.445585	-1.01062	0.249827	-0.155805	-0.532073	-0.186532	-0.870434	-0.576268	-0.26713	-1.13849
-116.5	-1.3578	-0.562869	-0.836681	-0.811904	-1.1259	-1.01204	-0.544995	-0.860084	0.147195	-0.269373	-0.562067	-0.19771	-0.869642	-0.539707	-0.2288	-1.265
-116	-1.23213	-0.329433	-0.998988	-0.890179	-0.913755	-0.946066	-0.588119	-0.971571	0.084003	-0.494647	-0.487938	-0.176924	-1.08257	-0.619513	-0.323096	-1.17729
-115.5	-1.3182	-0.399107	-0.803566	-0.72746	-0.612356	-0.895399	-0.508208	-0.97007	0.114472	-0.491813	-0.434648	-0.264063	-1.14723	-0.446316	-0.341891	-1.20813
-115	-1.31293	-0.378942	-0.780737	-0.767401	-0.586939	-0.961312	-0.46723	-1.00678	0.166602	-0.361908	-0.432187	-0.135346	-1.25121	-0.651663	-0.460564	-1.38307
-114.5	-1.21178	-0.562867	-0.745202	-0.912897	-0.57114	-0.875758	-0.389607	-1.09709	0.193549	-0.18808	-0.380351	-0.0658325	-1.31452	-0.670968	-0.494424	-1.32317
-114	-1.34832	-0.886348	-0.791642	-0.871419	-0.881659	-0.868437	-0.453744	-1.13757	0.220682	-0.224354	-0.454641	-0.185631	-0.958389	-0.727445	-0.56087	-1.28551
-113.5	-1.38362	-1.16818	-0.689514	-0.814554	-0.994822	-0.998765	-0.554449	-1.13104	0.25822	-0.10026	-0.406753	-0.18636	-0.351114	-0.839544	-0.630742	-1.12453
-113	-1.38459	-1.50047	-0.563635	-0.822897	-1.09535	-1.07154	-0.591937	-1.00955	0.0982506	-0.118041	-0.500344	0.0547548	-0.3399	-0.815417	-0.686202	-1.18472
-112.5	-1.48425	-1.55569	-0.723795	-0.852299	-0.932959	-1.08175	-0.606546	-0.982968	0.228625	-0.162328	-0.337569	0.0772505	-0.491598	-0.756299	-0.544616	-1.22909
-112	-1.27286	-1.55834	-0.693781	-0.616171	-0.275411	-1.09708	-0.614266	-1.0939	0.204753	-0.302487	-0.414006	0.0716353	-0.523499	-0.776727	-0.413075	-1.31471
-111.5	-1.28921	-1.12205	-0.783948	-0.552455	-0.105135	-1.23748	-0.710669	-1.01699	0.235264	-0.071632	-0.472879	0.168594	-0.432858	-0.631586	-0.426953	-1.29651
-111	-1.34829	-0.925608	-0.919913	-0.578053	-0.288151	-1.11864	-0.645416	-1.18643	0.256311	0.0756025	-0.44887	0.175695	-0.425223	-0.704615	-0.533112	-1.24734
-110.5	-1.26751	-0.845248	-0.972365	-0.551495	-0.504936	-1.0967	-0.604723	-1.21388	0.253691	0.127523	-0.457501	0.175604	-0.61455	-0.656307	-0.618454	-1.21463
-110	-1.12873	-0.757783	-1.03733	-0.650158	-0.643403	-1.1893	-0.638897	-1.34064	0.280118	0.129228	-0.472105	0.0259964	-0.946278	-0.720328	-0.608883	-1.08979
-109.5	-1.00177	-0.669383	-0.804126	-0.586081	-0.869519	-1.1503	-0.652023	-1.21683	0.27208	0.195236	-0.446831	0.20595	-1.01578	-0.812354	-0.64541	-0.972656
-109	-1.01621	-0.671513	-0.825005	-0.586158	-0.820085	-1.18506	-0.683614	-1.23435	0.0849114	0.193746	-0.437918	0.14572	-1.02809	-0.60753	-0.585211	-1.08485
-108.5	-0.894944	-0.782954	-0.960726	-0.594844	-0.503114	-1.22074	-0.59108	-1.23603	0.0170289	0.192055	-0.4192	0.298796	-1.01926	-0.548149	-0.581549	-1.12
-108	-0.856047	-0.974775	-0.888481	-0.606147	-0.293134	-1.16514	-0.526691	-1.15712	-0.0681379	0.314504	-0.284234	0.0668294	-1.3466	-0.735347	-0.541863	-1.16798
-107.5	-0.9381	-0.869775	-0.744525	-0.698595	-0.212978	-1.18687	-0.356332	-1.21179	-0.330105	0.42615	-0.353275	0.300161	-1.2207	-0.683386	-0.55777	-1.11986
-107	-1.32152	-0.433151	-0.812227	-0.688228	-0.213368	-1.2357	-0.350752	-1.24202	-0.185598	0.49775	-0.397072	0.124516	-0.852165	-0.813639	-0.547633	-0.980468
-106.5	-1.54039	-0.393529	-0.756784	-0.774117	-0.0489424	-1.13305	-0.240309	-1.14508	0.0376627	0.628593	-0.500428	0.22027	-0.64126	-0.802559	-0.578473	-0.939538
-106	-1.68943	-0.639944	-0.66495	-0.659475	-0.13129	-1.19971	-0.271441	-1.1011	0.0146278	0.769081	-0.37011	0.36764	-0.474798	-0.702027	-0.683399	-0.95969
-105.5	-1.85142	-0.593418	-0.642572	-0.483097	-0.24592	-1.14879	-0.369427	-1.11008	-0.078613	0.67005	-0.491336	0.260194	-0.503747	-0.686621	-0.570868	-1.01194
-105	-1.88947	-0.896709	-0.717341	-0.473907	-0.230518	-1.23809	-0.404662	-1.1316	-0.165338	0.369049	-0.558841	0.305175	-0.343853	-0.716183	-0.274173	-1.09347
-104.5	-1.67677	-1.03293	-0.76294	-0.56702	-0.00972626	-1.27885	-0.313	-1.10967	-0.294654	0.280212	-0.644793	0.195646	-0.186599	-0.670527	-0.40578	-1.11782
-104	-1.453	-1.18183	-0.594428	-0.648302	-0.0259054	-1.25375	-0.378768	-1.15028	-0.404892	0.222951	-0.663794	0.383231	-0.320203	-0.705002	-0.517771	-1.25867
-103.5	-1.39755	-1.13644	-0.498827	-0.672265	-0.163752	-1.13996	-0.245986	-1.12041	-0.447369	0.128227	-0.644725	0.253048	-0.915407	-0.825881	-0.665521	-1.13765
-103	-1.55043	-0.993479	-0.46248	-0.721586	-0.5643	-1.14503	-0.103771	-1.13494	-0.432555	0.0675683	-0.723944	0.1103	-0.931569	-0.632995	-0.683649	-1.05312
-102.5	-1.38564	-1.04571	-0.41903	-0.766744	-0.502388	-1.07926	0.0149197	-1.04736	-0.331961	-0.0139588	-0.728322	0.164805	-0.693283	-0.670366	-0.586964	-1.05965
-102	-1.26469	-0.994769	-0.561381	-0.671153	-0.478061	-1.03784	-0.0338198	-1.08079	-0.317311	0.207836	-0.734094	0.0576446	-0.642419	-0.59451	-0.550429	-1.02069
-101.5	-1.12883	-1.02653	-0.507257	-0.64997	-0.523144	-0.984405	-0.106656	-1.156	-0.413606	0.40359	-0.680881	0.167234	-0.675765	-0.558772	-0.425464	-1.07461
-101	-1.03288	-1.24868	-0.360928	-0.746366	-0.513888	-1.09262	-0.159238	-1.13972	-0.565993	0.362167	-0.578943	0.0617128	-0.623107	-0.61077	-0.576199	-1.08798
-100.5	-0.913655	-1.23583	-0.207346	-0.774452	-0.525036	-1.07441	-0.242974	-1.20994	-0.517624	0.284658	-0.580446	0.220383	-0.46821	-0.728305	-0.507024	-1.11398
-100	-0.972273	-1.30285	-0.321176	-0.746301	-0.42358	-1.06501	-0.255594	-1.07416	-0.501469	0.189346	-0.44404	0.101003	-0.366997	-0.725863	-0.384893	-1.29089
-99.5	-1.03038	-1.46924	-0.391266	-0.80703	-0.269639	-1.17351	-0.297053	-1.07727	-0.456369	0.071252	-0.489371	0.0693016	-0.355401	-0.827539	-0.308119	-1.34513
-99	-0.979633	-1.50661	-0.433266	-0.850802	-0.226754	-1.21745	-0.332753	-1.03699	-0.373869	0.203511	-0.542422	0.0365516	-0.266243	-0.865203	-0.44888	-1.34047
-98.5	-0.818411	-1.77933	-0.34156	-0.791672	-0.0998697	-1.21554	-0.296854	-1.02492	-0.397275	0.117803	-0.531177	-0.074353	-0.359987	-0.796789	-0.645179	-1.39192
-98	-0.75835	-2.00391	-0.373852	-0.866873	-0.0941818	-1.27002	-0.428274	-1.09764	-0.358012	0.0374441	-0.375017	0.147872	-0.257821	-0.80912	-0.794146	-1.41177
-97.5	-0.792537	-1.80174	-0.3492	-0.766253	-0.0712201	-1.30102	-0.447152	-1.08424	-0.365167	0.0922438	-0.43125	-0.00186367	-0.476141	-0.879256	-0.770786	-1.35996
-97	-0.915593	-1.52397	-0.454815	-0.730754	-0.239664	-1.17939	-0.519044	-1.06425	-0.543324	0.265543	-0.387467	0.0997842	-0.926396	-1.10011	-0.805361	-1.35528
-96.5	-0.855407	-1.30494	-0.496463	-0.754804	-0.440139	-1.21155	-0.353451	-0.910084	-0.643038	0.168408	-0.44101	-0.0284896	-0.704324	-1.082	-0.762237	-1.33276
-96	-0.871551	-1.11827	-0.41392	-0.743413	-0.371503	-1.07262	-0.289399	-0.839003	-0.514998	0.26614	-0.514967	-0.000147955	-0.634971	-1.0088	-0.859771	-1.33853
-95.5	-0.732523	-1.06606	-0.31596	-0.716184	-0.238565	-1.07301	-0.237828	-0.973472	-0.553114	0.199997	-0.597877	-0.0381652	-0.539099	-1.04562	-0.636771	-1.35293
-95	-0.638082	-0.866349	-0.267578	-0.836784	-0.208609	-1.15867	-0.255938	-0.931715	-0.621149	0.118886	-0.529132	-0.00507076	-0.769065	-1.1046	-0.713899	-1.33056
-94.5	-0.7654	-0.798201	-0.329744	-0.792724	-0.162099	-1.07534	-0.232315	-1.04719	-0.495159	0.066459	-0.420672	-0.00894566	-0.987392	-1.06282	-0.719695	-1.23642
-94	-0.916876	-0.711465	-0.346514	-0.578284	-0.334013	-1.06266	-0.330866	-1.02789	-0.44655	0.0671745	-0.448242	-0.193158	-0.648735	-0.954565	-0.629737	-1.34312
-93.5	-0.97274	-0.856785	-0.2456	-0.529276	-0.416998	-1.10458	-0.527117	-0.943969	-0.522805	-0.0672944	-0.441367	-0.337968	-0.215199	-1.02349	-0.538462	-1.31062
-93	-1.05764	-0.989013	-0.166559	-0.58774	-0.385613	-1.15614	-0.599513	-1.09535	-0.576815	-0.0734762	-0.419889	-0.1276	-0.181532	-1.08616	-0.4588	-1.34438
-92.5	-1.25758	-0.937891	-0.149021	-0.653475	-0.335777	-1.24103	-0.704632	-1.10336	-0.40428	-0.178429	-0.318218	-0.261063	-0.261266	-1.09298	-0.452192	-1.26076
-92	-1.38695	-0.817802	-0.13647	-0.687495	-0.18024	-1.22348	-0.583121	-1.16484	-0.384005	-0.167804	-0.362957	0.0432522	-0.243742	-0.911003	-0.430383	-1.2651
-91.5	-1.37569	-0.936769	-0.100196	-0.752291	-0.088885	-1.27902	-0.592552	-1.17735	-0.491706	-0.109099	-0.289024	-0.199319	-0.277375	-0.848787	-0.457008	-1.20648
-91	-1.23697	-1.07344	-0.0356598	-0.677821	-0.0781699	-1.1987	-0.729887	-1.36236	-0.474773	0.0886058	-0.22759	-0.0921396	-0.337271	-0.850464	-0.377125	-1.20976
-90.5	-0.943635	-1.0529	-0.26071	-0.446699	0.0929077	-1.03662	-0.819304	-1.31597	-0.407981	0.132105	-0.235354	-0.104608	-0.580774	-0.786404	-0.34792	-1.17396
-90	-0.86999	-0.916373	-0.46987	-0.551212	-0.141605	-1.01756	-0.767779	-1.34783	-0.376632	0.0715146	-0.441474	-0.252031	-0.807628	-0.743845	-0.346657	-1.13678
-89.5	-0.857849	-0.8777	-0.38296	-0.601312	-0.340413	-1.03941	-0.731349	-1.23798	-0.414454	0.00781047	-0.467143	-0.0218364	-0.992403	-0.635235	-0.230262	-1.08701
-89	-0.802057	-0.842706	-0.387132	-0.632147	-0.467748	-1.13876	-0.526546	-1.33935	-0.396034	0.025427	-0.447624	-0.136881	-1.16754	-0.604947	-0.397951	-1.10782
-88.5	-0.748773	-0.917151	-0.366848	-0.521918	-0.587078	-1.06736	-0.572578	-1.36035	-0.391431	-0.152548	-0.362047	-0.0990507	-1.37351	-0.650469	-0.525403	-1.24475
-88	-0.723983	-0.988359	-0.309162	-0.479997	-0.899154	-0.973649	-0.564139	-1.32577	-0.502002	-0.124181	-0.506765	-0.250749	-1.55268	-0.57324	-0.360021	-1.24912
-87.5	-0.840455	-0.969304	-0.30499	-0.401711	-1.15651	-1.13516	-0.489878	-1.1499	-0.462111	-0.0284007	-0.570494	-0.0393455	-1.41979	-0.654801	-0.3456	-1.14355
-87	-0.976802	-1.03015	-0.259016	-0.402801	-0.945133	-1.0037	-0.406117	-1.24746	-0.530472	0.135395	-0.603285	-0.247782	-1.07667	-0.604358	-0.292988	-1.11034
-86.5	-0.975564	-1.13004	-0.151511	-0.314404	-0.814804	-0.935655	-0.387646	-1.2882	-0.483304	0.132544	-0.546741	-0.132467	-0.874862	-0.527141	-0.409688	-1.10039
-86	-0.916833	-1.04978	-0.182566	-0.159356	-0.628396	-0.968039	-0.555258	-1.24336	-0.496986	0.227146	-0.392873	-0.131845	-0.811226	-0.47546	-0.516143	-1.04607
-85.5	-0.918023	-0.983066	-0.0461973	-0.19952	-0.537692	-1.07918	-0.598694	-1.29661	-0.508298	0.129094	-0.433234	-0.174421	-0.711766	-0.47816	-0.554936	-1.04989
-85	-0.761097	-0.896008	-0.00343873	-0.264602	-0.132514	-0.938818	-0.494691	-1.27827	-0.532984	0.377919	-0.608155	-0.213714	-0.668848	-0.494582	-0.496469	-1.0235
-84.5	-0.633459	-0.843148	-0.0227485	-0.355897	0.208929	-0.90985	-0.499417	-1.33419	-0.560739	0.333898	-0.600673	-0.11666	-0.514532	-0.507968	-0.4344	-0.953938
-84	-0.561119	-0.872455	-0.0144379	-0.431636	0.434834	-0.90366	-0.577309	-1.26871	-0.815184	0.0502101	-0.493372	0.101549	-0.549487	-0.606029	-0.26803	-0.994269
-83.5	-0.337462	-0.968706	-0.154468	-0.466431	0.289176	-0.948332	-0.649106	-1.27656	-0.842213	-0.0644465	-0.416894	-0.0442968	-0.756398	-0.552557	-0.278561	-1.11151
-83	-0.185913	-1.11445	-0.222703	-0.529492	0.0170067	-0.975306	-0.570603	-1.12857	-0.722898	-0.200762	-0.332154	-0.257745	-0.725835	-0.612751	-0.514084	-1.15817
-82.5	-0.283128	-1.47752	-0.319988	-0.454472	-0.110649	-0.984321	-0.68369	-0.999059	-0.760492	-0.231183	-0.432722	-0.297567	-0.619567	-0.550892	-0.626372	-1.20757
-82	-0.454067	-1.58947	-0.288996	-0.467757	-0.355287	-1.01079	-0.688779	-1.07857	-0.809318	-0.186479	-0.241607	-0.286132	-0.893638	-0.668453	-0.634158	-1.09513
-81.5	-0.479813	-1.40604	-0.204597	-0.494404	-0.36571	-1.07755	-0.807726	-1.27455	-0.70007	-0.253461	-0.346994	-0.426826	-1.02582	-0.669834	-0.644192	-0.928337
-81	-0.515896	-1.25743	-0.253155	-0.555827	-0.333438	-0.981243	-0.661972	-1.3275	-0.834442	-0.402046	-0.444081	-0.465548	-1.21404	-0.662979	-0.710923	-0.96983
-80.5	-0.354066	-1.1532	-0.15268	-0.592687	-0.0687529	-0.897959	-0.705905	-1.28238	-0.892059	-0.555172	-0.444255	-0.33038	-1.23579	-0.706151	-0.727107	-1.09536
-80	-0.2137	-1.02039	-0.054139	-0.531807	0.109826	-1.00085	-0.815479	-1.33455	-0.817045	-0.347025	-0.466041	-0.218609	-1.06981	-0.745598	-0.622029	-1.0699
-79.5	-0.245972	-1.01992	0.0647409	-0.699041	0.011756	-0.999491	-0.699969	-1.33079	-0.891309	-0.27837	-0.432697	-0.325735	-1.03526	-0.829527	-0.70663	-1.04836
-79	-0.37792	-1.16121	0.0652011	-0.684521	-0.206057	-0.957395	-0.735506	-1.3488	-0.843383	-0.0775749	-0.35318	-0.313515	-0.826415	-0.694538	-0.899155	-0.998381
-78.5	-0.572767	-1.31189	-0.00232728	-0.642242	-0.578088	-0.956807	-0.841224	-1.32108	-0.802195	-0.0814597	-0.390786	-0.43029	-1.01962	-0.770641	-0.920021	-1.09984
-78	-0.729666	-1.3905	-0.113846	-0.678401	-0.667813	-0.991513	-0.921016	-1.27744	-0.759045	-0.230332	-0.374283	-0.270911	-0.740932	-0.707952	-0.911961	-1.10732
-77.5	-0.815862	-1.39545	-0.200212	-0.560438	-0.826438	-1.0062	-0.925557	-1.17585	-0.624479	-0.497639	-0.283934	-0.331956	-1.03172	-0.701235	-0.755606	-1.12973
-77	-0.861867	-1.3062	-0.389613	-0.466634	-0.955592	-0.962667	-0.790368	-1.18683	-0.658631	-0.397434	-0.336894	-0.22384	-1.40223	-0.658329	-0.765517	-1.07828
-76.5	-0.750921	-1.1837	-0.355302	-0.452423	-0.542162	-1.02869	-0.677724	-1.21222	-0.765878	-0.38925	-0.379564	-0.247158	-1.59886	-0.718432	-0.675653	-1.1018
-76	-0.719863	-1.15284	-0.213632	-0.435949	-0.212723	-1.03074	-0.769065	-1.03579	-0.71721	-0.300228	-0.368463	-0.20593	-1.59276	-0.738115	-0.666784	-1.13066
-75.5	-0.585876	-1.26061	-0.0233422	-0.48023	-0.0579351	-1.05604	-0.675399	-1.04646	-0.60685	-0.235543	-0.452311	-0.329679	-1.52446	-0.711028	-0.538011	-1.03213
-75	-0.570814	-1.28797	-0.0881252	-0.477629	-0.353384	-0.91423	-0.636856	-1.03401	-0.624659	-0.0258394	-0.32928	-0.312282	-1.66939	-0.771016	-0.635879	-1.02853
-74.5	-0.678034	-1.28438	-0.188148	-0.303698	-0.699742	-0.925493	-0.722441	-1.11627	-0.572014	0.0295498	-0.477058	-0.348156	-1.88762	-0.692178	-0.728699	-0.923154
-74	-0.585505	-1.1547	-0.198176	-0.285218	-1.10722	-0.987541	-0.69877	-1.12489	-0.581107	0.112953	-0.533851	-0.337904	-1.76196	-0.592583	-0.840393	-0.860581
-73.5	-0.525201	-1.09015	-0.234198	-0.247758	-1.12167	-1.14171	-0.694845	-1.03582	-0.621732	0.0313571	-0.440093	-0.368914	-1.21418	-0.763055	-0.840627	-0.869207
-73	-0.490224	-1.24344	-0.141662	-0.205534	-0.984468	-1.06415	-0.721435	-1.00664	-0.63498	0.0181406	-0.606587	-0.199913	-1.41972	-0.761954	-0.781022	-0.781671
-72.5	-0.600644	-0.997965	-0.351077	-0.309226	-0.864185	-0.970225	-0.875858	-1.00898	-0.61871	0.0487634	-0.579877	-0.188782	-1.51889	-0.688531	-0.613807	-0.715902
-72	-0.452844	-0.93046	-0.377311	-0.400044	-0.710946	-1.06691	-0.94631	-0.99959	-0.626746	-0.0110292	-0.561566	-0.0871547	-1.42971	-0.778889	-0.603635	-0.696725
-71.5	-0.447417	-0.900862	-0.302772	-0.452944	-0.634837	-1.01248	-0.777372	-0.9997	-0.570625	-0.0958647	-0.479064	-0.237707	-1.11502	-0.795223	-0.773239	-0.710126
-71	-0.397912	-0.948208	-0.319982	-0.331539	-0.65348	-1.12211	-0.699647	-1.10226	-0.52327	-0.0523802	-0.613152	-0.223806	-1.10341	-0.808554	-0.758586	-0.748316
-70.5	-0.315253	-0.992943	-0.415912	-0.354483	-0.710577	-1.2532	-0.549164	-1.15802	-0.481757	0.10023	-0.571582	-0.154357	-1.18704	-0.755904	-0.740279	-0.760765
-70	-0.288324	-1.08566	-0.402352	-0.234595	-0.75994	-1.20809	-0.434276	-1.13429	-0.393467	0.0280151	-0.524397	-0.274224	-1.23954	-0.722448	-0.79793	-0.722012
-69.5	-0.320852	-1.11335	-0.465026	-0.221528	-0.600353	-1.22936	-0.348515	-1.07872	-0.410227	0.0460971	-0.453566	-0.0905262	-1.36242	-0.674967	-0.80041	-0.62824
-69	-0.302977	-1.04491	-0.498238	-0.183049	-0.348771	-1.17646	-0.426763	-1.00976	-0.338512	-0.00854418	-0.44308	-0.14399	-1.50439	-0.70567	-0.679757	-0.619745
-68.5	-0.188871	-1.06362	-0.309572	-0.117806	0.00674351	-1.07636	-0.500993	-0.961775	-0.357815	-0.183519	-0.57419	-0.00576957	-1.52761	-0.670974	-0.848191	-0.588887
-68	-0.111484	-1.3124	-0.218114	-0.0760163	0.0404062	-1.26625	-0.355476	-1.01396	-0.31375	-0.23998	-0.569948	-0.202986	-1.82223	-0.680844	-0.953144	-0.541527
-67.5	-0.133238	-1.49479	-0.205533	-0.134638	-0.0713548	-1.32548	-0.650798	-1.00776	-0.328628	-0.231154	-0.510486	-0.107957	-1.84779	-0.656121	-1.13789	-0.522532
-67	-0.288948	-1.67913	-0.234559	-0.279896	-0.404183	-1.34155	-0.560897	-0.993477	-0.322466	-0.445033	-0.538493	-0.178725	-1.47164	-0.62832	-1.14324	-0.54699
-66.5	-0.283455	-1.82095	-0.196933	-0.151387	-0.552553	-1.43364	-0.614978	-0.987142	-0.186575	-0.539189	-0.442456	-0.0621724	-1.51806	-0.408153	-0.955797	-0.623368
-66	-0.206524	-1.96215	-0.185122	-0.0914921	-0.676052	-1.39193	-0.66902	-0.929318	-0.293741	-0.318253	-0.373516	-0.0968322	-1.60576	-0.469841	-0.860332	-0.659794
-65.5	-0.436112	-1.65627	-0.156773	-0.13449	-0.845737	-1.3538	-0.796891	-0.913857	-0.414115	-0.226942	-0.426039	0.0813302	-1.54051	-0.634013	-0.866709	-0.670392
-65	-0.604502	-1.61154	-0.29524	-0.269437	-0.683523	-1.44763	-0.854618	-0.928517	-0.24965	-0.118867	-0.55023	0.0962061	-1.2292	-0.877887	-0.946131	-0.800118
-64.5	-0.461038	-1.52147	-0.366087	-0.174476	-0.529781	-1.46953	-0.763798	-0.846862	-0.248287	-0.127113	-0.495416	-0.0836989	-0.978059	-0.82082	-0.995597	-0.70727
-64	-0.494375	-1.37641	-0.405877	-0.151583	-0.322913	-1.4454	-0.838773	-0.937654	-0.424735	-0.107874	-0.456238	0.0916192	-1.11756	-0.651909	-1.04344	-0.651064
-63.5	-0.459894	-1.15617	-0.319639	-0.361814	-0.271398	-1.42304	-1.02848	-0.85915	-0.299853	-0.117158	-0.571531	-0.00125118	-1.47805	-0.639245	-1.1418	-0.718245
-63	-0.394155	-0.887813	-0.448365	-0.526972	-0.252249	-1.35971	-0.793428	-0.901148	-0.217078	-0.182994	-0.582486	-0.0880045	-1.55402	-0.639507	-1.22987	-0.783359
-62.5	-0.466102	-0.64602	-0.417221	-0.552193	-0.0416165	-1.48872	-0.656906	-0.932156	-0.106989	-0.251463	-0.660933	-0.13598	-1.55974	-0.707741	-1.40918	-0.77321
-62	-0.616709	-0.462675	-0.447632	-0.585127	-0.241416	-1.53207	-0.541373	-1.01108	-0.211824	-0.387631	-0.725674	-0.248245	-1.67818	-0.664133	-1.35398	-0.891975
-61.5	-0.734432	-0.468168	-0.346655	-0.507547	-0.564427	-1.41735	-0.506852	-1.04159	-0.146997	-0.464158	-0.634185	-0.35113	-1.6578	-0.661785	-1.13022	-0.908748
-61	-0.819267	-0.348905	-0.315762	-0.374562	-0.740193	-1.4628	-0.480184	-0.961318	-0.242602	-0.5082	-0.615555	-0.340575	-1.64699	-0.558814	-1.15565	-0.992316
-60.5	-0.804038	-0.361755	-0.383416	-0.269502	-0.895219	-1.48627	-0.478642	-0.899421	-0.328364	-0.391652	-0.594666	-0.339718	-1.47905	-0.658581	-1.0469	-1.12205
-60	-0.895148	-0.324227	-0.250013	-0.314164	-0.852766	-1.38338	-0.389941	-1.02596	-0.435964	-0.214357	-0.641385	-0.360889	-1.42775	-0.641024	-0.991384	-1.10345
-59.5	-1.00733	-0.661788	-0.397092	-0.334745	-0.855477	-1.41919	-0.296545	-1.01024	-0.224934	-0.22125	-0.703081	-0.466319	-1.32282	-0.680901	-1.11791	-1.13033
-59	-0.914909	-0.843784	-0.366308	-0.404947	-0.822308	-1.43839	-0.148705	-0.924395	-0.193205	-0.269098	-0.788957	-0.21757	-1.12531	-0.693274	-1.27759	-1.01697
-58.5	-0.792215	-0.954874	-0.363417	-0.338965	-1.00317	-1.46596	-0.208493	-0.868662	-0.203819	-0.169943	-0.742703	-0.271469	-1.28519	-0.802655	-1.10293	-1.12961
-58	-0.725606	-1.28601	-0.244607	-0.263454	-0.857703	-1.37978	-0.341705	-0.912684	-0.290924	0.0619588	-0.754747	-0.0194767	-0.906152	-0.78229	-1.0715	-1.09562
-57.5	-0.609836	-1.43856	-0.353281	-0.325719	-0.64305	-1.34649	-0.555218	-1.06295	-0.372381	0.151593	-0.654048	-0.152224	-1.0884	-0.746661	-1.18009	-1.06813
-57	-0.518578	-1.48888	-0.467854	-0.306544	-0.479513	-1.3972	-0.744134	-0.904372	-0.292248	-0.015917	-0.694571	-0.191111	-1.56694	-0.865964	-1.3067	-1.04669
-56.5	-0.422682	-1.57103	-0.379041	-0.440295	-0.233458	-1.31995	-1.14121	-0.868216	-0.364361	-0.123995	-0.685735	-0.163485	-1.49977	-0.806643	-1.39629	-1.11651
-56	-0.390771	-1.37495	-0.46353	-0.328924	-0.107871	-1.34525	-1.27469	-0.785276	-0.299305	-0.223742	-0.581697	-0.291377	-1.50465	-0.701148	-1.28736	-1.05129
-55.5	-0.621727	-1.11036	-0.662845	-0.334856	0.068218	-1.4225	-1.17315	-0.656458	-0.227942	-0.593659	-0.621431	-0.289198	-1.64678	-0.717402	-1.24248	-1.05649
-55	-0.563582	-1.01997	-0.621609	-0.336712	-0.0176283	-1.56503	-1.15524	-0.738828	-0.340932	-0.719773	-0.516961	-0.142738	-1.81359	-0.791764	-1.25993	-0.960304
-54.5	-0.461353	-1.11886	-0.493647	-0.381094	-0.358929	-1.60501	-1.18399	-0.619958	-0.359775	-0.67834	-0.616251	-0.135577	-1.98168	-0.718991	-1.22693	-0.833783
-54	-0.603514	-1.10557	-0.517951	-0.440205	-0.801912	-1.56534	-1.03891	-0.791386	-0.170121	-0.50616	-0.730618	-0.338987	-1.30656	-0.713503	-1.27683	-0.749762
-53.5	-0.718205	-1.11655	-0.497634	-0.235331	-0.769787	-1.54023	-0.893825	-0.770568	-0.0213304	-0.524687	-0.722941	-0.247627	-0.773168	-0.723303	-1.19551	-0.756805
-53	-0.83957	-0.982146	-0.528618	-0.192043	-0.56966	-1.57575	-0.791838	-0.824209	-0.0365118	-0.57356	-0.667724	0.020754	-0.86435	-0.87156	-1.07504	-0.914013
-52.5	-0.752246	-0.958389	-0.541259	-0.127629	-0.451311	-1.6511	-0.810879	-0.893529	-0.152279	-0.304243	-0.739454	-0.207464	-0.938644	-0.741115	-0.946772	-0.87282
-52	-0.603426	-1.05214	-0.568786	-0.116362	-0.24509	-1.63807	-0.665741	-0.827095	-0.122335	-0.242976	-0.766769	-0.0314255	-1.01339	-0.728949	-0.815711	-0.848007
-51.5	-0.494384	-1.07354	-0.574377	-0.193801	-0.320771	-1.68505	-0.555408	-0.786834	-0.145498	-0.330027	-0.729794	-0.111865	-1.10626	-0.87968	-0.847077	-0.857773
-51	-0.514071	-0.867216	-0.573644	-0.134409	-0.707406	-1.54994	-0.656671	-0.836833	-0.0227652	-0.326062	-0.772939	-0.00167789	-1.18009	-0.862718	-1.02238	-0.907182
-50.5	-0.511391	-0.891027	-0.67819	-0.166073	-1.01064	-1.52113	-0.535756	-0.870769	0.0902002	-0.290667	-0.613599	-0.092109	-1.20055	-0.861768	-1.06758	-0.885606
-50	-0.648709	-1.00692	-0.780063	-0.275992	-1.24797	-1.4931	-0.556671	-1.00191	0.104367	-0.433	-0.675706	-0.130869	-1.30386	-0.795825	-1.0718	-0.637807
-49.5	-0.776702	-1.16728	-0.829809	-0.235286	-1.32887	-1.43735	-0.492244	-0.992524	0.130108	-0.373266	-0.612371	0.115741	-1.42978	-0.679451	-1.00294	-0.774474
-49	-0.903154	-1.30928	-0.893034	-0.228348	-1.23912	-1.4616	-0.316456	-1.04944	-0.0122474	-0.353906	-0.652394	0.0638767	-1.45982	-0.644542	-0.856811	-0.934156
-48.5	-0.903968	-1.38504	-0.749265	-0.220499	-0.986586	-1.40997	-0.285628	-0.92966	-0.00893956	-0.256379	-0.59823	0.151688	-1.36872	-0.613043	-0.771376	-1.03854
-48	-0.730087	-1.38062	-0.704803	-0.222321	-0.733818	-1.30821	-0.126356	-0.842367	-0.204098	-0.261471	-0.589591	-0.00113417	-1.62088	-0.747876	-0.792326	-0.950116
-47.5	-0.615004	-1.03615	-0.714693	-0.0917652	-0.559922	-1.37072	-0.110805	-0.801994	-0.24247	-0.16027	-0.65094	0.127202	-1.52657	-0.694792	-0.869389	-0.911872
-47	-0.368813	-0.850933	-0.671546	0.0257989	-0.585547	-1.45798	-0.133975	-0.836664	-0.175477	-0.156468	-0.797086	0.0712117	-1.28717	-0.608337	-0.926188	-0.868701
-46.5	-0.256991	-0.726377	-0.659269	-0.086945	-0.719601	-1.58425	-0.119224	-0.839292	-0.148605	-0.253144	-0.762254	0.135871	-1.34677	-0.72714	-0.879976	-0.774568
-46	-0.495107	-0.775073	-0.572704	0.00560604	-0.99964	-1.46058	-0.209123	-0.932072	-0.127365	-0.523246	-0.662911	-0.0580186	-1.402	-0.684266	-0.888535	-0.827994
-45.5	-0.728963	-0.937472	-0.564741	0.0287386	-1.17602	-1.49813	-0.224437	-0.799762	-0.161541	-0.642768	-0.727597	-0.13859	-1.43322	-0.713481	-0.89794	-0.651289
-45	-1.0434	-1.09171	-0.68566	-0.14509	-0.882869	-1.60406	-0.382211	-0.947522	-0.04706	-0.547932	-0.801422	-0.109263	-1.31148	-0.719532	-0.813482	-0.610705
-44.5	-1.36971	-1.13934	-0.810033	-0.142568	-0.684099	-1.60602	-0.304106	-0.817241	-0.204482	-0.460495	-0.728651	-0.129505	-1.18371	-0.648459	-0.925719	-0.669786
-44	-1.43049	-1.32204	-0.954988	-0.0616301	-0.594691	-1.5238	-0.186307	-0.821865	-0.366075	-0.570539	-0.603905	-0.00149424	-1.53309	-0.672322	-0.780343	-0.679356
-43.5	-1.21861	-1.34871	-1.1293	-0.0231166	-0.348543	-1.46323	-0.0657306	-0.883634	-0.382264	-0.737002	-0.684019	0.00713597	-1.99189	-0.645911	-0.623058	-0.63457
-43	-0.924788	-1.21102	-1.11656	-0.0376261	-0.0991137	-1.59063	-0.093366	-0.863724	-0.362763	-0.58672	-0.526581	-0.165702	-2.01643	-0.785288	-0.614514	-0.785334
-42.5	-0.853451	-1.10725	-0.999791	0.024731	-0.0993445	-1.45423	-0.0920746	-0.84251	-0.318218	-0.350976	-0.547702	-0.123805	-1.87003	-0.697976	-0.775655	-0.839183
-42	-0.719333	-1.06495	-0.944989	0.0348853	-0.548347	-1.36949	-0.174035	-0.856451	-0.361303	-0.190435	-0.457739	-0.190294	-1.64488	-0.725327	-0.611034	-0.808704
-41.5	-0.647104	-1.04015	-0.740825	-0.0932173	-0.807032	-1.36992	-0.235945	-0.843988	-0.297055	-0.161675	-0.61506	-0.0985307	-1.65058	-0.591051	-0.448163	-0.824775
-41	-0.678469	-0.992742	-0.761414	-0.110752	-1.13375	-1.39748	-0.100962	-0.98966	-0.293846	-0.265157	-0.72163	-0.249576	-1.62716	-0.696944	-0.291767	-0.797522
-40.5	-0.892783	-0.940551	-0.8256	-0.187194	-1.33869	-1.40329	-0.0993837	-1.01753	-0.423684	-0.270084	-0.706839	-0.211984	-1.57031	-0.775109	-0.373976	-0.791426
-40	-1.11615	-1.00417	-0.870641	-0.408749	-1.19418	-1.52717	-0.165737	-1.01751	-0.515351	-0.418324	-0.656202	-0.182191	-1.41462	-0.826046	-0.349039	-0.859551
-39.5	-1.20221	-1.16154	-0.856086	-0.32907	-1.03343	-1.49506	-0.126836	-0.998551	-0.492751	-0.339329	-0.607731	-0.350118	-1.42097	-0.802198	-0.369457	-0.871628
-39	-1.07224	-1.15356	-0.827525	-0.2658	-0.809882	-1.48889	-0.102804	-1.01479	-0.489888	-0.317727	-0.578654	-0.27702	-1.48083	-0.802763	-0.462849	-0.729528
-38.5	-0.869929	-1.08455	-0.902939	-0.271713	-1.02161	-1.57523	-0.256586	-0.955071	-0.525655	-0.495818	-0.536322	-0.594158	-1.58107	-0.879633	-0.650324	-0.800346
-38	-0.878573	-1.01137	-0.871921	-0.398239	-1.1543	-1.51076	-0.428371	-0.977272	-0.442495	-0.601663	-0.675142	-0.443664	-1.26228	-0.938951	-0.75725	-0.697377
-37.5	-1.03564	-0.966702	-1.0035	-0.246827	-1.2528	-1.56582	-0.368141	-1.03809	-0.422794	-0.734914	-0.726478	-0.586146	-1.49946	-0.996243	-0.801755	-0.786488
-37	-1.28923	-1.04373	-0.943689	-0.25742	-1.04974	-1.47542	-0.309758	-1.08631	-0.468693	-0.68054	-0.794358	-0.502594	-1.70524	-1.08179	-0.648861	-0.956224
-36.5	-1.30226	-1.15015	-1.10696	-0.224668	-0.781945	-1.50637	-0.31901	-1.06605	-0.524125	-0.451584	-0.740968	-0.451772	-1.74347	-1.08371	-0.537973	-0.866419
-36	-1.16193	-1.06102	-1.10584	-0.379144	-0.54024	-1.53694	-0.43818	-1.01721	-0.451438	-0.451862	-0.75089	-0.413252	-1.63557	-1.00956	-0.465857	-0.755245
-35.5	-1.05442	-1.16005	-1.05115	-0.405339	-0.37304	-1.44571	-0.424145	-0.880998	-0.332127	-0.589319	-0.619186	-0.468116	-1.51944	-1.05306	-0.401843	-0.691
-35	-0.943844	-0.984645	-0.956888	-0.297752	-0.606222	-1.42247	-0.328398	-0.775828	-0.37617	-0.659129	-0.698901	-0.549303	-1.78631	-1.08884	-0.382797	-0.846259
-34.5	-0.860263	-0.80662	-0.938263	-0.322945	-0.720129	-1.38918	-0.34135	-0.873617	-0.487677	-0.54019	-0.809827	-0.548827	-2.09587	-0.936414	-0.438352	-0.677777
-34	-0.819447	-0.718835	-0.866046	-0.452535	-0.835856	-1.4929	-0.142901	-0.949894	-0.233749	-0.311816	-0.826794	-0.556742	-1.7608	-1.0805	-0.635325	-0.648766
-33.5	-0.647788	-0.789714	-0.900063	-0.31185	-0.696461	-1.37488	-0.170409	-0.896255	-0.16539	-0.0528343	-0.755958	-0.521147	-1.36434	-1.07378	-0.608562	-0.729416
-33	-0.66036	-0.712095	-0.900537	-0.291226	-0.480019	-1.37952	-0.399006	-0.889216	-0.335554	0.0916477	-0.807998	-0.309751	-1.25505	-1.06265	-0.667884	-0.709872
-32.5	-0.605576	-0.550079	-0.874177	-0.265102	-0.523733	-1.46829	-0.499317	-0.869715	-0.435273	-0.0365783	-0.668827	-0.346993	-1.3998	-1.05718	-0.769568	-0.808815
-32	-0.746491	-0.303999	-0.791246	-0.148596	-0.532402	-1.31149	-0.627545	-0.942426	-0.285372	-0.116528	-0.836038	-0.342485	-1.24742	-0.9997	-0.829103	-0.819268
-31.5	-1.06803	-0.356347	-0.862912	-0.18774	-0.603771	-1.23188	-0.539203	-0.939676	-0.357973	-0.0115544	-0.707527	-0.486748	-1.36541	-0.997314	-0.836709	-0.820212
-31	-1.13686	-0.49566	-0.851778	-0.0941722	-0.834819	-1.24367	-0.601981	-0.964159	-0.476598	0.0594626	-0.613946	-0.465683	-1.4182	-1.05057	-0.81994	-0.808244
-30.5	-1.04275	-0.675168	-0.87066	-0.0286498	-1.13068	-1.26193	-0.525678	-1.01486	-0.276589	0.0528413	-0.634713	-0.420195	-1.52319	-0.970677	-0.770622	-0.841386
-30	-1.02434	-0.861562	-0.835787	0.0868806	-1.09201	-1.16039	-0.483662	-1.04118	-0.290387	0.108274	-0.656676	-0.602389	-1.75187	-0.889837	-0.719099	-0.696366
-29.5	-1.18307	-0.956654	-0.775058	0.143647	-1.10879	-1.17419	-0.566517	-1.13782	-0.306407	0.242183	-0.646567	-0.478287	-1.74196	-0.889972	-0.778181	-0.652906
-29	-1.08668	-0.952882	-0.756618	0.154738	-1.05609	-1.18701	-0.595029	-1.03496	-0.432604	-0.0175883	-0.678057	-0.540251	-1.82736	-0.904011	-0.859223	-0.789207
-28.5	-1.15091	-0.756666	-0.654083	-0.0225616	-0.886187	-1.21798	-0.444225	-1.04983	-0.460641	0.00998914	-0.548639	-0.25921	-1.74733	-0.89357	-0.752978	-0.864243
-28	-1.11898	-0.98629	-0.718072	-0.0849751	-0.656695	-1.25169	-0.483912	-0.999041	-0.462991	-0.0579629	-0.589235	-0.410396	-1.82656	-0.910715	-0.741234	-0.827255
-27.5	-1.04588	-1.02984	-0.796916	-0.106925	-0.601105	-1.25757	-0.232091	-1.07003	-0.481076	-0.103921	-0.47846	-0.332069	-1.74828	-0.764738	-0.757021	-0.798574
-27	-0.902846	-1.07658	-0.868427	-0.0911141	-0.741075	-1.10987	-0.378148	-1.10862	-0.482785	-0.159692	-0.519099	-0.429277	-1.32343	-0.74962	-0.742069	-0.795454
-26.5	-0.777646	-1.18543	-0.900943	-0.166079	-0.918977	-1.10108	-0.312623	-0.997236	-0.363903	-0.156893	-0.57477	-0.477179	-1.36872	-0.70283	-0.599667	-0.770514
-26	-0.666693	-1.38121	-0.787972	-0.242635	-1.12479	-1.19013	-0.289912	-1.00957	-0.250449	-0.199894	-0.524116	-0.460306	-1.54316	-0.662382	-0.595888	-0.713754
-25.5	-0.872488	-1.47198	-0.709912	-0.191763	-1.08483	-1.25173	-0.268006	-1.03271	-0.223673	-0.251211	-0.531993	-0.514426	-1.58329	-0.619085	-0.657054	-0.739058
-25	-0.952573	-1.48318	-0.765301	-0.291271	-0.783088	-1.24919	-0.334765	-1.07398	-0.194714	-0.352697	-0.530146	-0.466464	-1.68898	-0.692114	-0.472733	-0.709746
-24.5	-1.21452	-1.39707	-0.795792	-0.319679	-0.693695	-1.28376	-0.51109	-1.15757	-0.306749	-0.338992	-0.43003	-0.425072	-1.47252	-0.769571	-0.599692	-0.791989
-24	-1.04091	-1.32485	-0.733126	-0.338012	-0.697842	-1.25447	-0.533673	-1.07646	-0.508994	-0.473299	-0.650056	-0.492914	-1.63026	-0.73376	-0.687219	-0.860198
-23.5	-0.919952	-1.25184	-0.701234	-0.328138	-0.943084	-1.30459	-0.469454	-1.06292	-0.459632	-0.42463	-0.788054	-0.506671	-1.90269	-0.746116	-0.639963	-0.910813
-23	-0.879343	-0.988172	-0.822262	-0.353518	-1.18548	-1.32828	-0.481427	-0.925816	-0.335801	-0.182066	-0.606976	-0.799098	-1.71147	-0.702404	-0.711791	-0.865456
-22.5	-0.830159	-0.850135	-0.832183	-0.21409	-0.957486	-1.32139	-0.49014	-1.0915	-0.552763	0.127773	-0.62136	-0.644517	-1.50635	-0.845639	-0.758427	-0.913006
-22	-0.875366	-0.712864	-0.873575	-0.346481	-0.860854	-1.2288	-0.609309	-1.15096	-0.567011	0.0896146	-0.640091	-0.753389	-1.52018	-0.685269	-0.792806	-0.854836
-21.5	-0.978016	-0.667076	-0.930617	-0.402731	-0.905547	-1.18708	-0.722461	-1.10154	-0.562344	-0.17742	-0.596544	-0.796648	-1.60013	-0.645503	-0.769274	-0.801019
-21	-0.996881	-0.557628	-1.19901	-0.289228	-0.85004	-1.233	-0.718197	-1.13206	-0.582085	-0.433734	-0.570066	-0.828957	-1.89876	-0.732646	-0.642231	-0.851622
-20.5	-0.615041	-0.505014	-0.989783	-0.281439	-0.890045	-1.26206	-0.685512	-1.14214	-0.643946	-0.438117	-0.682339	-0.842134	-1.84083	-0.702516	-0.63103	-0.93244
-20	-0.454374	-0.432275	-0.814753	-0.348703	-1.02907	-1.21249	-0.736558	-0.9807	-0.733923	-0.534717	-0.63731	-0.855838	-1.51332	-0.649102	-0.592996	-1.04145
-19.5	-0.471552	-0.532465	-0.752292	-0.357014	-1.06343	-1.1169	-0.550569	-1.08964	-0.637945	-0.463774	-0.6324	-1.01068	-1.4015	-0.655142	-0.600807	-1.09088
-19	-0.579819	-0.745407	-0.827759	-0.425795	-1.10111	-1.1649	-0.372623	-1.00615	-0.472331	-0.355088	-0.689383	-0.954575	-1.2149	-0.734338	-0.820949	-1.12203
-18.5	-0.524201	-0.930397	-0.900055	-0.293074	-1.00329	-1.21906	-0.433471	-0.985718	-0.463395	-0.441409	-0.640257	-1.13218	-1.11368	-0.808077	-0.877695	-1.0604
-18	-0.625449	-0.996898	-0.893095	-0.298489	-0.796151	-1.23867	-0.508588	-0.988719	-0.591239	-0.622796	-0.620986	-0.91029	-0.865272	-0.870391	-0.848683	-0.918281
-17.5	-0.846875	-1.22842	-0.78538	-0.292372	-0.684918	-1.23356	-0.55856	-1.0415	-0.498868	-0.389151	-0.594869	-1.03071	-1.07894	-1.03781	-0.866995	-0.988267
-17	-0.814854	-1.14328	-0.727797	-0.287411	-0.747167	-1.24	-0.554612	-0.951105	-0.533136	-0.28172	-0.548454	-0.945746	-1.4122	-1.08812	-0.853611	-0.906983
-16.5	-0.709829	-1.17414	-0.79407	-0.313434	-0.604247	-1.21724	-0.55347	-1.01427	-0.61569	-0.162726	-0.631877	-1.1954	-1.57017	-1.11182	-0.933787	-0.983895
-16	-0.536317	-1.30053	-0.723428	-0.300361	-0.585425	-1.29531	-0.492633	-1.03971	-0.63345	-0.113118	-0.711188	-1.14188	-1.33278	-1.16444	-0.85779	-0.919018
-15.5	-0.402994	-1.3524	-0.712018	-0.316286	-0.547794	-1.29944	-0.293937	-0.839207	-0.627058	0.0883957	-0.679323	-1.17555	-1.36945	-1.06213	-0.785838	-0.84586
-15	-0.515398	-1.12891	-0.615745	-0.309708	-0.805017	-1.24839	-0.245675	-0.876384	-0.56776	0.112065	-0.656334	-1.14158	-1.38198	-1.12162	-0.916571	-0.896129
-14.5	-0.521392	-1.14302	-0.694857	-0.377301	-0.95505	-1.29983	-0.418968	-0.855952	-0.54108	0.0525793	-0.671657	-1.10865	-1.35481	-1.1418	-0.885296	-0.930355
-14	-0.50126	-1.15623	-0.863755	-0.346448	-1.1085	-1.32182	-0.368891	-0.93456	-0.602497	0.0240271	-0.553963	-1.27262	-1.07466	-1.1225	-0.88891	-0.87482
-13.5	-0.437711	-1.12197	-0.910431	-0.360032	-1.02572	-1.30587	-0.474084	-0.94482	-0.618792	-0.177103	-0.449854	-1.20547	-0.741464	-0.943888	-0.973249	-0.808944
-13	-0.369039	-0.727759	-0.896814	-0.403928	-1.00499	-1.27499	-0.681406	-0.969869	-0.638484	-0.288049	-0.529954	-1.21006	-0.960859	-0.868378	-1.06766	-0.798274
-12.5	-0.343644	-0.746271	-0.905016	-0.257845	-1.16289	-1.3439	-0.684485	-0.925977	-0.524742	-0.277257	-0.561075	-1.27398	-1.17703	-0.82177	-0.973227	-0.786268
-12	-0.280546	-0.78445	-0.75842	-0.0796389	-1.16389	-1.44055	-0.60544	-0.86218	-0.558401	-0.257674	-0.500691	-1.18422	-1.04414	-0.783667	-0.926548	-0.786122
-11.5	-0.201937	-0.903158	-0.630559	-0.0720155	-0.87282	-1.37704	-0.442218	-0.989966	-0.605861	-0.260885	-0.5318	-1.13334	-0.957384	-0.726	-0.923447	-0.650732
-11	-0.233916	-1.06737	-0.634748	-0.0543481	-0.783281	-1.34797	-0.625148	-1.00246	-0.587703	-0.258751	-0.477361	-1.1904	-0.945861	-0.708134	-0.920411	-0.804652
-10.5	-0.373804	-1.03974	-0.697122	-0.0596996	-0.539811	-1.39325	-0.652197	-1.06515	-0.562036	-0.335215	-0.482373	-1.22142	-1.08567	-0.649184	-0.861648	-0.884806
-10	-0.406898	-0.884904	-0.728395	0.0606434	-0.312527	-1.32996	-0.665426	-1.08875	-0.538216	-0.33808	-0.518176	-1.28339	-1.19731	-0.701193	-1.01136	-0.772201
-9.5	-0.381939	-0.642806	-0.73716	0.08426	-0.382975	-1.26006	-0.74103	-1.05702	-0.58921	-0.321077	-0.464067	-1.1188	-1.22129	-0.742018	-1.0401	-0.840279
-9	-0.616262	-0.576342	-0.797032	0.018819	-0.494934	-1.16821	-0.750717	-1.00939	-0.644496	-0.212664	-0.420974	-1.16856	-1.26518	-0.688018	-1.02709	-0.774122
-8.5	-0.727275	-0.732825	-0.766755	0.0371134	-0.228636	-1.08748	-0.638392	-1.13484	-0.676919	-0.324689	-0.517115	-1.09517	-0.988462	-0.683537	-0.896989	-0.871673
-8	-0.83154	-0.849541	-0.63722	0.143823	-0.0682225	-1.08328	-0.605087	-1.06959	-0.714927	-0.165453	-0.616849	-1.33615	-1.21374	-0.668621	-0.649991	-0.816066
-7.5	-0.764128	-1.2905	-0.713593	0.0858717	-0.0206783	-1.08603	-0.629328	-1.0401	-0.757771	-0.162447	-0.619487	-1.0956	-1.14173	-0.680256	-0.665306	-0.784071
-7	-0.702415	-1.78079	-0.708799	0.0760696	-0.167888	-1.12457	-0.598244	-0.895483	-0.836318	-0.157586	-0.658059	-1.23564	-0.666778	-0.674399	-0.524957	-0.633098
-6.5	-0.582786	-1.76554	-0.747495	0.0848753	-0.498851	-1.10038	-0.507949	-1.02398	-0.694387	-0.2792	-0.654007	-1.21362	-0.799817	-0.692727	-0.506734	-0.613972
-6	-0.394127	-1.22955	-0.753086	0.0602864	-0.733921	-1.06609	-0.341842	-1.0978	-0.896156	-0.400273	-0.656393	-1.27836	-1.06158	-0.67332	-0.446549	-0.648362
-5.5	-0.243659	-1.1971	-0.793137	-0.0788916	-0.972082	-1.05141	-0.27824	-1.23063	-0.714744	-0.494779	-0.391811	-1.37047	-1.09531	-0.732528	-0.472641	-0.70185
-5	-0.221826	-1.44272	-0.965798	-0.0569001	-0.849459	-1.01464	-0.271167	-1.08312	-0.643772	-0.627353	-0.428556	-1.15125	-0.739415	-0.620893	-0.529735	-0.581965
-4.5	-0.316489	-1.23522	-0.82686	-0.0109596	-0.897561	-1.04533	-0.301336	-1.09551	-0.737021	-0.626593	-0.429946	-1.24095	-0.446006	-0.653105	-0.404721	-0.613371
-4	-0.32386	-1.1235	-0.864851	-0.0462953	-0.731485	-1.05853	-0.311368	-1.08218	-0.829389	-0.538026	-0.377503	-1.25606	-0.526984	-0.70627	-0.437941	-0.660211
-3.5	-0.491257	-1.1414	-0.695287	-0.193368	-0.986669	-1.02052	-0.328439	-1.05239	-0.807273	-0.555157	-0.441487	-1.27841	-0.701106	-0.671654	-0.537762	-0.610265
-3	-0.53931	-1.13654	-0.741374	-0.213739	-1.09487	-1.08022	-0.361361	-0.973313	-0.677632	-0.615301	-0.563158	-1.3825	-0.64178	-0.73084	-0.46083	-0.694873
-2.5	-0.645457	-1.1916	-0.695009	-0.109175	-1.05106	-1.1553	-0.350769	-0.963782	-0.626217	-0.768931	-0.529627	-1.37685	-0.471365	-0.761499	-0.396014	-0.714711
-2	-0.704679	-1.10285	-0.804701	-0.0942657	-1.01109	-1.08908	-0.248684	-1.01412	-0.409949	-0.86704	-0.517095	-1.33681	-0.535798	-0.800067	-0.357234	-0.682692
-1.5	-0.700655	-1.17857	-0.881856	-0.14737	-0.861724	-1.08444	-0.523475	-0.891662	0.121065	-0.849415	-0.538927	-1.45791	-0.621768	-0.803352	-0.866297	-0.845476
-1	-0.696837	-1.24726	-0.96154	-0.199403	-0.736255	-1.08217	-0.840062	-0.772044	0.555678	-0.836306	-0.548663	-1.54254	-0.699597	-0.805916	-1.35729	-0.969504
-0.5	-0.695305	-1.3113	-1.03066	-0.249478	-0.628332	-1.0774	-1.15595	-0.658189	0.905676	-0.823579	-0.557072	-1.6127	-0.769905	-0.810575	-1.82125	-1.05389
0	-0.695902	-1.36953	-1.08669	-0.296758	-0.538781	-1.07036	-1.46269	-0.551451	1.17045	-0.810767	-0.564414	-1.66858	-0.831217	-0.816855	-2.24843	-1.09991
0.5	-0.698421	-1.42093	-1.12742	-0.340473	-0.467973	-1.06122	-1.75274	-0.453018	1.35059	-0.797295	-0.570782	-1.71036	-0.883216	-0.824181	-2.63043	-1.10968
1	-0.702606	-1.46464	-1.151	-0.379942	-0.41582	-1.04921	-2.02057	-0.36523	1.44714	-0.783894	-0.575954	-1.73618	-0.92659	-0.831418	-2.96064	-1.08618
1.5	-0.70816	-1.50001	-1.15604	-0.414589	-0.381773	-1.03469	-2.25869	-0.288508	1.4654	-0.769985	-0.580197	-1.74737	-0.960819	-0.838008	-3.23252	-1.0333
2	-0.714752	-1.52657	-1.14158	-0.443955	-0.364836	-1.01705	-2.46361	-0.224805	1.4103	-0.756298	-0.583346	-1.74292	-0.987482	-0.842811	-3.44269	-0.955548
2.5	-0.722027	-1.54408	-1.10715	-0.467713	-0.363593	-0.99756	-2.62797	-0.173276	1.29218	-0.741374	-0.586007	-1.72655	-1.00512	-0.845878	-3.58675	-0.858219
3	-0.729611	-1.55252	-1.05276	-0.485673	-0.376241	-0.975585	-2.74966	-0.134993	1.11911	-0.726205	-0.587921	-1.69725	-1.01603	-0.845946	-3.66417	-0.746883
3.5	-0.737124	-1.55209	-0.978939	-0.497788	-0.400633	-0.950855	-2.82711	-0.110681	0.901505	-0.71105	-0.589113	-1.65602	-1.02183	-0.842295	-3.67602	-0.627522
4	-0.744188	-1.54322	-0.886664	-0.504157	-0.434337	-0.924893	-2.85645	-0.0984481	0.65348	-0.694791	-0.590236	-1.60722	-1.02166	-0.83499	-3.6228	-0.506451
4.5	-0.750434	-1.52654	-0.777385	-0.505017	-0.474686	-0.897097	-2.83898	-0.098613	0.386331	-0.678246	-0.591088	-1.55083	-1.0181	-0.823157	-3.50904	-0.389845
5	-0.755514	-1.50287	-0.652967	-0.500743	-0.518855	-0.868033	-2.77518	-0.109977	0.113822	-0.66121	-0.591946	-1.48962	-1.01233	-0.806623	-3.33953	-0.283852
5.5	-0.759111	-1.4732	-0.515646	-0.491837	-0.56392	-0.83811	-2.6669	-0.131231	-0.150593	-0.643769	-0.593011	-1.42589	-1.0056	-0.785199	-3.1207	-0.194356
6	-0.76094	-1.43869	-0.367979	-0.478913	-0.606939	-0.807737	-2.51732	-0.160975	-0.393851	-0.625897	-0.594425	-1.36192	-0.999326	-0.758814	-2.86024	-0.126824
6.5	-0.760764	-1.40059	-0.212775	-0.462686	-0.645017	-0.777308	-2.33046	-0.197423	-0.603014	-0.607587	-0.596359	-1.30037	-0.995012	-0.727529	-2.56675	-0.0861873
7	-0.758392	-1.36025	-0.0530303	-0.443951	-0.675384	-0.747209	-2.1113	-0.238748	-0.766349	-0.588982	-0.598947	-1.24332	-0.99391	-0.691507	-2.24973	-0.0767124
7.5	-0.753689	-1.31908	0.108148	-0.423566	-0.695458	-0.717866	-1.86581	-0.282943	-0.872964	-0.570149	-0.602341	-1.19297	-0.997301	-0.651017	-1.91927	-0.101896
8	-0.746576	-1.27851	0.267618	-0.402429	-0.702911	-0.689634	-1.60023	-0.327964	-0.913671	-0.551186	-0.606663	-1.15137	-1.00633	-0.606467	-1.58571	-0.164386
8.5	-0.737035	-1.23995	0.42228	-0.381456	-0.695726	-0.662993	-1.32164	-0.371726	-0.880334	-0.531972	-0.611951	-1.12048	-1.02227	-0.558379	-1.25964	-0.265907
9	-0.725106	-1.20475	0.569152	-0.36156	-0.672247	-0.638138	-1.03729	-0.412113	-0.767634	-0.51279	-0.618341	-1.10178	-1.04571	-0.507312	-0.951222	-0.407222
9.5	-0.710889	-1.17421	0.705445	-0.343626	-0.63122	-0.615351	-0.754532	-0.447303	-0.571224	-0.493677	-0.62582	-1.09651	-1.07739	-0.453957	-0.670326	-0.588117
10	-0.698213	-1.12899	0.739468	-0.300264	-0.538047	-0.582867	-0.479705	-0.467306	-0.355909	-0.415853	-0.623877	-1.02119	-1.06463	-0.390593	-0.436763	-0.718635
10.5	-0.434634	-1.33711	0.326899	-0.349724	-0.338767	-0.599925	-0.395966	-0.389339	-0.428639	-0.574027	-0.534562	-1.02911	-0.868163	-0.483831	-0.453065	-0.585627
11	-0.216986	-1.29317	0.10182	-0.361144	-0.442282	-0.610482	-0.362956	-0.335406	-0.481753	-0.570173	-0.32916	-1.07334	-0.888243	-0.459418	-0.433462	-0.602144
11.5	-0.250457	-1.01672	-0.0641949	-0.390616	-0.354753	-0.565113	-0.3516	-0.425215	-0.532478	-0.583975	-0.412911	-1.06071	-0.870492	-0.442975	-0.395233	-0.589801
12	-0.319334	-0.942901	-0.191089	-0.325602	-0.389467	-0.561439	-0.277934	-0.273228	-0.633128	-0.529754	-0.339066	-1.17354	-1.21706	-0.521494	-0.388536	-0.655889
12.5	-0.377406	-0.663274	-0.113793	-0.33315	-0.269011	-0.522129	-0.190773	-0.21276	-0.612246	-0.361662	-0.299054	-0.701636	-1.067	-0.453284	-0.418295	-0.590166
13	-0.490855	-0.502799	-0.121476	-0.279896	-0.273718	-0.450427	-0.111896	-7.79111e-09	-0.382905	-0.159592	-0.24941	-0.557755	-0.628433	-0.41651	-0.577558	-0.366738
13.5	-0.571412	-0.179364	-0.272225	-0.184359	-0.522823	-0.323074	-0.262134	-0.0213391	-0.229392	-0.0617273	-0.0491156	-0.432063	-0.402029	-0.362316	-0.691539	-0.189134
14	-0.37972	-0.0488611	-0.151661	-0.141044	-0.683018	-0.310231	-0.217833	-0.0264376	-0.290759	-0.0433109	2.32973e-08	-1.58503e-08	-0.336089	-0.336582	-0.444715	-0.137988
14.5	-0.277495	3.91188e-09	-1.55235e-08	-0.0248025	-0.755218	-0.368944	-0.119767	-0.00402225	-0.0635412	1.00384e-09	-0.0894505	-0.100697	-0.267714	-0.405128	-0.327121	-0.108693
15	-0.0284251	-0.141117	-0.0616231	4.10013e-10	-0.663298	-0.0600691	-0.0955809	-0.129651	3.14003e-09	-0.0831956	-0.0783157	-0.293354	-0.103754	-0.17184	-0.0363819	-9.02894e-09
15.5	-2.95279e-08	-0.445759	-0.172112	-0.198423	-0.45145	-5.27789e-09	-0.0485241	-0.318519	-0.221512	-0.243286	-0.12925	-0.54088	1.27428e-08	1.19854e-08	1.78788e-08	-0.0283032
16	-0.161839	-0.919505	-0.0471543	-0.300146	2.38933e-08	-0.31084	-1.35265e-08	-0.520745	-0.517567	-0.765424	-0.160131	-0.666436	-0.280693	-0.229944	-0.208189	-0.362319
16.5	-0.357868	-1.06354	-0.0599613	-0.5383	-0.0318435	-0.488712	-0.190673	-0.533745	-0.464448	-0.823931	-0.317074	-0.949018	-0.548423	-0.502073	-0.343398	-0.518034
17	-0.206758	-1.03214	0.0981264	-0.665336	-0.248535	-0.69349	-0.352661	-0.770842	-0.230814	-0.916973	-0.341719	-1.26638	-0.694928	-0.76683	-0.620839	-0.364798
17.5	-0.114598	-1.00968	-0.0627976	-0.982087	-0.566767	-1.15896	-0.486276	-1.06786	-0.081468	-1.09098	-0.585868	-1.30388	-0.817979	-1.40382	-0.973667	-0.378843
18	-0.303591	-0.95204	-0.0829361	-1.09574	-0.796762	-1.47577	-0.621525	-1.36963	-0.0895562	-1.07471	-0.685462	-1.64854	-0.878149	-1.78696	-1.22858	-0.438398
18.5	-0.453748	-0.555449	-0.0677372	-1.23869	-0.85026	-1.74256	-0.981412	-1.64766	-0.160491	-0.880424	-0.709996	-2.05968	-1.3088	-2.07102	-1.37715	-0.672063
19	-0.497698	-0.350311	-0.131086	-1.59126	-1.01421	-1.9396	-1.24262	-1.32182	-0.258139	-0.585003	-0.824978	-2.50658	-1.86782	-2.27543	-1.61506	-0.796851
19.5	-0.455586	0.13489	-0.0269689	-1.37838	-1.33551	-1.30851	-1.30496	-0.284737	0.0325442	-0.10965	-0.873785	-2.51158	-1.93046	-1.47802	-1.68885	-0.461897
20	-0.154514	0.908453	-0.0299895	-0.197512	-1.70168	0.0114455	-1.14041	0.876961	0.479104	0.661011	-0.620868	-1.85867	-1.97372	0.0894796	-1.43107	0.794161
20.5	0.358451	1.02155	0.0202866	1.38044	-1.67275	2.08143	-0.430229	1.37217	0.797148	1.10428	-0.272929	-0.86516	-1.65263	2.39699	-0.85688	2.01381
21	0.62263	0.881165	0.335002	2.55202	-1.19788	3.25137	0.400375	1.50485	1.07817	1.50513	-0.0390783	0.569213	-1.35438	4.13741	0.168772	2.30111
21.5	0.645772	1.03768	0.408161	3.59425	-0.785949	3.6367	1.17716	1.33243	1.44076	1.67845	0.195734	1.62886	-1.09241	4.74719	1.18755	2.43021
22	0.554935	1.08337	0.362012	3.67054	-0.406602	3.66431	1.70676	0.671067	1.55851	1.69628	0.188546	2.62668	-0.524593	5.19568	2.16552	2.17535
22.5	0.769516	0.978649	0.221451	3.3041	-0.22501	3.05542	2.04445	-0.126315	1.42621	1.6657	0.101502	2.44075	-0.470631	4.93172	2.7916	1.50205
23	0.668521	0.931601	0.0442799	2.98328	-0.0938498	2.41644	2.04415	-0.605047	1.06846	1.57911	-0.112029	2.09674	-0.491504	4.37371	2.83848	0.667012
23.5	0.242248	0.916005	-0.0100239	2.91284	-0.120928	2.27052	1.81702	-0.705601	0.594793	1.4969	-0.252433	1.85046	-0.232149	4.13321	2.85164	-0.116284
24	-0.269151	0.743905	-0.0863202	3.04727	0.00469067	2.43179	1.61836	-0.862744	0.323314	1.31245	-0.109399	1.79338	-0.162828	4.22957	2.76266	-0.489403
24.5	-0.464175	0.400176	0.086695	3.17754	0.167471	2.5714	1.4667	-0.993419	0.0121602	0.999371	0.15567	1.93232	-0.086956	4.19248	2.63101	-0.656807
25	-0.580581	-0.0523913	0.349677	3.13939	0.364924	2.76006	1.42927	-1.09655	-0.276173	0.453653	0.394471	2.14423	-0.102123	3.82726	2.28234	-0.871567
25.5	-0.430516	-0.555425	0.673294	2.92628	0.588124	2.68522	1.44389	-1.11249	-0.35689	-0.0114256	0.627472	2.41888	-0.0992927	3.602	2.17068	-0.956282
26	-0.464734	-0.83849	0.673157	2.47913	0.700862	2.34003	1.35645	-1.02006	-0.389001	-0.414448	0.752928	2.58817	0.430213	3.37305	2.14715	-0.899244
26.5	-0.409184	-1.19202	0.79278	1.98452	0.962749	2.23549	1.24988	-0.855	-0.409533	-0.424177	0.954015	2.69317	1.07702	3.18792	1.93077	-0.698198
27	-0.29964	-1.58842	0.727092	1.58279	1.1828	2.1911	0.991996	-0.600068	-0.364177	-0.384916	1.14831	2.95866	1.00317	3.30471	1.74501	-0.729064
27.5	-0.278007	-1.9221	0.591142	1.26585	1.5408	2.27088	0.583582	-0.314403	-0.33893	-0.256847	1.22947	3.13893	1.01523	3.4993	1.57975	-0.754797
28	-0.393367	-2.05871	0.404635	1.03522	1.75245	2.39071	0.541746	-0.0392295	-0.155014	-0.195523	1.40173	3.31468	1.06539	3.6035	1.58871	-0.64657
28.5	-0.357507	-2.3923	0.269297	0.666033	2.18756	2.52506	0.599007	0.274002	-0.0496803	-0.0145352	1.51643	3.46518	1.0592	3.67925	1.40383	-0.559844
29	-0.114813	-2.62699	0.0707984	0.416145	2.31013	2.7622	0.427458	0.466122	0.0380049	0.2587	1.61122	3.31447	1.10087	3.74731	1.33343	-0.561096
29.5	-0.0341127	-2.6737	-0.0701343	0.238274	2.30625	2.94213	0.580435	0.775283	0.0341934	0.257892	1.77791	3.14178	0.878302	3.84147	1.21623	-0.599344
30	0.0325965	-2.77041	-0.19972	-0.0813558	2.46523	3.20264	0.614332	1.09295	0.209334	0.550878	1.79481	2.93759	0.705804	3.92214	0.989343	-0.742419
30.5	-0.0144065	-2.59824	-0.25607	-0.258675	2.44369	3.44676	0.661786	1.4777	0.16747	0.704057	1.85112	2.98347	0.596668	4.08288	0.937164	-0.611323
31	-0.0338572	-2.46705	-0.215334	-0.351665	2.539	3.51384	0.588089	1.9205	0.0789402	0.691454	1.8276	2.80193	0.62425	4.0736	0.825655	-0.538382
31.5	0.0183289	-2.30451	-0.254849	-0.475525	2.79913	3.77337	0.55219	2.256	0.189999	0.58688	1.84022	2.61558	0.740023	3.96739	0.628046	-0.516461
32	0.122318	-2.27637	-0.220558	-0.714483	2.78615	3.94398	0.574943	2.65319	0.464467	0.366482	1.81944	2.31005	0.501249	3.83977	0.425865	-0.591552
32.5	0.0285988	-2.29693	-0.311856	-1.0845	2.78884	3.90665	0.558042	2.95392	0.679625	0.317191	1.84579	2.40296	1.09378	3.75923	0.204584	-0.62091
33	0.0350048	-2.294	-0.246283	-1.27186	3.11289	4.06085	0.576717	3.09661	0.949944	0.285257	1.85825	2.14019	1.70567	3.58385	0.114877	-0.488704
33.5	0.0856142	-2.14803	-0.302546	-1.4281	3.3195	4.0715	0.618029	3.173	1.21344	0.341114	1.6908	2.01538	1.9277	3.54444	-0.00684623	-0.510709
34	0.0737475	-1.82818	-0.295617	-1.48162	3.33667	4.19091	0.516775	3.27479	1.44286	0.267409	1.70644	1.91339	1.8014	3.53221	-0.175347	-0.328704
34.5	0.00804576	-1.49559	-0.450639	-1.58938	3.38628	4.34897	0.538208	3.52171	1.52431	0.34078	1.73777	1.87712	1.85404	3.65224	-0.236778	-0.239242
35	0.0177061	-1.07083	-0.528026	-1.26092	3.40744	4.41173	0.574626	3.51603	1.82984	0.439637	1.74942	2.06017	2.15596	3.79735	-0.142057	0.0321541
35.5	0.222945	-0.762032	-0.665639	-0.990331	3.34705	4.4264	0.608799	3.51601	1.881	0.48816	1.84604	2.14142	2.23941	3.75347	-0.0139661	0.196119
36	0.367167	-0.443775	-0.631151	-0.473106	3.6427	4.51972	0.615504	3.5039	2.08603	0.550521	1.90084	2.40236	1.67944	3.78392	0.0520898	0.367062
36.5	0.48921	-0.139692	-0.565117	-0.0742892	4.00589	4.4203	0.781455	3.51688	2.22902	0.713158	2.06484	2.61053	1.42469	3.86513	0.328802	0.624419
37	0.574832	0.102853	-0.596711	0.353163	4.23383	4.2536	1.18044	3.38249	2.28511	0.82068	2.15044	2.82706	1.69575	3.9484	0.651185	1.01278
37.5	0.697309	0.349087	-0.613735	0.816577	4.33048	4.25535	1.6007	3.11384	2.42976	0.756373	2.01178	3.15615	1.87593	4.0169	0.842645	1.17851
38	0.59936	0.531408	-0.68658	1.1932	4.07384	4.12922	1.90737	3.0351	2.65265	0.836972	1.86194	3.4357	1.93575	4.16462	1.32485	1.38262
38.5	0.447143	0.592741	-0.598799	1.52409	3.75027	4.02649	2.01604	2.82946	2.6139	0.958402	1.75212	3.64494	1.6394	4.21986	1.81895	1.59299
39	0.275883	0.525245	-0.5618	1.64392	3.48588	3.71149	2.34097	2.57672	2.55144	0.920395	1.7061	3.73554	1.53262	4.28529	2.26067	1.79929
39.5	0.17826	0.328773	-0.496327	1.68144	3.12953	3.55224	2.34727	2.36247	2.3865	1.05427	1.55668	3.92517	1.59371	4.16907	2.46628	1.93658
40	0.233292	0.42956	-0.455389	1.64923	2.93671	3.25086	2.39842	2.3303	2.29167	1.19416	1.55588	3.99392	1.57556	4.03436	2.94646	1.93273
40.5	0.375487	0.42302	-0.344437	1.51524	2.85838	3.15346	2.55602	2.07824	2.24979	1.14225	1.48303	3.84606	1.50919	4.23236	3.32939	2.02791
41	0.331995	0.579705	-0.377446	1.44921	2.72878	3.09211	2.54142	2.01528	2.12253	1.09302	1.35564	3.76307	1.24875	4.31771	3.50878	2.11226
41.5	0.351452	0.864101	-0.633111	1.35329	2.46886	2.91569	2.47347	1.92238	2.02246	1.07797	1.36515	3.55022	0.761166	4.22951	3.68092	2.14549
42	0.553316	0.912506	-0.771936	1.29146	2.389	2.69102	2.5255	1.68728	1.89929	0.998182	1.15644	3.4957	0.994868	4.24455	4.08528	2.06537
42.5	0.620494	0.835234	-0.745447	1.09042	2.41651	2.45457	2.4523	1.62046	1.91785	1.02191	1.17608	3.24306	0.609265	4.21503	4.27283	1.93904
43	0.451176	0.569049	-0.773656	1.00228	2.20875	2.19662	2.24874	1.53611	1.71617	1.00668	1.07801	2.95403	0.0586529	4.18097	4.34845	1.78521
43.5	0.141774	0.41328	-0.7278	0.859066	2.11965	2.05029	2.0266	1.4659	1.47256	1.1157	0.879203	2.65387	-0.104206	4.1275	4.41609	1.59669
44	-0.0238438	0.321328	-0.795705	0.649422	2.2086	1.8895	1.78602	1.44455	1.30046	1.11155	0.771023	2.40829	-0.422204	4.02665	4.31959	1.53193
44.5	-0.191208	0.194678	-0.937271	0.507083	2.16462	1.74243	1.65211	1.35203	1.35118	1.04686	0.618185	1.89684	-0.70139	4.10619	4.02502	1.34442
45	-0.301681	0.206732	-0.917141	0.361084	2.11855	1.55696	1.68892	1.30556	1.20503	0.871029	0.50177	1.45663	-0.922876	4.02957	3.77048	1.11451
45.5	-0.326544	0.169445	-0.901527	0.159362	1.75426	1.29408	1.52143	1.21807	1.17269	0.658866	0.545167	0.977512	-1.30432	3.83522	3.58643	1.05378
46	-0.18587	0.0386267	-1.01889	-0.0915086	1.29416	1.14378	1.40319	0.94724	1.09465	0.599147	0.530933	0.628805	-1.3029	3.56904	3.53142	0.828635
46.5	-0.163762	-0.437215	-1.10098	-0.3173	1.04115	1.00083	1.28714	0.812276	1.07132	0.836785	0.598131	0.130594	-1.04326	3.54837	3.44561	0.500203
47	-0.247048	-0.914462	-0.891877	-0.482191	0.596481	0.67036	1.02932	0.532266	0.856555	0.864291	0.571155	-0.0213598	-1.35639	3.41021	3.26042	0.178995
47.5	-0.379535	-1.10036	-0.881747	-0.737118	0.17719	0.536659	0.851113	0.390865	0.608375	0.854321	0.50966	-0.362932	-1.39483	3.17528	3.17784	-0.195967
48	-0.414096	-1.14909	-0.887912	-0.86736	-0.271652	0.503443	0.621447	0.286246	0.533495	0.855447	0.316766	-0.755397	-1.3819	3.17597	2.91909	-0.379468
48.5	-0.49631	-1.15452	-0.797483	-1.00699	-0.550071	0.350202	0.241066	0.0872742	0.347666	0.819153	0.313202	-1.12687	-1.53426	3.16218	2.59231	-0.774521
49	-0.582355	-1.07164	-0.722616	-1.17589	-0.349702	0.269326	-0.0545082	-0.294704	0.0940076	0.785445	0.0528586	-1.40743	-1.67254	3.11522	2.40308	-1.26068
49.5	-0.65802	-0.78109	-0.754321	-1.36606	-0.184343	0.113198	-0.468125	-0.517092	-0.0868126	0.798203	-0.0646717	-1.79348	-1.82597	3.00108	2.23923	-1.49798
50	-0.962937	-0.76508	-0.885111	-1.51278	-0.217464	-0.0669792	-0.723631	-0.773937	-0.235244	0.828404	-0.176715	-2.25486	-2.14016	2.79008	1.90147	-1.81289
50.5	-1.1871	-0.566738	-0.942831	-1.47626	-0.0588659	-0.216757	-1.11983	-1.0314	-0.491541	0.824302	-0.375227	-2.20442	-2.37885	2.72725	1.66658	-2.12434
51	-1.37135	-0.528203	-0.847282	-1.42237	0.0969023	-0.436901	-1.42511	-1.26116	-0.711044	1.03652	-0.287836	-2.26537	-2.32171	2.41302	1.46549	-2.50071
51.5	-1.42137	-0.392696	-0.842239	-1.39387	0.498644	-0.536195	-1.7581	-1.33048	-0.977032	1.13514	-0.264755	-2.14775	-1.91389	2.25513	1.16178	-2.81895
52	-1.50557	-0.404804	-0.795432	-1.3671	0.822427	-0.806686	-2.01445	-1.33948	-1.26216	1.17533	-0.264554	-2.47141	-2.16891	1.98729	0.887517	-3.03292
52.5	-1.45449	-0.46498	-0.828835	-1.14849	1.19942	-0.846204	-2.22122	-1.38165	-1.57131	1.04778	-0.199295	-2.33806	-2.10512	1.93051	0.440418	-3.36737
53	-1.60404	-0.845807	-0.546663	-1.19573	1.33812	-1.02042	-2.46383	-1.43717	-1.59443	0.866191	-0.280381	-2.37434	-1.60733	1.7697	0.118733	-3.51504
53.5	-1.75633	-1.01052	-0.369073	-1.05702	1.44559	-1.35071	-2.78808	-1.587	-1.57321	0.664824	-0.261564	-2.41414	-1.61646	1.59723	-0.0306329	-3.66387
54	-1.84696	-1.00916	-0.28333	-0.888604	1.38536	-1.43086	-2.99977	-1.61732	-1.76092	0.514066	-0.143099	-2.22349	-1.60463	1.36354	-0.175518	-3.70743
54.5	-1.97588	-1.01531	-0.19109	-0.615301	1.39648	-1.54754	-3.20524	-1.73059	-1.89745	0.306799	-0.139865	-2.0793	-1.35559	1.29078	-0.318746	-3.85701
55	-1.95543	-1.11542	-0.105487	-0.548646	1.60707	-1.71416	-3.471	-1.65076	-2.07268	0.309115	-0.151617	-1.71505	-1.20217	1.04739	-0.545833	-3.89012
55.5	-2.01218	-1.14298	-0.0325034	-0.492928	1.54686	-1.77143	-3.61516	-1.59947	-2.27093	0.192777	-0.1124	-1.55683	-1.05707	0.940918	-0.707092	-3.80435
56	-1.95551	-1.06228	0.0628228	-0.366603	1.64781	-1.86862	-3.80862	-1.58463	-2.40305	0.25591	-0.0396073	-1.23801	-1.13179	0.686806	-0.884916	-3.83631
56.5	-2.02564	-1.17582	0.217622	-0.305211	1.49398	-1.96666	-4.02155	-1.55489	-2.49477	0.388087	-0.0740028	-1.13869	-1.572	0.531079	-1.00868	-3.62714
57	-2.00216	-1.09211	0.277227	-0.167802	1.47717	-1.95708	-3.90345	-1.61747	-2.46211	0.439853	0.0320547	-1.1035	-1.3912	0.375488	-1.16897	-3.52966
57.5	-1.97899	-1.1704	0.399219	-0.183141	1.83239	-1.97529	-4.03896	-1.5452	-2.57753	0.187074	-0.0143651	-0.862357	-1.1921	0.194177	-1.44794	-3.61127
58	-2.02894	-1.02197	0.403672	-0.228031	2.13694	-1.99217	-4.10693	-1.47661	-2.7163	0.0387568	-0.00327489	-0.815217	-1.21207	0.0544221	-1.50721	-3.3366
58.5	-2.0028	-0.978755	0.520492	-0.114549	2.50283	-2.01923	-4.12806	-1.56859	-2.76745	0.0908958	-0.0589673	-0.574851	-1.31816	0.0303581	-1.64825	-3.13187
59	-1.94546	-1.08396	0.606261	-0.00264771	2.5232	-1.93356	-4.08844	-1.56504	-2.76726	0.0774718	0.00364532	-0.42517	-1.20224	-0.0599013	-1.5839	-2.90405
59.5	-1.68021	-1.49906	0.510645	0.251942	2.585	-1.87389	-4.07439	-1.42768	-2.95999	0.0869089	0.107222	-0.202985	-1.00176	-0.295961	-1.54041	-2.72995
60	-1.54498	-1.27374	0.461807	0.0950674	2.50788	-1.91259	-3.95286	-1.24313	-3.09964	-0.0152188	-0.0197788	-0.0538094	-0.745063	-0.264061	-1.40647	-2.59262
60.5	-1.60021	-1.43432	0.69137	0.0390999	2.40584	-1.90158	-3.8026	-1.20599	-3.30438	-0.115537	0.112404	-0.0352665	-0.762169	-0.369678	-1.44229	-2.378
61	-1.69547	-1.8945	0.830709	0.192944	2.33478	-1.88808	-3.69854	-1.19862	-3.26291	-0.221218	0.169941	0.22243	-0.709728	-0.501252	-1.41206	-2.18103
61.5	-1.67169	-2.34103	0.815752	0.26218	2.30687	-1.82146	-3.55651	-1.21521	-3.2438	-0.394041	0.219609	0.334081	-0.873351	-0.572752	-1.31291	-1.96045
62	-1.70046	-2.5567	0.789144	0.187552	2.15773	-1.92948	-3.49081	-1.21527	-3.31812	-0.381625	0.365378	0.502965	-0.572444	-0.554902	-1.26546	-1.5735
62.5	-1.49267	-2.69684	0.866107	0.150015	1.79356	-1.86192	-3.31944	-1.06125	-3.41147	-0.469081	0.388729	0.57434	-0.865733	-0.677159	-1.20674	-1.20492
63	-1.39873	-2.62262	0.734017	0.0901989	1.38156	-1.83521	-3.0024	-0.906687	-3.63286	-0.747403	0.34585	0.667416	-1.40742	-0.794194	-1.262	-1.06343
63.5	-1.40139	-2.4258	0.625227	0.0417878	1.40893	-1.89216	-2.79915	-0.822622	-3.94045	-0.897843	0.269973	0.670309	-1.54602	-0.851194	-1.17542	-0.799952
64	-1.33717	-2.25433	0.770644	-0.141394	1.66811	-1.95946	-2.59426	-0.725532	-4.00552	-0.930919	0.246077	0.767207	-1.55488	-0.877414	-1.15812	-0.655022
64.5	-1.4118	-2.49086	0.948827	-0.234845	1.89553	-1.98108	-2.44514	-0.617961	-4.00791	-1.08973	0.325755	0.922964	-1.62333	-0.927417	-1.10155	-0.526638
65	-1.48156	-2.55456	1.05996	-0.284142	1.72898	-1.84898	-2.20247	-0.530238	-4.08391	-1.24276	0.420746	0.803873	-1.65477	-0.881329	-1.06984	-0.429859
65.5	-1.42401	-2.5185	1.03666	-0.356276	1.55373	-1.91257	-1.95916	-0.499024	-4.16029	-1.2347	0.534842	0.91357	-1.70179	-0.856855	-1.14991	-0.173354
66	-1.52693	-2.43347	0.969646	-0.298764	1.30709	-1.86735	-1.75334	-0.454014	-4.19367	-1.50669	0.565429	0.946988	-1.27721	-0.914342	-1.05463	0.122723
66.5	-1.5882	-2.41229	1.00703	-0.345874	1.3438	-2.00055	-1.51266	-0.461827	-4.1836	-1.67866	0.523075	1.04256	-0.777889	-0.890668	-1.06199	0.331758
67	-1.5329	-2.42536	0.926887	-0.30453	1.35405	-1.91625	-1.38782	-0.425961	-4.37252	-1.77932	0.55418	1.2594	-0.909673	-0.797535	-0.977755	0.441269
67.5	-1.343	-2.15658	1.05663	-0.309183	1.51816	-2.01657	-1.17518	-0.382334	-4.2849	-1.62877	0.72444	1.29506	-1.03546	-0.854983	-0.845198	0.603836
68	-1.25075	-1.88105	1.17737	-0.277239	1.84146	-2.14885	-1.15633	-0.338839	-4.36513	-1.49333	0.685538	1.5305	-1.01343	-0.799337	-0.860478	0.694974
68.5	-1.29172	-1.81657	1.1926	-0.387837	1.69177	-2.05826	-0.976443	-0.251333	-4.44199	-1.44217	0.660022	1.48428	-0.84586	-0.903688	-0.770247	0.805922
69	-1.37397	-1.91337	1.18119	-0.286595	1.51994	-2.02276	-0.81872	-0.117953	-4.60824	-1.64449	0.791356	1.61948	-0.697276	-0.886437	-0.798266	0.898443
69.5	-1.5287	-2.10307	1.1118	-0.375223	1.46468	-1.96929	-0.534172	0.0220005	-4.52447	-1.91911	0.829829	1.63245	-0.739875	-0.919506	-0.644854	1.15786
70	-1.57679	-2.34786	1.06376	-0.405811	1.30086	-2.0507	-0.355045	0.0879629	-4.57184	-1.69633	0.828784	1.52223	-0.874274	-0.972445	-0.468669	1.25722
70.5	-1.59051	-2.38588	1.1861	-0.349519	1.19979	-2.08966	-0.428548	0.180524	-4.59645	-1.39371	0.850662	1.78837	-0.996897	-1.11387	-0.226968	1.30189
71	-1.73239	-2.18454	1.18304	-0.300479	1.34991	-2.22458	-0.444029	0.336503	-4.79579	-1.28818	0.808005	1.82749	-1.12101	-1.03639	0.0317381	1.28055
71.5	-1.82401	-2.00436	1.02071	-0.306778	1.53687	-2.22466	-0.281483	0.428519	-4.72937	-1.40948	0.912137	1.96444	-1.09798	-0.93483	0.0405891	1.39103
72	-1.71132	-1.94178	1.03305	-0.231016	1.55555	-2.20752	-0.273345	0.360494	-4.78313	-1.46306	1.03174	1.84777	-1.52825	-0.955466	0.126364	1.39222
72.5	-1.58462	-1.92472	0.968405	-0.280269	1.30297	-2.31185	-0.301478	0.496722	-4.77334	-1.60571	1.03169	1.98729	-1.32847	-0.957573	0.190407	1.42243
73	-1.49802	-1.95921	0.876209	-0.39876	1.01428	-2.27198	-0.262737	0.545359	-4.62895	-1.55365	1.12704	1.82463	-0.80247	-0.950804	0.39268	1.3236
73.5	-1.33928	-1.84565	0.693111	-0.316082	0.734913	-2.35114	-0.122244	0.780851	-4.54023	-1.44413	1.12357	1.96491	-0.576901	-0.985774	0.564604	1.36389
74	-1.20037	-1.92858	0.972602	-0.362183	0.664704	-2.22923	-0.205979	0.878271	-4.39817	-1.50439	1.19623	2.1347	-0.363729	-0.960338	0.554771	1.29449
74.5	-1.286	-1.88452	0.898877	-0.356746	0.502951	-2.2577	-0.192127	0.945186	-4.44647	-1.71149	1.1303	2.277	-0.402181	-0.983111	0.642457	1.1917
75	-1.4218	-2.01988	0.816807	-0.239036	0.791862	-2.15099	-0.132481	0.906105	-4.4314	-1.60532	1.09114	2.35481	-0.147007	-0.96562	0.836198	1.18695
75.5	-1.54203	-2.12144	0.729799	-0.336143	0.761055	-2.15474	0.0388812	1.10527	-4.41372	-1.54908	1.13641	2.45918	-0.037006	-0.87206	0.871697	1.15366
76	-1.72736	-2.19497	0.680457	-0.24015	0.987964	-2.06864	0.0939554	1.16854	-4.40241	-1.6418	1.20867	2.64944	-0.342967	-0.97642	0.986214	0.963754
76.5	-1.74351	-2.27537	0.547077	-0.190115	0.709354	-1.95204	0.0835229	1.27995	-4.32209	-1.67982	1.18372	2.69053	-0.509117	-1.07432	0.937896	1.00669
77	-1.62935	-2.45064	0.404333	-0.257817	0.640979	-1.99546	0.138885	1.41902	-4.22027	-1.74119	1.19181	2.54805	-0.319498	-1.10358	0.981946	0.968648
77.5	-1.46307	-2.60172	0.450358	-0.26704	0.85285	-1.98961	0.143662	1.47009	-4.08959	-1.65911	1.2489	2.67933	-0.0490979	-0.98355	0.892899	0.818902
78	-1.27719	-2.53004	0.464206	-0.222604	0.947301	-1.95368	0.094828	1.45007	-4.01664	-1.79524	1.30424	2.8433	0.144926	-1.04449	0.873113	0.903392
78.5	-1.20739	-2.4151	0.453548	-0.271351	0.846759	-1.93564	0.14714	1.50244	-3.93093	-1.7422	1.2621	2.91324	0.138163	-0.989986	0.901072	0.929709
79	-1.17781	-2.32148	0.387329	-0.348237	0.824091	-2.01576	0.403449	1.65041	-3.82781	-1.75888	1.36137	3.01752	0.0169987	-0.992473	1.07331	0.856805
79.5	-1.32275	-2.30784	0.287695	-0.238374	0.554597	-1.94597	0.413394	1.69424	-3.90126	-1.5442	1.3037	3.05005	0.293064	-1.08567	1.16266	0.696102
80	-1.53485	-2.30318	0.109567	-0.315384	0.376667	-2.11357	0.606645	1.69831	-3.80421	-1.37021	1.32688	3.109	0.521144	-1.03388	1.1313	0.738672
80.5	-1.63498	-2.38161	0.114483	-0.247446	0.626026	-2.11911	0.794597	1.90723	-3.60457	-1.1543	1.29127	3.13626	0.75491	-1.13206	1.17233	0.622915
81	-1.63944	-2.70205	0.0897613	-0.18675	1.02887	-2.0448	0.893075	1.96497	-3.44467	-0.997357	1.24695	3.15695	0.93724	-1.15373	1.19723	0.643063
81.5	-1.74636	-3.068	-0.00904007	-0.306509	1.29095	-2.01015	0.969628	2.14353	-3.37698	-0.89647	1.35997	3.13853	0.972195	-1.19175	1.17678	0.554512
82	-1.75305	-2.9843	-0.149647	-0.306697	1.3611	-2.07946	0.8599	2.33359	-3.21942	-0.843964	1.45791	3.31221	1.32783	-1.17659	1.19071	0.605807
82.5	-1.57323	-3.01768	-0.172097	-0.353234	1.29166	-2.1271	0.885337	2.33911	-3.17485	-0.858204	1.55012	3.3246	1.08138	-1.18393	1.1766	0.631764
83	-1.35904	-3.08932	-0.259323	-0.29731	1.2896	-2.27922	1.01867	2.45518	-3.28222	-0.511536	1.623	3.25329	0.77175	-1.35807	0.936326	0.660268
83.5	-1.31679	-3.13395	-0.228606	-0.107766	1.52876	-2.28099	1.00497	2.70058	-3.35242	-0.201335	1.69835	3.24131	0.96879	-1.39868	0.872039	0.727792
84	-1.39472	-2.83478	-0.111046	-0.0207389	1.80174	-2.25323	1.03554	2.67183	-3.20307	-0.140087	1.5518	3.35866	1.0212	-1.48894	1.01591	0.595152
84.5	-1.44143	-2.62902	-0.118985	-0.0433855	1.8609	-2.21052	1.22323	2.80174	-3.04329	-0.222353	1.4896	3.43508	0.879486	-1.6189	0.977122	0.520068
85	-1.44838	-2.42348	-0.108651	0.0424774	1.38183	-2.1986	1.20851	2.79721	-2.9453	-0.349151	1.42814	3.45986	0.770822	-1.85394	0.89552	0.512087
85.5	-1.54996	-2.19167	-0.345811	0.106765	0.967871	-2.19788	1.24657	2.77321	-2.92816	-0.410775	1.41819	3.63533	0.867339	-1.89602	0.900847	0.551373
86	-1.50394	-2.05004	-0.520429	0.157113	0.550346	-2.20962	1.40908	2.93343	-2.6043	-0.299728	1.40577	3.66883	1.25927	-1.95056	0.789007	0.559434
86.5	-1.4145	-1.83474	-0.64308	0.309509	0.80452	-2.23019	1.45498	2.832	-2.3479	-0.125811	1.26983	3.72309	1.57491	-1.996	0.839746	0.453104
87	-1.1225	-1.86689	-0.570251	0.389017	1.17335	-2.17015	1.45602	3.00142	-2.42684	-0.330434	1.2204	3.99762	1.55938	-2.02408	0.938417	0.580982
87.5	-0.957657	-1.92137	-0.636919	0.58509	1.4486	-2.20646	1.44607	3.12391	-2.29607	-0.582429	1.23399	3.96872	1.48961	-2.18468	0.925188	0.557906
88	-0.975817	-2.06585	-0.513369	0.698623	1.5255	-2.21355	1.52932	3.20112	-2.24751	-0.771156	1.01126	4.1131	1.65666	-2.38155	0.996142	0.674781
88.5	-1.14714	-1.99727	-0.468415	0.865126	1.26987	-2.25493	1.45027	3.25475	-2.19769	-0.865244	0.994729	4.0269	1.72078	-2.31661	0.869163	0.651573
89	-1.27595	-1.97069	-0.309649	0.923782	1.08649	-2.27607	1.35651	3.26611	-2.09824	-0.835302	0.992484	4.08013	1.68743	-2.35238	0.765964	0.6519
89.5	-1.34842	-1.78351	-0.374726	0.901504	0.876999	-2.17238	1.59913	3.24891	-1.99169	-1.01028	0.99281	4.15486	1.67262	-2.46948	0.804058	0.787656
90	-1.28393	-1.46352	-0.546791	0.902723	0.870328	-2.24257	1.68323	3.2929	-1.90313	-1.10992	0.900839	4.08593	1.54341	-2.6029	0.770405	0.843844
90.5	-1.35806	-1.32735	-0.437854	1.0244	1.12365	-2.20204	1.86996	3.32911	-1.87565	-1.18615	0.985157	4.31866	1.5032	-2.65801	0.869206	0.854759
91	-1.384	-1.36023	-0.520335	1.18489	1.16235	-2.068	2.02088	3.3034	-1.96332	-1.25201	0.986104	4.25431	1.3751	-2.69727	0.973154	0.896225
91.5	-1.30929	-1.26273	-0.424057	1.21038	1.34585	-1.9197	2.22157	3.33797	-1.87842	-1.19928	0.823695	4.58389	1.67641	-2.8297	0.835127	0.965577
92	-1.35017	-1.22867	-0.484787	1.22592	1.60525	-1.89988	2.28786	3.40599	-1.73544	-1.20325	0.725896	4.40755	1.36267	-2.83212	0.868424	0.995629
92.5	-1.18312	-1.35363	-0.617064	1.24698	1.40507	-1.88571	2.33172	3.57107	-1.86074	-0.934485	0.641171	4.42585	1.51026	-2.74152	0.951284	1.04628
93	-0.966317	-1.32305	-0.755883	1.30577	1.20318	-1.84636	2.33593	3.64791	-1.82987	-0.628401	0.595638	4.43054	1.98758	-2.77216	0.839945	1.10372
93.5	-0.841188	-1.20258	-0.908929	1.36831	1.00389	-1.97896	2.2288	3.4463	-1.64812	-0.458046	0.530762	4.44593	2.0632	-2.7569	0.870721	1.23091
94	-0.888866	-0.974256	-1.08171	1.34102	0.573309	-1.81944	2.12398	3.44456	-1.60685	-0.425539	0.456016	4.42804	1.89783	-2.73049	0.912879	1.26465
94.5	-0.85059	-0.786977	-1.02566	1.48443	0.407786	-1.87013	2.18064	3.45953	-1.57332	-0.571354	0.376654	4.56865	1.81384	-2.89532	1.05138	1.22152
95	-0.958258	-0.841903	-1.11101	1.55046	0.882029	-1.91672	2.26288	3.4011	-1.47232	-0.626012	0.288361	4.61921	1.83006	-2.97086	1.25247	1.44679
95.5	-1.22387	-0.952503	-1.19787	1.54277	0.933702	-1.91793	2.28151	3.41712	-1.60493	-0.752927	0.308408	4.57388	1.85766	-3.00951	1.22517	1.38989
96	-1.32351	-0.812007	-1.30992	1.57981	1.0272	-1.9433	2.25123	3.33786	-1.78485	-0.826782	0.392656	4.71425	1.37556	-3.05417	1.24483	1.35133
96.5	-1.43088	-0.792989	-1.38803	1.38543	0.757205	-1.9298	2.34463	3.27688	-1.75341	-0.655029	0.198137	4.73238	0.721198	-3.02722	1.24407	1.24432
97	-1.35002	-0.853245	-1.41265	1.37111	0.332168	-1.99665	2.45313	3.24711	-1.86321	-0.596128	0.236165	4.48815	0.620315	-3.0041	1.17915	1.26611
97.5	-1.24007	-0.960297	-1.57176	1.38904	0.291185	-2.08115	2.45015	3.13882	-1.82793	-0.550617	0.0630531	4.51822	0.808413	-3.07588	1.11568	1.24608
98	-1.03024	-1.07935	-1.59937	1.33758	0.377948	-2.10273	2.39285	3.11852	-1.77754	-0.663188	0.0953036	4.62699	0.775221	-3.06202	0.960343	1.30439
98.5	-1.07706	-1.17201	-1.51453	1.362	0.374537	-2.05967	2.20735	3.08662	-1.7733	-0.859247	0.00555869	4.5675	0.789569	-3.00183	0.919627	1.24916
99	-1.0475	-1.12176	-1.59734	1.44078	0.485765	-2.04489	1.97824	3.01555	-1.71675	-1.12972	-0.0332078	4.50981	0.896611	-3.13919	0.915798	1.17783
99.5	-0.980241	-0.993107	-1.66451	1.41469	0.128758	-2.18277	1.86251	2.90678	-1.7264	-1.09653	-0.169127	4.48079	0.960377	-3.14278	0.882352	1.10747
100	-1.02055	-0.844071	-1.62999	1.52803	-0.216727	-2.15989	1.78375	2.84053	-1.81135	-0.965203	-0.181966	4.54174	0.829968	-3.22484	1.00171	1.13852
100.5	-1.09713	-0.834088	-1.7062	1.51917	-0.428424	-2.29809	1.68512	2.88111	-1.85225	-0.850803	-0.189726	4.44435	0.803933	-3.32935	0.878094	1.07064
101	-1.22821	-0.767939	-1.68779	1.49844	-0.367082	-2.3306	1.61716	2.84732	-1.83631	-0.899231	-0.297836	4.56465	0.922726	-3.44151	0.741386	1.03255
101.5	-1.45808	-0.788982	-1.61245	1.612	-0.576488	-2.25702	1.54641	2.77543	-1.90211	-0.969187	-0.199436	4.38167	0.792437	-3.48533	0.803178	0.938592
102	-1.42114	-0.756599	-1.699	1.54837	-0.768421	-2.17166	1.49446	2.79169	-1.82739	-1.0754	-0.200702	4.55768	0.998365	-3.7527	0.679185	0.889311
102.5	-1.1607	-0.888571	-1.56191	1.54766	-0.766646	-2.19745	1.51047	2.59707	-1.8184	-1.08874	-0.212159	4.35185	0.887226	-3.71312	0.630196	0.868166
103	-1.00051	-0.75241	-1.75271	1.53498	-0.754955	-2.24957	1.42889	2.71744	-1.89529	-0.955514	-0.387093	4.35548	0.712426	-3.83896	0.511645	0.808301
103.5	-0.999556	-0.630635	-1.78329	1.45671	-0.648237	-2.19333	1.36299	2.65499	-2.09752	-0.921419	-0.39062	4.49972	0.690257	-3.77088	0.474954	0.758461
104	-1.01021	-0.398889	-1.77911	1.36427	-0.589777	-2.1743	1.45866	2.54795	-2.00076	-0.59004	-0.37203	4.37499	0.568151	-3.80308	0.654212	0.700779
104.5	-1.01873	-0.35083	-1.87466	1.27597	-0.430473	-2.031	1.49202	2.4173	-2.06578	-0.345178	-0.257443	4.29548	0.33097	-3.8221	0.546654	0.605425
105	-1.14188	-0.32138	-1.94725	1.23061	-0.540479	-2.04426	1.64879	2.5666	-2.00164	-0.21454	-0.455048	4.33503	-0.0844129	-4.02114	0.484461	0.54286
105.5	-0.987885	-0.348415	-1.83064	1.26615	-0.627752	-2.19433	1.71973	2.46555	-1.94539	0.0235094	-0.581998	4.35036	-0.221566	-4.06978	0.591352	0.682182
106	-0.946542	-0.379075	-1.7864	1.26155	-0.663531	-2.06274	1.74292	2.28788	-1.91131	0.298775	-0.570304	4.249	0.255024	-4.11069	0.764238	0.694553
106.5	-0.910826	-0.427321	-1.78796	1.22459	-0.456306	-1.92934	1.64418	2.13722	-1.9795	0.504584	-0.614246	4.25143	0.554404	-3.96684	0.74991	0.492211
107	-1.12136	-0.235816	-1.79046	1.21532	-0.555334	-1.92595	1.50861	2.113	-1.98049	0.40442	-0.807547	4.29895	0.274814	-3.94179	0.729406	0.353554
107.5	-1.29644	-0.0551426	-1.83115	1.21513	-0.774827	-1.99019	1.54558	1.95863	-1.96972	0.458359	-0.746899	4.2525	0.0122252	-3.94859	0.749433	0.18197
108	-1.20855	0.0949916	-1.79191	1.3496	-1.04368	-1.97109	1.54974	1.85651	-1.92309	0.294084	-0.811183	4.25997	0.0185791	-4.04317	0.85414	0.215338
108.5	-1.07073	0.16431	-1.77018	1.27611	-1.29067	-1.86339	1.81403	1.75864	-1.90195	0.395166	-0.718223	4.10427	-0.0406707	-3.97951	0.711378	0.190336
109	-1.11276	0.163377	-1.91896	1.34455	-1.46053	-1.8951	1.88437	1.54752	-1.90837	0.400786	-0.753305	4.1646	-0.0544419	-4.00806	0.648262	-0.0645109
109.5	-1.30679	0.256888	-1.96243	1.17304	-1.56566	-1.92807	1.98141	1.36228	-1.86373	0.360624	-0.751576	4.06394	-0.159989	-3.9991	0.67408	-0.0265344
110	-1.4049	0.109976	-1.99955	1.22714	-1.31514	-1.78083	2.21041	1.30094	-1.77967	0.471577	-0.856257	3.88814	-0.352105	-4.01438	0.629209	0.0367273
110.5	-1.40444	0.0460938	-1.97634	1.19431	-1.27309	-1.66591	2.16689	1.28071	-1.9559	0.501869	-0.954571	4.09961	-0.346583	-3.82155	0.794866	0.0885084
111	-1.49171	-0.01363	-1.94305	1.09707	-1.19689	-1.66511	2.22472	1.22522	-1.97869	0.376053	-1.05079	3.86277	-0.354268	-3.78838	0.779916	-0.0349689
111.5	-1.61088	-0.000861641	-2.0134	1.17478	-1.14227	-1.58877	2.20876	1.05894	-1.99862	0.343864	-1.11594	3.96301	-0.344625	-3.82211	0.646612	-0.13455
112	-1.68212	0.0263321	-1.99292	1.09358	-0.990573	-1.47685	2.31724	1.10002	-2.04591	0.455802	-1.21056	3.80909	-0.743621	-3.76011	0.611576	-0.211284
112.5	-1.77723	0.0131161	-2.13378	1.00458	-0.953634	-1.51457	2.38065	0.934864	-2.09893	0.484312	-1.22306	3.80538	-0.653862	-3.71257	0.793712	-0.215785
113	-1.80953	-0.20599	-2.14236	0.942543	-0.84633	-1.52128	2.38518	0.845528	-2.07664	0.588265	-1.30172	3.49902	-0.261268	-3.66697	0.763227	-0.249754
113.5	-1.70956	-0.294601	-2.13567	0.872951	-1.0793	-1.49648	2.51527	0.686407	-1.98101	0.582649	-1.22939	3.48018	-0.454329	-3.56807	0.917982	-0.345568
114	-1.51425	-0.328533	-2.257	0.798633	-1.40388	-1.41389	2.60205	0.501677	-1.93292	0.638687	-1.15789	3.44011	-0.497701	-3.48265	0.793452	-0.407865
114.5	-1.32735	-0.130175	-2.14577	0.773204	-1.65096	-1.59729	2.75331	0.37568	-2.0789	0.617563	-1.11607	3.3225	-0.407893	-3.50903	0.753989	-0.292834
115	-1.37399	-0.174935	-2.20761	0.852904	-1.48407	-1.52063	2.86965	0.43795	-2.00031	0.666403	-1.17086	3.26424	-0.21379	-3.44474	0.848723	-0.328686
115.5	-1.51741	-0.200696	-2.02211	0.896693	-1.38425	-1.48009	3.02604	0.425461	-2.12592	0.643703	-1.24767	3.19203	-0.0837513	-3.56584	0.873591	-0.416113
116	-1.57483	-0.117237	-1.96032	0.786709	-1.14381	-1.49755	3.04848	0.310892	-2.1398	0.571942	-1.16096	3.25766	-0.269583	-3.48736	0.776486	-0.38501
116.5	-1.5472	-0.150754	-1.80739	0.68162	-1.25855	-1.47836	3.11359	0.173078	-2.14605	0.688981	-1.27334	3.06366	-0.459291	-3.4455	0.731437	-0.515282
117	-1.67839	-0.378076	-1.71758	0.53247	-1.31951	-1.38133	3.16438	0.106193	-2.14075	0.97499	-1.29478	2.9462	-0.349058	-3.24748	0.794813	-0.537819
117.5	-1.82961	-0.573411	-1.58891	0.496402	-1.20099	-1.39041	3.23563	0.123045	-2.20294	1.01815	-1.50706	2.86704	-0.25692	-3.21147	0.789212	-0.559185
118	-1.86543	-0.707082	-1.46704	0.477109	-1.30842	-1.33108	3.27005	0.201853	-2.15293	0.977797	-1.42053	2.8296	-0.0882926	-3.26616	0.785805	-0.521008
118.5	-2.08748	-0.812989	-1.31015	0.299049	-1.27768	-1.25158	2.93877	-0.0192285	-2.17044	0.78772	-1.15196	2.591	-0.0843928	-3.21439	0.768441	-0.562565
119	-2.08359	-0.722636	-1.27859	0.130563	-1.2821	-1.2031	3.02402	-0.118131	-2.11611	0.923089	-1.01686	2.48836	-0.0487335	-3.32083	0.747615	-0.5364
119.5	-1.98658	-0.485828	-1.29845	0.0790583	-1.37758	-1.16949	3.16123	-0.175965	-2.10073	1.21505	-0.954326	2.46759	0.206581	-3.36823	0.643789	-0.5516
120	-1.81743	-0.0925414	-1.16399	-0.0924395	-1.68961	-1.14108	2.96757	-0.154824	-2.05299	1.31928	-0.892562	2.51926	0.335512	-3.41245	0.530493	-0.717405
120.5	-1.91525	0.0155661	-0.914683	-0.196515	-2.00727	-1.18234	2.91694	-0.152344	-2.0076	1.20824	-0.927867	2.12904	0.260886	-3.30215	0.429812	-0.726615
121	-1.8001	-0.0248628	-0.867056	-0.195336	-2.00963	-1.21218	2.91753	-0.289544	-2.0216	1.19518	-1.01295	2.06871	0.259487	-3.3653	0.342426	-0.733534
121.5	-1.6852	-0.0887782	-0.693938	-0.157986	-2.07885	-1.19663	2.78644	-0.269328	-1.95297	1.16169	-1.01581	1.73801	0.196718	-3.32688	0.253685	-0.770368
122	-1.56858	-0.0702211	-0.647171	-0.104358	-1.67785	-1.1931	2.6772	-0.286869	-1.94786	1.15594	-0.899601	1.78842	0.428514	-3.24079	0.109316	-0.71316
122.5	-1.38509	-0.0672959	-0.61255	-0.0328087	-1.35176	-1.20994	2.44049	-0.418399	-1.86746	1.03365	-1.05111	1.47076	0.12826	-3.25824	0.0171906	-0.657458
123	-1.33115	-0.117493	-0.516561	-0.104848	-1.01267	-1.04524	2.35996	-0.446567	-1.78481	0.992472	-1.08899	1.46655	-0.352405	-3.29375	0.135077	-0.69502
123.5	-1.29588	-0.240196	-0.319707	-0.174932	-0.782265	-1.02163	2.36225	-0.33141	-1.93118	1.0319	-1.07246	1.42276	-0.417024	-3.29757	0.0932173	-0.569485
124	-1.18124	-0.176593	-0.199863	-0.255437	-0.781973	-0.861736	2.18931	-0.269898	-1.88631	0.997365	-1.13402	1.38214	-0.415144	-3.23289	0.117595	-0.559457
124.5	-1.10518	-0.137489	-0.0633045	-0.439676	-0.721196	-0.840057	2.08986	-0.258956	-1.79698	0.784629	-0.98374	1.54866	-0.490247	-3.25859	0.030421	-0.478822
125	-1.05733	-0.121259	0.161571	-0.356195	-0.880018	-0.77999	2.15582	-0.282382	-1.84973	0.709188	-0.953942	1.17938	-0.509903	-3.23351	-0.187127	-0.468829
125.5	-1.12301	-0.195071	0.215788	-0.340748	-1.03614	-0.730284	2.0911	-0.356102	-1.75256	0.577956	-0.821854	1.13092	-0.527956	-3.21446	-0.23328	-0.401783
126	-1.00333	-0.144282	0.386928	-0.234499	-1.22431	-0.790778	2.26739	-0.337568	-1.55307	0.570435	-0.848739	0.880578	0.140248	-3.27903	-0.293521	-0.330345
126.5	-0.959232	-0.341853	0.506341	-0.140642	-1.1254	-0.832655	2.28403	-0.394247	-1.46485	0.601909	-0.89748	0.771771	0.870899	-3.34313	-0.211965	-0.219046
127	-0.934178	-0.344541	0.594676	-0.255676	-1.14713	-0.807403	1.94749	-0.505872	-1.5657	0.755548	-0.877486	0.956507	0.98275	-3.2081	-0.155253	-0.235002
127.5	-1.17369	-0.434453	0.689509	-0.343951	-1.19975	-0.764362	1.72104	-0.497156	-1.3798	0.781592	-0.778788	0.868341	0.766646	-3.12029	-0.066847	-0.219111
128	-1.13605	-0.564927	0.806124	-0.315758	-1.03408	-0.696183	1.65187	-0.493247	-1.32683	0.685784	-0.633036	0.779883	0.624086	-3.02845	-0.043262	-0.196471
128.5	-1.05813	-0.559966	1.135	-0.458406	-0.862692	-0.645279	1.74196	-0.554946	-1.39865	0.584706	-0.633097	0.774298	0.488881	-2.95158	-0.134127	-0.220213
129	-0.935052	-0.63653	1.17537	-0.445408	-0.942744	-0.653468	1.55773	-0.586823	-1.4117	0.516992	-0.624673	0.724582	0.421246	-3.06966	-0.28142	-0.142781
129.5	-0.974314	-0.331159	1.18837	-0.523359	-1.05219	-0.610853	1.35771	-0.564549	-1.14326	0.290876	-0.601703	0.538038	0.347204	-2.91094	-0.528022	-0.00383259
130	-0.930032	-0.00179433	1.23634	-0.549218	-1.30915	-0.527659	1.38148	-0.648509	-1.01893	0.251707	-0.596975	0.518543	0.214404	-2.87805	-0.468534	0.0178295
130.5	-0.690737	0.0350746	1.27247	-0.639182	-1.60543	-0.51843	1.32763	-0.636953	-0.970107	0.26886	-0.515624	0.52766	0.150357	-2.83617	-0.519848	-0.0462765
131	-0.724666	-0.0162169	1.36299	-0.605739	-1.67027	-0.522685	1.22238	-0.612272	-1.10574	0.225045	-0.501462	0.340632	-0.0410411	-2.7291	-0.422832	-0.0333285
131.5	-0.544667	-0.0439993	1.45592	-0.64893	-1.50935	-0.390378	1.16451	-0.658262	-0.964243	0.165555	-0.506989	0.356495	0.000241769	-2.64887	-0.323375	0.0416853
132	-0.578975	0.0295024	1.52033	-0.63665	-1.42481	-0.413085	1.17379	-0.567462	-1.04392	0.113892	-0.348504	0.177754	-0.158796	-2.64597	-0.360259	-0.0739038
132.5	-0.737221	0.210679	1.64444	-0.607814	-1.14699	-0.48208	0.997748	-0.552715	-0.954709	0.156193	-0.33458	0.283958	-0.0563103	-2.63123	-0.332465	-0.0246078
133	-0.774259	0.297664	1.75305	-0.532368	-0.894822	-0.388839	0.964532	-0.544765	-0.896269	0.098197	-0.414502	0.0434552	0.140422	-2.5025	-0.376308	0.0585541
133.5	-0.649689	0.406571	1.7504	-0.663114	-0.643657	-0.330926	0.994431	-0.485133	-0.713697	0.0802065	-0.350402	0.0735276	0.123912	-2.51222	-0.234963	-0.0203189
134	-0.628879	0.601314	1.88402	-0.785888	-0.405744	-0.209406	0.825705	-0.63265	-0.713172	0.204518	-0.361703	0.218653	0.0999631	-2.4425	-0.210432	0.0395381
134.5	-0.666005	0.700607	2.15118	-0.779165	-0.566753	-0.186492	0.647385	-0.586664	-0.755842	0.270606	-0.368464	0.0849508	0.104789	-2.351	-0.215871	0.158915
135	-0.494245	0.793267	2.2546	-0.80247	-0.630195	-0.282865	0.469071	-0.589548	-0.69107	0.369875	-0.374549	0.100364	0.107	-2.29712	-0.147408	0.114096
135.5	-0.314915	0.643675	2.30951	-0.723699	-0.632375	-0.272311	0.405587	-0.521701	-0.721743	0.219841	-0.256465	0.00793104	0.0916208	-2.34224	-0.170173	0.0704822
136	-0.278611	0.462139	2.39413	-0.800882	-0.495699	-0.317973	0.320778	-0.492609	-0.910242	-0.133027	-0.147455	-0.00357987	-0.340275	-2.37355	-0.364857	-0.00073702
136.5	-0.280838	0.291321	2.52432	-0.879131	-0.454142	-0.259392	0.212905	-0.657362	-0.881971	-0.298364	-0.120471	-0.0638628	-0.600914	-2.34522	-0.396641	0.0393076
137	-0.045197	0.331707	2.54132	-0.967097	-0.44503	-0.257094	0.24549	-0.443562	-0.774105	-0.219439	-0.0183617	-0.290728	-0.579306	-2.36838	-0.492619	0.0690305
137.5	-0.139028	0.469192	2.58418	-1.19426	-0.593514	-0.192519	0.306532	-0.362955	-0.746993	-0.321057	0.125924	-0.224888	-0.43496	-2.39011	-0.486007	0.00557982
138	-0.228021	0.539973	2.58329	-1.14185	-0.985651	-0.0845689	0.364328	-0.311268	-0.711551	-0.375733	0.409682	-0.247045	-0.372964	-2.2788	-0.376189	0.00453668
138.5	-0.442373	0.643646	2.53634	-1.05476	-1.35491	-0.181341	0.331058	-0.394519	-0.548437	-0.44196	0.462976	-0.329706	-0.353278	-2.3219	-0.436961	-0.0402598
139	-0.677975	0.531641	2.67159	-1.02694	-1.55572	-0.261532	0.360437	-0.472296	-0.469813	-0.368668	0.523237	-0.237161	-0.354292	-2.30476	-0.416759	-0.0330428
139.5	-0.8836	0.0842161	2.75122	-1.01951	-1.596	-0.301381	0.312091	-0.346533	-0.519804	-0.377514	0.594879	-0.306591	-0.16147	-2.20058	-0.448916	-0.0655047
140	-0.943862	-0.310767	2.68843	-1.04167	-1.26035	-0.295096	0.156874	-0.313605	-0.63603	-0.38173	0.708949	-0.224195	-0.0272672	-2.12987	-0.188376	-0.0926867
140.5	-0.720369	-0.715796	2.7633	-1.0258	-0.919749	-0.173617	0.192501	-0.357478	-0.491851	-0.306363	0.781269	-0.274877	-0.00237738	-2.04177	-0.0302115	-0.218786
141	-0.434102	-0.857046	2.70503	-1.02172	-0.705393	-0.147362	0.158629	-0.359916	-0.350174	-0.212449	0.744231	-0.129152	-0.0265076	-2.01993	-0.09517	-0.149798
141.5	-0.376892	-0.541343	2.66563	-1.00897	-0.766285	-0.0899919	0.0998945	-0.309769	-0.275946	0.0172386	0.985319	-0.235043	-0.272213	-2.02141	-0.158624	-0.120685
142	-0.128439	-0.21949	2.80398	-0.97075	-0.813376	-0.00191153	0.0453448	-0.268939	-0.285484	0.0611697	1.07796	-0.190971	-0.0466452	-1.90274	-0.488361	-0.11536
142.5	0.166792	-0.164376	2.94446	-1.05078	-0.798203	-0.0704794	0.0188058	-0.230204	-0.0407281	-0.0512415	1.06523	-0.382913	-0.39765	-1.9333	-0.605462	-0.221399
143	0.330506	-0.270561	2.81741	-1.10918	-0.81354	0.153675	-0.0836228	0.0256871	-0.106215	-0.055206	1.22189	-0.324811	-0.747259	-1.81713	-0.476175	-0.207347
143.5	0.470088	-0.597057	2.69441	-1.17213	-0.643451	-0.0221956	-0.111996	0.098207	-0.218057	-0.00631219	1.16146	-0.301842	-0.83151	-1.95073	-0.435796	-0.128845
144	0.333394	-0.699494	2.89153	-1.25913	-0.594043	-0.0140784	-0.156084	0.26091	-0.156598	0.233047	0.996604	-0.408801	-0.774699	-1.98295	-0.406697	-0.167806
144.5	0.0691388	-0.831123	2.96099	-1.32032	-0.41377	-0.0485897	-0.0703629	0.399994	-0.0648727	0.225736	1.02257	-0.361621	-0.655022	-1.8776	-0.449192	-0.130395
145	-0.0547058	-0.67532	2.9989	-1.2665	-0.621729	0.0947556	-0.168942	0.393973	-0.0838854	0.233283	1.03929	-0.458619	-0.773002	-1.75174	-0.502344	-0.19883
145.5	-0.164357	-0.485853	2.91814	-1.24317	-0.848753	0.0944989	-0.195373	0.381549	0.127369	0.288965	1.07146	-0.430276	-0.846837	-1.76307	-0.562977	-0.198807
146	-0.288039	-0.433223	2.88111	-1.10433	-1.0091	-0.0592283	-0.139309	0.461728	0.289487	0.273793	1.03539	-0.485428	-0.495209	-1.6515	-0.50255	-0.238703
146.5	-0.360363	-0.271361	2.91092	-1.0527	-0.793908	-0.0226854	-0.124776	0.470911	0.246974	0.122282	1.05981	-0.410364	-0.0902566	-1.53385	-0.562259	-0.296798
147	-0.393259	-0.266899	2.85117	-0.984726	-0.753035	-0.012619	-0.140509	0.512435	0.405758	0.112846	1.043	-0.283135	-0.247295	-1.47179	-0.494327	-0.262908
147.5	-0.137653	-0.325949	2.80205	-0.970778	-0.88213	-0.0237703	-0.393652	0.590969	0.398766	-0.0886557	1.15849	-0.224846	-0.386662	-1.49431	-0.283561	-0.115197
148	0.0238349	-0.314837	2.9012	-0.984185	-0.845228	0.0671493	-0.553491	0.623782	0.345599	-0.0966951	1.11285	-0.254058	-0.166507	-1.3936	-0.326564	-0.132004
148.5	0.221107	-0.343634	3.00796	-0.9304	-0.836857	0.130769	-0.700528	0.685743	0.412236	-0.146635	1.24986	-0.362211	0.0676309	-1.22515	-0.376406	-0.168548
149	0.347234	-0.222177	3.02372	-1.06006	-0.860326	0.0493022	-0.740617	0.734763	0.340535	-0.0653249	1.3293	-0.425575	-0.123363	-1.16573	-0.30093	-0.141466
149.5	0.344874	-0.257571	3.00607	-0.972768	-0.891691	0.0530412	-0.418081	0.749554	0.503683	-0.00625497	1.22274	-0.267482	-0.238265	-1.14169	-0.107019	-0.0867639
150	0.0924854	-0.375624	2.96131	-0.833074	-0.959364	0.134068	-0.234518	0.646361	0.642093	0.065801	1.24686	-0.401353	-0.581687	-1.1847	-0.0624417	-0.166394
150.5	-0.108669	-0.390859	3.04212	-0.84364	-0.904867	0.156837	-0.26339	0.754735	0.64984	0.108827	1.36159	-0.234811	-0.728583	-1.11749	0.153441	-0.213505
151	0.0666893	-0.396631	3.12287	-0.908318	-1.12144	0.184522	-0.392111	0.872254	0.622006	0.135774	1.54876	-0.272291	-0.978212	-1.03371	0.307159	-0.167698
151.5	0.472106	-0.492289	2.9844	-0.867257	-1.29131	0.212407	-0.330945	0.867408	0.633895	0.12453	1.58388	-0.0879226	-1.03116	-0.99859	0.29432	-0.193178
152	0.661221	-0.546966	3.01005	-0.775327	-1.41136	0.174556	-0.16997	0.889647	0.707019	0.123549	1.54375	-0.24951	-1.6472	-0.972239	0.303143	-0.268028
152.5	0.58362	-0.575554	2.86336	-0.885769	-1.27269	0.232187	-0.0942137	1.06558	0.611328	0.483459	1.49667	-0.184822	-1.61895	-0.856233	0.29657	-0.279695
153	0.293802	-0.512822	2.93753	-0.877292	-1.21712	0.412056	-0.107898	1.20033	0.768165	0.552377	1.26672	-0.248627	-1.30026	-0.751573	0.263264	-0.203976
153.5	0.105274	-0.588552	3.05484	-0.774939	-1.28505	0.312457	-0.0287239	1.11649	0.923102	0.46939	1.43045	-0.223258	-1.16512	-0.637119	0.338004	-0.213994
154	-0.0709982	-0.736305	2.98355	-0.756961	-1.44253	0.311303	0.0113634	1.10313	0.878758	0.342948	1.40319	-0.169177	-0.981223	-0.723455	0.20717	-0.249954
154.5	-0.0920113	-0.906188	2.85075	-0.846426	-1.53427	0.34532	-0.100254	1.13257	0.861616	0.331748	1.44655	-0.262733	-0.885511	-0.668056	0.218446	-0.306782
155	-0.0296017	-1.021	2.83658	-0.967006	-1.32336	0.449286	-0.112306	1.0826	0.970007	0.379335	1.47284	-0.287904	-0.717652	-0.740971	0.437846	-0.421399
155.5	0.121948	-1.19764	2.81343	-1.05189	-1.15059	0.43554	-0.124955	1.13877	0.893698	0.169713	1.54294	-0.295951	-0.630991	-0.686172	0.557668	-0.543896
156	0.204923	-1.25766	2.91854	-1.12837	-0.972912	0.491917	-0.196087	1.20502	0.793383	0.171553	1.64963	-0.103017	-0.960993	-0.621369	0.643324	-0.41665
156.5	-0.0125771	-1.29544	2.98264	-1.16037	-1.08092	0.453751	-0.259444	1.19193	0.723754	0.186755	1.58362	-0.331333	-1.15514	-0.448034	0.693405	-0.431495
157	-0.139441	-1.21375	2.87301	-1.26739	-1.15557	0.45601	-0.14241	1.25187	0.726303	0.36168	1.65108	-0.434357	-0.987868	-0.453806	0.586178	-0.46813
157.5	-0.187008	-1.28162	2.74875	-1.36867	-1.07316	0.521706	-0.202813	1.28558	0.735962	0.333817	1.55823	-0.311036	-0.959402	-0.444772	0.38522	-0.620371
158	-0.106717	-1.19285	2.52363	-1.36419	-1.0854	0.570161	-0.196873	1.27592	0.834816	0.374953	1.63707	-0.376453	-0.967233	-0.429399	0.417975	-0.639229
158.5	0.0681876	-1.02104	2.42497	-1.28788	-1.26021	0.457204	-0.332672	1.2386	0.858691	0.250321	1.55138	-0.315096	-1.16494	-0.446814	0.522274	-0.670529
159	0.204562	-1.08342	2.427	-1.35646	-1.17367	0.386376	-0.162395	1.10683	0.901974	0.064592	1.57645	-0.339202	-1.05899	-0.366483	0.469231	-0.733338
159.5	0.0997316	-1.26539	2.32245	-1.49695	-0.956479	0.376373	-0.121619	1.02113	0.816045	-0.0189752	1.53147	-0.380204	-0.939953	-0.197594	0.453972	-0.809844
160	0.202772	-1.12581	2.36172	-1.54041	-1.0015	0.431201	-0.131219	1.17898	0.827141	-0.0421434	1.63958	-0.388108	-0.891908	-0.274372	0.290715	-0.977857
160.5	0.0584026	-0.949653	2.25767	-1.54461	-1.04222	0.408362	0.0809354	1.21665	0.897358	-0.13321	1.68549	-0.525615	-0.838863	-0.289001	0.481225	-1.08046
161	0.0638218	-0.931945	2.19817	-1.51223	-0.880561	0.42067	0.267625	1.22481	0.945308	-0.0201513	1.58237	-0.587516	-0.685733	-0.374754	0.492558	-1.06091
161.5	0.0163675	-1.0349	2.19475	-1.35595	-0.913725	0.371757	0.397342	1.14348	0.984984	0.195783	1.62889	-0.879835	-0.736279	-0.411338	0.460953	-1.07185
162	0.0769506	-0.962851	2.09695	-1.44473	-0.693718	0.334993	0.10539	1.19867	0.98428	0.393844	1.59103	-0.627055	-0.320017	-0.400451	0.432336	-1.08166
162.5	0.23488	-1.0698	2.08582	-1.55576	-0.678258	0.34662	-0.0717006	1.24294	1.08968	0.502764	1.66267	-0.719774	-0.608186	-0.35564	0.376013	-1.15918
163	0.200072	-1.26316	1.94288	-1.51643	-0.692553	0.343278	-0.123296	1.20779	1.08769	0.325556	1.73612	-0.625418	-0.851693	-0.407927	0.348026	-1.16953
163.5	0.139053	-1.14251	1.75404	-1.5986	-0.615749	0.418088	-0.159059	1.16704	0.977031	0.458189	1.72292	-0.876313	-0.589083	-0.434153	0.230349	-1.2362
164	0.218161	-0.950349	1.78653	-1.64555	-0.319972	0.517653	-0.120656	1.28613	0.955847	0.472042	1.70426	-0.92294	-0.511406	-0.332344	0.427	-1.22783
164.5	0.179158	-0.986	1.70496	-1.5738	-0.327986	0.619483	-0.0121412	1.23662	0.991044	0.573506	1.6769	-0.851985	-0.481268	-0.180696	0.533706	-1.34935
165	0.248937	-1.04136	1.65594	-1.58321	-0.549015	0.580665	-0.0396744	1.28763	1.04722	0.576288	1.62326	-0.952533	-0.59614	-0.13573	0.428504	-1.29682
165.5	0.262793	-1.0144	1.55172	-1.68578	-0.454847	0.529047	-0.0577324	1.28074	1.11406	0.411289	1.65005	-1.04764	-0.831135	-0.228265	0.40097	-1.21711
166	0.293613	-0.680712	1.37145	-1.65453	-0.59982	0.490031	-0.155399	1.17566	1.2405	0.0721647	1.55021	-0.985102	-0.47444	-0.204926	0.341383	-1.2765
166.5	0.236827	-0.665937	1.20638	-1.57979	-0.350931	0.532706	-0.107444	1.15896	1.3431	-0.181057	1.55805	-0.956338	-0.0679256	-0.0217171	0.252411	-1.18202
167	0.237785	-0.660753	1.05373	-1.62963	-0.289405	0.47918	-0.12698	1.11172	1.25948	-0.16785	1.45549	-0.899522	-0.201967	-0.144867	0.364535	-1.2414
167.5	0.35102	-0.762915	1.11672	-1.52398	-0.47755	0.398795	-0.266639	1.06338	1.30911	-0.157136	1.54599	-0.838537	-0.246779	-0.139427	0.4368	-1.12469
168	0.408141	-0.793346	1.2129	-1.56913	-0.324154	0.36218	-0.33822	1.01437	1.49699	-0.0537843	1.45912	-0.90194	-0.322514	-0.174562	0.413659	-1.2801
168.5	0.610238	-0.865732	0.993189	-1.57528	-0.337349	0.409015	-0.299916	1.17613	1.56169	4.4019e-05	1.5056	-0.82162	-0.13341	-0.110145	0.212407	-1.42548
169	0.820946	-1.07153	1.04903	-1.56724	-0.641416	0.36026	-0.264162	1.06847	1.60013	0.0518868	1.57656	-0.882719	-0.0174798	-0.0493678	0.31756	-1.3579
169.5	0.866797	-1.25191	0.977159	-1.54798	-1.02067	0.446774	-0.22773	0.878835	1.78907	0.271784	1.4935	-0.867607	-0.043903	0.0520845	0.297134	-1.234
170	0.684906	-1.35067	0.755664	-1.67172	-1.27505	0.464543	-0.222221	0.907615	1.79355	0.274351	1.5791	-1.09721	-0.159915	-0.0263348	0.35361	-1.26048
170.5	0.500048	-1.38073	0.716039	-1.48037	-1.22073	0.523617	-0.231221	0.762774	1.71318	0.207439	1.60221	-0.888617	-0.158418	-0.03632	0.547837	-1.29248
171	0.494311	-1.22569	0.715902	-1.47289	-1.27621	0.495924	-0.358707	0.760502	1.57546	0.0820321	1.50255	-0.954876	-0.199487	0.0259678	0.473119	-1.36825
171.5	0.481422	-1.1043	0.594751	-1.46332	-0.861287	0.5627	-0.395024	0.866569	1.70408	0.0232345	1.46402	-0.798508	-0.123797	0.0727819	0.586868	-1.26151
172	0.474064	-1.09258	0.619342	-1.40447	-0.516205	0.563245	-0.504775	0.90141	1.53771	-0.00754404	1.34705	-0.778393	-0.432894	0.213839	0.531729	-1.35763
172.5	0.418711	-0.995389	0.679804	-1.27934	-0.504935	0.461521	-0.487214	0.90755	1.56426	0.0422872	1.3636	-0.897888	-0.127906	0.283283	0.444945	-1.26155
173	0.507118	-0.806707	0.68227	-1.33405	-0.416762	0.434529	-0.412788	0.781894	1.65685	0.0213931	1.50695	-0.989352	0.099123	0.220989	0.492495	-1.33017
173.5	0.639648	-0.570568	0.508533	-1.37773	-0.493891	0.341443	-0.380647	0.775933	1.76857	-0.0332336	1.45446	-1.04576	0.106055	0.257337	0.576419	-1.30231
174	0.74447	-0.477404	0.463352	-1.45948	-0.525487	0.298808	-0.249664	0.751584	1.83682	-0.0309066	1.51547	-0.90697	0.0730548	0.189955	0.5407	-1.41514
174.5	0.72114	-0.304437	0.37732	-1.52927	-0.617145	0.294876	-0.268202	0.650599	1.7501	-0.0247895	1.51583	-1.14082	0.0991888	0.31004	0.681467	-1.34893
175	0.619581	-0.478479	0.232437	-1.66072	-0.500002	0.302966	-0.158374	0.685643	1.69054	0.202504	1.51346	-1.068	0.218474	0.274102	0.780971	-1.25698
175.5	0.494677	-0.627254	0.21461	-1.7696	-0.324524	0.450222	-0.182691	0.734546	1.66406	0.220926	1.60115	-1.11906	0.322191	0.293454	0.756437	-1.27288
176	0.514278	-0.562206	0.302644	-1.70058	-0.305345	0.479953	-0.210927	0.811008	1.54251	0.192082	1.64163	-1.09568	-0.0661064	0.406287	0.654844	-1.25968
176.5	0.597609	-0.514825	0.341606	-1.61836	-0.427602	0.542481	-0.488645	0.743294	1.5455	0.254856	1.60662	-1.09257	-0.402132	0.33747	0.595851	-1.40449
177	0.457316	-0.579029	0.365793	-1.52447	-0.391718	0.641667	-0.462258	0.674813	1.47306	0.303967	1.5992	-1.32927	-0.260182	0.413968	0.582623	-1.32023
177.5	0.392129	-0.674174	0.276017	-1.533	-0.291041	0.694627	-0.468665	0.644276	1.41405	0.199825	1.50298	-1.14669	-0.274726	0.395747	0.452585	-1.3493
178	0.330185	-0.753133	0.187806	-1.58954	-0.28146	0.787843	-0.522823	0.440045	1.48903	0.214236	1.60164	-1.22824	-0.250097	0.375846	0.51177	-1.37918
178.5	0.431927	-0.547698	0.161287	-1.56154	-0.0949109	0.751337	-0.625845	0.403241	1.35207	0.121097	1.47675	-1.17003	-0.268572	0.419709	0.472139	-1.31474
179	0.524056	-0.57237	0.200105	-1.67639	0.284361	0.652284	-0.69002	0.271051	1.38843	-0.00433844	1.38945	-1.27988	-0.172921	0.479489	0.452191	-1.34644
179.5	0.476419	-1.01359	0.237307	-1.68793	0.420468	0.638546	-0.770798	0.268198	1.2641	-0.0807807	1.41978	-1.27293	0.0176342	0.51809	0.55452	-1.38136
180	0.504619	-1.03821	0.139143	-1.81942	0.466195	0.582159	-0.880254	0.266006	1.30607	-0.0750122	1.4111	-1.12901	0.321138	0.525179	0.658195	-1.3309
180.5	0.516763	-0.8968	0.142652	-1.75115	0.359855	0.732108	-0.957446	0.181067	1.25211	0.152617	1.37156	-1.33363	0.53349	0.444212	0.746369	-1.47028
181	0.471951	-1.08304	0.0648838	-1.68304	0.216172	0.623299	-0.766034	0.187826	1.26901	0.223067	1.32152	-1.19719	0.697505	0.431526	0.807891	-1.52056
181.5	0.36618	-1.14338	0.0475067	-1.78316	0.111239	0.625638	-0.764202	0.233613	1.32928	0.510391	1.35705	-1.41988	0.567719	0.4554	0.803855	-1.50129
182	0.358652	-1.24995	-0.0427157	-1.76451	0.166643	0.713072	-0.914803	0.208948	1.11761	0.648329	1.3121	-1.33588	0.903679	0.359968	0.734222	-1.50749
182.5	0.286812	-1.21806	-0.137855	-1.70477	0.0885585	0.764621	-0.82415	0.165478	1.21196	0.473862	1.24251	-1.37028	0.654527	0.287168	0.858279	-1.50625
183	0.399522	-1.23459	-0.199872	-1.72611	0.107907	0.737219	-0.812544	0.145603	1.22235	0.368758	1.24006	-1.35474	0.281404	0.329561	0.826303	-1.5266
183.5	0.532102	-1.17226	-0.0871575	-1.75331	0.392759	0.861332	-0.887726	0.161254	1.157	0.437958	1.15644	-1.31448	0.261386	0.336074	0.798918	-1.54618
184	0.620125	-0.941476	-0.0308569	-1.71658	0.673582	0.972227	-0.826841	0.212955	1.25722	0.495531	1.2019	-1.20246	0.47816	0.169402	0.747345	-1.49382
184.5	0.555145	-0.80438	-0.162469	-1.73584	0.837167	0.904275	-0.901481	0.0834455	1.16291	0.536242	1.19936	-1.22638	0.420902	0.126512	0.658886	-1.47139
185	0.441887	-0.680308	-0.211779	-1.60045	0.685513	0.893519	-0.805103	0.011283	1.10124	0.451454	1.2957	-1.1494	0.216794	0.133748	0.539665	-1.39092
185.5	0.212085	-0.59757	-0.29484	-1.6765	0.516568	1.13719	-0.785494	0.0419503	1.19829	0.421067	1.30652	-1.22592	0.0199671	0.146144	0.621277	-1.42369
186	0.164827	-0.28293	-0.297963	-1.70419	0.424051	1.06711	-0.866828	4.45169e-05	1.37724	0.378681	1.31898	-1.1526	0.387417	0.184885	0.680056	-1.41288
186.5	-0.0264689	-0.191124	-0.187521	-1.73938	0.699622	1.0839	-1.09568	-0.0411065	1.34543	0.512893	1.27361	-1.20595	0.618949	0.298016	0.580932	-1.41716
187	-0.13036	-0.324816	-0.167635	-1.69485	0.826336	1.12173	-1.1366	-0.171868	1.24252	0.610321	1.11668	-1.10175	0.489983	0.22798	0.534913	-1.44491
187.5	-0.0532332	-0.310344	-0.239157	-1.70739	0.911012	1.17778	-1.08099	-0.219828	1.24601	0.577274	1.17055	-1.08094	0.238915	0.348847	0.667875	-1.30819
188	0.17248	-0.395712	-0.284524	-1.59098	0.880419	1.2045	-1.09294	-0.177931	1.27539	0.622409	1.20843	-1.04436	0.371877	0.191682	0.540348	-1.4808
188.5	0.23792	-0.646002	-0.25191	-1.5791	0.685742	1.20103	-1.18614	-0.0933721	1.15301	0.557929	1.28659	-1.03943	0.373799	0.292665	0.427711	-1.5287
189	0.0811696	-0.75198	-0.335624	-1.38653	0.545932	1.25402	-1.33345	-0.262502	1.19289	0.602556	1.1992	-1.13294	0.412566	0.414441	0.396615	-1.47687
189.5	0.0596645	-0.976461	-0.4734	-1.34595	0.290224	1.14628	-1.22042	-0.223163	1.19652	0.380838	0.987024	-0.967109	0.345757	0.387164	0.228072	-1.2934
190	0.0171227	-1.08295	-0.676192	-1.42315	0.1903	1.28854	-1.15209	-0.268635	1.16898	0.380041	0.946275	-1.09926	0.144844	0.484934	0.0105503	-1.28159
190.5	0.0116234	-1.11031	-0.619091	-1.34378	0.170778	1.29022	-1.18458	-0.265088	1.0849	0.524358	1.04375	-0.957634	0.0657652	0.476042	-0.0669558	-1.24278
191	-0.095495	-1.1629	-0.672617	-1.38343	0.171682	1.337	-1.27739	-0.250265	0.972933	0.549417	1.19109	-0.94853	0.0264808	0.513297	0.0019293	-1.20471
191.5	0.0249353	-0.98871	-0.636709	-1.29799	0.419596	1.28789	-1.38367	-0.259808	0.920955	0.531287	1.17577	-0.80425	0.0764767	0.480697	-0.0401245	-1.33752
192	0.0537965	-0.984488	-0.62487	-1.36923	0.516221	1.32023	-1.36844	-0.368899	0.856249	0.53653	1.08394	-0.919333	-0.334846	0.433592	0.0239517	-1.24092
192.5	-0.0452693	-1.08474	-0.518199	-1.3407	0.446342	1.3787	-1.29938	-0.33382	0.85403	0.644898	1.05836	-0.868532	-0.153203	0.444215	0.117459	-1.24177
193	-0.152214	-0.970412	-0.486134	-1.42288	0.531951	1.3259	-1.26642	-0.247071	0.856603	0.622581	1.03453	-0.81772	0.33656	0.399292	0.224007	-1.17251
193.5	-0.218923	-0.721446	-0.498509	-1.37295	0.465358	1.36926	-1.33728	-0.332577	0.981489	0.564457	0.89124	-0.9034	0.48235	0.299289	0.224191	-1.06584
194	-0.256203	-0.505261	-0.572034	-1.42108	0.32524	1.36881	-1.29824	-0.423337	0.846062	0.644952	0.789648	-0.854868	0.545477	0.277099	0.0629213	-0.948529
194.5	-0.32434	-0.300491	-0.510137	-1.39364	0.416399	1.35221	-1.30259	-0.388391	0.867431	0.613886	0.705241	-0.894555	0.542122	0.28501	0.209921	-0.950981
195	-0.431772	-0.276875	-0.494861	-1.37305	0.633954	1.3328	-1.37922	-0.533809	0.974	0.898876	0.594714	-0.747273	0.730731	0.230038	0.364955	-0.994374
195.5	-0.45677	-0.365819	-0.423392	-1.19526	0.680157	1.37111	-1.41674	-0.617872	0.73732	1.232	0.594916	-0.883669	0.857924	0.110409	0.358662	-0.927318
196	-0.394096	-0.646454	-0.465964	-1.16521	0.872008	1.3818	-1.40574	-0.587697	0.598549	1.11168	0.664129	-0.756119	0.53123	0.133509	0.323183	-0.998503
196.5	-0.395829	-0.825876	-0.341428	-1.27954	0.622854	1.43027	-1.33314	-0.485075	0.452422	1.13242	0.638016	-0.823601	0.197311	0.110707	0.222493	-1.105
197	-0.216383	-0.832115	-0.354682	-1.36733	0.397265	1.5426	-1.16101	-0.441491	0.38057	1.06565	0.703176	-0.812042	0.222156	0.132006	0.267051	-1.06904
197.5	-0.385023	-0.874681	-0.387902	-1.43107	0.20998	1.48988	-1.0672	-0.560771	0.314057	0.706196	0.791149	-0.661458	0.139492	-0.0596633	0.176208	-0.9642
198	-0.450165	-0.777102	-0.343733	-1.35477	0.0136747	1.54502	-0.98802	-0.706671	0.374483	0.572993	0.762539	-0.642378	-0.0421274	0.0251629	0.435412	-0.740089
198.5	-0.554655	-0.746331	-0.336771	-1.37897	-0.292228	1.59918	-1.03533	-0.888708	0.39372	0.512757	0.896655	-0.651935	-0.132006	0.11394	0.636418	-0.727113
199	-0.568764	-0.760998	-0.250892	-1.46996	-0.302131	1.55033	-1.02473	-0.760819	0.289445	0.843755	0.792003	-0.619713	-0.0907937	0.0833494	0.59566	-0.781809
199.5	-0.764873	-0.663124	-0.239943	-1.38726	-0.0879746	1.53199	-1.11689	-0.731112	0.305427	1.08724	0.747647	-0.593189	0.249522	0.123949	0.500584	-0.816891
200	-0.891563	-0.536356	-0.178289	-1.51475	0.0199881	1.50542	-1.29035	-0.7591	0.182496	1.29863	0.631264	-0.353398	0.415629	0.280259	0.619026	-1.01746
200.5	-0.925491	-0.651551	-0.344516	-1.67096	0.323028	1.61767	-1.26364	-0.692438	0.099444	1.50067	0.508304	-0.552202	0.390803	0.132231	0.589075	-1.01293
201	-0.875044	-0.381826	-0.313681	-1.63257	0.528813	1.51527	-1.19522	-0.814832	0.2747	1.44356	0.468344	-0.576179	0.416892	0.10123	0.334278	-0.862701
201.5	-0.747043	-0.167964	-0.211951	-1.55853	0.596316	1.57639	-1.17348	-0.869435	0.269717	1.2476	0.526788	-0.81198	0.21022	0.0799011	0.0922186	-0.799999
202	-0.779672	0.0768024	-0.201454	-1.59623	0.475805	1.55835	-1.16506	-0.833054	0.235948	1.28463	0.500697	-0.6652	0.707782	-0.0389452	0.142889	-0.713904
202.5	-0.867756	0.0444533	-0.145221	-1.51245	0.306908	1.57197	-1.18536	-0.812369	0.271714	1.43602	0.491356	-0.655163	0.523711	0.0772033	0.160679	-0.67315
203	-0.903585	-0.0347874	-0.153403	-1.5677	0.255622	1.48457	-1.20623	-0.721721	0.0266031	1.42955	0.565021	-0.484422	0.258338	0.128541	0.188189	-0.711367
203.5	-0.789445	-0.195703	-0.130371	-1.54201	0.256179	1.55808	-1.2881	-0.657017	-0.0653847	1.26785	0.636851	-0.472516	0.217264	0.0561772	0.334077	-0.820571
204	-0.697473	-0.3682	-0.0639732	-1.59945	0.174107	1.61533	-1.2537	-0.739364	0.0223738	1.15006	0.595591	-0.312432	0.299966	0.0779154	0.308325	-0.78911
204.5	-0.736409	-0.519111	-0.170687	-1.38263	0.387588	1.6983	-0.951261	-0.676802	-0.00275406	1.07995	0.595309	-0.317581	0.309649	0.131997	0.304593	-0.763819
205	-0.896855	-0.57109	-0.0673835	-1.35581	0.364456	1.71784	-0.743799	-0.654034	-0.047285	0.936065	0.567578	-0.363835	0.0344064	0.107611	0.234916	-0.76693
205.5	-1.10618	-0.659406	-0.0919956	-1.39516	0.301043	1.7277	-0.81414	-0.655323	0.0281052	0.910544	0.573796	-0.453941	0.0671917	0.150724	0.218815	-0.682893
206	-1.1802	-0.398205	-0.0908891	-1.39017	-0.0558993	1.59897	-0.844271	-0.712032	0.133624	0.859727	0.550334	-0.299075	0.422256	0.227158	0.259405	-0.552021
206.5	-1.2128	-0.225697	-0.0657922	-1.34081	-0.213963	1.72024	-0.905976	-0.699711	0.200465	0.770737	0.542957	-0.349209	0.711748	0.167115	0.314422	-0.55659
207	-1.22207	-0.0641983	-0.129918	-1.28666	-0.436426	1.50949	-1.03473	-0.767334	0.0414203	0.894885	0.525886	-0.14827	0.76219	0.171925	0.342766	-0.599662
207.5	-1.17949	0.0801274	-0.0875154	-1.31397	-0.57924	1.59167	-1.13066	-0.69705	0.193163	1.11699	0.534426	-0.0981044	0.786728	0.0940229	0.145138	-0.519314
208	-1.16522	0.132648	0.0839285	-1.36406	-0.468609	1.62659	-1.0995	-0.665636	0.0589303	1.19633	0.468715	-0.195178	0.848292	-0.00914018	0.0631614	-0.533497
208.5	-1.12829	-0.0216514	0.194383	-1.23207	-0.316746	1.62576	-0.828471	-0.619323	0.0224335	1.19634	0.553123	-0.0550125	0.788435	-0.0385021	-0.0549865	-0.536044
209	-1.11062	-0.039627	0.180902	-1.17332	-0.318314	1.67634	-0.814207	-0.719576	0.153549	1.31371	0.498414	-0.00761362	0.806519	-0.0673629	-0.250543	-0.55901
209.5	-1.21268	0.0514159	0.17369	-1.20745	-0.115325	1.69314	-0.775232	-0.745859	0.245276	1.30629	0.576585	0.0344058	0.785282	-0.0819065	-0.318131	-0.420727
210	-1.22013	-0.277297	0.253239	-1.26336	0.148545	1.78341	-0.7659	-0.74765	0.274581	1.09423	0.509765	-0.14503	0.662388	-0.189345	-0.241621	-0.559116
210.5	-1.33695	-0.383461	0.358396	-1.20295	0.107294	1.8255	-0.712867	-0.73688	0.293286	1.1661	0.575519	0.0586971	0.315832	-0.162095	-0.187225	-0.53542
211	-1.39114	-0.353461	0.408419	-1.01524	0.135563	1.78146	-0.686008	-0.798981	0.176511	1.17851	0.499457	0.0664822	0.126318	-0.125154	-0.0591953	-0.651544
211.5	-1.42481	-0.243112	0.414125	-1.05655	0.256303	1.73806	-0.596971	-0.710548	0.0178373	1.22982	0.471184	0.346577	0.0673391	-0.0845563	0.193716	-0.572799
212	-1.35858	-0.107681	0.552072	-0.959827	0.210788	1.8369	-0.44786	-0.726692	0.032013	1.32122	0.556746	0.253823	-0.25764	-0.0843867	0.396394	-0.461576
212.5	-1.46331	-0.10865	0.531869	-0.740068	0.450883	1.83445	-0.369117	-0.807161	0.0883653	1.16967	0.532725	0.384407	-0.0135568	-0.0383003	0.391741	-0.477437
213	-1.59847	-0.370227	0.613004	-0.742884	0.248052	1.82239	-0.349443	-0.773645	0.148171	1.10704	0.398899	0.260347	0.361891	0.0485847	0.370535	-0.503261
213.5	-1.65064	-0.510373	0.535685	-0.659318	-0.242734	1.73383	-0.273532	-0.683045	0.291864	0.945464	0.348537	0.158614	0.212749	-0.0227848	0.430392	-0.494171
214	-1.50838	-0.687994	0.762287	-0.616056	-0.720812	1.75353	-0.380994	-0.902996	0.347455	0.985043	0.475418	0.270445	0.141342	-0.0755312	0.418562	-0.461125
214.5	-1.24225	-0.870753	0.87866	-0.530187	-0.969544	1.73568	-0.569181	-0.960952	0.281835	0.968314	0.533084	0.257888	0.110444	-0.103259	0.430988	-0.503297
215	-1.13607	-0.798654	0.828622	-0.486658	-0.795487	1.73372	-0.660302	-0.891586	0.269826	1.0835	0.568355	0.419109	0.418995	-0.11442	0.49684	-0.555865
215.5	-1.28936	-0.689296	0.563328	-0.544993	-0.656436	1.66134	-0.560618	-0.901572	0.251237	1.30063	0.553693	0.265465	0.614291	-0.240465	0.439535	-0.547587
216	-1.19133	-0.631772	0.305466	-0.446143	-0.27116	1.5222	-0.631844	-1.00724	0.133251	1.1737	0.595585	0.380073	0.324244	-0.211674	0.317109	-0.64687
216.5	-1.22229	-0.345854	0.0468787	-0.452358	-0.421814	1.515	-0.606168	-0.989788	0.159796	1.23396	0.564284	0.425304	-0.0211002	-0.268281	0.374598	-0.557092
217	-1.2414	-0.0139483	0.091861	-0.686622	-0.294529	1.62071	-0.369993	-0.999675	0.199923	1.4027	0.658513	0.42566	0.0929511	-0.211581	0.439244	-0.614673
217.5	-1.46822	-0.0309691	0.278451	-0.603347	-0.396856	1.63523	-0.183626	-1.02879	0.245152	1.60555	0.606332	0.34377	0.229326	-0.329461	0.271629	-0.587187
218	-1.73771	0.00508798	0.492971	-0.518862	-0.623823	1.51387	-0.190529	-0.956354	0.276884	1.66151	0.681004	0.314002	-0.0203726	-0.285612	0.296164	-0.50467
218.5	-1.8005	-0.0621765	0.489762	-0.61609	-0.616626	1.43402	-0.356054	-0.947989	0.184332	1.47242	0.604692	0.445636	-0.216061	-0.371313	0.408778	-0.56342
219	-1.81155	-0.0674056	0.624865	-0.528676	-0.54108	1.45922	-0.365536	-0.955318	0.0320905	1.43996	0.643128	0.409953	-0.203361	-0.331801	0.452159	-0.670573
219.5	-1.80635	-0.297864	0.719184	-0.458105	-0.653467	1.48327	-0.479347	-1.01486	-0.0286942	1.41204	0.809897	0.34918	-0.0317423	-0.334426	0.437278	-0.708478
220	-1.89376	-0.36688	0.706128	-0.434131	-0.586466	1.44818	-0.558492	-1.07185	0.0290948	1.35335	0.710841	0.528032	-0.170212	-0.402713	0.55318	-0.756717
220.5	-1.7566	-0.317804	0.780997	-0.348235	-0.494941	1.4993	-0.414408	-1.1702	0.0625683	1.44677	0.709273	0.468716	-0.175384	-0.458321	0.635122	-0.695006
221	-1.54998	-0.191757	0.770991	-0.224287	-0.400833	1.43035	-0.503174	-1.0733	0.176636	1.43246	0.63633	0.470309	0.00660421	-0.358272	0.650475	-0.683347
221.5	-1.51036	-0.25804	0.687228	-0.150281	-0.451429	1.4543	-0.514297	-1.03141	0.103353	1.56944	0.800187	0.29698	0.134971	-0.476354	0.59652	-0.799795
222	-1.50769	-0.138871	0.529443	-0.284051	-0.481085	1.47807	-0.625326	-1.05221	0.190892	1.49327	0.757028	0.432876	0.697491	-0.512605	0.465314	-0.699572
222.5	-1.71306	0.064425	0.556075	-0.250334	-0.280163	1.53074	-0.687202	-1.06829	0.233272	1.29084	0.82278	0.445823	0.405213	-0.619627	0.371601	-0.664288
223	-1.68991	0.0583118	0.468848	-0.14657	-0.452824	1.45538	-0.740394	-0.882383	0.251763	1.25439	0.798499	0.586856	0.190141	-0.680684	0.156339	-0.758659
223.5	-1.7407	0.129308	0.549048	-0.138834	-0.714813	1.49505	-0.807618	-1.05249	0.0205261	1.44529	0.748724	0.482398	0.241047	-0.56166	0.120127	-0.817513
224	-1.6556	0.0436425	0.6638	-0.1128	-0.742558	1.49496	-0.870815	-1.1692	0.15298	1.44484	0.689295	0.502373	0.259171	-0.531509	0.113734	-0.846736
224.5	-1.64191	0.0823613	0.724609	-0.0397276	-0.58902	1.45598	-0.848327	-0.935498	0.240641	1.65238	0.549652	0.518297	0.214719	-0.629845	0.156203	-0.818441
225	-1.81577	0.0810617	0.912407	-0.153937	-0.578998	1.4991	-0.850998	-0.98764	0.229728	1.92224	0.574841	0.574913	-0.278886	-0.555687	0.118088	-0.735273
225.5	-1.94103	0.0798577	1.05544	-0.0131165	-0.580383	1.68467	-0.781804	-0.987531	0.357902	1.93337	0.583655	0.593038	-0.496997	-0.540542	0.210075	-0.643924
226	-1.96491	0.107871	0.769998	0.132933	-0.615408	1.73278	-0.810222	-0.930684	0.346646	1.89332	0.620275	0.570937	-0.307595	-0.541672	0.0564122	-0.569876
226.5	-2.03662	-0.0798611	0.543875	0.158519	-0.409792	1.72758	-0.781864	-0.778632	0.429395	1.75079	0.595315	0.677091	0.0464113	-0.525899	0.0212216	-0.684988
227	-1.88916	-0.051631	0.754776	0.291245	-0.377709	1.57783	-0.723167	-0.756044	0.444236	1.85608	0.578969	0.895603	0.043217	-0.759282	0.0968837	-0.861378
227.5	-1.67387	0.0725516	0.762526	0.233498	-0.530522	1.63898	-0.69765	-0.737291	0.473192	1.68355	0.615523	0.747814	0.0810279	-0.758903	0.214976	-0.68999
228	-1.66753	0.0350659	0.908213	0.125658	-0.571911	1.49952	-0.47833	-0.724456	0.420781	1.48738	0.625278	0.724584	0.186851	-0.723965	0.0854328	-0.636764
228.5	-1.65328	0.0246439	0.840441	0.273439	-0.634581	1.45826	-0.339405	-0.636894	0.34232	1.47388	0.691536	0.677723	0.286225	-0.829447	0.0778277	-0.709475
229	-1.70215	-0.210081	0.731875	0.285998	-0.379967	1.51799	-0.39942	-0.785167	0.384029	1.43692	0.619476	0.754299	0.433166	-0.67032	0.0350067	-0.718928
229.5	-1.64736	-0.257106	0.759895	0.283866	-0.280028	1.52551	-0.291111	-0.777949	0.677807	1.40943	0.784596	0.803701	0.397898	-0.614428	0.255625	-0.663271
230	-1.74259	-0.183968	0.811944	0.215584	-0.245804	1.56494	-0.141761	-0.812102	0.727558	1.53186	0.822776	0.547652	0.402813	-0.580901	0.272144	-0.721318
230.5	-1.70608	-0.205414	0.860558	0.277438	-0.565196	1.55376	-0.200272	-0.787351	0.806631	1.48032	0.84911	0.867211	0.303545	-0.531384	0.399999	-0.621035
231	-1.64108	-0.299039	0.838674	0.173477	-0.90767	1.59212	-0.254741	-0.680858	0.783981	1.39887	0.790449	0.779479	0.0900468	-0.541101	0.459141	-0.542611
231.5	-1.54636	-0.281628	0.89221	0.211152	-1.00997	1.5048	-0.281274	-0.865106	0.833768	1.32531	0.840113	0.938788	0.121473	-0.596409	0.384202	-0.530429
232	-1.3827	-0.0577267	1.11998	0.352557	-0.720414	1.43339	-0.341986	-0.746179	0.772125	1.2266	0.908819	0.725146	-0.347104	-0.556172	0.387113	-0.600062
232.5	-1.29412	0.138066	1.05929	0.337649	-0.239559	1.59174	-0.173835	-0.571332	0.793211	1.32612	0.797948	0.87157	-0.243009	-0.549277	0.391451	-0.557118
233	-1.19079	0.205052	1.02327	0.408089	-0.247848	1.50533	-0.159549	-0.700385	0.957741	1.58776	0.916706	0.933016	0.0276816	-0.491425	0.260923	-0.546869
233.5	-1.24921	0.0104337	0.924798	0.381815	-0.407161	1.4539	-0.286973	-0.801956	0.979083	1.70989	0.827822	1.00644	0.0246811	-0.45058	0.356737	-0.57298
234	-1.2287	-0.20527	0.892261	0.649701	-0.502993	1.43361	-0.334085	-0.824633	1.0042	1.78266	0.976899	1.07688	-0.0854347	-0.491414	0.499554	-0.491194
234.5	-1.13838	-0.321123	0.867794	0.601747	-0.65109	1.41785	-0.448765	-0.892349	0.833928	1.72441	1.05842	1.00116	-0.0795797	-0.528084	0.739383	-0.519603
235	-1.14136	-0.473676	0.732377	0.430419	-0.461749	1.5097	-0.577641	-0.831835	0.872336	1.76796	1.14226	1.0917	0.166018	-0.445704	0.888488	-0.423872
235.5	-1.18563	-0.394098	0.756257	0.421714	-0.102751	1.47654	-0.511868	-0.800638	0.904139	1.5303	1.0433	1.00655	0.564386	-0.495272	0.961619	-0.571093
236	-1.1109	-0.419097	0.735113	0.390252	0.264822	1.50685	-0.53814	-0.764621	0.834274	1.46186	0.954857	1.04854	0.356475	-0.514379	1.03113	-0.545214
236.5	-0.918224	-0.335146	0.770058	0.409097	0.0185291	1.49253	-0.478486	-0.705712	0.889085	1.35847	0.848752	1.09226	0.153451	-0.478724	1.06134	-0.504268
237	-0.789965	-0.258249	0.746868	0.436136	-0.315829	1.56269	-0.221307	-0.686066	0.836392	1.2734	0.730665	0.860086	0.25088	-0.572904	0.971563	-0.500731
237.5	-0.759712	-0.413601	0.733911	0.385749	-0.438871	1.55297	-0.241333	-0.661411	0.932047	1.17605	0.857065	0.960016	0.376896	-0.627186	0.723083	-0.487127
238	-0.912082	-0.448092	0.694649	0.320459	-0.554761	1.60761	-0.208242	-0.653391	0.931741	1.05695	0.983141	1.01381	0.230561	-0.578594	0.743927	-0.437073
238.5	-1.0341	-0.484868	0.785911	0.350511	-0.533268	1.68812	-0.248084	-0.717203	0.903037	1.01621	0.899501	1.0544	0.125194	-0.638722	0.865005	-0.433688
239	-0.99281	-0.306222	0.770134	0.516547	-0.438323	1.71451	-0.248684	-0.790834	1.0543	1.06707	0.856568	0.991384	-0.0197511	-0.580216	0.724479	-0.44221
239.5	-0.988631	-0.0415275	0.836056	0.405103	-0.382123	1.57918	-0.286518	-0.837142	1.02085	1.11338	0.930441	1.03543	-0.036716	-0.62986	0.59446	-0.482976
240	-0.786681	-0.107189	0.961061	0.423186	-0.276988	1.54935	-0.327985	-0.76662	0.915456	1.27061	0.98903	1.2853	-0.123151	-0.763511	0.712965	-0.571616
240.5	-0.6048	-0.0228239	0.919927	0.388555	-0.0409906	1.60533	-0.207504	-0.735101	1.04331	1.3463	0.959726	1.17386	-0.150696	-0.747378	0.776336	-0.552285
241	-0.505322	0.0483503	0.738847	0.475312	0.209519	1.7277	-0.071382	-0.610721	1.29418	1.53702	0.987209	1.27769	-0.0269217	-0.73437	0.701923	-0.636682
241.5	-0.470747	-0.0568085	0.713117	0.443352	0.153516	1.7125	0.0799352	-0.591432	1.22857	1.42399	1.15646	1.24549	-0.0520463	-0.710691	0.628408	-0.569096
242	-0.303572	-0.070034	0.694951	0.404059	0.253408	1.58936	0.220815	-0.551647	1.31876	1.18637	1.08523	1.42104	0.231816	-0.703811	0.589589	-0.588918
242.5	-0.205728	-0.0419273	0.693673	0.401613	0.0917323	1.64064	0.24181	-0.539445	1.35394	1.26889	1.19803	1.42097	-0.00410854	-0.725505	0.498446	-0.567199
243	-0.203498	-0.0659864	0.518604	0.384661	-0.160062	1.69303	0.23398	-0.490131	1.24104	1.49933	1.16386	1.37974	-0.348502	-0.759322	0.518315	-0.763703
243.5	-0.276365	-0.150577	0.683659	0.336151	-0.182853	1.70703	0.161161	-0.440899	1.11028	1.50483	1.18301	1.31286	-0.378747	-0.633978	0.615482	-0.760837
244	-0.43462	0.0246847	0.723973	0.433594	0.0690379	1.67123	0.210402	-0.432872	1.24968	1.52209	1.21929	1.30603	-0.401712	-0.710708	0.672801	-0.742289
244.5	-0.484759	0.077981	0.768386	0.523457	0.210557	1.72557	0.220519	-0.413588	1.29914	1.49697	1.21306	1.2577	-0.482055	-0.57381	0.961003	-0.667512
245	-0.424089	0.0982	0.797666	0.469321	0.295644	1.72566	0.218836	-0.289796	1.39218	1.40878	1.34834	1.28687	-0.631874	-0.585543	0.856471	-0.783074
245.5	-0.413568	0.0255153	0.742322	0.498169	0.284913	1.67893	0.247586	-0.3198	1.49597	1.22465	1.40956	1.39069	-0.590048	-0.547489	0.805169	-0.688126
246	-0.230963	-0.10397	0.520059	0.586419	-0.0357395	1.58828	0.227239	-0.356796	1.7271	1.01092	1.38521	1.37631	-0.14474	-0.579461	0.734479	-0.617273
246.5	-0.176939	-0.172983	0.531907	0.665287	0.0311887	1.62019	0.232232	-0.311866	1.87014	1.065	1.3582	1.43634	0.0645189	-0.569257	0.674236	-0.572181
247	-0.221377	-0.379003	0.529833	0.723587	0.00538715	1.69738	0.136381	-0.26228	1.88555	1.11064	1.23532	1.66739	-0.0524156	-0.50625	0.790582	-0.565947
247.5	-0.113567	-0.494275	0.631293	0.680361	-0.169979	1.7008	0.168169	-0.225216	1.78737	1.12197	1.05034	1.60755	-0.0553051	-0.569086	0.742945	-0.443823
248	0.0151398	-0.433257	0.607566	0.573293	-0.52031	1.6601	0.137162	-0.230858	1.67055	1.02894	1.03371	1.60805	-0.102904	-0.567837	0.811522	-0.36056
248.5	0.0817187	-0.347893	0.315287	0.600278	-0.664913	1.63463	0.2004	-0.248372	1.74633	0.926089	1.03034	1.64362	0.0912482	-0.64498	0.814699	-0.390846
249	-0.090162	-0.407916	0.253025	0.609312	-0.759847	1.68921	0.0890994	-0.290122	1.84652	0.92163	1.08617	1.71679	0.245439	-0.598982	0.849966	-0.560533
249.5	-0.10243	-0.230166	0.207722	0.680865	-0.49193	1.73936	0.173504	-0.303259	1.82762	0.945427	1.14676	1.77182	0.220013	-0.558347	0.912731	-0.572187
250	-0.0319838	-0.240445	0.176174	0.641516	-0.44561	1.7904	0.182523	-0.338899	1.96481	0.916177	1.17766	1.71444	0.107147	-0.637708	0.913556	-0.477948
250.5	0.185855	-0.184669	0.398941	0.735523	-0.547895	1.88264	0.0877265	-0.295709	2.03172	0.897633	1.20257	1.92079	-0.199192	-0.589904	0.990239	-0.48721
251	0.402268	-0.133239	0.564652	0.827572	-0.590762	1.82264	-0.027833	-0.375629	1.95157	0.889606	1.18913	1.84943	-0.290727	-0.52711	1.0227	-0.559853
251.5	0.302662	0.0103253	0.622876	0.914342	-0.676053	1.84869	-0.151636	-0.257669	1.92702	0.89558	1.15162	2.01428	-0.191951	-0.581587	0.96583	-0.605631
252	0.436069	-0.158622	0.704817	0.884298	-0.52728	1.76055	0.0193485	-0.208008	1.9807	1.02088	1.13147	1.86035	-0.613999	-0.528422	0.884461	-0.575257
252.5	0.446902	-0.163441	0.537175	0.90577	-0.316822	1.86335	0.0695321	-0.153297	1.89457	1.15292	1.14596	1.9668	-0.370232	-0.541971	0.858325	-0.561265
253	0.524504	0.0252628	0.499702	0.773657	-0.187684	1.88867	0.0295662	-0.180105	2.06916	1.16034	1.03058	1.88923	-0.251444	-0.575708	0.84209	-0.418983
253.5	0.556186	0.119331	0.529596	0.924174	-0.228444	1.76793	0.0212532	-0.208301	2.12785	1.14741	1.003	2.01701	-0.255237	-0.49099	0.850053	-0.469077
254	0.643599	-0.262221	0.507113	0.915626	-0.418976	1.87625	0.000747995	-0.0396516	2.16209	1.33309	0.998463	2.14095	-0.123271	-0.409466	0.893859	-0.464345
254.5	0.571988	-0.377128	0.795116	0.989779	-0.596646	1.83131	0.00755273	-0.0828728	2.17515	1.27004	0.85339	2.08121	-0.0485803	-0.374709	0.836056	-0.439629
255	0.717144	-0.580896	0.686805	1.0294	-0.426546	1.83608	0.0197751	0.00305252	2.18846	1.28228	0.893425	2.12238	0.0375127	-0.446834	0.895562	-0.385162
255.5	0.828544	-0.626872	0.556233	0.945351	-0.459261	1.82231	0.0548783	-0.0379552	2.23372	1.36692	0.839356	2.17436	-0.0358876	-0.459523	0.769409	-0.507035
256	1.14686	-0.393184	0.570994	0.961771	-0.449	1.89995	0.162434	0.129873	2.19022	1.43516	1.04784	2.31662	-0.292186	-0.516787	0.741676	-0.632336
256.5	1.17683	-0.289794	0.648638	0.795977	-0.441946	1.87678	0.233969	0.146924	2.19387	1.35192	0.958041	2.17845	-0.706301	-0.443655	0.833874	-0.654092
257	1.24278	-0.347287	0.449986	0.723779	-0.364061	1.93226	0.288065	0.133332	2.33283	1.38588	0.994436	1.98537	-0.623583	-0.46044	0.723775	-0.608716
257.5	1.20506	-0.520437	0.512138	0.668356	-0.210722	1.95474	0.319408	0.151099	2.22788	1.42096	0.973153	1.96445	-0.335124	-0.398908	0.508069	-0.674282
258	1.21377	-0.652687	0.534354	0.601607	-0.219752	1.94782	0.269433	0.141847	2.3009	1.39939	1.02568	1.95448	-0.267837	-0.341196	0.378427	-0.608301
258.5	1.12426	-0.69612	0.488368	0.738418	-0.0728864	1.88005	0.179739	0.121901	2.40729	1.28698	0.887381	1.9784	-0.313461	-0.333843	0.391052	-0.636931
259	1.12322	-0.708525	0.588444	0.690713	0.21721	1.94214	0.330867	0.146058	2.4092	1.00386	0.9015	2.24671	-0.323681	-0.341862	0.403917	-0.673648
259.5	0.916452	-0.842777	0.818456	0.431774	0.345118	1.93456	0.368623	0.11298	2.34319	0.968937	0.919036	2.18929	-0.269772	-0.256849	0.477677	-0.729972
260	0.687993	-0.99878	0.701273	0.582869	0.210075	1.7683	0.451661	0.134843	2.23485	1.10167	0.835311	2.38473	-0.161875	-0.287837	0.625735	-0.931624
260.5	0.783161	-0.938254	0.590906	0.55534	0.214048	1.77788	0.453333	0.216321	2.24548	1.05199	0.951276	2.12622	0.0298749	-0.335007	0.612471	-0.96392
261	0.871743	-0.700158	0.44372	0.52773	-0.0796128	1.81041	0.570009	0.155831	2.29939	1.00546	0.887712	2.29592	0.229025	-0.471783	0.475632	-1.04754
261.5	0.82171	-0.68582	0.43092	0.487833	-0.0942626	1.82045	0.603724	0.260026	2.36465	0.830977	0.943355	2.22478	0.112679	-0.306333	0.40745	-1.16014
262	0.899601	-0.440821	0.311222	0.597889	-0.292164	1.71641	0.477865	0.349596	2.45639	0.62233	0.90696	2.17252	0.379384	-0.366975	0.2514	-1.22631
262.5	1.05353	-0.305968	0.466926	0.534023	-0.497649	1.64449	0.438111	0.430588	2.51367	0.543027	0.836441	2.22631	-0.050941	-0.392119	0.178335	-1.19274
263	1.25993	-0.078321	0.635584	0.523138	-0.359287	1.70397	0.534835	0.39745	2.42533	0.758823	0.783894	2.28257	-0.312666	-0.316214	0.198213	-1.17228
263.5	1.40495	-0.102225	0.681225	0.604007	-0.0364331	1.76296	0.46721	0.372189	2.24146	0.901468	0.813058	2.49005	-0.301777	-0.333782	0.359019	-1.14787
264	1.29251	-0.221043	0.718298	0.646283	0.346107	1.75887	0.41192	0.365793	2.26775	0.991639	0.791004	2.1818	-0.170568	-0.400374	0.368626	-1.12377
264.5	1.24116	-0.399152	0.717758	0.664928	0.665481	1.70702	0.50485	0.458345	2.34691	1.01826	0.897074	2.30435	-0.0326562	-0.21677	0.419809	-1.12553
265	1.19958	-0.666613	0.722431	0.670266	0.725523	1.81324	0.489156	0.5566	2.29688	1.17626	0.889798	2.25453	-0.0832631	-0.368771	0.418421	-1.0899
265.5	1.10334	-0.469079	0.819996	0.65353	0.705329	1.73556	0.440313	0.540746	2.4179	1.13249	0.882707	2.31211	-0.385741	-0.286649	0.54768	-1.00761
266	1.15418	-0.356562	0.708264	0.597621	0.510096	1.78477	0.401877	0.412646	2.54214	1.15981	1.00435	2.18814	-0.149032	-0.235964	0.443578	-0.871606
266.5	1.25549	-0.145841	0.650643	0.601476	0.619875	1.77007	0.313198	0.506186	2.58968	1.16958	0.865811	2.31725	0.15664	-0.267845	0.417477	-0.921267
267	1.3749	-0.0722879	0.620876	0.57955	0.554383	1.74841	0.241539	0.557266	2.63836	1.32693	0.887609	2.45472	-0.113527	-0.17833	0.481926	-0.850576
267.5	1.45443	-0.150326	0.647103	0.782465	0.484758	1.77828	0.18722	0.564766	2.71403	1.32187	0.933977	2.51403	-0.0484809	-0.0967987	0.669446	-0.897032
268	1.52594	-0.382221	0.709221	0.797495	0.29576	1.73201	0.273835	0.630538	2.65346	1.31166	0.829309	2.48556	0.0052395	-0.00570242	0.621339	-0.969567
268.5	1.46176	-0.906846	0.767614	0.724481	0.246751	1.77712	0.50802	0.596777	2.70757	1.06225	0.921692	2.61495	0.113307	0.0165383	0.640315	-0.996775
269	1.36201	-1.24898	0.728083	0.811285	0.345833	1.74902	0.625053	0.54768	2.73641	1.22276	0.927007	2.63857	0.174226	-0.000992882	0.687611	-0.898276
269.5	1.26107	-1.32939	0.803	0.866776	0.491149	1.85741	0.718893	0.434278	2.86083	1.32423	0.926761	2.63581	-0.0567613	-0.0600549	0.557968	-1.00934
270	1.24326	-1.18065	0.879639	0.989513	0.404175	1.85227	0.761289	0.479971	2.84004	1.08647	0.83152	2.62526	-0.299137	-0.033226	0.404379	-0.953223
270.5	1.19781	-1.03802	0.836035	0.981133	0.169068	1.85125	0.701489	0.384794	2.85801	0.947568	0.826331	2.84174	-0.317728	0.0524168	0.514313	-0.813688
271	1.35003	-1.21985	0.838788	0.875399	0.068354	1.79555	0.651886	0.470264	2.68121	0.873982	0.77914	2.57699	-0.301537	0.037067	0.694788	-0.83499
271.5	1.21972	-1.18199	0.755941	0.995688	0.284038	1.77919	0.631941	0.462634	2.65498	0.793234	0.677812	2.75096	-0.136265	0.05365	0.719544	-0.814145
272	1.14862	-1.30379	0.822619	1.02183	0.479277	1.77126	0.598675	0.558794	2.64803	0.862525	0.67698	2.74705	-0.38027	0.053397	0.779366	-0.838789
272.5	1.13676	-1.33459	0.91658	0.985396	0.730036	1.87095	0.688748	0.657091	2.71725	0.847619	0.714802	2.81726	-0.106034	0.0430734	0.712564	-0.823552
273	1.13618	-1.06264	1.14328	1.00174	0.729719	1.83327	0.642111	0.646747	2.74723	0.904101	0.637424	2.80238	0.174116	0.0101769	0.623365	-0.83229
273.5	1.1295	-0.623922	1.07585	1.11166	0.564385	1.9571	0.687643	0.572644	2.7397	0.613402	0.64703	2.70116	0.100491	0.10675	0.705784	-0.809081
274	1.29093	-0.326015	0.997709	1.12553	0.343428	2.01962	0.693857	0.636426	2.54026	0.546643	0.861114	2.80709	0.227532	0.138176	0.707196	-0.72648
274.5	1.38099	-0.0332752	1.07479	1.14788	0.471794	1.82999	0.713777	0.514588	2.51584	0.41599	0.815161	2.76078	0.154449	0.0520349	0.501786	-0.713901
275	1.29414	0.258547	1.16931	1.10899	0.768907	1.79778	0.651661	0.474089	2.62134	0.515852	0.787765	2.82454	0.444491	-0.0531773	0.601866	-0.726513
275.5	1.35261	0.234894	1.08298	1.11964	1.00802	1.77802	0.443626	0.716136	2.46416	0.603617	0.722175	2.69489	0.456064	-0.0702462	0.53728	-0.832055
276	1.23437	0.118581	1.15185	0.929928	1.22262	1.78267	0.45604	0.673846	2.42357	0.599213	0.637013	2.67921	0.128845	0.078073	0.619093	-0.983667
276.5	1.30982	-0.0587642	1.28338	0.989802	0.959888	1.7937	0.575897	0.684739	2.38115	0.695467	0.594236	2.72798	-0.150775	0.0818689	0.436651	-0.973821
277	1.48325	-0.0726802	1.29338	0.994249	0.682026	1.81249	0.727261	0.812731	2.45374	0.631205	0.712173	2.76979	-0.180966	0.0205367	0.46659	-1.08836
277.5	1.70116	-0.525554	1.17182	1.03612	0.680328	1.9025	0.704405	0.861523	2.38298	0.665282	0.693472	2.75798	0.0213642	-0.0461151	0.413785	-1.05953
278	1.66492	-1.03281	1.13518	0.999565	0.55059	1.94098	0.636218	0.874199	2.19918	0.626892	0.579539	2.66082	-0.234861	0.172395	0.398738	-0.994325
278.5	1.43052	-1.32743	1.173	1.05701	0.560091	1.92771	0.556552	0.690617	2.38276	0.503073	0.613873	2.65387	-0.258162	0.130364	0.493383	-0.940271
279	1.22091	-1.39043	1.33607	1.03142	0.80231	1.95478	0.592406	0.596269	2.39813	0.437338	0.592718	2.63627	-0.273601	0.188763	0.575602	-0.970508
279.5	1.17848	-1.48869	1.46336	1.04607	0.818583	1.81762	0.444084	0.581241	2.38344	0.412629	0.453502	2.75799	-0.137194	0.0759546	0.427637	-0.940215
280	1.1307	-1.20567	1.48331	1.00533	0.714226	1.77225	0.260146	0.772177	2.35857	0.231929	0.435655	2.89744	0.135165	0.0634638	0.384243	-1.07896
280.5	0.932451	-0.957499	1.51454	0.917297	0.625153	1.77115	0.269662	0.769467	2.28956	0.160028	0.372107	2.75164	0.182301	0.0726847	0.365959	-1.00834
281	0.692686	-0.853545	1.55731	0.796622	0.605902	1.73715	0.427046	0.676223	2.44237	0.132369	0.306641	2.73938	0.209189	0.082479	0.15243	-1.01258
281.5	0.663488	-0.65614	1.44933	0.885284	0.571851	1.80602	0.315308	0.838852	2.3994	0.00876874	0.453314	2.54637	0.142845	0.027597	0.10011	-0.881429
282	0.759207	-0.458818	1.25863	0.783616	0.689184	1.79399	0.177189	0.750556	2.32742	0.0414206	0.490598	2.84973	0.519137	0.026021	0.0689773	-0.883349
282.5	0.6969	-0.290964	1.20563	0.776314	0.813931	1.80883	0.186125	0.720409	2.3491	0.041826	0.50919	2.62526	0.417896	0.182989	0.15052	-0.955639
283	0.652131	-0.346035	0.951413	0.855538	0.94667	1.8836	0.269214	0.776978	2.3454	-0.00507906	0.478819	2.76509	0.186748	0.197674	0.0431408	-0.792654
283.5	0.739738	-0.408673	0.938475	0.871885	1.09048	1.83504	0.166014	0.755638	2.16734	0.0053469	0.369524	2.84407	0.155205	0.305497	0.123395	-0.895679
284	0.855033	-0.20293	1.24045	0.92484	1.2055	1.81018	0.240708	0.843303	2.22035	0.0472275	0.422778	2.76853	0.0572697	0.308028	0.0700698	-0.936909
284.5	0.929094	-0.312157	1.05993	0.818152	1.37991	1.81586	0.262546	0.948572	2.14297	0.149551	0.361471	2.78659	-0.035186	0.374715	0.111751	-0.916063
285	0.858798	-0.603057	1.15239	0.911068	1.22103	1.74088	0.338479	0.932471	2.18745	0.318905	0.466851	2.67007	-0.272363	0.46238	0.00239785	-0.957419
285.5	0.741947	-0.638187	1.21034	0.858097	1.30089	1.71249	0.421566	0.846318	2.33884	0.337027	0.379471	2.79938	-0.295916	0.464435	0.171496	-1.01264
286	0.591811	-0.452082	1.22032	0.787428	1.30958	1.76079	0.44537	0.809504	2.46338	0.337565	0.377027	2.72274	0.202792	0.469243	0.192205	-0.915869
286.5	0.525726	-0.282565	1.24166	1.00527	1.44996	1.77459	0.510624	0.816617	2.32106	0.288963	0.411371	2.64926	0.705788	0.457604	0.17039	-0.982713
287	0.630579	-0.379462	1.18253	1.04629	1.34333	1.74381	0.437265	0.849322	2.19529	0.271769	0.413043	2.74463	0.520261	0.444631	-0.0702209	-0.956569
287.5	0.645941	-0.826993	1.1947	1.13919	1.19729	1.69231	0.370305	0.881196	2.21773	0.319584	0.486118	2.81843	0.693315	0.567673	-0.107365	-0.952646
288	0.746827	-0.825258	1.26604	1.28835	1.20541	1.82551	0.389736	0.846121	2.22602	0.399454	0.40189	2.76529	0.66534	0.624295	-0.0397565	-1.06835
288.5	0.945724	-0.643167	1.24541	1.32836	1.29853	1.7755	0.448784	0.765531	2.18672	0.558334	0.42513	2.66824	0.588242	0.577022	-0.106109	-1.03834
289	1.1353	-0.632741	1.23628	1.29785	1.269	1.79301	0.530051	0.848741	2.0946	0.541687	0.376719	2.6855	0.502838	0.632573	-0.0818952	-1.01668
289.5	1.165	-0.432481	1.12503	1.30025	0.954649	1.66812	0.62033	0.876654	2.08638	0.574983	0.357974	2.62343	0.564696	0.623642	0.00735779	-1.02277
290	0.906849	-0.51874	1.12819	1.28203	0.921091	1.70121	0.593315	0.806382	2.06327	0.541279	0.272184	2.41499	0.471744	0.683022	0.0563396	-0.958706
290.5	0.653349	-0.601708	1.16134	1.42105	0.937387	1.78303	0.67377	0.815951	1.9453	0.703963	0.347534	2.5963	0.524496	0.743112	0.190267	-0.946037
291	0.468542	-0.722851	1.15154	1.50769	0.784198	1.74318	0.654445	0.820197	1.83131	1.19507	0.408088	2.5336	0.421401	0.764617	0.106692	-0.976015
291.5	0.380202	-0.911629	1.14011	1.56181	0.718886	1.67376	0.568727	0.805579	1.6929	1.39243	0.350935	2.70755	0.351654	0.740417	0.0728243	-0.979905
292	0.194345	-1.20013	1.09615	1.46171	0.931267	1.66943	0.484642	0.812281	1.75919	1.38804	0.438424	2.64938	-0.126865	0.820019	0.173101	-1.10249
292.5	0.181162	-1.16326	1.11533	1.39348	0.983936	1.62596	0.437358	0.847877	1.68222	1.34385	0.400132	2.71788	0.0772849	0.804188	0.126969	-1.00299
293	0.33579	-0.998896	1.09001	1.26009	0.893671	1.55198	0.34887	0.707116	1.73806	1.10722	0.384434	2.70781	0.216937	0.790279	0.210184	-0.836945
293.5	0.551396	-0.634203	1.13524	1.30631	0.862425	1.48721	0.349979	0.750747	1.73302	1.16183	0.389125	2.69781	0.408025	0.742564	0.341512	-0.741092
294	0.533207	-0.455111	1.1204	1.40015	0.821687	1.4271	0.421841	0.813882	1.82232	1.17623	0.538363	2.71487	0.627933	0.680581	0.287555	-0.739296
294.5	0.507645	-0.41731	1.12825	1.42038	0.826163	1.36927	0.482413	0.858813	1.83946	0.890358	0.515244	2.64676	0.583634	0.653933	0.0546348	-0.661503
295	0.390226	-0.299524	1.18003	1.48326	1.06065	1.43994	0.507138	0.878876	1.68244	0.790572	0.339523	2.66223	0.765835	0.694851	0.075225	-0.710962
295.5	0.480943	-0.509625	0.808323	1.59552	1.25328	1.43217	0.516641	0.844332	1.52259	0.784243	0.44171	2.53797	0.918324	0.729093	0.0659783	-0.71095
296	0.473063	-0.719589	0.719378	1.6015	1.51528	1.55945	0.417007	0.803391	1.52275	0.912008	0.446785	2.45974	0.489785	0.768941	0.0381636	-0.821971
296.5	0.399967	-0.873918	0.91203	1.48403	1.14496	1.42663	0.41647	0.836304	1.6022	1.0314	0.255732	2.46746	0.259189	0.731431	-0.032507	-0.872483
297	0.20758	-0.998247	0.92119	1.43953	0.766026	1.46345	0.450583	0.907963	1.65023	1.03403	0.349935	2.30823	0.266458	0.769046	-0.0219708	-0.82595
297.5	0.128191	-1.13805	0.958697	1.44845	0.479771	1.5023	0.541416	0.799811	1.54634	1.02962	0.358879	2.10393	0.395209	0.751803	-0.0584402	-0.786498
298	0.299895	-1.34095	0.76088	1.55438	0.0628339	1.5688	0.547877	0.691035	1.41755	0.979319	0.317425	2.19335	0.407685	0.625911	-0.186691	-0.949995
298.5	0.29617	-1.2322	0.669455	1.45092	0.0477662	1.5276	0.568014	0.608258	1.49796	0.83374	0.245128	2.03283	0.395618	0.666341	-0.124467	-0.858426
299	0.147712	-1.08674	0.794379	1.31684	0.410339	1.3994	0.583339	0.574464	1.52305	0.806668	0.221643	2.07801	0.180468	0.711881	-0.0361116	-0.792481
299.5	-0.0596654	-0.925426	0.827429	1.33668	0.645484	1.37502	0.517363	0.595351	1.43573	0.920616	0.261658	2.09517	0.0234788	0.667165	-0.128998	-0.833809
300	-0.105653	-0.70232	0.809514	1.23287	0.8262	1.32383	0.596262	0.623919	1.3036	1.00099	0.383618	2.15847	-0.0231137	0.560047	0.137277	-0.860165
300.5	-0.0299406	-0.661598	0.741911	1.15902	0.830237	1.38468	0.646487	0.638194	1.32185	0.937817	0.492407	1.837	-0.0881069	0.542491	0.0335661	-0.898367
301	0.110997	-0.804505	0.744563	1.21911	0.837739	1.41708	0.785648	0.580014	1.23228	0.65886	0.442596	1.85473	-0.165065	0.493939	0.0186404	-0.95878
301.5	0.132404	-0.843464	0.793271	1.28288	0.713853	1.2928	0.640295	0.573426	1.2634	0.724883	0.448947	1.64326	-0.0888352	0.435794	-0.132193	-1.01802
302	-0.043507	-0.806332	0.637195	1.31528	0.52495	1.21467	0.506529	0.570094	1.35431	0.738674	0.454023	1.80462	0.373058	0.482897	-0.201122	-0.992552
302.5	-0.0285202	-0.892674	0.436293	1.24862	0.328885	1.28712	0.448787	0.578564	1.21405	0.759709	0.376805	1.77336	0.145805	0.412531	-0.0102266	-1.00467
303	-0.213937	-1.07088	0.449541	1.3504	0.406319	1.21813	0.538351	0.677252	1.25527	0.813213	0.320192	1.69221	-0.176934	0.490828	-0.167107	-1.06435
303.5	-0.123566	-1.36743	0.48711	1.3438	0.570696	1.26163	0.459221	0.711601	1.11976	0.838366	0.289338	1.77974	-0.238956	0.446001	-0.188495	-1.01228
304	-0.0927896	-1.4226	0.279271	1.36141	0.922974	1.28257	0.388954	0.66503	1.124	0.759862	0.396437	1.70281	-0.27264	0.480482	-0.15927	-1.03097
304.5	0.173603	-1.5124	0.35378	1.25548	1.32163	1.1651	0.313062	0.690571	1.16296	0.718751	0.4827	1.75701	-0.347439	0.50506	-0.0787198	-1.03437
305	0.262601	-1.31176	0.456989	1.37196	1.37278	1.0757	0.371542	0.757807	1.1895	0.623324	0.399927	1.62853	-0.366801	0.538385	-0.219519	-0.969947
305.5	0.255768	-1.08903	0.424826	1.46167	1.06761	1.00938	0.330044	0.854786	1.27724	0.458529	0.339246	1.62766	-0.237783	0.553941	-0.303059	-0.971615
306	0.223806	-0.817534	0.358715	1.43079	0.944666	0.977458	0.401771	0.752452	1.25391	0.300704	0.263137	1.51396	0.331266	0.526881	-0.27402	-0.849118
306.5	0.169524	-0.851672	0.382574	1.65974	1.17326	0.958048	0.365254	0.653634	1.24047	0.446876	0.214063	1.51341	0.71825	0.460496	-0.26829	-0.815916
307	0.135574	-0.757254	0.377983	1.69317	1.26939	0.923829	0.474704	0.621629	1.29067	0.611087	0.180698	1.50831	0.625592	0.490128	-0.330629	-0.845537
307.5	-0.0296881	-0.600909	0.391322	1.62849	1.27467	0.942668	0.335248	0.65731	1.28111	0.829139	0.223093	1.4856	0.376584	0.566869	-0.256034	-0.867433
308	-0.0881796	-0.635021	0.307269	1.47964	1.29699	0.947097	0.252769	0.571443	1.17088	0.916699	0.225002	1.38873	0.00169624	0.530002	-0.304601	-0.903498
308.5	-0.0164376	-0.796961	0.284381	1.49734	1.02967	0.931227	0.358483	0.708044	1.08476	0.785402	0.309661	1.31865	-0.0446037	0.497794	-0.375464	-0.759315
309	-0.13784	-0.960249	-0.0467781	1.46375	0.819171	0.749379	0.152191	0.738168	1.18293	0.849532	0.286024	1.28542	0.0200752	0.425732	-0.36377	-0.908791
309.5	-0.21619	-0.79836	-0.133087	1.46501	0.61728	0.674415	0.228593	0.629071	1.12664	0.750427	0.228248	1.28673	0.0700364	0.420408	-0.363936	-0.697904
310	-0.178522	-0.83161	-0.0887461	1.52529	0.431017	0.729979	0.329853	0.528865	1.21618	0.690175	0.28964	1.11632	-0.0269236	0.411286	-0.478944	-0.701701
310.5	-0.175273	-0.88836	-0.169395	1.51263	0.423325	0.748805	0.174336	0.393629	1.36228	0.657282	0.266436	1.36481	-0.0525715	0.347996	-0.494253	-0.631426
311	-0.0061861	-0.942504	-0.235108	1.58643	0.490259	0.620998	0.195236	0.518312	1.25617	0.452421	0.240489	1.41162	-0.236076	0.313148	-0.512542	-0.715064
311.5	0.0403958	-0.89515	-0.0458706	1.58421	0.407057	0.667194	0.344057	0.508937	1.12262	0.535016	0.237262	1.46772	-0.26884	0.378472	-0.447905	-0.65423
312	0.0231679	-0.863159	0.0310472	1.39579	0.412256	0.579323	0.219914	0.668562	1.04532	0.689377	0.210587	1.36505	-0.698516	0.396246	-0.271871	-0.667717
312.5	-0.077582	-1.07729	-0.00987758	1.48206	0.651099	0.581574	0.262163	0.755258	1.04344	0.850389	0.127988	1.30272	-0.440537	0.394243	-0.265268	-0.610395
313	-0.0978708	-1.19639	0.0518858	1.52889	0.71145	0.47605	0.242759	0.754437	1.09326	1.00095	0.0372941	1.18447	-0.337824	0.533072	-0.270522	-0.668967
313.5	-0.167777	-1.12826	0.102286	1.4072	0.567396	0.364309	0.36646	0.804229	1.17973	1.29308	0.0525875	1.10737	-0.269502	0.537022	-0.280205	-0.500949
314	-0.136229	-1.03954	0.112201	1.47528	0.342733	0.350384	0.442979	0.771397	1.12116	1.16911	0.245926	1.07764	-0.0820203	0.552053	-0.318423	-0.492604
314.5	-0.0671532	-1.07319	0.148053	1.46706	0.19453	0.347304	0.46179	0.766297	1.11341	1.19918	0.272961	1.01696	-0.0820461	0.449915	-0.257311	-0.637138
315	0.0530716	-1.04189	-0.0178718	1.36252	0.34525	0.284541	0.476721	0.748478	1.16749	1.04903	0.254546	1.05578	0.0503109	0.40795	-0.203008	-0.671333
315.5	-0.0371251	-0.918406	0.181051	1.42086	0.459306	0.430882	0.398956	0.729315	1.02941	1.03624	0.339049	1.07609	-0.177573	0.338199	-0.118321	-0.754637
316	-0.0377902	-0.941382	0.183207	1.28917	0.724116	0.433882	0.312445	0.733795	0.917626	1.2335	0.148771	1.05681	-0.610187	0.254043	-0.215984	-0.749233
316.5	-0.021808	-0.819287	0.0782228	1.23236	0.34077	0.326222	0.239901	0.728218	0.878309	1.15592	0.0842275	1.11824	-0.854417	0.386083	-0.128352	-0.876512
317	0.115363	-0.635583	-0.0429666	1.17501	0.265861	0.337466	0.229173	0.722883	0.923522	1.02332	0.167483	1.02605	-0.750922	0.374623	-0.112439	-0.80592
317.5	0.212884	-0.684939	-0.0417701	1.29501	0.325943	0.324946	0.281057	0.527131	0.884218	1.03454	0.166003	0.848637	-0.470155	0.329982	-0.142745	-1.0175
318	0.255466	-0.844556	0.0633722	1.30782	0.206599	0.272135	0.29193	0.623986	0.823134	0.954817	0.204486	0.757984	-0.311449	0.357902	-0.378452	-0.944961
318.5	0.262768	-1.07211	0.161031	1.26116	0.161384	0.135735	0.236968	0.586096	0.785282	0.874424	0.224453	0.669504	-0.442206	0.307513	-0.318755	-0.890359
319	0.108982	-1.28416	0.181086	1.12582	0.268036	0.125231	0.234069	0.386566	0.851662	1.00064	0.227189	0.699298	-0.676057	0.306481	-0.222155	-0.879592
319.5	0.0169946	-1.27589	0.213481	1.02127	0.266385	0.108019	0.209324	0.357031	0.805139	1.10615	0.261703	0.566689	-0.689861	0.337932	-0.18303	-0.894532
320	-0.0546081	-1.15369	0.167366	0.880848	0.115424	-0.0604247	0.0649745	0.334609	0.76227	1.09921	0.411771	0.651343	-0.604627	0.22237	-0.190673	-1.02638
320.5	0.0685629	-1.1177	0.0555807	0.822778	-0.0456863	-0.0116383	0.00395419	0.42159	0.889547	1.06472	0.517348	0.492165	-0.53918	0.244156	-0.240691	-1.03351
321	0.0618211	-1.02983	0.00542752	0.913809	0.099114	0.0306779	0.309539	0.363415	1.01367	0.880836	0.471188	0.571332	-0.353391	0.272086	-0.133798	-1.0868
321.5	-0.179243	-0.97075	0.0789355	0.851855	0.0409268	0.095359	0.309467	0.387839	0.993658	0.993834	0.304377	0.449811	-0.364164	0.31247	-0.230202	-0.917484
322	-0.246529	-1.10913	0.0802623	0.834299	0.0583668	-0.0380124	0.272363	0.367726	0.975036	0.942744	0.261025	0.629499	0.0133985	0.267032	-0.348777	-0.890366
322.5	-0.188992	-1.20944	0.156955	0.905121	0.0542317	-0.100386	0.437559	0.19413	0.948562	0.944165	0.328789	0.470935	-0.261782	0.270872	-0.531109	-0.983487
323	0.00827947	-1.0965	0.0333848	0.937858	0.0630542	0.000996465	0.623396	0.323072	0.774762	0.889136	0.420391	0.536424	-0.521146	0.328272	-0.488666	-0.966375
323.5	-0.0546439	-1.00365	0.0505901	0.924786	-0.0648296	0.102828	0.555002	0.259629	0.563246	0.768402	0.462861	0.556739	-0.520083	0.228908	-0.517889	-1.03215
324	-0.132412	-0.991932	-0.032829	1.04072	-0.0270905	0.0332543	0.633433	0.405304	0.623584	0.657047	0.385433	0.388532	-0.512596	0.236002	-0.535825	-1.07302
324.5	-0.0559486	-0.936791	-0.0509412	1.03091	0.119025	0.0530112	0.730915	0.324433	0.743851	0.669359	0.359918	0.370412	-0.601111	0.290378	-0.487747	-1.11515
325	-0.0546615	-0.663607	0.0143748	1.07326	-0.0939528	0.023026	0.683332	0.264323	0.84936	0.75409	0.508374	0.380305	-0.83646	0.243254	-0.539533	-1.1169
325.5	-0.0453169	-0.707037	-0.037127	1.03062	0.0401626	0.0637844	0.528785	0.233907	0.840723	0.980766	0.542562	0.372228	-0.924302	0.259463	-0.553992	-1.11205
326	0.0061551	-0.627762	0.00469033	1.09497	0.0815796	0.0273031	0.532578	0.228179	0.907642	1.27456	0.355726	0.352419	-0.524128	0.225229	-0.698384	-1.05165
326.5	-0.0744394	-0.595528	-0.0198395	1.10426	0.0148208	-0.00899697	0.341305	0.19356	0.981297	1.50008	0.35502	0.484598	-0.293394	0.232953	-0.582026	-0.971254
327	0.0114553	-0.681312	-0.0383315	1.04382	-0.179701	-0.0539366	0.112587	0.151606	1.08398	1.35977	0.369214	0.583285	-0.555796	0.338174	-0.478602	-1.01794
327.5	0.108859	-0.718863	-0.142527	0.989341	-0.306248	0.0225663	0.111391	0.089674	1.02674	1.34523	0.357907	0.508274	-0.699949	0.323065	-0.434025	-0.990732
328	0.193464	-0.565002	-0.194384	0.905513	-0.276403	-0.0600106	0.009921	0.0149053	0.936477	1.17484	0.28498	0.469612	-0.691226	0.235036	-0.458867	-0.992683
328.5	0.15051	-0.382637	-0.227152	1.00254	-0.156008	-0.17058	0.0771495	0.0467427	1.0212	0.976604	0.255813	0.57528	-0.577477	0.202636	-0.528441	-1.05417
329	0.171059	-0.573098	-0.261893	0.928597	-0.32961	-0.163306	0.021636	-0.0805293	1.1099	1.02751	0.229002	0.509528	-0.413722	0.179404	-0.592646	-1.02352
329.5	0.209044	-0.82145	-0.154636	0.920117	-0.459977	-0.0599362	-0.0639206	-0.0869686	0.858132	0.979423	0.336519	0.595421	-0.485611	0.210389	-0.550322	-0.882856
330	0.0508661	-1.11939	-0.145991	0.945865	-0.434227	-0.0527226	-0.00834866	-0.182776	1.00821	0.956366	0.27449	0.309062	-0.830067	0.226411	-0.476442	-0.826653
330.5	0.119551	-1.08412	-0.213359	1.05387	-0.381626	0.0131682	0.017583	-0.292961	1.05179	0.862728	0.333638	0.651941	-1.02492	0.257467	-0.364653	-0.925783
331	0.207218	-1.21675	-0.411929	0.952742	-0.507555	-0.156093	-0.038654	-0.361957	0.917686	0.765758	0.243593	0.677157	-0.954598	0.344669	-0.401295	-0.873211
331.5	0.423391	-1.23576	-0.25748	0.91408	-0.561044	-0.0993381	-0.14546	-0.373859	0.979191	0.777385	0.185546	0.710637	-0.83147	0.403358	-0.41778	-0.789545
332	0.37903	-1.13369	-0.179188	1.05268	-0.71649	-0.186102	-0.211301	-0.275434	0.89503	0.755695	0.182651	0.637723	-1.1129	0.33977	-0.310906	-0.685721
332.5	0.251408	-0.951822	-0.394269	0.930606	-0.668336	-0.172425	-0.303405	-0.248556	0.857013	0.883294	0.242559	0.578339	-0.943497	0.417494	-0.442117	-0.679186
333	0.184602	-0.617692	-0.200181	1.09854	-0.632748	-0.129465	-0.147289	-0.238233	0.903168	0.641783	0.250959	0.652121	-0.852562	0.513804	-0.433579	-0.809363
333.5	0.127465	-0.750408	-0.130732	1.01409	-0.75083	-0.180849	-0.205116	-0.254668	1.00392	0.618338	0.278351	0.525037	-0.811881	0.462387	-0.374487	-0.700928
334	-0.0261312	-0.640296	-0.170111	0.918964	-0.757796	-0.190275	-0.304463	-0.347695	0.920928	0.587963	0.415943	0.621485	-0.880325	0.377418	-0.272103	-0.812038
334.5	0.146519	-0.482888	-0.222033	0.95483	-0.778677	-0.246173	-0.558362	-0.313273	0.840226	0.606363	0.481997	0.430031	-0.831104	0.347593	-0.266489	-0.878893
335	0.324863	-0.531558	-0.233865	0.927526	-0.741632	-0.263214	-0.496765	-0.256376	0.792381	0.516562	0.53425	0.418013	-0.703552	0.350328	-0.0786859	-0.887639
335.5	0.47131	-0.624756	-0.219338	0.784371	-0.833135	-0.293573	-0.51501	-0.291053	0.771394	0.783617	0.520411	0.30128	-0.749424	0.199245	-0.153467	-1.01939
336	0.461953	-0.668297	-0.068097	0.816891	-0.827397	-0.451396	-0.368463	-0.287667	0.652513	0.954644	0.569952	0.290143	-1.16292	0.248773	-0.208163	-1.02424
336.5	0.373992	-0.803351	-0.0759168	0.790343	-0.992367	-0.459836	-0.490536	-0.26067	0.651793	1.11977	0.537928	0.373733	-1.32203	0.203404	-0.254771	-0.8514
337	0.146681	-0.917641	-0.00910093	0.811127	-1.05967	-0.543806	-0.364396	-0.341828	0.667066	1.1051	0.586908	0.162949	-1.17991	0.0774219	-0.23093	-0.867099
337.5	-0.0682253	-1.0089	-0.0378326	0.767437	-1.19772	-0.590951	-0.347941	-0.511662	0.663106	0.922385	0.481646	0.174701	-0.971422	0.0838862	-0.36992	-1.01384
338	-0.0492832	-0.968772	-0.105449	0.594096	-1.28546	-0.592752	-0.4605	-0.495478	0.63516	1.04357	0.524434	0.170137	-0.908963	0.1941	-0.512607	-0.885388
338.5	-0.0458998	-0.901787	-0.126542	0.530811	-1.19095	-0.569665	-0.470641	-0.529041	0.680848	0.898674	0.591052	0.213628	-0.936825	0.169238	-0.453133	-0.880601
339	0.201381	-0.666057	-0.0478028	0.546477	-1.00584	-0.475997	-0.427249	-0.535499	0.627859	0.739451	0.559938	0.169352	-0.768159	0.171945	-0.348657	-0.745755
339.5	0.222632	-0.815807	0.0272398	0.474179	-0.937098	-0.495547	-0.506106	-0.560245	0.51817	0.979019	0.390433	0.199244	-0.519277	0.167566	-0.303009	-0.851753
340	0.183844	-0.793698	0.20797	0.400914	-0.841362	-0.601282	-0.559274	-0.577133	0.40244	1.21241	0.12899	0.225167	-0.344321	0.12777	-0.268934	-0.983649
340.5	0.153628	-0.897373	0.186405	0.487768	-0.983776	-0.702567	-0.299407	-0.606129	0.478696	1.09182	0.184515	-0.00440861	-0.360538	-0.00441425	-0.258692	-1.15608
341	0.175392	-1.04721	0.0749146	0.576241	-1.31937	-0.763262	-0.257581	-0.658405	0.678299	1.06579	0.175146	0.0144417	-0.41734	-0.0504513	-0.348954	-1.14263
341.5	0.191409	-1.18375	-0.0174356	0.687459	-1.52723	-0.700152	-0.128079	-0.682259	0.703882	0.782176	0.199346	-0.0845136	-0.624293	-0.0488661	-0.381856	-1.10616
342	0.0352003	-1.29564	-0.170775	0.589119	-1.47466	-0.600941	-0.255535	-0.587956	0.628203	0.743587	0.169163	-0.0299232	-0.497903	-0.113606	-0.490094	-1.11986
342.5	0.0626524	-1.33906	-0.136317	0.509774	-1.19229	-0.573791	-0.423681	-0.645739	0.632323	0.692498	0.0931022	-0.0858832	-0.930677	-0.103758	-0.504611	-1.04762
343	0.0437123	-1.42774	-0.0172791	0.358016	-1.21462	-0.607272	-0.344035	-0.696575	0.597276	0.821682	0.0810319	-0.217146	-1.28607	-0.176019	-0.563603	-1.04354
343.5	-0.0713986	-1.28441	-0.177996	0.465255	-1.17323	-0.551582	-0.296094	-0.666903	0.336529	0.787148	0.145551	-0.160264	-1.43527	-0.136949	-0.462881	-1.06033
344	-0.0161211	-1.30789	-0.0762872	0.545208	-1.12456	-0.580739	-0.131806	-0.626072	0.392293	0.538481	0.268108	-0.246178	-1.35643	-0.0162017	-0.394388	-1.06336
344.5	0.0367746	-1.22556	-0.0564206	0.532574	-1.14842	-0.507946	-0.0626503	-0.517061	0.41311	0.588698	0.217643	-0.183299	-1.34308	0.0542486	-0.436038	-1.24368
345	-0.0490937	-1.0565	-0.129226	0.580067	-1.48619	-0.570615	0.0751629	-0.545645	0.380871	0.605131	0.258785	-0.131504	-1.50083	0.000521791	-0.509835	-1.15538
345.5	0.011169	-1.00655	-0.145929	0.64276	-1.56049	-0.616263	0.112671	-0.610638	0.477442	0.660724	0.208304	-0.199864	-1.51505	-0.0997379	-0.561902	-1.03547
346	-0.202222	-0.885928	-0.277589	0.676486	-1.51725	-0.607562	0.0518127	-0.619236	0.616508	0.67848	0.126136	-0.279583	-1.03641	-0.161442	-0.534644	-1.06314
346.5	-0.35718	-0.897864	-0.230797	0.610746	-1.07603	-0.722459	0.0388247	-0.635343	0.684391	0.762409	0.115595	-0.255311	-0.523595	-0.199264	-0.445951	-0.988872
347	-0.460102	-0.935162	0.0141602	0.617929	-0.987671	-0.719548	-0.0225725	-0.590725	0.643653	0.591868	0.0364558	-0.103043	-0.609427	-0.248486	-0.36299	-0.929548
347.5	-0.498012	-1.12827	-0.02134	0.71785	-1.15825	-0.732363	-0.0061806	-0.617132	0.609356	0.371618	-0.00542698	-0.0791613	-0.749484	-0.305763	-0.283218	-0.820198
348	-0.583718	-1.21324	0.0271067	0.782447	-1.2408	-0.759002	0.00634568	-0.669764	0.556154	0.350417	-0.0208931	-0.20388	-0.722444	-0.314772	-0.428034	-0.822565
348.5	-0.434632	-1.16825	0.100404	0.842157	-1.35818	-0.720535	0.0117243	-0.576647	0.532884	0.310693	-0.0883952	-0.133871	-0.717347	-0.325967	-0.580872	-0.817715
349	-0.421659	-1.10042	0.00849275	0.820164	-1.17106	-0.689558	-0.111948	-0.645056	0.608869	0.342721	-0.128072	-0.247744	-0.817341	-0.362207	-0.787049	-0.738574
349.5	-0.331108	-0.571181	0.0611448	0.700505	-0.850587	-0.745797	-0.104296	-0.701155	0.628788	0.32863	0.0530727	-0.182501	-0.943184	-0.429752	-0.788939	-0.759056
350	-0.278474	-0.530625	-0.0444685	0.632161	-0.476414	-0.740473	-0.119895	-0.731471	0.597582	0.302212	0.0549647	-0.399742	-0.871808	-0.36269	-0.836057	-0.714753
350.5	-0.297366	-0.0816144	-0.102053	0.708697	-0.484317	-0.663556	-0.363982	-0.587737	0.640286	0.428868	0.112653	-0.201023	-0.864799	-0.257178	-0.854759	-0.769404
351	-0.567747	-0.0890968	-0.223985	0.787536	-0.914045	-0.715427	-0.42278	-0.64555	0.54364	0.68037	0.0989253	-0.287629	-0.861119	-0.329881	-0.751827	-0.751602
351.5	-0.569727	-0.231965	-0.401311	0.882275	-0.9145	-0.722992	-0.38109	-0.62866	0.469297	0.681275	-0.00402907	-0.211294	-0.81767	-0.201144	-0.674326	-0.87001
352	-0.553942	-0.552754	-0.307618	0.975285	-0.756081	-0.683721	-0.340094	-0.723506	0.511209	0.830279	-0.00163523	-0.193864	-1.20658	-0.333282	-0.644724	-0.865803
352.5	-0.594273	-0.637384	-0.209574	1.0318	-0.76427	-0.639697	-0.29272	-0.60263	0.366565	0.627471	0.0154807	-0.22954	-0.963369	-0.245403	-0.842108	-0.930092
353	-0.666256	-0.853315	-0.0808591	0.996564	-0.743741	-0.574914	-0.262679	-0.537339	0.346853	0.535266	0.0490707	-0.228318	-0.703306	-0.196555	-0.871325	-0.926166
353.5	-0.679663	-1.06198	-0.199961	0.969472	-0.890224	-0.572452	-0.26115	-0.698685	0.366823	0.389348	0.0229006	-0.363873	-0.761591	-0.237767	-0.843666	-0.912871
354	-0.617528	-1.20552	-0.411694	1.01462	-0.907691	-0.589779	-0.212249	-0.647844	0.284612	0.515176	-0.0429914	-0.313701	-0.611396	-0.356598	-0.839175	-0.818378
354.5	-0.552975	-1.08304	-0.421545	1.07365	-0.996058	-0.639782	-0.320623	-0.639787	0.296933	0.560301	-0.0969246	-0.359164	-0.482164	-0.34511	-0.906366	-0.86118
355	-0.36508	-1.09597	-0.375928	0.994839	-1.06549	-0.654029	-0.40692	-0.717401	0.360362	0.677624	-0.141546	-0.394587	-0.310195	-0.418185	-0.822294	-0.836682
355.5	-0.299811	-1.14408	-0.358837	0.850056	-1.30526	-0.712272	-0.341019	-0.683821	0.307374	0.79858	0.0149848	-0.530001	-0.284905	-0.307696	-0.774812	-0.938953
356	-0.248676	-1.23677	-0.394354	0.91367	-0.953235	-0.682612	-0.485907	-0.619997	0.194622	0.802669	0.0343713	-0.484195	-1.00434	-0.319322	-0.735945	-0.980017
356.5	-0.316819	-1.23427	-0.43788	0.845647	-0.643951	-0.703851	-0.481742	-0.589663	0.211393	0.782731	-0.0319274	-0.342783	-1.38536	-0.395024	-0.846462	-1.09062
357	-0.369815	-1.11299	-0.214716	0.828605	-0.581698	-0.789856	-0.367355	-0.5592	0.289678	0.861588	0.138788	-0.464539	-1.30087	-0.449906	-0.78098	-1.10214
357.5	-0.406404	-0.980677	-0.218647	0.780357	-0.666913	-0.775962	-0.357058	-0.516073	0.268876	0.736201	0.149012	-0.502538	-1.30793	-0.449588	-1.01922	-1.05716
358	-0.304954	-0.969895	-0.333962	0.651309	-0.871874	-0.67278	-0.373807	-0.489109	0.377687	0.844326	0.215324	-0.478571	-1.4019	-0.400838	-1.21851	-0.920723
358.5	-0.44182	-0.883845	-0.481046	0.522547	-1.02199	-0.601164	-0.365428	-0.618842	0.448548	0.849711	0.117594	-0.389847	-1.45311	-0.430564	-1.13449	-0.931071
359	-0.563482	-0.893018	-0.486862	0.584822	-1.04757	-0.663276	-0.451367	-0.595316	0.260835	0.656467	-0.0296559	-0.455981	-1.58411	-0.357817	-0.980147	-0.966247
359.5	-0.469409	-0.950462	-0.379111	0.504607	-1.10288	-0.806552	-0.419854	-0.638281	0.282765	0.566465	-0.143838	-0.43801	-1.45373	-0.457172	-1.06768	-0.988384
360	-0.487101	-1.07345	-0.421787	0.448132	-1.31577	-0.881149	-0.405587	-0.637279	0.246997	0.637804	-0.176002	-0.359233	-1.32183	-0.390448	-1.01234	-1.16425
360.5	-0.575828	-1.2431	-0.456144	0.396964	-1.33015	-0.876464	-0.336753	-0.638362	0.336018	0.666385	-0.17985	-0.503674	-1.01013	-0.432017	-0.974121	-1.13797
361	-0.83804	-1.18058	-0.389644	0.332157	-1.49263	-0.777638	-0.21381	-0.652304	0.320772	0.667217	-0.12487	-0.532318	-0.758541	-0.458563	-1.06714	-1.13489
361.5	-0.974234	-1.32137	-0.369839	0.403678	-1.68689	-0.756447	-0.309065	-0.652935	0.262162	0.533773	-0.0631566	-0.687201	-0.927818	-0.502843	-1.11716	-1.17408
362	-1.02401	-1.20015	-0.507298	0.425078	-1.51149	-0.762452	-0.374113	-0.578124	0.353171	0.127855	0.00675293	-0.603688	-0.888092	-0.555435	-1.14778	-1.24583
362.5	-1.1286	-1.17844	-0.425463	0.278969	-1.44391	-0.745634	-0.560055	-0.571822	0.245948	0.0860248	-0.0352844	-0.690448	-1.13038	-0.486936	-1.10509	-1.32812
363	-1.3163	-1.1478	-0.459848	0.28721	-1.57862	-0.704934	-0.573539	-0.538755	0.246405	0.252173	-0.0606839	-0.653417	-1.38609	-0.382843	-1.16292	-1.17509
363.5	-1.27056	-1.03059	-0.548455	0.355349	-1.41936	-0.761656	-0.651496	-0.62255	0.32622	0.127384	-0.0910764	-0.71173	-1.34977	-0.493033	-1.12327	-1.07699
364	-1.1654	-0.910583	-0.540684	0.185573	-0.981694	-0.812249	-0.786415	-0.59284	0.277297	0.167813	0.0751669	-0.639575	-1.17935	-0.508814	-1.22359	-1.16274
364.5	-1.01417	-1.11962	-0.611589	0.114922	-0.378988	-0.775282	-0.834307	-0.516525	0.288526	0.355777	-0.171454	-0.651562	-1.18324	-0.438855	-1.08126	-1.07052
365	-0.889278	-1.09959	-0.522017	0.176611	-0.314829	-0.703588	-0.768063	-0.447652	0.291001	0.478298	-0.112643	-0.623347	-1.38127	-0.525786	-1.09661	-1.17818
365.5	-0.880912	-1.11618	-0.52671	0.119818	-0.406999	-0.800136	-0.682019	-0.54866	0.286424	0.594341	-0.234281	-0.695482	-1.2666	-0.615174	-0.952603	-1.0487
366	-0.791486	-1.04109	-0.595447	0.123615	-0.523961	-0.67951	-0.576005	-0.502654	0.381366	0.706257	-0.36402	-0.736397	-1.06088	-0.608255	-0.845399	-0.979893
366.5	-0.840244	-0.898572	-0.685341	0.153233	-0.314255	-0.700947	-0.614955	-0.452667	0.477125	0.741069	-0.582769	-0.897732	-0.864668	-0.643991	-0.964413	-1.10856
367	-1.00255	-0.728655	-0.716018	0.0914624	-0.300166	-0.715241	-0.772985	-0.496026	0.488186	0.648618	-0.538524	-0.853249	-1.00506	-0.770224	-0.928543	-1.08987
367.5	-1.02479	-0.531663	-0.592463	-0.0111968	-0.529896	-0.683375	-0.682172	-0.488	0.521047	0.642544	-0.406377	-0.706581	-0.9548	-0.691984	-0.64503	-1.06054
368	-1.03466	-0.412992	-0.517643	0.0634708	-0.715295	-0.653824	-0.675817	-0.480635	0.360738	0.695822	-0.337716	-0.761674	-0.993905	-0.726675	-0.561721	-1.04613
368.5	-1.10927	-0.430578	-0.420223	0.00189842	-0.695697	-0.610487	-0.703413	-0.524843	0.277452	0.525519	-0.214939	-0.775452	-1.04922	-0.758885	-0.543225	-1.06013
369	-1.39081	-0.335636	-0.499341	-0.0511061	-0.612493	-0.682932	-0.795155	-0.68517	0.194615	0.642688	-0.318357	-0.778089	-1.07485	-0.814246	-0.727549	-1.17929
369.5	-1.50893	-0.259589	-0.570974	-0.136554	-0.614803	-0.765938	-0.79826	-0.679001	0.367973	0.455346	-0.305319	-0.441234	-1.29247	-0.593147	-0.79661	-1.04911
370	-1.2308	-0.335091	-0.568874	0.0634123	-0.75519	-0.743359	-0.785865	-0.782041	0.509008	0.602847	-0.440476	-0.629304	-1.38136	-0.58012	-0.799223	-1.12006
370.5	-0.992865	-0.263329	-0.520263	-0.0485244	-1.0376	-0.757345	-0.809682	-0.77476	0.359972	0.65615	-0.486845	-0.496983	-1.23214	-0.612163	-0.788316	-1.20996
371	-0.864892	-0.522364	-0.545323	-0.143745	-1.10974	-0.615439	-0.796197	-0.669721	0.328418	0.665321	-0.436127	-0.52355	-1.19663	-0.644308	-0.748813	-1.06367
371.5	-0.855705	-0.800432	-0.503804	-0.0874845	-1.1313	-0.680474	-0.695847	-0.775762	0.35977	0.465381	-0.398412	-0.357308	-1.24833	-0.667838	-0.637919	-1.02043
372	-0.82126	-1.0728	-0.400839	-0.176049	-1.08975	-0.622929	-0.651688	-0.703414	0.315888	0.412901	-0.360552	-0.428968	-1.59802	-0.696587	-0.737801	-0.934174
372.5	-0.89517	-1.34404	-0.400205	-0.227316	-0.911373	-0.660531	-0.656462	-0.767966	0.268874	0.238672	-0.436367	-0.295941	-1.24986	-0.822193	-0.696903	-1.0285
373	-0.950007	-1.46436	-0.265897	-0.292627	-0.738506	-0.647457	-0.565886	-0.836605	0.336845	0.116085	-0.426417	-0.481422	-1.01812	-0.820257	-0.723796	-1.00698
373.5	-0.978783	-1.36945	-0.266119	-0.232364	-0.607181	-0.644439	-0.419903	-0.83608	0.376398	0.232597	-0.33477	-0.628201	-0.950583	-0.646785	-0.707797	-0.944769
374	-1.13586	-1.36259	-0.2794	-0.151601	-0.775254	-0.756684	-0.500107	-0.804567	0.278393	0.248812	-0.427345	-0.465092	-0.925575	-0.715692	-0.79218	-1.04083
374.5	-1.16583	-1.16747	-0.431352	-0.196539	-0.920901	-0.661318	-0.414336	-0.73553	0.296146	0.241464	-0.399257	-0.467098	-0.940099	-0.649224	-0.749728	-1.00951
375	-1.04614	-1.19527	-0.499682	-0.10592	-0.712575	-0.614678	-0.539722	-0.788051	0.361441	0.159897	-0.380582	-0.350526	-0.675086	-0.618259	-0.691194	-1.13244
375.5	-1.13323	-1.18424	-0.431549	-0.258694	-0.655005	-0.608273	-0.614806	-0.843064	0.361314	0.143567	-0.235564	-0.317676	-0.71449	-0.533493	-0.565692	-1.1082
376	-1.29271	-1.2811	-0.343762	-0.227597	-0.31723	-0.594758	-0.727468	-0.735081	0.243788	0.222558	-0.304992	-0.248439	-1.32954	-0.449216	-0.506012	-1.12286
376.5	-1.16737	-1.23479	-0.372543	-0.27474	-0.526275	-0.569235	-0.697752	-0.82564	0.192549	0.31733	-0.514188	-0.164822	-1.57728	-0.532031	-0.552023	-1.10821
377	-1.29854	-1.32952	-0.404043	-0.459995	-0.618151	-0.53118	-0.619086	-0.747413	0.241287	0.264914	-0.59548	-0.262749	-1.39628	-0.506792	-0.69468	-1.06027
377.5	-1.39222	-1.47643	-0.43436	-0.489587	-0.887504	-0.753378	-0.563627	-0.853641	0.1183	0.248999	-0.584423	-0.342237	-1.34145	-0.450745	-0.737166	-0.954813
378	-1.52982	-1.57488	-0.496389	-0.511945	-1.05819	-0.694973	-0.656683	-0.894457	0.225002	0.349238	-0.430038	-0.247509	-1.76412	-0.416628	-0.538969	-0.880896
378.5	-1.58778	-1.68461	-0.764001	-0.495342	-0.942878	-0.660674	-0.712786	-0.832026	0.234647	0.316264	-0.466858	-0.241827	-1.69071	-0.403788	-0.550847	-0.938753
379	-1.43593	-1.58496	-0.709841	-0.521651	-0.639459	-0.73024	-0.716579	-0.865472	0.217907	0.311798	-0.506968	-0.283215	-1.63107	-0.434407	-0.551565	-0.915181
379.5	-1.40922	-1.43512	-0.565451	-0.628107	-0.194912	-0.692406	-0.68141	-1.09854	0.116715	0.36926	-0.333739	-0.227682	-1.18977	-0.443426	-0.554937	-1.03549
380	-1.36703	-1.3095	-0.469007	-0.598952	-0.26233	-0.82263	-0.655512	-1.09467	0.135938	0.48666	-0.443495	-0.0191756	-0.809622	-0.598015	-0.605505	-1.15525
380.5	-1.18511	-1.24853	-0.424979	-0.654335	-0.533522	-0.789309	-0.487162	-1.00926	0.257324	0.53835	-0.477527	-0.100679	-0.570875	-0.532691	-0.781764	-1.10634
381	-0.924511	-1.24691	-0.530293	-0.704934	-0.627478	-0.748632	-0.465213	-0.984996	0.243508	0.541065	-0.430563	-0.0744091	-0.690447	-0.519007	-0.777661	-1.12612
381.5	-0.888831	-1.10075	-0.470342	-0.773098	-0.906715	-0.777506	-0.397307	-0.926126	0.181737	0.445604	-0.457634	-0.270411	-0.754351	-0.58696	-0.552328	-1.14476
382	-1.20198	-0.853217	-0.449165	-0.773102	-1.08762	-0.949297	-0.482175	-1.01145	0.088081	0.383528	-0.416277	-0.156951	-0.554625	-0.533557	-0.632271	-1.02124
382.5	-1.4275	-0.810823	-0.575331	-0.79021	-1.22161	-1.02414	-0.402672	-1.07355	0.189021	0.412958	-0.547771	-0.219416	-0.700122	-0.58877	-0.474287	-1.00001
383	-1.38764	-0.751652	-0.661622	-0.944054	-1.20784	-0.983979	-0.526553	-0.920964	0.214674	0.220293	-0.556339	-0.208208	-0.920482	-0.574961	-0.5173	-1.18525
383.5	-1.29335	-0.487636	-0.895692	-0.90552	-1.08061	-1.02185	-0.609426	-0.861214	0.0642873	0.0263838	-0.583078	-0.09625	-0.963956	-0.483853	-0.529078	-1.23799
384	-1.34346	-0.357292	-0.837312	-0.947078	-0.847412	-0.918396	-0.515485	-0.916975	0.0428334	-0.0979163	-0.519387	-0.229818	-1.09383	-0.603557	-0.636347	-1.19715
384.5	-1.33325	-0.392847	-0.674955	-0.839112	-0.389625	-0.913481	-0.443043	-0.962541	0.086571	-0.0294726	-0.538456	-0.215755	-1.26073	-0.515605	-0.691388	-1.28122
385	-1.16008	-0.448508	-0.627249	-0.79152	-0.478873	-0.93899	-0.476786	-0.971442	0.0802027	0.0410343	-0.420887	-0.137648	-1.45264	-0.671165	-0.813839	-1.34514
385.5	-1.15044	-0.536906	-0.613341	-0.830042	-0.635467	-0.866538	-0.465712	-1.10204	0.116942	0.29409	-0.442859	-0.116687	-1.21988	-0.671106	-0.7255	-1.28678
386	-1.19759	-0.877818	-0.60642	-0.785302	-1.042	-0.92037	-0.45876	-1.07126	0.222067	0.326783	-0.45026	-0.166244	-0.630058	-0.8139	-0.81597	-1.22857
386.5	-1.20006	-1.08563	-0.496946	-0.731542	-1.04219	-0.938804	-0.577444	-1.10425	0.185604	0.38524	-0.52549	-0.0814948	-0.262369	-0.808021	-0.850961	-1.14047
387	-1.43769	-1.39059	-0.630797	-0.795187	-1.0314	-1.08229	-0.676172	-1.03394	0.110762	0.233893	-0.410082	0.0761041	-0.438165	-0.8407	-0.948496	-1.20662
387.5	-1.45032	-1.49603	-0.629806	-0.795582	-0.823515	-1.09796	-0.565176	-0.983058	0.177271	0.263697	-0.379769	0.208562	-0.548349	-0.740018	-0.885573	-1.2428
388	-1.24401	-1.28202	-0.657215	-0.789599	-0.356326	-1.09022	-0.577216	-1.02645	0.177604	0.258307	-0.436229	0.10184	-0.565293	-0.723843	-0.748783	-1.31225
388.5	-1.31637	-0.92472	-0.647985	-0.597744	-0.17996	-1.18478	-0.702664	-1.03342	0.162976	0.312916	-0.498331	0.168889	-0.530037	-0.605911	-0.893922	-1.24531
389	-1.30045	-0.943879	-0.733485	-0.673345	-0.316428	-1.1235	-0.666599	-1.21033	0.21421	0.540546	-0.49131	0.162325	-0.497768	-0.705015	-0.917556	-1.21974
389.5	-1.18463	-0.822411	-0.801841	-0.729596	-0.413416	-1.16187	-0.563944	-1.27971	0.172134	0.621957	-0.511995	0.255706	-0.72085	-0.674114	-0.955945	-1.2204
390	-1.07357	-0.863939	-0.85039	-0.770874	-0.792825	-1.21308	-0.572049	-1.29965	0.206792	0.622544	-0.486108	-0.0337206	-0.976948	-0.778289	-0.861005	-1.04919
390.5	-0.981974	-0.631127	-0.724051	-0.724173	-0.827409	-1.1757	-0.645882	-1.21625	0.146055	0.686138	-0.501478	0.29252	-0.98378	-0.739421	-0.890931	-0.971685
391	-0.980427	-0.685344	-0.634486	-0.686545	-0.752609	-1.14116	-0.660391	-1.22832	0.0248943	0.690682	-0.520646	0.188688	-1.06776	-0.572037	-0.963675	-1.11361
391.5	-0.841798	-0.7698	-0.714095	-0.663845	-0.394988	-1.12081	-0.570876	-1.22497	-0.0152807	0.758825	-0.437939	0.250861	-1.09807	-0.615063	-0.947964	-1.16801
392	-0.785614	-0.881298	-0.660395	-0.586241	-0.253815	-1.15118	-0.579277	-1.15712	-0.15997	0.935258	-0.393907	0.177957	-1.43303	-0.679373	-1.03447	-1.24352
392.5	-0.994098	-0.641864	-0.580693	-0.638065	-0.17617	-1.20219	-0.399463	-1.24767	-0.34964	0.966041	-0.44511	0.292703	-1.09774	-0.705772	-0.964286	-1.02454
393	-1.34475	-0.321476	-0.560669	-0.746654	-0.126002	-1.15998	-0.392283	-1.22995	-0.146213	1.08386	-0.433738	0.115848	-0.761841	-0.837863	-1.06517	-0.970651
393.5	-1.48849	-0.418084	-0.425097	-0.780408	-0.150189	-1.11476	-0.274622	-1.15397	0.00581286	1.28651	-0.488499	0.191659	-0.612001	-0.737296	-0.974697	-0.975185
394	-1.62052	-0.653627	-0.494169	-0.641403	-0.33226	-1.20186	-0.300538	-1.12745	-0.0785712	1.48141	-0.393848	0.330638	-0.453731	-0.716798	-1.04143	-0.98466
394.5	-1.82933	-0.794676	-0.461082	-0.600714	-0.438622	-1.16797	-0.292343	-1.07609	-0.185236	1.24012	-0.466306	0.211558	-0.425983	-0.65501	-1.06064	-0.980903
395	-1.83749	-1.01427	-0.510375	-0.617802	-0.0994364	-1.15804	-0.315566	-1.08091	-0.194094	0.912704	-0.60436	0.302067	-0.264806	-0.657519	-0.72458	-1.07867
395.5	-1.69929	-1.1643	-0.600826	-0.605021	0.0102097	-1.27955	-0.340722	-1.09937	-0.33843	0.77035	-0.722376	0.210025	-0.228454	-0.711324	-0.873902	-1.1795
396	-1.41468	-1.13296	-0.427631	-0.618587	0.12195	-1.20562	-0.412843	-1.11971	-0.451177	0.726966	-0.717823	0.422064	-0.583508	-0.718264	-0.908487	-1.19125
396.5	-1.39232	-1.05057	-0.359474	-0.587545	-0.290976	-1.159	-0.181417	-1.15676	-0.512526	0.633719	-0.752763	0.222817	-1.07857	-0.738082	-1.0283	-1.09939
397	-1.41836	-0.930832	-0.308164	-0.688949	-0.551126	-1.10183	-0.0086423	-1.11769	-0.433336	0.643851	-0.738014	0.117165	-0.796041	-0.691508	-0.958366	-1.01609
397.5	-1.32111	-0.95101	-0.279451	-0.775448	-0.481309	-1.11126	0.0523524	-1.02765	-0.41519	0.471094	-0.761416	0.176305	-0.597533	-0.57778	-0.918814	-1.07109
398	-1.07978	-1.00698	-0.421461	-0.714535	-0.4969	-0.996867	-0.106671	-1.07134	-0.349269	0.573968	-0.784625	0.0915783	-0.650638	-0.57258	-0.937942	-1.02182
398.5	-1.07652	-1.23175	-0.501797	-0.63356	-0.601181	-0.97334	-0.177782	-1.11244	-0.495881	0.630071	-0.626998	0.140086	-0.738774	-0.556182	-0.798489	-1.07618
399	-0.945942	-1.29892	-0.223284	-0.736911	-0.438688	-1.03256	-0.130631	-1.17103	-0.590596	0.559253	-0.545484	0.195725	-0.657443	-0.603105	-0.876942	-1.03153
399.5	-1.05671	-1.33921	-0.124718	-0.799377	-0.498098	-0.993778	-0.241869	-1.14654	-0.520212	0.494479	-0.463612	0.099152	-0.457229	-0.624276	-0.84444	-1.12646
400	-1.07185	-1.29998	-0.0773392	-0.750062	-0.466358	-1.07412	-0.206081	-1.08951	-0.540127	0.481639	-0.445838	0.209643	-0.337536	-0.765619	-0.828273	-1.29422
