# Supplementary material for: MEP Latencies Predict the Neuromodulatory Effect of cTBS Delivered to the Ipsilateral and Contralateral Sensorimotor Cortex
Source: PLoS One. 2015 Aug 11;10(8):e0133893. doi: 10.1371/journal.pone.0133893 (PMC4532482; doi:10.1371/journal.pone.0133893)
Supplement: S1 Dataset — MEP, SEP and TEP data were converted to .xls format from .mat format. (ZIP) [file pone.0133893.s001.zip › S1 Dataset_xlsx/SEP PAAP CON T0.xlsx]

## Sheet: SEP
t [ms]	sub01	sub02	sub03	sub04	sub05	sub06	sub07	sub08	sub09	sub10	sub11	sub12	sub13	sub14	sub15	sub16
-250	1.66872	0.724503	1.895	2.17676	2.11444	0.00711301	-0.840304	0.707492	1.97135	0.0823705	-0.484655	0.555793	0.220226	-0.685676	0.242264	-0.749631
-249.5	1.74715	0.808631	1.85142	2.1775	2.0451	0.0231282	-0.612077	0.738113	2.09204	-0.226927	-0.540531	0.375222	0.196081	-0.586052	0.192029	-0.747274
-249	1.78551	0.743953	1.98445	2.25097	2.08738	0.158717	-0.430298	0.762705	2.09776	-0.679616	-0.53715	0.383934	0.308026	-0.739034	0.373035	-0.718489
-248.5	1.71835	0.742637	1.95152	2.30815	2.09326	0.220147	-0.0802005	0.742648	1.92675	-0.878655	-0.515239	0.405755	0.241089	-0.776818	0.549907	-0.774657
-248	1.75329	0.89409	2.001	2.20612	2.04936	0.221666	0.168403	0.781986	1.94176	-0.694359	-0.421129	0.498384	0.119524	-1.0267	0.551706	-0.592422
-247.5	1.85757	0.936014	1.95586	2.2906	2.06381	0.304646	-0.110059	0.819068	1.84611	-0.267298	-0.24611	0.781371	0.207785	-1.16132	0.479295	-0.631086
-247	1.82897	0.904547	1.91392	2.26088	2.01476	0.293209	-0.180612	1.01114	1.8477	0.191817	-0.254914	0.996745	0.143488	-1.20639	0.41233	-0.674733
-246.5	1.80229	0.821116	1.94868	2.23489	2.04926	0.325437	-0.172754	1.01963	1.9764	0.434256	-0.246602	1.0175	0.122773	-0.799958	0.381434	-0.558374
-246	1.85655	0.843655	2.00031	2.21058	2.02024	0.277867	-0.263098	1.00074	1.97985	0.491707	-0.209875	1.1822	-0.0313998	-0.534188	0.30816	-0.509528
-245.5	1.8485	0.955691	1.7718	2.1923	2.08575	0.191917	-0.337365	1.02396	1.91167	0.270336	-0.0643235	0.987168	-0.038313	-0.443307	0.343465	-0.51511
-245	1.85495	0.860995	1.69422	2.24569	2.04413	0.199333	-0.161933	0.916141	2.02876	-0.0121575	-0.101649	1.07526	0.0556865	-0.484504	0.385051	-0.545276
-244.5	1.8039	0.682741	1.57172	2.24757	1.97339	0.311736	-0.129468	0.87411	2.01172	-0.23332	-0.185935	1.01613	0.153583	-0.558314	0.234946	-0.724028
-244	1.86313	0.729091	1.65978	2.26929	2.1187	0.323507	-0.183239	1.01559	2.00166	-0.489473	-0.207257	0.998806	0.225259	-0.652794	0.322363	-0.673171
-243.5	1.99977	0.928517	1.80737	2.27544	2.09892	0.44482	-0.139585	1.05601	1.99965	-0.761316	-0.132491	0.913042	0.193479	-0.735814	0.430689	-0.791198
-243	1.91637	0.96631	1.80237	2.19404	2.13974	0.314799	-0.144954	0.935407	2.05178	-0.94818	-0.190478	0.716259	0.18653	-0.815176	0.631894	-0.564978
-242.5	1.84176	0.782562	1.78612	2.18942	2.32668	0.248414	-0.166297	1.11561	1.94392	-1.3049	-0.256249	0.677548	0.143121	-0.560303	0.907145	-0.631531
-242	1.73385	0.753047	1.69914	2.14055	2.32066	0.38443	-0.252958	1.23216	1.96656	-1.66237	-0.265325	0.809846	0.128823	-0.330056	1.07772	-0.566549
-241.5	1.6055	0.663428	1.72553	2.13691	2.35651	0.514383	-0.230834	1.14195	2.0251	-1.76923	-0.333376	0.9944	-0.0790662	-0.205968	1.22607	-0.835144
-241	1.67403	0.66435	1.62421	2.20073	2.38688	0.486123	-0.320788	1.17327	1.98376	-1.44809	-0.190298	1.04433	0.0151787	-0.061639	1.42144	-0.665307
-240.5	1.72372	0.722708	1.83725	2.15223	2.39153	0.559254	-0.18755	1.11316	2.03868	-1.00578	-0.192645	1.08446	0.0698007	-0.0536244	1.40752	-0.5572
-240	1.90019	0.854917	1.76092	2.20398	2.38539	0.613217	-0.330765	1.09631	1.96576	-0.69435	-0.1703	0.944407	0.17821	-0.348846	1.20518	-0.672171
-239.5	1.92379	0.835256	1.40236	2.207	2.47683	0.610752	-0.343394	1.09965	2.06152	-0.598056	-0.215791	0.842383	0.1023	-0.369377	0.938705	-0.6942
-239	1.96007	0.773634	1.42007	2.16622	2.53511	0.524645	-0.385159	1.05601	2.07297	-0.692045	-0.0858532	0.84169	0.15645	-0.42638	0.786379	-0.513374
-238.5	1.95555	0.768345	1.58088	2.14713	2.52779	0.56234	-0.634828	1.08061	2.04793	-0.72776	-0.119109	0.667676	0.122009	-0.256932	0.808314	-0.529907
-238	1.99842	0.825027	1.77749	2.23614	2.54718	0.592005	-0.741158	0.97478	2.17168	-0.401697	-0.0725642	0.646087	0.0980266	-0.120649	0.777359	-0.547853
-237.5	1.87403	0.642764	1.71766	2.33576	2.48206	0.570615	-0.454471	0.963178	2.22303	0.00498194	0.0510551	0.692466	0.225782	0.15825	0.763593	-0.50578
-237	1.93188	0.476247	1.65268	2.29379	2.60295	0.535855	-0.365992	0.944565	2.32749	0.0217037	0.0112204	0.642068	0.173267	0.101575	0.835999	-0.470155
-236.5	2.02877	0.591487	1.5103	2.31631	2.65772	0.612585	-0.413772	0.806719	2.31223	-0.213466	0.0599699	0.624307	0.260745	-0.114037	0.970519	-0.589076
-236	2.0741	0.65644	1.38555	2.16729	2.55751	0.530193	-0.581419	0.873817	2.28531	-0.560928	-0.127716	0.590762	0.040835	-0.202999	1.16566	-0.59246
-235.5	2.08785	0.787743	1.45079	2.0888	2.52976	0.556223	-0.404286	0.881479	2.16386	-0.717691	-0.17697	0.660159	0.0911227	-0.280287	1.0663	-0.557288
-235	2.07775	0.849179	1.47847	2.05449	2.62238	0.660349	-0.414563	0.89015	2.1001	-0.802239	-0.0675423	0.834241	0.115231	-0.18642	0.951029	-0.504849
-234.5	1.94233	0.796999	1.55944	2.13721	2.69237	0.548152	-0.41584	0.922782	2.07697	-1.21132	-0.198869	0.837631	0.183811	-0.0639247	0.93872	-0.54487
-234	2.02493	0.741745	1.57396	2.147	2.73339	0.436978	-0.269463	0.924526	2.08394	-1.41583	-0.019012	0.75664	0.105786	0.00945111	0.971174	-0.58921
-233.5	1.94076	0.515929	1.56255	2.32026	2.78713	0.520298	-0.288069	0.806163	2.04944	-1.55015	0.104595	0.825401	0.114148	0.0578107	0.860792	-0.473087
-233	1.94513	0.386405	1.65848	2.42706	2.76646	0.607627	-0.552177	0.820216	2.10145	-1.77767	-0.000441445	0.892476	0.0689494	0.107933	0.780886	-0.524306
-232.5	1.9953	0.299069	1.63723	2.36051	2.74617	0.671237	-0.546107	0.812213	2.07456	-1.9815	-0.0658917	0.751087	0.235572	-0.108942	0.685183	-0.479886
-232	1.90178	0.384497	1.70955	2.43712	2.74845	0.697855	-0.406002	0.69507	2.10396	-1.63994	-0.294606	0.643491	0.332684	-0.363106	0.662721	-0.539394
-231.5	1.95243	0.37144	1.664	2.43298	2.63692	0.623953	-0.186432	0.637743	2.06873	-1.40305	-0.242841	0.850759	0.395351	-0.559256	0.614654	-0.319723
-231	1.98587	0.334916	1.56856	2.30473	2.76891	0.556517	-0.0171957	0.623948	2.05036	-1.35257	-0.456117	0.933019	0.274825	-0.605809	0.584586	-0.0723395
-230.5	1.97364	0.315414	1.4438	2.16031	2.88312	0.617088	-0.169099	0.766892	2.04077	-1.22744	-0.573202	0.982525	0.170848	-0.599637	0.391462	-0.0941286
-230	1.9214	0.270936	1.35343	2.11946	2.88167	0.51109	-0.532291	0.592743	2.0889	-1.036	-0.584389	0.967097	0.129509	-0.182595	0.605809	0.129749
-229.5	2.01706	0.336835	1.47515	2.12613	2.92938	0.541449	-0.613312	0.54808	2.15348	-0.739522	-0.415032	0.831946	0.118195	-0.181269	0.642944	0.149483
-229	2.06792	0.433975	1.45972	2.18082	3.01605	0.516277	-0.695732	0.439555	2.18475	-0.607543	-0.389091	0.751318	0.262001	-0.381829	0.627389	0.0570101
-228.5	2.12542	0.592597	1.43971	2.15844	2.91164	0.550218	-0.674518	0.478536	2.19763	-0.703152	-0.324016	0.840868	0.370524	-0.528564	0.691342	-0.017022
-228	2.10123	0.563546	1.3652	2.00563	2.96962	0.490171	-0.638957	0.446742	2.08383	-0.742705	-0.37838	0.919406	0.276605	-0.660689	0.742318	0.203294
-227.5	2.16351	0.576596	1.44418	1.84864	2.94641	0.50514	-0.76112	0.463616	2.04504	-1.07801	-0.50723	0.917928	0.234798	-0.832455	0.664391	0.178956
-227	2.06191	0.538042	1.52752	1.9418	2.92052	0.587339	-0.757996	0.512567	2.19414	-1.20815	-0.414686	0.985708	0.267218	-0.819272	0.753172	0.210871
-226.5	2.05477	0.519095	1.74402	1.95845	2.9258	0.602062	-0.765809	0.599821	2.30537	-1.12384	-0.140859	1.03728	0.283385	-0.417549	0.861516	0.284854
-226	1.89008	0.618342	1.79972	1.99842	3.06361	0.646501	-0.689805	0.53436	2.1289	-0.619729	-0.251031	0.968386	0.275727	-0.210312	0.725565	0.280677
-225.5	1.88671	0.740543	1.79066	1.97222	3.05828	0.609221	-0.813722	0.347591	2.12114	-0.16008	-0.246924	0.865376	0.212076	-0.22785	0.74505	0.198569
-225	1.9359	0.84591	1.69264	2.02722	3.09322	0.484429	-0.598555	0.236867	2.06376	-0.161249	-0.368979	0.786939	0.332016	-0.335408	0.712474	0.108525
-224.5	1.95065	0.900533	1.45471	1.7807	3.13229	0.669974	-0.387231	0.253011	2.052	-0.395025	-0.497512	0.69887	0.45125	-0.227568	0.626427	0.0785875
-224	1.83349	0.689488	1.48116	1.74841	3.20122	0.701176	-0.265382	0.259431	2.07304	-0.718144	-0.598222	0.604918	0.552894	-0.373462	0.557435	0.00959795
-223.5	1.83716	0.552412	1.5743	1.70323	3.12681	0.79315	-0.210893	0.327647	2.13881	-1.0401	-0.603543	0.628799	0.547276	-0.553884	0.501536	-0.0836232
-223	1.73858	0.526368	1.50619	1.80163	3.11726	0.767528	-0.116465	0.523596	2.10527	-1.18675	-0.566799	0.625531	0.612198	-0.537506	0.510523	0.100034
-222.5	1.69776	0.422944	1.45292	1.7576	3.11967	0.709622	-0.12789	0.460411	2.16071	-1.19794	-0.501133	0.528485	0.604143	-0.252273	0.708135	0.156408
-222	1.62501	0.315018	1.41345	1.73632	3.15532	0.799416	-0.210679	0.460765	2.13596	-1.12874	-0.324227	0.532898	0.646067	-0.186794	0.781378	0.0881364
-221.5	1.56345	0.345279	1.25416	1.82529	3.22559	0.747821	-0.315319	0.480325	2.15532	-1.05758	-0.432595	0.533904	0.754704	-0.0350181	0.904705	-0.221126
-221	1.6625	0.281529	1.38657	1.85977	3.16755	0.70833	-0.272615	0.373444	2.09961	-1.20691	-0.341797	0.442777	0.868868	-0.00306044	0.888293	-0.109334
-220.5	1.58795	0.251776	1.35824	1.64318	3.16618	0.858238	-0.302705	0.420016	2.20655	-1.2999	-0.359689	0.467459	0.869976	-0.205983	1.11984	-0.138324
-220	1.61416	0.123344	1.53535	1.60246	3.15645	0.819935	-0.272564	0.35289	2.1443	-1.25311	-0.412186	0.590581	0.896735	-0.34054	0.954959	-0.209154
-219.5	1.65674	0.141407	1.50281	1.60007	3.22891	0.923031	-0.31957	0.299266	2.08145	-1.35789	-0.563196	0.661582	0.826937	-0.422431	0.839849	-0.0327796
-219	1.65701	0.242105	1.44449	1.54812	3.11249	0.777373	-0.461342	0.322808	2.04739	-1.29249	-0.564983	0.563767	0.731856	-0.441615	0.774357	0.148323
-218.5	1.73891	0.306832	1.32384	1.45497	3.04457	0.912296	-0.560818	0.214034	2.12473	-1.35478	-0.439376	0.373992	0.71467	-0.250315	0.731446	0.257303
-218	1.68769	0.48634	1.36075	1.49115	3.14364	0.928975	-0.794888	0.318974	2.08548	-1.49435	-0.193135	0.427939	0.767535	0.0766803	0.966515	0.200528
-217.5	1.67706	0.584204	1.36114	1.44408	3.32663	0.971659	-0.574441	0.20735	2.16073	-1.83512	-0.0349839	0.654715	0.753497	0.273187	0.934045	0.125388
-217	1.62276	0.608934	1.25594	1.45792	3.15216	0.937089	-0.479846	0.247359	2.17874	-1.66113	-0.0693377	0.57658	0.810771	0.233615	0.671846	0.129776
-216.5	1.54616	0.564185	1.05677	1.5268	3.15626	0.918707	-0.771728	0.343011	2.0622	-1.2318	-0.0499481	0.519	0.580676	-0.165359	0.743781	-0.0947715
-216	1.65379	0.417872	1.08909	1.5434	3.10997	0.910374	-0.781265	0.299288	2.14886	-0.855848	-0.314313	0.323269	0.739575	-0.295971	0.827464	-0.257564
-215.5	1.64293	0.259725	1.29323	1.45794	3.22024	0.963168	-0.589312	0.349924	2.13085	-0.339885	-0.408142	0.372257	0.776786	-0.296292	0.725741	-0.204951
-215	1.53756	0.239705	1.35538	1.45074	3.27974	0.905044	-0.678757	0.452885	2.05694	-0.0963679	-0.543011	0.442225	0.808792	-0.227344	0.554908	-0.295648
-214.5	1.57263	0.211825	1.44802	1.52505	3.30776	0.927253	-0.906142	0.401116	2.02479	-0.0332395	-0.604902	0.403858	0.817795	-0.0724485	0.648745	-0.304872
-214	1.66189	0.238794	1.39736	1.63009	3.257	0.921583	-0.720867	0.438776	2.0385	-0.3746	-0.665655	0.571703	0.942592	0.0227267	0.660945	-0.313148
-213.5	1.64039	0.152165	1.37846	1.60111	3.33967	0.78521	-0.650073	0.310219	2.15019	-0.804485	-0.737793	0.685967	1.05141	0.143958	0.611195	-0.197109
-213	1.75705	0.191087	1.20175	1.65046	3.21521	0.904598	-0.589919	0.229324	2.06239	-1.06633	-0.604911	0.78374	1.17768	0.0455395	0.678409	-0.391904
-212.5	1.81624	0.139866	1.16235	1.5563	3.32216	0.964653	-0.63502	0.147857	2.02409	-0.953081	-0.57395	0.914641	1.03238	-0.144713	0.688864	-0.320082
-212	1.89401	0.206458	1.22922	1.50573	3.15561	0.955473	-0.741086	0.0836313	1.96965	-0.629448	-0.407138	0.951261	0.995741	-0.219517	0.631745	-0.233717
-211.5	1.82322	0.153996	1.31439	1.5234	3.16025	0.916812	-0.660592	0.171148	2.01579	-0.560283	-0.34967	0.91351	1.01773	-0.537405	0.465295	-0.0563607
-211	1.80598	0.19953	1.38364	1.53309	3.08019	0.976351	-0.873378	0.187956	1.9706	-1.1075	-0.497045	1.0086	1.01454	-0.571486	0.460231	0.118403
-210.5	1.83947	0.338037	1.26526	1.43017	3.15139	0.874593	-0.802147	0.121862	1.98626	-1.81667	-0.338166	1.05333	1.06348	-0.392545	0.549087	0.272528
-210	1.85439	0.410042	1.22145	1.51139	3.07319	0.870023	-0.759413	0.195898	1.9104	-2.21156	-0.539582	0.935825	1.09438	-0.0930615	0.516674	0.456684
-209.5	1.76476	0.406135	1.28907	1.60223	3.1243	0.846971	-0.56184	0.168682	2.02556	-2.27589	-0.684799	0.812957	1.15641	-0.140209	0.389258	0.756617
-209	1.7534	0.539827	1.49215	1.52336	3.05174	0.854723	-0.770495	0.0999039	2.04853	-1.92955	-0.970766	0.600004	1.11554	-0.280158	0.403859	0.751373
-208.5	1.79564	0.520645	1.58108	1.45374	2.9615	0.896627	-0.662	0.0709562	1.91469	-1.334	-0.910329	0.631861	0.959215	-0.455964	0.608068	0.652937
-208	1.70977	0.593069	1.34485	1.44814	2.8454	0.899258	-0.677409	0.11325	1.88897	-0.968979	-0.724345	0.520335	1.02725	-0.654974	0.692047	0.637491
-207.5	1.65708	0.592979	1.28963	1.41447	2.92345	0.893036	-0.978256	0.0543861	1.88448	-1.26686	-0.554936	0.425628	0.895577	-0.934531	0.951614	0.594615
-207	1.60473	0.644844	1.4557	1.3658	2.92784	0.791475	-0.970419	0.163027	1.90339	-1.61517	-0.416512	0.365728	0.902084	-0.983838	0.937793	0.59645
-206.5	1.61272	0.564827	1.5951	1.42366	2.75089	0.953247	-0.698778	0.102747	1.98142	-1.83987	-0.372949	0.358462	0.864958	-0.67134	0.953667	0.619972
-206	1.4961	0.385291	1.64852	1.36882	2.584	0.848266	-0.485069	0.183192	1.99889	-2.20059	-0.329031	0.437296	0.881781	-0.45398	1.11456	0.562612
-205.5	1.52065	0.263981	1.43094	1.49663	2.48576	0.892207	-0.444889	0.151331	2.01518	-2.23926	-0.338328	0.554954	1.04939	-0.459515	0.898883	0.460754
-205	1.62802	0.133526	1.2834	1.38971	2.54991	0.916056	-0.282579	0.0472136	2.09888	-1.95914	-0.395429	0.948584	1.06553	-0.476026	0.847994	0.437742
-204.5	1.58271	0.288568	1.19413	1.39492	2.4459	0.904379	-0.330071	-0.0150913	2.07864	-1.48966	-0.431825	0.848849	0.927982	-0.583105	0.672984	0.273201
-204	1.50107	0.402712	1.1874	1.32031	2.53609	0.876159	-0.397292	-0.0557771	2.00573	-1.10222	-0.550668	0.768007	0.894235	-0.79122	0.629333	0.349691
-203.5	1.5921	0.34098	1.23486	1.3441	2.45618	0.906978	-0.345684	-0.0235218	1.90969	-0.926643	-0.496692	0.664382	0.965592	-0.939266	0.672115	0.322247
-203	1.5322	0.280479	1.22357	1.28905	2.48516	0.885483	-0.231251	-0.0029028	2.0088	-0.774296	-0.492733	0.666583	1.10071	-0.956001	0.679713	0.450565
-202.5	1.50264	0.251293	1.42445	1.15967	2.61262	0.914632	-0.0933884	-0.0440865	1.93072	-1.00363	-0.504888	0.627926	1.28762	-0.861114	0.625684	0.517775
-202	1.44386	0.112633	1.26076	1.12777	2.61671	0.994912	-0.0753993	0.0159236	1.86101	-1.09664	-0.315358	0.723592	1.3826	-0.735773	0.524787	0.365846
-201.5	1.34474	0.0454604	1.30838	1.16277	2.55721	1.0136	-0.282756	0.00348008	1.90401	-1.08033	-0.241102	0.654924	1.33434	-0.530823	0.607667	0.0531435
-201	1.3048	0.111935	1.46495	1.22912	2.45924	0.97557	-0.32649	0.020718	1.90364	-1.11085	-0.0112731	0.669534	1.22351	-0.449027	0.633797	0.0660236
-200.5	1.253	0.102603	1.56826	1.2139	2.31816	1.01674	-0.250679	0.0138119	1.86442	-0.898946	-0.137435	0.482727	1.08285	-0.544396	0.513845	0.0804943
-200	1.36002	0.0686147	1.50386	1.23534	2.3673	1.0067	-0.378679	-0.101642	1.93741	-0.961679	-0.137512	0.540235	1.10068	-0.84797	0.377717	0.11619
-199.5	1.35124	0.112892	1.35721	1.15448	2.42537	0.960694	-0.488199	-0.00259298	2.02438	-1.32512	-0.410704	0.646361	1.07736	-0.905333	0.202755	0.13008
-199	1.32459	0.24728	1.31956	1.03145	2.43107	0.928386	-0.430304	-0.105892	1.84351	-1.65925	-0.459932	0.75136	1.10954	-0.766376	0.0916476	0.436941
-198.5	1.36831	0.254052	1.28911	0.90286	2.41592	0.917314	-0.519054	-0.12198	1.7556	-1.93734	-0.564593	0.7975	1.09899	-0.864796	0.213821	0.475628
-198	1.25769	0.0191734	1.36438	1.0138	2.40987	0.929983	-0.646581	-0.0745369	1.7513	-1.96948	-0.505548	0.762892	1.13383	-0.696536	0.53241	0.603425
-197.5	1.39086	0.0330782	1.43915	0.933943	2.54122	1.00931	-0.543884	-0.137383	1.8346	-1.8955	-0.481793	0.735158	1.02033	-0.314944	0.796388	0.680494
-197	1.33646	0.0971081	1.2229	1.08932	2.41154	1.01925	-0.724358	-0.138085	1.83557	-1.89521	-0.406442	0.80706	1.18281	-0.425247	0.803532	0.687211
-196.5	1.34375	-0.110421	0.973929	1.08575	2.3364	1.05618	-1.04558	-0.232883	1.74733	-1.79054	-0.197812	0.756152	1.26626	-0.765517	0.572445	0.558327
-196	1.32883	-0.249665	0.92046	1.13315	2.26607	1.02455	-1.24754	-0.421697	1.7539	-1.43188	-0.259861	0.70184	1.5044	-1.06469	0.336413	0.610743
-195.5	1.40982	-0.130836	1.09047	1.29054	2.38001	1.06887	-1.1908	-0.120214	1.78978	-1.08904	-0.173048	0.751662	1.52467	-1.07803	0.0667855	0.582309
-195	1.32284	0.0770109	1.16323	1.03746	2.33927	1.14208	-1.29401	-0.147816	1.87122	-0.96037	-0.269144	0.820717	1.36428	-0.996562	-0.0652908	0.561927
-194.5	1.31447	0.0248453	1.19585	1.13003	2.17772	1.09655	-1.61523	-0.188218	1.8607	-0.929579	-0.366641	0.841366	1.33135	-0.892681	0.0377748	0.414276
-194	1.30605	0.252062	1.30297	1.1885	2.13412	1.01061	-1.39126	-0.188417	1.6884	-0.837716	-0.0822835	1.00798	1.25677	-0.668179	0.23168	0.246453
-193.5	1.33888	0.212199	1.33087	1.17384	2.1257	1.00789	-1.20011	-0.259658	1.68182	-0.955372	-0.0695099	1.0574	1.17736	-0.605825	0.582667	0.303979
-193	1.3007	0.242895	1.30881	1.21879	2.10345	1.02748	-1.13054	-0.243315	1.70894	-1.20961	-0.0707162	1.16617	1.16881	-0.821862	0.834838	0.0999328
-192.5	1.35901	0.253655	1.27149	1.2566	2.01358	1.03998	-1.10173	-0.257303	1.605	-1.40845	-0.17766	1.20293	1.07486	-1.03399	0.957202	-0.000624482
-192	1.40123	0.228289	1.27736	1.23293	2.05381	1.12756	-1.09352	-0.378602	1.53615	-1.21895	-0.190949	1.27845	1.04394	-1.1975	0.999205	-0.0148811
-191.5	1.40871	0.316981	1.27151	1.26659	2.09271	1.14322	-1.08692	-0.440127	1.57087	-0.919418	-0.1871	1.34184	1.26609	-1.49436	0.76241	0.118481
-191	1.32424	0.219247	1.16816	1.31212	2.16133	1.10652	-1.04892	-0.493615	1.56709	-1.06178	-0.440121	1.29862	1.3861	-1.52226	0.718876	0.206687
-190.5	1.40055	0.109175	0.990016	1.31425	2.18212	1.18151	-1.0244	-0.625452	1.52864	-1.21689	-0.511754	1.15105	1.45433	-1.48243	0.830509	0.213114
-190	1.4453	0.0808594	0.865237	1.29169	2.25095	1.1617	-0.97454	-0.507487	1.49923	-1.01755	-0.55935	1.15673	1.59151	-1.2261	0.69424	0.21607
-189.5	1.28086	0.112196	0.856363	1.23104	2.23313	1.16645	-0.904168	-0.658247	1.51218	-0.630259	-0.576708	1.12438	1.5657	-1.14474	0.500326	0.281653
-189	1.28874	0.209832	0.946371	1.23049	2.0201	1.08199	-1.01994	-0.608177	1.49353	-0.622238	-0.377282	1.00234	1.55057	-1.28996	0.482084	0.0572552
-188.5	1.32849	0.135306	1.04698	1.17914	1.83811	0.931003	-0.738703	-0.562423	1.35547	-0.645997	-0.535832	1.07416	1.36126	-1.53047	0.51758	0.145729
-188	1.29756	0.196635	1.14247	1.26761	1.78904	0.919694	-0.544214	-0.551167	1.35403	-0.607365	-0.428743	1.08978	1.36461	-1.72351	0.608034	0.21427
-187.5	1.18467	0.15358	1.29678	1.25331	1.76691	1.07272	-0.701939	-0.558648	1.32357	-0.579295	-0.372599	1.05904	1.2675	-1.98799	0.657837	0.187682
-187	1.11039	0.212658	1.50831	1.31737	1.84384	1.05214	-0.764138	-0.329205	1.30359	-0.685874	-0.279311	0.92144	1.19804	-2.11822	0.757147	0.20277
-186.5	1.08928	0.115446	1.47615	1.35118	1.71038	1.01552	-0.723707	-0.406989	1.3058	-0.698945	-0.310273	0.930692	1.17887	-1.82189	0.742762	0.297971
-186	1.08921	0.133498	1.32398	1.31589	1.622	0.835051	-0.717808	-0.443342	1.27466	-0.565472	-0.251281	0.985255	1.31965	-1.52009	0.707963	0.176188
-185.5	1.02115	0.257956	1.19202	1.20079	1.54331	0.874923	-0.92132	-0.41327	1.29925	-0.668015	-0.274464	1.18615	1.24286	-1.57334	0.582543	0.153723
-185	1.0569	0.240635	1.1296	1.13887	1.64268	0.880138	-1.07329	-0.353785	1.31719	-1.14188	-0.291752	1.29599	1.28582	-1.71393	0.601804	0.028345
-184.5	1.00927	0.260111	1.0546	1.15465	1.64618	0.707499	-1.17353	-0.470224	1.21323	-1.43631	-0.266164	1.21268	1.2928	-1.81773	0.478339	0.0299942
-184	0.846015	0.189539	1.08158	1.0678	1.62223	0.741896	-1.41205	-0.304765	1.13536	-1.54846	-0.0601174	1.03739	1.23396	-1.95586	0.304469	0.0433992
-183.5	0.990475	0.141197	1.14253	1.00806	1.54785	0.72605	-1.3766	-0.363605	1.08907	-1.52563	0.141505	0.975278	1.13874	-2.11003	0.232032	-0.0970941
-183	0.924212	0.162628	1.22072	0.970521	1.51271	0.792553	-1.19592	-0.442109	1.07731	-1.52202	0.200669	1.06421	1.03036	-2.11101	0.278543	0.0645616
-182.5	0.896111	0.266377	1.14041	1.0122	1.48335	0.871455	-1.13981	-0.307683	1.15561	-1.25036	0.387895	1.23599	1.00322	-2.09547	0.396793	0.0512059
-182	0.817981	0.338586	1.20101	1.02704	1.43035	0.753942	-1.15461	-0.37135	1.14419	-1.14471	0.343672	1.17126	1.11786	-1.94192	0.571636	-0.068344
-181.5	0.926332	0.361111	1.16282	0.993852	1.48019	0.872491	-1.18248	-0.288236	1.19441	-1.19342	0.226863	1.14352	1.10083	-1.72617	0.775065	-0.232179
-181	0.915699	0.37447	1.25877	1.06494	1.28485	0.850816	-1.15298	-0.295546	1.10225	-1.16414	0.0232714	1.07198	1.03512	-1.68829	0.956318	-0.253842
-180.5	1.01945	0.37728	1.25487	1.04741	1.19822	0.816865	-1.01009	-0.343642	1.0583	-1.21691	-0.0430049	1.06629	1.12306	-1.71447	0.961237	-0.262852
-180	0.886065	0.339495	1.22153	1.00358	1.22914	0.745748	-1.15266	-0.207095	0.943946	-1.36459	-0.0783596	0.888199	1.22671	-1.9677	0.866009	-0.38106
-179.5	1.00032	0.294885	1.02631	1.02983	1.30592	0.889943	-1.20519	-0.188309	1.06591	-1.46638	-0.012984	1.04026	1.14612	-2.01583	0.886843	-0.228948
-179	0.948133	0.322978	0.847216	0.961942	1.3373	0.801546	-1.18143	-0.130831	1.04911	-1.4744	0.255272	1.19879	1.10869	-1.85586	0.744234	0.139605
-178.5	1.03283	0.38221	1.00288	0.858638	1.38577	0.752721	-1.17434	-0.309869	0.875348	-1.53592	0.28162	1.18084	1.09533	-1.83462	0.646157	0.240505
-178	0.923975	0.408435	1.14556	0.747897	1.26175	0.838103	-1.24388	-0.366723	0.891732	-1.93952	0.187601	1.13583	1.19233	-1.6239	0.660185	0.205591
-177.5	0.938172	0.530875	1.04969	0.764727	1.32659	0.764066	-0.928383	-0.393877	0.83122	-2.04627	0.0481066	0.997962	1.29174	-1.35099	0.775637	0.210366
-177	0.896459	0.485606	1.15832	0.839881	1.40663	0.843423	-1.01105	-0.499362	0.798551	-1.87784	-0.191388	0.997449	1.1971	-1.40603	0.785464	0.245358
-176.5	0.749467	0.405534	1.00451	1.01545	1.42551	0.760485	-1.14338	-0.588703	0.927151	-1.71667	-0.214284	0.78329	1.17484	-1.73345	0.689518	0.200547
-176	0.795714	0.282254	0.96528	1.11671	1.3576	0.835463	-1.22773	-0.44297	0.999701	-1.47405	-0.177321	0.623955	1.02817	-1.98669	0.531162	0.207427
-175.5	0.755558	0.477122	0.930548	1.16262	1.3472	0.764546	-1.02023	-0.406165	0.920285	-1.1505	-0.272235	0.719658	1.00445	-1.93931	0.426385	0.211145
-175	0.709046	0.575434	1.01654	0.933599	1.37898	0.634562	-1.06895	-0.382036	0.92716	-0.712365	-0.210084	0.864134	1.00833	-1.87836	0.433786	0.153432
-174.5	0.678947	0.343415	1.01643	0.912261	1.27908	0.57172	-1.15886	-0.412348	0.962979	-0.705011	-0.169923	0.780754	0.962395	-1.81367	0.49512	0.135306
-174	0.757371	0.23935	0.82497	0.838658	1.29734	0.575697	-1.04585	-0.513394	0.826109	-0.736836	-0.149138	0.845442	1.00813	-1.58826	0.551659	-0.0346451
-173.5	0.665234	0.243381	0.878173	0.950478	1.28181	0.566269	-0.894056	-0.447863	0.857611	-0.57959	-0.262118	0.804613	0.934246	-1.55661	0.646432	-0.0234486
-173	0.644643	0.350591	0.86769	1.02072	1.20539	0.357328	-0.873063	-0.579153	0.920424	-0.432776	-0.328223	0.635936	0.876753	-1.57215	0.766922	-0.20672
-172.5	0.643009	0.500208	0.823263	1.02531	1.07044	0.325525	-0.86696	-0.521031	0.896003	-0.525297	-0.283289	0.753446	0.921876	-1.67721	0.993217	-0.221457
-172	0.668894	0.564215	0.941624	1.10723	1.11337	0.285537	-0.814076	-0.561804	0.879399	-0.427327	-0.19934	0.743784	0.976754	-1.90459	1.02246	-0.161754
-171.5	0.585719	0.438441	0.814815	1.20503	0.969946	0.273541	-0.844766	-0.615835	0.79439	-0.363455	-0.0295454	0.592082	0.876469	-2.13537	0.680357	0.121407
-171	0.508946	0.322051	0.559884	1.12504	0.982902	0.29308	-0.680134	-0.517006	0.753702	-0.174948	-0.0335248	0.560613	0.878899	-2.28096	0.604517	0.147681
-170.5	0.499411	0.286451	0.494424	1.03621	1.04638	0.179919	-0.723441	-0.554162	0.823703	-0.233976	-0.0870168	0.717892	0.89043	-2.21557	0.688259	0.0824457
-170	0.537734	0.333992	0.47687	1.01539	1.03566	0.192676	-0.730054	-0.664393	0.727792	-0.506792	-0.0345526	0.793915	0.864223	-1.9181	0.715344	0.0465063
-169.5	0.642742	0.282809	0.56353	1.01774	1.00251	0.139594	-0.809515	-0.493372	0.699075	-0.511729	-0.215963	0.763415	0.820723	-1.87171	0.752918	0.111074
-169	0.375322	0.26418	0.610896	1.089	0.902502	0.0690831	-0.873149	-0.618142	0.728912	-0.709617	-0.295918	0.733744	0.85168	-1.94022	0.547776	-0.0312682
-168.5	0.350516	0.293397	0.626804	1.17442	0.838059	0.0689445	-0.886109	-0.584134	0.738844	-1.10592	-0.254434	0.612971	0.834167	-2.15113	0.488589	0.0137553
-168	0.380569	0.360074	0.582641	0.945042	0.748444	0.00823822	-0.672846	-0.613304	0.59443	-1.28311	-0.150725	0.584371	0.844128	-2.24054	0.461246	0.105867
-167.5	0.377898	0.392138	0.735787	1.01974	0.674519	-0.00333378	-0.744477	-0.689506	0.696744	-1.42094	0.00358291	0.54865	0.765689	-2.50387	0.302509	0.0130448
-167	0.378321	0.370084	0.803048	1.05497	0.722619	-0.0867806	-0.704534	-0.561597	0.626063	-1.38191	-0.0256704	0.512168	0.811678	-2.59232	0.299114	0.0527405
-166.5	0.306521	0.467163	0.89749	0.960818	0.609473	-0.171066	-0.182354	-0.655936	0.698833	-0.827419	-0.149293	0.47978	0.704702	-2.21094	0.23071	0.23762
-166	0.290151	0.458672	0.921679	0.944335	0.521771	-0.217863	-0.101357	-0.553691	0.708202	-0.378202	-0.0133267	0.425257	0.572433	-1.9582	0.225782	0.202444
-165.5	0.282211	0.477568	0.736098	0.982149	0.585002	-0.226276	-0.447509	-0.550904	0.575076	0.106566	-0.0762985	0.443899	0.435303	-1.89892	0.489133	0.260874
-165	0.286803	0.614265	0.829998	0.871173	0.600067	-0.240022	-0.597237	-0.583514	0.520146	0.607911	-0.106852	0.634955	0.628809	-1.93589	0.654906	0.248458
-164.5	0.172921	0.549068	0.838389	0.869882	0.559198	-0.236531	-0.513077	-0.450699	0.543966	0.606818	-0.0852708	0.71868	0.720895	-1.95225	0.685585	0.222383
-164	0.119409	0.505044	0.884144	0.780198	0.469855	-0.180162	-0.596952	-0.45709	0.532626	0.328451	-0.0254697	0.783711	0.834602	-2.22241	0.778935	0.178356
-163.5	0.0734861	0.498796	0.962862	0.773988	0.524961	-0.350034	-0.569051	-0.563371	0.471572	-0.07185	0.0211944	0.825577	0.857261	-2.33575	0.690911	0.0915396
-163	0.0627519	0.506793	0.975359	0.657308	0.366119	-0.317387	-0.454906	-0.573979	0.426109	-0.251564	-0.105189	0.859232	0.878593	-2.29732	0.578282	0.154407
-162.5	0.00955919	0.449241	0.991875	0.635847	0.224855	-0.412901	-0.461249	-0.528125	0.346345	-0.366416	-0.172598	0.779914	0.882591	-2.16389	0.736912	0.151712
-162	-0.108705	0.386115	0.889092	0.57938	0.382571	-0.453751	-0.401782	-0.521842	0.3291	-0.241545	-0.147783	0.712668	0.724111	-1.96213	0.562937	0.0190009
-161.5	-0.206511	0.363006	0.789184	0.581524	0.29633	-0.450951	-0.462461	-0.429921	0.261798	0.0406484	-0.126078	0.399551	0.687443	-1.64929	0.471454	-0.22291
-161	-0.0532572	0.352778	0.768171	0.54413	0.190648	-0.368099	-0.515547	-0.52307	0.373862	0.180869	0.175095	0.111866	0.703012	-1.57289	0.393027	-0.166789
-160.5	-0.0375278	0.410623	0.954595	0.501592	0.054493	-0.308128	-0.568313	-0.520918	0.352756	-0.0775579	0.0825296	0.119675	0.854307	-1.78505	0.540348	-0.0964631
-160	0.0263766	0.165252	0.832439	0.314635	0.211038	-0.408358	-0.572317	-0.506778	0.287508	-0.292757	0.0595478	0.273324	0.832059	-2.02802	0.594908	-0.162897
-159.5	0.0247378	-0.0249105	0.651237	0.228356	0.184648	-0.505059	-0.665948	-0.478124	0.285815	-0.689786	0.121242	0.445397	0.823649	-2.12826	0.849649	-0.132787
-159	0.0827861	0.0603495	0.528877	0.306201	0.012646	-0.49636	-0.51721	-0.454062	0.289747	-0.944165	0.326281	0.464246	0.802057	-1.97628	0.974336	0.0579288
-158.5	-0.0132467	0.052638	0.46968	0.299046	0.0373103	-0.544498	-0.601868	-0.53134	0.237186	-1.11064	0.212283	0.470574	0.700509	-1.91372	1.04729	0.215221
-158	-0.0491659	-0.0250127	0.408296	0.219622	-0.0571288	-0.527673	-0.663947	-0.493479	0.149559	-1.17849	0.197146	0.318375	0.646926	-1.86184	1.13326	0.16701
-157.5	0.0102033	-0.00134515	0.496959	-0.00436556	-0.075329	-0.527994	-0.442042	-0.237437	0.113913	-1.00408	0.0644916	0.0656989	0.742364	-1.68676	1.13926	0.117736
-157	-0.10907	0.0499085	0.424042	0.0585105	-0.116086	-0.537745	-0.56842	-0.283407	0.119787	-0.801141	-0.0490825	0.0172984	0.729517	-1.74478	1.03637	0.0531726
-156.5	-0.0474361	0.0557512	0.367322	0.0753472	-0.0247532	-0.537184	-1.01058	-0.330551	0.186429	-0.570853	0.0592742	0.0882034	0.752317	-2.09846	0.925655	0.0161265
-156	-0.0148978	0.0759274	0.37017	0.0722272	-0.00581042	-0.498346	-1.16238	-0.378419	0.20886	-0.32978	0.104117	0.168179	0.689352	-2.24511	0.990627	-0.0282868
-155.5	-0.0050595	0.146613	0.508722	0.111372	-0.0283688	-0.456212	-1.0469	-0.452885	0.189945	-0.313734	0.115319	0.200826	0.603745	-2.14106	0.794306	-0.0261118
-155	-0.0509341	0.185134	0.348134	0.138613	-0.0607842	-0.591317	-1.17481	-0.32262	0.0852573	-0.632521	0.284594	0.163384	0.575881	-2.11141	0.73261	-0.0724376
-154.5	-0.0547988	0.214754	0.358924	0.180436	0.0442501	-0.487022	-1.3408	-0.406378	0.080382	-1.15822	0.308502	0.246735	0.60207	-1.91936	0.757456	-0.255534
-154	-0.120542	0.369484	0.333232	0.174065	0.0164973	-0.555924	-1.45132	-0.526194	0.148964	-1.36592	0.214366	0.375443	0.545798	-1.78757	0.958793	-0.408055
-153.5	-0.194242	0.433362	0.42331	0.0720995	0.0658999	-0.63381	-1.2118	-0.453162	0.149848	-1.32695	0.0755003	0.392286	0.611109	-1.69335	0.876422	-0.3967
-153	-0.217361	0.478599	0.41922	0.0316328	-0.0168047	-0.483723	-1.2593	-0.426097	0.0346167	-1.30385	0.00846498	0.319208	0.488823	-1.69063	0.811267	-0.527726
-152.5	-0.182979	0.369579	0.465336	-0.0362061	-0.0706253	-0.569954	-1.30603	-0.368264	0.0165474	-1.55966	0.18182	0.253624	0.402227	-1.80324	0.76446	-0.664996
-152	-0.194051	0.399961	0.468134	-0.0889034	-0.148704	-0.471552	-1.17705	-0.370644	-0.000343531	-1.6981	0.111132	0.0875043	0.216643	-1.96089	0.71458	-0.557824
-151.5	-0.234003	0.359405	0.400858	-0.107079	-0.106368	-0.45887	-1.24662	-0.506425	0.00988606	-1.70065	0.0360117	0.0254894	0.401739	-2.22429	0.575261	-0.346681
-151	-0.207642	0.354887	0.357132	-0.140366	-0.101936	-0.498356	-1.16163	-0.554476	0.0097008	-1.54776	-0.170085	0.148664	0.510341	-2.32796	0.563513	-0.327316
-150.5	-0.210297	0.339843	0.178984	-0.224255	-0.0772378	-0.608896	-0.968282	-0.37981	0.0283166	-1.46457	-0.106968	-0.084631	0.465576	-2.1514	0.469413	-0.314755
-150	-0.236376	0.285493	0.210055	-0.232973	-0.216858	-0.715986	-0.727952	-0.337987	0.0712213	-1.62822	-0.0712837	-0.35067	0.419123	-1.9275	0.634925	-0.130503
-149.5	-0.274516	0.374296	0.288798	-0.229067	-0.225845	-0.774853	-0.745063	-0.347291	-0.0216027	-1.86674	-0.059129	-0.508847	0.39064	-1.93157	0.720582	-0.164522
-149	-0.268516	0.327751	0.297822	-0.0510641	-0.219213	-0.672206	-0.626227	-0.402413	-0.0565756	-2.13803	-0.107229	-0.317112	0.249389	-1.91819	0.639435	-0.274011
-148.5	-0.407531	0.331237	0.235062	0.043032	-0.302587	-0.598735	-0.6833	-0.473281	-0.0163471	-2.13095	-0.19092	-0.226745	0.257714	-2.0765	0.757913	-0.330574
-148	-0.397309	0.292699	0.150154	0.0211365	-0.266615	-0.575145	-0.802037	-0.450395	0.00297597	-1.73954	0.00155436	0.0140184	0.185209	-2.28079	0.720292	-0.383785
-147.5	-0.450709	0.251082	0.285364	-0.047783	-0.217816	-0.483819	-0.990151	-0.488711	-0.0801844	-1.22304	0.110158	-0.0248181	0.0959402	-2.40253	0.687276	-0.410728
-147	-0.414953	0.234417	0.301014	-0.0549369	-0.316433	-0.517733	-1.18286	-0.376877	-0.237997	-0.98334	0.062668	0.171158	0.126792	-2.3396	0.522784	-0.362251
-146.5	-0.518835	0.17768	0.52612	0.00229061	-0.296208	-0.624277	-1.19371	-0.282091	-0.18212	-0.954369	-0.00581898	0.244769	0.143748	-1.98588	0.501044	-0.345076
-146	-0.445841	0.257821	0.462687	-0.117116	-0.357016	-0.587598	-1.07592	-0.357003	-0.246881	-1.17321	-0.0532008	0.296632	0.0798611	-1.9151	0.348895	-0.4219
-145.5	-0.346213	0.239499	0.387983	-0.306199	-0.460048	-0.679051	-1.21435	-0.296272	-0.242519	-1.52029	-0.102904	0.324592	0.0791143	-1.84228	0.566654	-0.509382
-145	-0.368852	0.261264	0.185271	-0.248788	-0.401854	-0.661746	-1.26485	-0.306734	-0.246363	-1.47898	-0.110261	0.370007	0.108478	-1.89447	0.626021	-0.554731
-144.5	-0.527617	0.198988	0.177956	-0.0916227	-0.405798	-0.630194	-1.04879	-0.448739	-0.17835	-0.932338	-0.0335001	0.0991201	0.145052	-2.0033	0.541225	-0.566555
-144	-0.634032	0.190986	0.200011	-0.194897	-0.457777	-0.716889	-1.09101	-0.338512	-0.224508	-0.74626	-0.131727	-0.413344	-0.0160388	-2.22974	0.495075	-0.502387
-143.5	-0.511808	0.387301	0.201405	-0.235215	-0.476405	-0.829517	-1.09182	-0.284739	-0.201277	-1.1273	-0.00836293	-0.61336	-0.125886	-2.22173	0.368277	-0.602703
-143	-0.592472	0.519647	0.282142	-0.253519	-0.217728	-0.752643	-1.05436	-0.277137	-0.173603	-1.19485	-0.0565892	-0.658083	-0.103703	-2.1497	0.379145	-0.424719
-142.5	-0.627468	0.545309	0.283801	-0.267847	-0.20929	-0.643301	-0.877855	-0.262453	-0.1768	-1.18649	-0.0964816	-0.486789	-0.0376637	-2.02577	0.471441	-0.498236
-142	-0.647391	0.575996	0.238867	-0.359941	-0.160563	-0.59296	-0.84806	-0.2949	-0.102268	-1.10201	-0.165991	-0.459984	-0.0678862	-1.81945	0.675169	-0.590356
-141.5	-0.706473	0.606121	0.268906	-0.340618	-0.171118	-0.785198	-0.933205	-0.326551	-0.0758321	-0.753266	-0.121664	-0.528563	-0.160103	-1.62162	0.904281	-0.646915
-141	-0.636236	0.398706	0.178377	-0.31712	-0.240042	-0.672159	-0.675118	-0.447363	-0.175233	-1.06045	0.0777382	-0.732157	-0.162448	-1.44192	1.02105	-0.670775
-140.5	-0.640554	0.299692	0.335938	-0.4761	-0.247524	-0.661886	-0.456238	-0.466711	-0.208579	-1.45821	-0.000703587	-0.75551	-0.0347411	-1.58512	0.995156	-0.678725
-140	-0.653519	0.224474	0.255951	-0.450969	-0.323111	-0.749148	-0.335052	-0.421193	-0.200819	-1.49076	-0.050723	-0.688214	-0.0220997	-1.76525	0.95719	-0.723005
-139.5	-0.627204	0.527393	0.0723251	-0.385817	-0.208267	-0.7206	-0.390966	-0.437799	-0.189695	-1.3933	-0.00767986	-0.555855	-0.117992	-1.93691	0.890434	-0.671098
-139	-0.66441	0.506801	0.0975109	-0.344558	-0.322438	-0.72065	-0.592684	-0.359158	-0.141906	-1.58606	-0.17304	-0.41991	-0.233198	-1.90616	0.670799	-0.455923
-138.5	-0.681801	0.636294	0.0116163	-0.446299	-0.213411	-0.652618	-0.95401	-0.428175	-0.215705	-1.79938	0.000472949	-0.581997	-0.185624	-1.80185	0.518706	-0.289637
-138	-0.755522	0.688589	0.0320323	-0.536844	-0.209037	-0.645718	-1.13586	-0.50487	-0.24129	-1.70564	-0.0423542	-0.461295	-0.210784	-1.57272	0.637256	-0.227396
-137.5	-0.741307	0.465934	0.0805979	-0.499296	-0.138401	-0.805467	-1.06156	-0.474614	-0.25879	-1.73871	-0.158842	-0.520078	-0.304669	-1.27985	0.703864	-0.324836
-137	-0.764831	0.431121	-0.111875	-0.424384	-0.155437	-0.76246	-1.24165	-0.541188	-0.252998	-1.67092	-0.323461	-0.542178	-0.325656	-1.3405	0.671551	-0.233815
-136.5	-0.70631	0.419026	-0.20278	-0.352832	-0.123326	-0.66962	-1.33698	-0.510976	-0.29981	-1.56509	-0.243327	-0.745494	-0.225521	-1.67218	0.645027	-0.29734
-136	-0.709472	0.487247	-0.0941903	-0.288324	-0.149711	-0.604979	-1.35069	-0.528916	-0.249527	-1.61302	-0.280959	-0.833945	-0.356254	-1.84163	0.597285	-0.371633
-135.5	-0.737245	0.640646	0.0190283	-0.246305	-0.126462	-0.601764	-1.19779	-0.622436	-0.278471	-1.73872	-0.271937	-0.910075	-0.304659	-1.70755	0.458354	-0.36458
-135	-0.577174	0.661749	0.233311	-0.215227	-0.161618	-0.711214	-1.2762	-0.378967	-0.358974	-1.36073	-0.230472	-0.762623	-0.31589	-1.76261	0.438154	-0.22201
-134.5	-0.641602	0.776024	0.192885	-0.125192	-0.112152	-0.743547	-1.37692	-0.437526	-0.256901	-1.22907	-0.205983	-0.516747	-0.36615	-1.73589	0.468993	-0.15344
-134	-0.58272	0.664043	0.289981	-0.139642	-0.132956	-0.801095	-1.45661	-0.535937	-0.261115	-1.22654	-0.300759	-0.360251	-0.361284	-1.62111	0.420579	-0.152956
-133.5	-0.527861	0.612667	0.18608	0.0127319	-0.246099	-0.803156	-1.17875	-0.672127	-0.272741	-1.43918	-0.487292	-0.32946	-0.355642	-1.45795	0.382716	-0.228317
-133	-0.404511	0.585065	0.0844164	-0.0763381	-0.237029	-0.800208	-1.09462	-0.640409	-0.223562	-1.64418	-0.404458	-0.441239	-0.359238	-1.54384	0.422795	-0.534585
-132.5	-0.438788	0.417841	0.0344783	-0.088438	-0.187615	-0.859438	-0.952104	-0.740425	-0.24038	-1.70807	-0.358413	-0.689496	-0.2612	-1.58432	0.35306	-0.553146
-132	-0.497886	0.292115	0.0458624	0.0145396	-0.211552	-0.786209	-0.691739	-0.753796	-0.288846	-1.7086	-0.425417	-0.739042	-0.189582	-1.76981	0.41832	-0.418376
-131.5	-0.417047	0.386065	0.115805	-0.0329664	-0.279285	-0.755363	-0.434751	-0.709169	-0.355833	-1.14868	-0.381001	-0.722835	-0.15327	-1.83562	0.43495	-0.291671
-131	-0.399473	0.474751	-0.0599883	-0.0726662	-0.351006	-0.760198	-0.58684	-0.755967	-0.185873	-0.585331	-0.478263	-0.840968	-0.251613	-2.03249	0.278895	-0.233158
-130.5	-0.611148	0.453239	-0.103548	-0.177979	-0.266422	-0.92527	-0.570195	-0.603162	-0.115671	-0.0652705	-0.344383	-0.805932	-0.294047	-1.78517	0.155111	-0.242932
-130	-0.647048	0.5063	-0.106405	-0.141781	-0.119549	-0.96879	-0.420549	-0.685671	-0.127001	0.337697	-0.305597	-0.868745	-0.367065	-1.52136	0.175148	-0.0883443
-129.5	-0.732823	0.328731	-0.0175671	-0.258613	-0.153664	-0.921305	-0.334543	-0.749424	-0.332224	0.446003	-0.403966	-0.89953	-0.469456	-1.36328	0.278535	-0.106019
-129	-0.680193	0.275121	-0.00362762	-0.361418	-0.177204	-0.785226	-0.317348	-0.686539	-0.250912	0.154505	-0.462327	-0.974169	-0.519682	-1.48123	0.277528	-0.249304
-128.5	-0.569555	0.318363	-0.126503	-0.274695	-0.245756	-0.785564	-0.331905	-0.745998	-0.284885	-0.458532	-0.362504	-1.04562	-0.55854	-1.53303	0.139561	-0.281444
-128	-0.710949	0.312434	-0.218267	-0.279264	-0.236177	-0.903911	-0.0333955	-0.805277	-0.295304	-1.02834	-0.560893	-0.904956	-0.478841	-1.54256	-0.110496	-0.246522
-127.5	-0.691795	0.340265	-0.0391125	-0.262277	-0.228914	-0.819511	-0.158474	-0.79543	-0.359413	-1.32199	-0.68302	-0.817226	-0.468987	-1.81428	-0.156303	-0.35134
-127	-0.753261	0.313652	0.0144809	-0.337878	-0.20969	-0.814674	-0.220683	-0.71477	-0.37395	-1.38462	-0.611413	-0.918727	-0.514495	-1.69326	-0.131112	-0.355354
-126.5	-0.678594	0.309093	0.0541751	-0.314305	-0.23926	-0.868368	-0.225227	-0.66151	-0.402321	-1.29064	-0.706785	-0.85948	-0.512752	-1.36398	0.0376071	-0.192277
-126	-0.753509	0.470295	0.128895	-0.379411	-0.127158	-0.876288	-0.440943	-0.770856	-0.37076	-1.13892	-0.659731	-0.718404	-0.455778	-1.15412	0.216898	-0.140666
-125.5	-0.793036	0.560572	0.0433132	-0.460728	-0.315691	-0.891853	-0.643637	-0.822493	-0.397788	-0.988416	-0.745028	-0.74546	-0.508532	-1.22204	0.49198	-0.183889
-125	-0.653565	0.423522	-0.130197	-0.639088	-0.296948	-0.931137	-0.786876	-0.686958	-0.461268	-0.782176	-0.864285	-0.770553	-0.429329	-1.15656	0.652644	-0.261873
-124.5	-0.795097	0.408327	-0.0574485	-0.633553	-0.117557	-0.979967	-0.655893	-0.886308	-0.425809	-0.656618	-0.633952	-0.74355	-0.447173	-1.16361	0.543047	-0.428041
-124	-0.820317	0.225057	-0.0315635	-0.715843	-0.178434	-0.999227	-0.690675	-0.769225	-0.561397	-0.574666	-0.413085	-0.733105	-0.452363	-1.40152	0.431834	-0.441399
-123.5	-0.820733	0.328102	-0.100089	-0.736407	-0.224601	-1.09934	-0.731485	-0.653246	-0.553409	-0.376847	-0.439542	-0.710402	-0.626789	-1.4868	0.370915	-0.4839
-123	-0.950033	0.39294	-0.0695408	-0.830859	-0.21424	-1.10174	-0.67545	-0.645511	-0.487098	-0.410909	-0.531324	-0.624527	-0.54367	-1.57891	0.325683	-0.267925
-122.5	-1.00082	0.422963	-0.00755139	-0.736535	-0.0903033	-1.05901	-0.558102	-0.538801	-0.460597	-0.451648	-0.523824	-0.78023	-0.618553	-1.48775	0.44315	-0.36602
-122	-1.01413	0.555447	-0.136548	-0.878178	-0.0103565	-0.972941	-0.474417	-0.508829	-0.505499	-0.908134	-0.615809	-0.729484	-0.838051	-1.26428	0.719065	-0.293044
-121.5	-0.990059	0.432224	-0.176217	-0.722176	-0.0295013	-1.05016	-0.330685	-0.56164	-0.506962	-1.05995	-0.630706	-0.890542	-0.879768	-0.943393	0.836425	-0.601829
-121	-0.872122	0.378837	-0.099089	-0.64553	-0.0373879	-1.14122	-0.103218	-0.514986	-0.530807	-0.956841	-0.572436	-1.02754	-0.754016	-0.915844	0.736856	-0.555844
-120.5	-0.967803	0.268365	-0.0887223	-0.580802	0.000977418	-1.08969	0.104906	-0.660355	-0.441031	-1.35773	-0.502259	-1.16436	-0.747454	-1.05262	0.688367	-0.568309
-120	-0.902314	0.270187	-0.0683664	-0.565424	0.0391726	-1.08881	0.0405204	-0.535873	-0.49138	-1.52436	-0.545229	-1.16218	-0.661268	-1.28044	0.657441	-0.630191
-119.5	-1.00726	0.38018	-0.0847964	-0.75126	0.00259179	-1.22653	-0.103723	-0.454966	-0.559616	-1.36249	-0.390184	-1.11572	-0.653132	-1.47189	0.477313	-0.535607
-119	-0.926142	0.454664	-0.125464	-0.737561	0.0340507	-1.17365	-0.169939	-0.551584	-0.466764	-1.26423	-0.197077	-1.044	-0.779651	-1.19294	0.386219	-0.365007
-118.5	-0.897143	0.475378	-0.0881376	-0.725579	-0.0531782	-1.12416	-0.333506	-0.642692	-0.58482	-1.40143	-0.23753	-1.23055	-0.873205	-1.13453	0.317208	-0.27591
-118	-1.066	0.494433	-0.0103932	-0.695807	-0.086155	-1.28589	-0.324607	-0.504488	-0.51752	-1.14307	-0.358955	-1.12707	-0.940013	-0.949391	0.437872	-0.237197
-117.5	-1.10724	0.455201	-0.175286	-0.65483	-0.144537	-1.3155	-0.163309	-0.473916	-0.53223	-1.06523	-0.452008	-1.14035	-0.94735	-0.705915	0.646433	-0.207654
-117	-1.14439	0.479163	-0.421218	-0.51748	-0.151126	-1.23401	-0.13724	-0.553543	-0.493462	-1.26598	-0.594983	-1.16885	-0.995859	-0.750121	0.6719	-0.247591
-116.5	-1.09443	0.564923	-0.585322	-0.587149	-0.171138	-1.30086	-0.262361	-0.590445	-0.445848	-1.46617	-0.681111	-1.13434	-0.93171	-1.0264	0.505167	-0.19142
-116	-1.14156	0.484792	-0.591109	-0.546038	-0.141884	-1.27684	-0.454444	-0.63147	-0.486213	-1.51072	-0.590951	-1.25081	-0.781339	-1.20452	0.606168	-0.119167
-115.5	-1.01683	0.560504	-0.399676	-0.63075	-0.11169	-1.20954	-0.357854	-0.64827	-0.55547	-1.61621	-0.540446	-1.18939	-0.670195	-1.17167	0.703444	-0.213891
-115	-0.91952	0.517391	-0.371383	-0.743677	-0.152242	-1.22318	-0.55908	-0.604308	-0.559537	-1.55726	-0.172041	-1.29169	-0.525276	-0.998288	0.673102	-0.183113
-114.5	-0.888782	0.506712	-0.341999	-0.669571	-0.229763	-1.1757	-0.743357	-0.677719	-0.527901	-1.37018	-0.170886	-1.23467	-0.637938	-0.926816	0.589007	-0.271719
-114	-0.958907	0.501336	-0.378772	-0.786913	-0.205625	-1.12237	-0.652754	-0.73286	-0.57492	-1.0889	-0.171329	-1.17274	-0.821851	-0.878473	0.508917	-0.42113
-113.5	-1.07366	0.391719	-0.387301	-0.712347	-0.254818	-1.12168	-0.636188	-0.794623	-0.421808	-1.04474	-0.275134	-1.13543	-0.926435	-0.69175	0.326849	-0.458696
-113	-0.912308	0.363898	-0.547287	-0.813243	-0.204139	-1.09518	-0.771514	-0.831426	-0.473888	-1.28066	-0.299771	-1.17734	-0.839466	-0.738582	0.432034	-0.608802
-112.5	-0.971326	0.527747	-0.635675	-0.845852	-0.15212	-0.966313	-0.619488	-0.890415	-0.534782	-1.38681	-0.507149	-1.13715	-0.827237	-0.788669	0.468647	-0.705516
-112	-0.974841	0.652178	-0.393112	-0.790077	-0.270174	-1.15497	-0.594766	-0.810774	-0.532909	-1.2618	-0.451298	-1.30116	-0.818154	-1.02315	0.37691	-0.694467
-111.5	-0.940634	0.4947	-0.491654	-0.746179	-0.261472	-1.18508	-0.552032	-0.856208	-0.352831	-1.46323	-0.371109	-1.26077	-0.854379	-1.32937	0.370547	-0.5172
-111	-0.866011	0.406742	-0.531453	-0.760459	-0.215361	-1.05221	-0.623159	-0.943246	-0.340099	-1.83961	-0.448492	-1.26222	-0.803357	-1.35553	0.25388	-0.509055
-110.5	-0.865907	0.51234	-0.576083	-0.794775	-0.159307	-1.161	-0.751717	-0.757509	-0.330628	-2.07502	-0.408463	-1.05742	-0.773364	-1.22689	-0.0183094	-0.622318
-110	-0.894603	0.591804	-0.715019	-0.74669	-0.0742912	-1.20623	-0.781332	-0.764783	-0.287739	-2.02175	-0.483289	-0.956133	-0.886177	-1.14653	-0.200861	-0.524414
-109.5	-1.04169	0.482452	-0.448082	-0.711139	0.0234891	-1.20492	-0.886399	-0.713913	-0.381512	-1.50352	-0.400393	-0.999139	-1.05805	-1.14907	-0.0304113	-0.462081
-109	-1.00029	0.55002	-0.309712	-0.836182	-0.0605334	-1.18706	-0.893051	-0.757497	-0.294451	-1.15696	-0.560728	-1.15902	-1.22104	-1.16058	-0.0376994	-0.648388
-108.5	-0.980656	0.49364	-0.35226	-0.824281	-0.0537622	-1.15164	-0.903469	-0.77741	-0.420959	-0.926232	-0.539425	-1.06571	-1.12439	-1.21278	0.00359677	-0.59754
-108	-1.01173	0.630615	-0.459713	-0.806144	-0.0262247	-1.18547	-0.702305	-0.853658	-0.394193	-0.528038	-0.473511	-1.02887	-1.11701	-1.55154	-0.0711589	-0.358838
-107.5	-1.01355	0.702499	-0.450138	-0.730106	-0.0858452	-1.20436	-0.951715	-0.71548	-0.351611	-0.072143	-0.417878	-0.869086	-0.880882	-1.62251	-0.108512	-0.314651
-107	-0.969662	0.688693	-0.302272	-0.803381	-0.0819282	-1.14834	-0.819508	-0.701128	-0.311813	0.115517	-0.47572	-0.910297	-0.80367	-1.563	-0.0964686	-0.251711
-106.5	-0.879749	0.75836	-0.122109	-0.779326	-0.124445	-1.28888	-0.736936	-0.576573	-0.319914	0.406321	-0.434472	-0.983848	-0.826282	-1.29651	0.155625	-0.165614
-106	-0.966269	0.631733	-0.127588	-0.858615	-0.103738	-1.3343	-0.625767	-0.579148	-0.297153	0.568662	-0.507418	-1.01614	-1.03361	-1.10927	0.356028	-0.121623
-105.5	-1.03042	0.5651	-0.340687	-0.775762	-0.143489	-1.32496	-0.736649	-0.553023	-0.361723	0.342054	-0.537129	-1.16621	-0.910922	-1.07908	0.376896	-0.267819
-105	-0.993955	0.599463	-0.34633	-0.726371	-0.104274	-1.35702	-0.50052	-0.716131	-0.397556	0.0413725	-0.361352	-1.17343	-0.939507	-1.11629	0.569686	-0.296152
-104.5	-0.982685	0.515599	-0.426857	-0.588154	-0.0550672	-1.22623	-0.34574	-0.735609	-0.456509	-0.200073	-0.403666	-1.25728	-0.847871	-1.16434	0.633996	-0.465054
-104	-0.95246	0.496587	-0.53554	-0.692493	-0.0603036	-1.2657	-0.5852	-0.694539	-0.523965	-0.64617	-0.389819	-1.2032	-0.850414	-1.3745	0.719339	-0.448158
-103.5	-0.921887	0.60252	-0.616942	-0.743386	-0.15509	-1.20003	-0.775398	-0.781594	-0.616439	-1.31447	-0.351888	-1.322	-0.737747	-1.37831	0.612004	-0.494831
-103	-0.940383	0.680026	-0.615934	-0.745924	-0.127233	-1.2332	-0.836331	-0.834044	-0.635771	-1.60164	-0.309085	-1.5583	-0.722957	-1.39561	0.456958	-0.316459
-102.5	-0.855574	0.697	-0.673522	-0.804824	-0.028373	-1.35433	-0.722684	-0.729293	-0.630134	-1.71171	-0.299393	-1.42435	-0.720787	-1.17697	0.463812	-0.29749
-102	-0.832923	0.639422	-0.808383	-0.881678	-0.0534774	-1.31951	-0.770063	-0.62686	-0.632572	-1.5043	-0.355686	-1.21435	-0.77068	-0.971843	0.350322	-0.505759
-101.5	-0.854503	0.494656	-0.600233	-0.879427	-0.0127248	-1.2168	-0.776465	-0.603834	-0.706412	-1.57108	-0.558914	-1.19117	-0.741641	-0.815371	0.409653	-0.64018
-101	-0.846029	0.509349	-0.523865	-0.932091	-0.149726	-1.36229	-0.800796	-0.690103	-0.646538	-1.6145	-0.314896	-1.16532	-0.653157	-0.789853	0.366579	-0.679827
-100.5	-0.813164	0.477774	-0.33477	-0.928277	-0.0984005	-1.28389	-0.803414	-0.653637	-0.693085	-1.68126	-0.345329	-1.1805	-0.653927	-0.902985	0.264255	-0.687887
-100	-0.760398	0.531025	-0.172599	-0.913809	0.0303042	-1.18198	-0.798093	-0.660303	-0.719451	-1.46613	-0.418621	-1.24767	-0.73822	-1.13803	0.221599	-0.72657
-99.5	-0.825032	0.4439	-0.380936	-0.97088	-0.0721526	-1.30395	-0.846898	-0.712656	-0.835049	-1.15333	-0.431001	-1.17949	-0.725458	-1.21789	0.185187	-0.755153
-99	-0.822428	0.328155	-0.588667	-0.950431	-0.0664977	-1.32429	-0.805361	-0.655879	-0.775974	-0.797337	-0.456401	-1.06485	-0.713908	-1.12089	0.0242418	-0.520339
-98.5	-0.799229	0.427742	-0.503168	-0.967554	0.0178864	-1.44323	-0.922133	-0.821072	-0.701854	-0.644088	-0.381615	-0.887026	-0.807791	-0.881485	-0.195365	-0.467137
-98	-0.780239	0.389558	-0.351543	-1.02562	-0.00443757	-1.41329	-0.845092	-0.814026	-0.744469	-0.577163	-0.335636	-0.940407	-0.790723	-0.621497	-0.11591	-0.374015
-97.5	-0.793948	0.543911	-0.392142	-0.975443	0.0614349	-1.38599	-0.776019	-0.795203	-0.741939	-0.723952	-0.384184	-1.1228	-0.724464	-0.379608	-0.0337285	-0.374348
-97	-0.695698	0.536403	-0.540503	-0.866702	0.144223	-1.38551	-0.819675	-0.715094	-0.79841	-0.614426	-0.444297	-1.0665	-0.62545	-0.44675	0.0076161	-0.462812
-96.5	-0.630412	0.561054	-0.647486	-0.799422	0.082244	-1.39774	-1.07021	-0.697596	-0.843397	-0.417546	-0.439628	-1.2061	-0.638781	-0.675328	-0.066921	-0.680564
-96	-0.615883	0.573328	-0.622968	-0.708967	0.215836	-1.20315	-1.18227	-0.739222	-0.708464	-0.546302	-0.458341	-1.34055	-0.774468	-0.927606	-0.100736	-0.777187
-95.5	-0.62692	0.416388	-0.615682	-0.692058	0.195632	-1.28816	-1.1882	-0.758616	-0.819056	-0.930638	-0.460551	-1.38526	-0.768899	-0.853017	-0.1047	-0.763558
-95	-0.482481	0.304874	-0.509037	-0.717536	0.113612	-1.11178	-1.16821	-0.700251	-0.855416	-1.25893	-0.566429	-1.38792	-0.522436	-0.761584	-0.171308	-0.784226
-94.5	-0.619512	0.285729	-0.507657	-0.712423	0.237404	-1.02441	-1.31915	-0.769399	-0.823462	-1.69914	-0.51725	-1.45837	-0.485874	-0.722343	-0.0717027	-0.592512
-94	-0.537866	0.34227	-0.48635	-0.640776	0.249146	-1.05849	-1.1735	-0.821721	-0.83832	-1.96771	-0.566685	-1.3709	-0.615827	-0.504817	0.0651914	-0.667994
-93.5	-0.444726	0.352154	-0.486324	-0.830354	0.133446	-1.09209	-1.07666	-0.768952	-0.723989	-1.99369	-0.716219	-1.11423	-0.697847	-0.332175	0.00283566	-0.632748
-93	-0.485866	0.292681	-0.370732	-0.805365	0.0987024	-1.25911	-1.15358	-0.764508	-0.789989	-2.03331	-0.691033	-1.03139	-0.778795	-0.505195	0.0706925	-0.811961
-92.5	-0.560836	0.26927	-0.413037	-0.586186	0.227026	-1.23484	-1.18805	-0.709126	-0.872529	-1.94762	-0.699577	-1.10429	-0.754317	-0.616544	0.131868	-0.811372
-92	-0.469303	0.295828	-0.353875	-0.722655	0.215052	-1.17048	-1.05165	-0.888046	-0.849853	-1.70995	-0.952411	-1.14881	-0.707596	-0.850616	0.257047	-0.713255
-91.5	-0.405297	0.207048	-0.282805	-0.831097	0.109167	-1.14336	-1.01869	-0.879691	-0.822551	-1.32803	-0.907553	-1.25979	-0.751277	-1.17329	0.298035	-0.604421
-91	-0.589457	0.232351	-0.27089	-0.775944	0.0597708	-1.22613	-1.17291	-0.76566	-0.794414	-0.961603	-0.842527	-1.13342	-0.528194	-1.20193	0.347315	-0.626914
-90.5	-0.595678	0.308463	-0.523566	-0.761005	0.0675883	-1.19114	-1.10624	-0.751202	-0.943659	-0.909147	-0.705706	-1.15336	-0.515611	-1.01323	0.339743	-0.63544
-90	-0.595138	0.382671	-0.596128	-0.774193	0.0356501	-1.33637	-1.11807	-0.662062	-0.967098	-0.952084	-0.572693	-1.27563	-0.471621	-0.772873	0.2568	-0.415987
-89.5	-0.601702	0.429769	-0.476365	-0.678958	-0.0139079	-1.42033	-1.12492	-0.7681	-0.83452	-1.37313	-0.418453	-1.29768	-0.370334	-0.79989	0.14385	-0.41854
-89	-0.412563	0.470619	-0.384689	-0.66176	0.0398589	-1.41962	-0.969292	-0.818411	-0.840982	-1.95005	-0.59842	-1.23654	-0.398214	-0.828761	-0.00806607	-0.552894
-88.5	-0.448076	0.560791	-0.399977	-0.563154	0.0162872	-1.33251	-0.725084	-0.838172	-0.855586	-2.33287	-0.788047	-1.31943	-0.389854	-0.769353	-0.043723	-0.708811
-88	-0.446207	0.688142	-0.386105	-0.419545	-0.0375263	-1.40868	-0.469889	-0.903005	-0.791466	-2.43717	-0.862427	-1.49301	-0.398345	-1.05598	-0.13814	-0.668536
-87.5	-0.330869	0.70803	-0.376863	-0.400927	-0.0435371	-1.46276	-0.479204	-0.884641	-0.875629	-2.34509	-0.8466	-1.67558	-0.391562	-1.36274	-0.300583	-0.548512
-87	-0.385055	0.360099	-0.302031	-0.418578	-0.118005	-1.37298	-0.404841	-0.903681	-0.913807	-2.35646	-0.857254	-1.52269	-0.328531	-1.25641	-0.172354	-0.454675
-86.5	-0.423598	0.257616	-0.236943	-0.401117	-0.0449274	-1.34934	-0.612442	-1.03061	-0.945536	-2.09563	-0.852032	-1.32797	-0.359373	-0.932803	-0.0157856	-0.341611
-86	-0.496385	0.295996	-0.498814	-0.483113	-0.00332616	-1.28294	-0.833791	-0.971552	-1.00062	-1.61826	-0.809992	-1.12292	-0.445941	-0.676806	-0.0504724	-0.407321
-85.5	-0.514107	0.409421	-0.572607	-0.677745	-0.0867644	-1.35634	-0.970761	-0.973266	-1.00682	-1.33316	-0.771741	-0.983934	-0.473411	-0.770619	-0.211368	-0.497584
-85	-0.536877	0.419317	-0.544588	-0.654631	-0.0334135	-1.33208	-0.751226	-0.988575	-0.878096	-0.999578	-0.576333	-0.934552	-0.426025	-0.901447	-0.212072	-0.568322
-84.5	-0.44008	0.482542	-0.600254	-0.730135	-0.111005	-1.2237	-0.487233	-0.912431	-0.869732	-0.920263	-0.47839	-0.960791	-0.39591	-0.973909	-0.128899	-0.559485
-84	-0.48851	0.438783	-0.643119	-0.691634	-0.0935582	-1.17676	-0.423156	-0.990699	-0.890541	-1.02957	-0.388024	-1.0211	-0.455292	-1.10785	0.00872081	-0.5331
-83.5	-0.51033	0.256368	-0.608287	-0.616743	-0.204666	-1.16786	-0.223461	-0.800074	-0.903895	-1.16389	-0.373184	-0.923087	-0.525502	-1.23683	-0.202345	-0.582093
-83	-0.60836	0.220686	-0.498513	-0.612798	-0.231156	-1.29315	-0.227342	-0.717874	-0.856882	-1.26456	-0.5556	-0.898171	-0.483924	-1.26372	-0.170458	-0.355717
-82.5	-0.70408	0.208986	-0.270905	-0.707685	-0.326011	-1.28423	-0.127303	-0.668565	-0.948155	-1.10437	-0.526521	-1.03458	-0.595524	-1.15439	-0.0244776	-0.25817
-82	-0.750699	0.20447	-0.206865	-0.831428	-0.365328	-1.13828	-0.107379	-0.683001	-0.948701	-0.908158	-0.551164	-1.14337	-0.729945	-0.852765	0.086639	-0.292056
-81.5	-0.678386	0.0184028	-0.352975	-0.765442	-0.258679	-1.25566	-0.132557	-0.561626	-0.933651	-0.590987	-0.638254	-1.22423	-0.695063	-0.65289	0.0666508	-0.587228
-81	-0.674108	0.165135	-0.332864	-0.860407	-0.397437	-1.22758	-0.261624	-0.61881	-1.00607	-0.226199	-0.382619	-1.24431	-0.737196	-0.544281	0.0375343	-0.631504
-80.5	-0.663238	0.324329	-0.257733	-0.75842	-0.423293	-1.2557	-0.406697	-0.63673	-0.988099	-0.316826	-0.233013	-1.23448	-0.847226	-0.652579	0.0594056	-0.672767
-80	-0.496819	0.220638	-0.278263	-0.792562	-0.451724	-1.18525	-0.444244	-0.650578	-0.903715	-0.603019	-0.175539	-1.22835	-0.800289	-0.966712	0.0605009	-0.657443
-79.5	-0.509844	0.296218	-0.402697	-0.721375	-0.553153	-1.29058	-0.617518	-0.570676	-0.855466	-1.06894	-0.323448	-1.12904	-0.662536	-1.01026	-0.0119421	-0.705859
-79	-0.370555	0.275313	-0.414078	-0.714633	-0.567893	-1.41224	-0.732003	-0.557411	-0.944918	-1.20092	-0.405173	-1.26193	-0.56896	-1.07174	-0.0112094	-0.673073
-78.5	-0.370186	0.158655	-0.407647	-0.681534	-0.594957	-1.3577	-0.801259	-0.581124	-0.861025	-1.08207	-0.526327	-1.16609	-0.485918	-0.86709	-0.113664	-0.596901
-78	-0.394838	0.280607	-0.391797	-0.690102	-0.558372	-1.31422	-0.941918	-0.462113	-0.887121	-0.708219	-0.535096	-1.08271	-0.43104	-0.535843	-0.258667	-0.573695
-77.5	-0.475727	0.289039	-0.567698	-0.803601	-0.491745	-1.26465	-0.932065	-0.467869	-0.943142	-0.246086	-0.579035	-0.987033	-0.38953	-0.405446	-0.118853	-0.606162
-77	-0.517369	0.374655	-0.70386	-0.698819	-0.386515	-1.20858	-0.747131	-0.55507	-0.92285	0.115388	-0.690634	-1.05644	-0.457754	-0.473762	-0.0689847	-0.623563
-76.5	-0.504327	0.332951	-0.904457	-0.587476	-0.372832	-1.1115	-0.720077	-0.578933	-0.981224	0.134047	-0.51108	-0.955412	-0.368831	-0.836214	-0.0517952	-0.744477
-76	-0.370904	0.333763	-0.813543	-0.492897	-0.467208	-1.16166	-0.557398	-0.640195	-1.06195	-0.0962161	-0.384101	-0.891729	-0.347831	-0.997606	0.0896412	-0.738844
-75.5	-0.332708	0.382445	-0.763797	-0.545466	-0.51071	-1.2239	-0.35762	-0.506539	-1.13348	-0.485442	-0.209079	-0.904007	-0.209375	-0.974107	0.194777	-0.782602
-75	-0.427905	0.228688	-0.752842	-0.514733	-0.517342	-1.23434	-0.38647	-0.429185	-1.1161	-0.68332	-0.0386027	-0.902657	-0.286525	-0.971519	0.019675	-0.882302
-74.5	-0.3723	0.245313	-0.698324	-0.504983	-0.510135	-1.24639	-0.727662	-0.454615	-1.0955	-0.370712	-0.0151126	-0.750434	-0.320928	-0.828859	0.0678608	-0.961689
-74	-0.266765	0.294795	-0.56998	-0.457588	-0.506286	-1.34793	-0.705575	-0.510094	-1.0848	-0.030494	0.0480975	-0.717528	-0.412807	-0.626398	0.231258	-1.00381
-73.5	-0.379576	0.40848	-0.627057	-0.574684	-0.530776	-1.36739	-0.694231	-0.545046	-1.07523	-0.116098	-0.0288825	-0.76214	-0.448856	-0.593752	0.559755	-0.967033
-73	-0.483596	0.208776	-0.726277	-0.588244	-0.56312	-1.35932	-0.680329	-0.568531	-1.05063	-0.0994235	-0.0159516	-0.646001	-0.644268	-0.565673	0.835295	-1.15227
-72.5	-0.373146	0.278912	-0.888832	-0.533222	-0.444141	-1.32733	-0.644045	-0.646098	-1.05984	-0.343418	-0.131096	-0.651142	-0.622716	-0.677326	1.03101	-1.13034
-72	-0.304296	0.348123	-0.758911	-0.516715	-0.447756	-1.24062	-0.60868	-0.851513	-0.975181	-0.52283	-0.323953	-0.589019	-0.521904	-0.92896	1.22691	-1.05367
-71.5	-0.2696	0.31016	-0.548684	-0.582901	-0.557933	-1.20733	-0.369341	-0.73718	-0.978092	-0.675332	-0.226752	-0.669118	-0.644981	-1.19353	1.17921	-0.907429
-71	-0.362174	0.43023	-0.604228	-0.600964	-0.539371	-1.26866	-0.441423	-0.656248	-0.87218	-0.757586	-0.271816	-0.658091	-0.490448	-1.33151	0.896316	-0.847384
-70.5	-0.318303	0.420661	-0.799059	-0.768879	-0.563243	-1.31021	-0.542043	-0.649684	-0.950079	-0.99874	-0.398613	-0.652105	-0.552323	-1.19393	0.981191	-0.774097
-70	-0.26267	0.437771	-0.98855	-0.662243	-0.464493	-1.35843	-0.592951	-0.464914	-1.03124	-1.46284	-0.465604	-0.704729	-0.496858	-0.802048	1.03058	-0.702605
-69.5	-0.244784	0.309131	-0.668128	-0.611338	-0.473305	-1.11242	-0.642129	-0.582697	-0.980717	-1.79804	-0.38621	-0.739664	-0.556914	-0.798464	0.943212	-0.678353
-69	-0.25813	0.227857	-0.577827	-0.645746	-0.463835	-1.17906	-0.707466	-0.553936	-0.940164	-1.93808	-0.37961	-0.848431	-0.504223	-0.863834	0.865266	-0.677702
-68.5	-0.23492	0.388351	-0.781295	-0.693247	-0.353577	-1.20648	-0.481552	-0.557178	-1.04868	-1.9567	-0.215756	-0.68942	-0.547198	-0.915119	0.88531	-0.619445
-68	-0.144207	0.448588	-0.96166	-0.584652	-0.495682	-1.28009	-0.213037	-0.60702	-0.916573	-1.9899	-0.382326	-0.549994	-0.507875	-1.06765	0.832552	-0.620793
-67.5	-0.188148	0.329038	-0.844243	-0.67208	-0.507192	-1.20357	-0.398314	-0.534733	-0.878485	-2.27415	-0.390565	-0.353709	-0.516894	-1.26677	0.653862	-0.44981
-67	-0.248533	0.288578	-0.685067	-0.76819	-0.559201	-1.16751	-0.443014	-0.463046	-0.820178	-2.52597	-0.379816	-0.264382	-0.335041	-1.1976	0.522925	-0.316403
-66.5	-0.187131	0.291343	-0.521796	-0.718304	-0.586977	-1.24267	-0.372882	-0.579548	-0.765669	-2.53087	-0.363198	-0.200613	-0.459006	-0.947808	0.531691	-0.252642
-66	-0.253099	0.389473	-0.628504	-0.767508	-0.554387	-1.39406	-0.454344	-0.552771	-0.845307	-2.20518	-0.33231	-0.232607	-0.526853	-0.800152	0.570331	-0.426261
-65.5	-0.320426	0.51729	-0.810443	-0.78749	-0.587734	-1.22993	-0.712662	-0.758142	-0.778964	-1.95387	-0.210423	-0.376354	-0.50462	-0.863553	0.449574	-0.48511
-65	-0.2797	0.518134	-0.846143	-0.798024	-0.633052	-1.23071	-0.543842	-0.820553	-0.81614	-1.52849	-0.253447	-0.290186	-0.502952	-0.863739	0.45364	-0.61801
-64.5	-0.276677	0.454171	-0.925864	-0.837045	-0.568546	-1.20512	-0.376344	-0.680166	-0.807978	-1.13169	-0.153147	-0.338686	-0.52687	-1.01979	0.400259	-0.744388
-64	-0.345578	0.491331	-0.798307	-0.908372	-0.533493	-1.18053	-0.508899	-0.742569	-0.804802	-0.643328	-0.139746	-0.396779	-0.560947	-1.13444	0.307151	-0.792772
-63.5	-0.306583	0.420062	-0.755107	-1.00497	-0.566296	-1.30756	-0.724312	-0.826825	-0.950743	-0.508541	0.0708379	-0.725885	-0.60196	-1.30497	0.295299	-0.796565
-63	-0.318307	0.331262	-0.711509	-1.03626	-0.551682	-1.35626	-0.746876	-0.802796	-0.950674	-0.312796	0.174463	-0.756069	-0.720977	-1.07723	0.456927	-0.659428
-62.5	-0.408156	0.343096	-0.803672	-0.812332	-0.474563	-1.30563	-0.632032	-0.953598	-0.866007	-0.120207	0.0886824	-0.715142	-0.756461	-0.838647	0.565033	-0.56743
-62	-0.354485	0.311783	-0.8253	-0.792402	-0.496819	-1.34312	-0.630011	-0.92905	-1.03885	-0.0136957	-0.00912656	-0.838035	-0.727696	-0.715416	0.760012	-0.614264
-61.5	-0.275817	0.249185	-0.942561	-0.914777	-0.487552	-1.28306	-0.826841	-0.861834	-0.949097	0.0305905	-0.067665	-0.877876	-0.58683	-0.526482	0.870759	-0.794331
-61	-0.296774	0.256112	-0.938328	-0.982628	-0.590654	-1.15006	-0.867208	-0.793988	-0.971493	0.0814292	-0.0962324	-0.787429	-0.604539	-0.423041	0.729743	-0.796674
-60.5	-0.431186	0.0941903	-0.948952	-0.801447	-0.567538	-1.19476	-0.699154	-0.790936	-0.956518	-0.293049	-0.0320925	-0.773104	-0.485692	-0.605249	0.79622	-0.8834
-60	-0.265758	0.0554421	-0.866224	-0.91211	-0.617607	-1.11804	-0.6954	-0.864728	-1.00998	-0.510926	0.0142382	-0.615511	-0.47526	-0.881554	0.786753	-1.07567
-59.5	-0.318314	0.127672	-1.02193	-0.981862	-0.592732	-1.16829	-0.770312	-0.827289	-1.03779	-0.728087	-0.0111873	-0.603947	-0.456117	-0.924222	0.611358	-0.972505
-59	-0.187254	0.145664	-1.05913	-0.883971	-0.603158	-1.2358	-0.888347	-0.824939	-1.00672	-0.936963	0.0151641	-0.430361	-0.506926	-0.849179	0.384102	-0.660382
-58.5	-0.186026	0.150714	-0.888721	-0.98143	-0.540733	-1.24883	-1.053	-0.821462	-1.11562	-0.887887	-0.0496439	-0.345113	-0.523875	-0.732157	0.227651	-0.736683
-58	-0.0259908	0.230616	-0.840893	-0.93004	-0.44017	-1.28336	-1.1687	-0.769543	-1.0948	-0.88404	-0.177706	-0.260781	-0.449746	-0.572792	0.135723	-0.770238
-57.5	-0.111533	0.181624	-0.724811	-1.02055	-0.353338	-1.21542	-1.12487	-0.740389	-1.09595	-1.0608	-0.285182	-0.39276	-0.583087	-0.407382	0.0288879	-0.836061
-57	-0.120236	0.128108	-0.790829	-0.940478	-0.559951	-1.20344	-1.10452	-0.693737	-0.98853	-1.27175	-0.417926	-0.333178	-0.622141	-0.540703	0.00551209	-0.839363
-56.5	-0.175107	0.134188	-0.864833	-1.02124	-0.478117	-1.18782	-1.12451	-0.80264	-0.966086	-1.71753	-0.498069	-0.368154	-0.456637	-0.825882	0.012484	-0.963714
-56	-0.0855766	0.250444	-0.823111	-1.01459	-0.466309	-1.09043	-1.10723	-0.705303	-1.06314	-2.1686	-0.291732	-0.452659	-0.505417	-0.935988	-0.106332	-0.93482
-55.5	-0.104846	0.17096	-0.72943	-1.05869	-0.540559	-1.15567	-1.13222	-0.619614	-1.10972	-2.00077	-0.40104	-0.376365	-0.592823	-0.900103	-0.252628	-0.82289
-55	0.0217247	0.256353	-0.755992	-0.92162	-0.335209	-1.09263	-1.25981	-0.501945	-1.02339	-1.91127	-0.382574	-0.551407	-0.638469	-0.863298	-0.320734	-0.80709
-54.5	0.07117	0.389525	-0.824885	-0.916013	-0.217092	-1.15009	-1.43558	-0.514801	-1.01643	-1.92748	-0.252836	-0.560205	-0.514177	-0.847542	-0.300535	-0.753102
-54	0.0470012	0.475808	-0.902524	-0.877106	-0.203453	-1.13245	-1.22792	-0.728505	-1.00265	-1.71127	-0.245907	-0.460606	-0.551222	-0.604775	-0.0789217	-0.915326
-53.5	0.00103734	0.630328	-1.04063	-0.846566	-0.169497	-1.21261	-1.18505	-0.842818	-1.00068	-1.67824	-0.342584	-0.381776	-0.467337	-0.451744	-0.0459948	-0.914626
-53	-0.0696447	0.691044	-1.0042	-0.720624	-0.341881	-1.08179	-1.3125	-0.757883	-1.09074	-1.95732	-0.551318	-0.417554	-0.39841	-0.427925	-0.0401167	-1.01942
-52.5	0.0490566	0.585823	-0.905881	-0.832903	-0.354872	-1.07716	-1.27292	-0.768671	-1.05066	-2.03502	-0.586138	-0.305332	-0.37889	-0.700246	-0.0441327	-1.10867
-52	0.0111426	0.480981	-0.7106	-0.865252	-0.414419	-1.03615	-0.982909	-0.880716	-1.06168	-2.29854	-0.677079	-0.322312	-0.363428	-0.955867	-0.204018	-1.14497
-51.5	-0.24001	0.286612	-0.651823	-0.829486	-0.363341	-1.0199	-0.982292	-1.07557	-0.916016	-2.71129	-0.444489	-0.361396	-0.387506	-1.12147	-0.239511	-0.925707
-51	-0.141216	0.262126	-0.696181	-0.795832	-0.352334	-1.10999	-0.894783	-1.03009	-0.881592	-2.55903	-0.318742	-0.30692	-0.333493	-1.28674	-0.162404	-0.992675
-50.5	-0.0373208	0.314352	-0.904895	-0.80112	-0.268865	-1.12623	-0.72535	-0.942349	-0.87714	-1.89168	-0.408487	-0.217906	-0.325212	-1.1828	-0.165958	-0.886192
-50	-0.0408368	0.368881	-1.06349	-0.64394	-0.310566	-1.29954	-0.74202	-1.07533	-0.97485	-1.22559	-0.412661	-0.488748	-0.504108	-0.899216	-0.0698702	-0.713221
-49.5	-0.0213772	0.352443	-0.992529	-0.688645	-0.270461	-1.12593	-0.723723	-0.985651	-1.04795	-0.790696	-0.352141	-0.637132	-0.557794	-0.90106	-0.147283	-0.716132
-49	-0.00468626	0.422294	-1.10567	-0.709357	-0.283527	-1.079	-0.893901	-1.04757	-0.914236	-0.800104	-0.289078	-0.666945	-0.554829	-0.886098	-0.0331502	-0.826387
-48.5	0.00835724	0.354234	-1.20825	-0.576586	-0.230456	-1.08206	-0.888314	-1.10861	-0.994745	-1.07048	-0.30413	-0.516776	-0.448861	-0.836892	-0.0505007	-0.745834
-48	-0.0195626	0.26057	-1.24045	-0.570573	-0.330335	-1.03548	-0.7108	-1.02629	-0.943295	-1.33503	-0.336735	-0.433005	-0.399473	-1.27219	0.0114833	-0.727328
-47.5	-0.00879334	0.29395	-1.15412	-0.417123	-0.364666	-0.944932	-0.879	-1.05311	-1.09311	-1.06916	-0.490191	-0.362042	-0.324704	-1.4873	-0.105604	-0.712005
-47	-0.0523538	0.161471	-1.04206	-0.429433	-0.30749	-1.0875	-0.885614	-0.951061	-1.14846	-0.973859	-0.423124	-0.160368	-0.333587	-1.3209	-0.106728	-0.607614
-46.5	-0.238983	0.141501	-0.858654	-0.459838	-0.326111	-1.09976	-0.740685	-0.936945	-1.21895	-0.596348	-0.544139	-0.266808	-0.41731	-1.02635	0.170037	-0.440052
-46	-0.215453	0.15708	-0.915334	-0.454144	-0.277971	-1.11826	-0.614309	-1.10392	-1.25285	-0.216026	-0.492959	-0.15318	-0.531949	-0.885709	0.39602	-0.439584
-45.5	-0.11847	0.146148	-1.14	-0.413077	-0.342499	-1.13964	-0.51674	-1.15184	-1.24185	0.0514676	-0.473035	0.00763472	-0.458029	-0.805762	0.607524	-0.516668
-45	-0.189247	0.242706	-1.2875	-0.39426	-0.338344	-1.19017	-0.28196	-1.1788	-1.29055	-0.235375	-0.410852	0.011523	-0.377464	-0.814553	0.73983	-0.452466
-44.5	-0.166237	0.372446	-1.13132	-0.38646	-0.432528	-1.23878	-0.209616	-1.26473	-1.2943	-0.620797	-0.388529	-0.0778934	-0.31965	-0.864925	0.837466	-0.517017
-44	-0.118492	0.435059	-1.11188	-0.424305	-0.494222	-1.207	-0.38319	-1.23064	-1.37005	-1.19318	-0.0839022	-0.227337	-0.271312	-1.01985	0.949604	-0.445158
-43.5	-0.0799957	0.341193	-1.04361	-0.499813	-0.472958	-1.19421	-0.533404	-1.23204	-1.29414	-1.57875	-0.0281161	-0.441028	-0.193947	-1.19294	0.804263	-0.460839
-43	-0.191888	0.247038	-0.833485	-0.629834	-0.391173	-1.14806	-0.264751	-1.18913	-1.17689	-2.20985	-0.0173481	-0.541959	-0.393613	-1.02455	0.821571	-0.36934
-42.5	-0.366492	0.264108	-0.765441	-0.728947	-0.330641	-1.13959	-0.0884877	-1.10911	-1.24579	-2.60354	-0.115099	-0.566988	-0.486736	-0.973213	0.855539	-0.465932
-42	-0.308272	0.17803	-0.828733	-0.587399	-0.374099	-1.26695	-0.0692322	-1.11292	-1.27911	-2.89501	-0.050171	-0.454531	-0.572897	-0.839086	0.900866	-0.701561
-41.5	-0.221778	0.0999843	-0.726679	-0.654501	-0.322853	-1.25062	-0.215637	-1.01014	-1.21325	-3.12811	-0.183165	-0.504495	-0.656046	-0.582061	0.892205	-1.04417
-41	-0.292133	-0.00611925	-0.775821	-0.573432	-0.2953	-1.13037	-0.22418	-1.17087	-1.17407	-3.02599	-0.21731	-0.724648	-0.625128	-0.566573	0.851291	-0.983242
-40.5	-0.288585	-0.189661	-0.726045	-0.557235	-0.357095	-1.07446	-0.283787	-1.24749	-1.08401	-2.65229	-0.250254	-0.816358	-0.670396	-0.724591	0.640902	-0.839905
-40	-0.234927	-0.149122	-0.833251	-0.550252	-0.317518	-1.03081	-0.466091	-1.1707	-1.26127	-2.49617	0.0063728	-0.609701	-0.92953	-0.921345	0.253836	-0.734462
-39.5	-0.299393	0.0302749	-1.01448	-0.55662	-0.332135	-0.964705	-0.69396	-1.11292	-1.26304	-2.48726	0.0164599	-0.474655	-0.698036	-1.01044	-0.0839015	-0.669634
-39	-0.412874	0.108573	-1.0765	-0.65973	-0.335417	-0.927833	-0.777535	-1.03067	-1.23453	-2.29308	0.0185134	-0.391738	-0.653151	-0.978236	-0.140773	-0.378688
-38.5	-0.299381	0.0395346	-1.0723	-0.697508	-0.217011	-1.00299	-0.996616	-0.930089	-1.13354	-1.90353	0.0276818	-0.495474	-0.637321	-0.945476	0.0177184	-0.310379
-38	-0.385022	0.0405648	-0.911777	-0.674175	-0.199807	-1.00474	-1.21889	-0.942342	-1.11656	-1.48404	-0.0419247	-0.572138	-0.683032	-0.761364	0.173175	-0.223681
-37.5	-0.239641	-0.0680034	-0.857212	-0.606388	-0.0852618	-1.03745	-1.0128	-0.979879	-1.09952	-1.14913	-0.0988229	-0.704292	-0.749636	-0.462705	0.187399	-0.321017
-37	-0.170023	-0.16599	-0.870687	-0.683686	-0.0846457	-0.889738	-1.09745	-0.960559	-1.14329	-0.809534	-0.229872	-0.7578	-0.643648	-0.495602	0.334077	-0.424268
-36.5	-0.291149	-0.226448	-0.932391	-0.589806	-0.148715	-0.885843	-0.964364	-0.990233	-1.19788	-0.710325	-0.255619	-0.816226	-0.614144	-0.865464	0.323733	-0.65359
-36	-0.266074	-0.240792	-0.907665	-0.690787	0.000611222	-0.950671	-0.899749	-0.940899	-1.21166	-0.655612	-0.279893	-1.04048	-0.772778	-1.04041	0.438212	-0.590927
-35.5	-0.267116	-0.168844	-0.85441	-0.543922	0.130043	-0.911388	-0.739231	-0.966834	-1.06373	-0.609823	-0.259226	-1.02092	-0.653849	-0.940829	0.426615	-0.572625
-35	-0.431418	0.0199365	-0.777918	-0.453756	0.0921627	-0.912807	-0.790581	-0.839581	-1.04398	-0.423312	-0.217997	-1.14867	-0.568145	-0.771099	0.418499	-0.686951
-34.5	-0.351388	0.0448745	-0.811807	-0.440236	0.0283492	-0.966432	-1.01505	-0.791745	-1.02577	-0.634716	-0.316648	-1.08719	-0.430587	-0.758937	0.649957	-0.654119
-34	-0.242838	0.0127843	-0.779806	-0.407633	0.0503481	-0.982134	-0.963885	-0.933811	-1.142	-0.521308	-0.202964	-0.887972	-0.419882	-0.673115	0.621004	-0.67674
-33.5	-0.201726	-0.170142	-0.753215	-0.363632	0.183123	-0.962197	-0.947686	-0.923531	-1.10399	-0.475506	-0.222147	-0.794076	-0.420897	-0.510326	0.675686	-0.693172
-33	-0.298214	-0.287706	-0.840664	-0.457292	0.121617	-0.977561	-1.05939	-1.02528	-1.05217	-0.543334	-0.218924	-0.822173	-0.533576	-0.637003	0.568445	-0.896976
-32.5	-0.371199	-0.233184	-0.861286	-0.39924	0.0920009	-0.861675	-1.13944	-0.999545	-1.11723	-0.705838	-0.160653	-0.891137	-0.553429	-0.687669	0.33734	-0.953697
-32	-0.279014	-0.0746533	-0.859032	-0.472975	0.087348	-0.988955	-0.870375	-1.0533	-1.05574	-0.952929	-0.204062	-0.813778	-0.678391	-1.00885	0.428126	-0.783562
-31.5	-0.237062	-0.126888	-0.781072	-0.303105	-0.0393079	-0.963814	-0.900029	-0.952818	-1.15266	-0.961585	-0.195145	-0.745612	-0.687035	-1.18948	0.329519	-0.706337
-31	-0.38311	-0.214191	-0.990911	-0.298713	0.0581131	-0.902149	-0.923314	-0.947174	-1.17039	-0.728151	-0.296352	-0.799663	-0.860548	-1.32517	0.250217	-0.784716
-30.5	-0.282417	-0.306284	-1.04984	-0.394457	0.145394	-0.914046	-0.865613	-1.01539	-1.06023	-0.650676	-0.172138	-0.891766	-0.904826	-1.15741	0.136736	-0.67838
-30	-0.437655	-0.183592	-1.09845	-0.385813	0.156888	-1.02897	-0.853875	-1.14187	-1.05373	-0.757748	-0.259227	-1.01599	-0.890559	-0.91344	0.171536	-0.679889
-29.5	-0.406361	-0.0635508	-0.816824	-0.391173	0.150019	-0.975396	-0.829903	-1.04116	-1.11948	-0.770998	-0.245654	-0.914211	-0.841694	-0.861621	0.0562655	-0.728003
-29	-0.471333	0.0243911	-0.794982	-0.32363	0.256696	-0.890517	-0.697317	-1.10167	-1.12415	-0.860757	-0.320724	-0.893332	-0.891799	-0.912964	-0.0563781	-0.68108
-28.5	-0.549775	0.103299	-0.770686	-0.290382	0.297151	-0.816338	-0.538942	-1.01379	-1.10619	-0.987859	-0.371597	-0.7996	-0.774845	-1.11361	-0.177126	-0.755125
-28	-0.557078	0.189482	-0.792545	-0.424588	0.290186	-0.908279	-0.658568	-0.907004	-1.20757	-1.25848	-0.387082	-0.775268	-0.631391	-1.33929	-0.229203	-0.773681
-27.5	-0.430986	0.190109	-0.83311	-0.392405	0.3298	-0.838343	-0.895064	-1.01467	-1.17194	-1.19566	-0.404981	-0.694031	-0.639627	-1.52964	-0.198176	-0.724436
-27	-0.374341	0.242496	-0.712141	-0.464319	0.374937	-0.772198	-0.916116	-0.882293	-1.1574	-1.07328	-0.330682	-0.814701	-0.517939	-1.54024	-0.190384	-0.656096
-26.5	-0.427223	0.10832	-0.754012	-0.427478	0.271234	-0.827907	-0.507973	-0.884622	-1.14428	-0.948259	-0.250929	-0.780028	-0.612066	-1.13848	-0.0902483	-0.483023
-26	-0.352187	-0.128969	-0.713705	-0.526142	0.247027	-0.813576	-0.524944	-0.917686	-1.18175	-0.990105	-0.29499	-0.858747	-0.644128	-0.948544	-0.224913	-0.628913
-25.5	-0.365896	-0.246931	-0.899443	-0.556907	0.208831	-0.829765	-0.403577	-0.784507	-1.07819	-1.08586	-0.241989	-0.738169	-0.754074	-0.938391	-0.269532	-0.689665
-25	-0.457439	-0.109973	-0.879842	-0.416729	0.327484	-0.795244	-0.104935	-0.842041	-1.01404	-0.867162	-0.348579	-0.671915	-0.756981	-0.94354	-0.123274	-0.732414
-24.5	-0.43309	-0.227525	-0.931603	-0.593415	0.245233	-0.765449	-0.0417562	-0.808623	-1.09173	-0.813767	-0.283071	-0.713263	-0.827307	-0.987841	0.00931749	-0.773398
-24	-0.429868	-0.279584	-0.9516	-0.403512	0.404939	-0.814163	-0.0575561	-0.752441	-1.16962	-0.990972	-0.347067	-0.791656	-0.747615	-1.138	0.115795	-0.763678
-23.5	-0.490105	-0.332603	-0.790691	-0.474084	0.410713	-0.828655	-0.396579	-0.773595	-1.05169	-1.33294	-0.439175	-0.870006	-0.691479	-1.26777	0.114303	-0.905629
-23	-0.577849	-0.199497	-0.771203	-0.74608	0.486369	-0.894041	-0.358009	-0.590516	-1.11524	-1.76645	-0.558189	-0.828274	-0.709042	-1.25953	0.0693223	-0.853989
-22.5	-0.63363	-0.290432	-0.705302	-0.623391	0.360268	-0.83955	-0.425409	-0.39716	-1.16154	-1.96132	-0.665583	-0.816529	-0.705837	-1.23189	-0.0581979	-0.766969
-22	-0.639784	-0.380991	-0.798238	-0.673385	0.391165	-0.853649	-0.453495	-0.416004	-1.24107	-2.14925	-0.534767	-0.833984	-0.772339	-1.18467	-0.0767877	-0.75337
-21.5	-0.726788	-0.254171	-0.891381	-0.707734	0.47214	-0.969014	-0.550079	-0.30966	-1.05797	-2.06423	-0.514192	-0.764151	-0.754685	-0.922572	0.000114082	-0.893584
-21	-0.712812	-0.359171	-0.825712	-0.834683	0.385646	-0.904016	-0.580985	-0.43	-0.975344	-1.71761	-0.34696	-0.759754	-0.757198	-0.794598	-0.000686632	-0.784416
-20.5	-0.709484	-0.420842	-0.819361	-0.763807	0.414155	-0.927733	-0.610226	-0.529041	-0.977457	-1.50999	-0.254586	-0.824827	-0.691533	-0.918061	0.0750792	-0.868073
-20	-0.573144	-0.406764	-0.735923	-0.783771	0.429777	-0.981199	-0.616032	-0.501796	-1.12602	-1.62606	-0.204749	-0.96215	-0.713741	-1.04934	0.130649	-0.864108
-19.5	-0.613734	-0.459105	-0.883775	-0.892642	0.388842	-0.959946	-0.569888	-0.493985	-1.17833	-1.92782	-0.257389	-0.99331	-0.680662	-1.02336	0.197314	-0.60087
-19	-0.717019	-0.308212	-0.912079	-1.00654	0.405374	-0.905042	-0.497068	-0.347425	-1.17508	-1.68274	-0.227688	-0.965178	-0.645544	-0.959954	0.181944	-0.314715
-18.5	-0.550772	-0.308248	-0.773568	-1.0115	0.43554	-0.886975	-0.447519	-0.432905	-1.17764	-1.52382	-0.12322	-0.921634	-0.452279	-0.950227	0.191678	-0.222058
-18	-0.497591	-0.292014	-0.54713	-0.988138	0.528139	-1.02028	-0.435944	-0.272663	-1.14284	-1.75619	-0.119457	-0.853747	-0.323734	-0.737152	0.0629169	-0.346153
-17.5	-0.588691	-0.264802	-0.572419	-1.00974	0.634785	-1.09266	-0.121558	-0.249436	-1.08396	-1.78533	-0.195757	-0.892646	-0.321064	-0.532299	-0.116055	-0.378465
-17	-0.506882	-0.461155	-0.628184	-1.00284	0.561404	-0.976746	-0.183957	-0.354936	-1.09948	-1.43528	-0.337965	-1.07629	-0.211072	-0.530125	-0.0431635	-0.50313
-16.5	-0.543176	-0.478928	-0.718188	-1.08292	0.602862	-0.989434	-0.364063	-0.342709	-0.981771	-0.846862	-0.36042	-0.980908	-0.180967	-0.695522	-0.230441	-0.717606
-16	-0.505577	-0.316943	-0.734656	-1.01997	0.635969	-1.02357	-0.568121	-0.41287	-0.908796	-0.284339	-0.276931	-0.722437	-0.213551	-0.951716	-0.272524	-0.86812
-15.5	-0.497406	-0.286699	-0.730903	-1.09391	0.694555	-0.986837	-0.655703	-0.28745	-1.03292	-0.372609	-0.48696	-0.584474	-0.376735	-0.870071	-0.375023	-0.827626
-15	-0.407356	-0.312153	-0.60739	-1.12262	0.683291	-0.757954	-0.874147	-0.210021	-1.09945	-0.766613	-0.521234	-0.716105	-0.449555	-0.906843	-0.163408	-0.889201
-14.5	-0.428344	-0.278834	-0.472367	-1.13992	0.584783	-0.703177	-1.00107	-0.237135	-1.0291	-0.919978	-0.368375	-0.978581	-0.442117	-0.800587	-0.0079706	-0.831665
-14	-0.518388	-0.208659	-0.524809	-1.08379	0.524664	-0.745419	-0.786846	-0.157788	-0.949451	-0.91261	-0.347388	-1.24513	-0.498571	-0.629879	0.0585311	-0.875587
-13.5	-0.447435	-0.228379	-0.512206	-1.0759	0.538576	-0.877989	-0.588954	-0.160312	-0.887562	-0.667162	-0.429952	-1.20252	-0.627051	-0.514997	-0.0260043	-0.836062
-13	-0.387522	-0.283643	-0.439138	-1.18939	0.623259	-0.802935	-0.581423	-0.0988496	-0.895497	-0.712648	-0.354184	-1.04677	-0.645438	-0.567062	0.00283834	-1.01589
-12.5	-0.372483	-0.262392	-0.55238	-1.18084	0.550203	-0.717685	-0.664921	-0.269229	-0.931439	-0.607663	-0.369196	-0.873356	-0.703637	-0.750907	0.122531	-1.13473
-12	-0.428257	-0.274966	-0.614928	-1.09235	0.496942	-0.864485	-0.621286	-0.213771	-0.792668	-0.748322	-0.425722	-0.651096	-0.659891	-0.7937	0.214264	-1.22975
-11.5	-0.426648	-0.181232	-0.647152	-1.21233	0.379647	-0.930419	-0.670659	-0.188506	-0.847671	-1.33485	-0.333087	-0.465036	-0.656899	-1.13394	0.11828	-1.03458
-11	-0.516863	-0.265956	-0.659181	-1.0098	0.463562	-1.00536	-0.720031	-0.151859	-0.843943	-1.90789	-0.369445	-0.333211	-0.499427	-1.14953	-0.020341	-1.07341
-10.5	-0.53909	-0.422456	-0.735824	-0.934821	0.499226	-0.926808	-0.64159	-0.146676	-0.689757	-2.35315	-0.336838	-0.499539	-0.467328	-1.06318	-0.0152366	-0.99897
-10	-0.489652	-0.449577	-0.68503	-1.06207	0.539978	-1.02613	-0.676364	-0.181461	-0.670848	-2.57903	-0.290926	-0.547959	-0.283423	-0.728111	-0.0480464	-0.951226
-9.5	-0.470317	-0.358714	-0.647112	-1.07246	0.442746	-1.0255	-0.475995	-0.160693	-0.700433	-2.32427	-0.300692	-0.63263	-0.387892	-0.790269	-0.170675	-0.934323
-9	-0.34099	-0.462099	-0.321407	-1.06634	0.389446	-1.04336	-0.534038	-0.0679088	-0.691625	-1.91632	-0.523924	-0.784118	-0.357388	-0.714685	0.0191239	-1.22717
-8.5	-0.407086	-0.363485	-0.426604	-1.06387	0.356041	-1.0207	-0.640993	-0.155977	-0.666144	-1.78635	-0.69193	-0.87101	-0.367926	-0.942675	0.115556	-1.13288
-8	-0.441915	-0.318125	-0.438405	-1.08524	0.338318	-1.00224	-0.494742	-0.0996513	-0.713399	-1.59839	-0.637911	-0.873395	-0.192979	-0.977776	0.414412	-1.12321
-7.5	-0.420404	-0.257828	-0.42998	-1.01535	0.284562	-0.975197	-0.565148	-0.114899	-0.65655	-1.53817	-0.541081	-0.845909	-0.167888	-1.24533	0.473218	-1.18437
-7	-0.47261	-0.201971	-0.454273	-1.06006	0.191472	-1.01168	-0.613338	-0.0938991	-0.769402	-1.49397	-0.458064	-0.847823	-0.0563502	-1.14116	0.442463	-1.0927
-6.5	-0.613155	-0.108791	-0.255863	-1.07535	0.133771	-1.09006	-0.451641	0.00801689	-0.80548	-1.42105	-0.576	-0.847332	-0.0382428	-0.851788	0.376327	-0.763713
-6	-0.448469	-0.197758	-0.338272	-1.25903	0.1815	-1.14537	-0.502613	-0.0791833	-0.865103	-1.3136	-0.640878	-0.623619	0.0127795	-0.748392	0.190637	-0.818537
-5.5	-0.366826	-0.0140456	-0.560672	-1.08881	0.0395509	-1.0778	-0.51823	-0.193118	-0.831835	-1.07871	-0.446821	-0.628088	0.00822891	-0.752762	0.213815	-0.854447
-5	-0.315277	-0.052037	-0.55393	-1.07691	0.0321667	-1.10576	-0.369041	-0.259847	-0.952138	-0.442321	-0.469362	-0.471129	-0.0770976	-0.803822	0.44871	-0.888172
-4.5	-0.417433	-0.158256	-0.528813	-0.998263	0.237582	-0.991003	-0.257959	-0.353611	-0.992213	-0.00164681	-0.570136	-0.37051	-0.156507	-0.750011	0.576209	-0.939892
-4	-0.614385	-0.129996	-0.5967	-1.00049	0.278649	-0.951137	-0.517703	-0.284237	-0.942869	-0.0794249	-0.568132	-0.466331	-0.112907	-1.01479	0.754582	-0.82295
-3.5	-0.493974	-0.168738	-0.554995	-0.996782	0.381479	-0.936555	-0.70475	-0.216331	-1.00386	-0.247442	-0.364193	-0.418542	-0.159957	-1.10302	0.938758	-0.926673
-3	-0.458739	-0.0819012	-0.657456	-1.02995	0.328411	-0.947851	-0.693203	-0.286649	-1.01635	-0.465238	-0.450368	-0.344194	-0.190624	-1.01734	0.807127	-0.933495
-2.5	-0.604716	-0.0735734	-0.703286	-1.13135	0.438835	-0.821751	-0.630936	-0.206284	-1.06023	-0.677379	-0.444476	-0.385691	-0.177726	-0.845726	0.604931	-0.930806
-2	-0.657657	-0.014215	-0.768918	-1.20329	0.410931	-0.800481	-0.650538	-0.38963	-1.0223	-1.10835	-0.597852	-0.578434	-0.0788354	-1.18934	0.482633	-1.00355
-1.5	-0.643454	-0.0759098	-0.631905	-1.20633	0.32581	-1.02287	-0.585464	-0.66828	-1.0057	-1.23143	-0.682912	-1.0538	-0.0690345	-2.20705	0.381947	-1.31039
-1	-0.637616	-0.124069	-0.492421	-1.20139	0.248033	-1.25514	-0.523446	-0.91237	-0.989861	-1.3378	-0.759836	-1.47529	-0.0574074	-3.21003	0.279664	-1.55031
-0.5	-0.631905	-0.169689	-0.346683	-1.19155	0.178381	-1.49089	-0.45067	-1.1193	-0.974648	-1.427	-0.839204	-1.8383	-0.0456753	-4.17665	0.176973	-1.6929
0	-0.626212	-0.212079	-0.19857	-1.17628	0.117436	-1.7237	-0.368052	-1.28656	-0.960208	-1.49837	-0.91931	-2.13763	-0.033454	-5.08487	0.0763093	-1.74142
0.5	-0.620426	-0.250625	-0.0520213	-1.15519	0.0655662	-1.94721	-0.27756	-1.41281	-0.946594	-1.5519	-0.997782	-2.37058	-0.0210816	-5.9144	-0.020272	-1.70148
1	-0.614438	-0.284811	0.089062	-1.12802	0.0229167	-2.15524	-0.182694	-1.49822	-0.933646	-1.58829	-1.0719	-2.5367	-0.00983011	-6.64778	-0.111632	-1.58191
1.5	-0.608145	-0.314225	0.220914	-1.09467	-0.0105946	-2.34206	-0.084995	-1.54331	-0.921405	-1.60829	-1.13981	-2.63596	0.000454796	-7.2688	-0.195639	-1.39249
2	-0.601451	-0.338576	0.339998	-1.05519	-0.0352747	-2.50235	0.011671	-1.55038	-0.90971	-1.61345	-1.19876	-2.67166	0.0082757	-7.76527	-0.271726	-1.14578
2.5	-0.59427	-0.357694	0.443088	-1.00979	-0.0516477	-2.63165	0.106783	-1.52138	-0.898726	-1.60495	-1.24807	-2.64569	0.0150595	-8.12582	-0.337087	-0.853626
3	-0.586528	-0.371541	0.527357	-0.958803	-0.0604421	-2.72604	0.196362	-1.46051	-0.888206	-1.5852	-1.28529	-2.56478	0.0191929	-8.34504	-0.391869	-0.531458
3.5	-0.578165	-0.380208	0.590439	-0.902725	-0.062573	-2.78254	0.277363	-1.37231	-0.877958	-1.5566	-1.30879	-2.43599	0.0195883	-8.42013	-0.435677	-0.194761
4	-0.569136	-0.383912	0.63049	-0.842163	-0.0591194	-2.7992	0.349667	-1.26128	-0.868132	-1.52119	-1.31862	-2.26565	0.0180918	-8.3503	-0.466752	0.142186
4.5	-0.559413	-0.382995	0.646237	-0.777838	-0.0512978	-2.77491	0.409663	-1.13357	-0.85843	-1.482	-1.31334	-2.06374	0.0129671	-8.14059	-0.4859	0.463029
5	-0.548984	-0.377911	0.637002	-0.710563	-0.0404324	-2.70964	0.456283	-0.995072	-0.848785	-1.44171	-1.29296	-1.83963	0.00462885	-7.79828	-0.493103	0.752804
5.5	-0.537856	-0.369217	0.602726	-0.641224	-0.0279224	-2.60436	0.48819	-0.852173	-0.839091	-1.4031	-1.25757	-1.60346	-0.00693028	-7.33403	-0.488767	0.997296
6	-0.526051	-0.357559	0.543966	-0.570758	-0.0152075	-2.46103	0.504335	-0.711291	-0.829208	-1.36894	-1.20756	-1.36583	-0.0217112	-6.7617	-0.473641	1.18316
6.5	-0.51361	-0.343658	0.461882	-0.500129	-0.00373254	-2.28254	0.504117	-0.57877	-0.819038	-1.34186	-1.14383	-1.13719	-0.0395991	-6.09763	-0.44866	1.29881
7	-0.500588	-0.328288	0.358212	-0.430307	0.00508784	-2.07263	0.487453	-0.460861	-0.80848	-1.32434	-1.06748	-0.927865	-0.0602519	-5.36064	-0.415085	1.33395
7.5	-0.487056	-0.312259	0.235222	-0.36224	0.00990427	-1.83585	0.454428	-0.363367	-0.797437	-1.31859	-0.98005	-0.747708	-0.0833679	-4.57108	-0.374369	1.28078
8	-0.473095	-0.2964	0.0956583	-0.296833	0.00946571	-1.57739	0.405618	-0.291615	-0.78582	-1.32658	-0.883235	-0.605789	-0.108613	-3.75086	-0.328245	1.13319
8.5	-0.458799	-0.281534	-0.0573271	-0.234926	0.00265027	-1.30297	0.342374	-0.250289	-0.773557	-1.34994	-0.77907	-0.510343	-0.135708	-2.92239	-0.278291	0.887807
9	-0.44427	-0.268459	-0.22025	-0.177272	-0.0115072	-1.01872	0.265771	-0.243341	-0.760613	-1.38983	-0.66968	-0.468396	-0.164088	-2.10856	-0.226477	0.543378
9.5	-0.429614	-0.257931	-0.389381	-0.12452	-0.0337913	-0.731001	0.177529	-0.273799	-0.746914	-1.44713	-0.557362	-0.485632	-0.19318	-1.33161	-0.174696	0.101181
10	-0.384909	-0.245056	-0.500357	-0.0651017	-0.0380966	-0.50039	0.178062	-0.286605	-0.706108	-1.54753	-0.544407	-0.540484	-0.229099	-0.72334	-0.134175	-0.302693
10.5	-0.255005	-0.361001	-0.298559	-0.12559	0.00134887	-0.58978	-0.00843458	-0.327649	-0.570336	-1.48881	-0.38433	-0.662574	-0.345669	-0.634871	-0.0899778	-0.327867
11	-0.271409	-0.456557	-0.25628	-0.322229	-0.0393451	-0.601061	-0.0979853	-0.325966	-0.561453	-1.47007	-0.356495	-0.610481	-0.455421	-0.638437	-0.180473	-0.459838
11.5	-0.176748	-0.49065	-0.148918	-0.10386	-0.0714946	-0.467429	0.0231682	-0.282091	-0.672653	-1.59529	-0.299353	-0.51081	-0.584167	-0.6879	-0.248057	-0.585667
12	-0.178999	-0.265677	-0.308677	-0.0475798	-0.140334	-0.398398	0.125154	-0.166555	-0.552936	-1.72977	-0.275755	-0.479574	-0.737442	-0.884819	-0.586485	-0.852562
12.5	-0.22135	-0.398899	-0.200745	-0.0133945	-0.144889	-0.220138	-0.239316	-0.109251	-0.373306	-1.36219	-0.227092	-0.217785	-0.68273	-1.16413	-0.558683	-0.982632
13	-0.260291	-0.300038	-0.167927	-0.00799519	-0.180723	-0.10606	-0.291676	-0.131365	-0.24819	-0.687001	-0.0373279	-0.145048	-0.782099	-0.87954	-0.328634	-0.89557
13.5	-0.17035	-0.272302	-0.0251692	2.98406e-09	-0.107348	-0.0757849	1.3542e-08	-0.124229	-0.310688	-0.0381378	-0.000550522	-0.0849522	-0.695489	-0.545572	-0.18284	-0.52133
14	-0.0554404	-0.378157	0.0525779	-0.00623375	-0.0922408	2.539e-08	-0.0651267	3.86936e-09	-0.267775	-5.41645e-08	-0.219054	-0.112122	-0.609481	-0.221428	-0.159002	-0.394374
14.5	9.44938e-09	-0.13641	-0.0559094	-0.113973	-0.0356873	-0.0520271	-0.288534	-0.113469	-0.0480355	-0.0629505	-0.108401	-0.102691	-0.326821	-0.0694124	-9.69208e-10	-0.293679
15	-0.0748771	-0.0390357	-0.0276459	-0.28031	-0.0467496	-0.463875	-0.265266	-0.412679	3.01474e-08	-0.126443	-1.33951e-08	1.70027e-08	-0.184134	1.97627e-08	-0.0912851	-0.1182
15.5	-0.381726	-3.03555e-09	-2.03031e-08	-0.29428	-0.0539915	-0.687837	-0.200341	-0.654255	-0.0174005	-0.789411	-0.0572903	-0.174926	-0.0740382	-0.268094	-0.272903	-0.280122
16	-0.326381	-0.109507	-0.0826333	-0.326363	-0.00245235	-0.949513	-0.369031	-0.796832	-0.203741	-1.11713	-0.242742	-0.392622	1.2547e-08	-0.881268	-0.566557	-0.332827
16.5	-0.124146	-0.317581	-0.292901	-0.252054	5.99251e-09	-1.55558	-0.343503	-1.22454	-0.216675	-1.04502	-0.35252	-0.520486	-0.0439044	-1.35938	-0.796685	-0.360086
17	-0.0702364	-0.490751	-0.265416	-0.417542	-0.1015	-1.98125	-0.501613	-1.42942	0.0468053	-1.25605	-0.574726	-0.70957	-0.240082	-1.95837	-1.20545	-4.47909e-09
17.5	-6.60325e-05	-0.682663	-0.210295	-0.768069	-0.230857	-2.60859	-0.55991	-1.86935	0.153578	-1.47159	-0.852137	-0.940963	-0.539852	-2.89029	-1.04121	-0.0662429
18	-0.0596046	-0.838206	-0.220695	-0.947521	-0.415245	-2.77584	-0.812478	-2.51232	0.348319	-1.52241	-1.11878	-1.11978	-0.80219	-3.32789	-1.23887	-0.062956
18.5	0.0565886	-0.788561	-0.289471	-0.55487	-0.672007	-1.75031	-1.19735	-2.3465	0.586367	-1.53012	-1.7149	-1.54552	-1.09523	-4.06939	-1.3323	-0.554897
19	0.301204	-0.783587	-0.25637	0.53292	-1.01584	-0.13352	-1.48593	-1.39787	0.791753	-1.54542	-2.14238	-2.02605	-1.24053	-4.4612	-1.24946	-0.753513
19.5	0.742099	-0.45347	-0.169465	1.80782	-1.2322	2.32349	-1.45724	-0.259048	0.937778	-1.17506	-2.13302	-2.15019	-1.45597	-3.89875	-0.979041	-0.218542
20	1.06069	0.0809336	-0.0120087	2.76936	-1.5071	3.68287	-0.6594	0.630351	1.18814	-0.238906	-1.62708	-1.20583	-1.57769	-2.62091	-0.371772	1.09601
20.5	1.07619	0.703068	0.269409	3.14137	-1.54166	4.12352	0.199453	1.25431	1.18625	0.176016	-0.961432	0.53401	-1.3906	-0.533074	0.298865	2.23087
21	1.23968	1.13197	0.455904	2.71972	-1.41687	4.32232	1.40418	1.10548	1.12565	0.46601	-0.559036	2.03111	-1.32694	1.0502	1.22431	2.88772
21.5	1.30976	1.4114	0.687677	1.95869	-1.05662	3.87959	2.29704	0.350513	1.17336	0.42439	-0.523833	3.38855	-0.91065	1.94861	1.64913	3.04836
22	1.13253	1.57518	0.669511	1.41432	-0.757534	3.01533	2.72105	-0.548247	1.15907	0.0835837	-0.471706	4.1736	-0.637094	2.60567	1.68517	2.76954
22.5	0.896789	1.63047	0.607107	1.50328	-0.363206	2.57127	3.05191	-1.27556	1.12025	-0.228706	-0.671966	4.08954	-0.328762	2.38287	1.53845	1.97618
23	0.671505	1.51916	0.424641	1.58163	0.121051	2.63266	3.25363	-1.73118	0.939961	-0.157727	-0.861298	3.60677	-0.00102078	1.94373	1.23077	1.18907
23.5	0.466228	1.43814	0.428768	1.63163	0.467044	2.60552	3.1186	-1.88585	0.680848	-0.202067	-0.842155	3.15829	0.243922	1.66326	0.759907	0.50949
24	0.221783	1.43651	0.524347	1.88869	0.530641	2.56514	2.7298	-1.8229	0.428364	-0.198037	-0.662227	2.80465	0.460846	1.46436	0.628739	0.426274
24.5	0.130266	1.43777	0.90224	2.05089	0.613938	2.43446	2.74601	-1.60636	0.410464	0.116218	-0.315998	2.90427	0.717068	1.55951	0.647843	0.318129
25	0.0953218	1.31068	1.18962	2.06109	0.647348	2.39459	2.50784	-1.33784	0.355203	-0.130581	0.0798863	2.84325	0.991472	1.67149	0.738274	0.307341
25.5	0.0983365	1.01047	1.13648	2.11061	0.568015	2.2945	2.46339	-1.09818	0.245556	-0.912767	0.528633	2.82208	1.11312	1.85487	0.822681	0.295071
26	-0.0312278	0.560463	1.19191	2.00706	0.71209	2.18837	2.37498	-0.703524	0.217845	-1.47195	0.933567	2.82416	1.24904	2.18709	0.987534	0.17268
26.5	-0.11966	0.190757	1.23056	1.94808	0.904208	2.20545	2.30962	-0.39844	0.287306	-1.8885	1.1862	2.64828	1.52862	2.455	1.12109	0.0987856
27	-0.168712	0.118558	1.29393	1.77952	0.969959	2.31793	1.98927	0.081691	0.228666	-2.29379	1.43012	2.26233	1.90856	2.56868	1.40988	-0.20373
27.5	-0.121589	0.0653287	1.1829	1.57075	1.0478	2.48572	1.89241	0.52029	0.0878941	-2.36327	1.76693	1.9513	1.95986	2.6947	1.79129	-0.115581
28	-0.182502	0.104847	1.0063	1.37548	1.19848	2.72793	2.00117	0.942631	0.043118	-2.67978	2.15591	1.77274	1.97058	2.75539	2.07491	0.0576892
28.5	-0.194715	0.123589	1.00965	1.20015	1.30462	2.84132	2.30621	1.40102	-0.0597031	-2.46829	2.43699	1.68062	2.08374	2.76219	2.33246	0.240031
29	-0.0450483	0.240053	0.876826	1.01699	1.38036	2.94762	2.27092	1.7466	-0.117501	-1.93452	2.62041	1.63514	2.28523	3.03144	2.53897	0.364662
29.5	0.0204441	0.383015	0.849759	0.857366	1.45116	2.8905	2.25285	2.08956	-0.0922686	-1.59708	2.79522	1.839	2.41454	3.48161	2.61089	0.605696
30	-0.0135383	0.429601	0.766641	0.628088	1.61421	2.74511	2.32893	2.3019	-0.0641972	-1.39617	2.8227	1.89813	2.63991	3.81906	2.83916	1.01163
30.5	0.214036	0.455559	0.956374	0.560075	1.65584	2.72621	1.981	2.53797	-0.0459256	-1.66586	3.02723	1.94696	2.76673	3.92577	2.90609	1.40139
31	0.339419	0.53936	0.941668	0.516116	1.70779	2.77219	1.76441	2.81517	-0.040814	-2.44725	3.1162	2.03432	2.88598	3.96066	2.85541	1.56046
31.5	0.650377	0.379955	0.757338	0.480046	1.79503	2.74757	1.82533	3.00061	0.0562486	-3.02232	3.04059	2.03824	2.98592	3.92462	2.72582	1.87161
32	0.925478	0.13935	0.663446	0.384517	2.02615	2.96886	1.43779	3.12552	0.054737	-3.15475	3.0289	1.87475	3.17283	3.80606	2.70544	2.14069
32.5	1.10685	0.0724079	0.674278	0.381146	2.04101	3.08675	0.854753	3.34379	0.0556466	-3.0659	2.82005	1.81076	3.34523	3.71669	2.74968	2.42578
33	1.46226	-0.0475317	0.529088	0.377016	2.16192	3.21329	0.429803	3.60752	-0.0751688	-2.69899	2.73343	1.7724	3.40576	3.86126	2.80191	2.59024
33.5	1.56058	-0.0907467	0.448436	0.638344	2.32081	3.36052	0.421677	3.82789	0.00297061	-2.34619	2.65639	1.61719	3.55077	4.19	2.92824	2.96701
34	1.74673	-0.129898	0.355711	0.774477	2.44637	3.4855	0.414242	4.04463	0.036901	-1.73623	2.53367	1.66951	3.74647	4.5155	3.09847	3.16719
34.5	1.93703	0.0359799	0.178238	0.86349	2.84994	3.68153	0.149134	3.95497	0.0515249	-1.0234	2.32274	1.74168	3.91575	4.51643	3.26942	3.28523
35	2.22513	0.12706	0.150446	1.04494	2.99336	3.63772	0.161141	3.98261	-0.0633936	-0.329109	2.37208	1.76001	4.07264	4.57023	3.38085	3.21446
35.5	2.28052	0.090114	0.0478893	1.31514	2.99205	3.62987	0.350304	4.0828	0.00454286	0.299382	2.3108	1.78827	4.31236	4.59927	3.20442	3.06457
36	2.34285	0.179798	-0.0983392	1.5785	3.14619	3.83202	0.178523	4.08657	-0.0629378	0.549305	2.47765	1.6817	4.42505	4.5482	2.90522	3.15909
36.5	2.29104	0.193174	-0.116939	1.72244	3.21001	3.78249	0.0534333	4.15703	0.00248733	0.629497	2.55031	1.82388	4.52952	4.39846	2.90225	3.0786
37	2.39478	0.4439	-0.0145333	1.80014	3.31014	3.77713	0.30218	4.17274	0.104897	0.69224	2.468	2.25189	4.40919	4.52206	2.89699	3.22204
37.5	2.25096	0.517834	-0.118564	1.86529	3.2924	3.77229	0.506757	4.05532	0.0748346	0.836771	2.57474	2.68878	4.42792	4.69322	3.1603	3.18407
38	2.16445	0.63651	-0.305782	1.83669	3.35328	3.72501	0.541474	3.9996	0.045746	1.17879	2.79252	2.93975	4.42461	4.8085	3.27864	3.00476
38.5	1.9633	0.649353	-0.360934	1.84137	3.22194	3.78216	0.567063	3.95962	0.0452226	1.40039	2.96515	2.90467	4.17958	4.8357	3.64833	2.72201
39	1.9196	0.606313	-0.383997	1.76648	2.94541	3.71663	0.966786	3.95283	0.00460437	1.4191	2.97917	2.9904	4.06861	4.72135	3.83012	2.45182
39.5	1.81762	0.447234	-0.335702	1.60743	2.78852	3.66782	1.28527	3.8575	-0.0410542	1.43016	2.93091	2.99013	3.93471	4.37562	3.67621	2.20061
40	1.61631	0.595886	-0.416173	1.43165	2.55695	3.5569	1.59922	3.7318	-0.108044	1.63633	2.89372	3.13055	3.6608	3.90149	3.3665	2.03001
40.5	1.5285	0.534541	-0.570543	1.26259	2.13961	3.28408	2.03609	3.52095	-0.0771934	1.41958	2.85098	3.08994	3.52878	3.64689	2.9032	1.97403
41	1.33107	0.468982	-0.87477	1.04333	2.05328	3.20287	2.3354	3.53696	-0.0768662	0.946312	2.90163	2.85996	3.19908	3.31794	2.36494	2.12817
41.5	1.07384	0.431241	-0.864507	0.812927	1.80699	2.8317	2.46696	3.27754	-0.16872	0.614762	2.88424	2.52447	3.06863	3.12415	2.20361	1.89049
42	0.781154	0.382535	-0.894984	0.484487	1.53275	2.68061	2.8221	3.28057	-0.2294	0.358926	2.85229	2.20164	2.82058	3.14658	2.25022	1.72853
42.5	0.615516	0.402617	-0.86195	0.222521	1.22812	2.45644	3.56978	3.05947	-0.302941	0.45257	2.81311	2.02554	2.57986	3.03076	2.16492	1.63723
43	0.443712	0.407081	-1.01762	-0.0955061	0.978835	2.27722	4.03655	2.94041	-0.496708	0.351268	2.85951	1.89908	2.35738	2.68435	2.07261	1.63267
43.5	0.22269	0.390942	-1.21523	-0.615421	0.776036	2.1058	4.05806	2.82944	-0.688973	0.326614	2.7735	1.74279	2.21915	2.04579	1.98997	1.54166
44	0.160712	0.436805	-1.25971	-0.859903	0.370393	1.94765	4.20693	2.74399	-0.722662	0.479139	2.79362	1.54292	1.96996	1.64435	1.82382	1.64757
44.5	-0.0357029	0.398005	-1.28244	-1.27982	-0.0746634	1.83829	4.3741	2.8206	-0.906808	0.707911	2.63129	1.39794	1.7845	1.46319	1.86185	1.57472
45	-0.202023	0.497638	-1.29971	-1.58062	-0.345726	1.61119	4.2696	2.57926	-1.06394	1.08762	2.62234	1.41042	1.62921	1.27689	1.71701	1.31852
45.5	-0.400784	0.442751	-1.2891	-1.92617	-0.462116	1.43927	4.25963	2.4237	-1.18037	1.48578	2.82139	1.20869	1.37197	1.10183	1.8171	1.11206
46	-0.64179	0.318185	-1.37803	-2.32682	-0.709169	1.23793	4.17377	2.22217	-1.18754	1.68434	2.87332	0.915704	1.26527	1.05977	1.77806	0.950134
46.5	-0.815259	0.378886	-1.51064	-2.56244	-0.944767	1.11269	4.14568	2.03361	-1.17396	1.55582	2.73374	0.640276	1.05409	1.13111	1.66835	0.949759
47	-0.943791	0.219606	-1.62981	-2.68293	-0.983624	0.658736	4.01173	1.92262	-1.40662	1.1815	2.36074	0.413537	0.928051	0.963377	1.52255	0.684111
47.5	-1.14272	0.254568	-1.63317	-2.8679	-1.0608	0.49078	3.81187	1.50382	-1.53125	0.805629	2.1911	0.220602	0.754932	0.662839	1.24974	0.54544
48	-1.17763	0.149843	-1.66326	-3.14986	-1.24743	0.302502	3.50885	1.0734	-1.59179	0.728312	2.28434	0.141081	0.538851	0.344892	0.953722	0.37848
48.5	-1.50115	0.17076	-1.73891	-3.34567	-1.38923	0.0370395	3.09493	0.728068	-1.69537	0.698208	2.3448	0.127605	0.555629	-0.0850341	0.543831	0.302361
49	-1.61696	0.193419	-1.84989	-3.4267	-1.37874	-0.179255	2.76264	0.543229	-1.7497	0.513421	2.50749	0.13551	0.5154	-0.165549	0.253235	0.0231938
49.5	-1.72775	0.166255	-1.93075	-3.56627	-1.31452	-0.39475	2.57923	0.18747	-1.82622	0.325751	2.59053	0.126678	0.581413	-0.0810746	0.300294	-0.158065
50	-1.96972	0.133005	-1.98315	-3.6248	-1.20231	-0.516072	2.4401	-0.0950405	-1.90041	0.0550833	2.54569	-0.0115817	0.612463	-0.0560386	0.340803	-0.201936
50.5	-2.0981	0.335774	-1.72032	-3.65775	-1.06195	-0.730291	2.01371	-0.397957	-1.82731	-0.141349	2.37338	-0.291725	0.541818	-0.111201	0.16747	-0.469542
51	-2.23412	0.323231	-1.6232	-3.63533	-1.00448	-0.81599	1.49819	-0.703897	-1.92396	-0.64308	2.20129	-0.412139	0.30931	-0.187718	-0.144552	-0.832104
51.5	-2.40736	0.252734	-1.78799	-3.46711	-0.997515	-0.92766	0.936507	-0.901827	-2.03327	-0.941586	2.07979	-0.399278	0.279539	-0.559681	-0.548989	-0.944424
52	-2.56998	0.335127	-1.91595	-3.45144	-0.82654	-1.22607	0.503418	-1.17967	-1.97536	-1.19426	2.10881	-0.266835	0.376899	-0.985854	-0.948998	-0.947698
52.5	-2.51159	0.284326	-1.88331	-3.39378	-0.897211	-1.31269	-0.23986	-1.37599	-2.00263	-1.21193	1.99046	-0.164055	0.456343	-1.14656	-1.21075	-1.12772
53	-2.5516	0.241219	-1.77499	-3.33573	-0.877517	-1.41736	-0.512553	-1.62879	-1.98279	-1.24345	1.83778	-0.0620212	0.382655	-1.03711	-1.37552	-1.26565
53.5	-2.695	-0.0239287	-1.63725	-3.19613	-0.763017	-1.58452	-0.584446	-1.90118	-1.96095	-1.2078	1.81057	-0.0102497	0.501631	-0.888281	-1.60083	-1.23001
54	-2.7484	-0.127439	-1.75533	-2.99905	-0.633633	-1.78337	-0.75313	-2.05258	-1.98295	-1.13446	1.84539	0.16567	0.660607	-0.991357	-1.73241	-1.34903
54.5	-2.78613	-0.0370848	-1.87314	-2.93792	-0.534266	-1.96737	-1.07785	-2.37748	-1.9926	-1.07582	1.80675	0.276675	0.760159	-1.13554	-1.82261	-1.46697
55	-2.88507	0.0310834	-1.7751	-2.82027	-0.503053	-2.10484	-1.30776	-2.55437	-1.98871	-0.634557	1.73663	0.489444	0.857722	-1.18723	-1.93738	-1.65863
55.5	-2.94436	0.0734562	-1.86198	-2.68149	-0.490629	-2.25621	-1.49554	-2.62078	-1.98544	-0.206252	1.80051	0.435757	1.01744	-1.29527	-2.09024	-1.72272
56	-2.98671	0.00765114	-1.87598	-2.49436	-0.485768	-2.32492	-1.85364	-2.78077	-2.07151	-0.380316	1.63942	0.533278	1.14745	-1.60897	-2.15759	-1.71716
56.5	-3.12786	-0.081605	-1.88475	-2.24636	-0.317758	-2.45358	-2.18937	-2.65662	-2.17517	-0.75219	1.60493	0.448992	1.04536	-1.61959	-2.2243	-1.68754
57	-3.27279	-0.240985	-1.86979	-2.00037	-0.274883	-2.59861	-2.51674	-2.59847	-2.29225	-1.31662	1.49657	0.412621	1.10857	-1.55825	-2.30961	-1.54972
57.5	-3.23679	-0.223669	-1.78394	-1.96888	-0.372927	-2.58038	-2.6777	-2.53028	-2.31466	-1.66313	1.46986	0.561953	1.16643	-1.4626	-2.25735	-1.54688
58	-3.26309	-0.130602	-1.73111	-1.86959	-0.278694	-2.51027	-2.84246	-2.51559	-2.45832	-1.70041	1.4283	0.480474	1.09016	-1.24265	-2.25838	-1.6214
58.5	-3.3702	-0.0642676	-1.79147	-1.71014	-0.239892	-2.55318	-2.95421	-2.46521	-2.55478	-1.59695	1.50925	0.534142	0.979086	-0.947123	-2.14705	-1.62447
59	-3.47464	-0.17211	-1.82024	-1.58153	-0.310684	-2.58425	-2.92021	-2.34931	-2.60803	-1.5831	1.62135	0.650207	1.26614	-0.932316	-1.96847	-1.60688
59.5	-3.47128	-0.221644	-1.71093	-1.33636	-0.275392	-2.41	-2.77353	-2.29845	-2.84637	-1.7056	1.73159	0.830585	1.32656	-1.13844	-1.87877	-1.54793
60	-3.60271	-0.17076	-1.54347	-1.14247	-0.276758	-2.37712	-2.75174	-2.27084	-2.80077	-2.11086	1.80745	0.834294	1.38073	-1.29633	-1.89031	-1.53882
60.5	-3.69193	-0.293852	-1.68792	-0.972618	-0.204277	-2.52248	-2.7755	-2.12227	-2.96935	-2.44158	1.70517	1.1073	1.36242	-1.24674	-2.01878	-1.46252
61	-3.67127	-0.242055	-1.69028	-0.723626	-0.151879	-2.50582	-2.68727	-1.79872	-2.96437	-2.78919	1.84514	1.04002	1.50585	-1.06164	-1.96444	-1.17619
61.5	-3.6898	-0.30316	-1.61512	-0.688772	-0.227461	-2.63881	-2.85478	-1.67266	-3.01956	-3.03031	1.98181	0.792782	1.54283	-1.00986	-1.67092	-0.928262
62	-3.88444	-0.35213	-1.53183	-0.461354	-0.057786	-2.63197	-2.86495	-1.4421	-3.15357	-3.17495	1.91877	0.774521	1.58584	-0.772132	-1.5601	-0.851508
62.5	-3.97627	-0.398732	-1.65699	-0.255773	-0.134343	-2.60334	-2.67582	-1.36006	-3.18156	-3.34577	1.99668	0.63282	1.53988	-0.49805	-1.32644	-0.807349
63	-4.09997	-0.484087	-1.72627	-0.0597281	-0.135146	-2.61281	-2.66757	-1.35441	-3.26527	-3.35709	2.05996	0.452943	1.66097	-0.616672	-1.31852	-0.721299
63.5	-4.16366	-0.452462	-1.84007	0.101347	-0.0865189	-2.54455	-2.72214	-1.17816	-3.16656	-3.16663	2.13988	0.366832	1.69389	-0.886362	-1.3749	-0.824265
64	-4.2223	-0.396004	-1.68707	0.0606769	-0.141959	-2.60845	-2.64343	-1.08832	-3.25725	-3.15261	1.99502	0.325505	1.6371	-0.947997	-1.37155	-0.754005
64.5	-4.24247	-0.464496	-1.44085	0.287191	0.0402573	-2.6738	-2.49397	-0.780313	-3.28294	-3.07826	1.89296	0.353101	1.61283	-0.994394	-1.27204	-0.49189
65	-4.46209	-0.556924	-1.24376	0.511462	0.137093	-2.74442	-2.50873	-0.522472	-3.43187	-2.90347	2.03949	0.292388	1.62063	-0.931862	-1.24867	-0.241333
65.5	-4.37831	-0.626637	-1.26089	0.595203	0.0116101	-2.75871	-2.55745	-0.452148	-3.54794	-2.83141	2.13867	0.13655	1.68538	-0.886729	-1.19584	-0.271956
66	-4.47879	-0.657596	-1.33468	0.742165	-0.0671646	-2.93471	-2.32378	-0.219273	-3.75782	-2.35229	2.29867	0.0598788	1.76692	-0.598954	-0.977419	-0.321309
66.5	-4.59341	-0.640815	-1.32795	0.893735	0.0216479	-2.98368	-2.11022	-0.0201766	-3.70058	-1.92976	2.48418	0.133225	1.70728	-0.471219	-0.856402	-0.146628
67	-4.54386	-0.520932	-1.41936	0.906269	0.231858	-3.06601	-2.21377	0.222748	-3.66944	-1.74569	2.48123	0.0847049	1.58569	-0.57593	-0.724154	-0.198781
67.5	-4.63797	-0.449625	-1.36152	1.06168	0.293434	-2.91777	-2.15757	0.373225	-3.73244	-1.83383	2.5783	0.0776624	1.59242	-0.621769	-0.723955	-0.19236
68	-4.57777	-0.520772	-1.24053	1.17497	0.252841	-2.86053	-1.95863	0.470614	-3.69126	-2.14428	2.73963	0.0740898	1.6498	-0.751701	-0.514596	-0.0379776
68.5	-4.70131	-0.589592	-1.03033	1.3075	0.367621	-2.7204	-1.73823	0.441116	-3.7005	-2.73547	2.92711	0.109541	1.62294	-0.958941	-0.311255	0.177609
69	-4.71436	-0.551886	-1.0636	1.43403	0.438332	-2.69531	-1.76052	0.821082	-3.82623	-2.96453	3.03163	0.0365731	1.57728	-0.800601	-0.173363	0.213177
69.5	-4.65014	-0.630055	-1.16257	1.50099	0.461768	-2.70369	-1.45618	0.854708	-3.77446	-3.06017	3.00342	-0.0828596	1.47007	-0.602202	-0.146979	0.487331
70	-4.7124	-0.867718	-1.20669	1.61034	0.557237	-2.8517	-1.32695	1.11742	-3.81727	-3.30717	3.06287	-0.272173	1.54236	-0.242366	-0.154597	0.455393
70.5	-4.65739	-0.860964	-0.970199	1.7763	0.556679	-2.78534	-1.07785	1.29601	-3.89198	-3.56858	3.08885	-0.247341	1.39474	-0.0118915	-0.10851	0.408618
71	-4.5213	-0.955359	-0.908466	1.98049	0.645379	-2.69671	-0.788107	1.24291	-3.81825	-3.35234	3.0709	-0.156609	1.32744	5.70614e-05	0.0683239	0.381335
71.5	-4.37907	-0.991651	-1.07381	2.09089	0.674463	-2.53211	-0.394868	1.36912	-3.88275	-2.94309	2.88192	-0.0464768	1.32676	-0.0473136	0.447179	0.472817
72	-4.35715	-0.830484	-1.25103	2.34738	0.808862	-2.50481	-0.281191	1.47313	-3.88536	-2.45884	2.83482	0.107986	1.31416	-0.211726	0.623998	0.485194
72.5	-4.30354	-0.809053	-1.20418	2.45533	0.759613	-2.50956	-0.364839	1.65475	-3.76097	-2.1272	2.87701	0.30367	1.37821	-0.479174	0.546944	0.5731
73	-4.15906	-0.77027	-1.00248	2.60474	0.827415	-2.40996	-0.487023	2.05098	-3.84978	-2.25734	2.90379	0.309323	1.412	-0.248643	0.530105	0.640032
73.5	-3.97245	-0.85155	-0.826654	2.58622	0.932645	-2.35828	-0.222224	2.12947	-3.78997	-2.59014	2.84474	0.473854	1.30884	0.231192	0.512389	0.849924
74	-3.90624	-0.848294	-0.763226	2.6881	0.955487	-2.38265	0.0655595	2.39848	-3.82371	-2.89266	2.7617	0.416537	1.08566	0.408251	0.510864	0.858304
74.5	-3.94546	-0.879321	-0.910325	2.8204	1.00253	-2.25493	0.176331	2.50191	-3.75905	-3.21506	2.7017	0.253563	1.10061	0.413092	0.639047	0.861123
75	-3.82806	-1.04244	-0.97497	2.89419	1.20146	-2.11034	0.437689	2.56954	-3.81859	-3.60821	2.60354	0.23527	1.11237	0.625261	0.858502	0.727457
75.5	-3.74802	-0.974358	-1.00902	2.9544	1.11037	-2.15868	0.675283	2.58603	-3.71165	-3.82901	2.54415	0.230837	1.35231	0.64386	1.1594	0.622063
76	-3.71551	-0.918716	-1.02568	2.92042	1.14342	-2.08184	0.604126	2.70763	-3.75161	-3.71757	2.76948	0.277413	1.43845	0.521213	1.33803	0.781135
76.5	-3.72333	-0.937146	-1.00926	2.80363	1.28755	-2.09568	0.632518	2.86437	-3.69851	-3.7173	2.92856	0.211739	1.62787	0.38511	1.28682	0.857692
77	-3.53055	-0.905676	-1.00841	2.84438	1.41955	-2.19209	0.626483	2.92855	-3.75284	-3.78457	2.99393	-0.0449028	1.64009	0.510394	1.17236	0.951803
77.5	-3.42515	-0.952806	-0.846269	2.99926	1.54819	-2.14017	0.702648	2.98457	-3.63937	-3.80331	3.06026	-0.245691	1.71269	0.739176	1.21361	0.875147
78	-3.22386	-1.01722	-0.68464	2.98181	1.72071	-2.28579	0.787535	3.02288	-3.61658	-3.96333	2.90608	-0.221076	1.61314	0.881202	1.4564	0.89153
78.5	-3.02077	-1.02075	-0.499036	2.90144	1.84998	-2.2783	0.769945	3.15249	-3.56573	-3.90109	2.72819	-0.115001	1.74611	1.31925	1.81247	0.664106
79	-2.93851	-0.96267	-0.437131	3.01104	1.89655	-2.25099	0.882874	3.29618	-3.37443	-3.61985	2.70373	0.0164511	1.73667	1.42215	2.10102	0.720436
79.5	-2.84146	-0.845357	-0.358715	3.0627	2.01179	-2.29861	0.695735	3.23219	-3.2974	-3.22349	2.53204	0.142588	1.60956	1.23109	2.16106	0.797707
80	-2.65622	-0.763261	-0.367484	3.0593	2.13547	-2.32036	0.452952	3.32559	-3.25641	-2.9186	2.43541	0.0643912	1.64081	0.903289	2.16771	0.886319
80.5	-2.72128	-0.81082	-0.506761	3.07491	2.27987	-2.44214	0.183578	3.40991	-3.3022	-2.6851	2.31057	0.0698486	1.65288	0.906687	1.95159	1.07579
81	-2.56775	-0.94073	-0.775259	3.04142	2.49711	-2.56189	0.0290523	3.50338	-3.30708	-2.71066	2.3935	0.0486968	1.77769	1.0377	1.87951	1.33518
81.5	-2.37257	-0.940458	-0.807967	3.04523	2.75709	-2.63575	-0.0249712	3.61159	-3.27612	-2.72831	2.34031	0.130096	1.86229	1.102	1.96708	1.31291
82	-2.32822	-0.931551	-0.62881	2.9531	2.90168	-2.69625	-0.00440656	3.81311	-3.06848	-2.84335	2.16821	0.422318	1.9211	1.30212	2.10794	1.46288
82.5	-2.22638	-0.911714	-0.518744	2.96063	2.98923	-2.77649	0.292313	3.85722	-3.16754	-2.97766	1.94573	0.69939	1.79233	1.50517	2.30688	1.63749
83	-1.9086	-0.764173	-0.685538	3.09709	3.13929	-2.83774	0.390357	3.8561	-3.13876	-2.9079	1.95954	0.91977	1.6962	1.33359	2.20036	1.5315
83.5	-1.74595	-0.715513	-0.867876	3.08374	3.22902	-2.8948	0.432171	3.88737	-3.16952	-2.86509	2.10702	0.957222	1.72256	1.00344	2.13398	1.39214
84	-1.62343	-0.783367	-0.845717	3.13805	3.2738	-2.96965	0.389626	3.96316	-3.17571	-2.80943	1.92717	0.90141	1.82803	0.851591	2.09941	1.45287
84.5	-1.40223	-0.815828	-0.87057	3.09773	3.43574	-2.93572	0.401857	4.07588	-2.96112	-2.6742	1.91082	0.821581	2.09376	0.894419	1.94225	1.5678
85	-1.33266	-0.872907	-0.861513	3.06054	3.44308	-2.84016	0.290416	4.22311	-2.94469	-2.39439	1.77261	0.847841	1.95804	0.868748	2.05957	1.51641
85.5	-1.19829	-0.949246	-0.818536	2.96787	3.48121	-2.82389	0.253463	4.29327	-2.88945	-2.00481	1.56322	0.943287	2.01707	0.877248	2.12343	1.67491
86	-1.03918	-0.801924	-0.745963	3.04847	3.50099	-2.85636	0.505823	4.23199	-2.79685	-1.77872	1.44948	1.23112	1.97942	1.07203	2.21918	1.73108
86.5	-0.954059	-0.867055	-0.779638	3.06418	3.56134	-2.81437	0.63504	4.32951	-2.59944	-1.79667	1.22566	1.20653	2.06317	1.14692	2.32098	1.78223
87	-0.8553	-0.761396	-0.892155	3.06361	3.44501	-2.88208	0.453663	4.33945	-2.49652	-2.01682	1.03886	1.15588	2.20403	0.998069	2.32032	1.6181
87.5	-0.752677	-0.893325	-0.999494	3.03471	3.4415	-2.75357	0.309863	4.28829	-2.38692	-2.19971	1.08141	1.1499	2.2906	0.75283	2.26176	1.66732
88	-0.619393	-0.988617	-1.08006	3.0246	3.37431	-2.6634	0.275409	4.35158	-2.37441	-2.34367	0.841014	1.18846	2.29585	0.557882	2.52045	1.63921
88.5	-0.538364	-1.0398	-1.07887	2.92783	3.42779	-2.48992	0.256627	4.34351	-2.251	-2.48464	0.929457	1.20708	2.38598	0.328814	2.52473	1.776
89	-0.367357	-0.95694	-1.17442	2.93979	3.49776	-2.32297	0.0404395	4.46838	-2.26766	-2.36084	0.652104	1.25908	2.38963	0.252255	2.64185	1.8812
89.5	-0.307848	-0.974051	-1.43451	3.08252	3.68083	-2.41153	-0.306336	4.42345	-2.04074	-2.03955	0.454	1.40292	2.16709	0.399186	2.56387	2.088
90	-0.321879	-0.92636	-1.35076	3.15973	3.63328	-2.423	-0.292328	4.3907	-2.07588	-2.07063	0.228763	1.28406	2.22029	0.679928	2.73001	2.25657
90.5	-0.321769	-1.0152	-1.40182	3.29226	3.62913	-2.36596	-0.0997245	4.38005	-2.06447	-2.4189	0.181396	1.23044	2.21293	0.632524	2.80987	2.32451
91	-0.147561	-0.857784	-1.22211	3.34423	3.61044	-2.25909	-0.15071	4.36532	-1.98341	-2.81605	0.0511388	1.3245	2.11094	0.460299	2.71691	2.31648
91.5	-0.0725937	-0.700248	-1.34682	3.4946	3.55735	-2.26293	-0.202708	4.2602	-1.95148	-3.18791	0.0340167	1.47528	1.97252	0.446723	2.63618	2.2721
92	-0.0128144	-0.753738	-1.55348	3.55919	3.58049	-2.23003	-0.0505243	4.21582	-1.83228	-3.27091	-0.0391602	1.61	1.83108	0.364106	2.50183	2.1823
92.5	0.0152895	-0.843132	-1.60917	3.51149	3.45289	-2.07031	-0.114714	4.1311	-1.76025	-3.28833	-0.0956765	1.8002	1.86332	0.0957547	2.53074	2.21037
93	-0.00961717	-0.870608	-1.44675	3.43572	3.43839	-2.2633	-0.0996678	4.13801	-1.80659	-3.31007	-0.126422	1.88966	1.95672	0.0954241	2.50634	2.25599
93.5	-0.0383826	-1.04817	-1.42952	3.6073	3.38615	-2.2788	-0.0801551	4.1298	-1.83858	-3.10621	-0.269599	1.95669	1.88254	0.385658	2.48812	2.56771
94	0.0907417	-0.975576	-1.48384	3.52228	3.26077	-2.42431	-0.0706038	3.9908	-1.64057	-3.0295	-0.529013	2.12108	1.90451	0.507488	2.30414	2.58699
94.5	0.0226915	-1.10639	-1.53245	3.64453	3.0579	-2.42268	-0.26045	3.95635	-1.59006	-2.8695	-0.674435	2.01261	1.8888	0.389652	2.17083	2.44264
95	0.0256902	-1.22829	-1.6694	3.60398	3.05806	-2.37999	0.0641102	3.91514	-1.54372	-2.7745	-0.832817	1.85872	1.78881	0.321489	2.05246	2.44333
95.5	0.0314073	-1.35687	-1.77254	3.5503	2.94285	-2.46456	0.210112	3.99651	-1.4448	-2.60717	-0.691137	1.77795	1.80892	0.193111	1.90021	2.50873
96	0.0808749	-1.24186	-1.78791	3.68429	2.78466	-2.68361	0.205129	3.89977	-1.42926	-2.53721	-0.898338	1.73717	1.7609	-0.0772358	1.83266	2.44981
96.5	-0.0682853	-1.11981	-1.78605	3.77975	2.75842	-2.68515	0.0309651	3.8502	-1.28831	-2.72136	-1.02136	1.71901	1.61336	-0.339662	1.77658	2.24525
97	-0.0781917	-1.01772	-1.8017	3.69869	2.74466	-2.81559	-0.159665	3.92259	-1.39304	-2.70374	-0.996408	1.79515	1.58958	-0.231613	1.79475	2.34403
97.5	-0.0876951	-0.949396	-1.8362	3.58542	2.6696	-3.03638	-0.204379	3.85789	-1.41012	-2.51079	-0.966899	1.90301	1.60498	-0.155828	1.80138	2.31247
98	-0.121206	-0.960442	-2.0579	3.53368	2.62371	-3.0356	-0.33092	3.77837	-1.25276	-2.10804	-0.936741	1.85673	1.6316	-0.0929866	1.6752	2.09488
98.5	-0.0963184	-0.883861	-2.12467	3.59918	2.57471	-3.07948	-0.418222	3.78568	-1.06105	-1.57938	-0.993339	1.90652	1.52915	0.0521792	1.65503	1.88501
99	-0.200438	-0.827867	-2.21705	3.57844	2.47227	-2.97814	-0.368756	3.64352	-1.15575	-1.18862	-1.04441	1.97369	1.38834	0.081959	1.75033	2.02278
99.5	-0.110671	-0.907378	-2.05783	3.5911	2.32099	-3.04103	-0.152928	3.48174	-0.965652	-1.20603	-1.2683	1.93352	1.33504	-0.271007	1.70714	1.83106
100	-0.115671	-0.792214	-2.17616	3.58154	2.31157	-3.08879	-0.232764	3.44128	-1.01018	-1.31067	-1.42596	2.07185	1.37571	-0.62638	1.78237	1.96052
100.5	-0.100976	-0.808271	-2.3324	3.58991	2.15842	-3.07414	-0.314156	3.51334	-0.983792	-1.52578	-1.36827	2.15635	1.4058	-0.649306	1.54907	1.86987
101	-0.194287	-0.773122	-2.35974	3.62541	2.02249	-3.03736	-0.210384	3.55215	-0.765593	-1.76296	-1.40007	2.18926	1.43225	-0.766954	1.51517	2.13796
101.5	-0.16364	-0.733027	-2.29874	3.55448	1.91566	-3.08711	-0.306511	3.51935	-0.813559	-2.03286	-1.60505	2.24806	1.34293	-0.954358	1.57436	2.12417
102	-0.280339	-0.738512	-2.34252	3.46322	1.86128	-3.0528	-0.535177	3.40348	-0.750257	-2.3066	-1.48443	2.24014	1.38173	-0.686886	1.4881	1.88037
102.5	-0.364662	-0.688591	-2.51528	3.52886	1.7647	-3.10674	-0.305859	3.15104	-0.747043	-2.27043	-1.57183	2.22495	1.43394	-0.590183	1.59584	1.78858
103	-0.36964	-0.649534	-2.39078	3.6374	1.69804	-3.06228	-0.0278671	3.01291	-0.640439	-1.97192	-1.63871	2.23978	1.2561	-0.884506	1.70567	1.7955
103.5	-0.307095	-0.576526	-2.45084	3.66739	1.63579	-3.02545	-0.0919563	2.98478	-0.577706	-1.45785	-1.62795	2.09889	1.24306	-1.37156	1.83366	1.56012
104	-0.272791	-0.531617	-2.4849	3.77683	1.70395	-3.04828	-0.226635	2.93641	-0.47936	-0.957603	-1.77213	2.1164	1.29205	-1.53581	1.84487	1.65988
104.5	-0.288251	-0.392047	-2.25312	3.70768	1.64803	-2.96112	-0.303784	2.72248	-0.38908	-0.76843	-1.88001	2.24089	1.31265	-1.61574	1.73809	1.69639
105	-0.280859	-0.204833	-2.16196	3.68959	1.49142	-2.90961	-0.612244	2.68398	-0.319889	-0.675932	-1.95712	2.13884	1.25587	-1.53746	1.6651	1.61463
105.5	-0.237567	-0.0592582	-2.29088	3.73494	1.29661	-2.80044	-0.692905	2.60051	-0.275898	-0.859029	-2.01453	2.23942	1.20991	-1.67024	1.77753	1.53644
106	-0.205876	0.0176632	-2.39728	3.54304	1.28617	-2.9115	-0.595116	2.33638	-0.246532	-1.12831	-1.96933	2.42107	1.11281	-1.65649	1.89976	1.45681
106.5	-0.264208	0.0457495	-2.40653	3.61081	1.19875	-2.99205	-0.668826	2.28942	-0.306203	-1.32206	-1.91305	2.53331	1.08239	-1.7303	1.88129	1.39017
107	-0.234013	0.0405473	-2.41431	3.52982	1.13538	-2.93482	-0.774421	2.084	-0.161642	-1.16971	-1.92904	2.59863	1.04081	-1.97145	1.65426	1.09469
107.5	-0.256081	0.0702981	-2.56697	3.59853	1.12696	-2.8742	-0.946172	1.96074	-0.0769847	-1.26076	-2.0005	2.61032	1.11167	-2.11492	1.64284	1.05767
108	-0.2132	0.143186	-2.63037	3.53199	1.07948	-2.78844	-0.81829	1.83984	-0.0230032	-1.33333	-2.08993	2.68746	1.13073	-2.41747	1.66746	1.12349
108.5	-0.322727	0.048522	-2.37821	3.44035	1.27364	-2.72428	-0.691682	1.68516	-0.00678858	-1.42233	-2.10156	2.95837	1.06182	-2.78929	1.53094	1.236
109	-0.227261	0.152166	-2.34931	3.45045	1.16477	-2.65686	-0.865531	1.70727	-0.0433448	-1.50647	-2.16283	2.84775	0.949101	-2.83006	1.38943	1.16071
109.5	-0.243656	0.230717	-2.41091	3.40951	1.09502	-2.73346	-0.90541	1.43651	0.0170545	-1.69882	-2.22987	2.70492	0.761756	-2.6693	1.50401	1.06466
110	-0.301263	0.379344	-2.37356	3.29397	1.10366	-2.77004	-0.999828	1.32131	-0.0332361	-1.80943	-2.33132	2.55006	0.834716	-2.45658	1.33705	1.11241
110.5	-0.17399	0.448447	-2.20322	3.27523	1.09977	-2.69771	-0.932798	1.25008	0.0497878	-1.55743	-2.34386	2.36907	0.864466	-2.54596	1.53271	1.11603
111	-0.314272	0.372161	-2.08758	3.22975	1.25458	-2.74428	-0.825343	1.16983	0.0142476	-1.57829	-2.39314	2.40039	0.991081	-2.71343	1.64842	1.04629
111.5	-0.324617	0.441006	-2.21753	3.132	1.28026	-2.69018	-0.573214	1.16931	0.0608791	-1.79083	-2.32512	2.36776	0.866753	-2.80529	1.60762	0.964057
112	-0.35048	0.355986	-2.29331	3.09362	1.15599	-2.59548	-0.517486	0.958257	0.107698	-1.71923	-2.41627	2.32403	0.932486	-3.13179	1.60086	0.88205
112.5	-0.360828	0.452614	-2.26038	3.01475	1.11035	-2.57888	-0.645958	0.742211	0.0483314	-1.25835	-2.46951	2.37978	0.909735	-3.43793	1.23559	0.838494
113	-0.438861	0.695273	-2.05429	3.05557	1.21098	-2.72181	-0.604856	0.696865	0.131827	-0.949319	-2.46114	2.29084	0.759129	-3.51859	0.895269	0.808865
113.5	-0.47776	0.917826	-1.79216	2.827	1.13067	-2.74184	-0.60879	0.678113	0.155976	-0.765288	-2.36715	2.23094	0.432198	-3.22186	0.798163	0.87225
114	-0.385801	1.05349	-1.78746	2.67894	1.24468	-2.87984	-0.529389	0.569397	0.109157	-0.486153	-2.42872	2.32717	0.436409	-3.09	0.626329	0.876104
114.5	-0.309583	0.883687	-1.7613	2.60838	1.26706	-2.77525	-0.723842	0.46223	0.17062	-0.248717	-2.20965	2.26969	0.365483	-3.28482	0.528867	0.670572
115	-0.49183	0.772797	-1.75524	2.43506	1.27006	-2.69759	-0.657677	0.36884	0.151439	-0.543553	-2.12655	2.33238	0.352645	-3.40694	0.598472	0.569219
115.5	-0.448879	0.657237	-1.61225	2.38519	1.26575	-2.70705	-0.621383	0.187075	0.227912	-0.927741	-2.08338	2.41168	0.352231	-3.49256	0.487666	0.580038
116	-0.516912	0.771407	-1.53728	2.31403	1.2574	-2.6755	-0.626621	0.171225	0.368648	-1.11187	-2.1002	2.35098	0.343402	-3.82216	0.373938	0.55227
116.5	-0.550391	0.75628	-1.4199	2.12179	1.36444	-2.75627	-0.877927	0.199874	0.33669	-1.39102	-2.07899	2.35428	0.326669	-4.003	0.304608	0.539225
117	-0.652426	0.752912	-1.41093	2.06188	1.40217	-2.79826	-0.942716	0.106041	0.293133	-1.58255	-1.97319	2.33659	0.238217	-3.94682	0.256461	0.611146
117.5	-0.599586	0.935454	-1.22913	1.92196	1.40419	-2.77737	-1.12241	0.171376	0.337421	-1.69234	-1.98155	2.26732	0.207203	-3.75849	0.156099	0.668325
118	-0.635195	0.873369	-1.20026	1.80752	1.46335	-2.89662	-1.17868	0.0211974	0.339202	-1.52588	-2.04354	2.24539	0.273	-3.49671	0.219516	0.552325
118.5	-0.594205	0.94461	-1.10825	1.69893	1.35799	-2.86218	-1.27975	-0.157047	0.416368	-1.18779	-2.14514	2.15994	0.251342	-3.32512	0.332571	0.266595
119	-0.629258	0.976582	-0.961536	1.59664	1.54216	-2.83665	-1.10631	-0.222131	0.361254	-0.983866	-2.13704	2.03941	0.191292	-3.33262	0.371547	0.366487
119.5	-0.649769	0.858104	-0.723718	1.41435	1.52343	-2.71402	-1.1111	-0.155624	0.414567	-0.921157	-1.96238	1.92841	0.207855	-3.52348	0.321441	0.436722
120	-0.615466	0.693808	-0.657527	1.22761	1.59679	-2.74626	-1.15368	-0.353163	0.409642	-1.33966	-1.74216	1.77832	0.215332	-3.75055	0.199048	0.410771
120.5	-0.478935	0.668221	-0.756895	1.05644	1.59198	-2.78838	-1.2607	-0.3696	0.515413	-1.88755	-1.68514	1.84517	0.159497	-3.76424	0.215827	0.413764
121	-0.457071	0.747907	-0.753844	1.01336	1.67866	-2.84178	-1.27957	-0.51539	0.547725	-2.24863	-1.87171	1.86874	0.107883	-3.57316	0.36338	0.547478
121.5	-0.381831	0.748221	-0.608337	0.890422	1.60256	-2.82355	-1.29619	-0.577264	0.535274	-2.0215	-1.8858	1.72032	0.187792	-3.59899	0.44412	0.608001
122	-0.440108	0.78073	-0.485156	0.789008	1.6577	-2.80565	-1.26312	-0.539396	0.538945	-1.61954	-1.90625	1.87138	0.0139073	-3.40479	0.449319	0.830451
122.5	-0.441737	0.724179	-0.405275	0.743196	1.6456	-2.66351	-0.999303	-0.643486	0.616659	-1.37097	-1.9927	1.99714	-0.0868123	-3.18755	0.504187	0.852948
123	-0.322055	0.654991	-0.597974	0.712168	1.52895	-2.58135	-1.24641	-0.606363	0.617457	-0.979646	-1.9247	2.05135	-0.0519315	-3.20117	0.378356	0.808302
123.5	-0.361302	0.411699	-0.752897	0.537036	1.62435	-2.47071	-1.47027	-0.692999	0.713952	-0.747621	-1.80572	1.81667	-0.023583	-3.46545	0.21111	0.747973
124	-0.238747	0.303122	-0.558277	0.369298	1.5847	-2.4717	-1.35036	-0.591467	0.645369	-0.806694	-1.8159	1.56248	0.0917031	-3.65842	0.142513	0.764719
124.5	-0.182948	0.184775	-0.434855	0.295443	1.73311	-2.35962	-1.11799	-0.613029	0.669181	-1.18942	-1.87597	1.60385	0.0523542	-3.5994	0.056129	0.983411
125	-0.208274	0.326828	-0.23132	0.1832	1.70563	-2.41447	-1.32657	-0.736702	0.746211	-1.40875	-1.89725	1.65025	0.0129547	-3.54362	-0.284328	0.925585
125.5	-0.0312278	0.168692	-0.121905	0.211653	1.61838	-2.34871	-1.3601	-0.767031	0.798262	-1.52875	-1.9848	1.71939	0.0152159	-3.29187	-0.473621	0.905598
126	0.0449152	0.173769	-0.0510601	0.14924	1.45432	-2.33949	-1.17944	-0.815471	0.884457	-1.31093	-2.08331	1.92941	0.0159616	-3.18653	-0.381858	0.949663
126.5	-0.0058135	0.193542	-0.0431811	0.0541689	1.46544	-2.27982	-1.2202	-0.939058	0.910089	-1.08	-2.24435	1.925	0.0399899	-3.02458	-0.414513	0.820862
127	0.0515186	0.19802	0.0960972	-0.117752	1.54375	-2.23622	-1.37235	-0.794406	1.02431	-0.821783	-2.18627	1.63069	0.0082304	-3.16759	-0.360997	0.572622
127.5	0.170793	0.204279	0.266618	-0.346605	1.62075	-2.16256	-1.46307	-1.01371	1.1307	-0.214198	-1.91323	1.35935	-0.0635278	-3.16844	-0.436548	0.49989
128	0.113558	0.296822	0.338266	-0.419648	1.54443	-2.11293	-1.47571	-0.895015	1.15523	0.412704	-1.73232	1.20436	-0.101971	-3.57034	-0.470788	0.573902
128.5	0.0663396	0.401402	0.369544	-0.687427	1.44274	-2.24302	-1.39702	-1.06375	1.17159	0.471193	-1.51261	1.19929	-0.0191416	-3.77682	-0.535177	0.790527
129	0.104766	0.421252	0.444324	-0.636145	1.44911	-2.17475	-1.27046	-1.03016	1.13849	0.256815	-1.67376	1.01641	0.0891444	-3.74426	-0.604904	0.718786
129.5	0.157784	0.231886	0.49877	-0.752206	1.3237	-2.15954	-1.22518	-0.927019	1.1825	-0.193533	-1.67322	0.900662	0.0563729	-3.67092	-0.720082	0.826567
130	0.160107	0.230361	0.471274	-0.76124	1.39752	-2.1936	-1.20653	-1.06421	1.22155	-0.46298	-1.80105	0.792929	-0.127881	-3.39434	-0.673585	0.936132
130.5	0.284304	0.298158	0.577368	-0.940904	1.37181	-2.00774	-1.44462	-1.04384	1.37531	-0.339033	-1.84823	0.759857	0.0216226	-3.30375	-0.684584	0.830985
131	0.35608	0.167349	0.682104	-1.08474	1.49581	-1.98914	-1.48853	-1.05154	1.43219	-0.413082	-1.92084	0.45698	0.0984767	-3.46668	-0.693324	0.751416
131.5	0.305038	-0.0209937	0.713312	-1.06673	1.54914	-1.99092	-1.16608	-1.10979	1.51739	-0.611161	-1.92361	0.237799	0.042969	-3.55213	-0.899656	0.778136
132	0.506277	-0.240293	0.57175	-1.24341	1.51328	-1.88291	-0.951456	-1.09615	1.58194	-0.607954	-1.89806	0.259325	0.00791014	-3.78974	-1.02351	0.764925
132.5	0.529309	-0.189103	0.481766	-1.31482	1.37129	-1.73864	-1.06732	-0.993349	1.72345	-0.501416	-1.90994	0.265385	-0.115168	-4.01591	-1.15916	0.796261
133	0.439675	-0.321939	0.678939	-1.3419	1.26184	-1.80044	-1.17304	-1.113	1.7713	-0.653071	-1.99474	0.446273	-0.0727773	-3.88843	-1.18482	0.739661
133.5	0.462883	-0.285951	0.776485	-1.37626	1.11601	-1.66234	-1.10199	-1.0197	1.74624	-1.21279	-2.03664	0.61029	-0.126946	-3.52297	-1.1196	0.969717
134	0.468209	-0.296238	0.772868	-1.45936	1.08993	-1.57652	-1.22779	-1.08505	1.76645	-1.32582	-2.00294	0.685698	-0.135706	-3.38795	-1.10025	1.11224
134.5	0.506857	-0.229668	0.743014	-1.5489	0.931442	-1.47616	-1.6741	-1.23344	1.92328	-1.12895	-1.84745	0.547884	-0.290087	-3.3808	-0.984293	1.029
135	0.568958	-0.134025	0.856505	-1.50675	0.864949	-1.37976	-1.62065	-1.27775	1.78754	-0.789265	-1.98712	0.582743	-0.27534	-3.29046	-0.791027	1.16506
135.5	0.604605	-0.0973705	0.890635	-1.5241	0.862754	-1.22933	-1.54243	-1.28343	1.77937	-0.872655	-1.90257	0.59034	-0.363202	-3.45646	-0.778965	1.22122
136	0.451106	-0.221808	0.936844	-1.64329	0.877	-1.10856	-1.6484	-1.24036	1.89113	-1.0457	-1.91018	0.63534	-0.354235	-3.58017	-0.803514	1.33312
136.5	0.463501	-0.174466	1.02855	-1.78461	0.837166	-1.14558	-1.77628	-1.14742	1.83111	-1.24106	-1.70234	0.696253	-0.218271	-3.68483	-0.84254	1.35853
137	0.457981	-0.049681	1.03757	-1.96229	0.972587	-1.09115	-1.8159	-1.07908	1.84981	-1.24942	-1.72938	0.749646	-0.119586	-3.65501	-1.02109	1.396
137.5	0.374185	-0.065972	1.06899	-2.00375	0.954167	-1.13072	-1.94432	-0.822528	1.94467	-1.26678	-1.86826	0.719581	-0.140705	-3.35713	-0.910153	1.24569
138	0.554546	-0.10273	1.09075	-1.96563	0.936166	-1.07428	-2.01566	-0.866457	1.90282	-1.2066	-1.9099	0.584565	-0.0257068	-3.18938	-0.836164	1.15264
138.5	0.524215	-0.255226	1.09624	-2.06076	0.998002	-1.03613	-2.08027	-0.812734	2.00035	-0.784639	-2.17046	0.387575	-0.0878017	-2.91462	-0.735754	0.927623
139	0.426553	-0.197553	1.337	-2.06297	0.870595	-1.03148	-1.94216	-0.669882	2.0225	-0.674527	-2.07637	0.190534	0.0179579	-2.85104	-0.791809	1.006
139.5	0.525931	-0.105094	1.55329	-2.06901	0.806755	-0.937522	-1.86461	-0.79159	1.91936	-0.884427	-1.98759	0.154726	0.0711204	-3.03523	-0.998403	1.0492
140	0.671184	-0.108624	1.55967	-2.08903	0.822511	-0.70812	-2.14235	-0.958762	1.88327	-1.22701	-1.81943	0.425729	0.0840187	-3.28842	-1.22651	1.02328
140.5	0.645754	-0.00887444	1.47824	-2.09006	0.755551	-0.689218	-2.3592	-1.05239	1.95205	-1.68254	-1.79191	0.526002	0.0177103	-3.33227	-1.07404	1.09703
141	0.739503	0.0491556	1.49784	-2.1041	0.714299	-0.663838	-2.3587	-1.14707	1.91545	-1.74773	-1.80261	0.590467	0.0350352	-3.17202	-1.1773	1.40972
141.5	0.729758	-0.0266798	1.58863	-2.19078	0.834499	-0.716687	-2.38209	-1.16944	1.95374	-1.65492	-1.9331	0.485314	-0.0838095	-3.17618	-1.29761	1.6014
142	0.675355	-0.0884594	1.63203	-2.12261	0.748261	-0.69265	-2.5067	-1.12624	1.99747	-1.42571	-1.91405	0.430758	-0.199874	-2.99597	-1.31742	1.62959
142.5	0.659542	-0.10158	1.59598	-2.2088	0.757332	-0.614953	-2.29185	-1.19669	1.95474	-1.00054	-1.79757	0.211044	-0.245007	-2.78504	-1.25149	1.61644
143	0.631454	-0.0412708	1.49967	-2.16916	0.593259	-0.607423	-2.37256	-1.29682	2.07222	-0.56336	-1.79905	0.0200511	-0.372889	-2.87864	-1.22766	1.52177
143.5	0.66258	0.0486453	1.42899	-2.1974	0.633187	-0.538905	-2.39453	-1.29604	2.14448	-0.4763	-1.70313	-0.0573908	-0.362221	-3.25207	-1.39239	1.54818
144	0.744617	0.140126	1.38259	-2.26443	0.705958	-0.595568	-2.32278	-1.28797	2.26494	-0.650332	-1.73707	-0.225611	-0.131154	-3.42093	-1.47493	1.63772
144.5	0.720986	0.187111	1.63051	-2.24871	0.563205	-0.372034	-2.04054	-1.25915	2.12943	-0.556428	-1.76865	-0.101894	0.015856	-3.35795	-1.58413	1.64987
145	0.688985	0.180189	1.72634	-2.29396	0.512532	-0.329666	-2.32809	-1.35328	2.26169	-0.628355	-1.87433	-0.0840211	-0.0134165	-3.26733	-1.64212	1.64383
145.5	0.571075	0.0359794	1.74958	-2.13344	0.695785	-0.477561	-2.68926	-1.20726	2.3331	-0.932061	-1.93153	-0.0196759	-0.0314713	-3.08311	-1.57802	1.66429
146	0.527927	-0.09575	1.68843	-2.05816	0.667573	-0.346847	-2.66115	-1.24911	2.31494	-1.06342	-1.88705	-0.113173	-0.124269	-3.01199	-1.44954	1.70626
146.5	0.621512	-0.120911	1.80452	-1.9313	0.546329	-0.25417	-2.76547	-1.35052	2.3984	-1.00318	-1.67866	-0.0144522	-0.113578	-3.01829	-1.50172	1.75234
147	0.678138	-0.0336806	1.93618	-1.85977	0.620994	-0.23455	-2.92179	-1.38782	2.44369	-1.27131	-1.5951	-0.124613	-0.214942	-3.0415	-1.36029	1.60557
147.5	0.628074	-0.0273208	1.9244	-1.94563	0.662408	-0.148198	-2.92927	-1.4506	2.35968	-1.42299	-1.41404	0.115753	-0.189348	-3.245	-1.27184	1.63907
148	0.714648	0.00527572	1.97641	-1.86734	0.681162	-0.0904686	-2.89898	-1.46557	2.36031	-1.32001	-1.51592	0.315552	-0.157709	-3.55041	-1.22872	1.62589
148.5	0.637129	0.0604641	2.05637	-1.86777	0.675847	-0.100033	-2.81317	-1.4254	2.42814	-1.01841	-1.44118	0.36146	-0.215531	-3.71441	-1.20293	1.74725
149	0.608551	-0.0546892	2.00125	-1.75642	0.559973	0.0542975	-2.6058	-1.39442	2.42622	-0.672196	-1.53867	0.209889	-0.193259	-3.78829	-1.47563	1.80575
149.5	0.594529	0.029842	1.78461	-1.77286	0.544981	-0.0513726	-2.51061	-1.35053	2.3416	-0.568784	-1.53023	0.252229	-0.205151	-3.54047	-1.40319	1.93301
150	0.552768	0.0180865	1.69227	-1.82023	0.400115	-0.0263455	-2.39492	-1.35099	2.5057	-0.587955	-1.53468	0.142637	-0.337161	-3.30742	-1.29223	1.85597
150.5	0.489405	0.0804	1.83086	-1.76818	0.425046	-0.00126699	-2.52931	-1.41608	2.47707	-0.584795	-1.50278	0.0276317	-0.266277	-3.53857	-1.38325	1.69659
151	0.443356	0.0843901	2.08823	-1.63084	0.543209	-0.0192543	-2.59269	-1.36244	2.36986	-0.608699	-1.7112	-0.194345	-0.279684	-3.54058	-1.44496	1.63141
151.5	0.50275	0.141738	2.15578	-1.69121	0.541766	-0.0278237	-2.4156	-1.44255	2.41975	-0.435392	-1.83744	-0.293259	-0.20644	-3.54883	-1.40614	1.5481
152	0.559134	0.135612	2.16088	-1.73508	0.610189	0.0236652	-2.16583	-1.46876	2.35198	-0.394387	-1.73621	-0.299738	-0.404076	-3.69931	-1.61157	1.54558
152.5	0.602345	0.0369484	2.29503	-1.71179	0.481173	0.0546125	-2.24934	-1.44292	2.3423	-0.642913	-1.52799	-0.434885	-0.487657	-3.88664	-1.6312	1.58059
153	0.61546	-0.0574186	2.38108	-1.7868	0.389468	0.0456215	-2.22653	-1.41634	2.33595	-1.00827	-1.40794	-0.294425	-0.417609	-3.77877	-1.68615	1.59404
153.5	0.6466	-0.0756573	2.36968	-1.78211	0.399783	0.0127823	-1.93585	-1.51744	2.43754	-1.35429	-1.32985	-0.190663	-0.337386	-3.54058	-1.71588	1.71925
154	0.642016	0.0335249	2.21242	-1.77138	0.457393	0.0526269	-1.84946	-1.45622	2.47742	-1.69319	-1.12208	-0.101263	-0.315344	-3.42671	-1.76988	1.74079
154.5	0.660934	0.106123	2.07219	-1.74211	0.569067	0.0518963	-1.95612	-1.49866	2.41607	-1.95894	-1.11945	0.133635	-0.496841	-3.52241	-1.5179	1.66562
155	0.689877	-0.141982	1.96913	-1.60532	0.398274	0.0138936	-1.89635	-1.39926	2.2976	-2.20999	-1.14187	0.102406	-0.531237	-3.55886	-1.25183	1.55354
155.5	0.570989	-0.0927556	1.96087	-1.61372	0.490102	-0.00710729	-1.89123	-1.32889	2.27532	-2.20351	-1.10087	-0.160323	-0.602942	-3.57196	-1.19841	1.52337
156	0.518905	-0.250982	1.97588	-1.57834	0.467593	0.0453506	-2.03862	-1.32052	2.2151	-2.15129	-1.15973	-0.292835	-0.533716	-3.66387	-1.30375	1.4864
156.5	0.508284	-0.338781	2.08168	-1.74058	0.410204	0.0104841	-1.87274	-1.36798	2.25825	-1.8238	-1.20667	-0.328611	-0.393217	-3.77675	-1.36836	1.50445
157	0.425936	-0.334441	2.10008	-1.70847	0.519917	-0.00784067	-1.77035	-1.37772	2.25632	-1.68038	-1.32148	-0.211333	-0.441805	-3.6774	-1.34696	1.76426
157.5	0.503828	-0.344043	2.09408	-1.70073	0.54628	0.11898	-1.41296	-1.44035	2.34562	-1.57927	-1.38185	-0.104362	-0.466556	-3.55493	-1.07397	1.78348
158	0.413116	-0.326642	2.17371	-1.61818	0.597168	0.131595	-1.22816	-1.46614	2.34418	-1.502	-1.2536	-0.156286	-0.444742	-3.32222	-1.09093	1.75437
158.5	0.534828	-0.2817	2.08137	-1.73283	0.635201	0.0674718	-1.08597	-1.44626	2.33497	-1.34185	-1.19391	-0.297828	-0.383088	-3.08429	-1.14334	1.50933
159	0.656769	-0.474334	2.13718	-1.58335	0.695428	0.0361806	-0.992779	-1.53997	2.33697	-1.39644	-1.11626	-0.266067	-0.413749	-3.05283	-1.25254	1.45807
159.5	0.665876	-0.55777	2.23348	-1.44218	0.685168	0.076098	-0.999336	-1.60889	2.34918	-1.49192	-1.0399	-0.422242	-0.374796	-3.09118	-1.47985	1.34878
160	0.650494	-0.521913	2.3757	-1.4272	0.839059	0.116359	-0.958945	-1.64132	2.34645	-1.67134	-1.11942	-0.208826	-0.371837	-3.22298	-1.57571	1.39893
160.5	0.641266	-0.53219	2.11317	-1.41719	0.644182	0.109519	-1.10908	-1.73701	2.3265	-1.8191	-1.1115	-0.0520543	-0.423226	-3.27176	-1.57706	1.32899
161	0.672173	-0.611113	1.96308	-1.48441	0.569999	0.0390824	-1.11051	-1.63075	2.27179	-1.75897	-0.981217	-0.086325	-0.545698	-3.27424	-1.41027	1.3184
161.5	0.683922	-0.57941	2.07189	-1.43976	0.598002	0.0295791	-1.15434	-1.60084	2.30612	-1.74669	-1.03951	-0.120856	-0.656232	-3.21243	-1.26408	1.28672
162	0.59128	-0.634556	2.26509	-1.54191	0.737884	0.183515	-0.980449	-1.60953	2.23847	-1.83442	-1.07912	-0.150038	-0.633113	-2.8609	-1.24822	1.51076
162.5	0.611008	-0.587722	2.1493	-1.59605	0.660079	0.163529	-0.735805	-1.75907	2.42998	-2.04012	-1.10077	-0.0887806	-0.509352	-2.75621	-1.2919	1.41928
163	0.572414	-0.514014	2.1731	-1.64247	0.672024	0.118423	-0.84369	-1.84149	2.40789	-1.96761	-0.968203	-0.18334	-0.475221	-2.83593	-1.46462	1.34687
163.5	0.573208	-0.454972	2.02778	-1.69074	0.644558	0.0943572	-1.1095	-1.87742	2.36687	-1.54107	-0.898541	-0.103823	-0.593899	-3.06148	-1.6024	1.23594
164	0.712415	-0.363178	2.10842	-1.8554	0.667108	0.186843	-1.1961	-1.92451	2.35494	-1.30314	-1.06603	0.108976	-0.68605	-3.06112	-1.68731	1.16183
164.5	0.699357	-0.426529	2.14412	-1.93746	0.690256	0.191663	-1.11636	-1.87977	2.35316	-1.30865	-1.21301	0.258467	-0.671129	-3.0433	-1.49574	1.21185
165	0.76083	-0.50734	2.19536	-1.83519	0.737846	0.110385	-1.31321	-1.67072	2.43625	-1.55498	-1.24494	0.111598	-0.49888	-2.98721	-1.34169	1.1208
165.5	0.813563	-0.618191	2.29097	-1.82986	0.822547	-0.00510952	-1.43289	-1.75582	2.35524	-1.70998	-1.34194	0.0383101	-0.524519	-2.89368	-1.27167	1.01647
166	0.8618	-0.597164	2.28813	-1.77445	0.882366	0.0982898	-1.32582	-1.77077	2.4541	-1.77573	-1.38597	-0.207285	-0.616309	-2.6756	-1.00227	0.948074
166.5	0.793028	-0.586409	2.24273	-1.71663	0.961363	0.0851581	-1.25784	-1.9642	2.53513	-1.66137	-1.49905	-0.473774	-0.579309	-2.55355	-0.889808	0.936186
167	0.769873	-0.618671	2.21646	-1.63328	0.883533	0.158048	-1.26046	-2.02022	2.47449	-1.60684	-1.36996	-0.631135	-0.477368	-2.59123	-0.722814	0.833927
167.5	0.741874	-0.531583	2.23394	-1.632	0.960084	0.153257	-1.25285	-1.9688	2.49208	-1.39388	-1.3056	-0.626104	-0.42073	-2.68231	-0.625226	0.704419
168	0.81429	-0.697182	2.24017	-1.63505	0.965969	0.050866	-1.16404	-2.07401	2.55255	-1.18395	-1.25773	-0.374866	-0.425009	-2.94472	-0.648298	0.725391
168.5	0.932186	-0.723733	2.23351	-1.71461	0.980301	-0.0588263	-1.25068	-1.95309	2.4283	-1.20636	-1.04911	-0.352271	-0.481803	-3.16719	-0.791914	0.848358
169	0.95419	-0.493394	2.01947	-1.70116	1.01616	0.0632177	-1.23648	-1.97241	2.42764	-1.37681	-1.00718	-0.394687	-0.300617	-3.17968	-0.69083	0.77143
169.5	0.962727	-0.55416	1.94206	-1.80337	0.961011	0.0680078	-1.2758	-1.96178	2.40761	-1.30019	-1.03398	-0.501033	-0.0750408	-2.93896	-0.66476	0.784271
170	0.964527	-0.534544	1.89313	-1.81968	0.902765	-0.0275146	-1.19679	-1.96141	2.40219	-1.5844	-1.07051	-0.54526	0.0243789	-2.65165	-0.436922	0.758208
170.5	1.02664	-0.578747	2.06214	-1.86625	0.826402	0.0370972	-1.10312	-2.02221	2.42135	-2.21857	-0.943867	-0.806093	-0.171093	-2.5634	-0.254994	0.625909
171	0.9983	-0.569204	2.17067	-1.72207	0.956531	0.0757165	-1.02979	-2.06748	2.28575	-2.68716	-0.839073	-0.818634	-0.41232	-2.59764	-0.172008	0.52193
171.5	0.933547	-0.552718	2.16278	-1.82122	0.935359	0.0395102	-1.00503	-2.16257	2.15751	-2.88011	-0.662602	-0.714179	-0.392924	-2.74949	-0.175493	0.465823
172	0.954462	-0.391204	2.1624	-1.88258	0.904254	0.173869	-0.958421	-2.19403	2.21919	-2.58233	-0.570432	-0.692326	-0.379813	-2.95893	-0.289854	0.61035
172.5	0.941681	-0.256644	2.22351	-1.73467	0.995562	0.192271	-0.996405	-2.03692	2.18334	-1.98604	-0.512467	-0.582101	-0.407683	-3.04601	-0.542836	0.632019
173	0.903254	-0.315836	2.27027	-1.84853	0.970436	0.247648	-0.864828	-2.06066	2.08422	-1.44179	-0.603832	-0.324194	-0.308007	-3.03121	-0.561327	0.625557
173.5	0.901608	-0.351168	2.34707	-1.95775	0.956968	0.193521	-0.549981	-2.12389	2.14177	-1.18109	-0.662349	-0.322464	-0.33216	-2.63812	-0.476147	0.893939
174	0.84743	-0.234515	2.33317	-1.96502	0.911349	0.151559	-0.607702	-2.06389	2.08763	-1.23696	-0.688473	-0.462456	-0.328473	-2.48315	-0.742072	0.913348
174.5	0.800016	-0.346983	2.1445	-2.11163	0.95179	0.0996509	-0.639121	-2.08117	2.16911	-1.54397	-0.586366	-0.404285	-0.270578	-2.54573	-0.970106	0.75078
175	0.643826	-0.300276	2.08767	-2.08656	0.850853	0.0749902	-0.71845	-2.17445	2.14578	-1.82152	-0.66162	-0.471069	-0.254693	-2.51414	-0.922171	0.690242
175.5	0.553752	-0.364149	1.97319	-2.02382	0.836485	0.085952	-0.698511	-2.09618	2.08454	-2.02383	-0.713048	-0.616652	-0.213206	-2.57813	-0.729779	0.51729
176	0.512897	-0.224245	2.13199	-2.12015	0.907445	0.201879	-0.795565	-2.13276	2.09356	-1.85913	-0.688353	-0.739572	-0.204728	-2.84153	-0.779011	0.446636
176.5	0.64992	-0.440016	2.12654	-2.14023	1.0754	0.0532407	-0.851302	-2.13046	2.05241	-1.57179	-0.615298	-0.65724	-0.206216	-2.92846	-0.652592	0.437469
177	0.498356	-0.341568	2.17026	-2.152	1.08191	-0.0205251	-0.871669	-2.13204	1.93392	-1.46419	-0.613179	-0.618214	-0.218786	-2.80127	-0.456089	0.486124
177.5	0.352957	-0.208846	1.99859	-2.06756	1.07876	-0.0370708	-0.987478	-2.09716	1.88802	-1.33477	-0.718544	-0.510626	-0.175527	-2.52491	-0.52112	0.505929
178	0.46332	-0.0998778	1.93062	-2.1338	1.20185	-0.049336	-0.958929	-2.19328	1.94141	-1.061	-0.866716	-0.483746	-0.133552	-2.28519	-0.627661	0.443429
178.5	0.548576	-0.0980381	1.89664	-2.24425	1.18926	0.0485249	-0.954943	-2.18723	1.92901	-0.756492	-1.00306	-0.592757	-0.123685	-2.02346	-0.511836	0.258448
179	0.6096	-0.0410289	1.77853	-2.28572	1.17232	-0.0152103	-0.829452	-2.15589	1.96278	-0.554619	-1.03642	-0.657742	-0.154216	-2.13303	-0.476531	0.130829
179.5	0.714505	-0.0918059	1.86769	-2.26387	1.09451	0.089282	-0.740149	-2.10362	1.93492	-0.479681	-0.892182	-0.807365	-0.210163	-2.28357	-0.474298	0.136248
180	0.631728	-0.21563	2.01133	-2.27552	1.10083	0.149937	-0.833743	-2.20277	1.95124	-0.684651	-0.671255	-0.765455	-0.203068	-2.58236	-0.58974	0.0851741
180.5	0.538916	-0.112192	1.79423	-2.17754	1.03201	0.19798	-1.09087	-2.14976	2.11539	-1.40224	-0.520497	-0.49329	-0.247179	-2.57778	-0.80603	0.120201
181	0.462147	-0.146545	1.78106	-2.14521	0.98739	0.176457	-1.16769	-2.12011	2.10815	-1.97735	-0.256355	-0.399203	-0.240077	-2.50525	-0.763394	0.16816
181.5	0.351432	-0.0739215	1.91802	-2.16598	1.12001	0.116876	-1.33815	-2.1854	1.99798	-2.31295	-0.289343	-0.609984	-0.12646	-2.41373	-0.903118	0.226853
182	0.344244	-0.174256	1.93784	-2.16057	0.972011	0.185331	-1.2836	-2.07382	1.83511	-2.28063	-0.400674	-0.87257	-0.215416	-2.20804	-0.926089	0.23152
182.5	0.388443	-0.197525	1.80499	-2.05216	1.02319	0.302201	-1.17997	-2.0685	1.82427	-2.02188	-0.508068	-0.951614	0.0425793	-1.89534	-0.765148	0.228771
183	0.394108	-0.104636	1.66885	-1.96012	1.0762	0.506612	-1.12561	-2.11946	1.9897	-1.93666	-0.622699	-1.04404	0.136389	-1.98021	-0.876009	0.0578125
183.5	0.30749	-0.0839026	1.61464	-1.92219	1.19404	0.433876	-1.11879	-2.25732	2.05916	-1.76086	-0.839204	-1.14187	0.135024	-2.35419	-0.719494	-0.248798
184	0.325853	-0.0295605	1.72198	-1.93653	1.25876	0.416069	-1.18915	-2.28157	2.02961	-1.68312	-1.05538	-1.13193	0.0889997	-2.39562	-0.46503	-0.165627
184.5	0.328221	-0.141958	1.86874	-1.93401	1.35046	0.322074	-1.20847	-2.2156	1.96554	-1.73835	-1.02143	-1.11285	0.110178	-2.34771	-0.648168	-0.167798
185	0.263926	-0.175972	1.91434	-1.86094	1.26622	0.472892	-1.25635	-2.18331	2.05891	-1.85021	-0.856212	-1.2985	0.255237	-2.38001	-0.824653	-0.0158008
185.5	0.162278	-0.101514	1.88491	-1.79762	1.27338	0.518051	-1.21589	-2.17026	2.12868	-2.13053	-0.621423	-1.34778	0.169878	-2.23856	-0.935709	-0.0480755
186	0.0519066	-0.0927941	1.82139	-1.88377	1.20606	0.438184	-0.982335	-2.22375	2.01852	-2.11381	-0.452113	-1.19601	0.0429792	-2.06888	-1.02435	-0.0962189
186.5	0.0770635	-0.0543518	1.82459	-1.60044	1.32082	0.503298	-0.876145	-2.27243	2.00998	-1.79477	-0.418445	-1.21635	0.0496842	-2.03051	-0.984951	-0.163614
187	0.125071	0.0547416	1.65522	-1.5211	1.5025	0.632029	-0.952847	-2.148	2.02097	-1.58901	-0.580195	-1.22154	0.082416	-2.08205	-0.959229	-0.424875
187.5	0.0958218	0.0386877	1.65524	-1.43354	1.41956	0.584905	-1.06487	-2.23207	2.17021	-1.28529	-0.635895	-1.30459	0.239139	-2.24868	-1.01629	-0.416928
188	0.0131009	0.115334	1.76644	-1.32094	1.45843	0.531483	-1.04911	-2.32889	1.98239	-1.45392	-0.579571	-1.21699	0.257324	-2.42733	-1.05814	-0.314661
188.5	0.0152545	0.201909	1.68667	-1.14214	1.53713	0.557286	-1.00181	-2.23835	1.943	-1.94474	-0.558995	-1.09657	0.198989	-2.66656	-1.11033	-0.129839
189	0.02355	0.182276	1.62664	-1.08985	1.57035	0.55895	-0.843334	-2.26007	2.04166	-2.26065	-0.45136	-0.96117	0.334341	-2.62155	-1.12012	-0.270188
189.5	-0.0893856	0.0497726	1.49385	-1.06271	1.56517	0.671518	-0.748899	-2.27543	2.02689	-2.28414	-0.649436	-0.9214	0.246869	-2.56194	-1.02057	-0.199238
190	-0.174628	-0.0599084	1.47151	-0.998767	1.55992	0.653439	-0.531854	-2.18236	2.0161	-1.9675	-0.750777	-0.853387	0.223745	-2.33071	-0.936544	-0.0849713
190.5	-0.284777	-0.00963462	1.53735	-0.926435	1.55399	0.750518	-0.570746	-2.24729	2.06812	-1.75482	-0.803915	-0.998807	0.362974	-2.268	-0.80892	-0.154444
191	-0.26782	0.101788	1.47082	-0.897937	1.54763	0.722383	-0.591496	-2.30443	2.07797	-1.68351	-0.723433	-1.06197	0.455621	-2.35214	-0.628683	-0.161477
191.5	-0.203785	0.186631	1.39332	-0.931658	1.53844	0.771821	-0.557606	-2.39708	2.16622	-1.74357	-0.738518	-1.23421	0.530653	-2.48367	-0.563183	-0.269707
192	-0.299845	0.0190941	1.3947	-0.996962	1.52914	0.776091	-0.733873	-2.40194	2.25827	-1.46615	-0.828968	-1.24283	0.44532	-2.73841	-0.766241	-0.306941
192.5	-0.276782	-0.0683157	1.45353	-0.978566	1.49253	0.772609	-0.870903	-2.29238	2.28676	-1.1928	-0.803692	-1.20229	0.448222	-2.81706	-1.00421	-0.389918
193	-0.312905	-0.0876706	1.48896	-0.96736	1.48386	0.741182	-0.877973	-2.15188	2.28156	-1.40557	-0.854174	-1.10046	0.430231	-2.69669	-1.13551	-0.569078
193.5	-0.419794	0.0410467	1.58863	-0.756201	1.44307	0.867251	-0.871042	-2.10537	2.24739	-1.72631	-0.918626	-0.793509	0.464325	-2.35028	-0.896761	-0.514043
194	-0.463064	0.0731752	1.53865	-0.755611	1.25093	0.752862	-0.790366	-2.13761	2.20634	-1.66509	-1.02922	-0.796986	0.442646	-2.04309	-0.592491	-0.584083
194.5	-0.43999	0.161582	1.43341	-0.733562	1.2179	0.815837	-0.969374	-2.17731	2.11788	-1.45667	-1.03937	-0.804134	0.595212	-2.05367	-0.22909	-0.603465
195	-0.428373	0.138723	1.33823	-0.722642	1.26564	0.851336	-0.761798	-2.28712	2.14757	-1.24236	-1.092	-0.86935	0.611444	-2.1486	-0.0918712	-0.667637
195.5	-0.544694	0.0433749	1.31296	-0.646629	1.18846	0.715952	-0.580248	-2.13851	2.00898	-1.05524	-0.8261	-1.05761	0.560489	-2.2102	0.00872359	-0.799533
196	-0.465562	0.026267	1.3177	-0.594351	1.25389	0.777031	-0.591838	-2.08719	2.10039	-0.86233	-0.650381	-1.4516	0.520884	-2.31438	0.0110024	-0.793761
196.5	-0.466274	0.110799	1.24315	-0.488624	1.21848	0.844861	-0.514207	-2.22444	2.11708	-0.890996	-0.450531	-1.51421	0.559841	-2.47776	-0.205134	-0.807029
197	-0.376262	0.188217	1.2947	-0.55173	1.2681	0.7926	-0.41373	-2.12652	2.2094	-0.913167	-0.557784	-1.36713	0.615191	-2.47873	-0.303856	-0.663154
197.5	-0.314	0.322652	1.2294	-0.614623	1.34727	0.81339	-0.489349	-2.16804	2.08294	-1.14735	-0.831009	-1.1781	0.59763	-2.33458	-0.275017	-0.755384
198	-0.393683	0.439278	1.27842	-0.469706	1.42884	0.807359	-0.643928	-2.10982	2.04492	-1.27376	-0.829157	-1.16929	0.685127	-2.0454	-0.498975	-0.882866
198.5	-0.386297	0.434665	1.3586	-0.47671	1.39223	0.841525	-0.571454	-2.03802	2.06588	-1.43304	-0.880469	-1.13555	0.698634	-1.93741	-0.634312	-1.03496
199	-0.385197	0.454653	1.41558	-0.305235	1.3592	0.868228	-0.327502	-2.08794	2.26448	-1.57393	-0.929112	-1.04948	0.75543	-1.90516	-0.583344	-0.972313
199.5	-0.398772	0.449312	1.62491	-0.204563	1.35086	1.01111	-0.407896	-2.05068	2.22165	-1.6627	-0.955323	-0.970397	0.825305	-1.98722	-0.670742	-0.906179
200	-0.39642	0.328168	1.60576	-0.246498	1.30257	0.950439	-0.473355	-2.04604	2.23017	-1.67389	-0.683939	-0.866941	0.905344	-2.16407	-0.70323	-1.01015
200.5	-0.446697	0.108416	1.33201	-0.205961	1.21254	0.946966	-0.667357	-2.06935	2.24492	-1.46403	-0.665719	-0.863911	0.885628	-2.1797	-0.651283	-0.912781
201	-0.510869	0.0358553	1.14778	-0.0511923	1.28563	0.903004	-0.692686	-1.89225	2.05892	-1.28678	-0.653671	-0.946403	0.773467	-2.01627	-0.805536	-0.821591
201.5	-0.416998	-0.104197	1.1929	-0.0747332	1.19582	0.979193	-0.811929	-1.88071	2.03062	-1.00756	-0.737228	-0.943936	0.827934	-1.93647	-0.725976	-0.801083
202	-0.336855	0.045921	1.27572	0.0952026	1.25509	0.830017	-0.643953	-1.81534	2.11064	-0.87459	-0.835811	-1.04647	0.716863	-1.5888	-0.597892	-0.800513
202.5	-0.373225	-0.0324892	1.14042	0.13466	1.33744	0.920994	-0.494116	-1.73989	2.10263	-0.543157	-0.833442	-1.05376	0.692537	-1.35031	-0.458334	-0.836446
203	-0.433016	0.0751587	0.968142	0.306423	1.33149	0.895353	-0.896357	-1.81449	2.02611	-0.511642	-0.881503	-1.05021	0.74944	-1.54166	-0.570107	-0.816226
203.5	-0.340388	0.0984865	0.937524	0.273023	1.2964	0.932541	-1.3244	-1.87587	2.14234	-0.439783	-0.952878	-1.05063	1.01811	-1.85039	-0.678827	-0.9861
204	-0.360627	0.0616235	1.01895	0.199568	1.2849	1.01655	-1.62665	-1.85535	2.24552	-0.856642	-1.0669	-0.977028	0.936138	-1.8335	-0.762777	-0.961668
204.5	-0.459643	0.196032	1.31485	0.334593	1.25617	0.919848	-1.46622	-1.66611	2.21586	-1.01577	-1.08486	-0.941637	0.983853	-1.74573	-0.669893	-0.8965
205	-0.422257	0.193334	1.44326	0.314091	1.24514	0.871624	-1.46827	-1.62613	2.25215	-0.981659	-0.953294	-0.875764	0.875682	-1.68401	-0.538391	-0.858541
205.5	-0.383235	0.275002	1.25939	0.508486	1.20146	0.859625	-1.49393	-1.68691	2.21868	-0.842941	-0.882574	-0.836543	0.82464	-1.6208	-0.561535	-1.01086
206	-0.343923	0.335697	1.31042	0.485475	1.13971	0.901991	-1.56528	-1.673	2.10765	-0.734917	-0.731965	-0.762721	0.732658	-1.40627	-0.636431	-1.10234
206.5	-0.290122	0.272728	1.28721	0.58669	1.23152	0.934463	-1.52266	-1.70505	2.08486	-0.594859	-0.732153	-0.747701	0.72087	-1.24453	-0.673039	-1.22995
207	-0.249143	0.276568	1.37004	0.483247	1.26789	0.984387	-1.54556	-1.69246	2.1401	-0.532657	-0.706864	-0.681863	0.620995	-1.24391	-0.635145	-1.5254
207.5	-0.251802	0.375264	1.34482	0.567725	1.15558	0.918167	-1.52638	-1.84291	2.05015	-0.626379	-0.749341	-0.578798	0.625681	-1.40506	-0.833048	-1.47733
208	-0.144073	0.367047	1.29615	0.666025	1.22093	0.800878	-1.39257	-1.89113	2.02715	-0.769694	-0.871841	-0.67525	0.637004	-1.62654	-0.961015	-1.57054
208.5	-0.22452	0.205196	1.2109	0.793462	1.06637	0.776764	-1.37382	-1.87902	2.11511	-0.760975	-0.795888	-0.668343	0.559149	-1.92403	-0.902346	-1.39591
209	-0.145306	0.158146	1.23579	0.811941	1.1202	0.859091	-1.5716	-1.7967	2.01441	-0.618721	-0.765612	-0.635181	0.614989	-1.9247	-0.955602	-1.50143
209.5	-0.228326	0.314959	1.1744	0.912218	1.09649	0.704572	-1.49284	-1.77434	1.98959	-0.392318	-0.725789	-0.420009	0.452962	-1.81387	-0.91264	-1.48021
210	-0.208622	0.57257	1.30424	1.00364	1.13042	0.707365	-1.4029	-1.82968	2.08925	-0.0818285	-0.734007	-0.388266	0.510433	-1.58132	-0.813952	-1.47851
210.5	-0.298488	0.618449	1.44861	1.05514	1.3308	0.834598	-1.35233	-1.67038	2.02697	0.0790759	-0.615311	-0.42596	0.572443	-1.5418	-0.86195	-1.34235
211	-0.220973	0.612431	1.58879	1.16932	1.30757	0.912279	-1.26826	-1.67687	1.94309	-0.00751143	-0.719746	-0.176657	0.718265	-1.65931	-0.81208	-1.37556
211.5	-0.178472	0.643816	1.63385	1.12046	1.23948	0.876039	-1.15791	-1.56118	1.97987	-0.0729689	-0.818182	0.107045	0.641413	-1.75403	-0.630598	-1.40091
212	-0.258367	0.526975	1.50923	1.22154	1.21841	0.872776	-0.904933	-1.52638	1.98806	-0.108452	-0.865778	0.193912	0.583871	-1.99123	-0.696176	-1.50184
212.5	-0.209755	0.437527	1.47675	1.11741	1.26205	0.817135	-1.0482	-1.63021	1.88978	-0.27559	-0.6623	0.0104326	0.643376	-2.10622	-0.679088	-1.52568
213	-0.238761	0.531487	1.62207	1.12909	1.34927	0.731641	-1.12628	-1.40647	1.86546	-0.483942	-0.561571	-0.146437	0.58987	-1.92379	-0.793121	-1.63153
213.5	-0.149409	0.461828	1.67636	1.1888	1.28208	0.774556	-1.07146	-1.56849	1.85574	-0.795552	-0.615793	-0.197639	0.632677	-1.70075	-0.794285	-1.61441
214	-0.264493	0.542571	1.54536	1.24793	1.26704	0.735777	-0.987719	-1.56357	1.86758	-1.14012	-0.554284	-0.125219	0.63555	-1.49618	-0.726741	-1.60012
214.5	-0.223416	0.528722	1.44194	1.19326	1.28224	0.721317	-1.21286	-1.54044	1.80858	-1.4406	-0.533606	-0.0396946	0.583023	-1.5126	-0.554726	-1.64325
215	-0.12653	0.574221	1.5168	1.38859	1.30182	0.726752	-1.02448	-1.49712	1.85593	-1.43878	-0.773216	0.154945	0.494761	-1.5578	-0.44083	-1.7714
215.5	-0.168654	0.702985	1.50266	1.54307	1.3813	0.715831	-1.08908	-1.43483	1.94396	-1.17173	-0.806808	0.190608	0.591661	-1.51331	-0.313383	-1.64593
216	-0.208018	0.911898	1.34818	1.5416	1.31051	0.656921	-1.23039	-1.3975	1.95664	-0.75797	-0.796902	0.0353545	0.580581	-1.70014	-0.165238	-1.70825
216.5	-0.245759	0.801553	1.30828	1.36535	1.39422	0.652649	-1.42782	-1.5116	1.85708	-0.567334	-0.549894	-0.146257	0.518628	-1.76886	-0.480197	-1.82006
217	-0.198926	0.857102	1.26919	1.40508	1.40147	0.634878	-1.41939	-1.41603	1.83571	-0.596558	-0.208625	-0.149201	0.386797	-1.82884	-0.571407	-1.64264
217.5	-0.197057	0.919058	1.28016	1.45278	1.42914	0.575262	-1.11521	-1.29955	1.68121	-0.672715	-0.228814	-0.171973	0.454542	-1.68729	-0.694581	-1.7488
218	-0.266076	0.975443	1.17214	1.49072	1.56088	0.499336	-1.1519	-1.17729	1.60339	-1.00565	-0.32939	0.0866761	0.506494	-1.47413	-0.833679	-1.8066
218.5	-0.307945	0.911745	1.09894	1.53781	1.51705	0.456563	-0.977744	-1.2359	1.63754	-1.20879	-0.402799	0.259727	0.527223	-1.17945	-0.82132	-1.94649
219	-0.190077	0.811575	1.21925	1.53389	1.38916	0.591765	-1.04376	-1.26025	1.67285	-1.11158	-0.439377	0.400485	0.596297	-1.17077	-0.605338	-1.9284
219.5	-0.00909894	0.947135	1.34551	1.4632	1.28604	0.651765	-1.16232	-1.36973	1.56794	-1.24573	-0.315572	0.359154	0.608604	-1.25581	-0.537806	-2.08619
220	0.0506525	0.931804	1.34515	1.43165	1.37912	0.629296	-1.28636	-1.34033	1.63032	-1.50864	-0.236332	0.380213	0.547252	-1.33492	-0.432564	-2.05812
220.5	0.0579581	1.06318	1.2695	1.35822	1.45671	0.613034	-1.1535	-1.33387	1.59784	-1.89503	-0.0820541	0.38785	0.488022	-1.25692	-0.176721	-1.8163
221	0.143168	0.973153	1.2768	1.33769	1.5159	0.407496	-1.27003	-1.30962	1.49104	-1.88143	-0.18166	0.388724	0.388341	-1.21086	-0.0730351	-1.63917
221.5	0.160261	0.993561	1.44957	1.27725	1.43048	0.345483	-1.39319	-1.3272	1.64243	-1.79328	-0.176913	0.298289	0.296409	-1.19895	0.129066	-1.54991
222	0.22398	1.05393	1.5338	1.38009	1.46125	0.389325	-1.4481	-1.22058	1.57561	-1.67701	-0.176379	0.139103	0.346882	-1.03182	0.307775	-1.44779
222.5	0.244157	1.0404	1.48835	1.52967	1.49892	0.245137	-1.33876	-1.12596	1.62062	-1.53469	-0.0903323	-0.0482042	0.356882	-0.912147	0.267754	-1.46263
223	0.308298	1.18311	1.47719	1.38899	1.56358	0.255134	-1.31412	-1.1704	1.78688	-1.35695	-0.13957	-0.153986	0.505132	-0.886403	0.165402	-1.46927
223.5	0.369274	1.0438	1.43449	1.61787	1.6226	0.294378	-1.32344	-1.11355	1.7821	-1.18231	-0.148662	-0.158087	0.566652	-1.27499	0.160114	-1.51143
224	0.303484	1.0649	1.60906	1.60237	1.60602	0.423306	-1.29627	-1.15683	1.68969	-0.954772	-0.253737	-0.167544	0.468738	-1.39854	0.0721674	-1.51723
224.5	0.204085	1.0513	1.72969	1.68796	1.63771	0.312718	-1.18887	-1.01081	1.73049	-0.820682	-0.251079	-0.0426916	0.303917	-1.24213	-0.0140886	-1.52088
225	0.356615	1.13435	1.68227	1.68247	1.71701	0.410008	-1.31366	-0.886822	1.71691	-0.71515	-0.175079	-0.0126604	0.0544193	-1.15197	-0.0133415	-1.46207
225.5	0.434245	1.09097	1.84234	1.64909	1.68684	0.304149	-1.20185	-0.941298	1.69778	-0.773836	-0.238832	0.140923	0.059605	-1.11351	-0.00996915	-1.40647
226	0.46487	1.01113	1.6444	1.61285	1.68239	0.25693	-1.13811	-1.05075	1.74035	-0.865378	-0.316159	0.100392	0.142135	-0.901275	0.104683	-1.46498
226.5	0.596933	0.90891	1.67537	1.548	1.71253	0.253851	-0.958136	-0.899218	1.76493	-1.14827	-0.359205	0.208017	0.220962	-0.848466	0.134105	-1.50242
227	0.552359	0.758199	1.70501	1.73471	1.72241	0.313827	-0.881881	-0.795641	1.75244	-1.35745	-0.247121	0.264333	0.300323	-0.896804	0.273656	-1.73601
227.5	0.513214	0.773577	1.70556	1.76126	1.74551	0.322199	-0.844182	-0.774674	1.79575	-1.11437	-0.111019	0.35131	0.285404	-1.12214	0.260569	-1.82679
228	0.549703	0.643165	1.72817	1.79472	1.71547	0.231553	-0.807032	-0.813414	1.69723	-1.17558	-0.0275986	0.392509	0.4214	-1.38891	0.115411	-1.84442
228.5	0.629035	0.693794	1.53733	1.69067	1.70874	0.264183	-0.825216	-0.85199	1.72032	-1.15611	-0.0177192	0.441546	0.43821	-1.73691	0.0544529	-1.75436
229	0.586517	0.728772	1.59305	1.67932	1.68979	0.166142	-1.0313	-0.676647	1.79586	-1.01881	0.0903553	0.479523	0.496106	-1.69545	-0.100678	-1.86198
229.5	0.575117	0.890076	1.46838	1.5564	1.70797	0.146986	-0.992519	-0.494065	1.72034	-1.03401	0.151334	0.494875	0.510054	-1.32736	0.0575205	-1.75036
230	0.514434	0.896084	1.49096	1.53435	1.70372	0.0686259	-0.939492	-0.541736	1.80176	-1.30635	0.0543972	0.385729	0.660563	-1.24833	0.10149	-1.72541
230.5	0.570893	0.903392	1.63036	1.66056	1.76885	0.0837394	-0.986457	-0.462326	1.76331	-1.7528	0.211314	0.444234	0.586618	-1.3038	0.200786	-1.7776
231	0.674428	0.753967	1.70357	1.7548	1.7269	0.0912112	-1.014	-0.552201	1.73966	-1.74552	0.074122	0.366053	0.620841	-1.28129	0.305757	-1.82594
231.5	0.711723	0.744075	1.67421	1.73064	1.75935	0.144216	-0.840457	-0.505539	1.80553	-1.38472	-0.0813774	0.23063	0.431363	-1.25897	0.302769	-1.64306
232	0.751713	0.82134	1.66615	1.81554	1.84776	0.0572818	-0.71612	-0.514229	1.7153	-0.64586	-0.106614	0.177479	0.205665	-1.5007	0.360434	-1.54502
232.5	0.802547	0.975661	1.77292	1.64039	1.77205	0.0456639	-1.00859	-0.538094	1.75095	-0.145719	-0.0136516	0.178868	0.16223	-1.63129	0.296764	-1.45529
233	0.80074	0.996877	1.88377	1.63266	1.64583	0.156276	-0.767325	-0.432838	1.78557	-0.123892	0.0101543	0.291919	0.178354	-1.46601	0.368333	-1.42576
233.5	0.800145	0.957738	2.03935	1.63898	1.61984	0.109824	-0.595653	-0.366716	1.73645	0.099003	-0.0723571	0.37539	0.193038	-1.27727	0.614579	-1.35047
234	0.921167	0.945467	1.98827	1.58127	1.6318	0.0945372	-0.415026	-0.381751	1.68891	0.407179	0.0938068	0.380504	0.166616	-1.16743	0.592625	-1.4216
234.5	0.931032	0.965694	1.917	1.71652	1.78611	0.114411	-0.43715	-0.307718	1.72162	0.468132	0.205758	0.26223	0.206721	-1.16614	0.508921	-1.54063
235	0.981991	0.789604	1.81407	1.75921	1.64126	0.0936069	-0.165118	-0.292344	1.65859	-0.208524	0.186908	0.312962	0.125714	-1.31972	0.363237	-1.61647
235.5	1.0273	0.725773	1.71352	1.73471	1.69242	0.0487036	-0.139695	-0.220121	1.67165	-0.766805	-0.0593456	0.416302	0.0512978	-1.32484	0.103084	-1.74884
236	1.03046	0.70577	1.81001	1.66873	1.76771	0.0216311	-0.279205	-0.0907251	1.72471	-1.16477	0.123633	0.381376	0.0942891	-1.39486	-0.0326814	-1.8819
236.5	1.06548	0.756827	1.71686	1.71652	1.78428	0.0840972	-0.208603	-0.0721323	1.58306	-1.65509	0.0656035	0.430126	0.0455582	-1.46713	-0.0113601	-1.94286
237	1.15376	0.80853	1.77889	1.68961	1.78816	0.0281734	-0.124635	-0.111131	1.5647	-2.08049	-0.0272272	0.648197	0.281346	-1.48352	0.101351	-1.8156
237.5	1.22926	0.713956	1.71528	1.66941	1.80006	-0.0192638	-0.173013	-0.0254427	1.63552	-2.21603	-0.00326569	0.706578	0.288401	-1.39046	0.216672	-1.9371
238	1.16374	0.509186	1.67885	1.66153	1.95142	0.110319	-0.383466	-0.0364353	1.66566	-2.0762	0.0907227	0.64541	0.257368	-0.987971	0.0613435	-1.8715
238.5	1.36001	0.517496	1.70853	1.91055	1.87305	-0.0711413	-0.697083	0.212599	1.79458	-1.92613	-0.0326062	0.693899	0.255355	-0.931225	0.332055	-2.04289
239	1.37029	0.643497	1.77957	1.91632	1.82721	-0.136946	-0.660241	0.0567327	1.71327	-1.99798	0.0565127	0.58724	0.460641	-0.973249	0.404649	-2.01134
239.5	1.4919	0.746404	1.71426	1.83832	1.79922	-0.095377	-0.449046	0.149558	1.71198	-2.01545	-0.165859	0.66315	0.329165	-1.13258	0.31612	-1.88837
240	1.54284	0.778632	1.78625	1.69686	1.79117	0.0176685	-0.3358	0.112157	1.61959	-2.30138	-0.315165	0.726676	0.181723	-1.33402	0.237619	-1.73469
240.5	1.60067	0.755654	1.584	1.57162	1.79282	-0.0341859	-0.334913	0.374242	1.7567	-2.23033	-0.298592	0.946226	0.208777	-1.3179	0.118848	-1.56601
241	1.53794	0.836	1.53106	1.72499	1.92304	-0.140678	-0.393049	0.476645	1.75146	-1.85618	-0.169671	1.00253	0.292334	-1.18629	0.0461353	-1.33237
241.5	1.62673	0.828102	1.57615	1.84761	2.04794	-0.0502903	-0.637983	0.412649	1.77005	-1.23844	-0.0944577	0.865978	0.431913	-1.03347	0.0343713	-1.28258
242	1.70368	0.731103	1.69746	1.93222	2.06298	-0.0128116	-0.71984	0.490397	1.67433	-0.54784	0.0467133	0.792848	0.418374	-0.826195	0.249132	-1.2038
242.5	1.65903	0.634523	1.66125	1.80253	2.13384	-0.0851637	-0.558903	0.513416	1.72121	-0.114257	0.179779	0.846462	0.539916	-0.555622	0.359439	-1.25395
243	1.63838	0.54946	1.60154	1.71283	2.20125	-0.113192	-0.615618	0.605529	1.80433	0.24911	0.185966	0.855729	0.505312	-0.736146	0.158908	-1.20681
243.5	1.60206	0.492783	1.61799	1.78255	2.26417	0.0490038	-0.751597	0.543844	1.94925	0.52959	0.1592	0.631256	0.385973	-0.986577	0.160237	-1.32099
244	1.62184	0.414244	1.57263	1.96652	2.35171	0.146974	-0.725654	0.567265	1.9812	0.55742	0.0890758	0.550594	0.329919	-1.10931	0.145113	-1.31496
244.5	1.62218	0.539076	1.67698	2.06392	2.31282	0.115003	-0.521658	0.585523	1.94398	-0.0887843	0.0435671	0.501632	0.382797	-1.04957	0.0250118	-1.21839
245	1.6701	0.536908	1.68824	2.05734	2.26915	0.10958	-0.601423	0.729435	1.89291	-0.859524	0.0744393	0.795503	0.451367	-0.89834	-0.153129	-1.15393
245.5	1.80557	0.442777	1.71691	2.10013	2.14408	0.136752	-0.640932	0.787291	1.91362	-1.19653	0.122901	0.924542	0.51646	-0.752049	-0.122187	-1.23549
246	1.77712	0.475689	1.71247	2.08061	2.06844	0.194298	-0.59369	0.627793	1.94795	-1.63834	0.209378	0.954171	0.455408	-0.593131	0.150487	-1.33833
246.5	1.81377	0.539546	1.7048	2.02221	2.12551	0.129558	-0.709203	0.548986	2.04447	-1.82501	0.26636	0.890802	0.316192	-0.52987	0.253982	-1.34155
247	1.7585	0.69242	1.70586	2.08938	2.14948	0.109659	-0.698618	0.693519	2.02716	-1.72091	0.296762	0.783968	0.0837037	-0.587898	0.296258	-1.42794
247.5	1.81689	0.949957	1.83492	2.21591	2.0934	0.152158	-0.809274	0.736777	2.02632	-1.3862	0.154941	0.849305	0.0356332	-0.816525	0.108595	-1.32598
248	1.92985	0.973962	1.92498	2.16394	2.00653	0.0974656	-0.691073	0.616491	1.91905	-1.04339	-0.0567013	0.759211	0.0170204	-1.04124	0.262087	-1.2368
248.5	1.7927	0.915645	2.04132	2.23955	1.91017	0.0544303	-0.77194	0.606695	1.9375	-0.821878	-0.153097	0.867177	0.0212011	-1.20394	0.149838	-1.03535
249	1.71849	0.718411	1.89955	2.24993	2.00682	0.0856384	-1.06104	0.656685	1.86489	-0.572241	-0.199621	0.835795	0.0487293	-1.19052	0.34449	-1.1446
249.5	1.76006	0.527789	1.74723	2.15292	2.08735	0.0493148	-0.946382	0.680262	1.98975	-0.299452	-0.35201	0.845075	0.0475462	-0.913102	0.375737	-0.890428
250	1.65588	0.761086	1.79666	2.13249	2.08007	0.0339737	-0.736894	0.692201	2.02612	-0.284899	-0.46835	0.678938	0.269885	-0.610218	0.427205	-0.752781
250.5	1.78536	0.735462	1.82935	2.23238	2.11903	0.053158	-0.54057	0.735683	2.03921	-0.608938	-0.476746	0.60661	0.301395	-0.600153	0.343416	-0.793981
251	1.79493	0.697693	1.80846	2.31928	2.13516	0.200982	-0.332449	0.722697	2.05014	-0.860389	-0.528309	0.682052	0.292489	-0.639812	0.44216	-0.785117
251.5	1.71333	0.793936	1.7348	2.31347	2.11495	0.210934	-0.0144504	0.736269	1.95921	-0.751044	-0.519855	0.765825	0.206639	-0.771024	0.532067	-0.693282
252	1.75746	0.909272	1.72869	2.20526	2.01621	0.28944	0.110413	0.808919	1.94691	-0.461854	-0.314642	0.877039	0.176988	-1.01624	0.533009	-0.617206
252.5	1.79132	0.841054	1.57256	2.26482	2.07051	0.300507	-0.153828	0.887327	1.89516	0.00598282	-0.290802	1.01135	0.253123	-1.12132	0.540971	-0.626331
253	1.88232	0.869437	1.713	2.27525	2.0732	0.231925	-0.107436	0.991702	1.87981	0.336836	-0.266605	0.975715	0.172234	-1.04578	0.564285	-0.727392
253.5	1.78949	0.869567	1.67177	2.18097	2.02544	0.335167	-0.159242	0.981691	2.01021	0.607026	-0.363133	0.994565	0.126702	-0.659835	0.567283	-0.552914
254	1.83932	0.83497	1.69585	2.28122	2.04373	0.249619	-0.272907	1.02164	1.93459	0.689251	-0.198285	1.07474	-0.0144948	-0.410996	0.514711	-0.619763
254.5	1.87744	0.805076	1.62348	2.16587	2.09998	0.197753	-0.289833	1.021	1.89641	0.425731	-0.0873289	1.03101	-0.0110279	-0.472517	0.508135	-0.517033
255	1.77938	0.755621	1.59092	2.28804	2.03891	0.22604	-0.162785	0.938356	2.02766	0.0571076	-0.160579	1.1004	0.12734	-0.545132	0.479701	-0.624091
255.5	1.83437	0.800116	1.47864	2.25064	2.08811	0.283495	-0.120083	0.928914	1.9634	-0.201288	-0.0566944	1.01065	0.257212	-0.57151	0.358306	-0.735341
256	1.90859	0.809782	1.56654	2.26821	2.0925	0.395621	-0.221153	1.03422	1.99901	-0.601775	-0.0444559	0.885181	0.274934	-0.693074	0.438506	-0.721736
256.5	1.96601	0.946511	1.62762	2.25292	2.05846	0.398487	-0.051043	0.962254	2.11182	-0.77033	-0.053173	0.680754	0.20939	-0.72603	0.415941	-0.818684
257	1.8786	0.877349	1.67189	2.24414	2.19621	0.367525	0.00462736	0.972073	1.98346	-0.918351	-0.150689	0.709216	0.172412	-0.756879	0.610321	-0.63215
257.5	1.70436	0.802634	1.57309	2.21808	2.36233	0.313731	0.00907625	1.08024	1.99927	-1.34118	-0.276406	0.709333	0.181278	-0.572837	0.798699	-0.606508
258	1.74578	0.66051	1.58007	2.15393	2.38124	0.429688	-0.0562476	1.23572	1.94934	-1.73035	-0.287168	0.814265	0.146648	-0.265159	0.856913	-0.617894
258.5	1.59294	0.558523	1.45044	2.16125	2.36007	0.531293	-0.208482	1.17665	1.97661	-1.69261	-0.392872	0.878698	-0.0334801	-0.223059	0.967689	-0.808422
259	1.69994	0.726609	1.45335	2.16131	2.33824	0.499623	-0.213756	1.15509	1.9719	-1.42645	-0.282899	0.836136	0.0726833	-0.0598026	1.16395	-0.727532
259.5	1.77071	0.704214	1.64303	2.24342	2.40019	0.608488	-0.305922	1.12928	2.02348	-1.07008	-0.273046	0.710714	0.161669	-0.113444	1.05656	-0.638558
260	1.92941	0.949675	1.49399	2.22372	2.36949	0.583521	-0.466622	1.05808	2.01958	-0.907713	-0.255766	0.735227	0.160492	-0.381839	0.809871	-0.797166
260.5	1.90418	0.889244	1.34781	2.26056	2.47782	0.57931	-0.438851	1.05416	2.13388	-0.573003	-0.257297	0.808378	0.167382	-0.301399	0.556585	-0.646641
261	1.98869	0.847706	1.40309	2.17575	2.5098	0.567308	-0.455729	1.03926	2.09274	-0.426758	-0.132001	0.828993	0.265369	-0.259279	0.635744	-0.557107
261.5	1.93886	0.781043	1.53994	2.21697	2.49085	0.6024	-0.678398	1.08036	2.04999	-0.361494	-0.0653219	0.654116	0.0317394	-0.175524	0.69515	-0.598648
262	1.96238	0.839486	1.51633	2.25193	2.55942	0.615234	-0.679907	0.95342	2.21761	-0.284532	0.0149819	0.66209	0.149023	0.0031686	0.795522	-0.602857
262.5	1.87182	0.675013	1.39037	2.30925	2.47437	0.547673	-0.382592	0.958939	2.17459	-0.0559906	0.0672304	0.691664	0.24493	0.229223	0.755205	-0.492164
263	1.95043	0.511588	1.33343	2.31641	2.65408	0.556984	-0.340769	0.921957	2.31906	-0.0615652	-0.0531609	0.693145	0.244901	0.107116	0.741907	-0.448013
263.5	2.02098	0.55197	1.19782	2.27565	2.63069	0.597614	-0.390793	0.8241	2.32841	-0.4097	-0.0793824	0.643848	0.196391	-0.140963	0.809788	-0.650404
264	2.01809	0.687591	1.08914	2.11706	2.56249	0.533288	-0.437145	0.857169	2.23861	-0.618004	-0.143242	0.757873	0.0690712	-0.280881	0.815227	-0.658659
264.5	2.08959	0.82064	1.19712	2.15143	2.52787	0.612413	-0.213676	0.902452	2.16236	-0.771405	-0.135502	0.811776	0.150767	-0.282442	0.772307	-0.493265
265	1.99991	0.896019	1.26153	2.0713	2.6333	0.668209	-0.290762	0.83399	2.13816	-0.886393	-0.146964	0.86955	0.186944	-0.203316	0.652675	-0.513655
265.5	2.04222	0.845137	1.36618	2.11791	2.66962	0.487318	-0.392961	0.945056	2.03429	-1.28875	-0.21734	1.00421	0.231003	-0.0748148	0.706925	-0.542705
266	2.00071	0.695529	1.3459	2.24313	2.73103	0.459033	-0.28195	0.880058	2.05209	-1.54473	-0.0161392	1.05417	0.116479	0.047573	0.621029	-0.595325
266.5	1.93823	0.549577	1.31606	2.30158	2.75678	0.623411	-0.415003	0.849317	2.09613	-1.50742	0.115173	1.17207	0.0483624	0.0741422	0.522592	-0.385549
267	1.9211	0.426393	1.38364	2.41986	2.70957	0.658582	-0.511541	0.836936	2.09605	-1.69913	-0.0225784	1.07605	0.0831977	0.101903	0.556511	-0.509072
267.5	2.04129	0.28691	1.48096	2.38799	2.8253	0.652237	-0.404621	0.702445	2.11342	-1.76664	-0.148433	0.809519	0.2635	-0.19957	0.418256	-0.544107
268	1.87244	0.344931	1.5023	2.49324	2.731	0.72022	-0.294324	0.717368	2.10084	-1.49239	-0.250107	0.708203	0.394189	-0.450181	0.429241	-0.506635
268.5	1.94362	0.3557	1.40432	2.48316	2.67104	0.581695	-0.125447	0.576226	2.0613	-1.24698	-0.204799	0.964419	0.380765	-0.579222	0.352712	-0.269424
269	1.94797	0.348367	1.36275	2.30726	2.81283	0.631403	-0.101424	0.666981	2.03064	-0.965637	-0.44793	0.938232	0.288465	-0.583268	0.412677	-0.131012
269.5	1.97039	0.276335	1.24904	2.12646	2.86848	0.530537	-0.292758	0.727113	2.07516	-0.748244	-0.645208	1.02919	0.217254	-0.500875	0.467568	-0.0970359
270	1.93482	0.256014	1.30223	2.09445	2.91864	0.478911	-0.601166	0.568243	2.05636	-0.574171	-0.622175	0.957963	0.195517	-0.140267	0.715761	0.0701916
270.5	2.02528	0.304641	1.40623	2.18012	2.99017	0.564432	-0.6584	0.514698	2.1879	-0.463373	-0.450065	0.961883	0.108462	-0.244294	0.853944	0.137753
271	2.00938	0.519345	1.38369	2.16954	2.97334	0.490215	-0.754572	0.490579	2.17905	-0.588215	-0.385564	0.840074	0.284458	-0.409393	0.780611	-0.0629953
271.5	2.10485	0.605043	1.22508	2.06633	2.92003	0.531443	-0.651832	0.379801	2.23182	-0.667582	-0.530147	0.940324	0.376961	-0.520847	0.887634	0.0668545
272	2.10621	0.598109	1.12556	2.02259	2.90402	0.479745	-0.742187	0.44817	2.09597	-1.06197	-0.585103	0.978014	0.291328	-0.645478	1.06449	0.210643
272.5	2.10341	0.537482	1.26689	1.98368	2.93051	0.565617	-0.850502	0.522741	2.10075	-1.27988	-0.540495	0.954135	0.233486	-0.731025	1.14466	0.219402
273	2.0533	0.522472	1.31883	1.94522	2.99524	0.637857	-0.852962	0.527671	2.24503	-1.2427	-0.202987	0.992385	0.234331	-0.696818	1.23717	0.203961
273.5	2.04154	0.635065	1.44342	1.98188	2.97461	0.628228	-0.746001	0.610678	2.27127	-1.04954	-0.156879	0.88572	0.279893	-0.265509	1.24847	0.285578
274	1.91984	0.732234	1.52898	1.978	3.04182	0.62086	-0.653237	0.433648	2.10081	-0.511108	-0.338604	1.01019	0.221957	-0.157047	1.15927	0.262432
274.5	1.87311	0.771461	1.50819	2.02936	3.09355	0.633599	-0.756617	0.329068	2.11076	-0.167384	-0.340244	1.07271	0.193854	-0.219952	1.13708	0.08934
275	1.96918	0.818469	1.41139	1.98158	3.14235	0.540567	-0.49085	0.201064	2.13607	-0.270437	-0.461885	1.12599	0.381566	-0.186794	1.0564	0.0789148
275.5	1.86694	0.817694	1.29253	1.75356	3.14863	0.707367	-0.317405	0.218519	2.05579	-0.571894	-0.608884	0.97201	0.548469	-0.266291	0.847929	0.0657989
276	1.81535	0.580219	1.38963	1.74073	3.2316	0.747356	-0.217104	0.275488	2.15093	-0.8839	-0.601709	0.861274	0.561608	-0.400301	0.661122	0.0131212
276.5	1.75885	0.583929	1.39503	1.71995	3.07885	0.751014	-0.176158	0.336948	2.14872	-1.1556	-0.639723	0.772478	0.626506	-0.521622	0.751937	-0.097172
277	1.73128	0.601117	1.37795	1.72675	3.07751	0.737922	0.045086	0.439028	2.1653	-1.26629	-0.611621	0.660255	0.650047	-0.402054	0.780171	0.0930856
277.5	1.68662	0.411435	1.30148	1.83198	3.18911	0.794244	0.14933	0.536878	2.22402	-1.06077	-0.460933	0.5153	0.625544	-0.156616	0.900876	0.125724
278	1.57636	0.35155	1.3206	1.72594	3.22378	0.806137	0.0992595	0.435744	2.11762	-1.01481	-0.412376	0.538898	0.734393	-0.136002	0.992407	-0.0143716
278.5	1.57276	0.360108	1.1805	1.84964	3.19699	0.705906	-0.0723385	0.383722	2.09082	-1.11578	-0.567445	0.497523	0.868791	0.0659337	1.02846	-0.238647
279	1.66953	0.233636	1.23007	1.74156	3.22386	0.73827	-0.00217013	0.386667	2.20149	-1.29043	-0.410798	0.483025	0.883578	-0.0051494	1.00207	-0.142379
279.5	1.66477	0.215631	1.27344	1.65136	3.14247	0.862504	-0.0788082	0.457161	2.23522	-1.49764	-0.305857	0.534864	0.822375	-0.161503	1.04508	-0.200619
280	1.64729	0.174855	1.30782	1.58139	3.17067	0.896631	-0.094746	0.360351	2.14375	-1.41437	-0.49449	0.679602	0.780719	-0.321872	0.820727	-0.181923
280.5	1.64489	0.264047	1.27532	1.54373	3.23546	0.849769	-0.158198	0.35206	2.09168	-1.52778	-0.552655	0.721412	0.729112	-0.379452	0.826825	-0.0546157
281	1.68618	0.317121	1.26625	1.52974	3.05963	0.8089	-0.285718	0.196624	2.04232	-1.57823	-0.541885	0.698201	0.680377	-0.387253	0.71432	0.116071
281.5	1.68305	0.419689	1.2394	1.50619	3.14591	0.907498	-0.449375	0.24247	2.12946	-1.65364	-0.375871	0.506844	0.784422	-0.15309	0.795234	0.267155
282	1.6621	0.565126	1.19788	1.45032	3.18714	0.94623	-0.536319	0.292781	2.11687	-1.90291	-0.18495	0.581607	0.77426	0.0933352	0.882015	0.213209
282.5	1.66646	0.540464	1.21949	1.38264	3.26107	0.968528	-0.363529	0.217089	2.17643	-2.05747	-0.140024	0.671216	0.828111	0.303527	0.803337	0.126463
283	1.55858	0.593261	1.03218	1.52633	3.23442	0.940185	-0.451982	0.293424	2.21093	-1.55579	-0.180571	0.57114	0.710656	0.146194	0.703606	0.115294
283.5	1.589	0.515908	0.928084	1.48059	3.22926	1.01006	-0.667883	0.244729	2.08719	-1.04684	-0.191085	0.379513	0.629296	-0.205097	0.64701	-0.235439
284	1.65227	0.481592	1.0199	1.52646	3.104	0.905506	-0.701319	0.294026	2.14323	-0.649909	-0.408136	0.334725	0.843269	-0.299486	0.610777	-0.25938
284.5	1.52387	0.256027	1.14624	1.4295	3.3553	0.946513	-0.467474	0.345254	2.1128	-0.332833	-0.463897	0.315045	0.799944	-0.287187	0.488328	-0.26493
285	1.57174	0.269648	1.17248	1.43169	3.31766	0.907764	-0.67219	0.476032	2.07517	-0.247705	-0.639898	0.289942	0.841873	-0.232262	0.505083	-0.247479
285.5	1.65123	0.270792	1.19046	1.55577	3.24616	0.945643	-0.752969	0.436152	2.00173	-0.379848	-0.628001	0.344263	0.871532	-0.0543582	0.621235	-0.254285
286	1.64801	0.305496	1.17068	1.69753	3.30109	0.877647	-0.508895	0.345379	2.05675	-0.727722	-0.736733	0.625003	0.988168	0.0482769	0.540102	-0.359942
286.5	1.72909	0.226859	1.09709	1.61743	3.36558	0.83736	-0.428243	0.281361	2.17071	-0.864557	-0.794517	0.746462	1.0866	0.112326	0.501938	-0.259504
287	1.73792	0.176483	1.00912	1.58879	3.25731	0.931795	-0.430096	0.123553	2.01822	-0.852243	-0.778916	0.917046	1.17489	-0.0515725	0.575511	-0.460725
287.5	1.78227	0.154146	0.945479	1.5482	3.30372	0.989851	-0.617508	0.0837597	2.04882	-0.867957	-0.656035	0.950625	1.00888	-0.159016	0.472256	-0.292124
288	1.7785	0.140645	1.02679	1.49437	3.2027	0.993996	-0.689794	0.128415	1.98252	-0.843361	-0.466623	0.95228	1.0319	-0.280531	0.562558	-0.195087
288.5	1.83354	0.194037	1.1346	1.53661	3.09883	0.865392	-0.742325	0.174514	1.99	-1.15995	-0.352218	0.919838	1.06937	-0.512039	0.352441	0.037405
289	1.8311	0.191198	1.06552	1.51855	3.16988	0.991342	-0.97622	0.190184	2.01667	-1.69213	-0.456192	1.06081	1.03645	-0.5626	0.222919	0.167155
289.5	1.79413	0.386516	1.03046	1.46412	3.12758	0.86547	-0.852372	0.0930579	1.95334	-2.0611	-0.450966	1.09669	1.11604	-0.200053	0.418505	0.307832
290	1.84367	0.373563	1.07104	1.58792	3.04209	0.861558	-0.754802	0.147608	2.00028	-1.95168	-0.666952	1.03393	1.20881	-0.0426682	0.322398	0.535296
290.5	1.81979	0.519936	1.15331	1.63383	3.11162	0.817673	-0.601147	0.189482	2.01542	-1.78343	-0.75753	0.871933	1.13523	-0.180745	0.273346	0.767289
291	1.72607	0.503599	1.28907	1.47533	3.00952	0.849485	-0.641938	0.0728475	1.94717	-1.34725	-0.874337	0.782667	1.08898	-0.297675	0.389341	0.703805
291.5	1.75814	0.476844	1.29173	1.44153	2.96868	0.896097	-0.448302	0.0568995	2.00145	-0.951019	-0.907654	0.71745	1.01924	-0.475718	0.499246	0.641179
292	1.70927	0.623464	1.11396	1.47439	2.83875	0.932963	-0.448411	0.0849858	1.91165	-0.730863	-0.803502	0.699711	0.956335	-0.710509	0.475264	0.570723
292.5	1.66888	0.612666	1.17568	1.42744	2.94083	0.888256	-0.683259	0.0646988	1.87779	-1.12694	-0.557374	0.550889	0.914121	-0.963817	0.623799	0.545175
293	1.57148	0.602891	1.4141	1.35977	2.81466	0.888178	-0.672162	0.174251	1.92609	-1.56407	-0.646801	0.510288	0.980497	-0.89447	0.65302	0.620103
293.5	1.5612	0.55809	1.52849	1.37713	2.72584	0.945527	-0.450446	0.0780074	1.98416	-2.06947	-0.50785	0.60372	0.876906	-0.51021	0.736815	0.67512
294	1.4986	0.411682	1.47098	1.3844	2.57107	0.847222	-0.313648	0.133222	2.00359	-2.35419	-0.420298	0.505654	0.925027	-0.378453	0.841426	0.446248
294.5	1.54534	0.20031	1.22224	1.47693	2.51157	0.882191	-0.317403	0.146531	2.04725	-2.20597	-0.325862	0.650325	1.13673	-0.404002	0.779873	0.384605
295	1.59065	0.150502	1.12629	1.34744	2.52017	0.89599	-0.187859	0.000935439	2.10025	-1.88689	-0.42255	0.985084	1.10684	-0.481927	0.709635	0.409784
295.5	1.53821	0.281353	1.0301	1.37015	2.46004	0.92961	-0.342778	-0.0105335	2.0333	-1.34656	-0.502802	0.903832	0.887218	-0.60417	0.623807	0.256474
296	1.54804	0.454348	0.990249	1.36371	2.58542	0.936152	-0.477139	-0.100345	1.98212	-0.93306	-0.559023	0.875364	0.917137	-0.808531	0.501469	0.314423
296.5	1.53627	0.362232	1.02569	1.33182	2.48575	0.859873	-0.328475	-0.0664555	2.02191	-0.719119	-0.53886	0.77941	1.05906	-0.897397	0.600276	0.30418
297	1.52521	0.311257	1.04825	1.22389	2.52859	0.977665	-0.106642	-0.0207297	1.97207	-0.847681	-0.617306	0.800899	1.10594	-0.894126	0.563842	0.455126
297.5	1.45836	0.192834	1.26412	1.09624	2.63888	0.940981	-0.0752089	-0.0373374	1.89382	-1.07691	-0.664118	0.949516	1.3238	-0.781792	0.632718	0.470594
298	1.37715	0.129249	1.11827	1.11135	2.61395	1.0002	-0.252925	0.031136	1.86817	-1.10273	-0.490415	1.03935	1.30693	-0.612754	0.476519	0.304709
298.5	1.28115	0.107162	1.27167	1.18228	2.53331	1.0549	-0.420008	0.00609547	1.93599	-1.18284	-0.390402	1.06019	1.37533	-0.406059	0.479376	0.0825571
299	1.28059	0.0766611	1.34593	1.17645	2.38902	0.960372	-0.335044	0.0186293	1.9149	-1.2714	-0.197326	0.925014	1.22281	-0.404217	0.511615	0.112508
299.5	1.30577	0.0222272	1.3664	1.2631	2.35759	1.05485	-0.393146	-0.0535313	1.90368	-1.25958	-0.184462	0.688142	1.0355	-0.506147	0.340972	-0.0175638
300	1.3632	0.0521974	1.24917	1.22499	2.4579	1.01401	-0.43584	-0.147689	1.97568	-1.38349	-0.337125	0.727611	1.03448	-0.899956	0.274648	0.1386
300.5	1.35083	0.241907	1.10381	1.09317	2.45827	1.03035	-0.503755	-0.079556	2.03417	-1.71701	-0.529081	0.829606	1.03724	-0.780811	0.257624	0.273093
301	1.29049	0.229099	1.15465	1.00343	2.4115	0.923175	-0.526946	-0.106715	1.82082	-1.84244	-0.633749	1.03814	1.14987	-0.760271	0.101562	0.475239
301.5	1.28845	0.279255	1.08696	0.893008	2.38641	0.92643	-0.509676	-0.112228	1.77961	-1.91392	-0.571781	1.03627	1.1116	-0.750696	0.199523	0.442486
302	1.27731	0.0414226	1.22655	0.975253	2.44612	0.971861	-0.446344	-0.0768995	1.82033	-1.71718	-0.500677	1.02491	1.10927	-0.545743	0.637236	0.594886
302.5	1.37244	0.0742793	1.29734	0.960049	2.52074	0.998583	-0.318569	-0.181987	1.8609	-1.35551	-0.457749	0.956211	1.09314	-0.213165	0.663871	0.680486
303	1.31723	0.0752602	1.04569	1.04179	2.39163	1.07206	-0.709218	-0.22929	1.77476	-1.21045	-0.370259	0.924476	1.23601	-0.460009	0.621745	0.739735
303.5	1.35581	-0.191743	0.883173	1.16594	2.37705	1.03777	-1.09471	-0.26947	1.80823	-1.18127	-0.232061	0.811786	1.33285	-0.886395	0.266516	0.487684
304	1.34317	-0.156092	0.898706	1.17413	2.25601	1.0161	-1.3528	-0.286949	1.78855	-1.06284	-0.291224	0.854392	1.52823	-1.06963	0.1967	0.570257
304.5	1.36523	0.0148379	0.88892	1.22511	2.40459	1.06515	-1.16829	-0.135607	1.83907	-0.930459	-0.368494	1.00106	1.43828	-0.916933	0.126482	0.617376
305	1.30464	0.0836819	1.06909	1.11157	2.26949	1.11097	-1.35822	-0.200233	1.85491	-1.23963	-0.434884	0.979697	1.29437	-0.914276	-0.00365365	0.51735
305.5	1.318	0.0228428	0.986648	1.13768	2.17102	1.10052	-1.44949	-0.233265	1.76851	-1.24788	-0.385473	0.979456	1.3446	-0.781883	0.228506	0.35251
306	1.31184	0.219277	1.15077	1.20399	2.15976	0.965601	-1.23673	-0.226742	1.68866	-1.06297	-0.160594	1.06956	1.19446	-0.662559	0.467368	0.293923
306.5	1.32124	0.216506	1.14108	1.1868	2.1044	1.01717	-1.03992	-0.285888	1.72886	-1.2167	-0.00388373	1.11951	1.21766	-0.606335	0.757014	0.27827
307	1.26112	0.263907	1.09514	1.28145	2.11937	1.05089	-1.05971	-0.298673	1.70089	-1.33725	-0.061266	1.31007	1.11841	-0.888379	0.941124	0.00273728
307.5	1.35454	0.26934	1.02066	1.25316	1.97012	1.10824	-1.05179	-0.243163	1.5857	-1.46027	-0.333948	1.45173	1.15086	-1.00621	0.992051	-0.0431922
308	1.38925	0.215606	0.969328	1.16672	2.11081	1.18408	-1.10445	-0.472006	1.61678	-1.35054	-0.45092	1.52004	1.07171	-1.20889	0.887933	0.0731423
308.5	1.36316	0.279396	1.05513	1.30245	2.0981	1.13333	-1.07339	-0.408106	1.62835	-1.09345	-0.455699	1.49066	1.29541	-1.407	0.619289	0.20626
309	1.34233	0.152747	0.859558	1.26805	2.1761	1.14633	-1.09221	-0.538875	1.57274	-1.0874	-0.499241	1.33781	1.39347	-1.42833	0.637926	0.165867
309.5	1.35598	0.102181	0.630334	1.29482	2.20801	1.18839	-1.0614	-0.579462	1.47968	-1.06368	-0.554717	1.21263	1.46765	-1.43716	0.847409	0.244334
310	1.4408	0.102515	0.676782	1.25738	2.20108	1.16846	-0.932094	-0.541226	1.56057	-0.948864	-0.576612	1.24364	1.51061	-1.10398	0.668671	0.188863
310.5	1.28173	0.104624	0.79448	1.23718	2.16201	1.11984	-0.959084	-0.712322	1.50605	-0.751864	-0.642366	1.27712	1.55854	-1.0876	0.519075	0.226504
311	1.23329	0.193554	0.848684	1.21652	1.98887	1.0785	-0.924876	-0.598948	1.46491	-0.920013	-0.503576	1.14741	1.52289	-1.33158	0.554959	0.0704916
311.5	1.28824	0.166666	1.00966	1.19095	1.84839	0.984061	-0.597307	-0.568033	1.36316	-0.872607	-0.587169	1.143	1.41485	-1.47773	0.525624	0.14832
312	1.22911	0.165647	0.947784	1.31981	1.77086	0.972298	-0.545627	-0.600711	1.32194	-0.79186	-0.433529	1.14229	1.38461	-1.7663	0.59875	0.189942
312.5	1.1536	0.200679	1.11591	1.31129	1.81897	1.10328	-0.772003	-0.499098	1.3957	-0.71233	-0.316423	1.1133	1.21645	-2.07166	0.674926	0.115659
313	1.1427	0.165241	1.30638	1.35452	1.81821	1.06258	-0.725963	-0.344108	1.32702	-0.822437	-0.288498	1.02493	1.20765	-1.97236	0.837485	0.216439
313.5	1.10929	0.141678	1.3615	1.31124	1.68615	0.982262	-0.722374	-0.438114	1.30022	-0.561459	-0.287768	1.08999	1.19771	-1.60192	0.652637	0.310187
314	1.01716	0.116604	1.27533	1.32208	1.61129	0.820423	-0.766741	-0.387836	1.30566	-0.431968	-0.290248	1.19524	1.25132	-1.4275	0.703098	0.131397
314.5	1.02288	0.27581	1.07416	1.18419	1.57606	0.87674	-0.944583	-0.467215	1.36698	-0.625019	-0.317354	1.3869	1.2746	-1.49735	0.664824	0.0734624
315	0.978742	0.263293	0.960831	1.11854	1.65653	0.842671	-0.916151	-0.464309	1.27634	-1.18166	-0.436557	1.44809	1.29887	-1.58724	0.602148	0.052189
315.5	0.961128	0.216889	0.86037	1.1028	1.60368	0.764254	-1.03456	-0.423147	1.21195	-1.47796	-0.298443	1.27436	1.19636	-1.77539	0.44566	0.0358354
316	0.855823	0.20278	0.954128	0.972356	1.60568	0.698218	-1.27598	-0.325003	1.11884	-1.4167	-0.132507	1.1773	1.22811	-1.92463	0.285431	-0.0245417
316.5	0.948245	0.121144	0.974382	1.04977	1.56378	0.737634	-1.12557	-0.380113	1.12507	-1.43936	0.145532	1.16889	1.14234	-2.0598	0.205393	-0.0902003
317	0.914263	0.287568	1.08521	0.964631	1.5289	0.786311	-0.980308	-0.459267	1.09111	-1.26884	0.166969	1.22774	0.984131	-1.9836	0.184641	0.117447
317.5	0.815116	0.256691	1.03731	1.06401	1.55195	0.915949	-0.892713	-0.376232	1.16864	-0.924188	0.276858	1.31193	1.02643	-2.00738	0.341275	0.00768119
318	0.795871	0.333322	1.05081	1.08264	1.40102	0.715672	-1.01242	-0.289379	1.12571	-0.851869	0.246898	1.2228	1.06544	-1.79133	0.54669	-0.153413
318.5	0.911132	0.361255	1.0253	1.06317	1.41489	0.902571	-1.17609	-0.306746	1.20468	-0.916633	0.205999	1.20698	1.07535	-1.60815	0.725199	-0.273162
319	0.982436	0.451214	1.1037	1.06926	1.29967	0.877971	-1.02515	-0.3132	1.0675	-0.961711	-0.00263403	1.10377	1.12478	-1.64835	0.784458	-0.296572
319.5	0.934638	0.385301	1.18038	0.996359	1.20926	0.767359	-1.0029	-0.324563	1.01076	-1.25269	-0.124431	1.07922	1.17642	-1.72352	0.795495	-0.374055
320	0.890404	0.295629	1.10249	1.0196	1.28503	0.836336	-1.12626	-0.274241	0.988999	-1.4832	-0.137171	1.0292	1.16398	-1.97068	0.809991	-0.327199
320.5	0.948603	0.284703	0.923542	1.04719	1.33822	0.855792	-1.15245	-0.153772	1.06812	-1.66183	-0.0956812	1.10161	1.07246	-1.93669	0.638482	-0.190166
321	0.91673	0.365863	0.817266	0.937473	1.38672	0.801294	-1.20731	-0.188172	1.02638	-1.8618	0.129665	1.20583	1.03217	-1.84582	0.544647	0.193601
321.5	0.966325	0.442743	0.915226	0.792546	1.31669	0.769823	-1.28366	-0.389584	0.881366	-1.96823	0.14757	1.11901	1.12694	-1.80615	0.489836	0.203594
322	0.898364	0.438158	0.983596	0.746478	1.28861	0.787492	-1.09824	-0.352612	0.864711	-2.28443	0.0650568	1.13217	1.23077	-1.49059	0.464235	0.260076
322.5	0.834089	0.506212	0.976981	0.786911	1.35174	0.796285	-0.818687	-0.446508	0.790893	-2.48938	-0.0365666	1.1446	1.31622	-1.30528	0.452861	0.191503
323	0.863176	0.51819	0.958257	0.87294	1.37669	0.841448	-1.03625	-0.614651	0.878259	-2.44408	-0.148861	1.10199	1.27993	-1.40698	0.468929	0.291479
323.5	0.718888	0.440069	0.871552	1.02566	1.42869	0.74022	-1.12797	-0.531968	0.949306	-2.27238	-0.235689	0.97107	1.0976	-1.74099	0.423645	0.160957
324	0.730271	0.271773	0.842403	1.12726	1.34647	0.831633	-1.11662	-0.479009	0.949045	-1.80811	-0.218285	0.921857	0.98988	-1.88333	0.270749	0.173154
324.5	0.716696	0.474606	0.916859	1.1272	1.35511	0.781286	-0.948307	-0.396842	0.940035	-1.28875	-0.400936	1.01509	0.996784	-1.88639	0.203663	0.214865
325	0.709477	0.492509	0.875859	0.936681	1.38713	0.651172	-1.1518	-0.375783	0.928264	-0.82997	-0.349952	0.989867	0.9853	-1.73567	0.282006	0.18274
325.5	0.656495	0.316465	0.688282	0.863462	1.32912	0.638189	-1.01092	-0.438681	0.940135	-0.647717	-0.176748	0.916332	0.872834	-1.65291	0.45587	0.149517
326	0.67572	0.258986	0.614515	0.913556	1.30409	0.541129	-0.812529	-0.474953	0.820986	-0.427541	-0.266053	0.880459	1.02192	-1.4739	0.543789	-0.0247553
326.5	0.607155	0.34042	0.623369	0.960697	1.27876	0.506464	-0.791398	-0.551634	0.877458	-0.256198	-0.351527	0.814149	0.954382	-1.49121	0.583766	-0.0379556
327	0.55616	0.468943	0.606433	1.00227	1.12519	0.394546	-0.790676	-0.61266	0.927951	-0.344865	-0.418856	0.726914	0.962425	-1.57195	0.846891	-0.292864
327.5	0.587728	0.552039	0.549953	1.02272	1.07676	0.287045	-0.843566	-0.534054	0.881876	-0.510856	-0.404248	0.764259	0.98229	-1.77534	0.974352	-0.249431
328	0.640721	0.547276	0.661531	1.12462	1.08771	0.278705	-0.829123	-0.575216	0.90226	-0.451457	-0.392424	0.659644	0.911933	-1.91984	0.981084	-0.120419
328.5	0.567743	0.441333	0.585175	1.14442	0.975167	0.252801	-0.801232	-0.604793	0.723784	-0.321067	-0.296877	0.631204	0.892116	-2.1135	0.728928	0.131882
329	0.463617	0.351481	0.400189	1.07141	1.04913	0.303009	-0.723137	-0.537461	0.852465	-0.217416	-0.245872	0.721895	0.968831	-2.29352	0.731336	0.0835817
329.5	0.520227	0.347542	0.316229	1.02182	1.01386	0.219916	-0.73142	-0.648168	0.811173	-0.331287	-0.230791	0.792265	0.94751	-2.12073	0.777884	0.102956
330	0.493569	0.423163	0.365314	1.00248	1.05333	0.166295	-0.656118	-0.611832	0.69051	-0.495664	-0.276745	0.847764	0.848545	-1.79183	0.817074	0.0389183
330.5	0.54753	0.27662	0.480741	1.08429	1.01227	0.126926	-0.706847	-0.521591	0.637979	-0.632219	-0.396221	0.648973	0.925982	-1.87113	0.854318	0.029095
331	0.364187	0.316676	0.613402	1.05018	0.822253	0.122054	-0.684881	-0.603288	0.743941	-0.854462	-0.474666	0.567284	0.776229	-1.92563	0.563997	-0.0445946
331.5	0.359223	0.362747	0.465829	1.08234	0.84793	0.115164	-0.48362	-0.632927	0.72981	-1.02655	-0.465192	0.503743	0.79676	-2.00508	0.628039	0.0390069
332	0.290343	0.389653	0.397978	0.978028	0.668565	0.0143094	-0.258213	-0.679273	0.609963	-1.04305	-0.208874	0.570622	0.776149	-2.17824	0.545709	0.00143015
332.5	0.333744	0.439666	0.553634	1.04437	0.750591	-0.0644123	-0.590802	-0.682126	0.66271	-1.15789	-0.104559	0.669238	0.764801	-2.54148	0.410489	0.077998
333	0.350832	0.420731	0.627959	0.948779	0.729533	-0.0441771	-0.403471	-0.611651	0.60284	-1.11352	-0.151011	0.598696	0.801916	-2.46111	0.304675	0.0404144
333.5	0.23797	0.47987	0.837627	0.99939	0.624634	-0.181395	0.0654705	-0.571443	0.655252	-0.726397	-0.263186	0.459635	0.734264	-2.06837	0.232765	0.249228
334	0.218582	0.465738	0.731486	0.921511	0.537147	-0.188081	-0.0306206	-0.610606	0.651859	-0.545516	-0.254221	0.434698	0.541783	-1.87652	0.283885	0.21347
334.5	0.289033	0.412513	0.653549	0.914142	0.594704	-0.188137	-0.39258	-0.595331	0.600444	-0.234647	-0.219308	0.579182	0.478763	-1.92786	0.565753	0.201084
335	0.244994	0.657111	0.695003	0.86721	0.619513	-0.275295	-0.327203	-0.593058	0.488695	-0.0808598	-0.122404	0.652917	0.671448	-1.82056	0.743055	0.227187
335.5	0.0881587	0.513976	0.763714	0.80545	0.518665	-0.154218	-0.287249	-0.50104	0.559661	-0.212613	-0.171419	0.747749	0.689846	-2.02041	0.816649	0.133314
336	0.0890669	0.520805	0.795272	0.786611	0.431645	-0.255502	-0.54194	-0.469272	0.494321	-0.490207	-0.178832	0.751507	0.783715	-2.26859	0.812794	0.154399
336.5	0.0630096	0.535724	0.856144	0.716877	0.486646	-0.284883	-0.524735	-0.59993	0.489781	-0.762944	-0.295953	0.729607	0.812959	-2.27722	0.705324	0.026497
337	-0.00209763	0.559536	0.899226	0.544076	0.364722	-0.343794	-0.387824	-0.590058	0.369046	-1.00275	-0.336958	0.65196	0.957228	-2.22667	0.613426	0.175467
337.5	-0.0370732	0.432967	0.903907	0.588757	0.304565	-0.42214	-0.361165	-0.629667	0.341783	-0.922157	-0.333546	0.631409	0.851213	-2.12229	0.62506	0.0431461
338	-0.181598	0.351013	0.75984	0.598103	0.354807	-0.4692	-0.252348	-0.490171	0.293677	-0.466566	-0.214764	0.534596	0.749145	-1.83386	0.352096	0.00676053
338.5	-0.178929	0.307138	0.692227	0.574649	0.359714	-0.391743	-0.422114	-0.431809	0.28345	-0.0371488	-0.12538	0.246932	0.73741	-1.55475	0.381324	-0.23796
339	-0.0673594	0.416264	0.668564	0.506405	0.178372	-0.386211	-0.495858	-0.585988	0.409071	0.0899459	0.119015	0.175578	0.713439	-1.55603	0.258853	-0.125496
339.5	-0.0506876	0.352644	0.862496	0.394264	0.0405743	-0.345695	-0.54809	-0.507164	0.332073	-0.0183019	-0.000266744	0.299296	0.874373	-1.85294	0.443977	-0.160887
340	0.0192391	0.143849	0.611775	0.316108	0.246129	-0.386655	-0.511984	-0.504161	0.251653	-0.0566459	-0.0367918	0.473464	0.855754	-2.09639	0.596737	-0.198509
340.5	0.0203161	0.00610999	0.423226	0.231516	0.126573	-0.499034	-0.565903	-0.522152	0.286267	-0.406981	-0.00187753	0.617326	0.756474	-2.0617	0.844352	-0.195675
341	0.0335715	0.0912659	0.324553	0.318538	0.0520037	-0.541383	-0.523219	-0.464258	0.273676	-0.569373	0.130486	0.553061	0.728488	-1.91904	0.921636	0.121477
341.5	-0.0540948	0.0672379	0.377029	0.214638	-0.0018697	-0.546079	-0.733685	-0.554549	0.227878	-0.765112	0.0409105	0.367592	0.722689	-1.83013	1.05819	0.194
342	-0.0374608	-0.0256653	0.356941	0.100685	-0.0689311	-0.483974	-0.694469	-0.44854	0.163548	-0.771221	0.0267785	0.303585	0.690039	-1.83346	1.16532	0.171771
342.5	-0.0653568	0.0340404	0.411845	0.0340184	-0.0813243	-0.516136	-0.571502	-0.228136	0.0814307	-0.471484	-0.134102	0.205219	0.772617	-1.62885	1.06952	0.0663857
343	-0.0689991	0.0299669	0.285156	0.0932447	-0.0949907	-0.511817	-0.665854	-0.307022	0.103903	-0.168944	-0.184427	0.297224	0.771221	-1.83235	1.03946	0.03759
343.5	-0.0715655	0.0373348	0.153558	0.030892	-0.032352	-0.496154	-0.989302	-0.285174	0.192624	-0.0177697	-0.0561658	0.375625	0.734471	-2.07811	1.04427	-0.0123543
344	0.0064332	0.112702	0.279164	0.154863	0.0393761	-0.464198	-0.980174	-0.448837	0.210398	-0.178027	0.0260337	0.313613	0.68266	-2.19673	0.899553	-0.103995
344.5	-0.0732992	0.169375	0.291649	0.055191	-0.0759188	-0.449492	-0.867117	-0.465123	0.119354	-0.520769	0.17457	0.16305	0.55742	-2.13024	0.732265	-0.0478631
345	-0.0708731	0.294038	0.22275	0.0830102	-0.0214953	-0.571529	-1.08425	-0.363055	0.137159	-0.973065	0.371824	0.15673	0.546025	-2.04432	0.670353	-0.0337313
345.5	-0.0996431	0.237107	0.214159	0.131982	0.0348422	-0.470861	-1.11387	-0.513346	0.0739401	-1.46894	0.336222	0.271456	0.614723	-1.83891	0.729851	-0.275062
346	-0.200386	0.398573	0.178878	0.0807605	0.000758073	-0.585048	-1.18361	-0.498139	0.108868	-1.65778	0.058914	0.444552	0.600689	-1.74818	0.874233	-0.416983
346.5	-0.175849	0.438844	0.252492	0.0370145	0.0940693	-0.571002	-1.06277	-0.433246	0.139349	-1.80712	-0.109074	0.378172	0.60937	-1.67218	0.651255	-0.525666
347	-0.233749	0.426887	0.284028	0.00487697	-0.010765	-0.54723	-1.16449	-0.419977	0.0607145	-1.7658	-0.059816	0.357673	0.433404	-1.73404	0.566526	-0.605156
347.5	-0.271465	0.478944	0.235529	0.000850263	-0.111309	-0.511004	-1.2057	-0.323066	0.0350046	-1.78619	0.018248	0.244298	0.336636	-1.81375	0.529376	-0.666384
348	-0.241488	0.394234	0.276339	-0.0566551	-0.137934	-0.50245	-1.08001	-0.415945	-0.061163	-1.73835	-0.18333	0.365718	0.305258	-2.0526	0.498464	-0.562938
348.5	-0.184588	0.345835	0.162222	-0.135598	-0.149458	-0.475003	-0.991482	-0.590467	0.0178753	-1.58153	-0.179437	0.314297	0.380027	-2.23588	0.347208	-0.384455
349	-0.161008	0.390916	0.106527	-0.176311	-0.13142	-0.494135	-0.900455	-0.532073	-0.0279891	-1.47991	-0.1929	0.380801	0.457934	-2.30696	0.391064	-0.371959
349.5	-0.274319	0.31503	-0.00966992	-0.257328	-0.110618	-0.628207	-0.715507	-0.445484	-0.0375806	-1.41506	-0.179027	0.228164	0.480238	-2.04602	0.422612	-0.211402
350	-0.201263	0.379145	0.00573836	-0.288871	-0.236549	-0.730413	-0.639294	-0.302995	0.0508918	-1.66092	-0.119895	-0.119051	0.449346	-1.91615	0.407045	-0.143517
350.5	-0.284783	0.492292	0.128667	-0.175274	-0.227313	-0.808498	-0.536544	-0.325411	-0.0522445	-2.16455	-0.212705	-0.116206	0.427828	-1.92119	0.45235	-0.218392
351	-0.353743	0.331523	0.250306	-0.0693844	-0.181489	-0.632426	-0.462751	-0.451961	-0.0221283	-2.23439	-0.210721	0.00651218	0.275335	-1.91448	0.514009	-0.340883
351.5	-0.436757	0.32918	0.0053889	0.0247708	-0.291174	-0.642074	-0.610361	-0.525451	-0.0132761	-2.18468	-0.164872	0.0711121	0.246037	-2.12067	0.512383	-0.308411
352	-0.421084	0.331515	0.0156017	-0.0292479	-0.21489	-0.505234	-0.76266	-0.418675	-0.0110237	-1.67192	0.019498	0.229516	0.191361	-2.32659	0.339969	-0.369124
352.5	-0.459747	0.305422	0.166186	-0.060805	-0.175793	-0.541343	-1.07957	-0.53416	-0.108407	-1.30922	0.105707	0.0742467	0.103884	-2.36503	0.284806	-0.394084
353	-0.457343	0.281912	0.129983	-0.022227	-0.372501	-0.514249	-1.16078	-0.39293	-0.260993	-1.08191	-0.0400626	0.233051	0.104873	-2.20676	0.3628	-0.31137
353.5	-0.492461	0.212069	0.389558	-0.0108078	-0.269179	-0.597296	-1.22965	-0.340928	-0.174064	-1.14621	-0.175185	0.329127	0.120663	-1.91597	0.340153	-0.355211
354	-0.439034	0.271846	0.283069	-0.187975	-0.291511	-0.590611	-1.05263	-0.370721	-0.275892	-1.61372	-0.329596	0.342385	0.117046	-1.87949	0.417771	-0.460744
354.5	-0.371024	0.246207	0.150044	-0.335312	-0.477012	-0.687166	-1.21806	-0.283015	-0.216637	-1.76095	-0.415566	0.425808	0.177554	-1.87206	0.642084	-0.52839
355	-0.477455	0.279839	0.0886007	-0.227144	-0.413036	-0.618658	-1.0883	-0.393882	-0.281267	-1.40575	-0.278193	0.415459	0.104002	-1.87687	0.513516	-0.600501
355.5	-0.594874	0.171819	0.0769548	-0.134793	-0.408472	-0.653012	-0.991811	-0.41465	-0.23787	-1.00293	-0.189257	0.195234	0.187481	-2.10601	0.471252	-0.610583
356	-0.656946	0.176097	0.0710724	-0.204044	-0.413723	-0.750893	-0.993409	-0.371605	-0.220074	-0.77986	-0.192451	-0.271067	-0.0708789	-2.16606	0.554683	-0.554093
356.5	-0.48709	0.453943	0.118407	-0.275988	-0.42817	-0.759876	-0.980616	-0.294493	-0.174944	-0.5632	-0.115007	-0.379152	-0.213251	-2.13269	0.479008	-0.613835
357	-0.61992	0.618726	0.193066	-0.272947	-0.169676	-0.730263	-0.948621	-0.345934	-0.172656	-0.552216	-0.169867	-0.260924	-0.118913	-2.11904	0.501394	-0.448178
357.5	-0.651155	0.536708	0.145299	-0.214594	-0.147192	-0.632245	-0.827703	-0.270671	-0.202778	-0.677146	-0.0897247	-0.270013	-0.0312232	-1.87143	0.48337	-0.502414
358	-0.715584	0.592257	0.17374	-0.379797	-0.171813	-0.625247	-0.866951	-0.386264	-0.0733958	-0.607673	-0.224036	-0.331828	-0.0706043	-1.79094	0.579826	-0.617471
358.5	-0.751616	0.601209	0.188982	-0.356998	-0.1592	-0.740056	-0.828483	-0.375844	-0.102109	-0.488206	-0.194833	-0.567768	-0.115193	-1.53256	0.792748	-0.756907
359	-0.648843	0.328239	0.118629	-0.408676	-0.260784	-0.669966	-0.651038	-0.415256	-0.137489	-0.732448	0.016826	-0.75821	-0.0938428	-1.46176	0.846577	-0.641805
359.5	-0.680064	0.267127	0.202343	-0.503411	-0.230547	-0.640514	-0.385425	-0.452964	-0.224708	-1.22743	-0.0571455	-0.838711	0.0413751	-1.5931	0.67956	-0.762013
360	-0.729859	0.338071	0.0470154	-0.489469	-0.28628	-0.797076	-0.389171	-0.429571	-0.230718	-1.54378	-0.178356	-0.719082	-0.0233801	-1.84428	0.674666	-0.730184
360.5	-0.633044	0.586916	-0.0966206	-0.334575	-0.258149	-0.672345	-0.40815	-0.422805	-0.235753	-1.54483	-0.271616	-0.566671	-0.0925365	-1.83782	0.67113	-0.63569
361	-0.653257	0.611231	0.0147369	-0.391916	-0.260637	-0.653512	-0.568291	-0.362847	-0.168131	-1.61411	-0.288328	-0.417695	-0.171843	-1.83156	0.543953	-0.459951
361.5	-0.686303	0.733649	-0.13584	-0.480858	-0.204557	-0.575678	-0.918321	-0.473753	-0.2424	-1.82736	-0.147362	-0.501075	-0.167142	-1.72401	0.526241	-0.321179
362	-0.780039	0.629212	-0.0378578	-0.54553	-0.216732	-0.782015	-1.04833	-0.49106	-0.282807	-1.99766	-0.149453	-0.411365	-0.183502	-1.40311	0.559824	-0.275479
362.5	-0.764343	0.460839	-0.0935925	-0.496404	-0.118004	-0.838911	-0.994915	-0.528935	-0.263709	-2.04056	-0.26762	-0.46546	-0.224117	-1.21028	0.568761	-0.372729
363	-0.698278	0.430346	-0.296516	-0.425047	-0.183103	-0.656151	-1.16411	-0.583975	-0.23613	-1.74591	-0.253407	-0.443469	-0.206077	-1.44485	0.452398	-0.214696
363.5	-0.748686	0.431185	-0.328001	-0.299223	-0.144267	-0.655455	-1.16414	-0.559714	-0.325302	-1.84298	-0.386233	-0.543855	-0.308347	-1.78373	0.489635	-0.415395
364	-0.758284	0.543148	-0.217858	-0.314574	-0.169953	-0.637747	-1.1423	-0.517819	-0.330105	-1.92366	-0.342883	-0.522711	-0.366714	-1.8417	0.385738	-0.378011
364.5	-0.656385	0.641978	-0.115927	-0.277597	-0.112263	-0.615364	-1.0264	-0.645188	-0.293433	-1.82542	-0.368725	-0.631515	-0.333812	-1.74392	0.309303	-0.428416
365	-0.642101	0.700194	-0.00575944	-0.159818	-0.0986116	-0.66283	-1.1506	-0.370028	-0.345971	-1.63983	-0.382088	-0.63534	-0.351252	-1.77601	0.287481	-0.203343
365.5	-0.624112	0.83426	-0.123147	-0.15295	-0.0914517	-0.844811	-1.17147	-0.48375	-0.247916	-1.5203	-0.324032	-0.648312	-0.338442	-1.71341	0.462092	-0.184703
366	-0.608247	0.706505	-0.15108	-0.068884	-0.145119	-0.769898	-1.09349	-0.570926	-0.26737	-1.70845	-0.331543	-0.567777	-0.318722	-1.50954	0.377569	-0.218295
366.5	-0.498699	0.630243	-0.141041	-0.00595426	-0.203514	-0.868421	-0.929979	-0.69446	-0.255753	-1.83446	-0.531004	-0.46961	-0.313151	-1.47257	0.454182	-0.272814
367	-0.435617	0.51065	-0.194322	-0.10331	-0.22252	-0.811359	-0.889884	-0.718494	-0.255561	-1.79259	-0.49771	-0.608878	-0.324996	-1.53052	0.367587	-0.574216
367.5	-0.475935	0.457049	-0.161286	-0.0911351	-0.201199	-0.838072	-0.722098	-0.754847	-0.267443	-1.67931	-0.379035	-0.604752	-0.206289	-1.5777	0.224136	-0.537374
368	-0.524546	0.326981	-0.112202	-0.0361284	-0.198358	-0.784675	-0.598743	-0.791413	-0.332546	-1.4361	-0.453885	-0.631617	-0.166457	-1.75582	0.333906	-0.395261
368.5	-0.417619	0.420081	-0.114758	-0.0441532	-0.313843	-0.749783	-0.570083	-0.72465	-0.289604	-1.01017	-0.484708	-0.618923	-0.166573	-1.90974	0.227684	-0.270953
369	-0.518386	0.428478	-0.307715	-0.100143	-0.277069	-0.796326	-0.633868	-0.73309	-0.162829	-0.529316	-0.506713	-0.794629	-0.241413	-1.98841	0.0204329	-0.251974
369.5	-0.65847	0.427779	-0.390636	-0.19899	-0.179023	-1.03048	-0.492144	-0.724061	-0.167986	0.0858064	-0.466775	-0.788852	-0.300562	-1.61331	0.00122413	-0.237086
370	-0.728892	0.40472	-0.248972	-0.211362	-0.0917792	-0.988104	-0.305798	-0.75791	-0.154002	0.334732	-0.389903	-0.749528	-0.350687	-1.38173	0.0718587	-0.120172
370.5	-0.730173	0.326564	-0.123186	-0.37351	-0.239727	-0.908543	-0.289456	-0.750888	-0.363736	0.266442	-0.506046	-0.659434	-0.544303	-1.36775	0.220582	-0.176824
371	-0.629766	0.373387	-0.11605	-0.337315	-0.221191	-0.798693	-0.298761	-0.729817	-0.261503	-0.189399	-0.62189	-0.798937	-0.589792	-1.46095	0.206781	-0.295693
371.5	-0.629553	0.40281	-0.256267	-0.259363	-0.202207	-0.861489	-0.209749	-0.772207	-0.319533	-0.595319	-0.568545	-0.80059	-0.605384	-1.43307	0.103921	-0.308773
372	-0.784988	0.312574	-0.314399	-0.220297	-0.250584	-0.835368	-0.0177113	-0.854414	-0.321719	-1.04345	-0.757171	-0.851296	-0.523786	-1.63584	-0.17526	-0.281359
372.5	-0.677203	0.32056	-0.202152	-0.313039	-0.192952	-0.858664	-0.163287	-0.752626	-0.322145	-1.47323	-0.712625	-0.813567	-0.470737	-1.80178	-0.35973	-0.317469
373	-0.748261	0.293019	-0.260147	-0.322286	-0.22312	-0.845198	-0.22428	-0.647044	-0.39413	-1.51882	-0.759451	-0.762766	-0.503762	-1.56927	-0.205311	-0.354289
373.5	-0.662094	0.390043	-0.155981	-0.381092	-0.185111	-0.904199	-0.23189	-0.696387	-0.40329	-1.54914	-0.771928	-0.813805	-0.442157	-1.20394	-0.0799872	-0.195897
374	-0.75698	0.565229	-0.0604953	-0.397872	-0.204008	-0.851967	-0.49979	-0.836629	-0.334615	-1.48301	-0.702997	-0.663791	-0.48641	-1.13759	0.0291047	-0.112091
374.5	-0.7763	0.538489	-0.152796	-0.607604	-0.341789	-0.894187	-0.647887	-0.779093	-0.454305	-1.32989	-0.764634	-0.583962	-0.400181	-1.17339	0.290016	-0.183803
375	-0.727316	0.347631	-0.215826	-0.64446	-0.163004	-0.955089	-0.628313	-0.856188	-0.461765	-1.22641	-0.922941	-0.666561	-0.3654	-1.09208	0.361492	-0.324075
375.5	-0.811281	0.417023	-0.278311	-0.678195	-0.0686206	-1.03521	-0.634992	-0.868296	-0.496998	-1.03252	-0.652572	-0.682911	-0.440517	-1.22385	0.29952	-0.478604
376	-0.869656	0.259944	-0.282169	-0.735073	-0.225171	-1.02041	-0.707566	-0.77228	-0.582392	-0.831447	-0.513406	-0.715312	-0.499623	-1.38674	0.207571	-0.503843
376.5	-0.885296	0.32943	-0.323594	-0.668428	-0.242391	-1.0802	-0.614631	-0.699216	-0.528452	-0.663938	-0.585042	-0.735284	-0.57182	-1.36122	0.0914843	-0.507501
377	-0.973711	0.439218	-0.185709	-0.783468	-0.130967	-1.1691	-0.494346	-0.693203	-0.472379	-0.533022	-0.677614	-0.733076	-0.487155	-1.50532	0.230005	-0.342692
377.5	-1.06123	0.422603	-0.198271	-0.788091	-0.0178234	-1.02278	-0.38031	-0.586913	-0.476397	-0.641415	-0.66592	-0.756859	-0.619941	-1.32847	0.399668	-0.368063
378	-1.01353	0.470404	-0.196473	-0.825688	-0.0290331	-0.977498	-0.333278	-0.521038	-0.552418	-0.936265	-0.80776	-0.820079	-0.786974	-1.04288	0.573774	-0.379685
378.5	-0.907417	0.425251	-0.240803	-0.676441	0.01041	-1.09593	-0.142908	-0.547251	-0.535574	-1.08009	-0.773124	-0.866855	-0.849483	-0.780776	0.787955	-0.63062
379	-0.909252	0.350841	-0.153114	-0.606846	-0.0169283	-1.11384	-0.0522973	-0.583289	-0.549214	-1.33563	-0.642436	-1.08176	-0.729414	-0.873957	0.606528	-0.546203
379.5	-0.979501	0.266184	-0.179635	-0.569502	0.0457035	-1.11234	0.0821582	-0.558369	-0.427318	-1.68844	-0.574312	-1.19805	-0.777034	-1.006	0.555547	-0.588905
380	-0.913992	0.316698	-0.240958	-0.609341	0.0253141	-1.16901	-0.109524	-0.526259	-0.517303	-1.82576	-0.539531	-1.19023	-0.661322	-1.31893	0.444846	-0.628596
380.5	-1.04286	0.458668	-0.353542	-0.760884	0.0854311	-1.22384	-0.196844	-0.451406	-0.609919	-1.75103	-0.399025	-1.05295	-0.678277	-1.23859	0.155691	-0.559516
381	-0.936582	0.446901	-0.434591	-0.740931	0.0519049	-1.13934	-0.39874	-0.648241	-0.491661	-1.70493	-0.396997	-1.09732	-0.812988	-1.0983	0.0389494	-0.361366
381.5	-0.947295	0.504729	-0.252908	-0.664675	-0.0183639	-1.20053	-0.443017	-0.648504	-0.591941	-1.67045	-0.387576	-1.18256	-0.896038	-1.01981	0.0590498	-0.308779
382	-1.12426	0.527165	-0.287588	-0.708658	-0.0795243	-1.30607	-0.325453	-0.55027	-0.517439	-1.33639	-0.478014	-1.19992	-0.941069	-0.795594	0.261073	-0.304208
382.5	-1.14294	0.492677	-0.381399	-0.633081	-0.103307	-1.3176	-0.100348	-0.522742	-0.539356	-1.43063	-0.55682	-1.14427	-0.975438	-0.672083	0.493477	-0.228072
383	-1.11776	0.564075	-0.529848	-0.542397	-0.123573	-1.21794	-0.0980393	-0.537561	-0.52868	-1.58708	-0.682284	-1.18474	-0.957072	-0.841721	0.481546	-0.249076
383.5	-1.12726	0.463303	-0.622035	-0.577127	-0.0876502	-1.34836	-0.306073	-0.635528	-0.473144	-1.7216	-0.681555	-1.09243	-0.782796	-1.0432	0.498341	-0.194105
384	-1.10955	0.460006	-0.685977	-0.583693	-0.0906178	-1.24269	-0.330628	-0.646039	-0.4843	-1.886	-0.541153	-1.15621	-0.687975	-1.10326	0.619171	-0.1702
384.5	-0.96243	0.521922	-0.520405	-0.705045	-0.133975	-1.25077	-0.353627	-0.583807	-0.560654	-1.86057	-0.430695	-1.16183	-0.601935	-1.08141	0.613299	-0.175193
385	-0.916866	0.516872	-0.504661	-0.708517	-0.106563	-1.21023	-0.535878	-0.636473	-0.635471	-1.78628	-0.156889	-1.14957	-0.553322	-0.967245	0.555104	-0.222215
385.5	-0.894005	0.567549	-0.535867	-0.688553	-0.162481	-1.18235	-0.592315	-0.646154	-0.611066	-1.65108	-0.230825	-1.14753	-0.607806	-0.973192	0.512609	-0.3052
386	-1.01998	0.579922	-0.460891	-0.837841	-0.173166	-1.15505	-0.554613	-0.801747	-0.506518	-1.45418	-0.345685	-1.16684	-0.830804	-0.785316	0.508591	-0.406818
386.5	-0.979752	0.389084	-0.53879	-0.724485	-0.203454	-1.12185	-0.655997	-0.858636	-0.452495	-1.44222	-0.440017	-1.15417	-0.859293	-0.713496	0.492265	-0.4957
387	-0.940049	0.409595	-0.656353	-0.805361	-0.140741	-1.02954	-0.639196	-0.836585	-0.502844	-1.37938	-0.486625	-1.06808	-0.842831	-0.769523	0.492029	-0.672206
387.5	-1.00235	0.574869	-0.679574	-0.890988	-0.14896	-1.00007	-0.541777	-0.988673	-0.534935	-1.12935	-0.557167	-1.13156	-0.785672	-0.877652	0.342473	-0.702594
388	-1.01141	0.629417	-0.521911	-0.790201	-0.224448	-1.20394	-0.404466	-0.830303	-0.511559	-1.07583	-0.527059	-1.04656	-0.811521	-1.1123	0.246517	-0.683962
388.5	-0.911391	0.464886	-0.701213	-0.719735	-0.220574	-1.10941	-0.420422	-0.880309	-0.355651	-1.22848	-0.524898	-0.996888	-0.866296	-1.30077	0.154183	-0.505411
389	-0.844399	0.370364	-0.737265	-0.8215	-0.183269	-1.07373	-0.519357	-0.871219	-0.38227	-1.45342	-0.612278	-0.957431	-0.748669	-1.36914	-0.00301191	-0.603095
389.5	-0.903896	0.472576	-0.871475	-0.76231	-0.0769099	-1.21914	-0.679335	-0.77248	-0.405304	-1.75984	-0.524051	-0.928122	-0.809845	-1.23504	-0.129554	-0.543648
390	-0.864788	0.569602	-0.785922	-0.715354	0.0122723	-1.14933	-0.876857	-0.751968	-0.305414	-1.63019	-0.564057	-0.974798	-0.927682	-1.03265	-0.122652	-0.444448
390.5	-1.04056	0.503838	-0.593062	-0.744528	-0.0126247	-1.2889	-0.908915	-0.766731	-0.39938	-1.2883	-0.59115	-1.06608	-1.11288	-1.09639	-0.00363027	-0.4848
391	-1.03692	0.493738	-0.536193	-0.815974	-0.0320522	-1.13909	-0.755843	-0.767931	-0.373424	-1.20934	-0.645985	-1.14504	-1.25229	-1.13663	-0.00667749	-0.673103
391.5	-1.01914	0.61459	-0.639133	-0.819669	-0.0532629	-1.20145	-0.67521	-0.802296	-0.415032	-0.979102	-0.603475	-1.16623	-1.15467	-1.2515	0.07508	-0.527839
392	-1.08753	0.746157	-0.663578	-0.745719	-0.00680293	-1.20878	-0.608515	-0.866807	-0.390963	-0.554998	-0.505979	-0.953778	-1.01459	-1.49239	-0.0832776	-0.332001
392.5	-0.927162	0.777712	-0.609922	-0.765364	-0.0444058	-1.2236	-0.868301	-0.747459	-0.431188	-0.333159	-0.444118	-0.862769	-0.869408	-1.55954	0.00795314	-0.3562
393	-0.878811	0.765328	-0.417831	-0.793782	-0.078696	-1.19555	-0.759191	-0.684711	-0.323952	0.0961319	-0.500743	-0.973997	-0.82661	-1.46562	0.127031	-0.25734
393.5	-0.956332	0.744983	-0.316906	-0.731638	-0.126935	-1.31437	-0.759095	-0.620877	-0.333568	0.38958	-0.493033	-1.12986	-0.835058	-1.16088	0.358327	-0.156069
394	-0.941927	0.604971	-0.375526	-0.870591	-0.134787	-1.35705	-0.675515	-0.607204	-0.352502	0.471024	-0.735523	-1.08219	-0.927832	-1.01105	0.48077	-0.196352
394.5	-1.00022	0.477995	-0.474664	-0.748667	-0.146217	-1.35377	-0.661216	-0.635088	-0.404814	0.0792785	-0.691249	-1.14017	-0.846522	-1.06892	0.498886	-0.285262
395	-1.06935	0.562447	-0.55321	-0.689867	-0.0670777	-1.33731	-0.352609	-0.752461	-0.415114	-0.234842	-0.518289	-1.15514	-0.915569	-1.03697	0.498996	-0.331199
395.5	-0.924677	0.553422	-0.556207	-0.630375	-0.0734059	-1.22464	-0.24224	-0.759027	-0.470609	-0.391818	-0.526074	-1.21452	-0.803279	-1.21114	0.470301	-0.465938
396	-0.919514	0.560422	-0.665875	-0.683303	-0.066387	-1.21625	-0.430194	-0.719533	-0.645362	-0.93785	-0.522598	-1.31936	-0.883631	-1.35668	0.604401	-0.432904
396.5	-0.927045	0.589508	-0.711343	-0.783592	-0.142799	-1.26752	-0.644649	-0.743087	-0.614943	-1.54919	-0.487298	-1.43846	-0.719032	-1.37278	0.581436	-0.457036
397	-0.947544	0.685689	-0.738131	-0.732941	-0.00932758	-1.24686	-0.653096	-0.880216	-0.668716	-1.84865	-0.46458	-1.49996	-0.632926	-1.35245	0.487927	-0.35295
397.5	-0.872292	0.648262	-0.808589	-0.821842	0.0159437	-1.29109	-0.710193	-0.665857	-0.618418	-1.79895	-0.516622	-1.26234	-0.702979	-1.16197	0.456672	-0.369377
398	-0.848765	0.54181	-0.882309	-0.872676	-0.109218	-1.21408	-0.663037	-0.699502	-0.659152	-1.66503	-0.410594	-0.975286	-0.798598	-0.875131	0.386043	-0.552861
398.5	-0.854362	0.436537	-0.70481	-0.923491	-0.0640109	-1.28283	-0.674016	-0.619082	-0.674895	-1.6734	-0.503146	-0.982144	-0.81681	-0.849945	0.372331	-0.776835
399	-0.911119	0.56741	-0.640296	-0.9234	-0.154222	-1.40816	-0.769993	-0.707873	-0.693223	-1.69674	-0.303174	-1.08547	-0.736671	-0.833633	0.212712	-0.635637
399.5	-0.827593	0.483368	-0.443809	-0.900122	-0.0313839	-1.24861	-0.837858	-0.720453	-0.78001	-1.69782	-0.352754	-1.13869	-0.749223	-0.982609	0.0883033	-0.673644
400	-0.824317	0.572408	-0.478416	-0.895869	0.0217611	-1.2501	-0.905193	-0.667043	-0.773591	-1.59889	-0.462761	-1.20668	-0.670788	-1.16548	0.035356	-0.731272
