# Supplementary material for: MEP Latencies Predict the Neuromodulatory Effect of cTBS Delivered to the Ipsilateral and Contralateral Sensorimotor Cortex
Source: PLoS One. 2015 Aug 11;10(8):e0133893. doi: 10.1371/journal.pone.0133893 (PMC4532482; doi:10.1371/journal.pone.0133893)
Supplement: S1 Dataset — MEP, SEP and TEP data were converted to .xls format from .mat format. (ZIP) [file pone.0133893.s001.zip › S1 Dataset_xlsx/SEP PAAP CON T1.xlsx]

## Sheet: SEP
t [ms]	sub01	sub02	sub03	sub04	sub05	sub06	sub07	sub08	sub09	sub10	sub11	sub12	sub13	sub14	sub15	sub16
-250	2.12232	1.93269	1.10486	2.87778	1.27718	-0.16275	-0.466043	-0.0664547	1.90975	-0.420381	-0.300223	0.657471	-0.0510173	0.32756	-0.341035	0.3621
-249.5	2.11426	2.13397	1.192	2.93867	1.24942	-0.190767	-0.22782	0.030649	1.95156	-0.459565	-0.799656	0.628296	-0.0999484	0.625518	-0.2268	0.347187
-249	2.15425	2.17298	1.37408	2.85454	1.349	-0.0963725	-0.33212	0.0752394	2.00865	-0.257647	-0.732497	0.654217	-0.118551	0.679797	-0.185981	0.245977
-248.5	2.18964	2.01716	1.51326	2.8306	1.42526	-0.035484	-0.52902	0.276678	1.95456	-0.184459	-0.599689	0.654081	-0.0991875	0.7568	-0.427133	0.33588
-248	2.15198	2.00859	1.39241	2.77685	1.4876	0.0244234	-0.513376	0.301263	1.85926	-0.181324	-0.552535	0.757867	-0.0685849	0.712079	-0.490332	0.463907
-247.5	1.98303	1.99848	1.38995	2.78458	1.43179	-0.116499	-0.37095	0.249353	1.90884	-0.173704	-0.522966	0.761962	-0.139413	0.67294	-0.458019	0.497576
-247	2.04109	1.88861	1.33071	2.62262	1.42915	-0.231653	-0.426849	0.307976	1.97848	-0.0158289	-0.665007	0.799374	-0.175774	0.524842	-0.338437	0.406575
-246.5	2.03438	1.7112	1.22166	2.67655	1.45605	-0.17644	-0.475729	0.27435	2.0365	0.146182	-0.781031	0.744184	-0.0805976	0.491335	-0.263151	0.480076
-246	2.13641	1.85563	1.17072	2.65058	1.45998	0.0288991	-0.218459	0.0657548	1.97982	0.215019	-0.759781	0.709463	-0.050443	0.502662	-0.289788	0.546142
-245.5	2.0271	1.85392	0.972511	2.63632	1.40611	0.0605323	-0.107119	0.138737	1.97348	0.301727	-0.612123	0.63631	-0.117699	0.638465	-0.27321	0.468767
-245	1.98393	1.89791	0.998553	2.69022	1.38301	0.0508527	-0.0795293	0.179389	1.91596	0.157357	-0.623149	0.518657	-0.128114	0.887956	-0.198259	0.376704
-244.5	1.95936	2.09269	0.848834	2.75152	1.49179	0.190291	-0.28961	0.231434	1.93748	0.173917	-0.530651	0.526939	-0.129381	0.821347	-0.0554676	0.617664
-244	2.06661	2.17346	0.808696	2.75025	1.63455	0.269745	-0.260499	0.386124	2.03902	0.425711	-0.400617	0.623554	-0.25918	0.891248	-0.080095	0.555447
-243.5	2.14591	2.28848	0.88228	2.81548	1.61197	0.182012	-0.376059	0.444011	2.01963	0.553703	-0.31421	0.633614	-0.307999	0.783983	-0.124504	0.539712
-243	2.18339	2.18594	1.06914	2.89339	1.55626	0.0622341	-0.338132	0.276923	1.98283	0.559245	-0.22379	0.702367	-0.14288	0.728832	-0.152908	0.458077
-242.5	2.10316	2.22803	1.05539	2.82264	1.56144	0.00763826	-0.190187	0.22849	1.93002	0.155098	-0.211753	0.755944	-0.0848956	0.716577	-0.0918744	0.330779
-242	2.23343	2.30231	1.13559	2.99741	1.56578	-0.0299946	-0.0223993	0.366963	1.94242	0.1073	-0.443561	0.68372	-0.111665	0.778099	-0.0388588	0.32354
-241.5	2.16979	2.25842	1.28326	2.92249	1.72843	0.189053	-0.0889283	0.320361	1.95223	0.0792198	-0.473278	0.708006	-0.105239	0.88379	0.220109	0.343003
-241	2.11414	2.09718	1.22004	2.97221	1.59545	0.122678	-0.182787	0.315878	2.12466	-0.195924	-0.426491	0.774433	0.0215207	1.08375	0.282729	0.283932
-240.5	2.06381	2.01128	1.10011	2.89781	1.61212	0.196031	-0.361525	0.343983	2.05952	-0.219985	-0.341876	0.903567	0.105545	1.11189	0.295864	0.221881
-240	2.1115	2.07273	1.1976	2.71902	1.46151	0.261105	-0.436754	0.30387	1.94565	-0.31027	-0.205668	0.890921	0.189955	1.17183	0.262985	0.257629
-239.5	2.15139	2.10657	1.1974	2.73103	1.5722	0.164797	-0.733175	0.361909	1.77115	-0.357501	0.120683	0.674965	0.261105	1.1281	0.201052	0.270751
-239	2.1727	1.99062	1.15255	2.72123	1.60138	0.138639	-0.842793	0.480435	1.79731	-0.344116	-0.0260051	0.639055	0.259663	0.971569	0.163084	0.215504
-238.5	2.24321	1.87593	1.03308	2.77156	1.63648	0.173574	-0.72169	0.400647	1.76846	-0.0169118	-0.364824	0.667971	0.324775	0.801985	0.203398	0.221649
-238	2.22156	1.76051	0.971525	2.76102	1.67862	0.102047	-0.627629	0.383337	1.87341	0.310638	-0.599206	0.71687	0.219921	0.868102	-0.00619748	0.268895
-237.5	2.30535	1.78505	0.935242	2.91933	1.6399	0.151355	-0.666229	0.389244	1.81234	0.334199	-0.74362	0.696825	0.247116	0.833261	0.0194615	0.232832
-237	2.39403	1.74053	0.882228	3.02504	1.5806	0.200649	-0.678889	0.474081	1.84909	-0.00806398	-0.846572	0.720274	0.0956042	0.881847	0.0724326	0.163751
-236.5	2.40439	1.61332	0.948353	3.05145	1.56791	0.118901	-0.611227	0.526407	1.89343	-0.136212	-0.785037	0.746967	0.133523	0.964084	-0.0711933	0.332141
-236	2.47897	1.62385	0.933912	3.06927	1.54162	0.144787	-0.609334	0.451774	1.90347	-0.288614	-0.59385	0.78377	0.00402807	1.11201	-0.0178117	0.438902
-235.5	2.48502	1.59712	0.939273	3.0705	1.57274	0.0852309	-0.724693	0.55521	1.80163	-0.18531	-0.424304	0.809256	0.0839294	1.01172	-0.0787424	0.470882
-235	2.49816	1.6114	0.824596	3.23069	1.65644	0.131697	-0.731823	0.531959	1.80572	-0.00888494	-0.26994	0.723986	0.334064	0.83902	0.112889	0.582334
-234.5	2.39384	1.46627	0.772184	3.15237	1.6999	0.032506	-0.666536	0.502214	1.71453	0.0236083	-0.170118	0.821118	0.41405	0.719543	0.267813	0.407892
-234	2.31057	1.62165	0.800112	3.23051	1.66118	0.00201325	-0.599633	0.411961	1.76167	0.00372636	-0.245773	0.809877	0.401624	0.744155	0.181659	0.401233
-233.5	2.31647	1.85827	0.705604	3.27901	1.67489	0.154047	-0.619698	0.334781	1.81728	-0.105602	-0.540629	0.676592	0.369231	0.824867	0.308274	0.330004
-233	2.34548	1.96571	0.810111	3.32642	1.69111	0.110552	-0.504659	0.256138	1.9536	-0.142606	-0.846621	0.604204	0.369817	0.894379	0.334444	0.262982
-232.5	2.40561	1.9233	1.04692	3.12399	1.6568	0.206292	-0.693826	0.246373	2.06202	-0.128311	-0.821284	0.639407	0.329432	0.98489	0.324381	0.279215
-232	2.47024	1.94056	1.17247	3.28168	1.44444	0.313761	-0.903039	0.346187	2.17028	-0.111258	-0.651709	0.641926	0.305915	0.910931	0.19941	0.268771
-231.5	2.51662	1.99099	1.01589	3.27843	1.56769	0.155715	-0.843188	0.413211	2.28995	-0.23149	-0.533056	0.628277	0.430308	0.743756	0.273389	0.138961
-231	2.64784	1.8588	1.00211	3.20836	1.57724	0.13409	-0.766554	0.365932	2.1556	-0.275485	-0.366764	0.641336	0.46032	0.659021	0.361065	0.105189
-230.5	2.79295	1.88643	0.986535	3.31107	1.56149	0.206391	-0.642904	0.443091	2.08525	-0.361811	-0.175788	0.721076	0.370969	0.558384	0.425016	0.132676
-230	2.76977	1.90104	0.933356	3.50029	1.47371	0.24004	-0.549249	0.499116	1.81182	-0.45367	-0.358274	0.800365	0.485857	0.688049	0.477665	0.103038
-229.5	2.72425	1.70958	1.03091	3.48751	1.52595	0.214663	-0.583634	0.372972	1.75549	-0.466829	-0.690521	0.82071	0.489336	0.761033	0.329761	0.14507
-229	2.7218	1.51769	1.00977	3.51944	1.69638	0.265746	-0.639736	0.315425	1.7245	-0.243425	-0.699006	0.904198	0.393157	0.860097	0.44517	0.133549
-228.5	2.75937	1.41581	0.961376	3.49942	1.78621	0.289147	-0.759485	0.401869	1.79036	-0.0202907	-0.449095	0.99717	0.527435	0.792601	0.495723	0.117596
-228	2.6424	1.39895	0.86651	3.63038	1.62175	0.25725	-0.841135	0.377558	1.90521	0.00822314	-0.335951	1.08483	0.65191	0.781511	0.465677	0.121541
-227.5	2.65827	1.49714	0.951939	3.64322	1.66605	0.273189	-0.879965	0.412975	2.0706	0.0294982	-0.513191	1.0432	0.543128	0.790625	0.285561	0.217704
-227	2.63667	1.52771	1.06038	3.60368	1.68796	0.300368	-0.904576	0.392327	2.15583	0.126468	-0.804857	0.905999	0.485906	0.69414	0.158556	0.243405
-226.5	2.64593	1.75436	1.14829	3.47671	1.85524	0.0347181	-0.767215	0.497022	2.19623	0.181304	-1.06877	0.870283	0.44601	0.650026	0.294246	0.34851
-226	2.70544	1.93365	1.04947	3.41677	1.87025	0.100507	-0.44133	0.534105	2.13867	0.19742	-1.27645	0.879549	0.479	0.621815	0.34949	0.474888
-225.5	2.7907	1.89357	0.750876	3.42139	1.75983	0.230103	-0.217433	0.512908	2.09635	0.0683318	-1.20925	0.827466	0.489852	0.702944	0.642191	0.48484
-225	2.71236	1.83314	0.621884	3.30654	1.74738	0.245435	-0.146551	0.640473	2.037	-0.15227	-0.891121	0.778201	0.598168	0.89326	0.788249	0.423734
-224.5	2.62229	1.64109	0.655073	3.42791	1.80998	0.37453	-0.151622	0.670668	1.94427	-0.0698431	-0.605815	0.718643	0.697614	0.831553	1.0517	0.491795
-224	2.68058	1.59952	0.696973	3.43741	1.80384	0.289533	-0.203905	0.561686	1.78033	0.169765	-0.282867	0.681526	0.598633	0.946369	1.11303	0.247774
-223.5	2.71526	1.52814	1.09424	3.52717	1.84815	0.249866	-0.296065	0.545844	1.67655	0.10595	-0.223172	0.609877	0.455472	0.73016	0.962066	0.322315
-223	2.71985	1.20822	1.3458	3.58301	1.74933	0.219559	-0.360642	0.321434	1.79019	0.0116109	-0.31314	0.579273	0.612274	0.700126	0.940429	0.317162
-222.5	2.68897	1.25016	1.39857	3.52512	1.76872	0.197733	-0.348263	0.4418	1.77466	-0.302607	-0.517172	0.560793	0.789808	0.492337	0.926695	0.236569
-222	2.73706	1.19764	1.31282	3.66829	1.7768	0.270341	-0.368467	0.333053	1.65316	-0.638998	-0.927721	0.517737	0.822315	0.533903	1.03729	0.150171
-221.5	2.62423	1.24834	1.19598	3.74728	1.80726	0.336075	-0.504405	0.406723	1.59562	-0.714319	-0.948795	0.506011	0.717332	0.704261	1.11877	0.0880144
-221	2.4613	1.49056	1.24087	3.75062	1.68571	0.376715	-0.500007	0.380968	1.64723	-0.732119	-0.801558	0.537192	0.769524	0.960661	0.81641	-0.0794918
-220.5	2.45192	1.50001	1.14204	3.58101	1.61452	0.30029	-0.506961	0.231331	1.67556	-0.707406	-0.725261	0.464016	0.825867	1.05978	0.842136	-0.0147025
-220	2.29766	1.63079	1.07545	3.62981	1.68069	0.264781	-0.522313	0.294057	1.69988	-0.360552	-0.605655	0.49215	0.813679	1.09793	0.851704	-0.0244174
-219.5	2.34933	1.63792	1.04903	3.56272	1.74438	0.195663	-0.679132	0.472381	1.79267	-0.107925	-0.397931	0.477174	0.911126	1.03038	0.771936	0.0339643
-219	2.45876	1.51376	0.97495	3.58337	1.86755	0.0894604	-0.737776	0.433852	1.87822	0.0361909	-0.498939	0.470343	0.944854	0.756379	0.629762	-0.0561238
-218.5	2.40528	1.36933	1.09102	3.45822	1.88416	0.158902	-0.678245	0.365477	1.91911	-0.0110572	-0.763155	0.371566	1.11316	0.643729	0.485152	-0.0407268
-218	2.34339	1.31146	0.971993	3.40196	1.9341	0.0911656	-0.701663	0.281738	1.89317	-0.25165	-1.01048	0.546956	1.16396	0.745333	0.444744	-0.0076172
-217.5	2.33422	1.45795	0.918294	3.44615	1.86194	0.162921	-0.747157	0.18598	1.83988	-0.420455	-0.829646	0.567115	1.12301	0.715623	0.433891	0.0816961
-217	2.29591	1.70024	0.948769	3.47244	1.7664	0.315687	-0.871087	0.323299	1.87642	-0.521037	-0.621167	0.552614	0.959671	0.844514	0.437149	0.192379
-216.5	2.45931	1.57482	0.813173	3.50206	1.79996	0.371781	-0.922261	0.275663	1.76844	-0.545726	-0.448358	0.554934	0.932672	0.839424	0.339856	0.223474
-216	2.40781	1.53658	0.871002	3.44633	1.81804	0.421183	-1.16539	0.295558	1.81243	-0.518068	-0.325788	0.511679	0.926593	0.891153	0.23373	0.221512
-215.5	2.43338	1.55224	0.851744	3.42905	1.59337	0.369961	-1.07612	0.248658	1.87114	-0.554552	-0.339179	0.394127	0.908981	0.781665	0.228295	0.427378
-215	2.41054	1.5079	0.945512	3.42087	1.66939	0.451699	-1.09712	0.300915	1.86079	-0.744773	-0.400433	0.383654	0.910717	0.52509	0.301112	0.396071
-214.5	2.25421	1.49341	0.884376	3.37488	1.88973	0.475543	-1.13208	0.207625	1.80562	-0.579052	-0.581378	0.263209	0.95305	0.569005	0.346935	0.400059
-214	2.11721	1.5582	0.83772	3.26299	2.05176	0.391113	-1.1259	0.118685	1.67651	-0.0480896	-0.641745	0.164737	1.07428	0.771824	0.439449	0.242922
-213.5	2.02139	1.49469	1.00149	3.34672	2.19436	0.550685	-0.92769	0.168925	1.68736	0.153371	-0.738829	0.0307263	1.1546	0.833141	0.468876	-0.00595739
-213	2.06454	1.57658	0.890021	3.32745	2.13856	0.549956	-1.05246	0.37401	1.78965	0.20094	-0.639791	0.00148579	1.22892	0.913809	0.677041	0.127003
-212.5	2.17239	1.5562	0.929181	3.22108	2.16872	0.550101	-1.11011	0.275444	1.8562	0.266439	-0.314485	0.116257	1.1474	0.973945	0.748841	0.162322
-212	2.19065	1.62247	0.820538	3.2943	2.13545	0.530681	-1.23529	0.281545	1.86397	0.528846	0.0629045	0.0928688	1.07108	0.906755	0.804111	0.17647
-211.5	2.22859	1.56508	0.860349	3.28338	2.04226	0.513326	-1.24466	0.232552	1.92912	0.542434	-0.131256	0.0183211	1.06295	0.703295	0.865415	0.236979
-211	2.36533	1.54788	0.995156	3.31702	1.95639	0.38039	-1.14465	0.258415	1.89279	0.407128	-0.374135	-0.00828514	0.996789	0.523419	0.922081	0.238935
-210.5	2.30077	1.45358	1.04562	3.31841	1.87504	0.401059	-1.02376	0.212888	1.84156	0.178125	-0.417316	0.0702168	1.0897	0.479679	1.04939	0.269114
-210	2.1701	1.3115	0.834109	3.48561	1.71505	0.302516	-1.01734	0.156675	1.87008	-0.241246	-0.644665	0.0812876	1.23714	0.461598	0.990503	0.234456
-209.5	2.36378	1.34079	0.848155	3.4654	1.70739	0.352665	-0.759403	0.0431944	1.85891	-0.567924	-1.08359	0.0871344	1.17137	0.563912	0.716719	0.142262
-209	2.24772	1.48902	0.876194	3.55192	1.70907	0.394246	-0.799134	0.0486442	1.87145	-0.508859	-0.943577	0.232862	1.09697	0.776899	0.56554	0.147501
-208.5	2.1476	1.52711	0.914208	3.51021	1.76439	0.336356	-0.994608	0.11081	1.77136	-0.455878	-0.664362	0.203552	1.30352	0.742155	0.587904	0.100407
-208	2.02731	1.63876	0.940895	3.51409	1.53586	0.280109	-1.22199	0.157542	1.79955	-0.462407	-0.36276	0.245707	1.35608	0.619038	0.568327	0.224503
-207.5	2.06236	1.60788	0.799224	3.33418	1.59671	0.432198	-1.18651	0.152904	1.76028	-0.483451	-0.179069	0.169544	1.33771	0.578877	0.700449	0.419953
-207	2.07191	1.79549	0.791506	3.2045	1.71062	0.363105	-1.23877	0.0151531	1.86161	-0.493113	-0.154518	0.249078	1.31357	0.519341	0.761336	0.333394
-206.5	2.10636	1.92285	0.621729	3.10938	1.84654	0.466482	-1.23524	-0.0655436	1.80785	-0.54473	-0.324296	0.219967	1.35036	0.357439	0.864363	0.309643
-206	2.00581	1.95128	0.544081	2.92925	1.89151	0.433292	-0.992831	0.182479	1.83063	-0.395657	-0.510784	0.194343	1.39853	0.305659	0.928746	0.405765
-205.5	1.9658	1.87125	0.508602	3.00824	1.76464	0.59515	-0.872963	0.116393	1.86967	-0.260359	-0.701791	0.139504	1.2872	0.372332	1.07639	0.268695
-205	1.78631	1.66882	0.61763	2.90803	1.69946	0.554725	-0.838978	0.246462	1.83541	-0.267544	-0.363308	0.151365	1.231	0.559635	1.19882	0.17741
-204.5	1.84379	1.59185	0.885668	2.91972	1.81635	0.552874	-0.733056	0.295659	1.77904	-0.46491	-0.0900835	-0.00481335	1.17809	0.699258	1.18759	0.128044
-204	1.86197	1.68491	0.97767	2.96824	1.78337	0.587062	-0.786989	0.29615	1.80191	-0.494275	-0.0880547	0.0467122	1.22111	0.725273	1.13687	0.0668324
-203.5	1.89033	1.53952	0.989917	2.96294	1.86404	0.456367	-0.951943	0.301819	1.8588	-0.474117	-0.0404922	0.110448	1.2599	0.465614	1.09896	-0.00818321
-203	1.75598	1.49749	0.976146	2.93084	1.90137	0.521475	-1.03767	0.198899	1.74325	-0.539375	-0.072679	0.113447	1.37497	0.292634	1.03907	-0.036344
-202.5	1.62491	1.55715	0.981443	3.08384	1.78776	0.618157	-1.01903	0.270722	1.55656	-0.611129	-0.251594	-0.0906516	1.40052	0.280342	0.994783	-0.204975
-202	1.70722	1.42292	0.972721	2.91668	1.68532	0.553727	-0.821583	0.299669	1.58311	-0.757038	-0.926323	-0.265898	1.24392	0.301894	0.888164	-0.241512
-201.5	1.76949	1.37382	0.867399	3.04661	1.6142	0.488728	-0.755387	0.142437	1.51709	-0.894989	-0.996303	-0.214316	1.21634	0.441677	0.910076	-0.0778914
-201	1.58046	1.3938	0.874167	2.97729	1.61375	0.55237	-0.700704	0.160326	1.60568	-0.752355	-0.826672	-0.196567	1.12386	0.486466	0.852337	-0.00691247
-200.5	1.48288	1.31509	1.07089	2.93461	1.58263	0.493851	-0.794712	0.266246	1.63828	-0.459615	-0.742	-0.219165	1.28738	0.510886	0.715513	-0.00140351
-200	1.47142	1.32567	1.10003	2.8378	1.59219	0.500903	-0.993993	0.183181	1.68467	-0.322408	-0.458477	-0.152875	1.2809	0.554501	0.658961	0.161111
-199.5	1.48638	1.17635	0.997736	2.70138	1.49744	0.472443	-1.07454	0.273493	1.42664	-0.344864	-0.250048	-0.0162623	1.3046	0.464586	0.593572	0.0392417
-199	1.5492	1.16578	0.877485	2.647	1.45985	0.354896	-1.11999	0.382137	1.37667	-0.423863	-0.516875	0.0989565	1.34787	0.260689	0.632857	0.0903286
-198.5	1.35341	1.12429	0.799917	2.55291	1.23873	0.486615	-0.865438	0.479768	1.43643	-0.368667	-0.73918	0.0115955	1.41097	0.245593	0.596786	0.231832
-198	1.38972	0.818516	0.856924	2.63332	1.28968	0.483396	-0.988888	0.409771	1.53321	-0.39126	-0.741628	-0.0282726	1.43619	0.261539	0.794492	0.119943
-197.5	1.40975	0.843314	0.938978	2.53483	1.35031	0.555521	-0.967555	0.340958	1.60444	-0.431538	-0.594264	-0.0688754	1.45332	0.204297	0.867896	0.110767
-197	1.3875	0.809979	0.90094	2.64141	1.39872	0.717876	-0.981192	0.309449	1.68357	-0.490558	-0.496078	0.0593426	1.44821	0.228637	0.832602	0.246194
-196.5	1.33446	0.950139	0.676886	2.57384	1.39469	0.637842	-0.913362	0.341389	1.85817	-0.614007	-0.486417	-0.0545001	1.27024	0.30998	0.539933	0.226873
-196	1.3185	1.22949	0.756074	2.53821	1.52572	0.607472	-1.16255	0.396081	1.69422	-0.6997	-0.470142	-0.0980912	1.29145	0.254248	0.381776	-0.0449858
-195.5	1.28737	1.35531	0.858279	2.59123	1.6045	0.525575	-1.24376	0.412822	1.48359	-0.692398	-0.360622	-0.0749419	1.37665	0.108738	0.2487	-0.0199308
-195	1.26615	1.36475	0.996343	2.5428	1.68062	0.568291	-1.14552	0.37348	1.38483	-0.648725	-0.28779	-0.0538296	1.42642	-0.00777605	0.354845	0.0310898
-194.5	1.23897	1.29732	0.932261	2.48657	1.61023	0.659231	-1.17158	0.29762	1.49126	-0.502786	-0.521001	-0.103265	1.46591	0.129905	0.460815	0.0161594
-194	1.23674	1.26743	0.799133	2.49945	1.60451	0.763716	-1.13901	0.27983	1.34182	-0.450264	-0.816771	-0.0778699	1.51298	0.171131	0.536201	0.142763
-193.5	1.2589	1.40994	0.817881	2.57116	1.48931	0.783245	-1.18519	0.287333	1.28409	-0.450193	-1.18513	-0.0426391	1.52981	0.51283	0.753199	0.0929325
-193	1.10823	1.58988	0.921055	2.5465	1.30387	0.720346	-1.12226	0.274071	1.30506	-0.31246	-1.25976	-0.0281434	1.42168	0.389611	0.771258	0.041567
-192.5	1.06442	1.4755	1.11604	2.61958	1.20857	0.665768	-1.15639	0.281077	1.41293	-0.022424	-1.0037	0.0305304	1.40477	0.516682	0.776451	0.149821
-192	1.02999	1.35962	0.924848	2.68745	1.23768	0.595071	-1.12474	0.427569	1.3944	0.188834	-0.767673	0.0359022	1.31253	0.338409	0.894241	0.241975
-191.5	1.03215	1.38856	0.902181	2.5519	1.3095	0.61547	-1.10452	0.429895	1.38984	0.114705	-0.562762	0.0371813	1.11044	0.275018	0.782989	0.160053
-191	1.14012	1.28962	0.980686	2.56546	1.21423	0.467767	-1.18184	0.477415	1.30656	0.431762	-0.628538	0.106678	0.964358	0.256206	0.767262	0.110584
-190.5	1.16723	1.26826	0.895162	2.67038	0.91016	0.426114	-1.23369	0.426594	1.20761	0.670003	-0.360283	0.245421	0.95226	0.0345398	0.744939	0.230134
-190	1.12706	1.24443	0.73454	2.86065	0.934674	0.603622	-1.08485	0.297513	1.24948	0.842289	-0.491151	0.249889	0.924408	-0.0202752	0.461742	0.0503026
-189.5	1.0439	1.37969	0.794792	2.83045	1.13271	0.568509	-0.815995	0.278423	1.19497	0.578733	-0.591138	0.363368	0.986932	0.106537	0.230243	0.0928355
-189	0.933745	1.428	0.772217	2.7554	1.12808	0.631439	-0.789791	0.128065	1.33527	0.305435	-0.470158	0.291642	0.985862	0.00384947	0.228864	0.176755
-188.5	0.870038	1.46006	0.807589	2.85157	1.10807	0.53676	-0.907226	0.215864	1.44357	0.0661168	-0.0921518	0.427229	1.06363	0.140051	0.277632	0.0411323
-188	0.903164	1.47375	0.743301	2.86032	0.94613	0.487721	-0.951748	0.327519	1.44084	0.089887	0.0391009	0.494784	0.914927	0.069229	0.256621	0.0954402
-187.5	0.755973	1.32849	0.816427	2.65658	0.891255	0.521	-0.848012	0.330397	1.47522	0.220803	0.0450436	0.396598	1.08559	-0.062096	0.2487	0.222206
-187	0.887961	1.31795	0.939511	2.53366	0.800332	0.430444	-0.767075	0.38585	1.28674	0.490679	-0.141678	0.391885	1.13189	-0.0329237	0.186192	0.156583
-186.5	0.815757	1.28269	0.944048	2.5602	0.71599	0.386521	-0.728494	0.503553	1.13656	0.790957	-0.403128	0.365338	1.14829	-0.194273	0.106318	0.156105
-186	0.801295	1.27546	0.768094	2.55481	0.759565	0.332422	-0.630579	0.606488	0.922394	0.699249	-0.495693	0.233585	1.12257	-0.244476	-0.0640421	0.142275
-185.5	0.834652	1.32908	0.616255	2.50157	0.781155	0.466412	-0.66933	0.565409	1.03205	0.346887	-0.491557	0.162354	0.938614	-0.0871419	-0.137431	-0.0176152
-185	0.931702	1.46137	0.520159	2.53459	0.949289	0.518483	-0.708558	0.444223	1.12586	0.143456	-0.331248	0.120135	0.960687	-0.00124416	-0.0826639	-0.06534
-184.5	0.902554	1.52302	0.594184	2.63754	1.02628	0.417202	-0.699767	0.522546	1.17826	0.248675	-0.124606	0.185804	0.810946	-0.0828923	0.106862	0.00433704
-184	0.948236	1.63402	0.681431	2.43177	1.05799	0.342771	-0.750822	0.388935	1.24297	0.319826	0.023292	0.284205	0.873494	-0.216287	0.236284	0.138018
-183.5	1.0356	1.74913	0.813227	2.49033	0.903104	0.270169	-0.975836	0.574758	1.22931	0.048769	0.0255551	0.145872	0.908656	-0.409004	0.272955	0.0795316
-183	0.994772	1.71587	0.78737	2.4377	0.840697	0.260548	-1.00192	0.629051	1.07115	-0.228695	0.0329467	0.227423	0.897885	-0.417254	0.438878	0.115622
-182.5	0.881002	1.61226	0.795193	2.47791	0.74825	0.256643	-0.940988	0.571199	0.915945	-0.696525	-0.00359225	0.174715	1.03086	-0.443623	0.464581	-0.0221799
-182	0.824717	1.59363	0.658278	2.48882	0.818997	0.231529	-0.861985	0.654687	0.733286	-0.958063	-0.220712	0.0938288	1.08163	-0.504825	0.604861	-0.141071
-181.5	0.893113	1.69565	0.632261	2.4681	0.774588	0.133969	-0.792154	0.57474	0.796374	-0.869748	-0.299807	0.104385	0.977297	-0.348693	0.536704	0.0328283
-181	0.922975	1.66058	0.601474	2.46597	0.877242	0.183168	-0.810362	0.501656	0.707265	-0.881074	-0.286993	0.0641944	0.967963	-0.322813	0.506568	-0.0102508
-180.5	0.782792	1.49526	0.600956	2.39084	0.854892	0.162591	-0.828595	0.614838	0.758367	-1.06017	-0.162854	-0.0710554	0.879154	-0.4046	0.43582	0.0718158
-180	0.775363	1.48995	0.547184	2.31974	0.864433	0.0574098	-0.870601	0.660903	0.820217	-1.13782	0.0687539	-0.110221	0.705109	-0.290408	0.308608	0.165876
-179.5	0.808665	1.44655	0.561711	2.28674	1.09929	0.0505804	-1.01079	0.656885	0.849943	-1.27661	0.22624	-0.134501	0.834141	-0.24198	0.268943	0.163988
-179	0.790813	1.40661	0.526414	2.44246	1.07221	0.0293801	-0.918301	0.686298	0.832563	-1.11133	0.102262	-0.139104	0.853991	-0.418308	0.228884	0.131879
-178.5	0.751706	1.42552	0.672998	2.18716	0.999688	-0.0762654	-0.717111	0.566632	0.728285	-0.799491	-0.0312178	-0.0635922	0.766719	-0.396869	0.190007	0.119109
-178	0.713198	1.4247	0.655655	2.09072	0.981916	-0.176618	-0.604342	0.65753	0.62844	-0.368407	0.0241001	-0.153385	0.682047	-0.395716	0.155675	0.180859
-177.5	0.764721	1.31566	0.572896	2.22487	0.826164	-0.242582	-0.661184	0.493365	0.559255	-0.166771	0.0786535	-0.181252	0.824396	-0.283994	0.19305	0.2153
-177	0.90281	1.37608	0.591681	2.3814	0.665981	-0.0577763	-0.817129	0.466755	0.58999	-0.115536	0.134556	-0.0898036	0.687979	-0.381044	0.250227	0.321228
-176.5	0.937086	1.37334	0.671902	2.30789	0.711525	-0.0118055	-0.797361	0.581006	0.587756	-0.0464645	0.275136	-0.101219	0.662989	-0.295833	0.305727	0.403232
-176	0.965184	1.48723	0.831606	2.11118	0.773301	-0.171255	-1.02145	0.676857	0.522447	-0.110557	0.234716	-0.0589658	0.73222	-0.266491	0.350357	0.43718
-175.5	0.928182	1.51817	0.901102	2.18935	0.810537	-0.242054	-1.09418	0.587175	0.459447	-0.323771	0.0650197	-0.0404443	0.896604	-0.477923	0.308894	0.425163
-175	0.89793	1.47529	1.04797	2.24135	0.805434	-0.297856	-1.40051	0.522596	0.551055	-0.409518	-0.044082	-0.00903992	0.778982	-0.72788	0.242656	0.409496
-174.5	0.784447	1.27609	1.0128	2.08505	0.811959	-0.298847	-1.41249	0.448353	0.635485	-0.570079	-0.284009	-0.126876	0.770077	-0.769109	0.209837	0.520225
-174	0.854695	1.16513	0.896449	2.04036	0.808037	-0.136786	-1.29043	0.526224	0.649197	-0.706658	-0.303723	-0.255085	0.676274	-0.701941	0.114457	0.42892
-173.5	0.910772	1.16385	0.647642	2.18278	0.757127	-0.140712	-1.26532	0.501883	0.623419	-0.715203	-0.623926	-0.301861	0.613189	-0.554926	0.122405	0.308806
-173	0.950062	1.36208	0.470369	2.11426	0.743106	-0.0666396	-1.09952	0.515812	0.553163	-0.571832	-0.74479	-0.25997	0.421682	-0.394981	0.0861219	0.0608159
-172.5	0.754994	1.38413	0.480252	2.04453	0.633681	-0.0300037	-1.21852	0.336821	0.57928	-0.524884	-0.488895	-0.204754	0.416636	-0.384508	0.0928968	0.137744
-172	0.811978	1.46585	0.504701	1.98619	0.609376	-0.11622	-1.31139	0.171186	0.664475	-0.424464	0.0502653	-0.238815	0.421056	-0.533673	0.295203	0.334705
-171.5	0.847863	1.53691	0.590583	1.91827	0.557626	-0.157561	-1.4869	0.242888	0.650564	-0.387416	0.257756	-0.19023	0.260616	-0.748579	0.308266	0.491221
-171	1.02411	1.48799	0.685007	1.82555	0.600774	-0.192692	-1.59275	0.168139	0.748617	-0.532422	0.148161	-0.30797	0.271725	-0.923013	0.37324	0.412902
-170.5	1.06411	1.43722	0.588949	1.87381	0.702691	-0.213333	-1.64287	0.137975	0.615076	-0.433399	0.123304	-0.223546	0.461503	-1.00667	0.252653	0.391879
-170	1.19313	1.27847	0.546184	1.95504	0.593028	-0.0915925	-1.55904	0.12666	0.492843	-0.22146	-0.138287	-0.243078	0.541672	-1.19197	0.0347044	0.318952
-169.5	1.14412	1.47322	0.577942	1.96999	0.646155	-0.0599533	-1.34163	0.328961	0.496355	0.0525679	-0.223091	-0.0640508	0.43826	-1.10652	0.160613	0.215288
-169	1.09187	1.52187	0.627467	2.00719	0.609596	0.00143401	-1.49065	0.42089	0.515795	0.138386	0.0820264	-0.178665	0.387901	-0.987362	0.161836	0.210503
-168.5	1.10233	1.45559	0.598368	1.89701	0.575845	0.000168485	-1.65312	0.480451	0.483759	0.225749	0.25452	-0.152063	0.320422	-0.860567	0.18047	0.343959
-168	1.14064	1.45645	0.628339	1.80744	0.514247	-0.187758	-1.7152	0.460964	0.586813	0.033146	0.0200691	-0.0687004	0.22546	-0.953448	0.113403	0.259923
-167.5	1.09522	1.26918	0.667261	1.733	0.568876	-0.326689	-1.72305	0.338953	0.55217	-0.351161	0.0514493	-0.267575	0.273169	-1.06565	0.143047	0.343465
-167	1.15471	1.39335	0.681471	1.52121	0.728998	-0.295453	-1.67433	0.365963	0.574665	-0.451634	0.000446796	-0.236715	0.335195	-1.09728	0.134444	0.292215
-166.5	1.19953	1.43547	0.662647	1.49554	0.701726	-0.391199	-1.66429	0.27606	0.472258	-0.336573	0.117847	-0.244198	0.337884	-1.06659	0.102598	0.259575
-166	1.12353	1.41598	0.543662	1.49878	0.662647	-0.378075	-1.31441	0.284099	0.36492	-0.204404	0.202393	-0.305247	0.271072	-1.08038	0.12202	0.183116
-165.5	0.981955	1.37234	0.444595	1.43595	0.50474	-0.396908	-1.21309	0.310409	0.570475	-0.165337	0.230412	-0.327582	0.117453	-1.10712	0.0907787	0.139907
-165	1.02577	1.35778	0.359421	1.40533	0.414583	-0.35474	-1.2611	0.30548	0.680355	-0.102581	0.294616	-0.384502	0.128779	-0.884898	0.144303	0.0376048
-164.5	0.994835	1.44839	0.377613	1.41734	0.36207	-0.368317	-1.40068	0.224054	0.555981	-0.2077	0.459367	-0.401034	0.0619032	-0.979671	0.16588	0.110443
-164	0.94642	1.37985	0.506221	1.22558	0.243759	-0.334455	-1.45665	0.278959	0.494762	-0.17203	0.511626	-0.236841	-0.0987008	-1.14166	0.254266	0.222064
-163.5	0.870463	1.18864	0.587684	1.17164	0.164918	-0.508766	-1.48633	0.268113	0.372554	-0.272685	0.57865	-0.354612	-0.16963	-1.26064	0.226803	0.13234
-163	0.906851	1.20394	0.516053	1.16214	0.166774	-0.531697	-1.57144	0.332799	0.194305	-0.234353	0.290042	-0.323385	-0.0378689	-1.2109	0.229451	0.185694
-162.5	0.938929	1.30485	0.464728	1.17245	0.179234	-0.570994	-1.60185	0.3336	0.14582	-0.285506	0.00158256	-0.360453	0.134907	-1.31997	0.222816	0.162993
-162	0.957251	1.25224	0.497482	1.06408	0.401497	-0.567897	-1.45923	0.385712	0.271244	-0.101405	-0.199556	-0.367817	0.209597	-1.22698	0.295017	0.177278
-161.5	0.90134	1.23787	0.319548	1.13361	0.173165	-0.569223	-1.48555	0.339265	0.3746	-0.0320445	-0.277275	-0.372286	0.109564	-1.09333	0.260087	0.100655
-161	0.879889	1.2905	0.286011	1.08815	0.108109	-0.460573	-1.41705	0.0683089	0.419938	0.030906	-0.392805	-0.320176	0.113892	-1.15066	0.205698	0.0764619
-160.5	0.829939	1.20364	0.334402	0.984725	0.0307233	-0.486712	-1.38428	0.134147	0.29593	0.247093	-0.492155	-0.402041	0.0995504	-1.14621	0.166081	-0.140658
-160	0.769167	1.08688	0.426967	0.92536	-0.125127	-0.543152	-1.43124	0.146822	0.337688	0.206808	-0.395862	-0.563152	-0.0395942	-1.12405	0.110847	-0.146047
-159.5	0.724597	0.921546	0.522261	0.869549	-0.113429	-0.448309	-1.67099	0.0578626	0.180471	0.201513	-0.23426	-0.639741	0.0598522	-1.38833	0.240536	-0.0609536
-159	0.657565	0.893021	0.362809	0.877128	-0.201271	-0.576214	-1.52288	0.056322	0.27224	0.162905	-0.414851	-0.689643	-0.0440595	-1.51206	0.164202	-0.0600836
-158.5	0.834014	0.842474	0.282437	0.827398	-0.0629448	-0.578397	-1.42769	-0.0564923	0.192646	0.0689168	-0.65471	-0.749601	-0.0663182	-1.46922	-0.0361139	-0.0307181
-158	0.863181	0.860594	0.0837879	0.876765	-0.0763007	-0.530143	-1.44363	-0.0794008	0.298312	-0.146724	-0.729213	-0.688728	-0.0349898	-1.40914	0.0267505	0.0689764
-157.5	0.758134	0.981279	0.138674	0.825145	-0.0312897	-0.443714	-1.30934	-0.143314	0.151365	-0.513101	-0.919745	-0.723525	0.0352387	-1.3677	0.097883	0.0601739
-157	0.757121	0.986949	0.143876	0.969104	0.0641852	-0.413472	-1.28107	-0.3581	0.143895	-0.677383	-0.69574	-0.739041	0.0130489	-1.54317	0.143066	0.0620514
-156.5	0.648884	1.01894	0.17922	0.802445	0.0913718	-0.355104	-1.41053	-0.127536	0.153701	-0.568809	-0.367546	-0.653384	-0.0363179	-1.51626	0.134382	0.0713745
-156	0.745852	1.01995	0.337345	0.828276	-0.018748	-0.35454	-1.53184	-0.0142319	0.342695	-0.54036	-0.36157	-0.549105	-0.0422367	-1.55795	0.124547	0.127854
-155.5	0.74528	1.30571	0.113808	0.801134	-0.0806986	-0.326071	-1.52845	0.0561504	0.395688	-0.516185	-0.179677	-0.496717	0.0540829	-1.67931	0.188134	0.212747
-155	0.710919	1.41529	0.01802	0.687828	0.0405958	-0.51431	-1.39201	0.00708241	0.301353	-0.65315	-0.137207	-0.534067	0.122196	-1.87813	0.187462	0.283896
-154.5	0.671676	1.34349	-0.0435278	0.462225	0.0868747	-0.530243	-1.41877	-0.138127	0.343906	-1.01727	-0.430687	-0.603249	0.119145	-1.78519	0.160205	0.426708
-154	0.558784	1.30342	0.0220973	0.489093	0.195343	-0.543745	-1.54381	-0.131944	0.387451	-1.05236	-0.573636	-0.575205	0.253166	-1.64045	0.20414	0.372332
-153.5	0.488181	1.26597	-0.0669605	0.540199	0.0515481	-0.501609	-1.3456	-0.0408313	0.497352	-0.999535	-0.603797	-0.534154	0.0516856	-1.53055	0.321089	0.286022
-153	0.454409	1.26024	-0.00722198	0.459637	-0.0403506	-0.433908	-1.23251	-0.200982	0.446375	-0.751885	-0.44909	-0.47039	-0.0724627	-1.39365	0.410219	0.170336
-152.5	0.543751	1.26642	0.10456	0.397618	-0.145088	-0.42055	-1.35731	-0.214543	0.338779	-0.45425	-0.2035	-0.424934	-0.160453	-1.44943	0.507532	0.272183
-152	0.562877	1.3079	0.256654	0.309036	-0.108998	-0.405986	-1.52647	-0.30321	0.349743	-0.496493	0.0796714	-0.432077	-0.0645755	-1.36763	0.578202	0.331225
-151.5	0.517974	1.56843	0.21612	0.518852	-0.224149	-0.443404	-1.59985	-0.28	0.321691	-0.464748	-0.102523	-0.346366	-0.0521021	-1.58935	0.53882	0.275562
-151	0.710646	1.4851	0.279248	0.459619	-0.281766	-0.45876	-1.66367	-0.393186	0.331437	-0.504088	-0.341936	-0.352214	-0.112126	-1.57936	0.544477	0.208661
-150.5	0.618888	1.48949	0.166789	0.471385	-0.312961	-0.540779	-1.42526	-0.314859	0.32068	-0.19474	-0.53032	-0.305903	-0.124257	-1.65594	0.538988	0.249771
-150	0.505145	1.40085	0.239217	0.520953	-0.338679	-0.547777	-1.34518	-0.421829	0.241496	-0.270837	-0.719316	-0.276465	-0.00585609	-1.73165	0.556533	0.163472
-149.5	0.466886	1.43384	0.233492	0.505724	-0.200962	-0.477345	-1.12908	-0.465708	0.18402	-0.464965	-0.714659	-0.205823	-0.079295	-1.63563	0.545809	0.408092
-149	0.465177	1.38304	0.209787	0.479211	-0.106087	-0.437902	-0.997363	-0.591691	0.225487	-0.577213	-0.418528	-0.251438	-0.274593	-1.53604	0.53385	0.448566
-148.5	0.427015	1.35443	0.143593	0.432334	-0.0671893	-0.560918	-1.14449	-0.556953	0.270167	-0.420824	-0.00323612	-0.102713	-0.261131	-1.58145	0.400583	0.395866
-148	0.414323	1.39277	0.0176787	0.467632	0.0352704	-0.616891	-1.22199	-0.523682	0.319321	-0.248676	-0.133544	-0.20977	-0.289224	-1.6706	0.311748	0.391674
-147.5	0.323552	1.33619	0.0541538	0.341462	-0.0105014	-0.631622	-1.09162	-0.596746	0.29496	-0.198666	-0.542148	-0.317099	-0.333823	-1.56646	0.24901	0.517693
-147	0.258831	1.1285	0.0870851	0.349585	-0.129983	-0.671437	-1.02611	-0.53574	0.364548	0.0378681	-0.881381	-0.372302	-0.391042	-1.6819	0.15253	0.488399
-146.5	0.364922	1.12985	0.191188	0.297865	-0.0909361	-0.700287	-0.972811	-0.40037	0.293475	0.400986	-0.931381	-0.313722	-0.356799	-1.7772	0.258213	0.406519
-146	0.298798	1.23629	0.114634	0.293659	-0.144884	-0.741249	-0.739776	-0.563463	0.332639	0.60023	-0.863006	-0.342611	-0.196534	-1.85934	0.447784	0.378299
-145.5	0.3663	1.32524	0.140384	0.266996	-0.134617	-0.747392	-0.747613	-0.58028	0.347151	0.478153	-0.636851	-0.426433	-0.274637	-1.83229	0.328058	0.401495
-145	0.200668	1.4287	0.0574584	0.237569	-0.275218	-0.815429	-0.823655	-0.71028	0.317269	0.474478	-0.410617	-0.469359	-0.288585	-1.61829	0.270017	0.509037
-144.5	0.143792	1.37009	-0.0223625	0.362631	-0.32967	-0.819834	-0.780235	-0.66465	0.290707	0.292749	-0.223648	-0.44813	-0.419343	-1.63808	0.143606	0.619275
-144	0.155048	1.42005	0.20031	0.506037	-0.290862	-0.777137	-0.68783	-0.593774	0.159314	0.0486619	-0.0947977	-0.354904	-0.363773	-1.76263	-0.00234454	0.574826
-143.5	0.189695	1.24947	0.278699	0.371078	-0.293942	-0.79908	-0.596763	-0.721788	0.249201	-0.14276	-0.026015	-0.370053	-0.278214	-1.96371	0.0833584	0.644088
-143	0.208552	1.31258	0.23547	0.407899	-0.18155	-0.918596	-0.714748	-0.608006	0.119006	-0.274486	-0.0617511	-0.42652	-0.382254	-1.95853	0.09354	0.721432
-142.5	0.180357	1.3881	0.0688803	0.494905	-0.050651	-0.875774	-0.588696	-0.475807	0.129485	-0.355923	-0.325735	-0.509457	-0.25799	-2.17139	-0.0077137	0.664332
-142	0.169418	1.33091	0.00406482	0.451164	-0.0484023	-0.782672	-0.634684	-0.525149	0.19318	-0.30172	-0.626081	-0.505789	-0.348721	-2.02601	-0.0220109	0.5703
-141.5	0.0178624	1.31421	-0.113098	0.425444	0.0788519	-0.815913	-0.530839	-0.57852	0.172968	-0.0370933	-0.712712	-0.501848	-0.340597	-1.83283	0.193313	0.41173
-141	-0.160923	1.33092	-0.199907	0.467678	0.122728	-0.925497	-0.505169	-0.636324	0.241326	0.0949604	-0.594891	-0.44298	-0.394088	-1.6801	0.20382	0.333535
-140.5	-0.115558	1.34844	-0.107972	0.415656	0.171623	-0.868785	-0.562603	-0.605082	0.366114	0.178939	-0.724008	-0.468687	-0.436812	-1.62158	0.190442	0.232486
-140	-0.0905784	1.30722	0.0237872	0.201426	0.248806	-0.966036	-0.658015	-0.614087	0.226672	0.262927	-0.776811	-0.465839	-0.435683	-1.55626	0.308194	0.280991
-139.5	-0.0128656	1.38495	-0.0155023	0.199822	0.0194348	-1.02202	-0.899077	-0.581868	0.236965	0.369588	-0.825855	-0.422843	-0.391054	-1.64969	0.239491	0.112369
-139	-0.0658968	1.31581	0.0757731	0.239497	0.0455534	-0.957688	-0.942143	-0.362729	0.147014	0.313723	-0.922969	-0.458954	-0.336593	-1.88091	0.342785	0.019464
-138.5	-0.0492185	1.36809	0.176942	0.154422	0.037925	-1.03996	-0.800693	-0.408498	-0.00276515	0.0702142	-0.958405	-0.482982	-0.358278	-2.05517	0.355907	0.141116
-138	-0.121306	1.23757	0.168209	0.15127	-0.0594947	-0.929285	-0.959078	-0.557085	-0.0136431	-0.161504	-0.994757	-0.529184	-0.472282	-1.98407	0.447927	0.184079
-137.5	-0.0594787	1.28925	0.0735398	0.142797	-0.073599	-0.876274	-0.899382	-0.604941	-0.152664	-0.186641	-0.900266	-0.611919	-0.516081	-1.83302	0.494064	0.277651
-137	-0.020065	0.98858	-0.172015	0.411196	-0.0561384	-0.935932	-0.75322	-0.774599	-0.183724	-0.0846975	-0.699457	-0.603087	-0.583695	-1.83182	0.502707	0.318561
-136.5	0.0864324	0.813835	-0.218942	0.414362	-0.14429	-0.796783	-0.875171	-0.797547	-0.0676644	-0.164957	-0.333127	-0.598002	-0.594032	-1.77084	0.539076	0.474381
-136	0.07226	0.959434	0.0127536	0.387136	-0.199091	-0.786346	-1.09796	-0.765173	-0.0340376	-0.275295	-0.204632	-0.670562	-0.517938	-1.70133	0.649534	0.606171
-135.5	0.0416597	0.890828	-0.0193634	0.432328	-0.0585866	-0.951487	-1.10001	-0.739687	0.0166132	-0.14538	-0.266251	-0.589933	-0.451097	-1.7837	0.540701	0.655679
-135	0.00372175	0.815161	0.0065981	0.507743	-0.0604094	-0.988797	-1.07575	-0.626556	-0.0343637	-0.221672	-0.405397	-0.417285	-0.376017	-1.9788	0.537728	0.556055
-134.5	-0.0226972	0.910116	-0.0953108	0.325408	0.132098	-1.06058	-0.992547	-0.758258	-0.222396	-0.412034	-0.621565	-0.539261	-0.423162	-1.85023	0.454554	0.432493
-134	-0.0901784	0.817116	-0.395879	0.454304	0.132417	-1.05894	-1.17221	-0.846867	-0.263132	-0.634856	-0.709848	-0.587386	-0.410803	-1.61533	0.397978	0.325459
-133.5	-0.076273	0.699825	-0.370733	0.497775	0.0536121	-0.959259	-1.21043	-0.889055	-0.184272	-1.11394	-0.840696	-0.627581	-0.340998	-1.48787	0.328996	0.196413
-133	-0.0619802	0.895141	-0.199597	0.495662	0.0431592	-0.940617	-1.20637	-0.853055	-0.148613	-1.3815	-0.768404	-0.67459	-0.55069	-1.35491	0.26457	0.0925087
-132.5	-0.121795	1.02357	-0.0622272	0.513603	0.0948774	-1.02236	-1.16153	-1.0174	-0.325743	-1.27911	-0.941685	-0.542033	-0.604152	-1.26548	0.311484	0.268583
-132	-0.138536	0.986591	-0.0632922	0.56888	0.191947	-1.13693	-1.30376	-0.946542	-0.453788	-1.11333	-0.837943	-0.554213	-0.531516	-1.3806	0.307689	0.309998
-131.5	-0.0276839	1.05131	0.157276	0.515538	0.32153	-1.23289	-1.22308	-0.922848	-0.395222	-0.854157	-0.927515	-0.66097	-0.492484	-1.52475	0.383135	0.328958
-131	0.0686086	0.9802	0.283833	0.482254	0.304848	-1.1744	-1.40243	-0.864209	-0.170667	-0.631638	-0.961048	-0.644821	-0.588913	-1.58977	0.428867	0.257597
-130.5	0.0088693	1.11035	0.176976	0.534773	0.153743	-1.09284	-1.5377	-0.789483	-0.229067	-0.395552	-1.01508	-0.656076	-0.408159	-1.64805	0.461984	0.321211
-130	-0.100888	1.15739	-0.067514	0.502246	0.198902	-1.08849	-1.53168	-0.875909	-0.172735	-0.309603	-1.16491	-0.640065	-0.41502	-1.62366	0.461998	0.188388
-129.5	-0.116696	1.06845	-0.166463	0.624618	0.196502	-1.12495	-1.27876	-1.04743	-0.0507971	-0.145295	-1.2978	-0.644964	-0.582586	-1.36981	0.489008	0.262804
-129	-0.110854	0.940837	-0.184316	0.636793	0.0858324	-1.11231	-1.23342	-1.1236	-0.123038	-0.0399262	-1.20268	-0.534304	-0.724658	-1.24699	0.513725	0.275364
-128.5	-0.132646	0.795267	-0.233041	0.747576	0.0337443	-1.14563	-1.24466	-1.07658	-0.259695	0.118051	-1.08601	-0.527255	-0.785028	-1.04159	0.422721	0.48998
-128	-0.195392	0.743034	-0.174223	0.795344	0.0920307	-1.23122	-1.32636	-1.10232	-0.328628	0.487396	-0.799303	-0.577938	-0.774338	-1.13987	0.37005	0.467593
-127.5	-0.160355	0.678895	0.00784324	0.757903	0.0156363	-1.18444	-1.13214	-1.17782	-0.211058	0.44276	-0.724262	-0.701778	-0.792562	-1.0909	0.336806	0.587657
-127	-0.184172	0.578946	0.0431669	0.643599	-0.184497	-1.29931	-1.36854	-1.06881	-0.232848	0.13554	-0.816257	-0.690544	-0.812835	-1.17315	0.311337	0.524656
-126.5	-0.203367	0.711005	-0.165524	0.570857	-0.198206	-1.36116	-1.39748	-1.15981	-0.342289	-0.183586	-0.884593	-0.732716	-0.781579	-1.19164	0.318408	0.577488
-126	-0.355279	0.702024	-0.353118	0.586423	-0.174554	-1.54162	-1.2949	-1.21544	-0.519865	-0.397226	-1.05825	-0.715458	-0.790801	-1.24319	0.351773	0.364523
-125.5	-0.401998	0.539063	-0.36691	0.573483	-0.0986008	-1.44654	-1.31984	-1.07512	-0.442911	-0.629244	-1.16339	-0.68611	-0.896908	-0.954559	0.205031	0.295504
-125	-0.36124	0.364547	-0.376191	0.585643	0.0808216	-1.49599	-1.23162	-1.18734	-0.421173	-0.708158	-1.1508	-0.703486	-1.02431	-0.873734	0.00609363	0.37004
-124.5	-0.396598	0.446713	-0.228137	0.617586	0.167978	-1.4718	-1.16309	-1.06322	-0.451349	-0.692408	-0.880531	-0.782513	-0.936478	-0.949073	0.113897	0.38169
-124	-0.458778	0.448431	-0.112198	0.622425	0.189679	-1.52145	-1.03103	-1.03201	-0.652965	-0.679581	-0.736612	-0.809196	-0.979169	-1.1592	0.0688634	0.250743
-123.5	-0.520664	0.608531	0.11131	0.519527	0.386738	-1.58152	-1.13626	-1.15261	-0.667476	-0.534524	-0.466861	-0.847141	-0.977011	-1.23575	0.0125681	0.159432
-123	-0.498522	0.693825	0.221755	0.468579	0.333758	-1.66187	-1.30147	-1.20318	-0.72362	-0.54916	-0.245533	-0.897265	-1.0254	-1.25166	0.0443935	0.213166
-122.5	-0.457708	0.667529	-0.0233897	0.456678	0.328801	-1.58753	-1.21932	-1.07307	-0.657371	-0.66846	-0.477653	-0.955962	-1.06135	-1.32745	0.0552138	0.088285
-122	-0.476584	0.706519	-0.21048	0.54124	0.28993	-1.4901	-1.35713	-1.12286	-0.582296	-0.791012	-0.969823	-0.856546	-1.08814	-1.12732	0.0412167	0.210662
-121.5	-0.48568	0.794614	-0.205758	0.531542	0.301958	-1.51512	-1.22009	-1.3022	-0.510922	-0.985588	-0.845715	-0.895259	-0.98337	-0.908535	0.0306142	0.143509
-121	-0.516446	0.789215	-0.282631	0.599409	0.4751	-1.50692	-1.27523	-1.21454	-0.470889	-1.1966	-0.922054	-0.944039	-0.917623	-0.725692	0.0701979	0.0807996
-120.5	-0.437707	0.664635	-0.257377	0.478875	0.582063	-1.48799	-1.45995	-1.10487	-0.49585	-1.25151	-1.02975	-1.03349	-0.866332	-0.696331	0.0452629	0.0136236
-120	-0.517603	0.74202	-0.000144971	0.381545	0.738014	-1.54338	-1.51525	-1.20522	-0.486653	-1.04472	-0.983573	-1.22307	-0.789418	-0.681641	0.0980003	0.0787389
-119.5	-0.605193	0.660512	0.0997003	0.303573	0.750854	-1.63613	-1.6501	-1.21862	-0.602795	-0.491984	-0.793983	-1.27571	-0.916114	-0.86751	0.261577	0.014278
-119	-0.545642	0.748433	-0.0148518	0.275332	0.777444	-1.61944	-1.51685	-1.07169	-0.809499	-0.241815	-1.10304	-1.28232	-0.947969	-1.1331	0.468401	-0.000514029
-118.5	-0.451697	0.683732	-0.23092	0.19872	0.582385	-1.70423	-1.32342	-1.21087	-0.781914	-0.22749	-1.33765	-1.18153	-1.00915	-1.17421	0.476398	0.0143729
-118	-0.415727	0.575938	-0.227854	0.189272	0.481153	-1.64172	-1.32117	-1.10839	-0.71724	-0.217401	-1.6263	-1.0824	-1.04124	-1.10964	0.355592	0.123618
-117.5	-0.426867	0.609947	-0.263855	0.278268	0.528092	-1.75712	-1.22844	-0.985736	-0.608554	-0.354952	-1.6999	-1.14904	-1.07498	-1.04942	0.177751	0.180902
-117	-0.491605	0.531428	-0.210489	0.279698	0.589353	-1.58757	-1.07394	-1.09692	-0.489534	-0.54576	-1.27142	-1.24714	-1.07644	-0.915716	0.00542733	0.314334
-116.5	-0.369643	0.594697	-0.0804085	0.293985	0.433722	-1.48078	-1.01748	-0.989357	-0.523576	-0.70786	-0.869256	-1.08184	-1.15075	-0.868892	0.120832	0.219332
-116	-0.446281	0.572562	-0.0573567	0.288917	0.443327	-1.59455	-1.14399	-0.985266	-0.537828	-0.809426	-0.501201	-1.17884	-1.10985	-0.72166	0.0620698	0.154324
-115.5	-0.399221	0.678701	-0.0856177	0.234333	0.266395	-1.61856	-1.23801	-1.05566	-0.563305	-0.601042	-0.482777	-1.09124	-0.910482	-0.885688	-0.0556018	0.208492
-115	-0.465165	0.62192	-0.220084	0.124603	0.381862	-1.70239	-1.31481	-1.03513	-0.540987	-0.35767	-0.680465	-1.00984	-0.913683	-1.08307	-0.149282	0.137806
-114.5	-0.476804	0.569443	-0.18962	0.0602028	0.491999	-1.64736	-1.21154	-1.06628	-0.483359	-0.202335	-0.873312	-0.985308	-0.907263	-1.03566	-0.240361	0.14217
-114	-0.56228	0.792736	-0.115801	0.051456	0.392467	-1.63741	-1.21881	-1.23279	-0.527484	-0.30146	-1.14123	-1.12202	-0.863363	-0.848309	-0.300229	0.243715
-113.5	-0.54047	0.950223	-0.132184	0.0813985	0.247067	-1.62135	-1.09399	-1.15373	-0.730191	-0.487397	-1.28402	-0.952011	-0.943554	-0.719391	-0.26091	0.15963
-113	-0.491212	0.842003	-0.282489	0.0963904	0.247379	-1.62389	-0.993048	-1.20931	-0.507568	-0.851633	-1.28011	-0.925179	-1.03179	-0.66896	-0.277485	0.103135
-112.5	-0.416709	0.598765	-0.298107	0.240811	0.173841	-1.67233	-1.11431	-1.21165	-0.669237	-0.949602	-1.21164	-1.05085	-0.947901	-0.668892	-0.264871	0.219462
-112	-0.364312	0.549395	-0.16103	0.262249	0.152994	-1.60812	-1.16879	-1.25696	-0.708782	-0.855636	-0.971379	-1.07214	-1.02298	-0.770056	-0.250285	0.289872
-111.5	-0.320379	0.678749	-0.201862	0.157063	0.25171	-1.73391	-1.21166	-1.29323	-0.660725	-0.359084	-0.904927	-1.02928	-1.00893	-0.862032	-0.217696	0.13048
-111	-0.378864	0.72112	-0.135394	0.0549368	0.321105	-1.69677	-1.0795	-1.27246	-0.635901	0.0599626	-1.03815	-1.01574	-1.03227	-1.07321	-0.102245	0.154903
-110.5	-0.46139	0.771942	-0.127414	0.1238	0.543211	-1.61281	-1.14285	-1.17622	-0.621819	0.012631	-1.12442	-1.11196	-0.979038	-1.12565	0.021604	0.104265
-110	-0.404926	0.871259	-0.318702	0.234205	0.565693	-1.37572	-1.19322	-1.17999	-0.708344	-0.166626	-1.27847	-1.11201	-0.86236	-1.11564	-0.0630382	0.0948693
-109.5	-0.426639	0.782702	-0.313229	0.409027	0.585334	-1.42334	-1.06685	-1.20561	-0.630084	-0.22226	-1.36123	-0.975424	-0.861659	-1.03261	-0.0786278	0.203177
-109	-0.520423	0.76361	-0.380895	0.325286	0.4134	-1.54048	-0.954557	-1.22144	-0.674741	-0.266008	-1.18075	-0.930049	-0.838577	-0.914356	-0.211433	0.158956
-108.5	-0.580975	0.737121	-0.315593	0.349859	0.236115	-1.52495	-0.965262	-1.20556	-0.765602	-0.375202	-1.13014	-0.852279	-1.02825	-0.88522	-0.300865	0.183931
-108	-0.51055	0.649167	-0.279014	0.210352	0.126117	-1.39348	-0.921999	-1.28935	-0.858111	-0.612921	-0.991598	-0.850974	-1.07966	-0.954969	-0.476174	0.199226
-107.5	-0.555797	0.541037	-0.17641	0.108598	0.0387998	-1.41638	-0.947014	-1.34303	-0.689628	-0.843044	-0.896508	-0.864524	-0.996583	-0.910046	-0.472319	0.269123
-107	-0.565472	0.522223	-0.209623	-0.000628131	0.0540099	-1.54794	-0.874733	-1.33783	-0.669816	-0.959245	-0.961598	-0.855027	-0.873936	-0.977263	-0.386846	0.275468
-106.5	-0.572469	0.571759	-0.259509	-0.0522559	0.125115	-1.64537	-0.801358	-1.42082	-0.793969	-1.01332	-1.19821	-0.922759	-0.955739	-1.08194	-0.337423	0.220518
-106	-0.597026	0.602397	-0.309206	0.0301763	0.216107	-1.61592	-0.556822	-1.3762	-0.855114	-1.0849	-1.52917	-0.877795	-0.795837	-1.04268	-0.251833	0.281901
-105.5	-0.648151	0.773914	-0.426081	-0.0193858	0.234294	-1.47486	-0.605062	-1.51718	-0.705814	-0.915893	-1.60656	-0.892751	-0.773711	-1.01714	-0.264644	0.271491
-105	-0.705068	0.791943	-0.393273	0.01196	0.181424	-1.49524	-0.587673	-1.53355	-0.869532	-0.416798	-1.50593	-0.996076	-0.865905	-0.881891	-0.202551	0.176414
-104.5	-0.715622	0.781056	-0.436155	0.035399	0.14368	-1.53027	-0.522106	-1.41963	-0.826141	-0.179533	-1.30133	-1.01034	-0.904256	-0.785481	0.0302405	0.142776
-104	-0.696958	0.753493	-0.419822	0.102571	0.0390339	-1.45897	-0.533467	-1.27272	-0.96646	0.206239	-1.21647	-0.942552	-0.851255	-0.940439	0.277959	0.0407401
-103.5	-0.68454	0.756199	-0.292392	-0.0731332	0.118097	-1.58177	-0.413819	-1.16775	-0.995089	0.434275	-0.920369	-0.732021	-0.865074	-1.10761	0.44322	0.0620899
-103	-0.624217	0.751328	-0.196975	-0.13333	0.178297	-1.64061	-0.382121	-1.41784	-0.989458	0.668377	-0.958012	-0.935832	-0.764643	-1.21412	0.478854	-0.069832
-102.5	-0.638043	0.757919	-0.120504	-0.175615	0.308815	-1.60487	-0.323795	-1.31525	-0.887352	0.67489	-1.03205	-1.00393	-0.628049	-1.32996	0.427964	-0.148364
-102	-0.689688	0.566332	-0.269952	-0.128644	0.31441	-1.63197	-0.32559	-1.27355	-0.891725	0.47267	-1.2943	-1.07514	-0.611979	-1.28756	0.528142	-0.17743
-101.5	-0.839121	0.365773	-0.327393	-0.0208714	0.26884	-1.56024	-0.336761	-1.35978	-0.884643	0.14844	-1.29886	-1.18332	-0.550215	-1.07461	0.643709	-0.164038
-101	-0.799928	0.416869	-0.366	-0.0150264	0.255694	-1.4802	-0.2146	-1.25127	-0.932473	-0.226927	-1.15139	-1.03582	-0.485107	-0.916552	0.447924	-0.312364
-100.5	-0.792005	0.318952	-0.425091	-0.0861068	0.164399	-1.49087	-0.378684	-1.21188	-0.999005	-0.495298	-1.18655	-1.04738	-0.747289	-0.763921	0.393546	-0.265702
-100	-0.760765	0.272345	-0.126758	-0.202531	0.0624051	-1.52447	-0.560827	-1.25812	-0.916101	-0.640156	-0.894923	-1.16059	-0.819243	-0.658516	0.400701	-0.351847
-99.5	-0.726626	0.18315	-0.268107	-0.16751	-0.112269	-1.56788	-0.706164	-1.25022	-1.05223	-0.560897	-0.694248	-1.12403	-0.774419	-0.732288	0.34639	-0.267395
-99	-0.61659	0.153245	-0.336929	-0.179233	-0.106144	-1.6046	-0.748504	-1.30446	-0.953277	-0.369091	-0.987932	-1.14787	-0.563798	-0.956782	0.458919	-0.229812
-98.5	-0.649388	0.234942	-0.340202	-0.233119	-0.148454	-1.58449	-0.752464	-1.23022	-0.916542	-0.339861	-1.29655	-1.09618	-0.507242	-0.952948	0.562516	-0.21551
-98	-0.455078	0.165187	-0.276605	-0.355996	-0.30312	-1.53626	-0.588968	-1.31318	-0.78146	-0.478806	-1.46148	-1.1501	-0.41408	-0.956985	0.497167	-0.166843
-97.5	-0.569857	0.101905	-0.481627	-0.133736	-0.269603	-1.54038	-0.517099	-1.40832	-0.947889	-0.735955	-1.50143	-1.24412	-0.401905	-0.907005	0.394436	-0.255163
-97	-0.621597	0.183476	-0.571202	-0.0860491	-0.130085	-1.42155	-0.518657	-1.38698	-1.0549	-1.07135	-1.31597	-1.21473	-0.471617	-0.926106	0.293135	-0.132694
-96.5	-0.618201	0.283059	-0.604887	-0.0768374	0.00242793	-1.43112	-0.513521	-1.33213	-1.01331	-1.38158	-0.968518	-1.25451	-0.499458	-0.84854	0.306551	-0.18394
-96	-0.660171	0.254925	-0.627794	-0.00946577	-0.0812251	-1.45439	-0.728266	-1.47908	-1.05772	-1.24853	-0.703543	-1.17857	-0.540221	-0.721396	0.122977	-0.115958
-95.5	-0.537319	0.230563	-0.364212	0.00220935	-0.170468	-1.39766	-0.893225	-1.42995	-1.16369	-1.00088	-0.880128	-1.12819	-0.475816	-0.724967	-0.0132176	-0.0284848
-95	-0.551153	0.0698881	-0.44106	-0.087284	-0.348526	-1.5516	-0.822423	-1.52471	-1.05063	-0.812039	-1.32675	-1.1911	-0.494456	-0.917985	-0.080472	-0.018355
-94.5	-0.533529	0.047967	-0.36721	-0.102563	-0.377111	-1.57084	-0.682854	-1.55623	-0.981848	-0.790123	-1.77028	-1.07308	-0.509098	-1.0658	-0.00684517	0.0826814
-94	-0.546887	0.0325366	-0.677839	-0.21665	-0.372661	-1.54829	-0.681047	-1.521	-1.04726	-0.731163	-1.70202	-1.19351	-0.400472	-0.917323	0.0411029	0.118604
-93.5	-0.591691	0.18428	-0.815715	-0.269488	-0.380201	-1.35231	-0.583351	-1.46608	-1.12073	-0.557111	-1.44812	-1.2524	-0.531575	-0.82966	0.0847574	0.00338546
-93	-0.61489	0.182668	-0.735046	-0.196165	-0.255889	-1.21016	-0.458178	-1.42326	-0.991954	-0.50421	-1.32889	-1.24425	-0.514677	-0.659702	-0.0312806	-0.0834996
-92.5	-0.618556	0.333994	-0.634737	-0.225771	-0.151826	-1.36544	-0.575219	-1.46451	-1.02383	-0.706057	-1.19423	-1.18348	-0.550779	-0.46841	-0.0530862	0.0235138
-92	-0.455455	0.335257	-0.545365	-0.309733	-0.0145322	-1.34516	-0.771662	-1.49505	-1.18322	-0.931107	-0.865507	-1.09022	-0.526159	-0.530441	-0.0296446	0.0657129
-91.5	-0.336531	0.283718	-0.527663	-0.405088	0.00710475	-1.46961	-0.979151	-1.45374	-1.14636	-1.14264	-0.806862	-1.10589	-0.38355	-0.631774	-0.0671615	-0.0539934
-91	-0.195651	0.179986	-0.468821	-0.468947	-0.155581	-1.41038	-1.02237	-1.5378	-0.999668	-1.25882	-0.881216	-1.03169	-0.330715	-0.621708	-0.0659583	-0.122942
-90.5	-0.2199	0.394484	-0.552258	-0.283955	-0.10942	-1.40007	-0.92279	-1.48188	-1.14946	-1.33689	-0.863857	-1.05684	-0.292266	-0.684141	-0.0835656	-0.283956
-90	-0.294602	0.348179	-0.611188	-0.142191	-0.120518	-1.38147	-0.838084	-1.49548	-1.21112	-1.22374	-0.854996	-1.11273	-0.238073	-0.781397	-0.0814343	-0.241261
-89.5	-0.209202	0.394034	-0.664901	-0.0376601	-0.0726885	-1.2497	-0.642942	-1.60742	-1.09689	-1.0491	-0.942882	-1.21741	-0.162852	-0.699482	-0.0767593	-0.0891488
-89	-0.205992	0.517939	-0.709846	-0.0765644	-0.177189	-1.21915	-0.697848	-1.68676	-0.988977	-0.707864	-1.04125	-1.13201	-0.277828	-0.432487	-0.258901	-0.224179
-88.5	-0.279047	0.451219	-0.780322	-0.00467511	-0.173136	-1.18671	-0.889484	-1.51302	-0.909729	-0.54879	-1.0551	-0.924768	-0.29063	-0.463387	-0.312732	-0.207131
-88	-0.32694	0.301232	-0.72006	0.08307	-0.188834	-1.21235	-0.871685	-1.49685	-0.897233	-0.375977	-1.18609	-0.983809	-0.35305	-0.347771	-0.368575	-0.0819807
-87.5	-0.403651	0.285988	-0.717172	0.0296067	-0.221011	-1.20026	-0.953269	-1.4208	-1.00556	-0.344803	-1.1023	-1.02204	-0.549014	-0.320012	-0.291844	0.0514139
-87	-0.35614	0.436595	-0.663038	-0.17594	-0.22886	-1.32524	-0.990077	-1.28465	-1.20502	-0.249049	-1.08167	-0.937076	-0.517889	-0.372646	-0.103136	-0.0408127
-86.5	-0.369006	0.625889	-0.683263	-0.23108	-0.335953	-1.28338	-1.00014	-1.18991	-1.32616	-0.281254	-1.08897	-0.889464	-0.329489	-0.497698	0.057284	0.00422996
-86	-0.213069	0.575897	-0.789312	-0.408865	-0.355441	-1.28394	-0.763916	-1.17567	-1.35078	-0.284809	-1.21299	-0.940494	-0.576626	-0.459685	0.206463	0.06554
-85.5	-0.302981	0.540366	-0.768898	-0.192402	-0.28968	-1.30135	-0.736862	-1.21688	-1.19117	-0.0747045	-1.12265	-1.00491	-0.625176	-0.450322	0.200235	0.132167
-85	-0.244141	0.513764	-0.77441	-0.147356	-0.408262	-1.27029	-0.726322	-1.25252	-1.12551	0.125518	-0.957723	-1.09837	-0.566185	-0.298821	0.22413	0.182035
-84.5	-0.164354	0.509824	-0.663647	-0.124207	-0.509559	-1.27732	-0.607919	-1.22095	-1.16936	0.0778011	-0.787743	-1.03216	-0.565905	-0.297534	0.355663	0.0735961
-84	-0.143224	0.472511	-0.624276	-0.210517	-0.658351	-1.23964	-0.514188	-1.13591	-1.17998	0.20969	-0.855264	-0.946636	-0.693346	-0.546348	0.319277	-0.108307
-83.5	-0.0895706	0.586068	-0.536717	-0.268929	-0.810207	-1.24006	-0.528402	-1.19814	-1.10416	0.131924	-0.820459	-0.853967	-0.653532	-0.703531	0.230579	0.115199
-83	-0.0688499	0.635246	-0.50894	-0.348166	-0.84785	-1.30494	-0.613731	-1.2897	-1.02956	-0.0870712	-0.535281	-0.999481	-0.438207	-0.64323	0.290358	0.150043
-82.5	-0.086174	0.594844	-0.531001	-0.415212	-0.834589	-1.26357	-0.634594	-1.3099	-1.061	-0.198606	-0.585872	-0.973442	-0.312884	-0.685333	0.242147	-0.0308652
-82	-0.180581	0.505456	-0.576171	-0.319924	-0.753255	-1.31636	-0.603829	-1.3372	-0.991181	-0.434866	-1.09288	-0.942027	-0.406856	-0.603847	0.235476	0.128508
-81.5	-0.149345	0.364501	-0.604392	-0.333521	-0.600024	-1.20596	-0.561568	-1.37599	-1.03296	-0.60526	-1.00917	-0.908804	-0.43323	-0.508284	0.296443	0.136604
-81	-0.136576	0.278585	-0.622283	-0.306939	-0.527089	-1.22393	-0.550528	-1.30947	-1.03734	-0.456759	-0.869456	-0.898105	-0.417668	-0.305721	0.24506	-0.026652
-80.5	-0.195838	0.222449	-0.667637	-0.383366	-0.540815	-1.21747	-0.681399	-1.27101	-1.14451	-0.307589	-0.748222	-0.926426	-0.26087	-0.232206	0.244023	-0.13254
-80	-0.110072	0.243897	-0.511684	-0.44198	-0.622853	-1.25782	-0.860378	-1.2062	-1.12905	-0.356939	-0.427694	-0.915311	-0.327495	-0.172766	0.0452341	-0.0688711
-79.5	-0.113128	0.273228	-0.658163	-0.468317	-0.646295	-1.32501	-0.995431	-1.06826	-1.20926	-0.367979	-0.170134	-0.96042	-0.14913	-0.273203	-0.0921618	-0.119617
-79	-0.00920375	0.499015	-0.624907	-0.564924	-0.658651	-1.22816	-0.94003	-1.10327	-1.3228	-0.164912	-0.263899	-1.03134	-0.0635803	-0.446256	-0.221349	-0.11078
-78.5	-0.00500478	0.544977	-0.595214	-0.622843	-0.496094	-1.24086	-0.89386	-1.03928	-1.25774	0.0924092	-0.346893	-1.13026	0.011697	-0.342932	-0.197574	-0.110741
-78	-0.0271025	0.462552	-0.58356	-0.654531	-0.53588	-1.19969	-0.884826	-1.06124	-1.22718	0.378333	-0.511032	-1.00063	-0.0173537	-0.327745	-0.211588	0.0815383
-77.5	0.0287923	0.508159	-0.716255	-0.515066	-0.62346	-1.15387	-0.767545	-1.12618	-1.06042	0.375839	-0.692222	-0.957195	-0.220992	-0.394599	-0.117878	-0.0479089
-77	-0.0506034	0.499246	-0.642924	-0.325818	-0.693571	-1.15701	-0.722043	-1.10312	-1.02996	0.452111	-0.868815	-1.0503	-0.298662	-0.38443	-0.134577	-0.0373933
-76.5	0.0734918	0.532975	-0.502279	-0.259581	-0.561909	-1.1566	-0.765265	-1.03487	-0.933984	0.64793	-0.731081	-1.10976	-0.407982	-0.344533	-0.162516	-0.0569203
-76	0.142728	0.558556	-0.296787	-0.384749	-0.506263	-1.18871	-1.09223	-1.05709	-0.961154	0.66833	-0.627909	-0.92516	-0.353802	-0.303294	-0.107249	0.019227
-75.5	0.186303	0.710247	-0.311648	-0.420731	-0.367548	-1.27861	-1.01544	-0.9032	-1.10133	0.900955	-0.605753	-0.895571	-0.188749	-0.465179	-0.0792262	0.0120846
-75	0.265591	0.618977	-0.357007	-0.441389	-0.265989	-1.21092	-1.04463	-0.948121	-0.981408	0.822049	-0.733873	-0.737267	-0.196515	-0.543056	-0.0796167	0.0559646
-74.5	0.225982	0.742131	-0.27534	-0.507864	-0.266731	-1.1412	-1.02128	-1.04349	-1.08646	0.416175	-0.946697	-0.728805	-0.26694	-0.39426	0.0180949	-0.00597986
-74	0.231415	0.78666	-0.352018	-0.470784	-0.315796	-1.13851	-1.13612	-1.07329	-1.18247	-0.100318	-1.00556	-0.733392	-0.263105	-0.18642	0.0692375	0.0567802
-73.5	0.155375	0.715354	-0.603094	-0.567331	-0.454695	-1.03479	-1.03982	-1.11127	-1.13523	-0.579154	-1.02436	-0.834373	-0.372138	-0.102818	0.0888452	-0.00545376
-73	0.157445	0.844125	-0.688003	-0.579755	-0.594927	-0.937019	-1.19658	-1.21394	-1.09496	-0.758467	-1.20066	-0.778046	-0.399654	-0.0474158	0.1037	-0.00107246
-72.5	0.104044	0.999332	-0.525612	-0.48517	-0.630145	-1.04076	-1.43411	-1.19966	-1.05272	-0.854325	-1.18502	-0.733569	-0.513413	0.0514921	0.163043	0.00508854
-72	0.0695905	1.01259	-0.553857	-0.57127	-0.757414	-0.96303	-1.47065	-1.12264	-0.941015	-0.858848	-0.943761	-0.803183	-0.393021	-0.0184414	0.296821	0.126723
-71.5	0.162902	0.775747	-0.540142	-0.583894	-0.74653	-0.97462	-1.52459	-1.08812	-1.04487	-0.777707	-0.932247	-0.68496	-0.266351	-0.235379	0.328675	0.183214
-71	0.322674	0.671139	-0.491672	-0.55287	-0.553221	-1.07682	-1.64897	-1.07513	-0.944979	-0.589353	-0.953303	-0.642005	-0.278114	-0.297452	0.389361	0.206945
-70.5	0.294551	0.483148	-0.462373	-0.518649	-0.514526	-1.04812	-1.63321	-1.06775	-1.02078	-0.385201	-0.859853	-0.681249	-0.139926	-0.321817	0.438966	0.208011
-70	0.178527	0.243786	-0.491671	-0.320905	-0.402757	-0.965972	-1.41856	-1.05136	-1.05181	-0.406634	-1.04072	-0.576509	-0.173919	-0.343939	0.343161	0.00342229
-69.5	0.291702	0.377819	-0.33664	-0.337488	-0.365358	-0.801661	-1.19315	-1.06081	-1.04722	-0.402076	-1.18624	-0.560588	-0.232736	-0.319525	0.319819	-0.19511
-69	0.113081	0.258704	-0.257625	-0.397576	-0.391668	-0.834049	-1.15229	-1.16153	-0.939308	-0.358645	-0.879561	-0.542943	-0.316478	-0.129562	0.138056	-0.109961
-68.5	0.0871793	0.287057	-0.27853	-0.404244	-0.615014	-0.870813	-1.21327	-1.16305	-0.930282	-0.236418	-0.766691	-0.610295	-0.383334	-0.132439	-0.0377164	-0.0204513
-68	0.137591	0.34546	-0.408599	-0.379906	-0.733672	-0.85262	-1.24246	-1.17764	-0.709445	0.0519502	-0.607778	-0.464051	-0.461434	-0.263163	-0.410353	0.180703
-67.5	0.189238	0.35559	-0.471497	-0.361878	-0.811649	-0.932616	-1.37525	-1.17918	-0.612927	-0.0717495	-0.635599	-0.466622	-0.51856	-0.331734	-0.503861	0.256157
-67	0.240155	0.301603	-0.455241	-0.477657	-0.896073	-0.951923	-1.4517	-0.997895	-0.655511	-0.388948	-0.864419	-0.589226	-0.52149	-0.317286	-0.503588	0.0806662
-66.5	0.257106	0.442545	-0.429845	-0.34671	-0.814946	-1.03621	-1.34181	-0.992594	-0.805674	-0.415866	-1.09188	-0.649611	-0.424701	-0.300203	-0.342598	0.136095
-66	0.233417	0.508835	-0.508173	-0.404948	-0.697622	-1.05198	-1.17954	-0.979362	-0.84486	-0.605169	-1.42193	-0.63832	-0.240239	-0.562169	-0.420221	0.306889
-65.5	0.202629	0.544575	-0.609294	-0.53086	-0.65917	-0.980022	-1.2086	-1.01027	-0.921607	-1.10854	-1.62793	-0.724132	-0.296937	-0.401925	-0.45746	0.326135
-65	0.175221	0.611965	-0.601602	-0.499226	-0.684251	-0.960355	-1.13547	-0.990489	-0.933255	-1.53798	-1.55085	-0.744289	-0.273693	-0.248504	-0.292933	0.257487
-64.5	0.224707	0.570542	-0.541572	-0.332452	-0.745166	-0.904081	-1.1463	-0.761656	-0.88515	-1.53171	-1.11314	-0.762522	-0.225529	-0.233412	-0.356476	0.160983
-64	0.150623	0.549679	-0.45098	-0.39673	-0.61495	-0.96967	-1.20061	-0.685627	-0.910327	-1.22484	-0.963778	-0.734489	-0.192509	-0.334516	-0.268431	0.145195
-63.5	0.171987	0.508614	-0.466681	-0.406181	-0.608371	-1.10425	-1.26396	-0.638678	-0.91544	-0.859473	-0.882841	-0.79582	-0.144564	-0.341696	-0.122251	0.034147
-63	0.328683	0.559956	-0.419424	-0.419373	-0.787308	-1.0802	-1.29896	-0.711724	-0.897864	-0.688061	-0.879228	-0.760162	0.0381992	-0.509831	-0.148091	0.0360993
-62.5	0.254176	0.349383	-0.556803	-0.549937	-0.908655	-1.06059	-1.28069	-0.711202	-1.16904	-0.409779	-0.826534	-0.920119	0.147737	-0.503981	-0.0466522	0.016011
-62	0.156943	0.281025	-0.582215	-0.418459	-1.06585	-1.01352	-1.13575	-0.552228	-1.1302	-0.122895	-0.972837	-0.983545	0.192672	-0.473154	-0.0347777	-0.0608689
-61.5	0.290585	0.281839	-0.391145	-0.521232	-1.02896	-1.03618	-1.07659	-0.672398	-1.09983	-0.126365	-1.13571	-0.956154	0.211199	-0.413963	0.00973079	-0.143269
-61	0.143225	0.143784	-0.42026	-0.43377	-0.887166	-0.906796	-1.21586	-0.677775	-1.02883	-0.105335	-0.944133	-0.758691	0.120149	-0.266785	-0.0064893	-0.244727
-60.5	0.12102	0.154248	-0.385092	-0.599089	-0.734362	-0.916374	-1.35947	-0.542076	-1.03207	0.0615198	-0.866688	-0.692068	-0.107023	-0.241551	-0.145758	-0.130365
-60	0.133283	0.252206	-0.49054	-0.607213	-0.697793	-1.07776	-1.35889	-0.640656	-1.11334	0.157174	-0.673554	-0.937013	-0.347163	-0.115689	-0.230875	0.0148408
-59.5	0.134851	0.380463	-0.469406	-0.734628	-0.600029	-1.17856	-1.31825	-0.685447	-1.0425	-0.0175645	-0.716884	-1.06988	-0.479132	-0.205545	-0.498186	-0.100525
-59	0.128239	0.515432	-0.651538	-0.724576	-0.375717	-1.1716	-1.1629	-0.668695	-0.994651	-0.338611	-0.936166	-1.00409	-0.313986	-0.433974	-0.724091	-0.245283
-58.5	0.198788	0.535687	-0.594859	-0.700737	-0.322112	-1.18053	-1.02847	-0.733599	-0.950764	-0.561307	-0.980441	-0.875742	-0.282775	-0.528315	-0.624983	-0.328269
-58	0.317639	0.540137	-0.546477	-0.706187	-0.233093	-1.22434	-0.846358	-0.598512	-0.943754	-0.574024	-1.07653	-0.939592	-0.14617	-0.536305	-0.614521	-0.185762
-57.5	0.239876	0.415105	-0.521181	-0.694348	-0.228101	-1.22134	-0.753871	-0.51843	-0.986922	-0.543604	-0.900836	-1.04816	0.0106478	-0.64692	-0.379087	-0.0804722
-57	0.267568	0.346662	-0.3571	-0.54856	-0.341403	-1.1219	-0.706735	-0.586491	-0.889766	-0.586324	-0.815205	-0.972641	0.00331075	-0.549492	-0.331885	-0.0465266
-56.5	0.323523	0.208595	-0.310252	-0.518426	-0.478802	-1.07058	-0.835039	-0.608977	-0.779305	-0.698211	-0.61522	-0.983344	0.0327993	-0.298287	-0.215712	-0.0111554
-56	0.370901	0.184789	-0.323857	-0.439216	-0.630323	-1.14344	-1.12671	-0.703415	-0.684946	-0.671522	-0.57627	-0.932375	-0.00648471	-0.361289	-0.107823	-0.00584644
-55.5	0.244763	0.265466	-0.283484	-0.567184	-0.690535	-1.09699	-1.00736	-0.560258	-0.791544	-0.79816	-0.748833	-0.984456	0.0355263	-0.515752	-0.131686	-0.0587263
-55	0.200306	0.302667	-0.254108	-0.540956	-0.847249	-1.1145	-1.05305	-0.627452	-0.819084	-0.815338	-1.22172	-0.909961	0.0999099	-0.629238	-0.0551746	-0.0583051
-54.5	0.239037	0.207662	-0.305392	-0.615222	-0.85491	-1.09355	-0.935997	-0.645993	-0.932155	-0.759382	-1.46109	-0.987643	0.126515	-0.680832	0.053956	-0.204045
-54	0.236626	0.144566	-0.42725	-0.640239	-0.736807	-1.08954	-0.82154	-0.76626	-0.985315	-0.454698	-1.55936	-1.23186	0.13663	-0.573814	-0.0590364	-0.222487
-53.5	0.300946	0.114588	-0.362929	-0.57724	-0.692866	-1.0317	-0.687435	-0.773304	-1.00045	0.0572157	-1.59584	-1.12317	0.2483	-0.358951	-0.289754	-0.389865
-53	0.286966	0.192273	-0.237552	-0.698638	-0.595655	-1.01525	-0.82383	-0.701002	-0.856077	0.291529	-1.80884	-1.08898	0.276018	-0.353336	-0.469126	-0.467523
-52.5	0.192183	0.181245	0.0166515	-0.680543	-0.644012	-1.0293	-0.877333	-0.854692	-0.711672	0.467756	-1.66502	-1.08908	0.15104	-0.39291	-0.655612	-0.477383
-52	0.251179	0.147616	0.179837	-0.653002	-0.635244	-1.03473	-1.01403	-0.897471	-0.804638	0.433894	-1.21008	-1.14072	0.21845	-0.435836	-0.700885	-0.326084
-51.5	0.281958	0.101494	0.229537	-0.705566	-0.715715	-1.11632	-1.02908	-0.903714	-0.848841	0.471042	-0.927039	-1.05112	0.218192	-0.440514	-0.511784	-0.352651
-51	0.326812	0.374305	0.0663321	-0.64317	-0.727963	-1.1032	-1.01985	-1.04993	-1.05506	0.276624	-1.05344	-1.09382	-0.022019	-0.550539	-0.474976	-0.413981
-50.5	0.386212	0.400749	0.0609411	-0.67053	-0.65909	-1.09872	-0.835938	-1.07595	-1.05868	0.106428	-1.30741	-1.0626	0.0456751	-0.518734	-0.456073	-0.307678
-50	0.311395	0.345203	-0.195123	-0.584638	-0.478618	-1.0337	-1.00528	-1.01119	-0.996613	-0.194911	-1.40813	-1.07722	0.188288	-0.600199	-0.48721	-0.307112
-49.5	0.332669	0.342348	-0.309412	-0.544409	-0.372611	-1.13039	-0.707957	-1.05226	-0.980793	-0.720523	-1.30211	-1.06371	0.131746	-0.543947	-0.303888	-0.31077
-49	0.166631	0.143856	-0.370139	-0.535582	-0.433366	-1.06137	-0.465747	-1.00559	-0.985045	-0.863772	-0.935144	-1.08325	0.00216488	-0.456146	-0.215174	-0.394239
-48.5	0.156581	0.237985	-0.292508	-0.433861	-0.455111	-0.96972	-0.500349	-0.877485	-0.90217	-0.653615	-0.836704	-1.01457	0.0212107	-0.534381	-0.243505	-0.406478
-48	0.111069	0.27373	-0.150073	-0.316761	-0.498603	-1.03647	-0.621779	-0.837362	-0.911248	-0.603489	-0.890263	-0.941956	0.0124686	-0.637732	-0.151968	-0.369287
-47.5	0.100957	0.349244	-0.0503436	-0.38868	-0.540884	-1.04554	-0.670383	-0.791859	-0.976117	-0.784073	-1.07043	-0.952455	-0.110553	-0.499351	-0.10447	-0.221526
-47	0.163216	0.237637	-0.00612886	-0.529991	-0.651745	-1.19042	-0.838021	-0.706363	-0.84065	-0.723019	-1.25667	-0.933708	-0.0120534	-0.444943	0.0451894	-0.231557
-46.5	0.0932779	0.213891	-0.0852364	-0.601549	-0.625526	-1.19931	-0.995116	-0.76866	-1.00672	-0.459065	-1.45456	-1.07938	0.0199986	-0.542771	0.156756	-0.231061
-46	0.175938	0.289862	-0.159481	-0.563161	-0.575376	-1.07812	-0.80182	-0.814235	-1.11675	-0.208762	-1.41137	-1.22028	-0.00812131	-0.599184	0.157909	-0.234854
-45.5	-0.00362032	0.197785	-0.288316	-0.565012	-0.555123	-1.08529	-0.626969	-0.845137	-1.08746	-0.143831	-1.33705	-1.19224	-0.0451175	-0.515282	0.258648	-0.238119
-45	0.0336827	0.184136	-0.412707	-0.627251	-0.458818	-0.900056	-0.808798	-0.848845	-1.16802	-0.293612	-1.25147	-1.301	-0.0487101	-0.490151	0.324979	-0.29945
-44.5	0.0986246	0.194191	-0.331595	-0.569469	-0.463104	-0.889163	-0.702158	-0.788348	-1.13937	-0.474133	-1.02233	-1.34133	-0.0913346	-0.468605	0.297042	-0.114399
-44	0.0804113	0.368486	-0.198989	-0.60472	-0.383426	-0.834293	-0.748809	-0.82733	-1.09755	-0.62357	-1.00752	-1.14598	-0.177052	-0.582783	0.253232	-0.17179
-43.5	0.0438168	0.418461	-0.104003	-0.638895	-0.41942	-1.01492	-0.824956	-0.734236	-0.855206	-0.480906	-1.00238	-1.06102	-0.268333	-0.698103	0.0583248	-0.147125
-43	0.0649456	0.244597	0.185857	-0.617921	-0.531778	-1.09525	-0.992035	-0.784638	-0.907097	-0.537566	-1.08544	-1.11822	-0.115799	-0.793867	-0.093568	-0.169298
-42.5	0.0215604	0.170188	0.219982	-0.632824	-0.618133	-1.10508	-0.846709	-0.7968	-0.925956	-0.878777	-1.1047	-1.16885	-0.100809	-0.830024	-0.0957891	-0.409883
-42	-0.122594	0.144279	0.106047	-0.584402	-0.605732	-1.05621	-0.713943	-0.769781	-1.00817	-1.02676	-1.13673	-1.26747	0.0187836	-0.537906	-0.139255	-0.586821
-41.5	-0.169794	0.0365306	0.0840003	-0.54552	-0.522354	-1.13946	-0.703391	-0.83833	-1.02362	-0.86831	-0.915296	-1.23414	0.0517323	-0.376794	-0.0526186	-0.52187
-41	-0.313789	-0.159274	0.0240167	-0.531077	-0.512617	-1.02676	-0.823854	-0.82203	-1.02899	-0.360243	-1.03051	-1.17485	0.129598	-0.287435	-0.242917	-0.629222
-40.5	-0.521685	-0.107532	0.0116629	-0.744807	-0.618271	-1.06817	-0.875924	-0.780979	-0.912844	-0.168175	-0.882161	-1.20962	0.0531429	-0.19475	-0.411768	-0.815866
-40	-0.46637	-0.0697936	-0.123843	-0.731358	-0.59636	-1.08187	-0.859677	-0.964966	-0.86041	-0.136527	-0.559814	-1.30829	-0.0891633	-0.177211	-0.521208	-0.895854
-39.5	-0.347734	-0.0360055	-0.1905	-0.817245	-0.505414	-1.09747	-1.15372	-1.0458	-0.926724	-0.250595	-0.388789	-1.32308	-0.0642994	-0.296491	-0.457516	-0.826687
-39	-0.273141	0.035281	-0.270557	-0.812168	-0.372496	-1.18901	-1.22002	-0.964649	-0.960256	-0.155204	-0.760844	-1.42561	0.00410364	-0.52107	-0.235999	-0.906689
-38.5	-0.221202	-0.0728233	-0.23936	-0.920108	-0.12645	-1.26089	-1.16346	-0.917559	-0.876139	-0.145563	-1.02661	-1.54579	-0.10222	-0.537265	-0.245009	-0.877593
-38	-0.300852	-0.150463	-0.31253	-0.916623	-0.0789937	-1.14918	-1.10464	-0.90569	-1.05656	-0.235766	-1.11828	-1.63179	-0.0355327	-0.542586	-0.249334	-0.751638
-37.5	-0.423145	-0.0471206	-0.364242	-0.749632	0.0681211	-1.15119	-1.17736	-0.865685	-1.03678	-0.446922	-1.0367	-1.51559	0.145327	-0.509907	-0.0420293	-0.67239
-37	-0.425857	-0.00301479	-0.310375	-0.649835	0.162995	-1.10012	-1.13286	-1.00342	-1.05375	-0.590873	-0.877593	-1.39126	0.21319	-0.567966	-0.0203113	-0.575892
-36.5	-0.303097	-0.0198107	-0.432983	-0.609705	0.00559108	-1.11244	-1.15697	-0.813692	-1.15107	-0.502637	-0.713256	-1.30318	0.135465	-0.514783	-0.138378	-0.478771
-36	-0.185376	0.130999	-0.321841	-0.678728	-0.179531	-1.20193	-1.3397	-0.754713	-1.15643	-0.187074	-0.690441	-1.2532	0.22716	-0.386943	-0.19342	-0.5011
-35.5	-0.240498	0.0832243	-0.354932	-0.478546	-0.263267	-1.28229	-1.47335	-0.755874	-1.2191	0.14232	-0.879538	-1.18134	0.311321	-0.495159	-0.479083	-0.57107
-35	-0.255209	-0.0488673	-0.490582	-0.449329	-0.163849	-1.22758	-1.40146	-0.70605	-1.17509	0.415313	-1.01014	-1.0853	0.281133	-0.640374	-0.513674	-0.573855
-34.5	-0.297001	-0.257528	-0.439944	-0.535739	-0.213503	-1.27854	-1.42978	-0.667739	-0.956523	0.722874	-1.21962	-1.08383	0.20579	-0.718929	-0.601086	-0.414232
-34	-0.391512	-0.301672	-0.375534	-0.649818	-0.1801	-1.15709	-1.23983	-0.746116	-0.917898	0.767719	-1.3929	-1.24524	0.0925411	-0.588791	-0.558025	-0.262289
-33.5	-0.579517	-0.142043	-0.566407	-0.539099	-0.0383006	-1.0648	-0.995235	-0.725309	-1.02781	0.577913	-1.44231	-1.23459	0.0363178	-0.425925	-0.504606	-0.254747
-33	-0.477351	-0.0738993	-0.52358	-0.54124	0.0685632	-0.943336	-0.995598	-0.782667	-0.880786	0.189828	-1.39109	-1.19575	-0.0319564	-0.464313	-0.586506	-0.300508
-32.5	-0.455875	-0.0368056	-0.549483	-0.530202	0.115015	-1.02789	-1.02173	-0.731912	-0.823968	0.170683	-1.10069	-1.10033	-0.0307569	-0.413235	-0.60083	-0.370398
-32	-0.39321	-0.0787173	-0.429564	-0.604544	0.212894	-0.970972	-1.09359	-0.684733	-0.917283	0.0524481	-0.705302	-1.05403	0.0414503	-0.528993	-0.761617	-0.258184
-31.5	-0.346851	-0.0419478	-0.35382	-0.597994	0.295403	-1.04353	-1.25296	-0.626672	-0.903028	-0.391107	-0.753072	-0.988717	0.0929975	-0.679781	-0.8106	-0.171741
-31	-0.209689	0.0306741	-0.230955	-0.590121	0.268898	-1.11344	-1.29507	-0.662275	-0.952384	-0.63392	-0.798951	-0.949546	0.120411	-0.978894	-0.798617	-0.243603
-30.5	-0.257374	0.145334	-0.202315	-0.562539	0.234452	-1.11785	-1.29155	-0.738922	-0.952196	-0.860274	-0.870474	-0.970428	0.232577	-0.915421	-0.772642	-0.38139
-30	-0.227503	0.170104	-0.41394	-0.389067	0.261568	-0.970269	-1.2654	-0.754101	-0.900552	-0.878386	-1.094	-0.856086	0.177203	-0.939491	-0.877261	-0.509598
-29.5	-0.236012	0.227083	-0.551968	-0.338969	0.219767	-1.0561	-1.15876	-0.840655	-0.869358	-0.767913	-1.09837	-0.756122	0.105598	-0.856998	-0.94608	-0.426962
-29	-0.265152	0.048901	-0.532063	-0.408332	0.0077821	-1.03555	-1.28113	-0.838094	-0.917552	-0.419864	-0.912114	-0.80243	0.0238205	-0.62559	-1.00375	-0.497653
-28.5	-0.37778	0.182793	-0.372418	-0.335732	0.0289657	-1.04389	-1.32478	-0.788181	-1.02291	0.0315493	-0.56944	-0.688517	-0.0212512	-0.63963	-0.842455	-0.554169
-28	-0.373673	0.28661	-0.457736	-0.274701	0.128752	-1.14174	-1.32807	-0.806048	-1.07099	0.450886	-0.470214	-0.605967	-0.117874	-0.740188	-0.739235	-0.29104
-27.5	-0.372068	0.186981	-0.276476	-0.462611	0.268374	-1.16235	-1.35285	-0.840794	-1.13608	0.755352	-0.613931	-0.575982	-0.153393	-0.77393	-0.516911	-0.265243
-27	-0.411034	-0.0369431	-0.296706	-0.516756	0.281254	-1.15812	-1.3513	-0.82996	-1.08871	1.0115	-0.78953	-0.477738	-0.210755	-0.778667	-0.428508	-0.287353
-26.5	-0.677441	0.00873345	-0.17522	-0.625945	0.201599	-1.18534	-1.31738	-0.775841	-1.22912	0.976717	-1.17182	-0.523964	-0.140766	-0.843504	-0.455827	-0.317234
-26	-0.585451	0.175172	-0.245567	-0.642669	0.167539	-1.10769	-1.1841	-0.63026	-1.23437	0.68749	-1.44049	-0.417894	-0.15422	-0.991369	-0.491156	-0.358785
-25.5	-0.652888	0.236165	-0.373439	-0.436158	0.0708934	-1.15911	-1.3636	-0.713014	-1.27911	0.282533	-1.37837	-0.689773	-0.249165	-0.73977	-0.479395	-0.28195
-25	-0.536501	-0.0332413	-0.349793	-0.453872	0.0572523	-1.22803	-1.29941	-0.5535	-1.10076	-0.012382	-1.31333	-0.59629	-0.191048	-0.598558	-0.33092	-0.300924
-24.5	-0.596757	-0.118643	-0.351915	-0.41742	-0.0975766	-1.17648	-1.16903	-0.47767	-1.18889	-0.139402	-0.8728	-0.562772	-0.244071	-0.707242	-0.124383	-0.343641
-24	-0.649233	-0.117741	-0.31455	-0.366237	-0.0805509	-1.18174	-1.08446	-0.470939	-1.10038	-0.421014	-0.76297	-0.556165	-0.108262	-0.86783	-0.0854247	-0.37533
-23.5	-0.602521	-0.165774	-0.244949	-0.397473	-0.140992	-1.22104	-1.05479	-0.437904	-0.973406	-0.583516	-0.908405	-0.550485	-0.0161099	-1.02733	-0.158822	-0.246193
-23	-0.524811	-0.0897461	-0.255614	-0.385238	0.0559168	-1.25415	-1.05283	-0.507428	-1.23021	-0.658081	-0.939162	-0.655109	0.0278931	-1.06525	-0.233178	-0.2593
-22.5	-0.660693	-0.157616	-0.360479	-0.338062	0.0319051	-1.23729	-0.947176	-0.419765	-1.22918	-0.763926	-0.895844	-0.591574	-0.0839601	-1.07301	-0.192031	-0.342792
-22	-0.558268	-0.280297	-0.460245	-0.437945	0.0860917	-1.21693	-0.811933	-0.488789	-1.31488	-0.998577	-1.04558	-0.544484	-0.185435	-0.979036	-0.137168	-0.506652
-21.5	-0.628256	-0.300053	-0.405581	-0.52003	-0.00333384	-1.15128	-0.745257	-0.453027	-1.46698	-1.05759	-0.912525	-0.518029	-0.339806	-0.883514	-0.184221	-0.36662
-21	-0.591796	-0.45441	-0.532411	-0.447391	0.00437491	-1.01355	-0.631668	-0.299876	-1.36434	-1.25652	-0.93932	-0.635812	-0.319638	-0.837255	-0.365558	-0.538345
-20.5	-0.738432	-0.406061	-0.576902	-0.44766	-0.183318	-0.986929	-0.822246	-0.414967	-1.4794	-1.39727	-0.784139	-0.634632	-0.337037	-0.86537	-0.399255	-0.623205
-20	-0.704093	-0.381397	-0.496123	-0.447381	-0.0119891	-1.13394	-0.786161	-0.383127	-1.3663	-1.41316	-0.495403	-0.592418	-0.305826	-0.822398	-0.524964	-0.507502
-19.5	-0.709792	-0.187365	-0.490774	-0.544677	-0.00967876	-1.14142	-0.950226	-0.299009	-1.25995	-1.22175	-0.383043	-0.625345	-0.344622	-0.881895	-0.547035	-0.579257
-19	-0.71119	-0.0850192	-0.397784	-0.52432	-0.0617558	-1.12079	-0.954989	-0.318808	-1.32236	-1.15656	-0.463496	-0.687768	-0.257484	-0.984689	-0.586945	-0.588571
-18.5	-0.83377	-0.0345342	-0.430261	-0.56968	0.0514439	-1.26337	-1.05338	-0.464193	-1.21233	-1.11525	-0.719481	-0.678575	-0.170265	-1.11374	-0.652906	-0.368928
-18	-0.845343	0.0315866	-0.517616	-0.65476	0.185864	-1.26044	-0.907223	-0.511592	-1.08301	-0.859352	-0.606362	-0.641457	0.0256016	-1.04017	-0.627471	-0.288324
-17.5	-0.7372	-0.0923119	-0.433238	-0.49276	0.172359	-1.17739	-1.01735	-0.546236	-1.26304	-0.803055	-0.453983	-0.615658	-0.0610466	-0.960245	-0.513619	-0.187989
-17	-0.756562	-0.22173	-0.42566	-0.414436	0.343197	-1.1951	-0.944497	-0.634243	-1.26115	-0.584169	-0.324512	-0.608675	-0.0725456	-0.978921	-0.381659	-0.360802
-16.5	-0.804366	-0.220718	-0.511405	-0.45691	0.316401	-1.10229	-0.87467	-0.619802	-1.21352	-0.428615	-0.185164	-0.643478	0.0148601	-1.01038	-0.354532	-0.411758
-16	-0.751104	-0.302073	-0.528298	-0.490433	0.213087	-1.1379	-1.06222	-0.561792	-1.1207	-0.326758	-0.153443	-0.587974	0.0359259	-0.886781	-0.270715	-0.469555
-15.5	-0.85796	-0.370161	-0.547974	-0.431234	0.279713	-1.16874	-1.14218	-0.532984	-1.16206	-0.328901	-0.416655	-0.472735	0.00809092	-0.901287	-0.341201	-0.473921
-15	-0.703233	-0.338761	-0.631823	-0.459066	0.178445	-1.09183	-1.16292	-0.445902	-1.14863	-0.102586	-0.654589	-0.401906	-0.0307332	-1.07379	-0.261811	-0.398691
-14.5	-0.711787	-0.0351386	-0.564975	-0.533218	0.0980793	-0.978319	-1.17271	-0.452374	-1.10352	0.305338	-0.715496	-0.390932	0.0065949	-1.1069	-0.249475	-0.492518
-14	-0.765223	0.113263	-0.605497	-0.498462	0.0961787	-0.982896	-1.225	-0.572264	-1.0546	0.554992	-0.801979	-0.393083	-0.0715334	-0.975701	-0.225653	-0.441654
-13.5	-0.815943	0.126623	-0.678288	-0.410347	0.274082	-1.03682	-1.30441	-0.618148	-1.07899	0.283203	-0.870761	-0.474881	-0.135859	-0.902915	-0.102531	-0.441309
-13	-0.884037	0.171022	-0.567167	-0.50453	0.298107	-0.981886	-1.27522	-0.485325	-1.03284	0.0684553	-0.918994	-0.454259	-0.148656	-0.793706	-0.00203153	-0.384695
-12.5	-0.733179	0.134898	-0.447888	-0.460774	0.394756	-0.946751	-1.3617	-0.467627	-0.919901	-0.00679449	-0.787002	-0.472429	-0.20219	-0.822224	-0.0970221	-0.456329
-12	-0.550333	0.0675018	-0.334652	-0.447189	0.509935	-0.972472	-1.48136	-0.482146	-0.966622	-0.121821	-0.599876	-0.517035	-0.211868	-0.868917	-0.027992	-0.511882
-11.5	-0.565253	-0.0226457	-0.278176	-0.447812	0.66513	-1.03137	-1.51145	-0.504777	-0.97604	-0.104838	-0.754578	-0.543063	-0.236973	-1.01482	-0.0929216	-0.6761
-11	-0.47192	0.0231524	-0.290121	-0.426328	0.611623	-1.1643	-1.5719	-0.501776	-1.02285	0.0917283	-0.664865	-0.534396	-0.279149	-1.18687	-0.10026	-0.55778
-10.5	-0.492223	0.0521826	-0.298005	-0.315622	0.605779	-1.14726	-1.5751	-0.528813	-1.21144	0.482636	-0.67689	-0.519908	-0.264928	-1.17935	-0.151018	-0.479474
-10	-0.568562	-0.107523	-0.38059	-0.318366	0.577337	-1.1121	-1.46491	-0.520886	-1.26187	0.574121	-0.897695	-0.453731	-0.177728	-1.06089	-0.188992	-0.661214
-9.5	-0.606409	-0.21181	-0.380428	-0.29744	0.621792	-1.05483	-1.15284	-0.559646	-1.1162	0.414141	-1.11137	-0.231012	-0.226299	-1.04548	-0.197409	-0.66227
-9	-0.624507	-0.108248	-0.464397	-0.274745	0.530454	-1.13741	-1.23904	-0.532806	-1.08994	0.210745	-0.787077	-0.295136	-0.551446	-0.991211	-0.0991128	-0.684314
-8.5	-0.702376	-0.182478	-0.376139	-0.212022	0.444483	-0.975447	-1.25578	-0.434056	-1.10443	0.177785	-0.505809	-0.411159	-0.528326	-0.929449	-0.0440535	-0.556114
-8	-0.685439	-0.195704	-0.318553	-0.166415	0.181325	-0.914575	-1.10634	-0.40449	-1.02127	-0.0446376	-0.50484	-0.409534	-0.488802	-0.978344	-0.0939337	-0.59049
-7.5	-0.619808	-0.207033	-0.391196	-0.39562	0.23334	-0.958346	-1.0954	-0.423458	-0.908279	-0.439094	-0.505019	-0.405689	-0.504827	-0.990194	-0.12081	-0.534721
-7	-0.608397	-0.0443495	-0.309061	-0.442572	0.238772	-1.04912	-1.08175	-0.384326	-0.957344	-0.745604	-0.721862	-0.31654	-0.371086	-1.01545	-0.325893	-0.398445
-6.5	-0.669912	-0.184438	-0.384856	-0.544925	0.210896	-1.03627	-1.10404	-0.346321	-0.946321	-0.725893	-1.00715	-0.305059	-0.512218	-1.04125	-0.389712	-0.324967
-6	-0.631572	-0.307365	-0.487318	-0.583545	0.223935	-0.953494	-1.00145	-0.404185	-0.945523	-0.66469	-1.12652	-0.378889	-0.452061	-1.02151	-0.267851	-0.281804
-5.5	-0.781457	-0.337158	-0.490975	-0.473295	0.16661	-0.958583	-0.97308	-0.397704	-1.00193	-0.736369	-1.25185	-0.377513	-0.479612	-0.927758	-0.216434	-0.341239
-5	-0.705324	-0.28638	-0.563533	-0.370461	0.239301	-1.00368	-1.03925	-0.317304	-0.875738	-0.740762	-1.33978	-0.228201	-0.611432	-0.803133	-0.126582	-0.412821
-4.5	-0.647247	-0.199357	-0.494494	-0.270764	0.219788	-0.998399	-1.12267	-0.340366	-0.740987	-0.808784	-1.01584	-0.328903	-0.554115	-0.766023	-0.213317	-0.396535
-4	-0.642411	-0.111135	-0.483295	-0.377611	0.13385	-0.988905	-1.00748	-0.361985	-0.683828	-0.832127	-0.844599	-0.395263	-0.622316	-0.944612	-0.251408	-0.487538
-3.5	-0.484208	0.0855765	-0.411279	-0.556976	0.220959	-1.05838	-0.972723	-0.465707	-0.682683	-0.709889	-0.543666	-0.353099	-0.510244	-0.899039	-0.329644	-0.520575
-3	-0.488435	0.0349324	-0.237699	-0.600982	0.250185	-1.12504	-1.0758	-0.591864	-0.851046	-0.665287	-0.337664	-0.403511	-0.461688	-0.946741	-0.574703	-0.468809
-2.5	-0.57487	0.0214745	-0.388113	-0.711549	0.128302	-1.05908	-0.915353	-0.572067	-0.821011	-0.746849	-0.0952945	-0.535442	-0.449209	-1.09549	-0.548765	-0.596635
-2	-0.544383	0.0827189	-0.392223	-0.674115	0.133417	-0.923913	-0.727039	-0.523498	-0.601622	-0.716635	-0.40333	-0.483454	-0.471111	-0.600063	-0.755904	-0.592941
-1.5	-0.541898	0.0460202	-0.382065	-0.673436	0.183949	-0.757584	-1.46234	-0.512738	-0.622204	-0.726734	-0.625099	-0.405995	-0.705975	-0.00546536	-0.724255	-0.380062
-1	-0.534275	0.00987311	-0.377678	-0.698298	0.231046	-0.642218	-2.14066	-0.500848	-0.639912	-0.733212	-0.821743	-0.342279	-0.946649	0.518342	-0.691292	-0.232621
-0.5	-0.527719	-0.0254876	-0.375151	-0.754808	0.267781	-0.576493	-2.75306	-0.476351	-0.654547	-0.736962	-0.99198	-0.292993	-1.18631	0.963076	-0.660227	-0.149597
0	-0.522103	-0.0598466	-0.37446	-0.838618	0.293608	-0.558058	-3.28838	-0.440554	-0.666138	-0.738169	-1.13458	-0.257412	-1.41813	1.32441	-0.630422	-0.127283
0.5	-0.517276	-0.0930134	-0.37554	-0.944707	0.308253	-0.583325	-3.73787	-0.394889	-0.674757	-0.737241	-1.24868	-0.234966	-1.63621	1.59922	-0.601547	-0.160901
1	-0.513071	-0.124827	-0.378277	-1.06751	0.311716	-0.64756	-4.09744	-0.341981	-0.680447	-0.73513	-1.3334	-0.226137	-1.83588	1.786	-0.574817	-0.244641
1.5	-0.509301	-0.155159	-0.38252	-1.20103	0.304273	-0.745166	-4.36206	-0.283565	-0.683447	-0.732271	-1.3895	-0.229501	-2.01158	1.88623	-0.549182	-0.370995
2	-0.505773	-0.183919	-0.388079	-1.33904	0.286469	-0.869624	-4.53257	-0.222706	-0.683945	-0.729676	-1.41739	-0.244922	-2.16004	1.90242	-0.526377	-0.531926
2.5	-0.502284	-0.211053	-0.394732	-1.47518	0.259102	-1.01394	-4.60718	-0.160807	-0.682395	-0.727292	-1.41997	-0.268907	-2.27567	1.84152	-0.503922	-0.717415
3	-0.498633	-0.236551	-0.40223	-1.60313	0.223207	-1.17041	-4.59064	-0.100857	-0.679049	-0.726313	-1.39886	-0.301375	-2.35702	1.70955	-0.483057	-0.918173
3.5	-0.494621	-0.260439	-0.410303	-1.71679	0.18003	-1.33109	-4.49026	-0.0456833	-0.674288	-0.727509	-1.35665	-0.341154	-2.40254	1.5151	-0.46486	-1.12432
4	-0.490059	-0.282785	-0.418666	-1.8104	0.130996	-1.48809	-4.31094	0.003326	-0.668695	-0.730789	-1.29792	-0.384196	-2.40924	1.27016	-0.446809	-1.32458
4.5	-0.484772	-0.303695	-0.427028	-1.8787	0.0776718	-1.63339	-4.06404	0.0434871	-0.662628	-0.737147	-1.22588	-0.429799	-2.37837	0.985463	-0.430346	-1.50942
5	-0.478601	-0.323311	-0.435098	-1.91704	0.0217328	-1.75939	-3.76078	0.0730246	-0.656598	-0.74693	-1.14478	-0.475442	-2.31032	0.674042	-0.414823	-1.6688
5.5	-0.471411	-0.341804	-0.44259	-1.92153	-0.0350825	-1.85894	-3.41353	0.0902851	-0.651087	-0.760444	-1.05923	-0.518891	-2.20671	0.349298	-0.400061	-1.79355
6	-0.463091	-0.359377	-0.449234	-1.8891	-0.0910138	-1.92552	-3.03637	0.0939516	-0.64655	-0.777955	-0.973731	-0.558195	-2.0701	0.0249839	-0.385791	-1.87534
6.5	-0.453556	-0.376252	-0.454781	-1.8176	-0.144323	-1.95344	-2.64383	0.0830204	-0.643431	-0.799597	-0.892824	-0.591254	-1.90382	-0.285192	-0.371784	-1.90687
7	-0.442756	-0.39267	-0.459007	-1.70582	-0.193335	-1.93795	-2.25087	0.0568017	-0.642132	-0.825475	-0.820931	-0.616188	-1.71191	-0.567765	-0.357779	-1.88203
7.5	-0.430666	-0.408883	-0.461723	-1.55356	-0.236484	-1.87539	-1.87232	0.0150756	-0.643022	-0.855523	-0.762379	-0.63124	-1.49915	-0.81002	-0.343466	-1.79621
8	-0.417298	-0.425148	-0.462775	-1.36162	-0.272344	-1.76324	-1.523	-0.042124	-0.646395	-0.889589	-0.720963	-0.635338	-1.27061	-1.00033	-0.328657	-1.64624
8.5	-0.402693	-0.441721	-0.46205	-1.13178	-0.299672	-1.60021	-1.2166	-0.114167	-0.652515	-0.927434	-0.700192	-0.627023	-1.03218	-1.12818	-0.313135	-1.4306
9	-0.386921	-0.458849	-0.459481	-0.866727	-0.317434	-1.38627	-0.965847	-0.200319	-0.661548	-0.968702	-0.703051	-0.605462	-0.789521	-1.18473	-0.296581	-1.14922
9.5	-0.370085	-0.476768	-0.455044	-0.570048	-0.324832	-1.12263	-0.782689	-0.299283	-0.673593	-1.01293	-0.731895	-0.570412	-0.548557	-1.1628	-0.278947	-0.803852
10	-0.38685	-0.450895	-0.437489	-0.281356	-0.390505	-0.849399	-0.676358	-0.414846	-0.663413	-0.984602	-0.732398	-0.506123	-0.443276	-0.941907	-0.284374	-0.436861
10.5	-0.436962	-0.220888	-0.377301	-0.25156	-0.400182	-0.736108	-0.518263	-0.45374	-0.67777	-0.987634	-0.821175	-0.48243	-0.448895	-0.768098	-0.153995	-0.513006
11	-0.430961	-0.142284	-0.376105	-0.37352	-0.339423	-0.668956	-0.544286	-0.451141	-0.66813	-1.03774	-0.672765	-0.391684	-0.523041	-0.722268	-0.0365712	-0.458802
11.5	-0.399408	-0.11447	-0.281713	-0.296082	-0.0924528	-0.65943	-0.534724	-0.308301	-0.540214	-0.994193	-0.575808	-0.427567	-0.486856	-0.75563	0.000462358	-0.461361
12	-0.342677	-0.134103	-0.150403	-0.269494	0.00759667	-0.466311	-0.674991	-0.105784	-0.61404	-0.67734	-0.480281	-0.422298	-0.470837	-0.763594	-0.102657	-0.490166
12.5	-0.340754	-0.146634	-0.0894225	-0.191599	-0.0830154	-0.31131	-0.64936	0.0526093	-0.524852	-0.392533	-0.486738	-0.180499	-0.385833	-0.755106	-0.212029	-0.330795
13	-0.384707	-0.187812	-0.0116415	-0.0993707	-0.10372	-0.354785	-0.536139	2.79733e-09	-0.652958	-0.0940158	-0.486605	-0.11695	-0.221731	-0.848712	-0.0600198	-0.178787
13.5	-0.290134	-0.195225	0.030011	-0.224844	-0.15434	-0.359096	-0.380442	-0.0431907	-0.609268	-0.114859	-0.549865	-0.0706233	-0.0721627	-0.785474	-0.014572	-0.130818
14	-0.377452	-0.129881	-0.232377	-0.0065694	-0.0874669	-0.176961	-0.131817	-0.094034	-0.465937	-7.00944e-09	-0.583452	2.19934e-08	-0.130726	-0.688427	-0.223447	-0.142504
14.5	-0.259632	-1.98328e-10	-0.123693	-1.77159e-08	-0.089372	4.18873e-08	-0.0327202	-0.155446	-0.27862	-0.0821385	-0.569025	-0.0544972	-0.192647	-0.533787	-0.169512	1.41347e-09
15	-0.0626228	-0.14879	-1.22803e-08	-0.130957	-0.14327	-0.440168	-4.17286e-08	-0.433258	-0.205101	-0.190899	-0.34196	-0.291316	-0.140555	-0.212569	4.37028e-09	-0.0864442
15.5	9.82521e-09	-0.290084	-0.0540113	-0.292907	-0.0956608	-0.702708	-0.267593	-0.63693	3.33858e-08	-0.457022	-0.162899	-0.471856	-9.42415e-10	2.72227e-08	-0.184695	-0.247202
16	-0.118252	-0.347346	-0.0885439	-0.342783	-4.51519e-10	-0.910314	-0.525303	-0.824847	-0.218631	-0.862169	-0.191749	-0.698863	-0.211335	-0.249534	-0.335853	-0.513112
16.5	-0.243349	-0.475932	-0.0481462	-0.487153	-0.0456598	-1.76385	-0.822503	-1.12684	-0.497325	-1.00129	-0.136023	-0.812606	-0.356122	-0.800911	-0.481937	-0.412312
17	-0.287541	-0.650329	-0.0579256	-0.634156	-0.323505	-2.27852	-1.1511	-1.50998	-0.541605	-1.05181	-8.35302e-10	-1.03249	-0.349576	-1.24047	-0.787465	-0.522979
17.5	-0.180168	-0.628217	-0.050529	-0.551664	-0.50104	-2.58558	-1.13759	-1.89991	-0.245456	-1.15104	-0.251041	-1.28102	-0.316535	-1.93368	-1.05453	-0.529177
18	-0.0511932	-0.688686	-0.105801	-0.746577	-0.556248	-2.86589	-1.28839	-2.37844	0.0692391	-1.2346	-0.743611	-1.87161	-0.65971	-2.72208	-1.29396	-0.718183
18.5	0.0154478	-0.553681	-0.0448643	-1.19924	-0.772077	-1.98854	-1.76709	-2.49096	0.150308	-1.14665	-1.03285	-2.25443	-0.883168	-3.13052	-1.64504	-1.00163
19	0.00862012	-0.0336761	-0.0378675	-1.29065	-1.06534	-0.458793	-2.10417	-1.97263	0.351779	-0.681029	-1.45193	-1.79922	-1.12455	-4.15944	-1.78192	-0.609478
19.5	-0.13087	0.592839	0.185039	-0.811978	-1.26601	1.74211	-2.02367	-0.912338	0.471115	0.376467	-1.78524	-0.439083	-1.39768	-4.49573	-1.69826	0.577044
20	0.141264	1.01482	0.709051	0.180574	-1.41842	3.3576	-1.57373	0.103764	0.752772	1.20848	-1.7077	1.25892	-1.634	-3.91385	-1.34146	1.77976
20.5	0.672416	1.30279	1.0743	1.33528	-1.75173	3.81204	-0.78677	0.973464	1.12065	1.65311	-1.29074	2.5126	-1.35301	-2.5763	-0.533288	2.30492
21	0.995702	1.56286	1.19225	2.42829	-1.41441	4.02338	0.504408	1.06759	1.25541	1.87337	-0.830086	3.35879	-0.701843	-0.745253	0.278019	2.74217
21.5	1.22638	1.4504	1.11832	2.75958	-1.10974	3.65651	1.90798	0.587062	1.18072	2.10053	-0.612821	3.37613	-0.286222	0.679346	1.08001	2.46449
22	1.44969	1.43868	0.954768	2.30566	-0.699732	2.94018	2.80006	-0.229779	1.06737	2.16231	-0.717986	2.86527	0.0452106	1.66134	1.45832	1.69055
22.5	1.53357	1.57542	0.90327	1.56478	-0.337847	2.64327	3.41725	-1.14341	0.932299	1.99483	-0.821024	2.29725	0.43239	2.17172	1.44224	0.794117
23	1.35069	1.4514	0.831238	1.46285	-0.0922311	2.65557	3.68289	-1.60243	0.85721	1.85371	-1.09028	2.19061	0.645314	1.95952	1.36724	0.294314
23.5	1.327	1.18338	0.864439	1.47401	0.244562	2.6765	3.64571	-1.77687	0.715833	1.94505	-1.15917	2.39095	0.782477	1.67396	1.2015	0.157201
24	1.13692	0.957924	1.22464	1.61831	0.437399	2.49507	3.14657	-1.9651	0.455612	1.79976	-1.13007	2.59125	0.989042	1.58272	0.948293	0.155405
24.5	0.852884	0.792619	1.39542	1.8429	0.545004	2.24847	2.95412	-1.88894	0.240883	1.69264	-0.991207	2.75304	1.27786	1.61875	0.925762	0.213439
25	0.746951	0.46456	1.42231	2.1633	0.503573	2.20285	2.85859	-1.77916	0.164623	1.50004	-0.681476	2.61523	1.51354	1.7029	0.907026	0.168856
25.5	0.525621	0.00860386	1.42207	2.02293	0.634629	2.08276	2.73897	-1.61331	-0.0199624	1.13946	-0.411815	2.36378	1.70595	1.78348	0.745455	0.0659574
26	0.398665	-0.210134	1.28627	2.02515	0.984239	1.97558	2.64072	-1.29822	-0.0284538	0.566842	-0.0903471	2.21072	1.97184	2.05767	0.772649	0.00417808
26.5	0.219407	-0.239678	1.2864	2.04313	1.2204	2.17855	2.50995	-0.960205	-0.153151	0.235379	0.099223	1.87739	2.22758	2.28711	0.954853	-0.183731
27	0.174557	-0.268258	1.16431	2.04773	1.40228	2.31293	2.24002	-0.443322	-0.10063	0.074637	0.45993	1.88143	2.33832	2.39274	1.15447	-0.152561
27.5	0.239315	-0.218756	1.19384	2.12538	1.41437	2.31463	2.26768	-0.043511	-0.0786556	0.050538	0.92846	1.90622	2.48035	2.6133	1.30993	-0.108807
28	0.0683379	-0.0585932	1.07432	2.05828	1.48476	2.41245	2.23448	0.346071	0.00389782	-0.214103	1.5395	1.79155	2.52445	2.61363	1.478	-0.0367938
28.5	0.105417	-0.0101392	0.999035	1.88476	1.59129	2.45781	2.27044	0.916305	-0.0330037	-0.337943	1.92335	1.62421	2.65906	2.79203	1.71167	-0.00275436
29	0.216373	-0.0266348	0.939551	1.73676	1.66202	2.69668	2.29916	1.1394	-0.0400412	-0.375322	2.21373	1.66706	2.70712	3.09726	1.84857	0.0812792
29.5	0.249242	-0.0618362	0.860326	1.57568	1.64716	2.62524	2.21383	1.55769	-0.036419	-0.538053	2.46273	1.56974	2.81719	3.28265	1.99109	0.352449
30	0.367342	-0.15605	0.883897	1.45064	1.51699	2.59062	2.10127	1.79375	-0.0418052	-0.673197	2.40611	1.5192	2.83383	3.56034	2.13397	0.374184
30.5	0.38693	-0.117195	0.949506	1.29718	1.60813	2.69741	1.98354	1.95874	-0.172192	-0.737747	2.42534	1.51177	2.81927	3.86095	2.18369	0.634098
31	0.500219	-0.116978	1.01584	0.97387	1.93741	2.83162	1.46726	2.21921	-0.197749	-1.12216	2.4288	1.48876	2.89565	4.19911	2.00508	0.880787
31.5	0.687025	-0.0269769	1.10091	1.19779	2.1736	2.76381	1.07861	2.44585	-0.29586	-1.26908	2.4982	1.38383	3.00998	4.50339	1.84682	1.2381
32	0.741324	-0.148868	1.03722	1.1911	2.35121	2.8626	0.859083	2.65718	-0.264941	-1.43097	2.6198	1.16553	3.18799	4.67321	1.77302	1.45567
32.5	0.962567	-0.291821	0.995493	0.989513	2.2726	2.93563	0.526365	2.7171	-0.131896	-1.1881	2.57066	1.06205	3.35519	4.86898	2.09609	1.72096
33	1.0785	-0.234634	0.987861	0.836951	2.26388	2.96907	0.379056	2.85812	0.0325791	-0.921366	2.4378	0.873477	3.65483	4.93627	2.1392	2.04268
33.5	1.18468	-0.298709	0.984957	0.658944	2.2867	2.97148	0.0304113	3.05867	-0.0355048	-0.652047	1.84531	0.747224	3.8641	5.09195	2.32135	2.17197
34	1.45357	-0.0455542	0.939585	0.809744	2.42366	3.31652	0.0070494	3.15216	-0.190809	-0.287677	1.42193	0.591641	4.03623	5.2303	2.2726	2.4377
34.5	1.53961	0.0998906	0.695572	0.696023	2.61325	3.5261	-0.220161	3.31704	-0.0941727	0.0698631	1.27469	0.660493	4.21171	5.63232	2.29028	2.50989
35	1.86758	0.201781	0.682142	0.899396	2.79029	3.75609	-0.422018	3.31265	-0.0692728	0.244851	1.5712	0.713059	4.33392	5.88045	2.40398	2.66367
35.5	2.09183	0.302536	0.651216	1.04877	2.83839	3.86162	-0.520042	3.44259	-0.124579	0.349054	1.9211	0.763256	4.41726	5.98402	2.61605	2.77255
36	2.32559	0.439982	0.766965	1.20613	3.05684	3.95217	-0.588718	3.4944	-0.10556	0.39858	2.04095	1.05892	4.41695	5.9856	2.81471	2.76273
36.5	2.54279	0.619865	0.506107	1.41151	2.97005	3.94151	-0.759368	3.49607	0.0279211	0.746612	2.02747	1.60849	4.43888	5.85569	3.08256	3.02701
37	2.65313	0.81196	0.403742	1.80481	3.11135	3.88856	-0.718258	3.45497	0.0764686	1.08318	2.0322	1.85301	4.48993	5.53753	3.15823	3.05934
37.5	2.81327	0.636822	0.22971	2.14299	3.32783	4.15129	-0.414548	3.45723	0.202352	1.36288	2.028	2.19927	4.43516	5.44701	3.1605	3.08407
38	2.86779	0.603691	0.107445	2.26926	3.22255	4.19634	-0.157556	3.27048	0.256093	1.64697	1.84683	2.50714	4.10693	5.55317	3.21099	3.06597
38.5	2.6646	0.500183	-0.0028765	2.47918	2.95315	4.22988	0.046182	3.23826	0.0833557	1.89293	1.77043	2.86796	4.03263	5.30841	3.26177	3.11691
39	2.52458	0.426257	-0.142027	2.62447	2.81063	4.2805	0.467528	3.06349	-0.0128364	2.19746	1.88567	3.00035	3.94426	5.01756	3.12986	3.09186
39.5	2.37617	0.420743	-0.129974	2.61883	2.57606	4.15559	0.755058	3.10412	0.143368	2.27433	2.14296	2.99121	3.67977	4.76071	3.15937	3.01903
40	2.30613	0.602595	-0.0203401	2.41436	2.13682	4.01129	1.15285	3.08593	0.203401	2.25474	2.55314	2.94019	3.44867	4.45095	3.18685	3.05669
40.5	2.27878	0.643527	-0.00913943	2.42438	1.75175	3.86849	1.34286	3.14756	0.117568	2.37083	2.89383	2.74571	3.14583	3.96771	3.12199	2.88523
41	2.13495	0.67161	-0.218857	2.28029	1.60635	3.54041	1.819	2.98059	0.0259174	2.60035	2.71522	2.86454	3.03718	3.53674	2.95293	2.86853
41.5	1.88336	0.673223	-0.36477	2.15866	1.15311	3.35633	2.1793	2.91092	0.0283908	2.7811	2.40536	2.71424	2.88787	3.22707	2.93895	2.88857
42	1.70356	0.615049	-0.524278	1.91201	0.948692	3.2149	2.57624	2.93678	-0.167133	2.72802	2.22652	2.65898	2.4686	2.96623	2.63135	2.88675
42.5	1.56318	0.577174	-0.607223	1.80502	0.62676	2.92256	2.92084	2.89086	-0.286413	2.74587	2.32617	2.64459	2.13192	2.67999	2.52295	2.93816
43	1.29914	0.577898	-0.665514	1.67616	0.24413	2.76561	3.38136	2.92279	-0.297641	2.76477	2.42467	2.35921	2.06758	2.43083	2.40226	2.97778
43.5	1.02681	0.668077	-0.716997	1.33041	-0.00792137	2.46453	3.55894	2.8669	-0.415483	2.62248	2.79847	2.12286	1.72467	2.16722	2.3674	2.99696
44	0.94236	0.671973	-0.775167	0.945303	-0.308884	2.16198	3.61309	2.7773	-0.619702	2.43811	2.89982	2.00822	1.53946	1.94263	2.34417	2.93835
44.5	0.628802	0.535033	-0.676425	0.651661	-0.605791	2.0317	3.67553	2.9111	-0.799091	2.24771	2.71702	1.92444	1.41124	1.53718	2.31334	2.81167
45	0.420144	0.487912	-0.754311	0.257495	-0.776507	1.94119	3.69221	2.81503	-0.748281	2.04987	2.43494	1.65695	1.21741	1.09601	2.3659	2.77567
45.5	0.194632	0.474968	-0.872381	-0.190688	-0.952152	1.8089	3.72281	2.69362	-0.854407	1.55371	2.27159	1.52178	1.01396	0.775792	2.58014	2.61214
46	0.0252753	0.523503	-1.01543	-0.482978	-1.21569	1.51158	3.81889	2.56135	-1.00259	1.21307	2.13352	1.27089	0.909753	0.78318	2.54471	2.49631
46.5	-0.142496	0.547741	-1.05769	-0.89713	-1.37455	1.42854	3.82615	2.46159	-1.10534	1.19414	2.19912	0.936201	0.687284	0.801488	2.48713	2.23472
47	-0.343796	0.509977	-1.05244	-1.19346	-1.64712	1.36498	3.66303	2.48814	-0.978111	1.08586	2.20048	0.64946	0.444557	0.695991	2.32801	2.04223
47.5	-0.490219	0.132936	-1.04299	-1.58588	-1.7696	1.18922	3.25579	2.36511	-1.21144	0.688073	2.15287	0.388856	0.348488	0.717663	2.2498	1.9663
48	-0.541208	-0.00872916	-0.96167	-1.85615	-2.03684	1.00039	2.90151	2.24447	-1.25354	0.788982	2.34426	0.172772	0.340299	0.481592	2.0418	1.68397
48.5	-0.643257	-0.0497636	-1.03118	-2.09643	-1.98525	0.824054	2.57591	2.14572	-1.45876	1.11946	2.34727	-0.0973682	0.378937	0.364277	1.82846	1.30771
49	-0.786924	0.0775348	-1.11358	-2.28391	-1.87083	0.584385	2.38279	1.81559	-1.61592	1.1849	2.28664	-0.296026	0.174976	0.111321	1.46542	1.03128
49.5	-0.896348	-0.059986	-1.20661	-2.38208	-1.81717	0.426434	2.12742	1.52355	-1.79822	0.999204	2.16272	-0.468821	0.136534	-0.10229	1.20659	0.811914
50	-1.06284	-0.165144	-1.2186	-2.60694	-1.87467	0.197152	1.99015	1.26023	-1.77334	0.607665	1.92378	-0.436097	0.181116	-0.280833	0.874755	0.323536
50.5	-1.19261	-0.152291	-1.23114	-2.58469	-1.87535	0.0716192	1.6683	0.879333	-1.84797	0.495215	1.7954	-0.639047	0.122208	-0.371886	0.521088	-0.0259995
51	-1.34847	-0.108178	-1.44276	-2.71613	-1.86188	-0.00886448	1.33157	0.58829	-1.87796	0.590745	1.91914	-0.762085	0.1526	-0.346726	0.379291	-0.0646237
51.5	-1.49338	0.00114548	-1.41008	-2.63364	-1.74783	-0.13878	0.947265	0.34903	-1.98979	0.59849	2.02774	-0.780966	0.276867	-0.361018	-0.0163043	-0.139209
52	-1.69521	-0.0864685	-1.38953	-2.72773	-1.66775	-0.406863	0.553906	0.0690938	-1.85273	0.697303	2.19241	-0.821254	0.576738	-0.577369	-0.301899	-0.453177
52.5	-1.82208	-0.144081	-1.48126	-2.6131	-1.70855	-0.574498	0.0269692	-0.165843	-1.91596	0.656655	2.06947	-0.963561	0.683489	-0.767448	-0.392934	-0.576794
53	-1.93922	-0.0673705	-1.62285	-2.68608	-1.72415	-0.728708	-0.190469	-0.405471	-2.04831	0.543357	1.71362	-0.944755	0.801298	-0.942158	-0.627222	-0.556707
53.5	-2.10536	-0.00538405	-1.78772	-2.54283	-1.73403	-0.806993	-0.544139	-0.699367	-2.11932	0.22672	1.39309	-0.888906	0.793761	-1.18791	-0.732065	-0.64094
54	-1.99176	-0.042568	-1.84193	-2.44825	-1.75385	-0.840076	-0.57863	-0.817328	-2.05021	0.19801	1.1916	-0.83511	1.04667	-1.38614	-0.886709	-0.833596
54.5	-2.18944	-0.179635	-1.97287	-2.3442	-1.68646	-0.932634	-0.740456	-1.01329	-2.00998	0.256964	1.30277	-0.742653	1.05557	-1.29841	-1.05771	-0.831905
55	-2.32016	-0.30982	-1.95072	-2.15447	-1.62718	-1.00544	-0.988822	-1.17971	-1.95361	0.103822	1.49676	-0.794401	1.17447	-1.29506	-1.19375	-0.814193
55.5	-2.40169	-0.574312	-1.75786	-1.98466	-1.59512	-1.06028	-1.26217	-1.14078	-1.99906	-0.0196833	1.82736	-0.659704	1.14582	-1.42552	-1.24773	-0.750898
56	-2.47329	-0.633334	-1.62958	-1.78575	-1.48243	-1.28167	-1.45346	-1.08095	-2.07048	-0.040913	2.0024	-0.586226	1.25367	-1.71576	-1.46663	-0.68761
56.5	-2.46835	-0.494266	-1.58657	-1.7334	-1.32897	-1.44917	-1.89305	-1.16211	-2.15135	-0.0372512	2.11386	-0.441436	1.36554	-1.93051	-1.48261	-0.449423
57	-2.47351	-0.553404	-1.62111	-1.55105	-1.17937	-1.44984	-2.11341	-1.23486	-2.35485	-0.280209	2.26009	-0.424342	1.54206	-2.04962	-1.49071	-0.537348
57.5	-2.50779	-0.614676	-1.67193	-1.31259	-1.31089	-1.44912	-2.10596	-1.25608	-2.52362	-0.774907	2.03912	-0.373783	1.5959	-2.19066	-1.49125	-0.600479
58	-2.54248	-0.408462	-1.65333	-1.12369	-1.36842	-1.61812	-2.07374	-1.33125	-2.49276	-1.23885	1.75309	-0.372631	1.66203	-2.07017	-1.50893	-0.688327
58.5	-2.75645	-0.22944	-1.69668	-1.05354	-1.43202	-1.52106	-2.20862	-1.28907	-2.40456	-1.4824	1.59808	-0.136986	1.6782	-2.05042	-1.46948	-0.532148
59	-2.93338	-0.120551	-1.7413	-0.915467	-1.48799	-1.51918	-2.30564	-1.18887	-2.52616	-1.53843	1.62645	-0.138297	1.86158	-2.12937	-1.34908	-0.484436
59.5	-3.0609	-0.239286	-1.712	-0.815603	-1.46366	-1.58583	-2.34702	-1.19735	-2.49118	-1.38403	1.49019	-0.271627	1.95906	-2.0254	-1.27298	-0.411702
60	-3.27303	-0.272467	-1.60253	-0.778127	-1.39957	-1.63683	-2.5127	-1.08138	-2.60271	-1.30039	1.79618	-0.178003	2.01026	-1.98061	-1.45152	-0.197124
60.5	-3.32438	-0.381015	-1.60834	-0.624315	-1.30433	-1.67437	-2.8994	-0.881229	-2.78986	-0.845675	2.04553	-0.242877	2.22258	-2.24463	-1.32338	-0.0919895
61	-3.59996	-0.562383	-1.43107	-0.478548	-1.26616	-1.62557	-2.77602	-0.739662	-2.90731	-0.572174	1.98553	-0.131859	2.38534	-2.41541	-1.38365	-0.147731
61.5	-3.65728	-0.623165	-1.49583	-0.346792	-1.1435	-1.5629	-2.8892	-0.717609	-2.89891	-0.695427	1.75339	-0.102292	2.57424	-2.42082	-1.21886	0.0364148
62	-3.61134	-0.613885	-1.41984	-0.340493	-0.938274	-1.57394	-3.08509	-0.458392	-2.85202	-0.890363	1.70252	0.0648771	2.66855	-2.48894	-1.27493	0.229922
62.5	-3.61719	-0.706343	-1.51942	-0.0534822	-0.882693	-1.52088	-3.01814	-0.237648	-2.89405	-1.07684	1.76833	0.0516674	2.59945	-2.44796	-1.30758	0.330239
63	-3.72819	-0.845376	-1.44552	0.179468	-0.963146	-1.43834	-2.99762	-0.178335	-2.93395	-1.33342	2.06304	0.140869	2.41888	-2.53741	-1.31458	0.575794
63.5	-3.84068	-0.674575	-1.39208	0.429677	-0.967676	-1.50214	-2.84238	0.0608265	-2.97596	-1.51336	2.45737	0.0541315	2.40999	-2.55835	-1.40743	0.597753
64	-3.93686	-0.679923	-1.13737	0.442053	-1.12109	-1.60529	-2.92414	0.11445	-3.03301	-1.43845	2.57354	-0.0261677	2.19949	-2.47748	-1.11071	0.604891
64.5	-4.02084	-0.683215	-1.03426	0.586452	-1.2118	-1.67276	-2.89165	0.304952	-3.16879	-1.34635	2.60601	0.0670275	2.01337	-2.69151	-0.970405	0.658199
65	-4.22211	-0.846866	-1.09048	0.70833	-1.17172	-1.59815	-2.72442	0.442871	-3.32498	-1.31157	2.47704	-0.00196926	2.04392	-2.72981	-0.799723	0.772244
65.5	-4.31636	-0.899711	-1.17028	0.806412	-1.02573	-1.66087	-2.53438	0.48894	-3.44968	-1.07604	2.25296	-0.0157894	2.12016	-2.70577	-0.58245	0.89474
66	-4.49473	-0.676246	-1.12885	0.947102	-0.933461	-1.72543	-2.48706	0.614861	-3.52327	-0.838044	2.24456	0.0940392	2.13866	-2.4686	-0.524983	1.08529
66.5	-4.69155	-0.472493	-1.08727	1.04793	-0.915428	-1.63709	-2.38436	0.758642	-3.47127	-0.681323	2.11922	0.0832073	2.16217	-2.52298	-0.36577	1.08564
67	-4.64359	-0.414824	-0.958433	1.0855	-0.831564	-1.47391	-2.03872	0.803339	-3.34503	-0.858812	2.06692	0.0473726	2.06618	-2.4198	-0.298084	1.07643
67.5	-4.70696	-0.502554	-0.850651	1.15837	-0.611125	-1.59433	-1.80214	0.927959	-3.39604	-1.22806	2.47478	0.0514727	2.05438	-2.27532	-0.0539628	1.22159
68	-4.9054	-0.363099	-0.829983	1.34915	-0.516098	-1.65197	-1.68806	1.07155	-3.44803	-1.32881	2.91948	-0.0488154	2.05963	-2.30066	0.0629185	1.344
68.5	-4.84112	-0.422299	-0.639121	1.46672	-0.272343	-1.64934	-1.54348	1.20338	-3.47892	-1.37605	2.91481	-0.00723539	1.90609	-2.35338	0.132056	1.3328
69	-4.79411	-0.303459	-0.335829	1.43032	-0.158193	-1.65214	-1.45211	1.30915	-3.71426	-1.44539	3.02991	-0.0603272	1.84605	-2.32977	0.104712	1.19379
69.5	-4.82798	-0.535836	-0.414444	1.62534	0.0616339	-1.60751	-1.26892	1.27591	-3.80201	-1.36779	2.86122	0.00953683	1.94568	-2.2182	0.171796	1.30998
70	-4.88049	-0.576223	-0.477076	1.7475	0.136723	-1.52691	-0.977431	1.48805	-3.82746	-1.29063	2.26941	0.0626236	1.84325	-1.95039	0.286737	1.32408
70.5	-4.89561	-0.619247	-0.402414	1.76315	0.176312	-1.5471	-0.589783	1.61112	-3.86945	-1.38249	1.97319	0.0418625	1.78492	-1.76193	0.470624	1.28447
71	-4.96031	-0.629344	-0.425989	1.88885	0.26004	-1.28582	-0.449139	1.61108	-4.03878	-1.4097	2.12547	0.108877	1.75062	-1.61393	0.717223	1.3475
71.5	-4.91211	-0.670534	-0.511942	1.9843	0.383714	-1.35066	-0.464179	1.81869	-4.21088	-1.39187	2.29779	0.0831205	1.64391	-1.56201	0.785129	1.15562
72	-4.92338	-0.670991	-0.500213	2.09452	0.315469	-1.27964	-0.476708	2.08199	-4.13321	-1.37017	2.5148	0.0764279	1.6297	-1.43814	0.820235	1.23994
72.5	-4.93078	-0.840574	-0.445746	2.09483	0.328208	-1.27859	-0.482424	2.07166	-4.06559	-1.45836	2.302	0.0935393	1.58052	-1.43908	0.89314	1.2633
73	-4.83169	-0.77351	-0.43599	2.05801	0.28103	-1.26559	-0.48158	2.25191	-3.94325	-1.45365	2.17024	0.124028	1.56155	-1.30377	0.983643	1.37355
73.5	-4.85342	-0.636728	-0.565536	2.11174	0.225181	-1.32152	-0.467445	2.39229	-4.06007	-1.2886	1.96692	0.182168	1.69484	-1.17622	1.10469	1.47768
74	-4.87089	-0.592172	-0.745773	2.19463	0.486458	-1.27223	-0.198049	2.48913	-3.96443	-1.38892	1.68657	0.181134	1.86911	-1.07866	1.32805	1.64761
74.5	-4.74928	-0.545495	-0.736029	2.13482	0.66001	-1.21245	-0.0940843	2.49829	-3.86896	-1.53135	1.63636	0.147933	1.89124	-0.805072	1.31309	1.76041
75	-4.69054	-0.551163	-0.722675	2.27183	0.763932	-1.06626	-0.0137397	2.63067	-4.00184	-1.45164	1.55052	0.208761	1.80641	-0.589055	1.2685	1.69438
75.5	-4.54511	-0.575279	-0.546131	2.3503	0.743804	-1.02968	0.0598943	2.68479	-4.04029	-1.56715	1.78261	0.212701	1.9696	-0.569323	1.20528	1.65769
76	-4.46952	-0.494813	-0.381133	2.41189	0.62701	-1.02462	0.0412539	2.73609	-3.84705	-1.74281	2.09762	0.280386	1.99792	-0.523283	1.24879	1.63068
76.5	-4.1814	-0.470295	-0.273779	2.40928	0.567569	-1.08556	0.0415029	2.94858	-3.68817	-1.60715	2.10125	0.288414	1.99812	-0.630045	1.22535	1.66855
77	-4.04764	-0.560188	-0.303609	2.34187	0.531583	-1.1823	0.125419	2.95734	-3.73062	-1.56338	2.11962	0.352236	1.8722	-0.625373	1.32256	1.71948
77.5	-3.90811	-0.499822	-0.160397	2.34058	0.570914	-1.14593	0.262612	3.03879	-3.64463	-1.69141	2.03802	0.386242	1.98789	-0.608132	1.47082	1.66614
78	-4.01444	-0.518358	-0.222303	2.53944	0.672486	-1.17463	0.540305	3.02861	-3.64066	-1.56625	1.81692	0.341487	2.09586	-0.422598	1.57372	1.59751
78.5	-3.90413	-0.454781	-0.206816	2.46726	0.832736	-1.1177	0.462582	3.09618	-3.90484	-1.75967	1.81354	0.384988	2.03267	-0.324093	1.50841	1.74052
79	-3.73154	-0.478811	-0.195255	2.48348	0.772246	-1.13318	0.405443	3.06262	-3.93601	-2.06139	1.66665	0.432171	2.13535	-0.0848809	1.42612	1.70408
79.5	-3.74509	-0.379825	-0.288274	2.32491	0.803516	-1.20678	0.352589	3.18426	-3.89782	-2.25655	1.56425	0.34598	2.05532	0.0390923	1.34077	1.55571
80	-3.62501	-0.224464	-0.198272	2.25848	0.935035	-1.30814	0.35903	3.26614	-3.73327	-2.42739	1.6846	0.20621	2.1114	0.157868	1.29542	1.61613
80.5	-3.39521	-0.303683	-0.117109	2.13011	1.15386	-1.44824	0.18756	3.36887	-3.75259	-2.53832	1.72466	0.127855	2.22687	0.123199	1.3397	1.45884
81	-3.15022	-0.473806	-0.21688	2.12709	1.25327	-1.62773	0.101216	3.52093	-3.52551	-2.47889	1.65354	0.119352	2.44445	-0.0312135	1.27623	1.47054
81.5	-2.874	-0.596697	-0.41644	2.12715	1.43006	-1.67173	0.223047	3.54196	-3.38452	-2.1304	1.60803	0.1336	2.40242	-0.0427168	1.38307	1.55628
82	-2.76724	-0.442962	-0.40993	2.0296	1.62866	-1.7572	0.287865	3.73808	-3.37176	-1.91788	1.43199	0.175757	2.41143	0.164117	1.50595	1.63164
82.5	-2.65546	-0.366205	-0.529926	2.13671	1.70917	-1.86709	0.404035	3.7268	-3.39062	-1.80527	1.17086	0.176602	2.38288	0.178694	1.55887	1.66913
83	-2.54136	-0.225372	-0.44378	2.17771	1.82041	-1.7067	0.461463	3.66641	-3.30815	-1.95654	1.0861	0.280027	2.33627	0.299759	1.59846	1.73244
83.5	-2.40864	-0.169475	-0.34379	2.2494	1.81427	-1.85303	0.453756	3.72326	-3.25575	-2.10757	1.14639	0.255583	2.29252	0.393673	1.59766	1.78904
84	-2.21063	-0.22109	-0.191206	2.14163	1.81714	-1.86363	0.0171898	3.767	-3.17042	-2.30735	1.23767	0.31884	2.4579	0.484145	1.66024	1.85634
84.5	-2.02962	-0.25647	-0.277414	2.22395	1.84567	-1.89866	-0.0645773	3.82153	-3.22633	-2.35872	1.01306	0.348566	2.49116	0.453653	1.70676	2.03443
85	-2.00701	-0.160801	-0.320778	2.03718	2.07459	-2.09552	-0.070381	3.84708	-3.16521	-2.57876	1.01264	0.524025	2.4885	0.498681	1.71739	2.21243
85.5	-1.95	-0.243516	-0.484686	1.99416	2.15167	-2.07044	-0.134898	3.81129	-3.12856	-2.73296	0.673354	0.398072	2.61765	0.629626	1.86862	2.12154
86	-1.86671	-0.193889	-0.844207	2.01816	2.21802	-2.04937	-0.212393	3.81512	-3.00321	-2.74181	0.727118	0.344761	2.63836	0.780071	1.88366	2.11167
86.5	-1.69343	-0.109435	-0.938153	2.17128	2.30844	-1.92057	-0.0747411	3.7952	-2.78348	-2.60307	0.728057	0.375011	2.54679	1.00268	1.9392	1.87569
87	-1.52295	-0.159326	-1.03136	2.07919	2.27159	-2.00196	-0.124131	3.85322	-2.68577	-2.35111	0.615807	0.252093	2.48894	1.06113	1.95804	1.80302
87.5	-1.34916	-0.168805	-0.932897	1.98038	2.24458	-1.96626	-0.315714	3.99603	-2.69239	-2.26885	0.653168	0.356371	2.47806	1.23861	2.11414	1.82033
88	-1.24516	0.0118299	-0.917791	2.01491	2.11288	-2.06133	-0.274061	3.99524	-2.63751	-1.97008	0.743291	0.368572	2.50617	1.20877	1.88191	1.86897
88.5	-1.03958	0.0749929	-0.762437	1.95826	2.03576	-2.12774	-0.329824	4.08069	-2.58019	-1.72389	0.502928	0.461363	2.55718	1.0154	1.8929	1.87366
89	-0.891008	-0.0342112	-0.830641	2.06475	2.09578	-2.14704	-0.508634	4.11474	-2.43486	-1.85369	0.248895	0.441114	2.53576	1.01637	1.93079	1.87859
89.5	-0.663955	-0.0176748	-0.88259	2.20875	2.25036	-2.09421	-0.635998	4.15758	-2.4291	-1.81716	0.103743	0.65077	2.51589	1.10207	2.02548	1.80772
90	-0.619865	-0.125397	-0.994037	2.43493	2.21839	-2.06602	-0.583638	4.14203	-2.422	-1.68178	-0.175998	0.819025	2.62298	0.97479	2.00276	1.67393
90.5	-0.549936	-0.244869	-0.973427	2.33342	2.36733	-2.00403	-0.34506	4.12295	-2.18438	-1.52604	-0.40338	0.853018	2.62916	1.06841	1.95098	1.67683
91	-0.574803	-0.262926	-0.922841	2.34559	2.36389	-1.80973	-0.25391	3.91279	-2.14379	-1.50439	-0.398884	0.947135	2.55265	1.08274	1.96982	1.70209
91.5	-0.503203	-0.0938551	-1.01313	2.47621	2.30648	-2.02163	-0.168553	3.79948	-2.03344	-1.79377	-0.163096	0.963634	2.52655	1.05142	2.01547	1.72226
92	-0.512284	-0.0634018	-1.07456	2.39897	2.33828	-2.02794	-0.0504072	3.73174	-1.91599	-2.28831	-0.0788464	1.02976	2.5734	0.98554	1.78016	1.83556
92.5	-0.383844	-0.0828802	-1.15138	2.27533	2.25705	-2.00838	-0.210466	3.76266	-1.7137	-2.24375	-0.19474	1.0739	2.62863	0.974004	1.73999	1.89004
93	-0.36367	-0.0146405	-1.07031	2.1199	2.2719	-2.05612	-0.399047	3.87893	-1.73483	-2.06716	-0.429378	1.19203	2.62591	0.947551	1.67664	1.74557
93.5	-0.378292	0.0352254	-1.04154	2.12679	2.23176	-2.08892	-0.517307	3.99029	-1.75752	-2.07597	-0.641277	1.17042	2.64432	0.926204	1.76563	1.70793
94	-0.316008	-0.0517016	-1.05246	2.27595	2.20262	-2.14774	-0.379213	3.94729	-1.86211	-2.3332	-0.717547	1.20361	2.48126	0.641809	1.59966	1.78277
94.5	-0.416251	-0.0637128	-1.11593	2.20352	2.22093	-2.01476	-0.317131	3.87717	-1.86049	-2.4325	-0.974207	1.17118	2.38615	0.766173	1.45391	1.7614
95	-0.375668	0.0114037	-0.956219	2.24111	2.13974	-2.16285	-0.43191	3.90069	-1.81393	-2.21373	-1.37495	1.18074	2.45502	0.879552	1.41923	1.83162
95.5	-0.233648	0.16018	-0.832113	2.51593	2.11239	-2.29778	-0.360849	3.98424	-1.69064	-2.02641	-1.44829	1.06934	2.40916	0.705837	1.33087	1.69234
96	-0.204021	0.0395968	-0.786995	2.48969	1.9517	-2.29638	-0.427327	3.87236	-1.68846	-2.02899	-1.46081	1.21509	2.35089	0.521993	1.29156	1.48632
96.5	-0.19665	-0.0757744	-0.921181	2.43706	1.83766	-2.53195	-0.468495	3.91318	-1.66083	-1.86958	-1.36063	1.38088	2.32378	0.225908	1.23539	1.64093
97	-0.249286	-0.0948898	-1.06136	2.51752	1.79689	-2.6528	-0.567317	3.92146	-1.60579	-1.39573	-1.23815	1.31433	2.21904	0.0799872	1.07248	1.65346
97.5	-0.390459	-0.119503	-1.23599	2.59342	1.80257	-2.80539	-0.362848	3.92897	-1.50819	-1.17365	-1.38153	1.23538	2.16997	-0.12004	1.10159	1.51679
98	-0.314361	-0.079934	-1.51051	2.74519	1.9182	-2.76047	-0.343343	3.87898	-1.39818	-1.25404	-1.85769	1.26856	2.14719	-0.257525	1.09245	1.4558
98.5	-0.404431	0.00142837	-1.4941	2.80272	1.86043	-2.85493	-0.230385	3.9366	-1.46815	-1.35282	-2.00082	1.29238	2.21031	-0.176994	1.15456	1.26929
99	-0.61907	0.0995265	-1.47325	2.77753	1.8148	-2.83198	-0.217997	3.77654	-1.52402	-1.40823	-2.10416	1.28715	2.12801	-0.199524	1.21946	1.21237
99.5	-0.570099	0.14567	-1.37749	2.65728	1.81135	-2.80976	-0.259879	3.65729	-1.38543	-1.30496	-2.1668	1.42604	1.97046	-0.245728	1.21259	1.23263
100	-0.508244	0.332115	-1.30037	2.6145	1.70375	-2.95354	-0.312417	3.56713	-1.29735	-1.00151	-1.94927	1.32913	1.88727	-0.347114	1.11952	1.29363
100.5	-0.51433	0.399827	-1.2506	2.67424	1.81517	-2.88301	-0.460885	3.61954	-1.16241	-0.789636	-1.8141	1.39631	1.99061	-0.529868	1.0412	1.03494
101	-0.468924	0.387404	-1.19561	2.63244	1.8482	-3.07931	-0.464816	3.62183	-1.0833	-0.765501	-2.03382	1.32817	1.89102	-0.831252	0.923817	0.96112
101.5	-0.4537	0.477132	-1.38796	2.64908	1.79456	-3.12345	-0.310805	3.52187	-1.09614	-0.896211	-2.25982	1.34572	1.96303	-0.847876	0.980312	1.08778
102	-0.575828	0.536772	-1.51333	2.7294	1.66262	-3.0863	-0.254508	3.4953	-1.17329	-1.17909	-2.37307	1.42155	1.90585	-1.01195	1.00048	1.10096
102.5	-0.522108	0.619479	-1.59667	2.77621	1.54087	-3.15065	-0.287844	3.53118	-1.08383	-1.34348	-2.49787	1.34486	1.71771	-0.979976	0.968761	1.10244
103	-0.582689	0.618408	-1.56693	2.94901	1.46171	-3.0522	-0.370599	3.32631	-1.02114	-1.27149	-2.2619	1.38169	1.53721	-1.05586	1.02801	1.07408
103.5	-0.551976	0.671963	-1.44244	3.04741	1.4225	-2.99407	-0.55723	3.25923	-0.825719	-1.05407	-2.22302	1.26366	1.6087	-1.22468	1.10094	1.08871
104	-0.526521	0.755392	-1.42549	2.91729	1.44851	-2.97336	-0.888092	3.21292	-0.880982	-1.05857	-2.40118	1.33794	1.51242	-1.31317	1.17974	1.01278
104.5	-0.645832	0.893368	-1.38189	3.09304	1.30764	-2.95944	-0.987785	3.02902	-0.930296	-0.870227	-2.35204	1.44412	1.43427	-1.61487	1.07636	0.96334
105	-0.513524	0.929915	-1.34002	3.07682	1.01338	-2.91856	-1.00751	2.9429	-0.749458	-0.576055	-2.37709	1.56223	1.55421	-1.86291	1.12163	0.904959
105.5	-0.604809	0.969767	-1.38042	3.03303	1.04718	-2.91918	-0.992096	2.67667	-0.705255	-0.380234	-2.31486	1.5994	1.49098	-2.08542	1.04094	0.86161
106	-0.584394	1.05177	-1.5729	3.0134	0.986064	-2.93073	-0.953306	2.5077	-0.611285	-0.289942	-2.35999	1.5424	1.52389	-1.93021	0.88758	0.838134
106.5	-0.666153	1.14779	-1.81958	2.91462	0.880782	-2.78504	-0.932105	2.37585	-0.606493	-0.423701	-2.41097	1.47907	1.46783	-1.8929	1.00732	0.805783
107	-0.650307	1.26017	-1.89544	2.91797	0.929078	-2.73265	-0.88635	2.44792	-0.494412	-0.578658	-2.5095	1.50273	1.3964	-1.95308	1.00204	0.868543
107.5	-0.623311	1.38908	-1.7748	2.86613	0.958583	-2.60604	-0.908446	2.42246	-0.49193	-0.688128	-2.36659	1.52701	1.2018	-1.99502	0.996194	0.917009
108	-0.68757	1.50738	-1.84172	2.88724	0.887974	-2.52575	-0.936502	2.44839	-0.310244	-0.478521	-2.16933	1.53588	1.14226	-2.19429	1.02012	0.900628
108.5	-0.679641	1.3795	-1.77838	2.83489	0.917502	-2.62644	-1.09482	2.31792	-0.37077	-0.157625	-2.16324	1.54077	1.09935	-2.31481	1.07047	0.839267
109	-0.670796	1.40535	-1.66319	2.81251	0.771073	-2.55262	-1.10639	2.18695	-0.322696	0.0752843	-2.4939	1.57379	0.953824	-2.60474	1.06462	0.613229
109.5	-0.761958	1.31228	-1.6237	2.70147	0.681405	-2.49722	-1.19587	2.06755	-0.32831	0.275337	-2.81071	1.60165	0.937549	-2.741	1.14409	0.505871
110	-0.838423	1.23261	-1.65489	2.75318	0.694233	-2.45765	-0.920018	1.79888	-0.163211	0.275329	-3.10494	1.65249	0.902581	-2.88129	1.02935	0.291136
110.5	-0.77474	1.25755	-1.77952	2.84039	0.680723	-2.45461	-0.865746	1.55022	-0.219257	0.229045	-3.32552	1.73757	0.827864	-2.94809	0.954647	0.34921
111	-0.778039	1.31089	-1.73953	2.96179	0.672763	-2.43111	-1.01309	1.64293	-0.115175	-0.115614	-3.05116	1.69598	0.702945	-2.87016	0.991067	0.33895
111.5	-0.772485	1.31092	-1.6777	3.0147	0.549112	-2.28822	-1.16307	1.64622	-0.0893297	-0.27831	-2.95392	1.64692	0.614416	-2.97705	1.22474	0.190841
112	-0.72274	1.38996	-1.53568	2.99478	0.54116	-2.44549	-1.16827	1.66767	-0.00720724	-0.323463	-2.91624	1.7298	0.556403	-3.15075	1.22714	0.264682
112.5	-0.762336	1.39748	-1.56426	2.80814	0.478047	-2.50789	-1.2797	1.57348	-0.125069	-0.374072	-2.92896	1.69283	0.423314	-3.32093	1.08898	0.365665
113	-0.792938	1.48167	-1.56338	2.72494	0.632158	-2.51175	-1.42376	1.37379	-0.274802	-0.46966	-2.79205	1.66463	0.499773	-3.43656	1.01168	0.343506
113.5	-0.803127	1.61878	-1.65412	2.71141	0.785202	-2.50048	-1.38581	1.16571	-0.252794	-0.306608	-2.86288	1.67356	0.513966	-3.52637	0.99269	0.398656
114	-0.795448	1.53253	-1.64119	2.61771	0.86586	-2.46627	-1.17995	0.972733	-0.140567	-0.225505	-3.02664	1.56583	0.420953	-3.66809	0.865042	0.342258
114.5	-0.826273	1.52991	-1.55871	2.58028	0.856199	-2.48587	-1.12839	0.816782	-0.0101491	-0.0375148	-2.9706	1.51294	0.291671	-3.55774	0.745191	0.282687
115	-0.846476	1.58375	-1.53824	2.46072	0.905341	-2.46555	-1.32448	0.530714	-0.0758075	0.0662472	-2.94684	1.43853	0.202958	-3.50845	0.58298	0.303473
115.5	-0.939946	1.63818	-1.545	2.27775	0.947187	-2.4071	-1.37202	0.453721	-0.11903	-0.173498	-2.68788	1.33801	0.00803996	-3.50633	0.492716	0.258121
116	-0.865135	1.57971	-1.46285	2.07456	1.04964	-2.45668	-1.38129	0.562353	-0.187134	-0.195528	-2.70209	1.37887	0.0352793	-3.72913	0.262353	0.181863
116.5	-0.933706	1.61561	-1.38366	2.12429	0.977153	-2.55533	-1.47581	0.39523	0.0174014	-0.204809	-2.4979	1.34192	0.0452279	-3.88733	0.134453	0.0727754
117	-0.908769	1.54585	-1.36987	2.1222	1.07261	-2.47985	-1.55629	0.137741	0.0295092	-0.35538	-2.49884	1.42258	0.0754343	-3.96766	0.143838	0.109509
117.5	-0.869349	1.64383	-1.37714	2.21697	1.08413	-2.48491	-1.53351	0.19922	0.0601836	-0.712927	-2.80279	1.30147	0.067559	-4.10906	0.224761	-0.0830263
118	-0.823747	1.65642	-1.4434	2.17049	1.00234	-2.41254	-1.40472	0.0506352	0.18997	-0.959616	-3.04472	1.22679	-0.0148622	-4.1093	0.17043	-0.0917405
118.5	-0.676402	1.82013	-1.40577	1.95591	0.954858	-2.43951	-1.43515	-0.0403354	0.235755	-0.988326	-2.92797	1.28761	-0.107983	-3.93457	0.332955	-0.111977
119	-0.777831	1.83402	-1.52927	1.85056	0.936409	-2.57932	-1.37761	-0.115566	0.30386	-0.761882	-2.79242	1.15199	-0.226047	-3.85161	0.445328	-0.150716
119.5	-0.824978	1.82661	-1.31665	1.63243	1.06205	-2.45945	-1.29823	-0.22233	0.296661	-0.585812	-2.65335	0.961541	-0.319499	-3.89123	0.320137	-0.355545
120	-0.651792	1.76813	-1.05472	1.52836	1.07607	-2.4382	-1.3458	-0.288457	0.297454	-0.380168	-2.59763	0.921677	-0.337117	-3.81201	0.219132	-0.380277
120.5	-0.635456	1.67412	-0.922821	1.37371	1.03411	-2.46975	-1.49605	-0.203838	0.336231	-0.373628	-2.67167	0.79401	-0.250539	-3.77703	0.0418089	-0.306652
121	-0.498185	1.49668	-0.97033	1.25638	1.05341	-2.47615	-1.61625	-0.278584	0.229221	-0.241183	-2.94552	0.656129	-0.162978	-4.04336	-0.130968	-0.339168
121.5	-0.384923	1.44412	-0.953749	1.01952	1.04935	-2.48393	-1.55518	-0.27726	0.310375	-0.155494	-3.00478	0.593666	-0.244728	-4.02753	-0.079376	-0.31008
122	-0.413386	1.38032	-0.824596	0.941153	1.14296	-2.35323	-1.52502	-0.376	0.532574	-0.147913	-2.85364	0.593015	-0.350588	-4.1147	-0.101596	-0.322371
122.5	-0.409893	1.48253	-0.761167	1.05346	1.33822	-2.33536	-1.44914	-0.458851	0.532007	-0.167119	-2.46444	0.432165	-0.536783	-4.08337	-0.164728	-0.333952
123	-0.218399	1.5825	-0.747356	1.17352	1.54409	-2.1428	-1.52718	-0.596105	0.392271	-0.165325	-2.25178	0.475949	-0.532996	-4.12889	-0.265752	-0.297425
123.5	-0.131757	1.7135	-0.579826	1.19912	1.74443	-2.12161	-1.65417	-0.594719	0.400128	-0.280359	-2.07557	0.376278	-0.536645	-4.01188	-0.242146	-0.294673
124	-0.28378	1.68017	-0.494491	1.06682	1.83323	-2.07598	-1.84909	-0.633336	0.419429	-0.464686	-2.10319	0.383256	-0.50814	-4.07229	-0.180997	-0.209436
124.5	-0.14006	1.77626	-0.239822	0.99408	1.95054	-2.08285	-2.06384	-0.619805	0.416313	-0.639192	-2.2753	0.318334	-0.626405	-4.19081	-0.296416	-0.0694744
125	-0.0430027	1.76136	-0.148779	0.85792	1.88633	-2.1039	-2.13383	-0.674782	0.535857	-0.580981	-2.38991	0.25092	-0.704493	-4.41265	-0.394778	0.0170731
125.5	-0.0489364	1.58314	-0.0210552	0.743163	1.75316	-2.07804	-2.01253	-0.637829	0.636257	-0.534303	-2.61875	0.285618	-0.782738	-4.45148	-0.444777	0.0729892
126	0.121972	1.47234	-0.0700373	0.683766	1.64031	-1.94477	-1.99513	-0.818626	0.788095	-0.751441	-2.72398	0.159109	-0.80858	-4.23883	-0.521273	0.10819
126.5	0.10064	1.31132	-0.163877	0.789378	1.4907	-1.65424	-2.05795	-0.791675	0.813523	-0.552885	-2.9062	0.170567	-0.666516	-4.02974	-0.586212	-0.0140551
127	0.136998	1.41941	-0.158532	0.69013	1.44806	-1.60036	-2.03689	-0.794948	0.969116	-0.0352301	-2.95596	0.0846056	-0.769397	-3.91009	-0.697814	-0.149659
127.5	0.244727	1.31313	0.0288586	0.665125	1.40122	-1.58804	-2.10688	-0.929228	1.05297	0.308274	-2.83547	0.0775733	-0.868757	-3.67339	-0.766879	-0.0847114
128	0.387093	1.3015	0.111412	0.481154	1.48471	-1.64909	-2.21481	-0.909405	1.13932	0.214875	-2.5171	0.0356279	-0.853593	-3.76211	-0.693293	-0.0356986
128.5	0.494921	1.29336	0.141863	0.337456	1.47728	-1.81274	-2.51174	-0.8701	1.0386	0.081822	-2.62213	-0.0463184	-0.938587	-3.95725	-0.712332	0.00449199
129	0.638307	1.23781	0.289259	0.200158	1.52067	-1.71835	-2.72829	-0.835559	1.07848	-0.157465	-2.489	-0.15042	-0.934477	-3.98337	-0.946793	0.215373
129.5	0.619906	1.08016	0.423139	0.359873	1.47666	-1.71669	-2.74264	-0.87851	1.02378	-0.21685	-2.48374	-0.192524	-0.87048	-3.97672	-0.851841	0.135812
130	0.571398	1.03915	0.379074	0.274769	1.61586	-1.73757	-2.58318	-0.890838	1.07532	-0.102359	-2.68551	-0.109828	-0.768429	-4.02958	-0.667349	0.0400645
130.5	0.631342	1.17073	0.435578	0.171783	1.66265	-1.67902	-2.43167	-0.906775	1.22532	0.0974471	-2.81219	-0.0995768	-0.717136	-3.88682	-0.631552	0.0196079
131	0.644497	1.06772	0.415256	0.223696	1.56837	-1.58098	-2.50248	-0.893627	1.26732	0.158252	-2.7177	-0.0657961	-0.76725	-3.53753	-0.68654	0.0365139
131.5	0.701076	1.1274	0.56048	0.210869	1.62045	-1.53009	-2.64527	-0.791494	1.27274	0.265649	-2.46562	-0.0525868	-0.905598	-3.47885	-0.523875	-0.0378419
132	0.63469	1.29045	0.745932	0.328723	1.57852	-1.48641	-2.59487	-0.788074	1.4362	0.169263	-2.3377	-0.0742021	-0.987864	-3.5504	-0.448114	0.165938
132.5	0.778238	1.30372	0.966159	0.0676722	1.80567	-1.40594	-2.57914	-0.750101	1.43782	0.0959743	-2.18446	-0.138926	-0.899251	-3.59046	-0.380223	0.318834
133	0.817869	1.37523	1.09509	-0.127094	1.68413	-1.44523	-2.41247	-0.683552	1.46636	-0.101366	-2.3838	-0.151499	-0.801593	-3.52856	-0.454854	0.421109
133.5	0.7754	1.41611	1.11627	-0.212707	1.75805	-1.40778	-2.42494	-0.751797	1.28866	0.129009	-2.74357	-0.205387	-0.79979	-3.5663	-0.437465	0.476566
134	0.777805	1.49819	1.11581	-0.15612	1.64377	-1.35666	-2.22374	-0.764288	1.30674	0.372523	-2.94927	-0.195546	-0.687969	-3.45965	-0.645533	0.432281
134.5	0.917796	1.27074	1.06089	-0.122592	1.60251	-1.28023	-2.32545	-0.745439	1.51751	0.620329	-2.69956	-0.267894	-0.675438	-3.32167	-0.542824	0.435601
135	0.962495	1.21213	1.19426	-0.0841362	1.6782	-1.34917	-2.38986	-0.715431	1.58636	0.674081	-2.34999	-0.332358	-0.736232	-3.26691	-0.663575	0.394286
135.5	1.06287	1.22446	1.0882	-0.196233	1.50285	-1.25495	-2.29709	-0.480312	1.55676	0.725653	-1.94899	-0.364602	-0.770076	-3.16657	-0.803889	0.420204
136	1.00528	1.24814	1.12735	-0.320386	1.44231	-1.13965	-2.42595	-0.526215	1.67438	0.636096	-1.76145	-0.318147	-0.681938	-3.21394	-1.02879	0.362305
136.5	0.999173	1.21668	1.20134	-0.349073	1.42777	-1.16881	-2.53679	-0.448814	1.67203	0.240998	-1.53356	-0.36179	-0.718982	-3.32103	-1.31727	0.540735
137	1.06748	1.17667	1.41677	-0.46744	1.36013	-1.16317	-2.5691	-0.471399	1.5687	-0.188819	-1.48019	-0.438039	-0.609007	-3.32204	-1.50148	0.549297
137.5	1.11661	0.992483	1.37259	-0.422885	1.28016	-1.05093	-2.52156	-0.464472	1.62	-0.379143	-1.6129	-0.548769	-0.524702	-3.44961	-1.55825	0.533177
138	1.15519	0.90518	1.30191	-0.510563	1.28046	-0.868495	-2.48591	-0.60854	1.54387	-0.458681	-1.87703	-0.632081	-0.486088	-3.1674	-1.61372	0.752976
138.5	1.1648	1.00695	1.32875	-0.468067	1.22049	-0.812122	-2.35593	-0.576228	1.51049	-0.248864	-1.89034	-0.657405	-0.432981	-2.97327	-1.46296	0.829062
139	1.16208	0.94824	1.2775	-0.447138	1.18459	-0.741112	-2.1704	-0.517541	1.50141	-0.090348	-1.73096	-0.687044	-0.343341	-2.83923	-1.38285	0.837651
139.5	1.04957	0.869647	1.53937	-0.594766	1.20545	-0.723191	-2.23999	-0.382488	1.65894	0.116046	-1.68526	-0.722034	-0.386212	-2.69994	-1.44463	0.790411
140	1.09372	0.909723	1.75663	-0.694412	1.14332	-0.811787	-2.53427	-0.424006	1.68589	0.324023	-1.32259	-0.87417	-0.294449	-2.75529	-1.45681	0.85921
140.5	1.15245	0.983301	1.89821	-0.717947	0.984569	-0.722485	-2.70909	-0.275202	1.66748	0.264302	-0.89792	-0.836376	-0.404354	-2.81914	-1.37208	0.856802
141	1.21479	0.953287	1.75471	-0.737233	0.825891	-0.845846	-2.63811	-0.271838	1.65295	0.17258	-1.00124	-0.860237	-0.379523	-2.71907	-1.26249	0.899982
141.5	1.26912	0.980103	1.69363	-0.686649	0.771946	-0.836398	-2.55067	-0.273649	1.66492	0.252693	-1.16856	-0.848002	-0.284873	-2.70921	-1.15895	0.978531
142	1.27922	1.02391	1.7456	-0.732779	0.72332	-0.738756	-2.41506	-0.291384	1.77393	0.444391	-1.07588	-0.912511	-0.300313	-2.78521	-1.0213	1.09409
142.5	1.23374	1.06084	1.71756	-0.756683	0.784286	-0.593678	-2.17503	-0.214782	1.73741	0.360478	-0.962401	-0.977679	-0.385848	-2.79751	-1.15358	1.13943
143	1.36869	1.12574	1.86526	-0.520162	0.865047	-0.548913	-2.15861	-0.217097	1.70907	0.183163	-0.94149	-0.851075	-0.345581	-2.69865	-1.30152	1.12812
143.5	1.47084	1.31211	2.00893	-0.591317	0.890085	-0.631802	-2.29121	-0.203165	1.84901	-0.108321	-0.788061	-0.798461	-0.358682	-2.57077	-1.36065	1.1634
144	1.47529	1.35637	2.08974	-0.536073	0.870791	-0.579534	-2.54853	-0.233888	1.8606	-0.493704	-0.614502	-0.812285	-0.30127	-2.49526	-1.33548	1.25952
144.5	1.43488	1.3837	2.12895	-0.350804	0.86623	-0.615112	-2.60964	-0.0696586	1.93578	-0.930647	-0.650854	-0.635242	-0.142945	-2.70556	-1.2529	1.2152
145	1.40382	1.2672	1.9624	-0.408106	0.835568	-0.586357	-2.6895	-0.110567	1.97174	-0.979018	-0.917305	-0.647505	-0.00919007	-2.79303	-1.31075	1.30882
145.5	1.3875	1.25425	1.97066	-0.508875	0.780891	-0.57343	-2.68551	-0.185115	1.86028	-0.77547	-1.16988	-0.676028	0.018943	-2.70978	-1.31408	1.29192
146	1.35471	1.339	1.99737	-0.47483	0.782753	-0.400174	-2.78709	-0.134382	2.05634	-0.550315	-1.13475	-0.674572	0.0596911	-2.5188	-1.28935	1.19117
146.5	1.46426	1.45888	1.87547	-0.334063	0.704528	-0.342055	-2.76769	0.00524533	2.00326	-0.229364	-1.27408	-0.70872	0.0135428	-2.43635	-1.23982	1.34521
147	1.39381	1.57134	2.15266	-0.369196	0.745712	-0.262444	-2.69038	0.110996	2.11268	-0.0149123	-1.34944	-0.567047	-0.0924658	-2.29687	-1.22837	1.4123
147.5	1.60355	1.36205	2.19152	-0.373337	0.580308	-0.366172	-2.70341	0.149718	2.02434	0.356055	-1.35939	-0.504018	-0.207691	-2.33006	-1.20612	1.65642
148	1.57339	1.33353	2.34408	-0.286343	0.535174	-0.402041	-2.73804	0.177115	1.99863	0.553863	-1.02672	-0.454258	-0.0691239	-2.31064	-1.16651	1.79322
148.5	1.60534	1.34589	2.41002	-0.349286	0.462609	-0.323493	-2.68428	0.157074	1.99064	0.465263	-1.06883	-0.522272	0.0265614	-2.65577	-1.1514	1.87
149	1.70651	1.34101	2.43362	-0.360313	0.473529	-0.341272	-2.56744	0.166178	2.00217	0.45762	-1.07851	-0.636261	0.0793969	-2.77248	-1.24645	1.82572
149.5	1.72324	1.36681	2.36283	-0.243992	0.568535	-0.390005	-2.47019	0.247296	2.0111	0.479223	-1.09232	-0.468754	0.0854687	-2.62452	-1.34613	1.6172
150	1.74521	1.20053	2.21413	-0.112301	0.55907	-0.332941	-2.2407	0.347485	2.13629	0.334236	-1.1951	-0.359053	0.0518462	-2.59458	-1.39096	1.55143
150.5	1.73253	1.25846	2.21745	-0.208082	0.624438	-0.15138	-2.02099	0.213801	2.1231	0.565171	-1.29232	-0.275874	0.0223241	-2.51253	-1.40052	1.6168
151	1.75342	1.29862	2.43346	-0.261646	0.47926	-0.12031	-2.00078	0.309229	2.26108	0.589567	-0.866286	-0.277069	0.0195509	-2.39052	-1.25692	1.66951
151.5	1.82481	1.42516	2.56799	-0.162732	0.326673	-0.128518	-2.1519	0.421098	2.18388	0.421489	-0.69109	-0.180055	0.123874	-2.40391	-1.30094	1.61499
152	1.83097	1.43608	2.58202	-0.178116	0.340224	-0.143036	-2.12884	0.365799	2.26533	-0.0723209	-0.522804	-0.129053	0.104936	-2.43993	-1.2804	1.66414
152.5	1.75996	1.39636	2.55793	-0.271214	0.332272	-0.193443	-2.1541	0.340881	2.3645	-0.174445	-0.284791	-0.1562	0.172444	-2.51297	-1.39186	1.76904
153	1.6779	1.29109	2.5527	-0.358106	0.238107	-0.271319	-2.03149	0.331644	2.14002	-0.156167	-0.139754	-0.113207	0.0918465	-2.42622	-1.41948	1.80791
153.5	1.73056	1.2629	2.66767	-0.431366	0.487729	-0.194183	-1.94707	0.372929	2.01978	-0.18813	-0.308022	-0.0590504	0.0606335	-2.47671	-1.48907	1.86433
154	1.73817	1.35293	2.63543	-0.44087	0.534034	-0.182879	-1.78096	0.373793	2.09847	-0.260438	-0.222232	-0.165628	0.0650237	-2.54349	-1.50428	1.77959
154.5	1.66869	1.38118	2.77596	-0.390564	0.594362	-0.12493	-1.717	0.308598	2.28084	-0.280584	-0.346756	-0.100451	0.0142321	-2.4369	-1.37628	1.80763
155	1.59724	1.36616	2.80525	-0.36781	0.702907	0.0535758	-1.84259	0.373469	2.29082	-0.337135	-0.210059	-0.300858	-0.130959	-2.21851	-1.32757	1.77112
155.5	1.52156	1.32628	2.83277	-0.299126	0.794116	-0.0547955	-1.69116	0.342564	2.23008	-0.443234	0.120939	-0.229318	-0.126049	-2.31794	-1.1825	1.83863
156	1.54659	1.27655	3.00906	-0.238096	0.522171	-0.0737564	-1.63486	0.353337	2.39102	-0.645029	0.208811	-0.115535	-0.138132	-2.52441	-1.03993	1.72398
156.5	1.61045	1.1683	2.97596	-0.219144	0.459591	-0.213117	-1.66559	0.239434	2.3688	-0.753464	0.235219	-0.187192	0.0448372	-2.70457	-0.921996	1.69972
157	1.56151	1.15505	2.79382	-0.251128	0.453544	-0.270207	-1.65939	0.0815238	2.25496	-1.11848	0.0167191	-0.264457	0.156259	-2.73678	-1.04354	1.73285
157.5	1.47567	1.18841	2.67728	-0.285231	0.532859	-0.099401	-1.40035	0.1822	2.28951	-1.42281	-0.289239	-0.286213	0.198933	-2.77419	-0.973054	1.58541
158	1.44054	1.24804	2.64476	-0.315358	0.58338	-0.0161882	-1.28994	0.155157	2.27063	-1.45996	-0.601955	-0.19507	0.137287	-2.67277	-1.0854	1.49685
158.5	1.51914	1.12373	2.62954	-0.234952	0.498635	0.112385	-1.14188	0.150637	2.3452	-1.4832	-0.734317	-0.271733	0.114283	-2.47651	-1.22816	1.38813
159	1.35128	0.913136	2.59691	-0.158923	0.434573	0.0357151	-1.21581	0.358591	2.40952	-1.48224	-0.713986	-0.335446	0.118867	-2.4071	-1.30552	1.42793
159.5	1.47073	0.643979	2.59258	-0.308916	0.246871	-0.0111426	-1.21779	0.423519	2.50405	-1.18547	-0.581304	-0.180563	0.0782176	-2.32564	-1.15228	1.49817
160	1.46545	0.659816	2.70928	-0.453915	0.16925	0.0936481	-1.36282	0.392911	2.54623	-0.965376	-0.198045	-0.431227	0.0144031	-2.44676	-1.07674	1.46959
160.5	1.45965	0.820199	2.65196	-0.437875	0.0480781	0.0608635	-1.44048	0.361106	2.49854	-0.877175	-0.18566	-0.535229	0.144087	-2.54748	-1.00831	1.46549
161	1.37523	1.10195	2.58414	-0.410657	0.195766	-0.082772	-1.36222	0.24659	2.52907	-0.698555	-0.388843	-0.470736	0.249423	-2.68977	-0.927593	1.47626
161.5	1.46294	1.15863	2.54725	-0.445355	0.321939	-0.0973419	-1.30886	0.163812	2.50727	-0.616157	-0.418545	-0.552306	0.259376	-2.65244	-1.06306	1.4112
162	1.52117	1.04482	2.62107	-0.324679	0.476154	-0.0738048	-1.23338	0.196355	2.55339	-0.728976	-0.538549	-0.655769	0.254952	-2.58218	-0.976624	1.43347
162.5	1.35736	1.08153	2.59233	-0.361338	0.534284	0.0401435	-1.24	0.157088	2.34427	-0.776578	-0.545083	-0.608424	0.310937	-2.59201	-0.972562	1.33772
163	1.3822	0.913101	2.64413	-0.192703	0.64943	0.0691892	-1.19304	0.00960565	2.29256	-0.82592	-0.652604	-0.587382	0.267746	-2.3711	-0.91154	1.3401
163.5	1.50485	0.794168	2.68489	-0.268092	0.639232	0.0667079	-1.26083	-0.130616	2.26187	-0.760369	-0.712587	-0.530266	0.186318	-2.41338	-1.03882	1.2972
164	1.6325	0.717907	2.72843	-0.28484	0.594788	0.036788	-1.56142	-0.357786	2.44398	-0.648227	-0.546801	-0.387414	0.0702719	-2.34167	-1.45311	1.25403
164.5	1.66737	0.763128	2.7408	-0.219879	0.619632	-0.0553187	-1.47136	-0.163264	2.4149	-0.357567	-0.444492	-0.301673	0.158855	-2.44232	-1.47052	1.09657
165	1.6997	0.69374	2.71292	-0.20505	0.645636	-0.107661	-1.57633	-0.15948	2.46884	-0.204215	-0.400801	-0.321028	0.297091	-2.72431	-1.5915	1.14726
165.5	1.63427	0.645573	2.61905	-0.369717	0.481877	-0.136912	-1.36212	-0.211835	2.45644	-0.14534	-0.510883	-0.469126	0.324689	-2.62599	-1.58434	1.19282
166	1.54394	0.761736	2.57062	-0.435217	0.586446	-0.131762	-1.36069	-0.236909	2.44274	-0.248892	-0.62869	-0.543502	0.219811	-2.36846	-1.46372	1.12256
166.5	1.61837	0.772167	2.38948	-0.303083	0.761969	-0.0377878	-1.22949	-0.436639	2.3149	-0.305347	-0.516604	-0.464061	0.315506	-2.34933	-1.4272	1.21861
167	1.57601	0.697104	2.42133	-0.383966	0.789189	0.106444	-1.2335	-0.476961	2.26239	-0.239047	-0.587031	-0.402587	0.256337	-2.27335	-1.37244	1.12142
167.5	1.45404	0.596478	2.45677	-0.289757	0.942653	0.121868	-1.34697	-0.492421	2.19257	-0.168665	-0.631566	-0.424481	0.175613	-2.14523	-1.47068	1.0504
168	1.3409	0.480224	2.38059	-0.406245	1.06489	0.0721586	-1.47829	-0.34841	2.11328	-0.215889	-0.555628	-0.447079	0.134669	-2.18992	-1.49073	0.915963
168.5	1.33544	0.449198	2.50506	-0.503633	0.88581	-0.00880547	-1.67554	-0.405513	2.17509	-0.112462	-0.620423	-0.452869	0.154932	-2.26596	-1.42149	0.887147
169	1.32948	0.544668	2.52701	-0.520871	0.837259	0.116938	-1.90667	-0.531021	2.26705	-0.202706	-0.387378	-0.367053	0.291213	-2.3636	-1.45554	0.919281
169.5	1.37129	0.736551	2.55454	-0.446816	0.711274	0.0769891	-1.86087	-0.568844	2.28384	-0.357315	-0.270905	-0.515049	0.418528	-2.37028	-1.32584	0.839476
170	1.30939	0.65284	2.47086	-0.563433	0.754329	0.173093	-1.60592	-0.54131	2.23474	-0.244557	-0.64102	-0.378821	0.503151	-2.37668	-1.14547	0.643938
170.5	1.31959	0.747356	2.33226	-0.616712	0.730659	0.279492	-1.53201	-0.690281	2.20232	-0.407767	-0.814985	-0.368005	0.470138	-2.3564	-0.99609	0.61105
171	1.27878	0.730137	2.27321	-0.722211	0.674912	0.171098	-1.50462	-0.699816	2.25026	-0.635622	-0.741034	-0.419774	0.334865	-2.3294	-1.16671	0.606498
171.5	1.41495	0.646669	2.26175	-0.757551	0.646095	0.20181	-1.54233	-0.746391	2.29333	-0.691933	-0.774813	-0.452797	0.329068	-2.27585	-1.26588	0.584241
172	1.31457	0.811429	2.18976	-0.887918	0.713112	0.189008	-1.5358	-0.886139	2.3623	-0.768227	-0.743708	-0.424729	0.254552	-2.32688	-1.18351	0.579559
172.5	1.31266	1.01052	2.20142	-1.04998	0.730716	0.137406	-1.72308	-0.761213	2.23442	-0.92872	-0.675801	-0.49352	0.274138	-2.39038	-1.02924	0.602671
173	1.33676	1.01301	2.15516	-1.01693	0.66952	0.0379547	-1.97423	-0.909505	2.12704	-0.841907	-0.733346	-0.602878	0.428364	-2.37308	-1.00153	0.552411
173.5	1.32942	0.902597	2.31093	-1.12539	0.59089	0.0376987	-1.84435	-0.899918	2.00497	-0.7007	-0.778159	-0.589842	0.535316	-2.34007	-1.00873	0.57332
174	1.28312	0.761243	2.04935	-1.06836	0.513501	0.176393	-1.78736	-0.825211	1.96112	-0.636474	-1.02804	-0.61387	0.527323	-2.41469	-1.01299	0.512803
174.5	1.18923	0.757296	1.92377	-1.04509	0.505264	0.218229	-1.86903	-1.02026	1.94479	-0.483287	-1.2845	-0.743222	0.53858	-2.18147	-0.943876	0.44064
175	1.23303	0.800256	1.98243	-0.960945	0.557192	0.169719	-1.7529	-1.07478	1.96757	-0.414109	-1.25925	-0.830009	0.526234	-2.12323	-1.14276	0.434173
175.5	1.22144	0.920942	2.1214	-0.916803	0.52621	0.199706	-1.65216	-1.08659	1.88078	-0.449156	-0.985351	-0.759959	0.410385	-2.12735	-1.20191	0.469901
176	1.07541	0.938653	2.21594	-0.983917	0.535042	0.107093	-1.65499	-1.12978	1.94595	-0.518098	-0.872748	-0.781492	0.421525	-2.12644	-1.16489	0.376037
176.5	1.03847	0.883667	2.19788	-1.08337	0.609638	-0.0999092	-1.57436	-1.08482	2.02245	-0.612101	-0.665904	-0.949911	0.56915	-2.19281	-1.06997	0.384254
177	1.03176	0.963897	2.13042	-1.04858	0.700748	-0.0962944	-1.5008	-1.20987	1.89768	-0.457482	-0.588065	-0.918212	0.566546	-2.18784	-0.976365	0.317429
177.5	0.975446	1.16187	1.93166	-1.08582	0.650098	-0.138478	-1.34624	-1.18479	1.82828	-0.225042	-0.643449	-1.00818	0.554591	-2.28647	-1.02171	0.336739
178	0.929038	1.14914	1.7237	-1.05248	0.817999	-0.0527118	-1.1651	-1.18517	1.75632	-0.123018	-0.744415	-1.21519	0.525035	-2.18523	-1.07379	0.278286
178.5	0.901305	1.13278	1.62767	-1.09618	0.759077	-0.0549738	-1.16787	-1.41031	1.92718	-0.121598	-0.617733	-1.20214	0.590732	-2.04254	-1.06722	0.295246
179	0.911084	0.980445	1.63224	-1.12735	0.875634	-0.0451823	-1.26558	-1.39212	1.93629	-0.13967	-0.586391	-1.26867	0.613273	-1.90587	-0.995822	0.221541
179.5	0.899158	1.10817	1.64456	-1.03034	0.80503	-0.0861162	-1.31262	-1.40952	1.92596	-0.0277917	-0.467239	-1.28568	0.478088	-1.82573	-0.95381	0.209812
180	0.970321	1.02242	1.81684	-0.975931	0.772973	-0.107493	-1.41448	-1.42586	1.89231	0.0648014	-0.331652	-1.32989	0.482433	-1.71211	-0.88537	0.364676
180.5	0.798535	0.969012	1.80663	-0.859757	0.802128	-0.0457336	-1.55646	-1.48938	1.94278	0.201891	-0.310578	-1.31131	0.355057	-1.78237	-0.918589	0.459881
181	0.872835	1.05118	1.94668	-0.963755	0.80672	-0.0878906	-1.46994	-1.61898	1.88301	0.105549	-0.752074	-1.42903	0.452332	-1.80644	-1.17323	0.463841
181.5	0.875164	1.03649	2.03705	-1.06656	0.792577	0.0507818	-1.36357	-1.5893	1.8357	0.0158289	-0.749176	-1.33612	0.482092	-1.81205	-1.08412	0.449967
182	0.775594	0.955306	1.9749	-1.0316	0.924495	0.146033	-1.22084	-1.60276	1.79527	-0.135181	-0.773482	-1.34154	0.501692	-1.73644	-0.985955	0.512123
182.5	0.716512	0.954973	1.82399	-1.09546	0.997032	0.173044	-1.03321	-1.72023	1.75291	-0.1882	-0.720411	-1.35852	0.657915	-1.63453	-0.875487	0.54857
183	0.676066	0.885744	1.58693	-0.861596	1.01992	0.182109	-0.894309	-1.71049	1.66651	-0.262082	-0.417087	-1.34068	0.848345	-1.57913	-0.804637	0.527542
183.5	0.731318	0.989261	1.54061	-0.754242	1.0609	0.220393	-0.969563	-1.6126	1.60551	-0.387805	-0.261657	-1.4028	0.901145	-1.60517	-0.959793	0.527757
184	0.688151	1.13282	1.67868	-0.827774	1.04005	0.167242	-1.26974	-1.57318	1.75074	-0.610286	-0.369881	-1.42952	0.882813	-1.58941	-1.08313	0.385694
184.5	0.650173	1.2218	1.68736	-0.864679	1.09798	0.057406	-1.4625	-1.56354	1.69918	-0.477184	-0.515115	-1.43735	0.938047	-1.57657	-1.13829	0.405562
185	0.656342	1.16365	1.75402	-0.711633	0.987374	0.0959597	-1.51309	-1.62462	1.64842	-0.54554	-0.615404	-1.45074	0.869854	-1.54317	-1.09789	0.364721
185.5	0.69282	1.16928	1.58078	-0.762204	0.8981	0.196742	-1.51228	-1.79365	1.71185	-0.693948	-0.795121	-1.47983	0.942263	-1.43748	-1.02179	0.249682
186	0.583583	1.2641	1.31352	-0.687901	0.842296	0.170123	-1.5173	-1.92161	1.79455	-0.384158	-0.888311	-1.59813	0.887426	-1.33444	-1.18331	0.284428
186.5	0.492601	1.36882	1.25159	-0.528272	1.09762	0.299867	-1.37479	-1.88398	1.76735	-0.232155	-0.834682	-1.52062	1.03526	-1.10713	-1.0622	0.14205
187	0.456054	1.32141	1.29316	-0.492209	1.0731	0.351459	-1.11368	-1.8942	1.80596	-0.19538	-0.957785	-1.44876	1.0972	-0.923721	-0.930239	0.0812165
187.5	0.518679	1.17773	1.46962	-0.56731	0.925431	0.41665	-1.19433	-1.77624	2.00276	-0.184217	-0.984075	-1.38001	0.998753	-0.841437	-0.866694	0.150442
188	0.508887	1.10202	1.51854	-0.569579	0.853316	0.371709	-1.24239	-1.82179	2.03691	-0.36748	-0.852083	-1.38064	0.880773	-1.09427	-0.785529	0.245597
188.5	0.430023	0.978242	1.41125	-0.381874	0.800059	0.273358	-1.28847	-1.71547	2.03619	-0.468001	-0.842222	-1.4987	0.909439	-1.0872	-0.874564	0.307631
189	0.579205	1.00084	1.56751	-0.463998	0.892375	0.309403	-1.19529	-1.83325	1.89424	-0.415627	-0.89755	-1.51623	0.97407	-1.10223	-1.00371	0.441018
189.5	0.530044	1.07674	1.41724	-0.39708	0.966885	0.395284	-1.15899	-1.80374	1.95166	-0.141461	-0.976401	-1.50965	0.94743	-1.16237	-1.10562	0.40204
190	0.649797	1.215	1.28025	-0.370272	1.00363	0.373107	-1.17428	-1.68559	2.01858	-0.00251869	-1.13579	-1.38883	0.867568	-1.10479	-1.06153	0.102345
190.5	0.582266	1.20508	1.17232	-0.210894	0.94338	0.430052	-0.880856	-1.76556	2.00054	-0.167645	-1.20904	-1.26388	0.85604	-0.91302	-1.0922	-0.0739769
191	0.493654	1.16317	1.20799	-0.311669	1.08961	0.635575	-0.72735	-2.06448	1.96953	-0.338535	-0.987361	-1.27575	0.750964	-0.733489	-1.26768	-0.100688
191.5	0.488568	1.26233	1.11533	-0.144472	1.21893	0.504589	-0.735195	-1.88005	2.10351	-0.312401	-0.806451	-1.35212	0.858449	-0.638657	-1.22165	-0.123782
192	0.380888	1.31226	0.96049	-0.0634124	1.04003	0.539721	-0.711857	-1.86482	2.10192	-0.232228	-0.87196	-1.42318	0.889505	-0.737293	-1.19922	0.037365
192.5	0.304804	1.35643	0.979087	-0.119162	1.0721	0.54327	-0.954197	-1.89883	1.98836	-0.166918	-1.13257	-1.30838	0.794964	-0.739971	-1.1708	0.0910182
193	0.388064	1.39592	1.06504	-0.155625	1.07247	0.450515	-1.04242	-1.82427	1.93364	-0.136873	-1.33491	-1.35002	0.845695	-0.76346	-1.03703	0.128564
193.5	0.234757	1.2226	1.12275	-0.227692	0.982726	0.371177	-0.930819	-1.77972	1.91379	-0.141095	-1.62283	-1.28226	0.864145	-0.8878	-1.03014	0.193497
194	0.123922	1.16639	1.09959	-0.117097	0.971574	0.418047	-0.718637	-1.79049	1.85362	-0.108708	-1.83089	-1.2724	0.921316	-0.782951	-0.995075	0.112934
194.5	0.143223	1.26328	0.974531	-0.0831569	1.02558	0.395631	-0.716475	-1.73136	1.81348	-0.290172	-1.71172	-1.26128	0.693464	-0.719741	-0.830203	-0.0500552
195	0.192259	1.322	0.928665	-0.0690453	0.966193	0.490704	-0.6906	-1.66568	1.84268	-0.521191	-1.42875	-1.17924	0.69992	-0.541029	-0.781157	-0.0720147
195.5	0.262109	1.40961	0.940858	0.0757416	1.04726	0.452481	-0.669255	-1.58608	1.73391	-0.615275	-0.931584	-1.12648	0.810447	-0.528246	-0.697107	-0.109168
196	0.0616204	1.39592	1.10611	0.0337653	1.1078	0.370262	-0.501468	-1.61434	1.88889	-0.666412	-0.785757	-1.16864	0.740197	-0.656094	-0.562735	-0.30991
196.5	-0.0900719	1.29496	1.03496	0.0278628	1.13586	0.27815	-0.585582	-1.71847	2.03519	-0.623463	-0.827469	-1.125	0.66867	-0.705751	-0.541601	-0.269322
197	0.00965918	1.27221	0.953807	-0.0346424	1.06962	0.277875	-0.553208	-1.74953	1.89792	-0.522197	-0.871906	-1.1731	0.626115	-0.810496	-0.554687	-0.327452
197.5	0.0414472	1.20116	0.951888	0.00619648	1.20919	0.354384	-0.399435	-1.81367	1.77897	-0.273625	-1.03751	-1.12978	0.638737	-0.765888	-0.61031	-0.360067
198	-0.00585448	1.22467	0.873233	0.0431195	1.42722	0.390988	-0.399507	-1.88999	1.80052	0.102156	-1.35102	-1.14406	0.784572	-0.634493	-0.587847	-0.343266
198.5	-0.073607	1.34139	0.770606	0.138916	1.47777	0.298389	-0.377452	-1.86513	1.73899	0.443124	-1.33276	-1.11273	0.879109	-0.49748	-0.529141	-0.358802
199	0.0252529	1.35861	0.676411	0.234838	1.65637	0.404826	-0.4195	-1.7864	1.70621	0.816954	-1.24174	-1.15766	0.868534	-0.387422	-0.447043	-0.430295
199.5	-0.0692889	1.45659	0.720993	0.226882	1.55416	0.315859	-0.511233	-1.72901	1.79906	0.883134	-1.05748	-1.17442	0.783533	-0.410494	-0.415745	-0.472724
200	0.123455	1.47107	0.86124	-0.00107707	1.66704	0.294911	-0.692816	-1.61603	1.75371	0.779319	-1.08495	-1.21664	0.702712	-0.503828	-0.36795	-0.342696
200.5	-0.0403962	1.35981	0.842054	-0.0451166	1.55208	0.162901	-0.877348	-1.58877	1.89189	0.440037	-0.911368	-1.15256	0.688896	-0.49258	-0.295221	-0.47244
201	0.0446662	1.45136	0.780831	-0.0386044	1.55307	0.22924	-0.828943	-1.63266	2.03449	0.201499	-1.05907	-1.08303	0.747265	-0.636058	-0.324881	-0.537566
201.5	0.0197661	1.40456	0.757013	0.00387768	1.48049	0.215193	-0.678259	-1.54149	1.97851	-0.0965355	-1.2574	-1.12504	0.703228	-0.660674	-0.509554	-0.591125
202	0.0624456	1.43277	0.567799	-0.0145503	1.25698	0.293867	-0.598096	-1.39607	1.91408	-0.438819	-1.3293	-1.11807	0.682867	-0.551448	-0.452873	-0.47134
202.5	0.119358	1.40353	0.613142	0.125941	1.29354	0.24602	-0.505353	-1.33094	1.84758	-0.676956	-1.28984	-1.03052	0.66156	-0.581708	-0.444741	-0.359847
203	0.124319	1.36014	0.685357	0.29324	1.35936	0.287748	-0.525874	-1.35426	1.8494	-0.863251	-1.21881	-0.929045	0.521892	-0.509688	-0.405891	-0.397301
203.5	0.177203	1.28511	0.606938	0.308838	1.44866	0.340229	-0.638045	-1.22682	1.94799	-0.844375	-1.04304	-0.798081	0.472068	-0.483743	-0.376339	-0.26498
204	0.0774215	1.30911	0.704877	0.230443	1.30506	0.275482	-0.91641	-1.29378	1.93308	-0.524007	-1.02859	-0.792813	0.645424	-0.322966	-0.332209	-0.277182
204.5	0.151649	1.44224	0.721393	0.187996	1.39067	0.325491	-1.21128	-1.17997	1.81835	-0.273229	-1.12147	-0.642981	0.722197	-0.455616	-0.396597	-0.195014
205	0.177892	1.5788	0.655018	0.171132	1.56191	0.237205	-1.26194	-1.13474	1.76428	-0.292669	-1.30967	-0.559357	0.685207	-0.567232	-0.498859	0.0214524
205.5	0.187591	1.71078	0.636322	0.0754003	1.51528	0.240799	-1.33564	-1.16146	1.92385	-0.452555	-1.41697	-0.645481	0.853083	-0.60953	-0.489503	-0.0408751
206	0.126345	1.63275	0.648735	0.247638	1.31303	0.275475	-1.33889	-1.03944	1.9551	-0.580478	-1.51932	-0.669143	0.913236	-0.458048	-0.475493	-0.0514233
206.5	0.192926	1.73572	0.700187	0.316325	1.20529	0.357416	-1.30042	-1.13006	1.88967	-0.351317	-1.46572	-0.638882	0.667518	-0.157399	-0.474327	-0.250307
207	0.248216	1.77382	0.664516	0.340003	1.19226	0.361264	-1.17127	-1.13615	1.72761	-0.00635154	-1.44499	-0.590029	0.547246	0.0176004	-0.603359	-0.197617
207.5	0.249749	1.59569	0.704548	0.368377	1.15611	0.289555	-1.36394	-1.21063	1.75306	0.118897	-1.38707	-0.450833	0.486246	0.0875443	-0.645536	-0.20504
208	0.409372	1.53847	0.770306	0.481853	1.25701	0.31548	-1.44251	-1.07406	1.80158	0.139933	-1.20712	-0.426731	0.223016	-0.180319	-0.817478	-0.256138
208.5	0.551049	1.56205	0.618997	0.492609	1.42677	0.193482	-1.50866	-0.957032	1.78337	0.341084	-1.29088	-0.628362	0.250878	-0.223488	-0.839728	-0.380509
209	0.48828	1.71419	0.66388	0.501249	1.36903	0.249072	-1.4113	-0.90144	1.79379	0.321903	-1.3782	-0.383065	0.270661	-0.246897	-0.768905	-0.379744
209.5	0.596543	1.90789	0.65045	0.627753	1.44682	0.250175	-1.34178	-0.875379	1.8087	0.204164	-1.53554	-0.305827	0.259079	-0.268906	-0.67211	-0.347226
210	0.555989	1.95842	0.707523	0.729765	1.44285	0.255054	-1.26702	-0.891668	1.95909	0.210345	-1.64458	-0.31249	0.405961	-0.19351	-0.56613	-0.548993
210.5	0.541463	1.95183	0.584378	0.775368	1.28827	0.32793	-1.21108	-1.04327	1.83621	0.332375	-1.84651	-0.307809	0.399497	0.0838346	-0.386696	-0.539101
211	0.482918	1.87559	0.639968	0.676073	1.29879	0.379934	-1.20045	-0.983865	1.90111	0.521883	-1.66194	-0.126374	0.213395	0.211508	-0.348346	-0.440194
211.5	0.45883	1.97203	0.574322	0.768752	1.07954	0.347306	-1.13921	-0.993842	1.88658	0.90742	-1.4499	-0.108328	0.0663776	0.251678	-0.396631	-0.400106
212	0.546211	2.02829	0.474417	0.757608	0.987878	0.308129	-1.16196	-1.01507	1.86798	1.10959	-1.28266	0.0131634	0.0741634	0.218093	-0.451207	-0.228779
212.5	0.633185	1.89029	0.59362	0.74192	0.785985	0.321176	-1.10783	-1.01179	1.8957	1.17019	-1.21707	0.107034	-0.0514378	0.258718	-0.537933	-0.182147
213	0.575853	1.94765	0.698634	0.548692	0.692018	0.118271	-1.02456	-0.972284	1.76547	1.2497	-1.37106	0.155394	0.0224045	0.144311	-0.687891	-0.213464
213.5	0.541509	1.87482	0.658486	0.662997	0.770218	0.0187307	-0.92346	-0.914064	1.62065	1.34401	-1.48675	0.238415	0.0143545	0.114141	-0.734507	-0.182741
214	0.606535	1.82577	0.746309	0.725712	0.686457	0.0307448	-0.742493	-0.800303	1.60104	1.34739	-1.62848	0.248239	-0.0692504	0.246127	-0.722635	-0.176655
214.5	0.673655	2.01076	0.697046	0.736905	0.69947	-0.0782176	-0.797169	-0.857326	1.67247	0.98329	-1.48037	0.185312	-0.227052	0.475798	-0.497056	-0.184842
215	0.692364	2.05235	0.622539	0.745042	0.565028	-0.00861176	-0.813391	-0.921728	1.69737	0.63486	-1.35538	0.256823	-0.139681	0.677773	-0.604061	-0.0934306
215.5	0.768397	2.14963	0.609624	0.842374	0.49624	-0.0486949	-0.738146	-0.824009	1.53016	0.326821	-1.04696	0.14373	-0.230652	0.597693	-0.637833	-0.140609
216	0.713819	2.19469	0.633974	0.878335	0.498102	-0.030562	-0.768195	-0.729126	1.39633	0.189566	-0.965928	0.287293	-0.196258	0.449853	-0.552079	-0.368795
216.5	0.759603	2.37153	0.658723	0.897742	0.367419	-0.137506	-0.728662	-0.744254	1.44034	0.208189	-0.973168	0.250568	-0.00287601	0.196323	-0.480987	-0.411384
217	0.878906	2.38478	0.745343	0.798468	0.450777	-0.190923	-0.728063	-0.820736	1.59507	0.201052	-0.774025	0.207818	0.0147864	0.27177	-0.429363	-0.423217
217.5	0.775968	2.27014	0.755602	0.924213	0.705172	-0.141368	-0.51235	-0.712303	1.59172	-0.0924458	-0.97286	0.201051	-0.0822565	0.311425	-0.374642	-0.524698
218	0.93047	2.1495	0.72002	1.01272	0.752927	-0.109763	-0.547118	-0.711717	1.60565	-0.161396	-1.20436	0.406129	-0.133928	0.521273	-0.23463	-0.574988
218.5	0.819681	2.18286	0.558023	1.10387	0.855343	-0.119209	-0.516569	-0.718903	1.59936	-0.0645248	-1.19081	0.467605	-0.133442	0.644822	-0.24185	-0.36992
219	0.783071	1.96011	0.488387	1.16697	1.00059	-0.110212	-0.514232	-0.84615	1.55902	0.0631408	-1.43005	0.403584	-0.0455493	0.698666	-0.453754	-0.553629
219.5	0.85182	1.83782	0.384341	1.05759	1.02866	-0.0722547	-0.694344	-1.00677	1.5347	0.085754	-1.70002	0.396712	-0.147702	0.630947	-0.596627	-0.670932
220	0.775885	1.95903	0.48022	1.09182	1.09383	-0.162401	-0.74419	-0.883371	1.45905	0.170566	-1.47966	0.330856	-0.385753	0.705776	-0.635172	-0.566405
220.5	0.822179	2.09388	0.560871	1.1586	1.067	-0.111921	-0.910233	-0.820967	1.45973	0.285521	-1.21469	0.318699	-0.32828	0.727997	-0.502151	-0.441168
221	0.91235	2.17781	0.622917	0.988626	1.28718	-0.233889	-0.979518	-0.7478	1.38955	0.306641	-1.40399	0.201124	-0.212066	0.535174	-0.365819	-0.482178
221.5	0.92164	2.17136	0.672472	1.0563	1.23574	-0.221178	-0.98881	-0.85915	1.36813	0.15679	-1.28354	0.169088	-0.210372	0.531038	-0.337209	-0.483248
222	0.948416	2.25491	0.603329	1.03585	1.21218	-0.127141	-0.993483	-0.699231	1.30631	-0.069167	-1.41134	0.178966	-0.128215	0.528778	-0.0293182	-0.40186
222.5	1.09668	2.47739	0.474719	1.14756	1.0809	-0.130454	-0.911654	-0.620687	1.29155	-0.0191358	-1.43036	0.300027	-0.132152	0.50548	-0.0227994	-0.383275
223	1.09276	2.36146	0.583598	1.29367	0.940522	-0.12036	-0.793526	-0.777959	1.34848	0.0192736	-1.19388	0.313521	-0.084869	0.543076	-0.155544	-0.35824
223.5	1.09833	2.265	0.722993	1.3226	0.812688	-0.109323	-0.897403	-0.711504	1.60906	-0.026132	-0.828139	0.266484	-0.0862537	0.475945	-0.158372	-0.330572
224	1.12949	2.23556	0.781437	1.26338	0.854843	-0.120299	-1.00686	-0.769417	1.47622	-0.175705	-0.702609	0.366245	-0.164341	0.463751	-0.283545	-0.0274664
224.5	1.26645	2.01453	0.782786	1.37089	0.871256	-0.177241	-0.999119	-0.642278	1.3176	-0.228148	-0.608809	0.610653	-0.206948	0.358842	-0.244096	-0.00634363
225	1.20695	1.75006	0.851796	1.42984	1.02177	-0.183681	-0.871129	-0.68368	1.45131	-0.322682	-0.789209	0.554974	-0.313722	0.129714	-0.399851	-0.126859
225.5	1.24331	1.76796	0.946333	1.37458	1.12889	-0.276903	-0.779403	-0.662811	1.33684	-0.432635	-1.13879	0.539944	-0.289925	0.0592557	-0.312034	-0.0251828
226	1.21241	1.79841	0.880629	1.45641	1.12094	-0.266511	-0.624669	-0.712563	1.27454	-0.575862	-1.2549	0.475499	-0.374991	0.319811	-0.297911	0.166937
226.5	1.15684	1.98605	0.912537	1.58188	0.997816	-0.263745	-0.627868	-0.69996	1.18582	-0.723433	-1.40102	0.468351	-0.416946	0.416095	-0.352338	0.0642233
227	1.14295	1.98285	0.874853	1.69918	0.99523	-0.290836	-0.553005	-0.601741	1.27954	-0.459152	-1.44242	0.450115	-0.461702	0.585456	-0.434523	0.0296495
227.5	1.23405	1.90711	0.832251	1.70161	1.08037	-0.352246	-0.571528	-0.597869	1.33846	-0.115598	-1.21554	0.341757	-0.535949	0.539486	-0.42895	-0.0157654
228	1.29787	1.91429	0.918046	1.70831	1.04696	-0.33802	-0.551185	-0.719382	1.43966	0.269764	-0.792083	0.335234	-0.488827	0.544763	-0.28272	0.161596
228.5	1.34559	1.84839	0.918956	1.70481	1.07603	-0.395383	-0.536004	-0.702907	1.40846	0.706865	-0.839739	0.321041	-0.444128	0.444662	-0.0666389	0.184584
229	1.43907	1.57965	0.823974	1.82624	1.0745	-0.48657	-0.587179	-0.561283	1.47417	1.04796	-0.798702	0.351792	-0.565119	0.355122	-0.187097	-0.00998157
229.5	1.565	1.46821	0.710568	1.9728	1.09822	-0.477745	-0.749225	-0.454754	1.30722	1.08099	-0.644908	0.437566	-0.467716	0.174852	-0.104695	0.0293452
230	1.42037	1.4993	0.502599	2.13882	0.983181	-0.464503	-0.741147	-0.575099	1.26412	0.972438	-0.763366	0.537514	-0.396198	0.164266	0.135444	-0.0913751
230.5	1.32671	1.58137	0.478046	2.15122	0.963137	-0.389252	-0.6342	-0.579918	1.26661	0.567205	-0.947476	0.649862	-0.463521	0.320564	0.214206	-0.097697
231	1.43575	1.60264	0.648014	2.13491	0.92556	-0.36525	-0.683043	-0.584866	1.38937	-0.0085567	-0.892124	0.703439	-0.573826	0.443038	0.224256	-0.0476628
231.5	1.3813	1.58183	0.719039	2.24036	0.966151	-0.472665	-0.755871	-0.470284	1.48474	-0.221355	-0.654535	0.709796	-0.721007	0.448756	0.382329	-0.165316
232	1.36041	1.64	0.721747	2.30818	0.960474	-0.511841	-0.770984	-0.43852	1.47926	-0.216287	-0.556625	0.669904	-0.69223	0.48531	0.325484	-0.0314487
232.5	1.44291	1.73544	0.742847	2.30895	1.08183	-0.557884	-0.760738	-0.453954	1.43869	-0.188985	-0.744112	0.743028	-0.706852	0.428751	0.143686	0.145211
233	1.38526	1.81766	0.792033	2.167	1.27538	-0.583622	-0.616141	-0.375837	1.42535	-0.209946	-1.00332	0.839676	-0.686663	0.369087	0.0176522	0.136503
233.5	1.35457	1.80036	0.827268	2.09133	1.28364	-0.661439	-0.400675	-0.417196	1.17755	-0.102985	-1.17983	0.790855	-0.724529	0.295467	-0.0787397	0.21241
234	1.34369	1.72978	0.862968	2.22676	1.21149	-0.568321	-0.0892922	-0.4077	1.16105	0.176644	-1.14093	0.749878	-0.56992	0.342051	-0.276668	0.354262
234.5	1.42402	1.638	0.920389	2.13268	0.982867	-0.46595	-0.034182	-0.413246	1.2945	0.260627	-1.11856	0.649828	-0.49093	0.617452	-0.128181	0.459487
235	1.44137	1.72255	0.941368	2.26518	1.04829	-0.635805	-0.0609014	-0.358869	1.38284	0.217552	-1.16422	0.522965	-0.497904	0.666479	0.0529293	0.433203
235.5	1.39097	1.5618	1.06494	2.2716	1.02287	-0.636995	-0.122741	-0.39068	1.43922	0.0350688	-0.861501	0.500346	-0.577394	0.679687	0.198376	0.317917
236	1.52239	1.50527	1.11698	2.34051	1.05821	-0.584945	-0.317679	-0.439715	1.44581	-0.109721	-0.611898	0.516532	-0.585268	0.385005	0.424425	0.250853
236.5	1.5785	1.52474	1.30195	2.201	0.979849	-0.632426	-0.574256	-0.401367	1.48671	0.00568961	-0.469921	0.68474	-0.68919	0.331677	0.537182	0.218237
237	1.49945	1.36661	1.30075	2.36099	0.893159	-0.720563	-0.669171	-0.321604	1.62813	0.187904	-0.31121	0.509289	-0.696987	0.192499	0.554779	0.0437855
237.5	1.54594	1.26682	1.22621	2.35998	1.05055	-0.52098	-0.569454	-0.318416	1.47389	0.14961	-0.464172	0.439241	-0.623152	0.107749	0.328745	-0.0278029
238	1.62531	1.25659	1.09877	2.39308	1.08756	-0.482822	-0.507914	-0.302097	1.45145	0.465195	-0.609226	0.428539	-0.547249	0.16091	0.200498	-0.020011
238.5	1.55261	1.30352	1.10634	2.42838	1.19575	-0.48511	-0.254642	-0.206283	1.4921	0.519316	-0.36004	0.383696	-0.400083	0.369153	0.246208	0.0220765
239	1.58779	1.35976	0.951614	2.47966	1.29395	-0.485325	-0.395965	-0.212987	1.57195	0.423034	-0.427803	0.433351	-0.413264	0.450764	0.42469	0.0695769
239.5	1.64652	1.58856	1.07146	2.36632	1.31489	-0.502238	-0.353818	-0.109516	1.51207	0.409774	-0.519412	0.446542	-0.509496	0.555355	0.494561	0.0153431
240	1.56987	1.62721	1.06342	2.29219	1.40621	-0.531931	-0.389181	-0.00961595	1.46466	0.301035	-0.352233	0.440877	-0.61906	0.595429	0.532144	0.0605572
240.5	1.52755	1.59176	0.826652	2.34472	1.43341	-0.559911	-0.48706	-0.106666	1.42068	0.312923	-0.040286	0.416762	-0.589877	0.539077	0.553882	0.201038
241	1.48302	1.65748	0.915065	2.26531	1.4314	-0.523027	-0.242829	-0.0699592	1.41951	0.278389	-0.293583	0.401856	-0.565498	0.420371	0.568795	0.201361
241.5	1.66406	1.65769	0.858237	2.28889	1.40554	-0.483068	-0.129015	-0.146601	1.42269	0.318699	-0.536558	0.370025	-0.50046	0.443756	0.427876	0.208778
242	1.75994	1.76981	0.783174	2.26137	1.46735	-0.391178	-0.041712	-0.157622	1.51116	0.334073	-0.768599	0.38764	-0.198935	0.451222	0.338438	0.293963
242.5	1.80242	1.66972	0.778424	2.46888	1.36215	-0.312412	-0.0336059	-0.155414	1.54966	0.450578	-0.839912	0.381606	-0.181203	0.522933	0.246398	0.31434
243	1.69613	1.84989	0.958686	2.55757	1.37342	-0.373044	-0.0465129	-0.0983782	1.47507	0.419365	-0.626418	0.4417	-0.165698	0.674246	0.327403	0.444773
243.5	1.6982	1.84151	0.98232	2.47471	1.32465	-0.261536	-0.138337	0.0025478	1.69644	0.407648	-0.250105	0.38528	-0.127148	0.727422	0.386116	0.503603
244	1.70548	1.91338	1.12173	2.42223	1.35046	-0.447488	-0.37136	-0.197424	1.70895	-0.0367934	-0.352287	0.470184	-0.18632	0.830573	0.316779	0.567453
244.5	1.80676	2.0783	1.07463	2.54318	1.38178	-0.530673	-0.553967	-0.107976	1.56831	-0.28288	-0.495626	0.535387	-0.312432	0.614004	0.247666	0.476148
245	1.86239	2.03129	0.949255	2.48976	1.53553	-0.508621	-0.477399	-0.136094	1.61548	-0.409093	-0.609111	0.542291	-0.263302	0.493892	0.168669	0.478387
245.5	1.85744	1.97382	0.924232	2.42771	1.50465	-0.523698	-0.447777	-0.283833	1.62962	-0.552905	-0.668184	0.550075	-0.162373	0.542138	0.206937	0.496675
246	1.83496	1.96315	0.916979	2.45	1.52923	-0.398524	-0.448598	-0.251209	1.55879	-0.598697	-0.657175	0.447483	0.0422921	0.637354	-0.00348562	0.486365
246.5	1.87294	1.94934	0.965775	2.60747	1.37392	-0.435576	-0.394074	-0.230558	1.38652	-0.687223	-0.762784	0.49341	0.047741	0.755856	0.110468	0.498504
247	1.92688	1.85871	0.982388	2.68819	1.26015	-0.367702	-0.406965	-0.11354	1.41364	-0.678161	-0.726041	0.458964	0.126849	0.778956	0.167585	0.596439
247.5	1.97006	1.86437	1.00096	2.63853	1.25369	-0.303137	-0.37931	-0.14182	1.55813	-0.557158	-0.629682	0.594818	-0.0347249	0.88193	0.285259	0.634441
248	1.95467	1.92303	1.06357	2.75896	1.37054	-0.298438	-0.383151	-0.0516416	1.71331	-0.652592	-0.307804	0.563015	0.0314127	0.781345	0.127475	0.693036
248.5	1.93269	2.01122	1.17946	2.56745	1.37746	-0.321624	-0.455502	-0.0128529	1.83016	-0.647153	-0.244338	0.505432	0.0188753	0.557471	0.0146167	0.721188
249	2.00169	2.01709	1.20466	2.53616	1.36602	-0.387268	-0.401826	0.0768556	1.96746	-0.740839	-0.187435	0.577941	-0.104799	0.444383	-0.1086	0.738334
249.5	2.12569	1.97335	1.13714	2.87447	1.36798	-0.25537	-0.386947	0.125654	1.88138	-0.484359	-0.262678	0.624925	0.0464753	0.484972	-0.250447	0.596129
250	2.11775	2.02519	0.996902	2.99136	1.28269	-0.185479	-0.445091	-0.0489877	1.89209	-0.267285	-0.693338	0.743956	-0.0157812	0.368333	-0.262264	0.344
250.5	2.13187	2.21717	1.04045	2.99604	1.30141	-0.173598	-0.222122	0.0730191	1.93004	-0.251068	-0.931077	0.634527	-0.0183332	0.693607	-0.165459	0.319206
251	2.17078	2.19461	1.11028	2.78335	1.31014	-0.0790448	-0.378418	0.167818	1.95995	-0.151399	-0.80125	0.678989	-0.10115	0.705764	-0.221022	0.278662
251.5	2.2318	2.04898	1.27766	2.88305	1.39968	-0.0164226	-0.515684	0.242767	1.88766	-0.0629504	-0.695588	0.654512	-0.0895085	0.668903	-0.411054	0.328737
252	2.08057	1.98907	1.0983	2.82498	1.46019	0.0073152	-0.449687	0.295129	1.81804	0.152395	-0.73938	0.841584	-0.121531	0.710401	-0.519956	0.502563
252.5	2.0316	1.96672	1.04251	2.81405	1.44805	-0.175362	-0.350939	0.205182	1.84871	0.201642	-0.854569	0.704641	-0.216061	0.619212	-0.433301	0.467351
253	2.0156	1.85372	0.999244	2.69974	1.43716	-0.241487	-0.507266	0.325964	1.92704	0.157294	-0.841194	0.771565	-0.0747569	0.548108	-0.271426	0.411753
253.5	2.04608	1.69692	0.984298	2.70507	1.409	-0.149473	-0.353375	0.281384	1.93872	0.141728	-0.963851	0.737371	-0.0100376	0.520726	-0.196923	0.497453
254	2.13322	1.81118	0.953334	2.63275	1.3969	0.043103	-0.0655265	0.118239	1.95409	0.0385316	-0.922399	0.667989	-0.00279767	0.509912	-0.251858	0.555594
254.5	2.06442	1.92909	0.755432	2.67551	1.40374	0.0890385	-0.168921	0.165237	1.95332	0.0597531	-0.852859	0.677546	-0.0660115	0.709954	-0.278634	0.456893
255	1.95006	2.04091	0.748389	2.76118	1.44967	0.0642668	-0.128585	0.199318	1.91761	0.0950961	-0.969449	0.498654	-0.133807	0.851095	-0.168045	0.512833
255.5	2.02787	2.16503	0.796372	2.81787	1.55643	0.225978	-0.34029	0.256965	1.89305	0.336627	-0.824938	0.553697	-0.163348	0.889626	-0.0166761	0.63096
256	2.14222	2.24932	0.777958	2.8043	1.73546	0.202935	-0.34971	0.43392	1.90664	0.499619	-0.609655	0.679097	-0.245455	0.863242	-0.074889	0.581611
256.5	2.1667	2.27734	0.75877	2.84433	1.68998	0.14005	-0.401726	0.35736	1.96101	0.653248	-0.282655	0.717143	-0.215153	0.786752	-0.145988	0.553838
257	2.12402	2.23736	0.882933	2.86757	1.56501	0.116651	-0.327942	0.274347	1.95666	0.523296	-0.227423	0.667121	-0.0249694	0.785536	-0.150034	0.44683
257.5	2.16157	2.28703	0.929514	2.90813	1.59786	-0.042968	-0.165614	0.323352	1.96333	0.233024	-0.396493	0.736117	-0.0343407	0.745917	-0.0936832	0.358474
258	2.25306	2.32277	0.973651	2.9882	1.72873	0.0394042	-0.0375177	0.31046	1.88401	0.279661	-0.631261	0.707641	-0.0950077	0.767262	-0.15689	0.32091
258.5	2.2492	2.25271	1.11943	2.93158	1.62495	0.131812	-0.217997	0.332715	1.91577	0.222245	-0.536903	0.687787	-0.0358004	0.963914	0.0249651	0.335288
259	2.08538	2.08068	0.993369	2.93972	1.57218	0.125187	-0.30946	0.390954	2.07804	0.258587	-0.514598	0.77678	-0.0159768	1.1054	-0.0542001	0.307222
259.5	2.09965	2.08127	0.985984	2.89755	1.55037	0.217763	-0.511594	0.392868	2.00836	0.417065	-0.47399	0.898484	0.1732	1.10658	0.0365969	0.244285
260	2.21373	2.11183	1.00269	2.75592	1.49694	0.252351	-0.585252	0.347905	1.8414	0.419734	-0.384043	0.790105	0.227916	1.16834	0.0946279	0.352873
260.5	2.1573	2.13893	1.05886	2.73151	1.54888	0.115382	-0.801124	0.351301	1.68167	0.337664	-0.117764	0.636674	0.33629	1.07179	0.156496	0.220942
261	2.32238	1.93835	0.944276	2.75641	1.58076	0.150027	-0.782127	0.446663	1.71511	0.207898	-0.209462	0.591124	0.319155	0.830365	0.146861	0.235125
261.5	2.26099	1.85945	0.867835	2.70565	1.63599	0.134658	-0.692026	0.395177	1.78839	0.318939	-0.523948	0.690356	0.306924	0.784232	0.161938	0.237275
262	2.26322	1.78501	0.81704	2.84658	1.75277	0.168316	-0.621376	0.43745	1.87182	0.383662	-0.827259	0.694588	0.294599	0.831418	0.00928563	0.231886
262.5	2.35067	1.81596	0.68177	2.99042	1.60107	0.177086	-0.696292	0.382371	1.76405	0.16376	-0.989565	0.691076	0.235508	0.829577	0.0948289	0.259227
263	2.44085	1.74102	0.693616	3.09145	1.58003	0.134963	-0.684987	0.437772	1.79901	-0.254357	-0.972551	0.72194	0.127195	0.915278	0.0482156	0.205688
263.5	2.39761	1.69178	0.766231	2.95255	1.55797	0.109418	-0.649971	0.595182	1.88231	-0.309283	-0.869444	0.745409	0.16954	1.03731	-0.0175348	0.338965
264	2.57668	1.68332	0.730284	3.01837	1.52746	0.138703	-0.616161	0.483527	1.78542	-0.387014	-0.63039	0.746754	0.00631083	1.07398	0.0513288	0.458419
264.5	2.56696	1.60557	0.740957	3.13444	1.58584	0.0361385	-0.728119	0.593689	1.75975	-0.218509	-0.482437	0.74622	0.197369	0.927347	0.0572495	0.427431
265	2.49577	1.61313	0.780388	3.17623	1.66799	0.146085	-0.71256	0.542152	1.79395	0.0253356	-0.404782	0.72577	0.348062	0.734484	0.256592	0.559254
265.5	2.43927	1.52651	0.695996	3.14727	1.66848	0.00683693	-0.610057	0.566143	1.71417	0.095661	-0.375677	0.788215	0.438487	0.694207	0.442563	0.370202
266	2.28038	1.65173	0.670429	3.216	1.65538	0.00879173	-0.583959	0.364375	1.76539	-0.0677552	-0.482097	0.721459	0.420471	0.837943	0.257217	0.401117
266.5	2.35062	1.91303	0.543642	3.26105	1.67256	0.179755	-0.494491	0.312935	1.73345	-0.301383	-0.851402	0.661602	0.396234	0.856228	0.388216	0.249709
267	2.35072	1.92908	0.61626	3.25158	1.66724	0.155941	-0.461466	0.280401	1.95011	-0.314142	-1.22387	0.645927	0.371116	0.92842	0.426052	0.322529
267.5	2.49672	1.86483	0.929925	3.18869	1.61937	0.262993	-0.762249	0.280817	2.04212	-0.190608	-1.03854	0.610261	0.373506	0.983579	0.417819	0.322816
268	2.47388	1.93458	0.974879	3.26608	1.51229	0.239732	-0.903335	0.421362	2.166	-0.224879	-0.710695	0.581456	0.419193	0.895488	0.275856	0.214854
268.5	2.65587	1.97166	0.818413	3.29007	1.61644	0.145656	-0.812438	0.386483	2.25898	-0.38279	-0.503966	0.60054	0.494676	0.655387	0.285728	0.150337
269	2.70965	1.98528	0.904514	3.27218	1.61132	0.146299	-0.692289	0.414022	2.13857	-0.353882	-0.414893	0.661302	0.518931	0.640787	0.333188	0.0908503
269.5	2.74182	1.91949	0.908277	3.32148	1.54251	0.213175	-0.614698	0.539419	2.02717	-0.468629	-0.401769	0.719734	0.443776	0.629097	0.286365	0.163047
270	2.81764	1.88001	0.779379	3.48183	1.47899	0.197529	-0.561427	0.446286	1.76064	-0.533716	-0.653457	0.784565	0.474362	0.749098	0.29442	0.0530447
270.5	2.77352	1.66563	0.819021	3.45314	1.63809	0.242742	-0.572751	0.358224	1.71345	-0.577537	-0.872881	0.819811	0.481879	0.749921	0.193978	0.149209
271	2.76504	1.46135	0.73607	3.50839	1.74391	0.235927	-0.651696	0.29965	1.72333	-0.331713	-0.834232	0.814995	0.427074	0.811969	0.338888	0.175297
271.5	2.76221	1.41561	0.783009	3.5424	1.74926	0.267693	-0.755991	0.486341	1.78632	-0.111939	-0.612324	0.992352	0.618889	0.823671	0.395723	0.108999
272	2.74518	1.41574	0.787177	3.58993	1.62969	0.202469	-0.83028	0.370706	1.95652	-0.0884533	-0.44696	1.07255	0.706729	0.798471	0.417315	0.227222
272.5	2.66172	1.51235	0.962942	3.62101	1.69319	0.280751	-0.933868	0.355081	2.09879	-0.051592	-0.598676	1.01148	0.547137	0.746738	0.282319	0.226224
273	2.66893	1.71124	1.01878	3.50668	1.7661	0.181257	-0.947186	0.467594	2.07966	0.0905854	-1.00632	0.86895	0.56108	0.680211	0.258012	0.304774
273.5	2.69	1.87219	1.08719	3.38204	1.8674	0.0266356	-0.645914	0.559722	2.15028	0.206415	-1.20839	0.873434	0.486907	0.615259	0.321702	0.415031
274	2.7468	1.95725	0.811718	3.38387	1.89469	0.12447	-0.294038	0.566842	2.07217	0.279571	-1.44219	0.840346	0.464742	0.6608	0.410179	0.479424
274.5	2.79709	1.90495	0.556257	3.30198	1.83007	0.236298	-0.185746	0.552847	2.04526	0.264701	-1.38103	0.707932	0.535768	0.679085	0.746442	0.446355
275	2.78211	1.87197	0.454605	3.28737	1.76045	0.271705	-0.0605158	0.639206	2.04472	0.0598217	-1.02136	0.741261	0.563852	0.906792	0.833427	0.498835
275.5	2.70607	1.56199	0.394034	3.45607	1.69552	0.29005	-0.0415358	0.639917	1.84838	0.107766	-0.633475	0.72018	0.6525	0.833756	0.991831	0.427008
276	2.6506	1.53955	0.680048	3.40553	1.73197	0.242401	-0.123468	0.490034	1.68253	0.130537	-0.434612	0.652219	0.599047	0.896947	1.08038	0.190862
276.5	2.72683	1.42544	0.933633	3.52658	1.85712	0.218119	-0.30983	0.536249	1.63586	-0.0012847	-0.399454	0.567222	0.528766	0.673946	0.98622	0.399852
277	2.79444	1.23112	0.991039	3.50661	1.77279	0.26519	-0.273949	0.390812	1.64386	-0.440811	-0.530317	0.540021	0.639049	0.555966	0.994439	0.313344
277.5	2.7299	1.23038	0.983748	3.59471	1.70115	0.2088	-0.325143	0.37455	1.73656	-0.780668	-1.02088	0.499624	0.885106	0.481255	0.930898	0.215735
278	2.76978	1.30254	0.897306	3.60818	1.85503	0.289515	-0.415928	0.397677	1.54964	-0.902722	-1.35735	0.469761	0.833428	0.592741	0.969312	0.145508
278.5	2.60161	1.32825	0.944422	3.67584	1.75425	0.338107	-0.506974	0.379277	1.51046	-0.806768	-1.24712	0.479357	0.730592	0.788002	0.956428	0.0121243
279	2.48792	1.55657	0.985362	3.63307	1.68924	0.367919	-0.505063	0.310795	1.61637	-0.642817	-1.12841	0.55309	0.798593	1.03709	0.769159	-0.00976065
279.5	2.41422	1.50522	0.982408	3.58788	1.6681	0.247682	-0.476164	0.228746	1.6948	-0.422907	-0.922843	0.490309	0.828946	0.9806	0.840351	0.0267526
280	2.31662	1.63868	0.988131	3.59989	1.7093	0.234188	-0.525121	0.262767	1.7974	-0.0930136	-0.699366	0.452662	0.897379	1.02859	0.864166	-0.00293535
280.5	2.39565	1.65161	0.903544	3.51565	1.83565	0.202912	-0.780202	0.484383	1.7969	0.0741978	-0.491975	0.452087	0.950812	0.955326	0.78521	-0.0274674
281	2.50263	1.4786	0.882712	3.50126	1.89045	0.0730131	-0.730059	0.442106	1.81396	0.192594	-0.64301	0.425816	1.03135	0.763049	0.605123	-0.0253462
281.5	2.40953	1.37306	0.826213	3.35415	1.92565	0.163201	-0.746203	0.323881	1.88102	-0.213353	-0.766847	0.415079	1.13715	0.609859	0.4931	-0.0721451
282	2.30752	1.37153	0.725018	3.39363	1.86476	0.156614	-0.761166	0.337442	1.85847	-0.489453	-0.976943	0.53009	1.07015	0.782193	0.411134	0.0582569
282.5	2.31522	1.46879	0.681921	3.43352	1.75108	0.234532	-0.790118	0.267167	1.7375	-0.423261	-0.801567	0.525827	1.03458	0.712269	0.446613	0.143429
283	2.43097	1.63866	0.674864	3.46234	1.73568	0.347739	-0.898377	0.339781	1.71021	-0.485778	-0.582033	0.52366	0.913055	0.747455	0.395628	0.228306
283.5	2.46894	1.514	0.584305	3.50946	1.78361	0.33693	-0.978337	0.298539	1.74197	-0.507505	-0.487192	0.529348	0.897068	0.779083	0.381263	0.200548
284	2.46054	1.53462	0.714408	3.38485	1.72816	0.361956	-1.10904	0.229211	1.81185	-0.422412	-0.426849	0.458963	0.889427	0.861606	0.272643	0.318259
284.5	2.44285	1.578	0.686025	3.34744	1.6847	0.457397	-1.0843	0.244525	1.90165	-0.427899	-0.543921	0.34273	0.92612	0.674883	0.312664	0.421223
285	2.42581	1.57875	0.819969	3.3402	1.8014	0.440367	-1.10975	0.25329	1.82061	-0.552105	-0.645096	0.329866	0.893147	0.574266	0.464208	0.476151
285.5	2.23694	1.5355	0.647303	3.30497	1.97735	0.421725	-1.21501	0.178099	1.60863	-0.479038	-0.792411	0.225642	1.03742	0.594077	0.475284	0.376166
286	2.06733	1.55609	0.595765	3.27862	2.17946	0.441265	-1.14531	0.157767	1.63306	-0.10476	-0.858861	0.0986446	1.14867	0.734217	0.431816	0.197933
286.5	2.04372	1.57211	0.708746	3.29702	2.2611	0.539567	-1.02779	0.172959	1.59538	0.0839186	-0.891182	-0.0485199	1.21605	0.886665	0.554177	0.0483711
287	2.13314	1.5764	0.606291	3.23578	2.17569	0.575309	-1.10223	0.317301	1.66742	0.11095	-0.7583	0.0657304	1.20862	0.984215	0.620634	0.177228
287.5	2.20074	1.66397	0.625921	3.26723	2.12723	0.537752	-1.1961	0.244673	1.78336	0.166386	-0.361648	0.103586	1.11436	0.972005	0.77168	0.165553
288	2.16687	1.68278	0.625912	3.23254	2.14945	0.523029	-1.2859	0.302261	1.81303	0.330591	-0.0921935	0.0111892	1.11227	0.790384	0.780004	0.184372
288.5	2.24472	1.6004	0.680826	3.22139	2.03066	0.420868	-1.22387	0.200851	1.85017	0.194354	-0.464252	-0.00768105	1.03929	0.623926	0.848393	0.276159
289	2.34129	1.53627	0.845263	3.28526	1.91349	0.413774	-1.1586	0.272334	1.85323	0.0701805	-0.555341	0.0224244	0.999259	0.539833	0.928646	0.258012
289.5	2.33994	1.35548	0.89933	3.33265	1.81039	0.344557	-1.08129	0.245905	1.87602	-0.109535	-0.637069	0.0943805	1.1021	0.516377	0.981943	0.253499
290	2.25252	1.34156	0.802906	3.51158	1.69431	0.331103	-0.938507	0.113164	1.81643	-0.39266	-1.05183	0.13207	1.21048	0.43952	0.934324	0.195596
290.5	2.278	1.44797	0.76349	3.41797	1.71979	0.352633	-0.722005	0.0807574	1.81661	-0.600942	-1.27536	0.153937	1.21243	0.647041	0.645129	0.184228
291	2.20178	1.53041	0.812133	3.48823	1.71401	0.408708	-0.893733	0.0431569	1.80724	-0.454769	-1.07019	0.25234	1.20187	0.795948	0.596946	0.111582
291.5	2.13777	1.63544	0.698999	3.49384	1.74951	0.254954	-1.06036	0.135257	1.64264	-0.28643	-0.869119	0.244	1.2905	0.684702	0.593518	0.187516
292	1.93953	1.6833	0.688102	3.40532	1.5145	0.35021	-1.14931	0.139048	1.77151	-0.229304	-0.638169	0.227061	1.32183	0.572833	0.612498	0.259946
292.5	2.11993	1.65665	0.601562	3.27842	1.71256	0.405169	-1.18698	0.0985449	1.71394	-0.248305	-0.480893	0.173237	1.26829	0.547685	0.768609	0.401789
293	2.12938	1.83413	0.626678	3.17452	1.76777	0.333874	-1.25329	-0.00835752	1.79575	-0.218379	-0.443298	0.243583	1.29955	0.529189	0.827612	0.442521
293.5	2.06432	1.84618	0.518048	3.01203	1.87787	0.463578	-1.17025	-0.0550284	1.67385	-0.322758	-0.693291	0.193614	1.31779	0.306278	0.931436	0.320381
294	2.00046	1.91767	0.414691	2.96796	1.83725	0.513958	-0.914468	0.166447	1.7332	-0.320318	-0.980411	0.151791	1.40883	0.268321	0.977722	0.388872
294.5	1.97696	1.77871	0.444615	2.95858	1.74769	0.558754	-0.832056	0.179888	1.79008	-0.366653	-0.797522	0.113514	1.22044	0.437219	0.983406	0.268006
295	1.77002	1.79509	0.647949	2.8732	1.6699	0.486399	-0.782801	0.346939	1.72839	-0.495658	-0.546801	0.076376	1.1865	0.641034	1.13472	0.138463
295.5	1.83781	1.61415	0.826602	2.89722	1.80115	0.548987	-0.696239	0.33745	1.78606	-0.655656	-0.310277	-0.0105105	1.24173	0.654506	1.09182	0.189354
296	1.87682	1.65815	0.873726	2.98593	1.85403	0.583545	-0.827519	0.378982	1.75443	-0.583434	-0.336292	0.0464944	1.23448	0.64096	1.05316	0.0199261
296.5	1.84961	1.56667	0.913876	2.98259	1.86026	0.48641	-1.03266	0.292467	1.78773	-0.608437	-0.356357	0.0669555	1.28146	0.446427	1.03765	0.0141274
297	1.67188	1.51812	0.918768	2.92866	1.86515	0.553075	-1.06469	0.170727	1.56723	-0.6929	-0.445364	-0.0275609	1.41644	0.241452	0.941202	-0.0833091
297.5	1.61616	1.52695	0.848317	2.95789	1.72761	0.541882	-1.00115	0.317759	1.48503	-0.588546	-0.636041	-0.171347	1.38792	0.205728	0.908537	-0.187149
298	1.72039	1.42708	0.792315	2.95493	1.67558	0.566986	-0.839331	0.307083	1.46273	-0.505248	-1.14702	-0.245707	1.35272	0.315242	0.856075	-0.162315
298.5	1.75192	1.43322	0.697673	3.00528	1.64953	0.495796	-0.773882	0.184297	1.43045	-0.329646	-1.02412	-0.182959	1.15323	0.488762	0.890342	-0.00495183
299	1.50139	1.37953	0.622642	2.95955	1.62481	0.477484	-0.750683	0.15576	1.53085	-0.0688026	-0.949177	-0.169366	1.13098	0.516779	0.819766	-0.0143936
299.5	1.48583	1.35084	0.765297	2.87327	1.58155	0.527949	-0.833927	0.23916	1.56882	0.0812471	-0.598952	-0.137921	1.20419	0.454858	0.696662	0.0526503
300	1.42735	1.31864	0.798838	2.80562	1.48907	0.472874	-1.01736	0.213007	1.46441	0.0256251	-0.268367	-0.0606187	1.32902	0.473365	0.652282	0.110796
300.5	1.48481	1.24224	0.70728	2.63887	1.44424	0.45837	-1.03756	0.356519	1.30182	-0.183432	-0.217404	0.00829937	1.30311	0.375944	0.598285	0.0569076
301	1.4703	1.22638	0.738849	2.60675	1.47799	0.422672	-1.02956	0.38839	1.34699	-0.289385	-0.692267	0.0982261	1.38041	0.313134	0.57609	0.192344
301.5	1.39462	1.0762	0.792258	2.53194	1.23319	0.397809	-0.924046	0.472644	1.38847	-0.220279	-0.899308	0.0277202	1.43242	0.190707	0.62465	0.208518
302	1.33405	0.800648	0.755491	2.57505	1.32116	0.508106	-1.02985	0.395435	1.42027	-0.339238	-0.874318	0.0244317	1.43523	0.252308	0.841213	0.18016
302.5	1.42995	0.768979	0.735952	2.55709	1.37264	0.516547	-1.00246	0.320305	1.53194	-0.306873	-0.746493	0.0270062	1.39625	0.0882167	0.867373	0.228519
303	1.30207	0.928947	0.613011	2.65026	1.43345	0.672623	-1.07149	0.347307	1.63496	-0.327644	-0.582634	-0.0273793	1.40582	0.275394	0.738926	0.225827
303.5	1.35637	1.13388	0.637366	2.52245	1.43574	0.647496	-0.937037	0.434889	1.81471	-0.526228	-0.512563	-0.0709061	1.17969	0.226588	0.478275	0.160196
304	1.23275	1.28855	0.578964	2.58549	1.4772	0.547623	-1.17033	0.400062	1.58643	-0.620005	-0.395423	-0.0324797	1.34333	0.243765	0.368535	-0.00297913
304.5	1.22945	1.35735	0.550355	2.57755	1.60671	0.528595	-1.14497	0.408259	1.42642	-0.654703	-0.27603	-0.149972	1.49329	0.0653397	0.305042	-0.0216572
305	1.24765	1.37474	0.605454	2.49956	1.67827	0.56946	-1.21929	0.317549	1.28614	-0.673572	-0.434102	-0.0181358	1.40225	0.0367127	0.410124	0.041511
305.5	1.15788	1.39071	0.664144	2.496	1.57933	0.672185	-1.20613	0.387262	1.31192	-0.601694	-0.693394	-0.0816414	1.46011	0.136662	0.507159	0.0144287
306	1.25703	1.37097	0.635061	2.53148	1.58273	0.741896	-1.23891	0.348818	1.23504	-0.410564	-1.06057	0.00702413	1.57676	0.242679	0.656899	0.164397
306.5	1.24632	1.45261	0.691356	2.55114	1.42158	0.773442	-1.11802	0.192498	1.19994	-0.279321	-1.377	-0.00891874	1.51795	0.456406	0.709786	0.0690338
307	1.09529	1.53696	0.841171	2.55341	1.21194	0.673545	-1.11949	0.268506	1.24444	-0.154516	-1.47752	0.0171431	1.44115	0.411686	0.639563	0.0411125
307.5	1.03682	1.5045	0.961027	2.6306	1.17571	0.604815	-1.12852	0.356839	1.35032	0.0260334	-1.04347	0.0796811	1.41105	0.447099	0.70185	0.189256
308	0.985512	1.42467	0.856692	2.63886	1.2477	0.57251	-1.14034	0.427725	1.32832	0.179001	-0.772156	0.144406	1.28488	0.278239	0.678941	0.255789
308.5	1.1224	1.37966	0.810012	2.53191	1.26626	0.573981	-1.13419	0.417067	1.25638	0.325852	-0.732056	0.106163	1.07904	0.282369	0.686127	0.0788129
309	1.10142	1.30327	0.846688	2.54512	1.18112	0.427245	-1.18114	0.522062	1.19775	0.623141	-0.576503	0.147424	0.950584	0.200106	0.58779	0.195689
309.5	1.17707	1.30078	0.695579	2.73891	0.910876	0.504828	-1.20314	0.380398	1.10218	0.748276	-0.30406	0.227669	0.891037	-0.00213108	0.534118	0.191884
310	1.08437	1.35563	0.539145	2.89179	0.982802	0.550333	-0.995182	0.327681	1.20747	0.734862	-0.292712	0.369718	0.981956	-0.00746134	0.315535	0.0783337
310.5	0.953695	1.38861	0.532346	2.79886	1.079	0.537191	-0.821762	0.267255	1.19911	0.566827	-0.345879	0.413588	0.989706	0.0726169	0.195258	0.054501
311	0.917764	1.43984	0.60453	2.70172	1.09643	0.581487	-0.794807	0.155304	1.39253	0.253569	-0.229411	0.371645	0.964389	0.0636303	0.173775	0.108821
311.5	0.878443	1.45878	0.750184	2.84622	1.05533	0.458082	-0.936014	0.209871	1.4167	0.0320425	-0.103825	0.431647	1.04085	0.146108	0.301702	0.0574418
312	0.860318	1.4066	0.696165	2.84782	0.89777	0.51266	-0.930898	0.326666	1.3264	0.155017	-0.0632703	0.51761	0.920368	0.0377749	0.183246	0.111026
312.5	0.742041	1.40865	0.780649	2.56987	0.841206	0.481987	-0.802536	0.393626	1.27585	0.190068	-0.220304	0.443083	1.10258	-0.0518931	0.147282	0.234508
313	0.855849	1.36141	0.790201	2.50061	0.771817	0.43098	-0.789719	0.402052	1.1794	0.47293	-0.453387	0.443781	1.14221	-0.0532363	0.17408	0.198843
313.5	0.84727	1.34486	0.765618	2.5468	0.802328	0.361818	-0.736271	0.580561	1.00832	0.653821	-0.748873	0.40032	1.13504	-0.208462	0.159197	0.156462
314	0.792782	1.27308	0.542385	2.50664	0.801897	0.349804	-0.641291	0.563384	0.89133	0.400959	-0.716653	0.216486	0.995519	-0.210331	-0.0505407	0.127615
314.5	0.843979	1.37362	0.522604	2.47654	0.840996	0.465896	-0.760528	0.547329	0.945813	-0.00935129	-0.519685	0.11256	0.921453	-0.139971	-0.148022	-0.073077
315	0.858038	1.50872	0.510146	2.53595	0.955	0.513114	-0.767226	0.471622	1.015	-0.150453	-0.250373	0.189084	0.850491	-0.034005	-0.0809979	-0.0611295
315.5	0.938102	1.47643	0.523335	2.63435	1.05784	0.361779	-0.704248	0.573362	1.05836	0.0258277	-0.097608	0.265872	0.826678	-0.132671	0.165193	0.0905425
316	0.909829	1.63081	0.60906	2.40066	1.0387	0.312036	-0.836028	0.464948	1.06557	0.00220474	-0.0132256	0.246649	0.960809	-0.304751	0.197742	0.10497
316.5	1.10324	1.81868	0.585335	2.45812	0.924554	0.241607	-0.988646	0.60851	1.05142	-0.329124	-0.178627	0.214155	0.809117	-0.353274	0.180874	0.0651579
317	0.944066	1.76024	0.627305	2.45635	0.83902	0.263685	-1.05468	0.581929	0.854897	-0.599835	-0.212633	0.273629	0.915236	-0.459044	0.450388	0.130543
317.5	0.851071	1.63467	0.615003	2.47004	0.63956	0.206875	-0.826928	0.633466	0.799612	-0.876284	-0.215705	0.200869	1.01176	-0.523739	0.5051	-0.0649014
318	0.804074	1.63396	0.435052	2.51051	0.7808	0.224654	-0.852946	0.677054	0.774302	-0.955752	-0.414702	0.186712	1.10604	-0.521454	0.604405	-0.0893215
318.5	0.8972	1.78394	0.451277	2.42336	0.778362	0.138926	-0.826852	0.561346	0.737074	-0.909429	-0.418459	0.170027	0.962367	-0.320788	0.537542	0.0416221
319	0.829033	1.658	0.402709	2.43423	0.913242	0.179437	-0.807278	0.506341	0.680086	-0.849555	-0.420011	0.0402994	0.949754	-0.368583	0.532848	0.0628399
319.5	0.829053	1.55725	0.553754	2.41139	0.824748	0.0838116	-0.835979	0.572381	0.751837	-1.03924	-0.24939	-0.027376	0.812139	-0.390948	0.373323	0.103275
320	0.783172	1.49803	0.46921	2.27449	0.91603	0.040205	-1.03824	0.654529	0.830389	-1.06853	0.0916958	-0.062792	0.726991	-0.262293	0.255306	0.174788
320.5	0.743776	1.36215	0.44321	2.33914	1.10511	0.0314985	-1.07245	0.74161	0.745408	-0.965206	0.0914696	-0.0674329	0.863003	-0.351517	0.302303	0.180189
321	0.736387	1.3871	0.377696	2.37061	1.11043	0.0132438	-0.961243	0.692949	0.741091	-0.777544	-0.0637678	-0.105119	0.811641	-0.43402	0.245002	0.0698127
321.5	0.682227	1.37334	0.428424	2.1279	0.961344	-0.0788496	-0.685398	0.569718	0.645675	-0.499985	-0.300578	-0.0203777	0.663322	-0.400661	0.227793	0.117823
322	0.769539	1.45418	0.484179	2.09806	0.91973	-0.255989	-0.610278	0.593321	0.492879	-0.205818	-0.261474	-0.103077	0.719466	-0.392671	0.168923	0.216741
322.5	0.810856	1.27073	0.529541	2.33993	0.813448	-0.218809	-0.674759	0.538016	0.515402	0.0957138	-0.184171	-0.130659	0.704929	-0.296599	0.225695	0.274085
323	0.913815	1.38234	0.439392	2.38392	0.671957	-0.0195007	-0.811574	0.516669	0.577595	0.178991	-0.0687442	-0.0426308	0.627699	-0.411105	0.209414	0.359384
323.5	0.923977	1.40063	0.494892	2.20346	0.753177	-0.0737645	-0.796954	0.626021	0.548722	0.204369	-0.0707437	-0.0550353	0.635682	-0.248615	0.252121	0.42434
324	0.980108	1.57305	0.742187	2.1443	0.800822	-0.243906	-1.06596	0.712915	0.398731	0.0187959	-0.194756	0.0402591	0.718459	-0.293303	0.279009	0.472933
324.5	0.885161	1.54262	0.824066	2.18137	0.677496	-0.268094	-1.18129	0.676805	0.424366	-0.137516	-0.261553	0.0548122	0.827722	-0.60205	0.0593231	0.470431
325	0.863108	1.40769	0.737186	2.16773	0.774406	-0.282245	-1.40977	0.549257	0.464951	-0.362988	-0.262932	0.0405554	0.822204	-0.760505	0.0895391	0.45364
325.5	0.80201	1.18668	0.643169	2.0788	0.827252	-0.303421	-1.43554	0.455613	0.581985	-0.655313	-0.423394	-0.0576759	0.735294	-0.72985	0.103353	0.578559
326	0.826812	1.13999	0.54786	2.10916	0.814582	-0.136605	-1.36453	0.475977	0.569539	-0.661289	-0.461606	-0.233728	0.610594	-0.637165	0.085005	0.42335
326.5	0.979125	1.3006	0.414165	2.11472	0.673314	-0.138348	-1.27532	0.499136	0.519395	-0.60263	-0.721961	-0.278724	0.511391	-0.471968	0.0922764	0.244359
327	0.861481	1.31469	0.314235	2.02202	0.67615	-0.0759199	-1.17377	0.464049	0.440541	-0.40654	-0.69372	-0.14825	0.408554	-0.458009	0.166295	0.120751
327.5	0.77869	1.391	0.477618	2.0203	0.684277	-0.0411757	-1.30531	0.35289	0.522479	-0.219866	-0.315309	-0.197472	0.357229	-0.383002	0.106262	0.219814
328	0.83263	1.56499	0.416306	2.0011	0.669759	-0.158471	-1.39362	0.187053	0.588196	-0.211939	0.0242649	-0.175554	0.309084	-0.580907	0.221288	0.393758
328.5	0.881467	1.54434	0.490117	1.89496	0.61273	-0.13628	-1.5003	0.180416	0.571808	-0.162994	0.182684	-0.119475	0.208739	-0.790119	0.180842	0.468871
329	1.12756	1.44562	0.579047	1.87489	0.552435	-0.239704	-1.68631	0.211729	0.649514	-0.250947	0.125433	-0.158076	0.342172	-0.898974	0.226108	0.501948
329.5	1.14159	1.3628	0.378904	1.9444	0.681018	-0.183786	-1.59493	0.220718	0.607126	-0.312685	0.0303467	-0.163761	0.49812	-1.03799	0.239666	0.341597
330	1.19723	1.35099	0.378156	1.97966	0.567414	-0.0339989	-1.44245	0.153234	0.41001	-0.381756	-0.257573	-0.110467	0.506974	-1.2683	0.0937988	0.270369
330.5	1.1582	1.55286	0.371077	2.00742	0.555526	-0.0220066	-1.37466	0.312961	0.361844	-0.225742	-0.432962	-0.000149228	0.428652	-0.978972	0.171107	0.312753
331	1.08278	1.59339	0.402992	1.90426	0.569786	0.00714962	-1.55455	0.409768	0.404952	-0.159512	-0.214794	-0.155469	0.30015	-0.997481	0.200807	0.190935
331.5	1.12763	1.50428	0.460351	1.91204	0.594985	-0.0125724	-1.69898	0.501867	0.368269	-0.0787208	-0.205787	-0.0642314	0.213979	-0.821555	0.245582	0.359668
332	1.11829	1.33673	0.563066	1.77886	0.575254	-0.241496	-1.75089	0.516499	0.449148	-0.21869	-0.215343	-0.0835003	0.158575	-0.971229	0.173862	0.318725
332.5	1.14781	1.28507	0.651662	1.61092	0.604145	-0.283426	-1.78414	0.408634	0.490782	-0.43504	-0.135855	-0.227788	0.243337	-1.02051	0.214182	0.298034
333	1.2065	1.50723	0.534171	1.57114	0.764084	-0.343765	-1.69906	0.438065	0.468167	-0.539791	-0.157982	-0.189878	0.314831	-1.01488	0.07165	0.240337
333.5	1.25557	1.40957	0.582408	1.49407	0.672919	-0.418366	-1.62172	0.29313	0.387013	-0.484272	-0.146642	-0.144032	0.287909	-1.12371	0.105614	0.256493
334	1.08764	1.45166	0.367386	1.49858	0.633237	-0.344953	-1.2794	0.296407	0.310115	-0.356816	-0.146181	-0.347465	0.180632	-1.16234	0.107609	0.229863
334.5	0.994464	1.41962	0.317056	1.3809	0.555276	-0.414749	-1.22146	0.309517	0.494838	-0.192656	-0.117628	-0.308746	0.122304	-0.999881	0.115729	0.246078
335	1.06574	1.34584	0.226719	1.45293	0.492592	-0.337304	-1.39427	0.343633	0.512181	-0.140404	-0.0221118	-0.360107	0.0959498	-0.90314	0.194273	0.0415136
335.5	0.991675	1.3743	0.368649	1.39093	0.378586	-0.4085	-1.38389	0.218626	0.465915	-0.179669	0.149603	-0.28117	-0.00203639	-1.05186	0.17705	0.209729
336	0.997038	1.32469	0.50246	1.17179	0.280645	-0.416181	-1.54954	0.27185	0.409162	-0.0191737	0.190819	-0.194424	-0.152807	-1.19855	0.252596	0.111655
336.5	0.869119	1.20364	0.469387	1.10975	0.214177	-0.53089	-1.55866	0.263357	0.229159	0.103145	0.196848	-0.271376	-0.0348305	-1.24812	0.176183	0.270214
337	0.92126	1.31338	0.359627	1.16931	0.091601	-0.5384	-1.60434	0.386822	0.0346309	0.00642272	0.105998	-0.265407	0.015841	-1.28337	0.160473	0.233026
337.5	0.978012	1.37792	0.329557	1.15453	0.193752	-0.595523	-1.59534	0.336841	-0.0173199	-0.386782	-0.121008	-0.342871	0.0811926	-1.28295	0.223689	0.207601
338	0.99061	1.26901	0.367224	1.04298	0.3177	-0.540972	-1.439	0.329599	0.256755	-0.423114	-0.487858	-0.301986	0.151639	-1.25662	0.172533	0.194218
338.5	0.944317	1.30513	0.173157	1.13157	0.0697991	-0.588024	-1.44558	0.3006	0.320102	-0.474082	-0.54009	-0.258191	0.0199231	-1.08818	0.106887	0.101057
339	0.922179	1.26549	0.162478	1.09897	0.109053	-0.49655	-1.40997	0.0162047	0.332355	-0.300224	-0.578101	-0.270462	0.0273057	-1.19704	0.15946	-0.022681
339.5	0.8107	1.1795	0.190401	0.980628	0.0510583	-0.486181	-1.3939	0.156904	0.291124	-0.141911	-0.585548	-0.451933	0.0373971	-1.17201	0.183102	-0.124568
340	0.731628	1.01736	0.197599	0.860159	-0.0248903	-0.616709	-1.53367	0.233935	0.293196	-0.0933736	-0.550007	-0.577635	-0.0481814	-1.17586	0.164447	-0.0575404
340.5	0.677839	0.889269	0.17479	0.888936	-0.0888499	-0.483003	-1.61925	0.0675824	0.17594	-0.0345885	-0.463047	-0.622531	-0.0101047	-1.46542	0.249212	-0.0125183
341	0.734584	0.863879	0.0637418	0.896983	-0.108274	-0.585873	-1.61227	0.00700861	0.164689	0.0579406	-0.729253	-0.680967	-0.0201539	-1.4838	0.144977	-0.106071
341.5	0.813703	0.86841	-0.048776	0.814015	-0.0209816	-0.569541	-1.51864	-0.0562904	0.157996	0.0803765	-0.892512	-0.742677	-0.053572	-1.53077	-0.0862296	0.0555535
342	0.899908	0.966762	-0.0547051	0.912527	-0.0402495	-0.495978	-1.42159	-0.0535596	0.233067	-0.12513	-0.983177	-0.667646	-0.07612	-1.42745	-0.0563	0.165938
342.5	0.805953	0.997749	-0.0625164	0.852366	0.0300777	-0.485602	-1.37683	-0.121067	0.0198866	-0.418141	-1.03069	-0.651787	0.0228911	-1.39726	0.0720206	0.111147
343	0.767671	0.977908	0.0658859	0.95719	0.103007	-0.403341	-1.28695	-0.232634	0.0671876	-0.561823	-0.7342	-0.651138	0.0545859	-1.60391	0.151405	0.0917782
343.5	0.681562	1.00624	0.151307	0.774258	0.059616	-0.37676	-1.50012	-0.0504463	0.129253	-0.556172	-0.459379	-0.623641	-0.096202	-1.51533	0.14513	0.0454387
344	0.7021	1.17843	0.18922	0.784138	-0.0543222	-0.351473	-1.5715	-0.0678704	0.296694	-0.55092	-0.486949	-0.51891	0.00386819	-1.57263	0.129385	0.161825
344.5	0.806297	1.45902	-0.0767208	0.805451	-0.0447145	-0.393794	-1.5397	0.0770811	0.292895	-0.547861	-0.414196	-0.407383	0.0492699	-1.76091	0.161742	0.264678
345	0.783264	1.44056	-0.0977373	0.604982	0.0721511	-0.533249	-1.42619	-0.0343134	0.290228	-0.6541	-0.472322	-0.516771	0.127992	-1.8831	0.226513	0.304069
345.5	0.611516	1.36066	-0.114611	0.406683	0.23078	-0.539289	-1.4607	-0.0845019	0.326586	-0.769684	-0.732571	-0.555907	0.124239	-1.76675	0.230016	0.390582
346	0.550316	1.33685	-0.216071	0.532796	0.127455	-0.534991	-1.45548	-0.069751	0.417991	-0.807623	-0.782299	-0.49671	0.1385	-1.64717	0.236571	0.42188
346.5	0.525483	1.21764	-0.294141	0.534836	0.0507978	-0.492601	-1.31249	-0.11684	0.391319	-0.779527	-0.812388	-0.49269	0.00908285	-1.42664	0.273587	0.236047
347	0.468185	1.23602	-0.166822	0.39355	-0.0801721	-0.44175	-1.2562	-0.256373	0.347399	-0.505662	-0.711956	-0.39757	-0.105669	-1.43862	0.309095	0.151342
347.5	0.567339	1.32551	-0.159615	0.400539	-0.128552	-0.478598	-1.3916	-0.252171	0.306429	-0.536038	-0.38248	-0.369865	-0.1606	-1.42241	0.375398	0.26255
348	0.635869	1.39499	0.0650431	0.415325	-0.191643	-0.509965	-1.51935	-0.248061	0.321098	-0.770805	-0.186919	-0.319085	-0.104074	-1.50018	0.476987	0.358742
348.5	0.536727	1.48293	0.0570561	0.51463	-0.235377	-0.43056	-1.56788	-0.30539	0.214399	-0.68188	-0.515832	-0.342664	-0.0875066	-1.52255	0.479637	0.269334
349	0.724145	1.59323	0.135454	0.463662	-0.252184	-0.48163	-1.55395	-0.28237	0.261979	-0.560799	-0.541875	-0.302074	-0.165364	-1.59309	0.446498	0.268819
349.5	0.599092	1.43972	-0.00140221	0.499681	-0.319267	-0.566912	-1.40495	-0.294818	0.202802	-0.436622	-0.828766	-0.264722	-0.114783	-1.68026	0.504986	0.201346
350	0.473953	1.47142	-0.036077	0.549916	-0.276376	-0.56541	-1.21346	-0.404112	0.117272	-0.433603	-0.830784	-0.253678	-0.00333119	-1.71473	0.532593	0.160743
350.5	0.452917	1.47604	-0.00908996	0.569873	-0.0728831	-0.472356	-1.08181	-0.490108	0.12352	-0.522102	-0.80607	-0.202192	-0.153672	-1.62422	0.558881	0.447452
351	0.542619	1.45006	-0.0479781	0.435638	-0.0594246	-0.467593	-1.11951	-0.597291	0.176742	-0.595274	-0.266135	-0.129022	-0.28222	-1.52456	0.474622	0.418614
351.5	0.454877	1.32416	-0.251237	0.489023	-0.0504181	-0.647863	-1.20993	-0.533189	0.254359	-0.538359	-0.151899	-0.0758623	-0.263612	-1.62586	0.368639	0.364851
352	0.418675	1.34754	-0.25427	0.40424	-0.00117398	-0.661411	-1.22546	-0.526332	0.286008	-0.529798	-0.298054	-0.175502	-0.359721	-1.6943	0.301153	0.401751
352.5	0.333685	1.3454	-0.155885	0.381502	-0.102736	-0.659584	-1.12919	-0.590193	0.205956	-0.393944	-0.58878	-0.314718	-0.465627	-1.60503	0.255925	0.553963
353	0.283448	1.18643	-0.122051	0.32768	-0.0329004	-0.703838	-1.00325	-0.581583	0.317606	-0.0960781	-0.833636	-0.358792	-0.320033	-1.7127	0.143556	0.483838
353.5	0.368838	1.28475	-0.0682667	0.368967	-0.0833212	-0.783193	-0.98531	-0.464264	0.142507	0.249307	-0.99582	-0.247659	-0.333819	-1.84962	0.349611	0.431997
354	0.290929	1.27216	-0.113902	0.29826	-0.0512666	-0.759709	-0.758647	-0.517835	0.263467	0.468719	-0.933766	-0.324991	-0.267141	-1.89323	0.525391	0.364712
354.5	0.314186	1.33536	-0.036005	0.265714	-0.0639571	-0.81001	-0.73076	-0.586093	0.256307	0.466811	-0.758554	-0.390318	-0.354949	-1.70932	0.446744	0.441098
355	0.277679	1.40294	-0.0722114	0.313087	-0.245173	-0.807827	-0.78765	-0.654141	0.212312	0.664811	-0.595147	-0.521726	-0.337255	-1.54055	0.327591	0.563315
355.5	0.251083	1.32969	-0.0598708	0.410931	-0.295587	-0.772966	-0.712377	-0.602997	0.326274	0.480559	-0.343751	-0.396234	-0.383143	-1.63838	0.292291	0.626747
356	0.0987443	1.40477	-0.0231479	0.570351	-0.323111	-0.80733	-0.694089	-0.599022	0.195922	0.16536	-0.281893	-0.320225	-0.392175	-1.85347	0.138737	0.541739
356.5	0.211407	1.29203	0.0438993	0.394432	-0.277669	-0.883348	-0.664912	-0.664377	0.257943	-0.112371	-0.207871	-0.392218	-0.343104	-1.97981	0.150166	0.655223
357	0.154032	1.39588	-0.0920926	0.370983	-0.17967	-0.926697	-0.771219	-0.632232	0.0993672	-0.255487	-0.273843	-0.399347	-0.358205	-1.97019	0.0575263	0.700673
357.5	0.179121	1.39495	-0.343211	0.512852	-0.119908	-0.842201	-0.571083	-0.493186	0.0833016	-0.331724	-0.716467	-0.538843	-0.331952	-2.20541	-0.155691	0.580373
358	0.176067	1.33811	-0.317397	0.427444	-0.0275468	-0.839292	-0.610289	-0.489962	0.162674	-0.23702	-1.08841	-0.462359	-0.402078	-1.92889	-0.109201	0.543306
358.5	0.052295	1.34487	-0.243766	0.428615	0.0941836	-0.843116	-0.505324	-0.532556	0.17295	0.0998204	-1.14641	-0.386946	-0.417913	-1.82617	0.00519976	0.523293
359	-0.176643	1.3755	-0.311934	0.486983	0.0923575	-0.944497	-0.479011	-0.579302	0.218668	0.224076	-1.08599	-0.431729	-0.470239	-1.65758	0.095667	0.365257
359.5	-0.120695	1.28991	-0.236217	0.368292	0.260905	-0.904665	-0.545176	-0.566224	0.355757	0.257152	-1.19707	-0.448672	-0.48357	-1.59389	0.169053	0.209224
360	-0.056783	1.23262	-0.112911	0.196802	0.155926	-1.01158	-0.62891	-0.581166	0.197227	0.265836	-1.06986	-0.467236	-0.405354	-1.54605	0.243151	0.205809
360.5	-0.000872096	1.36833	-0.158919	0.233049	0.0334245	-1.01533	-0.867557	-0.471042	0.198729	0.341347	-0.991472	-0.461424	-0.361203	-1.71594	0.192294	0.117842
361	-0.0328143	1.30897	-0.104684	0.232877	0.0714365	-1.01958	-0.877645	-0.349877	0.0390313	0.222854	-0.963591	-0.382401	-0.435375	-1.97034	0.33175	0.0761735
361.5	-0.087174	1.26638	-0.0775313	0.187307	0.0382133	-1.00456	-0.837411	-0.436066	-0.170914	0.160655	-0.998844	-0.501601	-0.360581	-2.0333	0.375715	0.0687466
362	-0.0940569	1.27334	-0.0778712	0.221034	-0.048976	-0.926547	-0.947716	-0.546824	-0.179604	0.184549	-1.03271	-0.528621	-0.481478	-1.94486	0.422912	0.142842
362.5	-0.0182014	1.15656	-0.243946	0.268743	0.0201698	-0.889599	-0.857187	-0.649705	-0.259433	0.348795	-0.884261	-0.560154	-0.575266	-1.80091	0.474517	0.337584
363	0.0685408	0.93121	-0.365315	0.398676	-0.026437	-0.925891	-0.757705	-0.805534	-0.210767	0.401725	-0.714126	-0.58897	-0.612833	-1.83654	0.396816	0.345274
363.5	0.0849451	0.908216	-0.217539	0.482315	-0.131833	-0.765601	-0.896412	-0.7764	-0.173675	0.16083	-0.507669	-0.689302	-0.645	-1.70383	0.461719	0.507642
364	-0.0195184	0.913107	-0.0922222	0.438682	-0.193654	-0.860974	-1.13438	-0.708585	-0.083156	-0.0650861	-0.504782	-0.605545	-0.487598	-1.67807	0.532074	0.644228
364.5	0.0479565	0.877392	-0.0857945	0.529057	-0.120752	-0.944889	-1.06907	-0.650561	-0.0101895	-0.103169	-0.566306	-0.524802	-0.404218	-1.80565	0.395597	0.647271
365	-0.00237738	0.788324	-0.225119	0.544328	0.0192369	-0.979804	-1.02376	-0.668096	-0.218522	-0.203604	-0.812829	-0.488458	-0.330152	-1.92759	0.349378	0.479511
365.5	0.0239606	0.957735	-0.357893	0.373333	0.142743	-1.05659	-1.04269	-0.712772	-0.336127	-0.546241	-1.05287	-0.533216	-0.45027	-1.75954	0.352854	0.390067
366	-0.0788501	0.789369	-0.518584	0.493668	0.109103	-1.0599	-1.22804	-0.83663	-0.248014	-0.885109	-1.06259	-0.512917	-0.416239	-1.6492	0.28103	0.370489
366.5	-0.120753	0.864749	-0.479735	0.510624	0.0700836	-1.00396	-1.19487	-0.88828	-0.269895	-1.20646	-1.13749	-0.649078	-0.43024	-1.52008	0.317982	0.131091
367	-0.0950858	0.961891	-0.404221	0.542058	0.0436672	-0.96383	-1.15029	-0.84353	-0.13329	-1.45449	-1.18272	-0.634076	-0.617687	-1.29623	0.266836	0.112221
367.5	-0.0696084	1.00956	-0.151355	0.529654	0.184855	-1.08712	-1.24698	-0.949684	-0.332797	-1.42823	-1.14855	-0.562598	-0.627423	-1.22449	0.29259	0.268004
368	-0.162585	0.96529	-0.225895	0.600851	0.188013	-1.15615	-1.32235	-0.886406	-0.454894	-1.21785	-1.05698	-0.531671	-0.531945	-1.44068	0.352691	0.314612
368.5	-0.00986298	1.04826	-0.0376635	0.506313	0.342747	-1.28037	-1.26741	-0.955532	-0.416241	-0.874318	-1.10417	-0.643564	-0.488799	-1.49929	0.428007	0.365497
369	0.0833524	1.03212	0.0772994	0.549749	0.172769	-1.16437	-1.47381	-0.794964	-0.227725	-0.579808	-1.18819	-0.648097	-0.539514	-1.53489	0.4089	0.37578
369.5	0.0300384	1.02072	-0.187823	0.540535	0.1158	-1.12247	-1.58869	-0.755174	-0.140615	-0.435918	-1.30943	-0.62941	-0.406934	-1.61367	0.424054	0.278253
370	-0.0996418	1.17632	-0.301617	0.626928	0.155088	-1.08664	-1.45326	-0.898001	-0.103406	-0.284712	-1.55564	-0.592643	-0.388334	-1.57824	0.396469	0.179853
370.5	-0.0899477	1.0639	-0.475255	0.609432	0.16849	-1.09735	-1.25751	-1.0235	-0.174251	-0.0949987	-1.48991	-0.595574	-0.559509	-1.30835	0.388746	0.281678
371	-0.0822558	0.909817	-0.546221	0.6667	-0.0184071	-1.16722	-1.24007	-1.00652	-0.251363	-0.0907805	-1.36099	-0.55388	-0.796123	-1.10459	0.411761	0.310153
371.5	-0.142696	0.914299	-0.481392	0.815686	0.0946198	-1.14102	-1.28894	-1.06819	-0.266773	0.121186	-1.05544	-0.510246	-0.827842	-1.07274	0.406978	0.50054
372	-0.192982	0.63849	-0.377522	0.859687	0.129639	-1.24663	-1.27801	-1.08349	-0.320893	0.443477	-0.835318	-0.602747	-0.798024	-1.09423	0.360397	0.494513
372.5	-0.126555	0.572481	-0.226892	0.768945	-0.00952931	-1.18842	-1.16669	-1.15195	-0.265419	0.323491	-0.897287	-0.690685	-0.910617	-1.10509	0.276715	0.5243
373	-0.165061	0.63521	-0.235641	0.654773	-0.133861	-1.27687	-1.475	-1.04123	-0.379409	-0.101603	-0.897611	-0.699922	-0.816041	-1.11246	0.147122	0.556984
373.5	-0.221545	0.698527	-0.405324	0.605287	-0.204118	-1.39422	-1.40757	-1.10024	-0.54386	-0.357375	-1.03775	-0.683951	-0.790413	-1.20344	0.147263	0.558857
374	-0.393217	0.708597	-0.523722	0.581193	-0.160037	-1.47155	-1.33919	-1.16242	-0.515051	-0.613736	-1.17986	-0.726438	-0.770059	-1.12211	0.160792	0.336482
374.5	-0.387707	0.581312	-0.467415	0.630052	-0.0089708	-1.54182	-1.37181	-1.0716	-0.422089	-0.777309	-1.30078	-0.663994	-0.906496	-0.952098	0.0428798	0.328182
375	-0.420116	0.455638	-0.41442	0.616408	0.0807017	-1.52803	-1.28722	-1.16839	-0.536544	-0.701726	-1.26234	-0.750343	-0.998083	-0.837575	-0.0086373	0.407293
375.5	-0.444171	0.468361	-0.268455	0.68205	0.124473	-1.44467	-1.13708	-1.10028	-0.563183	-0.532984	-0.957499	-0.768146	-0.908493	-0.936453	0.119231	0.360054
376	-0.423117	0.509222	-0.139127	0.595076	0.285847	-1.55118	-1.08098	-1.0261	-0.736005	-0.517423	-0.933953	-0.824498	-1.07254	-1.16678	0.109863	0.193649
376.5	-0.461274	0.686766	-0.0259837	0.43929	0.406284	-1.61716	-1.17503	-1.14784	-0.721749	-0.446247	-0.730494	-0.861403	-0.991718	-1.19997	0.13524	0.234892
377	-0.399472	0.707798	-0.113046	0.537643	0.280383	-1.59812	-1.38716	-1.15267	-0.79954	-0.508661	-0.795793	-1.00998	-1.07249	-1.25377	0.106043	0.143514
377.5	-0.448046	0.772098	-0.243946	0.591821	0.296387	-1.57665	-1.33306	-1.03617	-0.709253	-0.742207	-1.09213	-0.967063	-1.03953	-1.30094	0.0630772	0.137348
378	-0.486992	0.680674	-0.318393	0.596421	0.3386	-1.49857	-1.32704	-1.14575	-0.659443	-0.875349	-1.41366	-0.792646	-1.06183	-1.03347	0.138697	0.225408
378.5	-0.474599	0.800364	-0.360131	0.536259	0.372936	-1.46483	-1.27578	-1.23021	-0.56246	-1.14839	-1.2089	-0.921673	-0.99855	-0.830078	0.0589969	0.193363
379	-0.512121	0.735664	-0.464733	0.593245	0.478592	-1.56107	-1.44961	-1.20378	-0.533332	-1.26433	-1.24741	-0.9308	-0.932666	-0.695588	0.102539	0.0976761
379.5	-0.506578	0.792816	-0.411545	0.465098	0.695939	-1.51429	-1.45491	-1.06203	-0.630694	-1.06914	-1.29987	-1.08197	-0.904705	-0.682404	0.210613	0.0180263
380	-0.511026	0.699083	-0.225437	0.42507	0.70487	-1.56205	-1.63124	-1.15486	-0.670608	-0.653684	-1.14165	-1.19941	-0.859625	-0.738709	0.317921	0.0805754
380.5	-0.561458	0.587554	-0.266278	0.344821	0.705573	-1.62615	-1.69188	-1.19415	-0.863671	-0.209755	-1.01437	-1.25284	-0.853499	-0.92721	0.413301	-0.00354934
381	-0.552804	0.671924	-0.288843	0.279242	0.686478	-1.64016	-1.45823	-1.14591	-0.924111	-0.149422	-1.3162	-1.2928	-0.990333	-1.12546	0.652407	0.0547962
381.5	-0.415108	0.643164	-0.349175	0.222248	0.581997	-1.67317	-1.28281	-1.10613	-0.890946	-0.29353	-1.55391	-1.13832	-1.01712	-1.10316	0.535195	0.043545
382	-0.381794	0.584562	-0.302468	0.213561	0.537754	-1.63317	-1.24827	-1.08994	-0.755862	-0.353044	-1.57458	-1.13418	-1.08011	-1.0629	0.337537	0.176182
382.5	-0.407375	0.569339	-0.33714	0.361592	0.520302	-1.72063	-1.22451	-0.926618	-0.638263	-0.480958	-1.5295	-1.1892	-0.997835	-0.998083	0.201308	0.216038
383	-0.420552	0.54509	-0.327883	0.335893	0.533503	-1.53805	-1.05704	-1.11307	-0.57207	-0.655379	-1.15374	-1.20111	-1.13934	-0.854211	0.0342856	0.304149
383.5	-0.374159	0.623186	-0.312813	0.265596	0.45202	-1.48555	-1.05863	-0.927671	-0.592508	-0.716332	-0.800867	-1.06233	-1.16917	-0.788588	0.0322544	0.194695
384	-0.432183	0.631297	-0.269913	0.258379	0.315071	-1.63488	-1.27626	-0.981327	-0.611572	-0.836007	-0.599002	-1.15751	-1.03615	-0.740001	0.0278099	0.141223
384.5	-0.384184	0.643101	-0.336914	0.216884	0.283017	-1.68544	-1.23796	-1.00369	-0.682155	-0.57643	-0.717583	-1.11949	-0.882564	-0.954479	-0.00148269	0.202771
385	-0.425113	0.652093	-0.445493	0.144049	0.45442	-1.66303	-1.37765	-0.935542	-0.492449	-0.546895	-0.931253	-0.990861	-0.931958	-1.06589	-0.0861708	0.180961
385.5	-0.515418	0.66899	-0.493368	0.0197279	0.511825	-1.61799	-1.21053	-1.11414	-0.560965	-0.520204	-1.16904	-1.04955	-0.88785	-1.03467	-0.273937	0.196617
386	-0.59785	0.871242	-0.359811	0.0981737	0.308461	-1.65021	-1.23384	-1.2052	-0.699049	-0.514865	-1.50848	-1.07083	-0.920244	-0.827848	-0.339643	0.214081
386.5	-0.537844	0.95671	-0.401463	0.10845	0.261813	-1.63058	-1.11745	-1.10374	-0.769831	-0.710078	-1.71097	-0.979172	-0.914509	-0.736576	-0.285326	0.14211
387	-0.40269	0.751458	-0.551798	0.149657	0.251128	-1.57905	-1.08531	-1.18762	-0.573415	-0.896665	-1.51458	-0.93297	-1.04946	-0.621592	-0.290287	0.1934
387.5	-0.34893	0.613998	-0.448605	0.256828	0.160781	-1.63841	-1.10414	-1.24604	-0.587342	-0.945214	-1.27392	-1.04423	-1.01762	-0.608469	-0.294526	0.27843
388	-0.383543	0.647038	-0.370591	0.287695	0.152141	-1.70709	-1.27671	-1.18238	-0.779542	-0.721486	-0.982183	-1.10238	-1.0255	-0.774946	-0.37713	0.257517
388.5	-0.401599	0.698195	-0.43249	0.0729667	0.224234	-1.68157	-1.19994	-1.30305	-0.77815	-0.17309	-1.16218	-0.967798	-1.01464	-0.891709	-0.282629	0.13171
389	-0.416306	0.672217	-0.386659	0.129892	0.35576	-1.61807	-1.15303	-1.24842	-0.760317	0.0765699	-1.42569	-1.06629	-1.04859	-1.06009	-0.126782	0.17281
389.5	-0.356021	0.752838	-0.282034	0.126982	0.526875	-1.54284	-1.09939	-1.13564	-0.690435	-0.0113623	-1.60664	-1.13161	-0.976918	-1.14687	-0.0433265	0.0737838
390	-0.359529	0.871596	-0.560311	0.381123	0.600726	-1.3796	-1.10184	-1.17882	-0.786424	-0.174944	-1.67149	-0.97907	-0.790712	-1.11555	-0.107482	0.0935013
390.5	-0.491271	0.761008	-0.520815	0.420678	0.57843	-1.47586	-0.974886	-1.20049	-0.724623	-0.418113	-1.80528	-1.03749	-0.771453	-0.958329	-0.18828	0.195846
391	-0.584854	0.804087	-0.537657	0.325257	0.432891	-1.49415	-0.923321	-1.19327	-0.791811	-0.514791	-1.38096	-0.9459	-0.998858	-0.871113	-0.416928	0.138276
391.5	-0.504718	0.721999	-0.46235	0.296454	0.200494	-1.50416	-1.0221	-1.16621	-0.839817	-0.58337	-1.20395	-0.841453	-1.09327	-0.904209	-0.504613	0.223442
392	-0.500611	0.63683	-0.426183	0.138344	0.0857612	-1.39363	-1.02499	-1.27409	-0.767725	-0.681467	-1.101	-0.806805	-1.04773	-0.916704	-0.554056	0.276595
392.5	-0.568169	0.59613	-0.348911	0.0650233	0.0277598	-1.41667	-0.996639	-1.33769	-0.648368	-0.761234	-1.23211	-0.875026	-0.925283	-0.875014	-0.497918	0.249655
393	-0.482883	0.57701	-0.521279	-0.016113	0.135808	-1.58332	-0.965129	-1.35054	-0.831537	-0.755402	-1.36341	-0.856339	-0.893249	-0.986748	-0.374104	0.228457
393.5	-0.572077	0.646488	-0.445116	-0.0129485	0.174125	-1.6698	-0.733725	-1.40295	-0.900277	-0.875586	-1.68113	-0.95996	-0.893622	-1.01895	-0.281526	0.244473
394	-0.624342	0.676539	-0.585974	0.0621896	0.176369	-1.5834	-0.543105	-1.36916	-0.934819	-0.966714	-1.83314	-0.908363	-0.774171	-1.04895	-0.221085	0.266693
394.5	-0.685944	0.733042	-0.737437	0.0494461	0.187657	-1.48472	-0.552116	-1.42748	-0.865419	-0.835987	-1.75752	-0.85478	-0.804421	-0.910448	-0.166888	0.240079
395	-0.65563	0.755704	-0.610883	-0.0119878	0.176734	-1.45358	-0.528112	-1.43107	-1.00258	-0.545135	-1.60114	-1.03608	-0.897102	-0.817219	-0.0201721	0.221561
395.5	-0.742749	0.793362	-0.635961	0.0851958	0.0679305	-1.53036	-0.410284	-1.32961	-0.982633	-0.383728	-1.31116	-0.953881	-0.840472	-0.811623	0.157016	0.126202
396	-0.722907	0.767922	-0.609156	0.0749395	0.0429326	-1.52559	-0.510387	-1.19943	-1.05091	0.100521	-1.12829	-0.866944	-0.77569	-1.03712	0.353624	0.050636
396.5	-0.655501	0.699637	-0.456309	-0.103485	0.226612	-1.62395	-0.451737	-1.22426	-1.00173	0.298924	-0.91624	-0.77812	-0.872302	-1.17024	0.41368	0.0687197
397	-0.571922	0.784835	-0.349067	-0.127077	0.240263	-1.64211	-0.285891	-1.40971	-1.00201	0.721925	-1.02514	-0.994047	-0.666282	-1.21892	0.310867	-0.0284475
397.5	-0.643139	0.680002	-0.431212	-0.22872	0.349897	-1.65564	-0.325597	-1.24119	-0.843183	0.881242	-1.18757	-1.02859	-0.574926	-1.3569	0.253458	-0.106392
398	-0.756085	0.478141	-0.541649	-0.135818	0.312889	-1.64341	-0.306979	-1.31819	-0.882338	0.820146	-1.41209	-1.11333	-0.643753	-1.23125	0.4213	-0.208233
398.5	-0.831623	0.408713	-0.519195	-0.0528562	0.243782	-1.50758	-0.254037	-1.26893	-0.888771	0.47058	-1.32232	-1.11324	-0.564051	-0.980472	0.488073	-0.191124
399	-0.832726	0.348139	-0.539457	-0.00901516	0.235929	-1.48622	-0.317249	-1.2422	-1.06128	-0.211564	-1.36971	-1.05605	-0.511833	-0.894142	0.285137	-0.340067
399.5	-0.818891	0.381272	-0.496386	-0.0916689	0.147871	-1.55722	-0.432806	-1.18791	-1.04337	-0.743863	-1.33429	-1.08748	-0.75115	-0.707563	0.2289	-0.33552
400	-0.733616	0.313363	-0.312204	-0.214719	-0.0481891	-1.46558	-0.512746	-1.17914	-1.01775	-0.965266	-0.965496	-1.15207	-0.820432	-0.672358	0.270915	-0.274471
