# Supplementary material for: MEP Latencies Predict the Neuromodulatory Effect of cTBS Delivered to the Ipsilateral and Contralateral Sensorimotor Cortex
Source: PLoS One. 2015 Aug 11;10(8):e0133893. doi: 10.1371/journal.pone.0133893 (PMC4532482; doi:10.1371/journal.pone.0133893)
Supplement: S1 Dataset — MEP, SEP and TEP data were converted to .xls format from .mat format. (ZIP) [file pone.0133893.s001.zip › S1 Dataset_xlsx/SEP PAAP CON T2.xlsx]

## Sheet: SEP
t [ms]	sub01	sub02	sub03	sub04	sub05	sub06	sub07	sub08	sub09	sub10	sub11	sub12	sub13	sub14	sub15	sub16
-250	2.06497	1.20858	1.03644	2.9063	1.37375	0.0967809	0.263508	0.244808	-0.756696	0.0135962	0.357463	1.00135	1.17849	0.12067	1.11396	0.0675836
-249.5	2.02777	1.22166	1.16734	2.90996	1.36084	0.00782631	0.00989631	0.210747	-0.583008	-0.127779	0.239552	1.02077	1.04348	0.122671	1.20748	-0.109781
-249	2.02717	1.27479	1.21819	2.96911	1.34265	0.115333	-0.0608736	0.0685488	-0.614336	-0.208309	0.21356	0.895921	0.952469	0.184207	1.10036	-0.209587
-248.5	1.98087	1.34462	1.38929	2.88889	1.27214	0.105164	-0.111302	0.00969482	-0.645337	-0.247713	0.195439	0.768725	0.846236	0.178524	0.990692	-0.275209
-248	1.88755	1.57378	1.2888	2.85237	1.40155	0.0631531	-0.0681552	0.0715165	-0.914627	-0.15308	0.162452	0.606894	0.780569	0.231545	1.03248	0.0312207
-247.5	1.85906	1.52989	1.13428	2.86008	1.28942	0.108213	-0.214846	0.0159996	-0.862254	-0.196617	0.170065	0.666651	0.788227	0.203409	0.985568	0.077542
-247	1.71015	1.39373	1.07997	2.87363	1.4406	0.160841	-0.30921	0.179881	-0.813392	-0.394683	0.189104	0.786342	0.740633	0.245181	1.18258	0.047945
-246.5	1.61503	1.22359	1.19658	2.84722	1.27723	0.213853	-0.0289279	0.283739	-0.771991	-0.464077	0.376298	0.865796	0.812945	0.249511	1.08155	0.17155
-246	1.76179	1.08928	1.1182	2.83044	1.27202	0.266343	0.146297	0.372961	-0.644247	-0.168734	0.434455	0.832265	0.990505	0.213127	1.1132	0.256296
-245.5	1.72903	1.49833	1.03794	3.00334	1.26147	0.24892	0.440953	0.4351	-0.431503	0.039332	0.46988	0.883526	1.06539	0.222331	0.990526	-0.0910934
-245	1.93085	1.61293	0.994331	2.95154	1.17203	0.31086	0.390496	0.386338	-0.387238	0.19053	0.303801	1.06415	1.02828	0.340856	0.825588	0.046932
-244.5	1.93333	1.5488	0.986362	3.04129	1.11532	0.255071	0.115271	0.284875	-0.309614	0.300576	0.427744	1.00479	0.980679	0.319438	0.705757	0.0847399
-244	1.96612	1.59868	1.0453	3.10047	1.12103	0.162536	0.0669574	0.270278	-0.419957	0.244283	0.286277	1.00614	1.05795	0.315914	0.716091	0.350215
-243.5	2.09087	1.63093	1.15985	3.12408	1.16212	0.176019	0.0718165	0.3593	-0.473697	0.195366	0.0934674	0.864752	0.880769	0.349837	0.63197	0.282799
-243	2.14178	1.52532	1.07859	3.05788	1.13625	0.202462	0.0984809	0.472576	-0.313421	0.193782	0.156856	0.848395	0.784269	0.330282	0.712532	0.482342
-242.5	2.07439	1.58146	0.965489	2.89943	1.22419	0.25919	0.110448	0.523635	-0.2957	-0.11172	0.306321	0.783691	0.845274	0.376071	0.785264	0.432516
-242	2.03291	1.63128	1.06026	3.00504	1.23273	0.21504	-0.0539594	0.555508	-0.417001	-0.52466	0.465025	0.852552	0.805464	0.404429	0.828179	0.157062
-241.5	2.08814	1.59895	1.0816	2.9815	1.39709	0.236	-0.0801013	0.631774	-0.540512	-0.791296	0.514011	1.01627	0.931403	0.397779	0.927677	0.0678
-241	2.05311	1.43364	1.1191	2.94377	1.29421	0.216923	-0.146241	0.674289	-0.673633	-0.543198	0.302043	1.02147	1.026	0.530429	0.948316	0.0242115
-240.5	2.04779	1.31868	1.23367	2.94198	1.25497	0.207751	-0.203159	0.572301	-0.488765	-0.507976	0.259292	1.03808	1.05699	0.498407	0.922093	0.0183667
-240	1.95347	1.26494	1.27905	3.11254	1.23032	0.259311	-0.260605	0.578836	-0.185686	-0.382157	0.20641	0.965379	1.19855	0.603309	0.812166	0.0511922
-239.5	2.00837	1.34754	1.11292	3.07324	1.37957	0.229491	-0.159247	0.708142	-0.123301	-0.275208	0.0598363	0.973756	1.23923	0.602023	0.68935	0.0195003
-239	2.03156	1.42677	1.21212	3.00233	1.41086	0.283681	0.0638771	0.876409	0.0275998	-0.311478	0.0380636	0.880656	1.2153	0.623516	0.694309	0.095367
-238.5	2.01426	1.1876	1.23304	2.94031	1.37692	0.274672	-0.0148444	0.811478	0.0152768	-0.183288	0.136885	0.82518	1.06609	0.757885	0.759052	0.106491
-238	1.95112	0.887721	1.13209	2.91666	1.2353	0.299822	-0.241379	0.813896	0.0739373	-0.072247	0.147927	0.776755	0.963259	0.770286	0.780352	-0.127569
-237.5	1.75713	0.775242	1.04767	2.93236	1.25829	0.311014	-0.212576	0.928119	-0.159634	0.0646907	0.294789	0.717422	0.885004	0.738523	0.647332	-0.214698
-237	1.81342	0.870719	0.848187	2.93751	1.26951	0.240226	-0.0808142	0.730179	-0.284342	-0.0498216	0.449888	0.631499	0.913137	0.856141	0.629307	-0.0791723
-236.5	1.98102	1.00414	0.828846	2.98444	1.26393	0.184209	-0.269699	0.874317	-0.541165	-0.023312	0.426667	0.619127	0.949097	0.841667	0.725689	0.14462
-236	2.00774	1.29224	0.937889	2.99888	1.17264	0.29072	-0.414515	0.896725	-0.799691	-0.0440654	0.380239	0.672655	0.870779	0.840357	0.858329	0.260449
-235.5	2.11637	1.07333	0.934506	3.05623	1.22216	0.139472	-0.292408	0.819087	-0.846333	-0.223123	0.379652	0.623746	0.960098	0.769407	1.05982	0.498253
-235	1.99137	0.970702	0.859297	3.10696	1.19386	0.0826006	-0.153073	0.855553	-0.716497	-0.336095	0.293787	0.619735	1.08175	0.646442	0.86212	0.593256
-234.5	1.99896	1.10699	0.962212	3.23125	1.12964	0.236056	-0.0620972	0.846357	-0.586219	-0.436474	0.295023	0.745565	1.13834	0.590323	1.05042	0.416271
-234	1.95916	0.982228	1.19083	3.19381	1.2339	0.190352	0.0814818	0.975711	-0.389045	-0.709679	0.21743	0.81976	1.1657	0.681613	1.12278	0.143977
-233.5	1.92697	0.966449	1.13054	3.21575	1.16807	0.234215	0.199608	0.813081	-0.271664	-0.776534	0.205582	0.855208	1.06924	0.676479	1.16614	0.191197
-233	1.93165	0.853099	1.1299	3.25911	1.17401	0.362981	0.185889	0.825926	-0.296228	-0.949772	0.344392	0.875645	0.996019	0.856614	1.09322	0.208319
-232.5	1.8942	0.875334	1.28301	3.21472	1.26421	0.26918	0.116345	0.706919	-0.192383	-0.69842	0.334802	0.918551	0.929392	0.871784	0.907307	0.334464
-232	2.03	0.798674	1.27365	3.21858	1.11039	0.240447	0.0315374	0.957204	-0.280167	-0.437239	0.266621	0.902897	0.977217	0.795315	0.9677	0.514471
-231.5	2.06681	0.761435	1.32346	3.25515	1.12475	0.242159	0.233225	0.966108	-0.161824	-0.295127	0.235995	0.968599	1.11024	0.880636	0.839303	0.543743
-231	2.20348	0.529425	1.27286	3.25066	1.12647	0.247568	0.26241	1.03392	-0.202606	-0.0907362	0.279882	0.995467	1.20582	0.911882	0.797629	0.699263
-230.5	2.27094	0.582497	1.10636	3.29796	1.10845	0.369328	0.0427845	1.02321	-0.275391	0.00601632	0.239393	0.933745	1.22052	1.01631	0.70876	0.673093
-230	2.22804	0.554463	1.06252	3.26582	1.20116	0.326268	-0.0434756	1.08367	-0.266367	0.0762361	0.186683	0.908306	1.35914	1.02034	0.690559	0.597826
-229.5	2.22392	0.66481	1.09887	3.25711	1.15484	0.251824	0.147995	0.995133	-0.290489	0.125378	0.173164	1.13382	1.36601	1.13397	0.674428	0.501384
-229	2.04711	0.697311	1.13164	3.26309	1.24403	0.386897	0.0619088	0.941687	-0.222175	0.15034	0.243601	1.15065	1.20564	1.12698	0.756204	0.364751
-228.5	1.94755	0.62882	1.21506	3.3763	1.11179	0.389354	0.254627	0.956666	0.0259723	0.388905	0.0764386	1.0598	1.07841	1.06539	0.808824	0.413588
-228	1.90243	0.784441	1.08729	3.39755	1.06227	0.267034	0.428073	1.12808	0.0650716	0.317777	0.0609391	1.06194	1.00353	0.98718	0.922137	0.641075
-227.5	1.81246	0.781124	1.07695	3.42223	1.13061	0.364858	0.273874	1.05827	-0.05232	0.246548	0.175587	0.989822	0.791072	0.919673	0.956457	0.673513
-227	1.77823	0.670256	1.25502	3.48346	1.02534	0.361247	0.247575	1.2178	-0.286272	0.0712454	0.116633	0.828867	0.764172	0.882245	1.15395	0.625995
-226.5	1.6692	0.430067	1.43315	3.46939	0.974042	0.265	0.27301	1.20655	-0.239109	-0.0778676	0.271465	0.971945	0.598103	0.994533	1.27185	0.709336
-226	1.6534	0.206152	1.35019	3.3846	0.981832	0.337143	0.390603	1.34528	-0.142539	-0.269334	0.308636	1.0618	0.633351	0.985142	1.3778	0.849729
-225.5	1.68607	0.364007	1.21642	3.42812	0.970529	0.337572	0.414999	1.29185	-0.38061	-0.165408	0.241984	0.974486	0.806998	0.940061	1.26572	0.397153
-225	1.73018	0.568335	1.27377	3.41959	1.02604	0.413598	0.67273	1.24349	-0.563024	-0.0693776	0.199624	0.907862	0.951167	0.946471	1.23464	0.473711
-224.5	1.85032	0.608565	1.34147	3.52786	1.08851	0.412033	0.559633	1.20763	-0.611092	-0.215789	0.284452	0.943833	1.05301	0.875475	1.15754	0.536771
-224	1.86526	0.710529	1.14625	3.39051	1.06172	0.242543	0.5086	1.1922	-0.58029	-0.256053	0.235145	1.01493	1.20257	0.80682	1.24516	0.82501
-223.5	1.9066	0.692202	1.29029	3.49449	0.936121	0.347943	0.435553	1.14399	-0.514894	-0.35196	0.41724	0.9948	1.13496	0.837243	1.26888	0.829075
-223	1.85326	0.736334	1.22163	3.41529	0.935123	0.410663	0.426623	1.24048	-0.465677	-0.454183	0.443798	0.947558	1.06732	0.870422	1.43244	0.864739
-222.5	1.72983	0.659857	1.31323	3.37336	0.942426	0.436224	0.765046	1.25128	-0.224177	-0.290432	0.292184	1.06713	1.041	1.0415	1.43521	0.918004
-222	1.83766	0.673787	1.19782	3.25989	0.932705	0.268987	0.966909	1.35641	-0.128711	0.00433958	0.296418	0.920313	0.983561	1.06699	1.50126	0.847757
-221.5	1.8682	0.657032	1.17619	3.24209	1.03738	0.236231	0.874746	1.17782	-0.244159	0.0404158	0.359631	0.682927	0.894317	1.15293	1.48649	0.747443
-221	1.72296	0.518805	1.13054	3.25769	1.07953	0.236052	0.539909	1.16721	-0.238083	-0.0366147	0.341592	0.704534	0.932981	1.21224	1.50412	0.539488
-220.5	1.66125	0.687091	1.17877	3.13775	1.03391	0.343288	0.580487	1.11613	0.0354889	0.0181106	0.3128	0.800764	0.934286	1.06699	1.39432	0.563841
-220	1.56677	0.729069	1.29052	3.17906	0.923857	0.349333	0.678031	1.05641	0.140347	0.119495	0.270529	0.829994	0.995087	0.951675	1.28515	0.63078
-219.5	1.58223	0.784698	1.22421	3.2161	0.906393	0.35229	0.740068	1.17518	-0.0395245	0.0205019	0.231837	0.897651	1.11275	0.991579	1.19977	0.547248
-219	1.68058	0.778307	1.01301	3.36188	1.01059	0.513386	0.932476	1.21758	-0.0262915	-0.301847	0.314437	0.790263	1.17614	1.03014	1.20626	0.619387
-218.5	1.6231	0.71653	0.997801	3.28281	1.0352	0.353785	0.938248	1.19829	0.0719217	-0.519988	0.420565	0.667259	1.11348	0.969005	1.20332	0.527442
-218	1.58134	0.584183	1.0771	3.29499	0.996676	0.487674	0.750066	1.21849	-0.0298488	-0.914202	0.386936	0.665573	1.10418	0.997369	1.20128	0.276339
-217.5	1.51779	0.63051	1.09446	3.3762	1.17303	0.519883	0.650517	1.16724	-0.180627	-0.830966	0.389989	0.613549	1.17472	1.13707	1.32123	0.255675
-217	1.54684	0.681367	1.09852	3.2598	1.0447	0.5308	0.463574	0.870703	0.0782831	-0.993251	0.33562	0.590486	1.23733	1.10294	1.24879	0.333288
-216.5	1.65612	0.700839	1.16424	3.20492	1.05191	0.527306	0.194283	0.886527	0.050322	-1.03916	0.230926	0.524272	1.09815	1.15372	1.33731	0.446041
-216	1.61823	0.937793	1.06097	3.13893	1.0583	0.432366	0.056891	0.785387	-0.249714	-1.06694	0.352714	0.517155	0.882223	1.1923	1.43014	0.663164
-215.5	1.63443	0.826546	1.04581	3.25887	0.946197	0.496374	-0.030152	0.824753	-0.529436	-0.807815	0.275402	0.556651	0.790755	1.04027	1.39382	1.03177
-215	1.66972	0.8105	0.99075	3.04917	0.998266	0.554407	-0.179414	0.983076	-0.610398	-0.626295	0.146691	0.549417	0.79685	1.09974	1.35587	1.01152
-214.5	1.61043	0.80058	0.97779	3.06112	1.0718	0.548199	-0.198566	0.965014	-0.526589	-0.593689	0.0984063	0.561978	1.03619	1.0639	1.19911	0.850063
-214	1.65058	0.854113	0.863998	3.14693	1.01748	0.57	-0.172197	1.02898	-0.517862	-0.391884	0.127281	0.517082	1.24995	0.982493	1.00557	0.744863
-213.5	1.53379	0.945707	0.849342	3.09274	1.03947	0.509812	-0.0580555	0.931775	-0.446923	0.0663492	0.0879804	0.439849	1.31657	0.945901	0.863441	0.871625
-213	1.47648	1.05095	0.867611	3.08244	1.09668	0.506752	-0.072021	0.970415	-0.387445	0.490906	-0.0573032	0.508675	1.51387	0.961686	0.870152	0.828593
-212.5	1.36259	0.890523	0.890303	3.07683	1.25516	0.524801	-0.108156	0.842351	-0.340647	0.540349	-0.260185	0.410732	1.47543	0.969827	1.00526	0.894401
-212	1.29597	0.801478	0.823073	2.97062	1.31213	0.496255	0.0109608	1.21825	-0.206953	0.649652	-0.2839	0.475648	1.1993	0.966363	1.04221	1.04911
-211.5	1.30888	0.790479	0.836145	3.04844	1.38955	0.691199	0.0993186	1.16884	-0.0461315	0.561388	-0.270536	0.512715	0.906232	0.856899	1.24638	1.21188
-211	1.31632	0.788236	0.838765	3.071	1.3694	0.719266	0.284521	1.03289	-0.0746605	0.236774	-0.238377	0.568488	0.897109	0.678146	1.33732	1.26082
-210.5	1.40848	0.853092	0.804118	2.87792	1.40926	0.818264	0.241134	0.975614	-0.21232	-0.017795	-0.1845	0.472188	0.83272	0.667713	1.31001	1.28179
-210	1.54008	1.0087	0.851799	2.91048	1.48415	0.864934	0.306979	0.919598	-0.371285	-0.0974337	-0.128694	0.604223	0.722874	0.752095	1.32927	1.08222
-209.5	1.54749	1.01483	0.894671	2.95796	1.37511	0.779703	0.264807	0.703857	-0.378611	-0.292274	-0.0853586	0.743865	0.711556	0.767936	1.34966	1.0667
-209	1.56629	0.927196	0.854712	3.01334	1.39637	0.814272	0.160527	0.676341	-0.386768	-0.379179	0.0956069	0.686228	0.640958	0.771843	1.34897	0.926837
-208.5	1.48576	0.683099	0.849161	3.15757	1.27356	0.901644	0.0244492	0.757306	-0.373138	-0.407022	0.108147	0.670823	0.659103	0.821382	1.2931	0.987877
-208	1.28746	0.745719	0.737331	3.17864	1.22871	0.819834	-0.122136	0.811274	-0.453144	-0.36178	0.31972	0.666729	0.863995	0.888209	1.27203	1.12967
-207.5	1.39312	0.799093	0.747623	3.11366	1.25688	0.832393	-0.188518	0.769422	-0.473185	-0.186098	0.251579	0.727515	1.01084	0.984216	1.36506	1.16849
-207	1.32764	0.953535	0.760527	3.02736	1.28484	0.936494	-0.208514	1.06238	-0.401504	0.11021	0.0857279	0.624241	1.00179	1.05712	1.16965	1.21644
-206.5	1.39779	0.683835	0.670281	3.1186	1.23016	0.864634	-0.000255222	0.973068	-0.303592	0.404221	0.039069	0.478345	1.04397	1.0602	1.17688	1.26364
-206	1.35656	0.50941	0.713192	3.07335	1.27903	0.786055	0.237818	0.937379	-0.384187	0.278367	-0.0529293	0.494567	0.944463	0.988198	1.14495	1.25971
-205.5	1.24285	0.771609	0.841523	2.98414	1.19081	0.620703	0.125326	0.943595	-0.501297	0.0737404	-0.148033	0.58375	1.00507	0.883512	0.940281	0.977618
-205	1.25143	0.888058	0.885613	2.94348	1.13575	0.654458	0.142958	0.776172	-0.689522	-0.172605	-0.208743	0.525617	1.10681	0.863759	0.900394	0.917552
-204.5	1.27337	0.777801	0.883793	2.81046	1.14443	0.732088	0.143962	0.66936	-0.63512	-0.267337	-0.220085	0.352743	1.08815	0.851292	0.791429	1.13831
-204	1.27198	0.894443	0.968677	2.72135	1.20474	0.643757	0.361974	0.685414	-0.583169	-0.332705	-0.310215	0.313795	1.15578	0.791986	0.798149	1.29811
-203.5	1.32731	0.799524	0.86689	2.8487	1.18354	0.787406	0.426979	0.728901	-0.634401	-0.427201	-0.307755	0.394867	1.17925	0.660386	0.852653	1.32295
-203	1.15772	0.831535	0.818211	2.98325	1.11139	0.730203	0.303756	0.885481	-0.722768	-0.360926	-0.106812	0.434276	1.14657	0.631239	0.895665	1.39942
-202.5	1.02302	0.826169	0.700783	2.94269	1.12102	0.671421	0.142545	1.02391	-0.509293	-0.193665	0.100335	0.39139	1.14312	0.622231	0.941647	1.31123
-202	0.870428	0.941155	0.77031	2.94325	1.07881	0.629125	0.302888	1.04835	-0.475951	-0.110118	0.185221	0.35238	1.12838	0.51955	1.05378	1.1216
-201.5	0.902351	0.990353	0.80872	2.98146	1.06555	0.697781	0.235362	1.09523	-0.524402	-0.212869	0.269676	0.444253	0.864156	0.592383	1.0123	1.09948
-201	1.03004	0.882332	0.773585	2.89198	1.13301	0.557871	0.183342	0.986413	-0.515733	-0.370931	0.289987	0.325713	0.681726	0.544503	1.04995	0.964663
-200.5	1.19329	0.729885	0.722603	2.85969	1.06217	0.689939	0.0576825	0.90684	-0.525406	-0.439977	0.332006	0.456964	0.485299	0.61393	1.11257	1.0466
-200	1.07052	0.628152	0.678169	2.87071	0.92372	0.655349	0.0383393	0.794228	-0.577454	-0.472361	0.219882	0.409672	0.39611	0.503511	1.04732	1.00993
-199.5	0.898122	0.573059	0.605342	2.84293	1.04626	0.67332	-0.0959521	0.701241	-0.428245	-0.553566	0.113996	0.314839	0.485786	0.572872	0.978771	1.0842
-199	0.82842	0.568825	0.531166	2.91763	0.999582	0.766248	-0.0297408	0.780714	-0.344696	-0.566805	0.250758	0.22595	0.611213	0.830556	1.07406	1.08343
-198.5	0.924848	0.640549	0.626379	2.80531	1.03379	0.798948	0.0675558	0.632236	-0.475019	-0.490721	0.180708	0.190642	0.549918	0.834553	0.945227	1.11716
-198	0.73592	0.45188	0.714403	2.90876	1.11486	0.793061	0.0910658	0.634416	-0.703785	-0.169484	0.00595207	0.136835	0.589895	0.780484	0.87918	0.79353
-197.5	0.829066	0.233456	0.712858	2.76763	1.01173	0.774116	0.0812191	0.667603	-0.734083	-0.027194	0.0673916	0.161099	0.666778	0.739137	0.731853	0.72153
-197	0.772394	0.115722	0.614452	2.77692	1.04974	0.820645	0.0316781	0.520322	-0.764618	-0.288531	0.0204872	0.193486	0.682305	0.868751	0.624664	0.715364
-196.5	0.832888	0.234656	0.641778	2.84706	1.14658	0.818918	-0.066692	0.55287	-0.824134	-0.732867	0.123168	0.0743539	0.842438	0.876221	0.588326	0.783167
-196	0.985705	0.373734	0.480296	2.79271	1.15273	0.913615	-0.184804	0.623647	-1.04394	-1.14012	0.247341	0.0961718	0.95648	0.814716	0.695322	0.899628
-195.5	1.06169	0.201256	0.420875	2.95604	1.13333	0.822835	-0.259242	0.514773	-1.2191	-1.34288	0.264507	0.0807446	0.994044	0.754203	0.715716	1.28978
-195	1.04379	0.324552	0.475569	2.94537	1.02687	0.770129	-0.282169	0.648564	-1.2392	-1.47346	0.241695	0.182546	1.1126	0.7262	0.632044	1.29926
-194.5	1.16955	0.39488	0.534468	3.00037	0.928241	0.921999	-0.185465	0.696094	-1.09855	-1.06278	0.0981442	0.328519	1.06898	0.576709	0.689787	1.11375
-194	1.03047	0.302078	0.596663	2.955	0.979768	0.895233	-0.120412	0.739257	-1.05716	-0.555383	0.180447	0.0574246	0.828101	0.614084	0.643794	0.942748
-193.5	1.05332	0.246395	0.666611	2.94969	0.928682	0.911667	-0.0515901	0.669794	-0.850328	-0.245562	0.193307	0.155836	0.655532	0.537759	0.622007	1.00846
-193	1.13533	0.345413	0.722866	2.9182	0.92981	0.839041	-0.192696	0.640477	-0.60053	-0.146926	0.213865	0.115823	0.532068	0.566545	0.608524	0.931702
-192.5	1.09307	0.417504	0.72111	2.98562	0.847282	0.822092	-0.551913	0.593563	-0.476431	-0.0909464	0.359073	0.245934	0.474068	0.520457	0.60526	1.1487
-192	1.21118	0.490224	0.833383	2.921	0.94269	0.893072	-0.777424	0.774595	-0.576744	-0.200512	0.307817	0.348857	0.485532	0.525328	0.518424	1.2142
-191.5	1.24655	0.523126	0.665877	2.91819	0.946639	0.854077	-0.962141	0.621982	-0.680382	-0.192255	0.306667	0.419005	0.413846	0.542315	0.697352	1.13428
-191	1.10968	0.504768	0.614224	3.06402	0.847619	0.913751	-0.983414	0.713624	-0.67134	-0.152143	0.412971	0.35442	0.364131	0.522194	0.764317	1.28172
-190.5	1.08757	0.622337	0.686965	3.03414	0.844437	0.96086	-0.910093	0.727879	-0.630359	-0.337685	0.511606	0.52096	0.486822	0.605412	0.661022	1.37415
-190	1.04794	0.531143	0.764057	3.02896	0.759249	0.966218	-0.98956	0.967571	-0.88755	-0.580018	0.470504	0.525161	0.649292	0.602133	0.699968	1.17634
-189.5	1.05028	0.5535	0.8927	2.96284	0.73078	0.946109	-0.821314	0.847197	-1.05107	-0.507702	0.351906	0.439195	0.740689	0.70118	0.61505	1.04126
-189	1.12163	0.610446	0.806794	2.88881	0.801262	0.809683	-0.539974	0.738233	-0.856018	-0.470196	0.355276	0.407229	0.990535	0.697339	0.570107	0.90355
-188.5	1.31696	0.650334	0.731922	2.87208	0.66067	0.699307	-0.55076	0.535187	-0.785022	-0.408402	0.139844	0.295442	0.843619	0.448803	0.688307	0.930441
-188	1.18845	0.782523	0.571202	2.82374	0.677968	0.704468	-0.602609	0.629502	-0.795249	-0.574392	0.0685839	0.360213	0.733932	0.586263	0.751143	1.0473
-187.5	0.994291	0.667313	0.593082	2.90845	0.646436	0.764237	-0.512072	0.413701	-1.07218	-0.6929	0.165212	0.422484	0.697882	0.533205	0.705708	1.13109
-187	0.975617	0.802403	0.555086	2.9766	0.782827	0.774687	-0.520858	0.519089	-1.32985	-0.76331	0.158778	0.402284	0.670464	0.41212	0.795412	1.102
-186.5	0.9061	0.605244	0.660442	2.92285	0.752373	0.681198	-0.143986	0.500335	-1.39321	-0.9364	0.227627	0.592654	0.551944	0.519735	0.820949	1.16181
-186	0.873389	0.373385	0.544926	2.91163	0.756955	0.674426	0.0550562	0.656644	-1.32948	-1.00073	0.223808	0.511164	0.571219	0.452763	0.628934	1.07796
-185.5	0.787756	0.637555	0.560929	2.80179	0.755863	0.696414	-0.0501983	0.618394	-1.36231	-0.776859	0.120563	0.405476	0.64827	0.617709	0.458105	0.819973
-185	0.829623	0.848089	0.526876	2.83797	0.745122	0.716774	0.0661368	0.581527	-1.39874	-0.437447	0.147037	0.455857	0.729178	0.491315	0.593277	0.911773
-184.5	0.804638	0.925865	0.514585	2.85041	0.686495	0.659095	0.11725	0.511512	-1.35307	-0.223452	0.0127432	0.519611	0.675683	0.466538	0.539901	1.10754
-184	0.867792	0.94938	0.503783	2.828	0.725146	0.633123	-0.0487945	0.482694	-1.28681	0.0218619	-0.0330388	0.430297	0.75047	0.468644	0.477772	1.21775
-183.5	0.871525	0.974192	0.718891	2.92273	0.706285	0.616883	0.0215677	0.586947	-1.54629	0.234896	0.041835	0.337096	0.754085	0.538042	0.431136	1.15816
-183	0.793155	0.884692	0.807888	2.86843	0.629757	0.569511	-0.0651878	0.639594	-1.34832	0.36208	0.0133308	0.192391	0.491995	0.58517	0.424829	1.27442
-182.5	0.790615	0.803267	0.709614	2.94106	0.566704	0.506703	-0.107851	0.702019	-1.0409	0.240067	0.0269562	0.0421512	0.489318	0.762602	0.410213	1.16583
-182	0.818555	0.811506	0.718452	2.93546	0.609286	0.514724	-0.143694	0.574377	-1.13185	0.0780966	0.087943	-0.0896322	0.441993	0.690051	0.43048	1.11824
-181.5	0.730408	0.813872	0.675769	2.95761	0.52022	0.510203	-0.253149	0.568319	-1.23243	0.312814	0.270221	-0.00171428	0.388096	0.602362	0.471474	0.895283
-181	0.753483	0.721074	0.786311	3.0187	0.425269	0.315549	-0.18045	0.590337	-1.13665	0.527273	0.309297	0.00942701	0.248175	0.652746	0.549828	0.760746
-180.5	0.636521	0.761824	0.700873	2.72632	0.424292	0.366363	-0.209115	0.628489	-1.23736	0.394633	0.262905	0.00446267	0.204585	0.64504	0.608413	0.659929
-180	0.69999	0.719379	0.766205	2.82936	0.359987	0.314632	-0.033697	0.618783	-1.33305	0.436478	0.123282	0.0885095	0.239316	0.629475	0.585083	0.801717
-179.5	0.670026	0.761328	0.685188	2.83674	0.434042	0.338952	0.0277669	0.662607	-1.40988	0.370968	0.214789	0.0268361	0.2077	0.595431	0.518888	0.755949
-179	0.660268	0.864864	0.647364	2.69079	0.563355	0.408278	0.02588	0.710316	-1.33892	0.553069	0.161427	-0.0553069	0.288743	0.576052	0.722103	0.654139
-178.5	0.609229	0.949405	0.654575	2.71028	0.606339	0.354522	0.187227	0.73427	-1.38238	0.531211	0.227289	0.00350321	0.41734	0.512899	0.772705	0.485683
-178	0.691983	0.831156	0.617463	2.72198	0.561581	0.381789	0.0768983	0.655732	-1.44916	0.222117	0.216626	0.0735631	0.452583	0.455958	0.61873	0.296006
-177.5	0.534861	0.692594	0.631388	2.71364	0.560129	0.253702	-0.0535963	0.528041	-1.46353	-0.147268	0.143206	0.0661876	0.337919	0.496829	0.688575	0.400853
-177	0.520517	0.640556	0.627268	2.65064	0.574333	0.227045	-0.0876682	0.48088	-1.35541	-0.0940752	0.0521561	0.11795	0.194937	0.495413	0.808127	0.46856
-176.5	0.368399	0.699385	0.655974	2.60064	0.529489	0.288884	-0.336949	0.412376	-1.46032	-0.0912082	0.126697	-0.00135119	0.038171	0.437044	0.793958	0.610148
-176	0.367964	0.824603	0.63826	2.56097	0.421656	0.17679	-0.413914	0.271365	-1.41876	-0.275182	0.0889681	0.100327	-0.110745	0.393035	0.725368	0.642501
-175.5	0.232436	0.495317	0.606268	2.59218	0.507904	0.281702	-0.288819	0.254287	-1.4059	-0.615194	-0.00909869	0.157155	-0.290043	0.239052	0.66741	0.946929
-175	0.32993	0.300293	0.55095	2.61272	0.44737	0.119035	-0.255178	0.509366	-1.56536	-0.762589	0.157041	0.154278	-0.253988	0.166537	0.670499	0.930548
-174.5	0.307506	0.504085	0.59674	2.65498	0.378302	0.072804	-0.388695	0.656063	-1.75397	-0.813013	0.265982	0.1982	-0.198862	0.0453122	0.77584	0.833139
-174	0.313235	0.584776	0.531872	2.62746	0.446306	0.0347298	-0.496736	0.770107	-1.52753	-0.917401	0.172346	0.294681	-0.0411731	-0.0196886	0.76442	0.684452
-173.5	0.468862	0.608371	0.409608	2.60724	0.498598	-0.0340145	-0.469691	0.588335	-1.44135	-0.8828	0.133859	0.175471	-0.00496778	0.00675188	0.62171	0.649478
-173	0.480904	0.604156	0.331577	2.63847	0.418839	-0.118856	-0.713203	0.441444	-1.34197	-0.923107	0.209555	0.173702	0.0564241	0.0692281	0.440102	0.406543
-172.5	0.452947	0.538887	0.423341	2.72194	0.333775	-0.121188	-0.974793	0.338442	-1.40854	-0.85061	0.270885	0.164409	0.109575	0.123712	0.352708	0.4724
-172	0.404613	0.502168	0.437765	2.69336	0.37513	0.00297711	-0.999813	0.492338	-1.47185	-0.655358	0.27233	0.368027	-0.00457675	-0.0987181	0.329361	0.633188
-171.5	0.248233	0.53923	0.507985	2.67096	0.335758	-0.108408	-0.886695	0.562189	-1.33588	-0.291514	0.274444	0.343618	-0.103766	-0.0976772	0.328707	0.744632
-171	0.296461	0.439271	0.364298	2.66163	0.368519	-0.0612214	-0.764613	0.502034	-1.39942	-0.0869213	0.140269	0.290118	-0.0657282	-0.0560406	0.218658	0.772278
-170.5	0.304277	0.508935	0.31932	2.71234	0.268802	-0.153471	-0.451827	0.623197	-1.64623	-0.0314397	0.182749	0.202711	-0.0651265	-0.193562	0.0787051	0.779683
-170	0.0829351	0.457159	0.28015	2.68285	0.32152	-0.205014	-0.474319	0.636417	-1.71349	0.118543	0.106008	0.0986243	-0.131012	-0.182161	0.0550166	0.640181
-169.5	0.0920153	0.461237	0.260712	2.55594	0.213466	-0.290223	-0.443779	0.447876	-1.61184	-0.123965	-0.0160741	0.234056	-0.151776	-0.199588	-0.0254513	0.564417
-169	0.152665	0.329003	0.292318	2.39566	0.158018	-0.296167	-0.440778	0.327804	-1.35567	-0.399032	0.118391	0.328175	-0.224793	-0.409716	-0.0754511	0.427975
-168.5	0.158957	0.407921	0.389907	2.36966	0.10657	-0.335577	-0.505288	0.276848	-1.46584	-0.636577	0.0275093	0.420827	-0.443703	-0.395517	-0.136709	0.418489
-168	0.0563573	0.567166	0.408593	2.4271	0.174473	-0.318074	-0.620364	0.256064	-1.60596	-0.740392	0.0748214	0.452081	-0.579114	-0.455999	-0.00576003	0.493613
-167.5	-0.132532	0.695185	0.351053	2.27048	0.123736	-0.435775	-0.808841	0.139223	-1.45733	-0.626933	0.0682226	0.435124	-0.699654	-0.509202	0.0617758	0.551787
-167	-0.168329	0.606613	0.323532	2.25575	0.0171685	-0.304581	-1.03703	0.300011	-1.28258	-0.242528	0.120564	0.263589	-0.740311	-0.49169	0.308934	0.42887
-166.5	-0.0534553	0.488901	0.408378	2.23308	-0.0692195	-0.366334	-1.14065	0.345204	-1.34474	-0.0945273	0.0695659	0.175053	-0.677613	-0.418309	0.192219	0.542883
-166	-0.0427117	0.277458	0.279518	2.14971	-0.0298802	-0.323521	-1.08633	0.369275	-1.62429	-0.0590465	0.0247421	0.126639	-0.522809	-0.425798	0.364793	0.524849
-165.5	-0.128863	0.560115	0.274935	2.16478	-0.119963	-0.44397	-1.20675	0.233886	-1.72877	-0.0251405	0.123915	0.102956	-0.340196	-0.506574	0.283534	0.161996
-165	-0.0514875	0.718682	0.21396	2.17377	-0.160251	-0.486323	-0.989405	0.212316	-1.9945	0.0411122	0.135311	0.153018	-0.226419	-0.549107	0.274076	0.167911
-164.5	-0.0554425	0.605952	0.233726	2.09223	-0.18584	-0.415345	-0.861185	0.153448	-2.05763	0.405265	-0.131127	0.189481	-0.256059	-0.466277	0.268813	0.411005
-164	-0.0642696	0.703918	0.328134	2.01463	-0.139477	-0.441043	-0.762968	0.0954868	-1.8628	0.524896	-0.222343	0.164628	-0.21501	-0.449095	0.225779	0.586241
-163.5	0.0311882	0.58501	0.493176	2.04908	-0.150899	-0.422565	-0.819606	0.18266	-1.70276	0.399736	-0.195162	0.28358	-0.280319	-0.245087	0.0771092	0.604444
-163	0.0106768	0.559003	0.417539	1.83555	-0.237249	-0.393948	-0.97165	0.362027	-1.55917	0.313242	-0.148122	0.198913	-0.287215	-0.236804	0.261793	0.605944
-162.5	-0.0549319	0.435738	0.223725	1.8278	-0.296719	-0.325059	-1.00042	0.467235	-1.58864	-0.0156414	-0.097011	0.16919	-0.528022	-0.272851	0.331493	0.59638
-162	-0.062734	0.43992	0.241491	1.61893	-0.299727	-0.505461	-0.795936	0.329374	-1.47807	-0.393514	-0.0678733	0.143708	-0.495311	-0.325742	0.226173	0.401627
-161.5	-0.150533	0.375389	0.258842	1.56666	-0.230465	-0.561616	-0.837672	0.218138	-1.46204	-0.417542	0.0333111	-0.0484934	-0.310223	-0.461286	0.285775	0.219124
-161	-0.233738	0.359968	0.207415	1.38931	-0.225687	-0.567783	-0.940999	0.214229	-1.44902	-0.335158	0.059795	-0.168159	-0.0899062	-0.476903	0.246585	0.135928
-160.5	-0.363001	0.271943	0.300202	1.44922	-0.123915	-0.462065	-0.88425	0.12462	-1.783	-0.15174	-0.0306886	-0.145548	-0.0721085	-0.503238	0.235232	0.0438457
-160	-0.385649	0.271711	0.284987	1.43996	-0.113119	-0.461935	-1.01553	0.153866	-2.02502	-0.113895	-0.0202401	-0.1956	-0.0995839	-0.502019	0.189249	0.121705
-159.5	-0.511063	0.34029	0.303954	1.43481	-0.113669	-0.587893	-1.03833	0.255335	-2.01389	-0.0797448	0.0766198	-0.222944	-0.14723	-0.429169	0.0343613	0.102884
-159	-0.464385	0.269239	0.28951	1.34033	-0.262348	-0.406523	-0.755432	0.356767	-2.01217	-0.152937	0.0483248	-0.125873	-0.389905	-0.566962	0.123282	0.0464136
-158.5	-0.387435	0.205504	0.308392	1.19374	-0.136585	-0.542607	-0.506147	0.312504	-1.55081	-0.197765	0.132618	-0.0795754	-0.478801	-0.598586	-0.00197013	-0.076567
-158	-0.375532	0.167137	0.310192	1.09575	-0.150579	-0.69728	-0.647752	0.13366	-1.5011	-0.109921	-0.0374244	0.0824649	-0.466903	-0.538858	-0.219071	-0.333756
-157.5	-0.319298	0.107937	0.275608	1.04015	-0.229195	-0.529795	-0.504706	0.167466	-1.59683	0.00219465	-0.190012	0.221597	-0.38147	-0.585732	-0.122031	-0.32173
-157	-0.206774	0.104518	0.25997	1.00453	-0.113419	-0.615106	-0.486723	0.0889177	-1.72682	-0.0103796	-0.128403	0.223841	-0.415382	-0.623109	-0.0987475	-0.315762
-156.5	-0.222967	0.253848	0.278251	1.19315	-0.117604	-0.571254	-0.759057	0.133572	-1.6556	0.0311962	-0.236453	0.0420234	-0.42862	-0.687052	-0.17188	-0.217785
-156	-0.228375	0.411784	0.150567	1.06946	-0.167909	-0.579521	-1.00405	0.13512	-1.76528	-0.0474864	-0.188269	0.108462	-0.348196	-0.679648	-0.166671	-0.141523
-155.5	-0.245533	0.187058	0.165781	1.03465	-0.179302	-0.603056	-1.09396	0.144052	-1.799	-0.058103	-0.163928	0.000233519	-0.36578	-0.696403	0.00859149	0.16468
-155	-0.389005	0.104122	0.141256	0.875235	-0.180768	-0.684612	-1.31676	0.146559	-1.72548	0.175696	-0.162646	-0.264904	-0.363723	-0.743852	0.209823	0.0675386
-154.5	-0.357869	0.348347	0.136075	0.812811	-0.318944	-0.646545	-1.2742	0.212896	-1.54894	0.0917797	-0.221671	-0.353057	-0.331926	-0.873648	0.428419	-0.104028
-154	-0.552697	0.422196	-0.0466892	0.703324	-0.386474	-0.574812	-1.23542	0.126836	-1.47576	-0.280555	-0.267812	-0.479773	-0.223701	-0.880335	0.404342	-0.137054
-153.5	-0.615062	0.441907	0.096301	0.70045	-0.252756	-0.563001	-1.19832	0.0116877	-1.43221	-0.587419	-0.115615	-0.4143	-0.223501	-0.852208	0.420824	-0.126283
-153	-0.373214	0.344938	0.000789341	0.756296	-0.210325	-0.67528	-1.0356	-0.0452962	-1.48124	-0.71776	-0.179475	-0.357766	-0.239499	-0.850531	0.538565	-0.048703
-152.5	-0.239276	0.293327	-0.168925	0.789331	-0.215672	-0.645706	-1.14673	-0.134991	-1.43209	-0.74156	-0.292875	-0.336558	-0.197259	-0.905303	0.425847	-0.0879992
-152	-0.220825	0.261589	-0.0974506	0.700681	-0.258376	-0.807325	-1.16727	0.0287821	-1.32295	-0.666368	-0.278524	-0.351497	-0.106939	-0.917799	0.290492	-0.0450643
-151.5	-0.239994	0.447841	-0.15883	0.707395	-0.215954	-0.743824	-0.812911	0.0567716	-1.29908	-0.449859	-0.47949	-0.317776	-0.198745	-0.984136	0.197438	0.0511019
-151	-0.244195	0.485866	-0.124029	0.626174	-0.329626	-0.677603	-0.701598	0.0916404	-1.46902	-0.396128	-0.445878	-0.349725	-0.196202	-1.02946	0.154701	0.0874229
-150.5	-0.234118	0.651991	-0.207149	0.591479	-0.405139	-0.583114	-0.781479	0.141148	-1.54082	-0.107562	-0.38466	-0.419344	-0.284975	-1.09787	0.222103	0.15193
-150	-0.222379	0.589461	-0.0930634	0.634248	-0.403339	-0.573855	-0.705789	0.0940706	-1.35894	0.256283	-0.374518	-0.417748	-0.27221	-1.05575	0.35181	0.0297217
-149.5	-0.322516	0.535588	-0.0638848	0.594026	-0.302601	-0.63274	-0.695988	-0.0746685	-1.24376	0.373325	-0.200209	-0.325741	-0.0265237	-1.00824	0.425194	-0.122564
-149	-0.378408	0.445649	-0.236249	0.456634	-0.350931	-0.700524	-0.678051	-0.10102	-1.20154	0.371602	-0.0773973	-0.419873	0.00907828	-1.05186	0.481887	-0.267396
-148.5	-0.385236	0.458153	-0.315346	0.38658	-0.468155	-0.735821	-0.757947	-0.149629	-1.33143	0.507329	-0.129498	-0.436414	-0.0249963	-0.988492	0.639299	-0.2653
-148	-0.378741	0.698972	-0.38601	0.345287	-0.464734	-0.711643	-0.924521	-0.168489	-1.41777	0.608508	-0.211898	-0.445136	-0.0450418	-0.862654	0.701988	-0.0785702
-147.5	-0.269294	0.762935	-0.313396	0.260044	-0.450356	-0.616736	-0.81456	-0.18325	-1.74796	0.387165	-0.120252	-0.473923	-0.409974	-0.88479	0.673551	-0.13028
-147	-0.26448	0.775807	-0.300058	0.210004	-0.440512	-0.685993	-0.636827	-0.036222	-1.97309	0.291183	-0.0429121	-0.464316	-0.721499	-0.687199	0.872055	-0.0181142
-146.5	-0.34581	0.543901	-0.301617	0.341137	-0.484314	-0.751501	-0.421864	0.0733519	-1.90806	0.128506	-0.0842253	-0.350077	-0.882573	-0.836732	0.914061	0.0490046
-146	-0.383672	0.371092	-0.311224	0.280161	-0.468593	-0.721444	-0.446163	0.101612	-1.8731	-0.177072	-0.122648	-0.412955	-0.923359	-0.918934	0.838562	0.0452799
-145.5	-0.390702	0.454568	-0.325811	0.202855	-0.426998	-0.73569	-0.506119	-0.0271503	-1.71643	-0.167754	-0.186903	-0.45624	-0.61685	-0.940505	0.716363	-0.334834
-145	-0.407091	0.370349	-0.265411	0.148901	-0.452404	-0.628769	-0.486252	-0.0494243	-1.69009	-0.0221387	-0.119933	-0.55011	-0.543396	-1.0584	0.769377	-0.174012
-144.5	-0.314703	0.314962	-0.176476	0.0618695	-0.389875	-0.609127	-0.389091	-0.147484	-1.5276	-0.197539	-0.203781	-0.568227	-0.601147	-0.998416	0.672029	-0.00878436
-144	-0.215327	0.435117	-0.139274	0.141161	-0.400006	-0.594794	-0.238818	-0.307361	-1.35555	-0.343634	-0.379885	-0.498871	-0.567452	-0.953109	0.593308	0.132325
-143.5	-0.187032	0.477553	-0.163643	0.102818	-0.291859	-0.567832	-0.0379724	-0.261544	-1.28868	-0.46804	-0.43226	-0.509667	-0.655104	-0.883298	0.474589	0.262399
-143	-0.187058	0.487844	-0.206654	0.0549569	-0.242096	-0.637629	-0.0417261	0.016403	-1.4231	-0.547804	-0.371099	-0.450179	-0.743981	-0.97171	0.288109	0.300541
-142.5	-0.349468	0.405786	-0.139001	-0.00256525	-0.252658	-0.727348	-0.105154	0.163236	-1.65954	-0.72874	-0.35063	-0.38618	-0.845078	-0.990045	0.343074	0.177368
-142	-0.604354	0.496721	-0.0337787	-0.0892229	-0.346448	-0.794368	-0.030923	0.109612	-1.70951	-0.927915	-0.333766	-0.557847	-0.869107	-1.03558	0.233477	0.0663794
-141.5	-0.602145	0.485642	-0.0810162	-0.0409441	-0.314318	-0.809241	-0.197736	-0.0290294	-1.57014	-0.724317	-0.319141	-0.50517	-0.789721	-1.02157	0.129028	-0.047221
-141	-0.570469	0.440324	-0.170606	-0.0712837	-0.308589	-0.737054	-0.28522	-0.0991161	-1.57736	-0.530341	-0.410168	-0.48272	-0.614925	-0.982321	0.26705	-0.243796
-140.5	-0.540117	0.466912	-0.274297	-0.0169341	-0.322842	-0.796373	-0.228702	-0.0205964	-1.61448	-0.379709	-0.327512	-0.347411	-0.542781	-0.952943	0.221546	-0.279655
-140	-0.550796	0.458212	-0.211936	-0.00525479	-0.410874	-0.771821	-0.0716524	-0.0361499	-1.70082	-0.490881	-0.304959	-0.386551	-0.473835	-0.947324	0.205527	-0.27362
-139.5	-0.633998	0.313754	-0.186788	-0.00418181	-0.331785	-0.75863	0.146978	-0.0112611	-1.7302	-0.700082	-0.339097	-0.656712	-0.33277	-0.994026	0.109962	-0.204534
-139	-0.452167	0.300406	-0.267745	0.0934478	-0.303996	-0.883591	0.0649676	0.015313	-1.7535	-0.751542	-0.293779	-0.735277	-0.279319	-0.820081	0.224624	-0.261722
-138.5	-0.616283	0.164087	-0.144072	-0.0379099	-0.239711	-0.996348	-0.179742	-0.106675	-1.67141	-0.83428	-0.201645	-0.902437	-0.268594	-0.808701	0.331735	-0.530395
-138	-0.555615	0.0463214	-0.193504	-0.0712952	-0.294636	-1.00267	-0.531488	-0.0278803	-1.47847	-0.784907	-0.20362	-0.882583	-0.170422	-0.693399	0.438805	-0.825327
-137.5	-0.520804	0.0644331	-0.270232	-0.0701358	-0.134032	-0.957946	-0.840237	-0.126887	-1.37092	-0.695562	-0.229619	-0.893306	-0.150294	-0.657585	0.363559	-0.727096
-137	-0.533524	0.130585	-0.179954	-0.0810872	-0.112221	-1.09106	-0.978626	-0.270922	-1.39265	-0.585515	-0.257055	-0.919928	-0.282438	-0.713647	0.255855	-0.601785
-136.5	-0.566277	0.310091	-0.250255	-0.031452	-0.0914812	-0.879457	-1.18989	-0.349556	-1.28354	-0.411305	-0.159855	-0.979685	-0.321254	-0.829216	0.196653	-0.581294
-136	-0.629777	0.450136	-0.299934	-0.0522999	-0.0512949	-0.925537	-1.06756	-0.302993	-1.1583	-0.459035	-0.114302	-1.05469	-0.278362	-0.889624	0.166791	-0.578031
-135.5	-0.604947	0.175043	-0.292516	-0.0594247	-0.0092489	-1.03012	-0.702566	-0.0923362	-1.23682	-0.588297	0.0661549	-1.0285	-0.4965	-0.810627	0.129467	-0.190372
-135	-0.572927	0.0572732	-0.321502	-0.0996339	0.0758238	-1.06602	-0.736006	-0.0727999	-1.12587	-0.555019	0.0815217	-1.01558	-0.508358	-0.648228	0.0705753	-0.151848
-134.5	-0.555233	0.162531	-0.459869	0.0205469	0.0488606	-1.04877	-0.731135	-0.0441747	-1.0198	-0.396757	0.0255388	-1.12164	-0.483617	-0.731943	0.0480096	-0.29758
-134	-0.565451	0.171575	-0.559499	0.0471544	0.0680266	-1.07786	-0.974665	-0.0627718	-1.0319	-0.332289	-0.0627321	-1.02343	-0.448606	-0.826874	-0.0185406	-0.397865
-133.5	-0.471015	0.199269	-0.565365	-0.00776551	0.0155607	-1.11621	-0.931409	-0.17455	-1.11256	-0.41815	-0.212069	-0.9808	-0.454155	-0.775025	-0.215681	-0.359713
-133	-0.489203	0.157424	-0.661923	0.0783182	-0.0233606	-0.984243	-0.816944	-0.147642	-0.978475	-0.463309	-0.241795	-0.864865	-0.358605	-0.844732	-0.215451	-0.248224
-132.5	-0.529309	0.203726	-0.69895	0.112515	0.0326915	-1.17964	-0.751794	-0.196058	-1.05587	-0.199525	-0.330266	-0.665577	-0.419023	-0.866996	-0.208867	-0.114542
-132	-0.567137	0.0962413	-0.551689	0.347353	0.0672678	-1.09022	-0.676969	-0.111477	-1.18628	-0.136812	-0.488126	-0.711617	-0.620838	-0.934725	-0.115886	-0.0972155
-131.5	-0.448318	0.0885321	-0.613683	0.39913	0.0285404	-1.01076	-0.589159	-0.120406	-1.22046	-0.0679954	-0.507018	-0.771861	-0.69584	-1.02776	-0.08947	-0.0664256
-131	-0.483242	0.0254123	-0.626735	0.286262	0.107876	-1.14983	-0.558906	-0.134583	-1.08636	-0.206026	-0.500627	-0.731104	-0.666258	-0.930417	-0.00150703	0.0459233
-130.5	-0.458696	0.0855338	-0.601548	0.409521	-0.00286107	-1.14445	-0.537565	-0.184411	-1.1337	-0.425948	-0.519841	-0.719169	-0.575472	-0.905273	0.0887718	-0.106412
-130	-0.482212	0.21311	-0.440624	0.322197	-0.0100361	-1.1584	-0.433522	-0.0614179	-1.11107	-0.467231	-0.442982	-0.630803	-0.488962	-0.862989	0.262651	-0.124285
-129.5	-0.557619	0.431266	-0.467295	0.345042	-0.0485432	-1.17947	-0.481732	-0.0799792	-1.12499	-0.331229	-0.363224	-0.635075	-0.534381	-0.746659	0.326762	-0.1892
-129	-0.644252	0.424797	-0.295647	0.294878	-0.0971686	-1.16286	-0.555006	-0.0984686	-1.19742	-0.258425	-0.425797	-0.634101	-0.481206	-0.798358	0.339234	-0.482451
-128.5	-0.703009	0.279518	-0.422287	0.405512	-0.107436	-1.18721	-0.555663	-0.207106	-1.26136	-0.367717	-0.303831	-0.6835	-0.399452	-0.706809	0.373611	-0.466818
-128	-0.902914	0.554028	-0.520713	0.512693	-0.134727	-1.10202	-0.78307	-0.151501	-1.22871	-0.528835	-0.34962	-0.81082	-0.315082	-0.828581	0.271253	-0.159568
-127.5	-0.76937	0.586426	-0.556167	0.592277	-0.238329	-1.11875	-0.669157	-0.128985	-1.13168	-0.573101	-0.479788	-0.824554	-0.241422	-0.720575	0.210189	-0.215734
-127	-0.773594	0.441113	-0.50806	0.506127	-0.253139	-1.0195	-0.602264	-0.00199145	-1.19971	-0.234148	-0.431426	-0.791486	-0.262484	-0.681158	0.0697668	-0.295934
-126.5	-0.769071	0.141976	-0.523042	0.37774	-0.298987	-1.07728	-0.52285	-0.115966	-1.54813	0.0392535	-0.248294	-0.822695	-0.299911	-0.769244	0.0869617	-0.319947
-126	-0.675919	-0.0946864	-0.620884	0.320228	-0.21755	-1.06909	-0.630268	-0.178084	-1.75283	0.138184	-0.2304	-0.946804	-0.306584	-0.795827	0.0949107	-0.358892
-125.5	-0.869401	0.0957992	-0.769562	0.389748	-0.249582	-1.02948	-0.617223	-0.277238	-1.72025	0.1332	-0.25339	-0.927633	-0.270386	-0.744928	-0.0192771	-0.703435
-125	-0.896185	0.0636452	-0.600371	0.419946	-0.164371	-1.09054	-0.653053	-0.306512	-1.44851	-0.0645143	-0.320705	-1.08398	-0.259688	-0.740833	0.0104673	-0.670992
-124.5	-0.841695	-0.0381755	-0.645383	0.457386	-0.205004	-1.06593	-0.758094	-0.339367	-1.20506	-0.260156	-0.281639	-0.970675	-0.304355	-0.679858	-0.0955846	-0.375618
-124	-0.744139	-0.0981951	-0.759967	0.448394	-0.215444	-1.11573	-0.669521	-0.327341	-1.01214	-0.314931	-0.264548	-0.900889	-0.390553	-0.646776	-0.0648516	-0.170217
-123.5	-0.723729	0.021145	-0.727103	0.336565	-0.216423	-1.17874	-0.493294	-0.422221	-0.950423	-0.372562	-0.330664	-0.97076	-0.288097	-0.683476	0.0298215	-0.140577
-123	-0.932853	-0.0156816	-0.725116	0.359695	-0.310242	-1.17063	-0.50705	-0.441996	-0.963851	-0.621171	-0.316218	-0.925672	-0.365176	-0.731863	0.10454	-0.133828
-122.5	-0.914014	0.0765526	-0.715947	0.263623	-0.460627	-1.18692	-0.412689	-0.411901	-1.0359	-0.784376	-0.135566	-0.990815	-0.328394	-0.71812	0.0527172	-0.117964
-122	-0.926877	0.0676684	-0.677607	0.280889	-0.314003	-1.18851	-0.357127	-0.41483	-1.20064	-0.960152	-0.18554	-0.902041	-0.266694	-0.707901	0.100732	-0.158645
-121.5	-0.941944	0.224992	-0.659482	0.289977	-0.182275	-1.24027	-0.59458	-0.371943	-1.17636	-1.06859	-0.201055	-0.805175	-0.244632	-0.763868	0.171017	-0.343001
-121	-0.849834	0.270792	-0.521516	0.224673	-0.276245	-1.24579	-0.788379	-0.513702	-1.05402	-0.975984	-0.305353	-0.892129	-0.272443	-0.7247	0.0856875	-0.50823
-120.5	-0.901263	0.24777	-0.543492	0.22197	-0.366989	-1.28401	-0.687384	-0.529521	-0.96286	-0.907056	-0.213962	-1.17962	-0.189985	-0.711186	0.0841945	-0.492772
-120	-0.945683	0.138801	-0.613519	0.331489	-0.443627	-1.22686	-0.801454	-0.656828	-1.16493	-0.879944	-0.267335	-1.11246	-0.0954814	-0.7728	0.0312435	-0.195424
-119.5	-1.05936	0.178636	-0.661566	0.314983	-0.268908	-1.12456	-0.77231	-0.615913	-1.49573	-1.01749	-0.131976	-1.19822	0.242451	-0.77043	-0.0663036	-0.296611
-119	-1.04003	0.0516597	-0.807488	0.41685	-0.270823	-1.04847	-0.732635	-0.54107	-1.38508	-0.890478	-0.20738	-1.05763	0.166999	-0.731126	-0.0313056	-0.248486
-118.5	-0.995422	0.0517578	-0.806528	0.431377	-0.307667	-1.17655	-0.694538	-0.561456	-1.51105	-0.56864	-0.0543364	-1.01151	0.213323	-0.713323	0.0871118	-0.33519
-118	-0.855726	-0.199223	-0.666849	0.494587	-0.303145	-1.16918	-0.666911	-0.494233	-1.51879	-0.295866	-0.0869456	-1.0861	0.182396	-0.725437	0.0933119	-0.614299
-117.5	-0.915925	-0.203607	-0.656714	0.382114	-0.331306	-1.262	-0.41008	-0.533007	-1.32871	-0.159323	-0.101191	-1.11714	0.167459	-0.609247	-0.0590172	-0.602293
-117	-0.776014	-0.319111	-0.734529	0.35353	-0.399471	-1.25347	-0.431434	-0.7427	-1.33011	-0.110149	-0.12776	-1.12573	0.370945	-0.664251	-0.127055	-0.564746
-116.5	-0.647972	-0.191344	-0.772839	0.405857	-0.323378	-1.22653	-0.466107	-0.712251	-1.27473	-0.369056	-0.134737	-0.986649	0.430985	-0.590384	-0.138819	-0.560995
-116	-0.631707	-0.0675758	-0.756306	0.465406	-0.338889	-1.22341	-0.592769	-0.593249	-1.16763	-0.565037	-0.454624	-0.990298	0.405254	-0.533305	-0.0613203	-0.423328
-115.5	-0.620278	-0.245281	-0.741837	0.295671	-0.354581	-1.18854	-0.593108	-0.563023	-1.03291	-0.733071	-0.566752	-0.930212	0.228599	-0.665981	-0.218917	-0.115762
-115	-0.493962	-0.175577	-0.716163	0.336126	-0.321024	-1.20707	-0.516363	-0.558783	-0.993737	-0.889824	-0.585978	-0.91336	-0.0390072	-0.690221	-0.245994	-0.212724
-114.5	-0.592963	-0.154834	-0.764256	0.204916	-0.478135	-1.18453	-0.49184	-0.660058	-1.27764	-0.859174	-0.652615	-0.921805	-0.262347	-0.498163	-0.0201898	-0.329435
-114	-0.662744	-0.15709	-0.742171	0.248939	-0.465752	-1.07703	-0.690108	-0.5721	-1.26677	-0.793139	-0.631493	-0.898157	-0.299368	-0.551157	0.077083	-0.417615
-113.5	-0.620932	0.0350139	-0.740055	0.233029	-0.496727	-1.03795	-0.720462	-0.577202	-1.0473	-0.579029	-0.496587	-1.06001	-0.250088	-0.612414	0.00416307	-0.444633
-113	-0.817942	0.122652	-0.670108	0.368883	-0.246999	-1.08054	-0.802346	-0.65598	-0.884136	-0.167633	-0.520833	-1.13483	-0.0969562	-0.627256	-0.0125412	-0.459545
-112.5	-0.880959	0.113277	-0.789892	0.406325	-0.377222	-1.13287	-0.869499	-0.714902	-0.905753	-0.0357701	-0.575386	-1.09171	0.0329364	-0.626079	0.0364269	-0.371619
-112	-0.920299	0.0385926	-0.683634	0.383358	-0.469783	-1.07648	-0.733599	-0.621697	-1.16613	0.143018	-0.625198	-0.974128	0.0450799	-0.687829	-0.0964228	-0.17947
-111.5	-0.816493	0.0509498	-0.702902	0.382106	-0.43335	-1.01626	-0.708949	-0.634472	-1.20559	0.243074	-0.718506	-0.983618	-0.0755371	-0.645093	-0.17267	-0.098465
-111	-0.753156	0.141039	-0.692893	0.255013	-0.499552	-1.02	-0.586504	-0.664211	-1.29506	0.261126	-0.744021	-0.963158	-0.115758	-0.673798	-0.135392	-0.0778871
-110.5	-0.756732	0.35566	-0.760094	0.197426	-0.480593	-1.02329	-0.420761	-0.54193	-1.41399	0.00475425	-0.708705	-1.05444	-0.00237187	-0.700042	-0.115136	-0.0544539
-110	-0.696738	0.373153	-0.900062	0.139249	-0.469204	-1.0091	-0.34953	-0.567185	-1.38053	-0.244536	-0.572208	-1.12007	-0.0243765	-0.697722	-0.159328	-0.207902
-109.5	-0.686659	0.238727	-0.730163	0.236041	-0.568732	-0.953491	-0.240407	-0.781152	-1.34247	-0.195644	-0.474519	-0.915547	-0.139211	-0.643322	-0.0609814	-0.224511
-109	-0.711896	0.113146	-0.626243	0.222937	-0.548011	-0.818564	-0.362597	-0.808635	-1.33706	-0.183669	-0.257811	-0.859683	-0.134119	-0.854331	-0.0710691	-0.483986
-108.5	-0.775097	0.12527	-0.587186	0.241554	-0.624803	-0.884855	-0.544541	-0.814577	-1.29788	-0.135697	-0.325326	-0.969125	-0.225462	-0.867902	-0.0216624	-0.547307
-108	-0.838315	0.0863723	-0.590304	0.216217	-0.761761	-0.860139	-0.634429	-0.764604	-1.26245	-0.321985	-0.399788	-0.894501	-0.337937	-0.845001	0.0113197	-0.357733
-107.5	-0.906989	0.271207	-0.573125	0.210215	-0.777268	-0.896267	-0.632971	-0.840155	-1.10576	-0.564071	-0.343657	-0.951422	-0.392538	-0.9145	-0.0803985	-0.27283
-107	-0.974688	0.100392	-0.63473	0.208026	-0.621051	-0.900954	-0.573954	-0.69682	-1.08857	-0.592053	-0.320528	-1.00753	-0.513892	-0.900656	-0.0984321	-0.355416
-106.5	-0.927016	-0.0109748	-0.761945	0.172818	-0.760038	-0.922028	-0.49026	-0.713378	-1.1411	-0.515791	-0.424074	-1.04251	-0.632484	-0.974076	-0.0403806	-0.344797
-106	-0.878874	-0.0641203	-0.808907	0.0355729	-0.685124	-0.906153	-0.492721	-0.698933	-1.19301	-0.375304	-0.447132	-1.05274	-0.476772	-0.933146	0.0797987	-0.377491
-105.5	-0.989413	0.22911	-0.757646	0.112909	-0.715312	-0.879657	-0.523248	-0.64834	-1.23886	-0.33707	-0.507971	-0.960688	-0.615765	-0.748685	0.0500966	-0.660775
-105	-1.07467	0.138695	-0.810055	0.0731738	-0.697889	-0.948668	-0.433664	-0.683901	-1.16298	-0.24597	-0.504836	-0.964259	-0.650149	-0.644457	0.204843	-0.628941
-104.5	-0.991284	0.147697	-0.753102	-0.0220299	-0.613492	-0.857925	-0.414001	-0.732588	-1.10373	-0.304239	-0.614608	-1.00092	-0.553053	-0.652256	0.115145	-0.547117
-104	-0.873266	0.13453	-0.867287	0.00365375	-0.618947	-0.852135	-0.324964	-0.754295	-1.14446	-0.347246	-0.758019	-0.924198	-0.523657	-0.577578	0.0376429	-0.23526
-103.5	-0.846318	0.229661	-0.920843	-0.0903728	-0.520037	-0.959984	-0.0480971	-0.722919	-1.35449	-0.772923	-0.780977	-0.894784	-0.527486	-0.700872	0.208613	-0.229466
-103	-0.963758	0.122312	-0.780296	-0.0360651	-0.559491	-0.987846	-0.0419058	-0.721226	-1.54245	-0.662358	-0.759994	-0.841995	-0.442016	-0.790964	0.203601	-0.0810956
-102.5	-1.17314	0.090352	-0.898056	-0.231209	-0.672946	-0.888155	-0.0245323	-0.700784	-1.51115	-0.309372	-0.698361	-0.843878	-0.509454	-0.801729	0.363621	-0.195187
-102	-1.18376	-0.0613911	-0.99622	-0.150636	-0.653889	-1.03448	0.0603201	-0.616911	-1.37194	0.0291747	-0.594126	-0.80153	-0.58594	-0.79339	0.479846	-0.320996
-101.5	-1.25293	-0.0927328	-0.956373	-0.272228	-0.702773	-0.909476	0.0433565	-0.739983	-1.51413	0.197719	-0.573398	-0.892972	-0.687075	-0.787779	0.515606	-0.416361
-101	-1.28496	-0.133371	-0.934372	-0.222109	-0.707145	-0.880025	-0.0702333	-0.761316	-1.36667	0.735745	-0.569877	-1.01896	-0.626849	-0.761592	0.481002	-0.49658
-100.5	-1.3255	-0.0804731	-0.89301	-0.391271	-0.723848	-0.932525	-0.146107	-0.757032	-1.26004	1.18008	-0.477694	-1.10671	-0.457641	-0.586913	0.534929	-0.485721
-100	-1.1014	-0.0496032	-0.833954	-0.431419	-0.861393	-0.86858	-0.285967	-0.817779	-1.16255	0.946163	-0.47705	-1.07804	-0.325969	-0.576964	0.29805	-0.544305
-99.5	-1.04362	-0.0412421	-0.933224	-0.383933	-0.779461	-0.801982	-0.344145	-0.710485	-1.07347	0.621122	-0.56304	-1.1196	-0.126133	-0.689912	0.212009	-0.66226
-99	-1.12066	-0.0305964	-0.968934	-0.388695	-0.755652	-0.790697	-0.372371	-0.531988	-1.00866	0.219375	-0.566357	-1.19872	-0.000699628	-0.729545	0.209123	-0.627577
-98.5	-1.20929	0.0547859	-0.97382	-0.262742	-0.590553	-0.991996	-0.170291	-0.673387	-1.03048	-0.0847094	-0.631091	-1.17292	-0.0120694	-0.636332	0.362532	-0.714529
-98	-1.27457	0.0123936	-0.976649	-0.344367	-0.608508	-0.981595	-0.213842	-0.676154	-1.33962	-0.465347	-0.392431	-1.11597	0.0413234	-0.556054	0.414366	-0.886454
-97.5	-1.21388	-0.0469514	-0.918718	-0.347221	-0.535517	-1.01681	-0.408551	-0.704935	-1.61834	-0.665677	-0.334802	-1.07987	-0.00523852	-0.440898	0.366714	-1.0301
-97	-1.16316	0.029457	-0.909943	-0.428165	-0.567228	-0.995106	-0.331699	-0.920329	-1.71798	-0.71059	-0.357845	-1.10047	-0.0576498	-0.438754	0.401614	-1.03928
-96.5	-1.22352	0.234086	-1.09535	-0.363582	-0.432848	-1.05575	-0.307734	-0.883943	-1.69875	-0.546963	-0.420306	-1.12251	-0.146485	-0.397906	0.365248	-1.06602
-96	-1.13351	0.489276	-1.11092	-0.44504	-0.460782	-1.09459	-0.316035	-0.865337	-1.51498	-0.280033	-0.616832	-1.10686	-0.340701	-0.404783	0.187946	-0.781161
-95.5	-1.22831	0.154942	-1.19257	-0.498139	-0.372463	-1.00766	-0.290793	-0.88091	-1.28053	-0.131474	-0.61444	-1.06834	-0.446438	-0.367514	0.125082	-0.457177
-95	-1.21707	0.0511789	-1.12294	-0.440449	-0.40368	-1.05307	-0.384617	-0.829821	-1.0864	-0.10185	-0.455068	-1.11367	-0.466786	-0.348843	0.0238434	-0.545138
-94.5	-1.26252	0.0490334	-1.10795	-0.372972	-0.305365	-1.06079	-0.217254	-0.829605	-1.18901	-0.192659	-0.351801	-1.22829	-0.377325	-0.279905	0.0718247	-0.649713
-94	-1.44785	-0.0895576	-1.19753	-0.285609	-0.326049	-1.0346	-0.347867	-0.722679	-1.24988	-0.10367	-0.291701	-1.2163	-0.320407	-0.191322	-0.0342306	-0.767052
-93.5	-1.56404	-0.0944948	-1.19397	-0.271014	-0.318787	-1.06421	-0.476307	-0.93581	-1.2348	0.207813	-0.257672	-1.18098	-0.327594	-0.377196	-0.0949692	-0.779555
-93	-1.49236	-0.0161322	-0.970619	-0.35552	-0.26906	-1.07113	-0.700094	-0.959726	-1.37873	-0.00121855	-0.225859	-1.2862	-0.36065	-0.407364	-0.0898529	-0.764035
-92.5	-1.26533	0.0996643	-0.937352	-0.201793	-0.240598	-1.18671	-0.86545	-1.10981	-1.55253	0.0421234	-0.413695	-1.21646	-0.411174	-0.557268	0.0733415	-0.652138
-92	-1.08112	0.0444832	-0.88965	-0.219229	-0.211474	-1.05152	-0.973408	-0.998754	-1.48647	0.0738224	-0.416398	-1.18799	-0.268426	-0.712565	0.0457686	-0.61519
-91.5	-1.15122	0.227281	-0.913002	-0.241156	-0.264637	-0.978404	-1.06124	-1.04333	-1.57817	0.16422	-0.279303	-1.23327	-0.344289	-0.725566	0.0176674	-0.515564
-91	-1.06167	0.140951	-0.892453	-0.260313	-0.29254	-0.895244	-0.934647	-1.07111	-1.65338	0.395258	-0.345407	-1.08453	-0.31221	-0.86102	0.0683735	-0.537264
-90.5	-0.897509	0.213345	-0.828677	-0.398647	-0.370763	-0.927754	-0.72968	-1.03508	-1.41697	0.366473	-0.481635	-0.989262	-0.290419	-0.769369	0.206464	-0.558647
-90	-1.0061	0.245575	-0.895008	-0.340675	-0.223328	-0.977892	-0.733357	-1.0262	-1.31474	0.0295927	-0.299659	-0.998839	-0.495404	-0.734251	0.153003	-0.745644
-89.5	-1.06409	0.150569	-0.843581	-0.24338	-0.233719	-1.0145	-0.690111	-1.12599	-1.51152	-0.183552	-0.354728	-0.965788	-0.50392	-0.632037	0.0562411	-0.697682
-89	-1.02948	0.143634	-0.799195	-0.0880634	-0.241687	-1.1192	-0.596274	-1.15717	-1.59485	-0.143162	-0.320379	-0.996107	-0.386389	-0.579424	0.0322196	-0.893505
-88.5	-0.945034	0.0996834	-0.891349	0.119167	-0.245392	-1.12217	-0.524036	-1.08643	-1.45297	-0.055027	-0.369653	-1.01462	-0.420321	-0.579759	0.0459877	-0.867405
-88	-0.974421	0.14823	-0.990647	0.0430676	-0.270799	-1.24429	-0.491795	-0.969641	-1.32774	-0.373271	-0.358011	-0.946957	-0.598268	-0.571181	-0.102342	-0.720022
-87.5	-0.905019	0.245297	-1.05285	-0.0244729	-0.40063	-1.24063	-0.657642	-0.98044	-1.23663	-0.589316	-0.421051	-0.880611	-0.632361	-0.682065	-0.225369	-0.7468
-87	-0.889149	0.102265	-0.988929	-0.212973	-0.323935	-1.23954	-0.730927	-0.781331	-1.26885	-0.622924	-0.310851	-0.795176	-0.750741	-0.675949	-0.268855	-0.829835
-86.5	-1.01761	-0.144462	-0.940317	-0.129885	-0.344575	-1.18445	-0.645217	-0.97106	-1.31919	-0.660504	-0.319849	-0.878568	-0.974509	-0.793977	-0.182508	-0.772418
-86	-1.0531	-0.313042	-0.938439	-0.130616	-0.394226	-1.16566	-0.671099	-0.928131	-1.25445	-0.641236	-0.18847	-0.859233	-0.976379	-0.746518	-0.111528	-0.798204
-85.5	-1.02314	-0.146072	-0.883253	-0.114688	-0.382774	-1.13764	-0.653042	-0.900815	-1.17491	-0.790308	-0.213499	-0.810317	-1.04192	-0.627558	-0.258757	-1.21612
-85	-0.839367	-0.0858826	-0.947695	-0.0941974	-0.445295	-1.19867	-0.608871	-1.03437	-1.17917	-0.698994	-0.15094	-0.876585	-1.06484	-0.654626	-0.300842	-1.04795
-84.5	-0.975882	0.0745584	-0.908512	-0.0313577	-0.445555	-1.08892	-0.48481	-1.22012	-1.06689	-0.724084	-0.296784	-0.7931	-1.04805	-0.670996	-0.347682	-0.8895
-84	-0.928095	0.039517	-0.806383	0.00839152	-0.574978	-1.12607	-0.151789	-1.21973	-1.02513	-0.52892	-0.269616	-0.703231	-0.984059	-0.616543	-0.488792	-0.817531
-83.5	-0.940471	-0.0901235	-0.720221	0.0306908	-0.590234	-1.10597	0.0458214	-1.24046	-1.23022	-0.417326	-0.197392	-0.61039	-0.918333	-0.594269	-0.585507	-0.6809
-83	-1.00923	-0.18557	-0.668159	0.0186798	-0.654817	-1.24038	0.19408	-1.02667	-1.34335	-0.493547	-0.279238	-0.580395	-0.849088	-0.643075	-0.453526	-0.67051
-82.5	-0.960754	-0.0403983	-0.704471	-0.0892895	-0.498477	-1.09252	0.288538	-0.991585	-1.25023	-0.427179	-0.305471	-0.560881	-0.884468	-0.509546	-0.462997	-0.706538
-82	-0.932166	0.134874	-0.767103	-0.0642203	-0.416638	-1.12767	0.132222	-1.04005	-1.27412	-0.437411	-0.29416	-0.557173	-1.0421	-0.584639	-0.260373	-0.813871
-81.5	-0.974657	0.133998	-0.689447	-0.0626232	-0.411282	-1.26346	0.0891271	-1.10414	-1.45268	-0.511136	-0.349798	-0.672356	-1.16908	-0.630261	-0.178289	-1.00536
-81	-0.885869	0.0405737	-0.75256	-0.155786	-0.464802	-1.25268	-0.120151	-1.02149	-1.35671	-0.414356	-0.435599	-0.813205	-1.2682	-0.611971	-0.0951051	-1.06203
-80.5	-0.974126	-0.181444	-0.897652	-0.0831163	-0.467545	-1.27191	-0.419291	-1.15784	-1.24487	-0.264834	-0.454481	-0.759901	-1.33497	-0.603712	-0.24472	-1.08751
-80	-0.988564	-0.210586	-0.844508	0.0860944	-0.557308	-1.21882	-0.49226	-1.23082	-1.25967	-0.0247417	-0.358343	-0.790594	-1.20479	-0.678959	-0.271783	-1.07767
-79.5	-0.989166	-0.231493	-0.880806	0.152956	-0.439107	-1.29504	-0.5068	-1.05602	-1.31966	0.136394	-0.356906	-0.914822	-0.944653	-0.727176	-0.308711	-0.986799
-79	-1.00024	-0.139472	-0.868025	0.0100401	-0.506006	-1.28547	-0.321078	-0.902724	-1.26151	0.00785631	-0.353533	-0.93578	-0.732266	-0.690671	-0.233574	-0.973018
-78.5	-0.93833	-0.115796	-0.833363	0.0953118	-0.518697	-1.24246	-0.269921	-0.84895	-1.12292	-0.0418785	-0.308225	-0.907653	-0.613378	-0.524304	-0.228447	-1.02376
-78	-0.799306	-0.252642	-0.787966	0.095385	-0.478371	-1.28476	-0.334767	-0.775615	-1.10751	-0.062941	-0.462011	-0.95133	-0.625487	-0.472942	-0.318067	-1.42399
-77.5	-0.893463	-0.15795	-0.824876	0.108718	-0.540082	-1.30017	-0.394657	-0.572732	-1.37681	-0.0736736	-0.413909	-0.918577	-0.646221	-0.649915	-0.280168	-1.50389
-77	-0.883981	0.0342376	-0.792226	0.0121423	-0.518543	-1.25298	-0.411596	-0.771622	-1.41083	-0.24135	-0.431637	-0.940577	-0.756686	-0.647067	-0.310243	-1.44954
-76.5	-0.832937	0.196058	-0.802103	0.167735	-0.52212	-1.23844	-0.46511	-0.893537	-1.36441	-0.38311	-0.576694	-0.906697	-0.960805	-0.553901	-0.314991	-1.42724
-76	-0.728407	0.189382	-0.694525	0.220276	-0.650142	-1.29083	-0.593811	-0.896956	-1.1001	-0.423001	-0.509075	-0.794959	-1.01604	-0.596935	-0.108804	-1.28323
-75.5	-0.765949	-0.113975	-0.7113	0.328878	-0.687587	-1.31043	-0.88991	-0.935209	-0.880578	-0.386689	-0.473067	-0.757095	-0.955173	-0.687416	-0.18069	-0.95065
-75	-0.809808	-0.202456	-0.72736	0.251994	-0.688031	-1.30794	-0.951242	-0.8465	-0.710064	-0.587765	-0.55495	-0.765094	-0.795273	-0.583588	-0.180218	-0.827542
-74.5	-0.867567	-0.0781587	-0.645064	0.233942	-0.81716	-1.40182	-0.714128	-0.853145	-0.780517	-0.345893	-0.571167	-0.72749	-0.675084	-0.622664	-0.276497	-1.01927
-74	-0.866444	-0.0564582	-0.679194	0.315314	-0.735907	-1.33095	-0.447273	-0.771422	-0.946418	-0.484886	-0.539636	-0.837699	-0.466677	-0.405709	-0.282494	-1.04299
-73.5	-0.863041	0.0154155	-0.760244	0.299652	-0.788321	-1.36529	-0.245336	-0.896049	-0.917838	-0.694691	-0.566963	-0.808482	-0.417933	-0.499424	-0.374903	-1.00381
-73	-0.809121	-0.0925508	-0.613539	0.322595	-0.741921	-1.34986	-0.305167	-1.02047	-1.00187	-0.847393	-0.590646	-0.832997	-0.42564	-0.430552	-0.33148	-0.997559
-72.5	-0.785407	-0.0880305	-0.672495	0.302386	-0.667344	-1.36828	-0.353705	-1.08341	-1.12126	-0.727642	-0.60623	-0.593635	-0.34409	-0.515923	-0.310657	-1.04605
-72	-0.784765	0.021714	-0.688361	0.250049	-0.655027	-1.36218	-0.377733	-0.926304	-1.08257	-0.73296	-0.697521	-0.474337	-0.268544	-0.606558	-0.275392	-0.970754
-71.5	-0.768624	0.0843436	-0.792561	0.434106	-0.837853	-1.24519	-0.221611	-0.956424	-0.85638	-0.543536	-0.807036	-0.490056	-0.366897	-0.677535	-0.37762	-0.71169
-71	-0.818044	-0.0333224	-1.02403	0.453188	-0.796952	-1.2725	-0.209489	-1.0375	-0.945801	-0.325728	-0.714472	-0.464082	-0.430675	-0.714055	-0.435254	-0.487805
-70.5	-0.744969	0.0499159	-0.973185	0.408722	-0.808862	-1.31214	-0.335861	-0.862636	-0.888043	-0.219888	-0.627971	-0.505817	-0.597966	-0.718985	-0.456053	-0.507102
-70	-0.794399	0.151917	-0.935092	0.529968	-0.850483	-1.31622	-0.298543	-0.840428	-0.934261	-0.230801	-0.579085	-0.461638	-0.640034	-0.746034	-0.466841	-0.757707
-69.5	-0.69172	0.00249083	-0.872919	0.505765	-0.841623	-1.33661	-0.143185	-0.976998	-1.14676	-0.372593	-0.770778	-0.331612	-0.710154	-0.716265	-0.429145	-0.736629
-69	-0.720992	-0.0587493	-0.771205	0.57552	-0.904767	-1.3785	-0.0918835	-1.0826	-1.45078	-0.405731	-0.785721	-0.370182	-0.713627	-0.827691	-0.396266	-0.892718
-68.5	-0.545148	-0.0906899	-0.737646	0.648369	-0.917597	-1.36908	-0.212269	-1.04266	-1.38072	-0.52882	-0.878963	-0.370497	-0.66953	-0.685415	-0.381391	-0.990799
-68	-0.602623	0.0266835	-0.754843	0.663934	-0.9202	-1.3758	-0.154224	-1.0537	-1.35832	-0.634076	-0.730726	-0.246565	-0.793357	-0.596658	-0.463311	-0.834619
-67.5	-0.652129	0.133168	-0.69658	0.581328	-0.885213	-1.2141	-0.0690327	-1.12323	-1.35193	-0.676719	-0.646912	-0.216338	-0.958556	-0.560678	-0.435763	-0.679985
-67	-0.588184	0.0814167	-0.748494	0.524826	-0.942926	-1.15892	0.125201	-0.879644	-1.36064	-0.490599	-0.535608	-0.195231	-1.02644	-0.5822	-0.421145	-0.766743
-66.5	-0.68197	-0.178711	-0.649915	0.468999	-0.922435	-1.19835	0.159752	-0.888928	-1.26287	-0.344985	-0.448496	-0.196001	-1.05806	-0.457505	-0.438663	-0.807397
-66	-0.810245	-0.141174	-0.56041	0.482726	-0.988493	-1.23983	0.00940288	-0.942862	-1.20983	-0.319599	-0.389348	-0.294102	-0.805151	-0.508522	-0.353555	-0.854271
-65.5	-0.710245	0.0248562	-0.701007	0.467315	-1.05723	-1.20664	-0.156723	-0.956727	-1.25195	-0.301041	-0.440939	-0.379555	-0.518876	-0.580053	-0.333098	-1.09507
-65	-0.700072	0.106994	-0.639422	0.535269	-0.970307	-1.21403	-0.183069	-0.948097	-1.24631	-0.222741	-0.356305	-0.51306	-0.358164	-0.577294	-0.215368	-1.01194
-64.5	-0.703796	0.186339	-0.566996	0.406973	-1.04906	-1.19688	-0.302512	-1.06345	-1.10022	-0.472627	-0.277913	-0.50352	-0.235548	-0.64407	-0.0977808	-0.868825
-64	-0.768718	0.230627	-0.538773	0.427792	-1.04469	-1.18977	-0.256433	-0.935595	-1.03574	-0.63017	-0.343742	-0.462253	-0.254608	-0.691844	0.0848352	-0.73964
-63.5	-0.653492	0.167492	-0.618914	0.406078	-1.1131	-1.20436	-0.279561	-0.981359	-1.16743	-0.730022	-0.431155	-0.458057	-0.26506	-0.737486	0.190483	-0.678598
-63	-0.817445	0.129321	-0.644405	0.408896	-1.08688	-1.15806	-0.254889	-0.820638	-1.13509	-0.758572	-0.37257	-0.384912	-0.16923	-0.753241	0.22685	-0.606476
-62.5	-0.89818	0.100393	-0.754726	0.246104	-1.07259	-1.11663	-0.0242789	-0.809256	-1.21648	-0.648987	-0.371962	-0.395245	-0.278887	-0.913065	0.0565795	-0.656868
-62	-0.708316	0.0233159	-0.773708	0.163486	-1.14927	-1.18253	0.115424	-0.940416	-1.11364	-0.875636	-0.423144	-0.4611	-0.459322	-0.940549	0.105431	-0.862203
-61.5	-0.77129	0.0394932	-0.892682	0.124258	-1.0889	-1.1645	0.0612866	-0.775747	-1.10239	-1.03952	-0.298531	-0.479032	-0.545628	-0.876713	0.177488	-1.0024
-61	-0.806692	0.101679	-0.835562	0.148746	-0.958543	-1.18913	-0.309874	-0.795819	-1.09523	-1.11105	-0.306462	-0.492576	-0.663801	-0.745184	0.263405	-1.16714
-60.5	-0.786838	-0.251659	-0.841461	0.132904	-1.03326	-1.1882	-0.439539	-0.824602	-1.07705	-1.17512	-0.336796	-0.496755	-0.743396	-0.589736	0.290408	-1.27052
-60	-0.754479	-0.187895	-0.893189	0.131924	-0.988527	-1.21739	-0.596028	-0.875861	-1.03715	-1.11993	-0.392524	-0.362256	-0.906398	-0.510267	0.0493459	-1.02244
-59.5	-0.638864	-0.232605	-0.891514	0.00430535	-1.04487	-1.23255	-0.584558	-0.837156	-1.13434	-0.853702	-0.502626	-0.36228	-0.860356	-0.378006	0.0388961	-1.02401
-59	-0.555129	-0.195183	-0.938135	-0.0612627	-1.2004	-1.1265	-0.624783	-0.825626	-1.44228	-0.601786	-0.450277	-0.360769	-0.776735	-0.321411	0.0473587	-1.11118
-58.5	-0.552706	-0.270055	-0.892643	-0.0687743	-1.10242	-1.05226	-0.82117	-0.959055	-1.48314	-0.384517	-0.407099	-0.3187	-0.640675	-0.528414	0.0755738	-1.12853
-58	-0.620388	-0.316633	-0.996562	-0.134598	-0.964351	-1.13434	-0.821749	-0.893391	-1.44997	-0.129374	-0.425643	-0.547019	-0.708202	-0.531162	-0.0693379	-1.36379
-57.5	-0.653823	-0.384685	-0.901402	-0.138886	-1.03595	-1.18708	-0.944605	-0.793168	-1.3235	-0.17185	-0.527319	-0.50801	-0.700164	-0.55297	-0.169632	-1.48095
-57	-0.69632	-0.337891	-0.944723	-0.065753	-1.12734	-1.12616	-0.811278	-0.937521	-1.04898	-0.235221	-0.473819	-0.517757	-0.8945	-0.63648	-0.367504	-1.25449
-56.5	-0.583888	-0.206416	-0.895819	-0.162994	-1.06278	-1.20159	-0.750942	-0.876303	-1.1399	-0.537832	-0.427601	-0.571967	-0.94362	-0.645414	-0.498768	-1.33983
-56	-0.57761	-0.0664371	-0.80212	-0.215797	-0.993934	-1.1445	-0.599467	-0.767754	-1.2842	-0.570473	-0.457566	-0.480411	-0.832952	-0.680525	-0.508079	-1.27307
-55.5	-0.633366	-0.30363	-0.706531	-0.227914	-1.06718	-1.19994	-0.516808	-0.720089	-1.44085	-0.482268	-0.395287	-0.541756	-0.737587	-0.681084	-0.503807	-0.988101
-55	-0.563774	-0.327669	-0.686826	-0.327375	-1.0921	-1.12848	-0.51516	-0.69783	-1.56247	-0.249395	-0.488787	-0.560941	-0.557051	-0.633872	-0.667151	-0.912385
-54.5	-0.519628	-0.296941	-0.806791	-0.437691	-1.02254	-1.17359	-0.401184	-0.747841	-1.36286	0.103103	-0.480112	-0.545095	-0.583769	-0.674807	-0.670924	-0.983822
-54	-0.53106	-0.496139	-0.84506	-0.474193	-0.921391	-1.23801	-0.420712	-0.796989	-1.13521	0.216349	-0.477122	-0.596538	-0.503365	-0.665593	-0.609694	-1.05746
-53.5	-0.562769	-0.552415	-0.782588	-0.421089	-0.889218	-1.21284	-0.319772	-1.0122	-1.21967	0.177387	-0.41386	-0.626301	-0.513175	-0.553769	-0.627678	-1.04921
-53	-0.599245	-0.544819	-0.909603	-0.482193	-0.846881	-1.23916	-0.298182	-0.987009	-1.26283	-0.170114	-0.411942	-0.689823	-0.473376	-0.463853	-0.513171	-0.964073
-52.5	-0.454711	-0.260883	-0.895659	-0.631388	-0.817786	-1.13016	-0.355092	-1.02049	-1.4014	-0.435595	-0.321605	-0.486079	-0.275679	-0.458753	-0.434647	-0.867002
-52	-0.439543	-0.188165	-0.924138	-0.528664	-0.898013	-1.16786	-0.397715	-0.863373	-1.52485	-0.63886	-0.319913	-0.57025	-0.192758	-0.457847	-0.478848	-0.867889
-51.5	-0.528563	-0.255743	-0.956809	-0.515511	-0.87839	-1.12543	-0.245252	-0.891226	-1.47368	-0.69787	-0.447238	-0.62802	-0.102311	-0.542675	-0.558529	-0.703625
-51	-0.394648	-0.365686	-0.894662	-0.298664	-0.827984	-1.08092	-0.179356	-0.909996	-1.31181	-0.675709	-0.369111	-0.587923	-0.231777	-0.645733	-0.597986	-0.519256
-50.5	-0.274838	-0.46969	-0.923892	-0.284531	-0.802157	-1.22321	-0.292056	-0.832328	-1.04977	-0.534098	-0.432041	-0.512867	-0.280236	-0.615574	-0.734799	-0.571775
-50	-0.154289	-0.658755	-0.885752	-0.42706	-0.788204	-1.1541	-0.417092	-0.706318	-0.813396	-0.290198	-0.324458	-0.415218	-0.445552	-0.620452	-0.758322	-0.696835
-49.5	-0.253639	-0.538302	-0.804862	-0.593891	-0.781515	-1.18659	-0.392057	-0.987474	-0.616178	-0.282759	-0.297569	-0.248069	-0.379682	-0.542653	-0.533809	-0.731815
-49	-0.419131	-0.561789	-0.687011	-0.428625	-0.778078	-1.25214	-0.354429	-0.872642	-0.594361	-0.244225	-0.395098	-0.166836	-0.303735	-0.62314	-0.535551	-0.892753
-48.5	-0.312133	-0.599218	-0.749634	-0.412093	-0.809303	-1.17079	-0.284113	-0.836526	-0.830311	-0.141863	-0.399318	-0.254566	-0.20166	-0.639468	-0.665373	-0.889699
-48	-0.357687	-0.506601	-0.753502	-0.519545	-0.743475	-1.12018	-0.157575	-0.743962	-1.06646	-0.371351	-0.365309	-0.237595	-0.264718	-0.691064	-0.697916	-0.721507
-47.5	-0.347604	-0.426099	-0.814351	-0.651005	-0.836117	-1.12962	-0.095624	-0.684969	-1.0033	-0.631387	-0.340368	-0.225235	-0.270039	-0.583994	-0.800017	-0.764321
-47	-0.341228	-0.465488	-0.849724	-0.635721	-0.815246	-1.14109	-0.197676	-0.561073	-1.02984	-0.427511	-0.418561	-0.173968	-0.323359	-0.684792	-0.773725	-0.839399
-46.5	-0.568403	-0.500918	-0.860386	-0.69435	-0.866833	-1.04866	-0.200776	-0.712183	-0.835262	-0.25883	-0.341976	-0.215568	-0.467125	-0.569689	-0.819223	-0.813922
-46	-0.651548	-0.617692	-0.894102	-0.780805	-0.840001	-1.00057	-0.197008	-0.673134	-0.837273	-0.558434	-0.360971	-0.164875	-0.549341	-0.497281	-0.647398	-0.830447
-45.5	-0.656623	-0.320376	-0.886989	-0.677986	-0.977865	-0.956145	-0.221841	-0.720735	-0.763207	-0.710869	-0.260825	-0.226222	-0.473232	-0.579196	-0.470512	-1.05109
-45	-0.79922	-0.12657	-0.84235	-0.704679	-0.969561	-1.04593	-0.230104	-0.810649	-0.832047	-0.490154	-0.160763	-0.419893	-0.343843	-0.538142	-0.389482	-1.02263
-44.5	-0.622422	-0.274961	-0.862713	-0.65068	-0.93135	-1.05422	-0.229772	-0.836161	-0.935508	-0.18492	-0.076624	-0.348065	-0.186595	-0.610444	-0.383586	-0.984651
-44	-0.525942	-0.248595	-0.850067	-0.606784	-0.808435	-1.03018	-0.111801	-0.854974	-1.01259	0.0532562	-0.0915694	-0.484553	-0.147518	-0.728261	-0.367806	-0.815402
-43.5	-0.511873	-0.269761	-0.913833	-0.693011	-0.911853	-0.988725	-0.0266296	-0.783282	-1.0759	0.187063	-0.178095	-0.429861	-0.137915	-0.704914	-0.440832	-0.783973
-43	-0.515213	-0.226134	-1.00231	-0.600115	-0.880939	-0.898645	0.107603	-0.544574	-1.22832	0.187677	-0.248751	-0.384922	-0.223045	-0.577228	-0.576298	-0.696783
-42.5	-0.705195	-0.16509	-1.11232	-0.70873	-1.0106	-0.906295	0.168989	-0.361594	-1.30509	-0.0872274	-0.19374	-0.261058	-0.312326	-0.495285	-0.672507	-0.710868
-42	-0.691908	-0.177517	-1.05317	-0.832684	-0.96977	-1.03064	0.0845425	-0.409987	-1.00679	-0.271507	-0.176198	-0.279511	-0.514487	-0.480034	-0.591235	-0.815166
-41.5	-0.720344	-0.223844	-1.00287	-0.763324	-0.966884	-1.12067	-0.0151155	-0.484951	-0.675136	-0.483247	-0.180771	-0.454704	-0.519413	-0.522749	-0.529172	-0.95235
-41	-0.818594	-0.322582	-0.962595	-0.69429	-1.03106	-1.10036	-0.167988	-0.482537	-0.688648	-0.589738	-0.295911	-0.391235	-0.540902	-0.586328	-0.495439	-0.929114
-40.5	-0.75687	-0.321286	-0.871456	-0.809231	-0.924566	-0.966271	-0.226397	-0.644346	-0.941777	-0.851674	-0.321967	-0.267396	-0.439782	-0.61083	-0.538857	-1.04828
-40	-0.832108	-0.160215	-0.77244	-0.724244	-0.831651	-0.931754	-0.13958	-0.599802	-0.883828	-0.956664	-0.404888	-0.393598	-0.17957	-0.722064	-0.484552	-0.948008
-39.5	-0.870027	-0.149398	-0.819452	-0.796973	-0.762159	-0.904242	-0.121758	-0.517876	-0.733958	-1.00404	-0.33768	-0.381862	-0.174681	-0.693186	-0.490793	-0.877162
-39	-0.95711	-0.216988	-0.887535	-0.864013	-0.853515	-0.98499	0.0905738	-0.44021	-0.79936	-0.918968	-0.180312	-0.428001	-0.145654	-0.665977	-0.259262	-0.81021
-38.5	-0.992722	-0.241134	-0.895344	-0.873532	-0.894565	-0.943908	0.0244555	-0.416233	-0.839992	-0.90025	-0.107829	-0.274396	-0.138457	-0.602754	-0.118379	-0.948089
-38	-1.00348	-0.335533	-0.795548	-0.835253	-0.803321	-0.848194	-0.105464	-0.370772	-0.970686	-0.717699	-0.259115	-0.336397	-0.0379462	-0.755167	-0.344325	-1.11583
-37.5	-0.970639	-0.475682	-0.787342	-0.826598	-0.708076	-0.955394	-0.20876	-0.4025	-0.886895	-0.598749	-0.27943	-0.302209	-0.102232	-0.795283	-0.234271	-1.30273
-37	-0.837294	-0.410293	-0.805256	-0.823456	-0.733315	-0.914185	-0.29555	-0.580114	-0.715833	-0.549886	-0.25269	-0.335634	-0.150197	-0.783194	-0.221349	-1.24745
-36.5	-0.746794	-0.244455	-0.931081	-0.778896	-0.607496	-0.864415	-0.472093	-0.613276	-0.786628	-0.59651	-0.243042	-0.29966	-0.284676	-0.718837	-0.169224	-1.15544
-36	-0.754238	-0.120225	-1.00535	-0.807008	-0.784493	-0.767425	-0.56292	-0.595355	-0.860344	-0.891971	-0.216545	-0.303233	-0.260822	-0.750949	-0.331075	-1.09881
-35.5	-0.676046	-0.175951	-1.06068	-0.670902	-0.737746	-0.76845	-0.527439	-0.530471	-0.746262	-1.20175	-0.282766	-0.232756	-0.257141	-0.661235	-0.465507	-0.780098
-35	-0.657222	-0.365722	-1.1166	-0.697171	-0.728447	-0.756865	-0.495034	-0.443105	-0.857689	-1.30332	-0.311198	-0.12071	-0.163377	-0.615433	-0.529507	-0.925057
-34.5	-0.638914	-0.230818	-1.02356	-0.643366	-0.771246	-0.745888	-0.544878	-0.300876	-0.911417	-1.08377	-0.331713	-0.216892	-0.0161711	-0.722463	-0.392339	-1.13454
-34	-0.652393	-0.245917	-1.02038	-0.687805	-0.869869	-0.752289	-0.530508	-0.496535	-0.778876	-0.860947	-0.359802	-0.195917	0.00183205	-0.781963	-0.305447	-1.15524
-33.5	-0.680671	-0.266394	-1.08293	-0.568063	-0.908777	-0.837127	-0.635253	-0.595703	-0.59066	-0.884677	-0.252543	-0.149228	0.0935987	-0.699377	-0.342485	-1.19812
-33	-0.640781	-0.286599	-1.01119	-0.535056	-0.86988	-0.826784	-0.657038	-0.659103	-0.75257	-0.769609	-0.294877	-0.0749622	-0.107131	-0.711985	-0.346065	-1.12893
-32.5	-0.566787	-0.218068	-0.897768	-0.49197	-0.767876	-0.762566	-0.542948	-0.682523	-0.817266	-0.645942	-0.249253	-0.0441352	-0.244518	-0.714991	-0.156544	-1.01156
-32	-0.534044	-0.2012	-0.853158	-0.562509	-0.608166	-0.892332	-0.508207	-0.581449	-0.924806	-0.620089	-0.19121	-0.0145535	-0.510675	-0.977373	-0.254482	-1.00506
-31.5	-0.53962	-0.242716	-1.04141	-0.423352	-0.671275	-0.856829	-0.485343	-0.525227	-1.12976	-0.346722	-0.198776	-0.0471973	-0.723541	-1.10334	-0.38054	-0.846179
-31	-0.392619	-0.17992	-1.13894	-0.380199	-0.770989	-0.657454	-0.465681	-0.515661	-1.04727	-0.340923	-0.0753305	-0.0411897	-0.904063	-1.07914	-0.488075	-0.704355
-30.5	-0.443855	-0.291852	-1.07254	-0.554001	-0.793698	-0.634296	-0.212636	-0.41655	-0.941426	-0.381573	-0.0980038	-0.134508	-1.12283	-1.19711	-0.533809	-0.689811
-30	-0.53272	-0.248206	-0.956302	-0.429924	-0.702247	-0.730953	-0.0751225	-0.256112	-0.806301	-0.468122	-0.0712805	-0.0988944	-1.07607	-1.16278	-0.572486	-0.769159
-29.5	-0.764828	-0.155648	-0.872016	-0.450656	-0.667165	-0.693646	-0.0468602	-0.457018	-0.785855	-0.467227	-0.119761	-0.0266324	-0.957188	-1.19529	-0.574471	-0.834024
-29	-0.804785	-0.249245	-0.778567	-0.332189	-0.708044	-0.828713	-0.0611638	-0.471968	-0.938679	-0.585907	-0.188368	0.0351085	-0.850964	-1.23822	-0.533907	-1.08848
-28.5	-0.816469	-0.117464	-0.799206	-0.348442	-0.734644	-0.815975	-0.106624	-0.531038	-1.01055	-0.838499	-0.433455	0.0968157	-0.708797	-1.31386	-0.48189	-1.02501
-28	-0.809725	-0.0236289	-0.795208	-0.310187	-0.761077	-0.864234	-0.172757	-0.637989	-1.05749	-1.16898	-0.350524	-0.0162356	-0.680678	-1.27502	-0.263107	-0.794712
-27.5	-0.84101	-0.153663	-0.764808	-0.288844	-0.731288	-0.825252	-0.129564	-0.708567	-1.10555	-1.35894	-0.202415	0.10124	-0.544922	-1.35706	-0.265232	-0.761604
-27	-0.75268	-0.227308	-0.701026	-0.316806	-0.551796	-0.738741	0.00532461	-0.571867	-0.96932	-1.24569	-0.28503	0.218309	-0.470868	-1.24921	-0.291847	-0.712585
-26.5	-0.675718	-0.405088	-0.725093	-0.355287	-0.505171	-0.790188	0.00575412	-0.525032	-0.934005	-1.24496	-0.291396	0.112851	-0.456557	-1.13819	-0.276455	-0.86761
-26	-0.713957	-0.547498	-0.687384	-0.258851	-0.371987	-0.75162	-0.00862169	-0.585158	-0.902266	-1.17809	-0.182334	0.163079	-0.401681	-1.1666	-0.0468593	-1.00003
-25.5	-0.620998	-0.358954	-0.663762	-0.339704	-0.386985	-0.881727	-0.228044	-0.648949	-0.880939	-1.01644	-0.0910507	0.27992	-0.241155	-1.23056	-0.0435622	-1.24319
-25	-0.405202	-0.27232	-0.693216	-0.191801	-0.387953	-0.757563	-0.405655	-0.582442	-0.725167	-0.784947	-0.0610682	0.248014	-0.153335	-1.16574	-0.0506947	-1.17718
-24.5	-0.425894	-0.612465	-0.691645	-0.0469731	-0.271564	-0.78535	-0.450322	-0.643646	-0.934582	-0.433711	-0.125152	0.259202	-0.266761	-1.23456	-0.241971	-1.05596
-24	-0.420129	-0.689048	-0.752359	-0.0994148	-0.252145	-0.824247	-0.690265	-0.754302	-1.17143	-0.156946	-0.0879172	0.27069	-0.346772	-1.26079	-0.293958	-1.02591
-23.5	-0.6208	-0.540832	-0.700155	-0.0583456	-0.254919	-0.84216	-0.575019	-0.88678	-1.09588	0.0823929	-0.0769845	0.244098	-0.19681	-1.11284	-0.278398	-1.01255
-23	-0.65431	-0.51579	-0.864318	-0.00254909	-0.300914	-0.834385	-0.526516	-0.727561	-1.00603	0.107381	0.00944488	0.255899	-0.082636	-1.25827	-0.244881	-0.789221
-22.5	-0.668815	-0.459897	-0.809533	0.129192	-0.267001	-0.81803	-0.4579	-0.632706	-0.969275	-0.0701109	0.162925	0.29711	0.0330967	-1.22178	-0.133956	-1.04349
-22	-0.589801	-0.473682	-0.838392	0.0790022	-0.169119	-0.911078	-0.470986	-0.656791	-0.982916	-0.450256	0.0363229	0.382768	0.0398848	-1.11015	-0.102797	-1.04893
-21.5	-0.569863	-0.543677	-0.911951	0.0162098	-0.236208	-0.923334	-0.390749	-0.630786	-1.29558	-0.642268	0.0147219	0.293614	-0.0325931	-1.17595	-0.0891492	-1.24476
-21	-0.516057	-0.499471	-0.887544	-0.0638343	-0.285221	-0.883518	-0.357154	-0.658327	-1.23958	-0.755956	0.0162653	0.0534948	-0.0809389	-1.08784	-0.0943891	-1.39666
-20.5	-0.566717	-0.509691	-0.74454	-0.0377413	-0.389724	-0.877346	-0.138132	-0.78984	-1.13221	-0.602327	-0.0722978	0.0617449	-0.224071	-1.11446	-0.133019	-1.41041
-20	-0.495109	-0.617163	-0.775139	-0.0779206	-0.26005	-0.878472	-0.0621247	-0.850355	-1.01972	-0.365086	-0.0871211	0.0888419	-0.18349	-1.03577	-0.255449	-1.27485
-19.5	-0.271244	-0.57076	-0.843341	-0.263155	-0.0897661	-0.94515	-0.135515	-0.780009	-1.12893	-0.179633	0.0919957	0.0308142	-0.192725	-1.14434	-0.266963	-1.38365
-19	-0.354955	-0.576992	-0.9672	-0.231571	-0.0951509	-0.838194	-0.25091	-0.860699	-1.19295	-0.0987811	0.247271	0.083126	-0.21579	-1.13604	-0.196251	-1.37597
-18.5	-0.427167	-0.589651	-0.925129	-0.33218	-0.0516767	-0.80858	-0.238921	-0.914699	-1.19362	0.052909	0.252261	0.104112	-0.307974	-1.11546	-0.196331	-1.53145
-18	-0.577625	-0.539111	-0.975618	-0.385505	-0.144741	-0.844298	-0.293113	-0.903745	-1.35891	-0.114075	0.286795	-0.0361464	-0.4577	-1.06636	-0.264732	-1.78744
-17.5	-0.625523	-0.749554	-0.920912	-0.31628	-0.267653	-0.977717	-0.295593	-0.895656	-1.53807	-0.380406	0.174618	-0.0598039	-0.418403	-0.988025	-0.175464	-1.84248
-17	-0.558575	-0.797365	-0.867008	-0.395186	-0.239979	-1.02114	-0.465588	-1.03863	-1.39227	-0.508316	0.23068	-0.0856357	-0.287078	-1.02848	-0.168335	-1.75626
-16.5	-0.507953	-0.48166	-0.708849	-0.27059	-0.258836	-1.02511	-0.5377	-1.02209	-1.33614	-0.520033	0.103811	-0.0500329	-0.229679	-1.17073	-0.122152	-1.8159
-16	-0.406353	-0.434621	-0.722118	-0.279235	-0.223292	-0.954278	-0.528489	-0.925662	-1.5498	-0.894729	0.0653252	-0.0160781	-0.17534	-1.18476	-0.196338	-1.6454
-15.5	-0.449516	-0.617337	-0.582878	-0.118982	-0.180289	-0.937816	-0.477571	-0.882443	-1.48332	-1.02941	-0.0794322	0.0863524	-0.210469	-1.20622	-0.0991845	-1.29226
-15	-0.441777	-0.638086	-0.559329	-0.276087	-0.158839	-0.818134	-0.628405	-0.745747	-1.47692	-0.972265	-0.0332014	0.0393189	-0.165568	-1.15337	-0.0273622	-1.28727
-14.5	-0.405423	-0.54166	-0.610356	-0.335297	-0.149208	-0.842691	-0.743393	-0.663717	-1.49452	-0.867698	-0.117259	-0.0146132	-0.17254	-1.16015	0.0477456	-1.35738
-14	-0.451408	-0.547436	-0.777382	-0.319966	-0.142555	-0.749297	-0.741136	-0.651392	-1.37444	-0.882435	-0.0236587	0.0682712	-0.066549	-1.18708	0.0155451	-1.35809
-13.5	-0.419573	-0.684203	-0.788155	-0.320907	-0.0203304	-0.843662	-0.88907	-0.81056	-1.39432	-0.912957	0.0699546	0.149196	-0.134035	-1.14641	0.0966168	-1.26031
-13	-0.418002	-0.672404	-0.802866	-0.245609	-0.0189953	-0.902512	-1.06667	-0.907161	-1.31873	-0.757188	0.0249114	0.0261135	-0.143664	-1.27469	0.104928	-1.20813
-12.5	-0.465893	-0.45969	-0.908236	-0.260825	0.0256447	-0.914779	-1.13684	-1.14336	-1.33557	-0.553267	0.00789239	0.087107	0.0410941	-1.27777	0.194154	-1.14011
-12	-0.45335	-0.453065	-0.953088	-0.420443	-0.0266435	-0.827365	-1.11288	-1.0382	-1.40086	-0.2607	-0.110115	-0.0368199	0.133807	-1.26848	0.233518	-0.964811
-11.5	-0.377796	-0.557376	-0.815123	-0.408287	-0.196225	-0.842882	-0.961009	-1.00605	-1.52174	-0.0934655	-0.10826	-0.0581304	0.251118	-1.16009	0.130905	-0.856649
-11	-0.320303	-0.447223	-0.85087	-0.359637	-0.23152	-0.904051	-0.981955	-0.984537	-1.43175	-0.0296381	-0.17003	-0.0236501	0.256321	-1.15551	0.124594	-0.85365
-10.5	-0.350252	-0.403116	-0.786492	-0.297766	-0.187318	-1.00263	-0.917711	-0.99403	-1.44121	-0.134072	-0.195947	0.0464798	0.262855	-1.04788	-0.0847421	-0.797757
-10	-0.324759	-0.379899	-0.870852	-0.283281	-0.224945	-0.839215	-0.846228	-0.903071	-1.37294	-0.334127	-0.0454848	0.101319	0.286788	-0.981454	-0.180887	-0.919626
-9.5	-0.365232	-0.320103	-0.752013	-0.154512	-0.218859	-0.908362	-0.74044	-1.03689	-1.159	-0.490486	-0.0283782	0.00983034	0.206061	-1.00543	-0.249637	-1.05227
-9	-0.413017	-0.267145	-0.717107	-0.200395	-0.229279	-0.892282	-0.494359	-0.943596	-1.26844	-0.354543	-0.0148808	0.0212853	0.194138	-1.13197	-0.237382	-1.16908
-8.5	-0.27728	-0.343822	-0.67403	-0.313606	-0.268666	-0.884219	-0.428595	-0.854144	-1.43921	-0.471424	-0.104672	0.0440744	0.0312977	-1.20427	-0.0853713	-1.2131
-8	-0.322675	-0.282601	-0.696735	-0.22244	-0.231446	-0.827305	-0.379181	-0.869423	-1.20765	-0.610715	0.0431315	-0.0928432	0.00323265	-1.30094	-0.0558894	-1.02828
-7.5	-0.354147	-0.155447	-0.756987	-0.227418	-0.181044	-0.752171	-0.391773	-1.01154	-1.35209	-0.324667	0.143182	-0.100618	-0.10685	-1.23468	-0.150794	-1.08074
-7	-0.408184	-0.124435	-0.816044	-0.176135	-0.308877	-0.810405	-0.670363	-0.839654	-1.48218	0.00943607	0.11885	-0.0615862	0.00502053	-1.32353	-0.096932	-1.0957
-6.5	-0.40684	-0.37163	-0.690966	-0.197637	-0.237019	-0.889316	-0.946889	-0.950174	-1.41797	0.0788478	-0.0635375	-0.158256	-0.0813433	-1.3402	-0.0337088	-0.898615
-6	-0.473199	-0.646946	-0.811706	-0.402953	-0.214657	-0.872217	-0.932587	-0.998254	-1.30821	0.00600225	-0.0188885	0.0213412	-0.071216	-1.23299	0.124912	-1.09502
-5.5	-0.657925	-0.607528	-0.646288	-0.353316	-0.337754	-0.859516	-0.741931	-0.999212	-1.22872	0.104668	-0.151588	0.0955103	0.152258	-1.21725	0.0779114	-1.43507
-5	-0.638881	-0.587027	-0.691821	-0.424534	-0.29327	-0.726895	-0.667264	-0.929094	-1.24972	0.00295818	-0.151746	-0.0545944	0.089274	-1.24234	0.184679	-1.31421
-4.5	-0.646391	-0.549017	-0.756365	-0.519686	-0.144445	-0.779644	-0.728986	-0.966971	-1.20097	-0.304132	-0.139279	-0.145484	0.0941754	-1.29991	0.319846	-1.16083
-4	-0.657228	-0.671836	-0.782839	-0.520502	-0.311009	-0.878989	-0.603509	-1.10977	-0.996884	-0.730055	-0.0819529	-0.148119	0.135554	-1.27296	0.30536	-0.955454
-3.5	-0.499634	-0.61432	-0.582205	-0.59879	-0.229072	-0.893995	-0.3991	-0.984351	-1.17314	-0.931842	-0.0897493	-0.0743714	0.114539	-1.21198	0.23385	-0.90075
-3	-0.517259	-0.728806	-0.624462	-0.59732	-0.243857	-0.904633	-0.325072	-0.823886	-1.2453	-0.936404	-0.161149	0.0706081	0.0942733	-1.19164	0.0965129	-0.822891
-2.5	-0.454788	-0.693786	-0.696239	-0.696459	-0.294832	-0.775186	-0.228671	-0.787716	-1.39033	-0.943882	-0.130146	-0.00689247	0.16891	-1.15898	-0.0306942	-0.881694
-2	-0.327024	-0.584805	-0.724866	-0.723992	-0.26599	-0.861247	-0.285065	-0.87235	-1.37578	-0.715863	-0.146219	0.010621	0.143316	-0.986816	-0.126354	-0.684728
-1.5	-0.333377	-0.559869	-0.675019	-0.750032	-0.258527	-0.85024	-0.237714	-0.7201	-1.43897	-0.713048	-0.153677	0.00715597	0.0989262	-1.05897	-0.0728433	0.192534
-1	-0.337784	-0.535604	-0.631885	-0.773567	-0.252292	-0.843521	-0.192836	-0.565707	-1.49508	-0.705008	-0.165844	-0.00678854	0.0676674	-1.14595	-0.0264434	0.976015
-0.5	-0.340323	-0.512399	-0.595863	-0.794055	-0.246338	-0.84064	-0.143119	-0.421727	-1.54389	-0.692471	-0.181893	-0.0294682	0.0414972	-1.24516	0.010447	1.65459
0	-0.340935	-0.490617	-0.567173	-0.811028	-0.240867	-0.841204	-0.0890851	-0.290073	-1.5852	-0.675414	-0.202079	-0.0591209	0.0206404	-1.35193	0.038611	2.22098
0.5	-0.33961	-0.470585	-0.545859	-0.824107	-0.236073	-0.844661	-0.0315711	-0.172353	-1.61902	-0.654248	-0.226345	-0.0948865	0.00519119	-1.46198	0.0581069	2.6704
1	-0.336384	-0.45259	-0.531781	-0.833007	-0.232132	-0.850343	0.025807	-0.0707421	-1.64567	-0.62982	-0.253586	-0.136817	-0.0048894	-1.57185	0.0679665	3.00016
1.5	-0.331343	-0.436867	-0.524621	-0.837547	-0.229199	-0.857617	0.0829253	0.0141152	-1.66549	-0.60256	-0.28383	-0.183066	-0.00977242	-1.67679	0.0695987	3.21146
2	-0.324613	-0.423593	-0.52389	-0.837654	-0.227404	-0.865694	0.135758	0.0806489	-1.67915	-0.57364	-0.315792	-0.233811	-0.00975682	-1.77375	0.0617483	3.30742
2.5	-0.316366	-0.412887	-0.528941	-0.833361	-0.22685	-0.873972	0.185567	0.129614	-1.68722	-0.542955	-0.350054	-0.285485	-0.00526207	-1.85704	0.0475772	3.29582
3	-0.306809	-0.404805	-0.538985	-0.824813	-0.227609	-0.881612	0.229097	0.160524	-1.69069	-0.51193	-0.385002	-0.338427	0.00318214	-1.92462	0.02655	3.18496
3.5	-0.296181	-0.399338	-0.553109	-0.812259	-0.22972	-0.887853	0.263518	0.173543	-1.69057	-0.481639	-0.419726	-0.392107	0.014949	-1.97364	-0.00123553	2.98618
4	-0.28475	-0.396411	-0.5703	-0.796045	-0.23319	-0.89213	0.290493	0.170601	-1.68779	-0.452048	-0.454637	-0.442923	0.0293298	-1.99987	-0.0324692	2.71448
4.5	-0.272801	-0.395888	-0.58947	-0.776608	-0.23799	-0.893718	0.307125	0.152432	-1.68359	-0.424543	-0.488154	-0.491235	0.0455518	-2.00248	-0.0672024	2.38465
5	-0.260633	-0.397573	-0.609481	-0.754465	-0.244062	-0.892046	0.312904	0.120971	-1.67911	-0.399668	-0.519873	-0.535456	0.0627967	-1.97959	-0.103841	2.01403
5.5	-0.24855	-0.401218	-0.629176	-0.7302	-0.251314	-0.886647	0.307442	0.0783097	-1.67553	-0.378129	-0.549192	-0.574445	0.0802213	-1.93025	-0.140825	1.62067
6	-0.236855	-0.406523	-0.647404	-0.704447	-0.259625	-0.877097	0.290454	0.0268165	-1.674	-0.360483	-0.575539	-0.607271	0.0969779	-1.85424	-0.176749	1.22306
6.5	-0.22584	-0.41315	-0.663051	-0.677879	-0.268849	-0.863107	0.261891	-0.0309172	-1.67563	-0.347178	-0.598472	-0.633203	0.112235	-1.7521	-0.210294	0.840167
7	-0.215782	-0.420726	-0.675067	-0.651188	-0.278816	-0.844484	0.222147	-0.0921163	-1.68143	-0.338609	-0.617548	-0.651412	0.125199	-1.62467	-0.24001	0.490265
7.5	-0.206932	-0.428858	-0.682491	-0.625069	-0.289339	-0.82114	0.171802	-0.154023	-1.69234	-0.335056	-0.632366	-0.661543	0.135131	-1.47377	-0.264695	0.190848
8	-0.199513	-0.437136	-0.684476	-0.600203	-0.300218	-0.793126	0.111594	-0.213787	-1.70915	-0.336623	-0.642924	-0.663492	0.141369	-1.30157	-0.283214	-0.0416497
8.5	-0.193712	-0.445148	-0.680308	-0.577239	-0.311241	-0.76059	0.0426626	-0.268576	-1.73251	-0.34337	-0.649093	-0.656949	0.143339	-1.11096	-0.294566	-0.192578
9	-0.189678	-0.452489	-0.669425	-0.556781	-0.322195	-0.723804	-0.0335681	-0.315776	-1.7629	-0.355091	-0.650799	-0.642116	0.140575	-0.90511	-0.297937	-0.249336
9.5	-0.187513	-0.45877	-0.651431	-0.539371	-0.332869	-0.683129	-0.115784	-0.352814	-1.80065	-0.371651	-0.648228	-0.619631	0.132727	-0.687584	-0.29279	-0.201503
10	-0.207605	-0.47176	-0.588293	-0.534265	-0.286809	-0.658997	-0.199612	-0.369403	-1.84647	-0.376114	-0.639853	-0.58153	0.0661055	-0.50695	-0.296347	-0.352946
10.5	-0.110602	-0.394848	-0.514763	-0.56117	-0.248517	-0.66662	0.0479536	-0.536239	-1.88072	-0.397421	-0.473547	-0.514039	0.0166129	-0.559446	-0.352411	-0.457577
11	-0.0484738	-0.433777	-0.522667	-0.369846	-0.227181	-0.709246	0.10028	-0.685321	-1.94152	-0.757718	-0.342619	-0.521443	-0.201401	-0.480427	-0.414397	-0.704799
11.5	0.0214027	-0.679214	-0.544887	-0.393238	-0.181741	-0.759171	-0.0564477	-0.729053	-1.74919	-0.791448	-0.403168	-0.475895	-0.361712	-0.475549	-0.425145	-0.66745
12	-0.00203595	-0.673208	-0.501015	-0.18478	-0.237918	-0.735296	-0.179598	-0.700014	-1.41854	-0.600886	-0.432462	-0.462439	-0.562221	-0.44752	-0.361159	-0.68202
12.5	-0.094582	-0.533203	-0.482602	-0.0344996	-0.236236	-0.562742	-0.411094	-0.459552	-1.37376	-0.407853	-0.356895	-0.46854	-0.660581	-0.294239	-0.245888	-0.644314
13	-0.0626992	-0.44094	-0.365095	-0.0401641	-0.222178	-0.472348	-0.537249	-0.0808447	-1.50768	-0.317118	-0.329004	-0.499553	-0.614088	-0.288955	-0.0198579	-0.530289
13.5	0.0606259	-0.417502	-0.204504	-1.12819e-08	-0.23347	-0.357397	-0.195172	-0.145324	-1.57735	-0.321079	-0.267456	-0.273031	-0.435084	-0.323037	1.48847e-08	-0.330714
14	0.0506289	-0.523971	-0.177555	-0.029699	-0.29348	-0.301554	-0.0808912	-0.0930937	-1.63157	-0.240334	-0.203645	-0.193374	-0.287987	-0.0960311	-0.0858922	-0.380022
14.5	0.228316	-0.128905	-0.149238	-0.0570447	-0.189081	-0.317481	-0.277323	2.14756e-09	-1.38509	-0.0332618	-0.22325	-0.0693856	-0.0951291	-1.16412e-08	-0.135401	-0.505127
15	0.1555	-0.0228111	-0.0439869	-0.138878	-0.0938562	-0.168016	-0.178912	-0.0750718	-1.31951	2.60005e-09	-0.18788	-0.0432702	-3.95073e-09	-0.0579939	-0.113533	-0.318221
15.5	-0.0503395	8.45827e-09	-3.14517e-09	-0.15495	-0.131318	-2.05085e-08	-0.0893076	-0.559366	-1.33596	-0.199122	-0.102616	3.35434e-09	-0.10476	-0.312118	-0.265221	-0.288586
16	-0.185428	-0.105742	-0.0178714	-0.319115	9.59712e-09	-0.344192	5.49939e-09	-0.973062	-1.27474	-0.501641	5.81732e-09	-0.284602	-0.178345	-0.647357	-0.42314	-0.235109
16.5	-0.0431738	-0.467266	-0.11387	-0.290104	-0.0855186	-0.641518	-0.193825	-1.02396	-1.13732	-0.441162	-0.00583413	-0.517367	-0.413078	-1.27323	-0.501736	-0.277988
17	2.49408e-08	-0.636457	-0.149536	-0.250736	-0.290723	-0.964511	-0.14617	-1.34508	-1.15298	-0.47087	-0.23161	-0.426636	-0.635475	-2.15182	-0.79981	5.0247e-08
17.5	-0.122346	-0.778729	-0.155496	-0.568655	-0.592235	-1.57494	-0.398118	-1.74147	-1.40213	-0.676758	-0.468478	-0.740537	-0.639988	-2.78997	-0.972757	-0.207106
18	-0.285918	-0.776241	-0.377118	-0.933336	-0.623482	-2.13651	-0.722309	-2.31975	-1.66427	-0.987006	-0.872262	-1.07222	-0.731069	-3.88505	-1.19237	-0.308141
18.5	-0.395237	-0.639133	-0.430036	-1.16308	-0.857451	-2.56221	-1.53282	-2.90516	-1.68596	-1.1371	-1.17912	-1.1942	-1.0828	-4.44805	-1.59463	-0.673723
19	-0.243427	-0.628886	-0.229959	-0.799495	-1.14792	-2.85619	-2.0335	-2.42786	-1.57874	-1.11003	-1.47967	-1.84963	-1.42644	-3.86333	-1.8573	-1.0451
19.5	0.191377	-0.510865	-0.0632648	0.162815	-1.28347	-2.08481	-2.30205	-1.5304	-1.5886	-0.688077	-1.65114	-2.3529	-1.85395	-2.36781	-1.74761	-0.430262
20	0.564662	-0.0996323	0.164773	1.49005	-1.42503	-0.603466	-2.1647	-0.412228	-1.66989	0.082036	-1.81057	-2.01218	-2.16752	-0.285193	-0.927146	1.09554
20.5	0.982697	0.425878	0.624962	2.49861	-1.55518	1.72838	-1.50465	0.526849	-1.87308	1.00458	-1.6035	-0.751608	-2.13552	1.27162	-0.012232	1.84821
21	1.18198	0.76882	0.697636	2.85758	-1.55328	3.32084	-0.199919	0.976082	-2.1557	1.45284	-1.08652	0.927337	-1.69418	2.26149	0.914653	1.99824
21.5	1.28169	0.873106	0.773691	2.5145	-1.19667	3.69449	0.945813	0.776644	-2.1135	1.31288	-0.779083	2.25424	-1.20696	2.80159	1.5748	1.73049
22	1.40898	0.940028	0.593883	1.97211	-0.754597	4.02722	1.90963	0.0745345	-2.08371	1.41788	-0.724297	3.16167	-0.656628	2.55772	1.59472	0.959023
22.5	1.32284	0.825234	0.381517	1.51903	-0.282495	3.81302	2.61619	-0.886986	-2.11645	1.75102	-0.543609	3.32591	-0.304972	2.24393	1.43375	0.215176
23	1.22999	0.885271	0.383809	1.70733	-0.0298261	3.03618	3.00626	-1.81384	-1.90066	1.72241	-0.809838	2.63196	-0.103012	2.12915	1.12291	-0.482815
23.5	1.06333	1.18068	0.337073	1.87883	0.105244	2.80377	3.3004	-2.1149	-1.83576	1.71248	-1.1669	2.17883	0.0703805	2.20403	0.834833	-0.680417
24	0.805474	1.27013	0.481154	2.12902	0.156264	2.73701	3.32924	-2.24363	-1.87234	1.88269	-1.10393	2.14229	0.140437	2.16742	0.692281	-0.617595
24.5	0.603277	0.845133	0.884839	2.25997	0.306455	2.84438	3.2117	-2.37961	-1.82527	1.66656	-0.822909	2.28176	0.253498	2.15186	0.861203	-0.328082
25	0.238273	0.701906	0.966778	2.38185	0.311135	2.67721	3.07549	-2.31131	-1.7664	1.44302	-0.414518	2.42854	0.409037	2.11877	1.0156	-0.445362
25.5	-0.0568905	0.594182	0.973819	2.37821	0.398653	2.56256	3.0319	-2.19299	-1.78517	1.09527	-0.0370381	2.39706	0.668522	1.9773	1.10725	-0.74489
26	-0.131143	0.152581	1.06168	2.40998	0.575371	2.42139	2.82623	-1.73121	-1.83466	0.762402	0.447767	2.21066	0.911184	2.10392	1.23994	-0.790965
26.5	-0.0911798	-0.190236	1.09144	2.34878	0.801392	2.09545	2.47691	-1.4182	-1.75442	0.521796	0.790429	1.80387	1.21964	2.20448	1.28256	-0.787686
27	-0.166931	-0.465535	0.964196	2.41405	1.06253	2.03755	2.5997	-1.19362	-1.83493	-0.03893	1.10415	1.51319	1.52648	2.39433	1.39235	-0.676539
27.5	0.00469896	-0.622427	0.818611	2.33867	1.01742	2.11048	2.79809	-0.778874	-1.97804	-0.51043	1.50704	1.50226	1.86945	2.6836	1.714	-0.595444
28	-0.0903943	-0.614679	0.797983	2.17911	1.09095	2.22145	2.84247	-0.279307	-1.88663	-0.783621	1.85575	1.46096	1.8774	2.9871	1.97155	-0.447173
28.5	-0.0957875	-0.53669	0.750712	2.02314	1.04694	2.31486	2.94936	0.213043	-1.82305	-0.664482	2.08128	1.44184	1.97944	3.27423	2.20689	-0.307649
29	-0.226821	-0.449771	0.823248	1.81936	1.12072	2.43405	2.97917	0.603746	-1.81511	-0.570203	2.37961	1.26299	1.97818	3.67153	2.28811	-0.131876
29.5	-0.182304	-0.29503	0.818583	1.73926	1.19777	2.46879	2.95907	1.103	-1.98172	-0.509282	2.59522	1.16134	2.03307	3.93171	2.26935	-0.119781
30	-0.17002	-0.225381	0.807568	1.58296	1.29177	2.4474	2.88313	1.3946	-2.0864	-0.45238	2.75415	1.00156	2.22075	4.0774	2.50544	-0.114558
30.5	-0.0878931	-0.170071	0.894048	1.33134	1.29174	2.4765	2.7282	1.53554	-2.01792	-0.398324	2.67975	0.952327	2.30131	4.26049	2.85578	-0.00273068
31	0.0893753	-0.137196	0.983859	1.33735	1.45597	2.49972	2.4426	1.7882	-2.1451	-0.480938	2.67784	1.00478	2.55263	4.41189	2.96941	-0.051946
31.5	0.264338	-0.0630606	0.914064	1.26937	1.6354	2.64472	2.11379	2.02701	-2.42823	-0.68965	2.60675	1.1094	2.77875	4.53091	2.95066	0.349543
32	0.495475	-0.0141617	0.729271	1.22768	1.70926	2.73389	1.77954	2.17106	-2.38647	-0.669489	2.65168	0.967371	2.98803	4.71563	3.02138	0.699879
32.5	0.785595	0.00596137	0.596583	1.25818	1.71258	2.85719	1.61649	2.23809	-2.37206	-0.716367	2.64027	0.828777	3.09191	4.94952	2.93218	0.770745
33	1.03094	-0.0218076	0.761673	1.27892	1.92568	2.97318	1.45097	2.55111	-2.42297	-0.916952	2.6412	0.853191	3.29407	5.11459	2.79455	0.908022
33.5	1.25244	-0.283211	0.624422	1.40084	2.04937	3.0429	1.20138	2.68984	-2.42087	-0.692283	2.71349	0.721952	3.47459	5.31402	2.62151	1.07224
34	1.39028	-0.362086	0.397357	1.46704	2.20596	3.19177	0.873755	2.94378	-2.44325	-0.548412	2.5226	0.553727	3.76262	5.40658	2.57621	1.10815
34.5	1.67922	-0.133396	0.345701	1.62587	2.32644	3.28794	0.602297	3.00862	-2.64364	-0.332722	2.29429	0.368367	3.93063	5.54261	2.45301	0.955079
35	1.76024	-0.00467311	0.379212	1.85203	2.53423	3.39106	0.492002	3.06186	-2.61143	-0.196837	2.25542	0.251978	3.94927	5.64922	2.53901	1.20545
35.5	2.06439	-0.0147619	0.277048	2.09095	2.54039	3.56392	0.195779	3.02887	-2.59922	-0.0913243	2.15423	0.171844	3.95951	5.69276	2.49252	1.33228
36	2.29236	-0.0753339	0.207375	2.367	2.52058	3.64265	0.162268	3.09503	-2.68896	0.122793	2.10511	0.253694	3.99199	5.41856	2.62818	1.59265
36.5	2.42252	0.0423736	0.143756	2.73483	2.66121	3.72656	-0.0039587	3.1775	-2.68424	0.341562	2.04303	0.495858	3.83507	5.23776	2.84355	1.80146
37	2.55581	-0.0461705	0.13104	3.01842	2.68459	3.9891	0.0244723	3.1639	-2.67634	0.642007	2.07644	0.682285	3.89455	5.14489	2.92158	1.88194
37.5	2.57137	-0.0809864	0.015489	3.02004	2.60025	4.15536	0.083717	3.04773	-2.59499	0.82048	2.26922	1.01974	3.85798	4.9205	3.01778	1.86725
38	2.63603	0.00128929	0.0291735	3.11583	2.54135	4.22071	0.0662256	2.96907	-2.6389	0.852819	2.50317	1.39574	3.93147	4.68845	3.07255	1.76339
38.5	2.62982	0.00507937	0.0279937	3.15417	2.38462	4.20355	0.167239	2.91328	-2.74838	1.16052	2.69726	1.68228	3.89901	4.42057	3.13876	1.60924
39	2.4204	-0.0621284	-0.204876	3.27901	2.18472	4.22261	0.324284	2.93196	-2.79493	1.37145	2.89298	1.95756	3.79221	4.1018	3.17875	1.38125
39.5	2.31934	-0.000986568	-0.205285	3.29181	1.98857	4.25663	0.62086	2.95248	-2.62871	1.63778	3.01962	2.36269	3.46124	3.79416	3.22683	1.38155
40	2.1718	-0.00135531	-0.293776	3.32472	1.81269	4.28291	0.943393	2.86366	-2.47582	1.89571	3.1324	2.54638	3.17128	3.5279	3.25189	1.39257
40.5	2.01488	-0.0168621	-0.387714	3.29705	1.53032	4.28895	1.4603	2.95424	-2.20839	1.90826	3.24197	2.64571	2.98192	3.37241	3.37393	1.36581
41	1.69044	0.226	-0.575299	3.21914	1.24259	4.22725	2.31364	2.97612	-2.10687	1.90894	3.21853	2.65345	2.7659	3.11865	3.24573	1.3171
41.5	1.26558	0.375532	-0.666453	3.0482	0.897271	4.12307	2.87178	2.79435	-2.02305	1.78639	3.40522	2.60547	2.53571	2.90519	3.06344	1.01474
42	0.985801	0.363353	-0.749674	2.78643	0.598365	3.90364	3.17696	2.7234	-2.06093	1.91113	3.44055	2.43466	2.35511	2.55222	2.95167	0.696092
42.5	0.850101	0.281302	-0.772238	2.49013	0.342062	3.61645	3.49456	2.49106	-1.91515	2.22417	3.38199	2.29815	2.00057	2.39083	2.85594	0.642857
43	0.75723	0.321657	-0.88564	2.27037	0.0768875	3.43655	3.79573	2.16019	-1.92736	2.07203	3.2895	1.97349	1.79069	2.13635	2.62414	0.633871
43.5	0.515729	0.639253	-0.982381	2.03886	-0.16969	3.17147	4.04903	2.13149	-2.21035	1.92416	3.19937	2.00286	1.60996	1.90945	2.41349	0.586586
44	0.332988	0.716978	-1.05852	1.69191	-0.386444	2.96416	4.22751	2.31767	-2.34797	1.91784	3.15839	2.06472	1.41215	1.5282	2.29386	0.619373
44.5	0.141713	0.372856	-1.04253	1.26276	-0.762373	2.81309	4.29394	2.11954	-2.29319	1.86709	3.00089	1.93314	1.15066	1.36028	2.34864	0.843563
45	-0.0973049	0.329273	-1.16701	0.841625	-1.11666	2.57784	4.1553	2.14011	-2.33424	1.92334	2.99449	1.78365	0.907833	1.17058	2.2169	0.59894
45.5	-0.25503	0.26246	-1.07106	0.548271	-1.23769	2.35547	4.14967	2.09851	-2.33136	2.21574	2.81675	1.68802	0.773659	1.00935	2.16349	0.106661
46	-0.510545	0.259077	-1.12372	0.229397	-1.38226	2.0777	4.1701	1.99252	-2.25877	2.37381	2.94278	1.597	0.778496	0.82941	1.95848	-0.132084
46.5	-0.877638	0.395089	-1.23109	-0.163542	-1.57169	1.84201	4.04669	1.92439	-2.22099	2.28954	2.955	1.52104	0.538257	0.738068	1.78303	-0.355485
47	-1.05432	0.310155	-1.28812	-0.529194	-1.7814	1.79615	4.0601	1.79681	-2.20593	2.01428	2.85778	1.30967	0.334486	0.582398	1.71968	-0.559332
47.5	-1.12012	0.128216	-1.25155	-0.786878	-1.93352	1.63731	4.02358	1.53396	-2.04954	1.65477	2.81082	1.10265	0.207972	0.543495	1.62183	-0.688621
48	-1.17427	0.166409	-1.36873	-1.10307	-2.09283	1.5255	3.72059	1.54007	-1.71216	1.57909	2.93986	1.00785	0.0172098	0.424248	1.40213	-0.761918
48.5	-1.25416	0.0515598	-1.38849	-1.26242	-2.12428	1.43329	3.41869	1.37866	-1.56587	1.29549	3.03527	0.953836	-0.103691	0.221041	1.25495	-1.00727
49	-1.42902	0.0666533	-1.39023	-1.42256	-2.14561	1.40457	3.04992	1.34422	-1.80503	1.0684	3.07849	0.821103	-0.29883	0.167887	1.27813	-1.18839
49.5	-1.80007	0.14742	-1.49318	-1.56484	-2.10801	1.34817	2.83059	1.11543	-1.8637	0.736562	2.97169	0.656078	-0.259783	0.00491302	1.07703	-1.5766
50	-1.84196	-0.141362	-1.62174	-1.67838	-2.06064	1.05109	2.65117	0.920898	-1.61928	0.601452	3.09143	0.475864	-0.211133	-0.202625	0.681554	-1.99046
50.5	-1.99984	-0.0683211	-1.42774	-1.78609	-2.06822	0.909329	2.36546	0.54685	-1.65825	0.635473	2.96084	0.245712	-0.246521	-0.284476	0.461427	-2.25474
51	-2.05406	-0.22994	-1.342	-1.8643	-2.08733	0.728215	2.03456	0.260351	-1.74248	0.767645	2.86295	0.0155282	-0.113413	-0.602618	0.209001	-2.69204
51.5	-2.22741	-0.200742	-1.53725	-1.94545	-1.97439	0.608299	1.9044	-0.0766947	-1.63652	0.840154	2.76328	-0.048558	0.179063	-0.723326	0.0922066	-2.80715
52	-2.32416	0.120247	-1.68988	-2.00233	-1.99647	0.465193	1.78958	-0.283483	-1.44319	0.768997	2.82248	-0.262682	0.33782	-0.928129	-0.297443	-2.85254
52.5	-2.36397	0.147046	-1.76055	-1.93083	-1.96303	0.308213	1.49206	-0.676572	-1.48241	0.744781	2.83823	-0.374482	0.56453	-1.12215	-0.463572	-2.97822
53	-2.38041	0.00773171	-1.68117	-1.80894	-1.80188	0.0593437	1.0887	-0.735094	-1.41944	0.737537	2.81889	-0.427619	0.56879	-1.13018	-0.642528	-3.13561
53.5	-2.37856	-0.203732	-1.67403	-1.80594	-1.68287	-0.0624466	0.569888	-0.900766	-1.43519	0.607096	2.72179	-0.361943	0.743056	-1.31137	-0.697289	-3.26125
54	-2.49245	-0.352021	-1.77894	-1.76083	-1.59656	-0.0708238	-0.0643561	-1.11063	-1.47108	0.487532	2.79571	-0.303072	0.852368	-1.43594	-0.630959	-3.46632
54.5	-2.50805	-0.242339	-1.6701	-1.52787	-1.64057	-0.258639	-0.538718	-1.27784	-1.4843	0.328552	2.65773	-0.210021	0.92609	-1.63122	-0.710034	-3.78025
55	-2.54523	-0.151417	-1.65295	-1.62832	-1.54281	-0.452321	-0.646748	-1.50373	-1.49048	0.324183	2.62795	-0.251068	1.10774	-1.78584	-0.600827	-3.69853
55.5	-2.49482	-0.298899	-1.61064	-1.60443	-1.3725	-0.569011	-0.836675	-1.60646	-1.44772	0.334216	2.6845	-0.227686	1.25785	-1.93991	-0.566674	-3.51513
56	-2.48734	-0.196704	-1.55439	-1.41135	-1.33849	-0.606319	-1.03495	-1.62978	-1.2442	0.588945	2.6567	-0.233557	1.30549	-1.9739	-0.629515	-3.365
56.5	-2.68877	-0.305201	-1.50356	-1.38326	-1.27219	-0.628396	-1.27948	-1.70984	-1.37508	0.602021	2.61525	-0.219123	1.28416	-1.96848	-0.628218	-3.33556
57	-2.87513	-0.506203	-1.54278	-1.2881	-1.20411	-0.860044	-1.28358	-1.59806	-1.39906	0.56672	2.60111	-0.160424	1.37306	-2.0699	-0.710306	-3.23977
57.5	-2.83954	-0.406183	-1.57144	-1.19274	-1.13591	-0.790131	-1.60557	-1.60945	-1.47766	0.414681	2.659	-0.0870972	1.31139	-2.09698	-0.809758	-3.29687
58	-2.93478	-0.342568	-1.4803	-1.06642	-1.07788	-1.02639	-1.94155	-1.61659	-1.42875	0.193619	2.65735	-0.0108735	1.20794	-2.02091	-1.00374	-3.11966
58.5	-2.99375	-0.329153	-1.38204	-0.963497	-0.990018	-0.950459	-2.11513	-1.61028	-1.47186	-0.15045	2.67841	0.0019569	1.0767	-2.10424	-1.13539	-3.18271
59	-3.09464	-0.329787	-1.344	-0.814597	-0.931398	-1.0132	-2.12205	-1.60421	-1.39511	-0.275235	2.67534	0.180115	0.947262	-2.13181	-1.22058	-3.30181
59.5	-3.04404	-0.316577	-1.10141	-0.8041	-0.969191	-1.08748	-2.13686	-1.43511	-1.38995	-0.533935	2.77181	0.246222	1.0089	-2.11472	-1.08291	-3.22933
60	-3.01946	-0.17135	-1.08422	-0.652242	-0.990225	-1.10632	-2.38698	-1.44709	-1.19085	-0.652452	2.79422	0.316755	1.14296	-2.12832	-1.07196	-3.02173
60.5	-3.13263	-0.0702043	-1.18105	-0.412291	-1.01443	-1.07377	-2.29638	-1.20025	-1.21356	-0.675409	2.849	0.283837	1.32606	-2.15966	-0.967023	-2.92639
61	-3.19595	-0.0446712	-1.17345	-0.32419	-0.979686	-1.13008	-2.09813	-1.09359	-1.1812	-0.914657	3.00119	0.369078	1.56731	-2.11056	-0.787507	-2.56358
61.5	-3.34866	-0.138467	-1.22993	-0.245674	-1.0914	-1.24222	-2.08184	-1.00907	-1.04178	-1.13649	2.96463	0.489433	1.69481	-2.20019	-0.58531	-2.60744
62	-3.51036	-0.227482	-1.14875	-0.178838	-1.14926	-1.25554	-2.12496	-1.01026	-1.0289	-1.27807	2.93628	0.302356	1.88544	-2.17484	-0.498809	-2.65757
62.5	-3.67702	-0.219591	-0.944479	-0.105043	-1.0399	-1.40833	-2.35286	-0.9464	-1.1756	-1.59728	2.93349	0.356563	1.98217	-2.22954	-0.219173	-2.58921
63	-3.73479	-0.269433	-0.814997	0.00112544	-1.09052	-1.36195	-2.41909	-0.822205	-1.43335	-1.7501	2.95503	0.438864	2.20595	-2.14294	0.102693	-2.34682
63.5	-3.89232	-0.158026	-0.860183	0.203813	-0.996466	-1.28378	-2.49599	-0.580882	-1.59359	-1.82079	2.93812	0.47848	2.10332	-2.12421	0.230597	-2.02425
64	-3.96358	-0.0340255	-0.866462	0.399258	-0.933441	-1.30301	-2.54485	-0.398892	-1.53809	-1.61073	3.16626	0.531151	1.86276	-2.12417	0.144175	-1.74128
64.5	-4.02826	-0.401127	-0.819552	0.526322	-0.875025	-1.35158	-2.33856	-0.442375	-1.45162	-1.34692	3.30827	0.565711	1.65096	-2.14139	0.109023	-1.38584
65	-4.04047	-0.478681	-0.890634	0.5458	-0.731887	-1.49058	-2.05707	-0.275316	-1.51481	-1.34055	3.1726	0.696898	1.54165	-2.06259	0.0411324	-1.4322
65.5	-3.98338	-0.497728	-0.8533	0.732022	-0.721009	-1.52345	-1.89662	-0.226121	-1.31608	-1.33587	3.17955	0.674671	1.49532	-2.04809	0.21882	-1.40604
66	-3.96254	-0.607248	-0.707495	0.800035	-0.712192	-1.45075	-1.69924	-0.0492229	-1.2627	-1.49961	3.22767	0.598292	1.47895	-2.22835	0.428607	-1.36223
66.5	-4.15413	-0.550355	-0.73362	0.916312	-0.790521	-1.60035	-1.86588	0.0228473	-0.997871	-1.75988	3.45801	0.325077	1.48102	-2.22641	0.417793	-1.36406
67	-4.27383	-0.714891	-0.590951	1.0065	-0.750616	-1.54532	-2.1466	0.138179	-0.944134	-1.76029	3.46734	0.157291	1.54211	-2.16103	0.409999	-1.23638
67.5	-4.35967	-0.821741	-0.617295	1.07907	-0.617371	-1.52347	-2.11391	0.197614	-0.988709	-1.87786	3.38722	-0.0386805	1.36591	-2.10721	0.315213	-1.10263
68	-4.49872	-0.81252	-0.432349	1.13986	-0.594581	-1.58676	-2.10595	0.422403	-1.13254	-1.97309	3.44318	-0.0376757	1.24926	-2.01768	0.28052	-0.985091
68.5	-4.62307	-0.880432	-0.371969	1.32161	-0.640697	-1.53486	-1.75759	0.557187	-1.2151	-2.12512	3.37077	0.102271	1.11754	-1.83681	0.37014	-0.886853
69	-4.62598	-0.905106	-0.551978	1.52104	-0.621333	-1.59966	-1.50269	0.721232	-1.29969	-2.07362	3.38245	0.352835	1.07654	-1.73145	0.606089	-0.752046
69.5	-4.56342	-0.93454	-0.619388	1.44163	-0.45385	-1.59745	-1.16989	0.829595	-1.2068	-2.00088	3.35529	0.365162	0.999155	-1.7515	0.714051	-0.723412
70	-4.45313	-0.964382	-0.752045	1.64411	-0.396919	-1.61632	-1.00081	0.838219	-1.19799	-1.99506	3.371	0.294713	0.934007	-1.56207	0.868642	-0.791639
70.5	-4.57716	-1.04506	-0.776742	1.70051	-0.34615	-1.56286	-0.83311	0.692464	-1.21302	-2.07296	3.36068	0.246916	0.901661	-1.46268	0.915963	-0.7677
71	-4.60488	-1.17301	-0.483122	1.98267	-0.23972	-1.57283	-0.80939	0.759354	-1.22186	-2.06092	3.36203	0.257998	0.869059	-1.28923	0.995113	-0.955988
71.5	-4.75049	-1.10721	-0.660932	1.983	-0.132028	-1.49949	-0.55092	0.924074	-1.18282	-1.9926	3.31137	0.251992	0.953292	-1.14279	1.1147	-0.790244
72	-4.63815	-0.952841	-0.766939	1.90602	0.118855	-1.4746	-0.185863	1.0767	-1.08011	-1.85616	3.28492	0.366735	1.092	-1.13641	1.08325	-0.617849
72.5	-4.67985	-0.780972	-0.656862	2.0361	0.0982952	-1.43971	-0.0893132	1.12167	-0.952882	-1.74292	3.32203	0.373723	1.08182	-1.00688	1.07439	-0.630098
73	-4.82572	-0.898349	-0.510088	1.92311	0.0873295	-1.3651	0.068953	1.5804	-1.08608	-1.589	3.25122	0.282598	1.27112	-0.934009	1.17638	-0.598542
73.5	-4.737	-1.09112	-0.53795	1.96849	0.175566	-1.2605	0.426879	1.70405	-1.08683	-1.49477	3.26005	0.311791	1.462	-0.851342	1.18467	-0.534422
74	-4.61008	-1.18834	-0.523122	1.98995	0.243869	-1.27176	0.521862	1.92418	-1.10678	-1.38597	3.27564	0.34916	1.47043	-0.559098	1.42275	-0.58796
74.5	-4.49301	-0.98743	-0.569046	2.03464	0.342826	-1.19908	0.617043	1.96341	-1.0154	-1.16965	3.20791	0.321937	1.41974	-0.389115	1.41158	-0.816305
75	-4.5492	-0.908925	-0.480889	2.06068	0.278365	-1.04918	0.7338	1.80726	-1.1137	-1.06299	3.11253	0.203482	1.25735	-0.27045	1.52357	-0.642119
75.5	-4.446	-1.03312	-0.438773	2.13743	0.389815	-0.992054	0.609456	1.83268	-1.14107	-1.05262	3.15857	0.189886	1.13045	-0.299102	1.55814	-0.450043
76	-4.11035	-1.05834	-0.281695	2.30504	0.492928	-1.06875	0.587772	2.0884	-1.22477	-1.25989	3.17348	0.275126	1.08226	-0.291467	1.47134	-0.242106
76.5	-3.92003	-1.19228	-0.234303	2.46227	0.516304	-1.04839	0.699095	2.28622	-1.36722	-1.80048	3.27907	0.415468	1.11613	-0.164226	1.61094	0.0118706
77	-3.79953	-1.1585	-0.250681	2.51141	0.632953	-1.0214	0.822447	2.49445	-1.55375	-2.29971	3.25257	0.550423	1.17762	-0.101052	1.84027	0.164525
77.5	-3.63372	-1.21375	-0.188846	2.51376	0.676768	-0.934419	0.877396	2.6138	-1.56962	-2.581	3.31542	0.582432	1.26392	-0.0683303	1.86262	0.175903
78	-3.43403	-1.10198	-0.2423	2.55279	0.70238	-0.986087	0.856939	2.54393	-1.31159	-2.69214	3.27886	0.583908	1.19508	-0.128895	1.95036	0.156439
78.5	-3.24957	-1.05901	-0.387394	2.44884	0.803584	-0.962907	0.861767	2.35619	-1.34266	-2.62257	3.10138	0.493058	1.08203	0.0360318	1.82851	0.127024
79	-3.17565	-0.992002	-0.341675	2.45553	0.807707	-0.974687	0.888954	2.38085	-1.29147	-2.40771	3.07308	0.590757	0.849629	-0.0133692	1.74315	0.107021
79.5	-2.98232	-0.857267	-0.309328	2.54187	0.923088	-0.982423	0.798662	2.50124	-1.0931	-2.16486	3.1444	0.559209	0.927996	-0.0758693	1.71658	0.17498
80	-2.75845	-0.85322	-0.230287	2.65981	0.980576	-1.00532	0.690977	2.56635	-1.23251	-2.13837	2.95606	0.660025	1.05877	0.0050401	1.76381	0.447574
80.5	-2.55338	-0.827017	-0.206658	2.64555	1.06767	-1.17375	0.624223	2.75696	-1.51501	-2.19226	2.87223	0.623372	1.10845	0.0119022	1.77529	0.370992
81	-2.41795	-0.916956	-0.197891	2.70351	1.21638	-1.1034	0.701073	2.7625	-1.55197	-2.39105	2.6715	0.574464	1.23437	-0.0436462	1.74225	0.387901
81.5	-2.36568	-1.011	-0.0406861	2.68128	1.33261	-1.21492	0.575269	2.83915	-1.24711	-2.45078	2.58209	0.667954	1.29915	0.0478403	1.75729	0.331868
82	-2.25067	-1.19863	-0.0630763	2.66112	1.3618	-1.25332	0.59748	2.80133	-1.27132	-2.72211	2.26548	0.78953	1.51668	0.0120626	1.78322	0.102006
82.5	-2.1417	-1.39634	-0.059023	2.6775	1.54626	-1.2435	0.707638	2.83601	-1.38045	-2.82108	2.11149	0.728278	1.62797	0.0947562	1.9644	0.00994699
83	-1.98471	-1.1078	-0.157624	2.705	1.60683	-1.5224	0.711604	2.76347	-1.58	-2.97659	2.14499	0.706342	1.58611	0.140649	2.00772	0.198785
83.5	-1.86676	-0.833488	-0.118204	2.67919	1.75351	-1.54081	0.761693	2.81609	-1.71201	-3.07512	2.05929	0.752658	1.59754	0.252709	1.92836	0.329646
84	-1.73993	-0.577981	-0.16154	2.66932	1.89811	-1.51818	1.01578	2.97355	-1.88104	-2.85356	2.03304	0.694689	1.75414	0.349447	1.8114	0.573587
84.5	-1.5775	-0.687372	-0.272636	2.54172	2.04963	-1.60886	0.794766	2.86763	-1.93801	-2.56911	1.97943	0.610363	1.78383	0.254483	1.65413	0.893829
85	-1.43812	-0.736393	-0.264485	2.53466	2.09895	-1.70135	0.426691	2.93818	-1.70064	-2.44006	1.75592	0.54517	2.00783	0.22768	1.65344	0.882041
85.5	-1.2909	-0.769986	-0.236613	2.55236	2.18096	-1.70997	0.392596	3.06805	-1.68334	-2.626	1.63078	0.520545	2.17232	0.380976	1.77066	0.747993
86	-0.963303	-0.805151	-0.200316	2.57531	2.31379	-1.70112	0.241457	3.0964	-1.62635	-2.38237	1.56491	0.581911	2.27668	0.494093	1.8876	0.720634
86.5	-0.834277	-0.733989	-0.373733	2.58866	2.28551	-1.73453	0.204361	2.97814	-1.50394	-2.14671	1.40191	0.671859	2.19083	0.513686	1.75168	0.727291
87	-0.62376	-0.787064	-0.429863	2.75268	2.36159	-1.87146	0.338497	2.98636	-1.35251	-2.0997	1.34117	0.614838	1.95637	0.68307	1.71011	0.811955
87.5	-0.52969	-0.822884	-0.530871	2.68752	2.38993	-1.7982	0.281195	3.09488	-1.3042	-1.94251	1.21456	0.626527	1.69545	0.713413	1.57106	1.03872
88	-0.539899	-0.88429	-0.666598	2.74039	2.50023	-1.68295	0.038679	3.18909	-1.39554	-1.98187	1.08533	0.657381	1.79616	0.770462	1.57523	1.20006
88.5	-0.56225	-0.987495	-0.709207	2.68723	2.448	-1.62034	0.268168	3.32509	-1.43052	-2.30552	1.0925	0.833668	1.7824	0.772337	1.47411	1.35878
89	-0.50248	-0.962394	-0.749158	2.82676	2.42895	-1.62966	0.258999	3.32861	-1.41663	-2.58888	0.915633	0.874055	1.89601	0.697383	1.57807	1.59024
89.5	-0.376314	-0.89009	-0.765281	2.97544	2.4039	-1.5342	0.311504	3.26042	-1.60927	-2.7017	0.793834	0.883986	2.13984	0.665851	1.79249	1.44142
90	-0.236184	-0.908401	-0.852209	2.87363	2.39992	-1.55068	0.209859	3.21965	-1.70735	-2.69725	0.718293	0.844172	2.24514	0.606381	1.91858	1.34602
90.5	-0.154961	-0.959209	-0.793543	2.77998	2.31892	-1.61341	0.295431	3.07563	-1.5585	-2.6432	0.522219	0.945853	2.18021	0.679333	1.87814	1.31803
91	-0.248503	-0.922509	-0.746112	2.7766	2.41715	-1.69026	0.148595	2.94772	-1.59577	-2.43303	0.37854	1.01873	2.07369	0.561053	1.94061	1.20681
91.5	-0.289264	-0.779719	-0.786313	2.80678	2.36412	-1.65998	0.126456	2.96751	-1.7585	-2.5378	0.0402678	1.03905	2.01577	0.406116	2.12285	1.32227
92	-0.16156	-0.671414	-0.843803	2.82965	2.41857	-1.52921	0.110193	2.91166	-1.66342	-2.5683	-0.0727705	1.04335	2.00275	0.315269	2.08501	1.52347
92.5	0.0321664	-0.538128	-0.944643	2.81252	2.45478	-1.59102	0.168215	2.80989	-1.51828	-2.44423	-0.0164641	1.11132	1.88216	0.159238	2.00541	1.51577
93	0.0474264	-0.522218	-0.928073	2.91836	2.25945	-1.54396	0.181173	3.0492	-1.36535	-2.38999	-0.0555295	1.18281	1.70845	0.122388	1.89399	1.4996
93.5	0.14391	-0.654116	-0.984899	2.91514	2.27357	-1.7063	0.146231	3.04918	-1.16625	-2.1601	-0.0449389	1.20167	1.41009	0.154424	1.74341	1.62771
94	0.2591	-0.810513	-0.867477	2.91453	2.28868	-1.87202	0.0984553	3.02681	-1.15807	-1.86612	-0.150625	1.03595	1.14334	0.120668	1.74678	1.45821
94.5	0.230089	-0.768015	-0.895238	3.0148	2.31096	-1.89664	-0.0642868	2.89391	-1.23266	-1.52768	-0.266476	1.01308	1.0205	-0.0246298	1.72094	1.10382
95	0.0546415	-0.813191	-0.888627	3.0438	2.16203	-2.00026	0.0648118	2.91837	-1.21896	-1.54095	-0.371768	1.00577	1.03399	-0.173809	1.83525	1.29375
95.5	-0.0932673	-0.971722	-0.977991	2.98406	2.06975	-2.00696	0.148711	2.95196	-1.14646	-1.73374	-0.495204	1.08206	1.03978	-0.209989	1.56119	1.55479
96	-0.165009	-0.914032	-0.924376	3.01551	1.97873	-2.03703	0.474151	3.0476	-1.04646	-1.86428	-0.543407	1.10709	1.2151	-0.316089	1.53145	1.55669
96.5	-0.199855	-0.703925	-0.943159	3.09227	1.8574	-2.03718	0.730786	3.01785	-1.05777	-2.38336	-0.556978	1.12841	1.27192	-0.288993	1.5495	1.60216
97	-0.378134	-0.632523	-1.0476	3.01941	1.89747	-2.17018	0.861761	3.13321	-1.09141	-2.52395	-0.642936	1.07077	1.24386	-0.306098	1.53048	1.73198
97.5	-0.407566	-0.605489	-1.0847	2.85651	1.76955	-2.29993	0.667744	3.17748	-1.00426	-2.71173	-0.700831	0.994384	1.12184	-0.362237	1.45	1.62377
98	-0.427828	-0.436972	-1.15723	2.82347	1.92008	-2.34314	0.345089	3.0034	-0.936646	-2.57708	-0.751725	1.05006	1.13734	-0.504273	1.47374	1.47432
98.5	-0.314283	-0.236748	-1.1291	2.84782	1.7308	-2.50893	0.114729	2.87939	-0.858943	-2.36401	-0.845305	1.10998	1.301	-0.624052	1.60804	1.34089
99	-0.373522	-0.28984	-1.2408	3.00395	1.77612	-2.57643	0.122524	2.79298	-0.752026	-2.08279	-1.00658	1.20369	1.44241	-0.918499	1.71148	1.19329
99.5	-0.365018	-0.462987	-1.46593	2.9773	1.70239	-2.58488	0.156069	2.65179	-0.719273	-2.02256	-1.00981	1.20815	1.55873	-1.05127	1.49218	1.17256
100	-0.336945	-0.42638	-1.50168	3.05232	1.60776	-2.66198	0.234735	2.66545	-0.490587	-2.14625	-1.06761	1.28294	1.68899	-1.19535	1.37587	1.29414
100.5	-0.506827	-0.366286	-1.52404	2.98658	1.60612	-2.74299	0.33686	2.70334	-0.402814	-2.1072	-1.19939	1.13929	1.55007	-1.26774	1.22894	1.11978
101	-0.488526	-0.248251	-1.54979	3.0143	1.39113	-2.84884	0.533964	2.68264	-0.18827	-2.24027	-1.19787	1.10216	1.3061	-1.35848	1.18202	1.16707
101.5	-0.611756	-0.253701	-1.39315	2.97907	1.39388	-2.91367	0.473502	2.7967	-0.186566	-2.05536	-1.1677	1.03682	1.10252	-1.40416	1.35083	0.971874
102	-0.834271	-0.331409	-1.44037	3.01331	1.3851	-2.95543	0.238015	2.7852	-0.172183	-1.95197	-1.13452	1.09215	0.971796	-1.43297	1.54777	0.789101
102.5	-0.867888	-0.248054	-1.4482	2.84343	1.21637	-3.03895	0.126808	2.76641	-0.147945	-1.84328	-1.06647	1.13941	0.957568	-1.39998	1.7157	0.759466
103	-0.861891	-0.0355556	-1.36132	2.98996	1.04561	-3.14823	-0.02744	2.65739	-0.300467	-1.5077	-1.32895	1.10544	1.10385	-1.47157	1.58214	0.775342
103.5	-0.643721	0.297712	-1.37334	3.1615	1.08572	-3.06507	-0.236178	2.64643	-0.428129	-1.22058	-1.35547	1.08128	1.13373	-1.64727	1.38351	0.778591
104	-0.544782	0.550045	-1.29335	3.21414	1.03182	-2.96507	-0.272526	2.58551	-0.442613	-1.04478	-1.73182	1.07488	1.09962	-2.01058	1.17329	0.865989
104.5	-0.607876	0.420758	-1.44468	3.22231	1.04494	-2.98612	-0.0953986	2.43295	-0.351443	-1.01219	-1.87426	1.10061	0.832919	-1.89337	1.0686	1.15852
105	-0.700888	0.416286	-1.35417	3.22223	1.08233	-3.01702	-0.170926	2.47782	-0.206267	-0.915159	-1.94784	1.12899	0.675587	-1.99293	1.1941	1.05712
105.5	-0.886183	0.631024	-1.38761	3.23524	0.983655	-3.02682	-0.0457016	2.5233	-0.165306	-0.856456	-2.02172	1.14192	0.649937	-2.1223	1.15072	0.889032
106	-0.869515	0.78884	-1.43139	3.17895	0.920989	-2.94222	-0.267448	2.47041	-0.250232	-0.996912	-2.06295	1.07993	0.365937	-2.21045	1.17818	0.946747
106.5	-0.880243	0.84885	-1.54146	3.32942	0.994807	-2.83692	-0.368599	2.49926	-0.167091	-1.00692	-2.02885	1.11564	0.265279	-2.22333	1.28813	0.87646
107	-0.83354	0.908221	-1.67049	3.36695	0.978698	-2.79733	-0.527408	2.46571	-0.0243544	-1.06756	-2.07614	1.19084	0.295811	-2.27511	1.5659	0.83917
107.5	-0.806368	1.00479	-1.53048	3.43429	0.802314	-2.72207	-0.665175	2.29332	0.00567451	-1.07908	-2.03483	1.30315	0.359024	-2.3237	1.77981	0.885029
108	-0.962886	1.02566	-1.49991	3.50599	0.89098	-2.702	-0.879498	2.32518	0.114888	-1.1544	-2.08339	1.32647	0.291863	-2.41246	1.92093	1.06241
108.5	-0.845762	0.933976	-1.58788	3.39828	0.834257	-2.6761	-0.603788	2.36977	0.042192	-1.17284	-2.24908	1.34419	0.254636	-2.43908	1.77455	1.13844
109	-0.775972	0.895766	-1.57217	3.36996	0.82426	-2.56093	-0.615711	2.29767	0.15579	-1.08863	-2.15392	1.31544	0.245201	-2.52262	1.75584	1.17599
109.5	-0.852236	0.910123	-1.49498	3.29583	0.726893	-2.43248	-0.508108	2.26737	0.251267	-1.00031	-1.99942	1.29795	0.349773	-2.41515	1.60137	1.06061
110	-0.856788	0.926684	-1.46571	3.2728	0.79825	-2.49908	-0.241039	2.12943	0.336988	-0.810971	-1.9582	1.27245	0.3261	-2.48935	1.61906	0.889767
110.5	-0.993911	0.994713	-1.34275	3.22001	0.782078	-2.3672	-0.0708748	1.73656	0.233786	-0.473856	-1.89797	1.26604	0.350437	-2.54115	1.59392	0.924357
111	-0.762293	1.0182	-1.23014	3.10637	0.742617	-2.3697	-0.136408	1.5615	0.304283	-0.184282	-1.95672	1.43176	0.372669	-2.73404	1.35553	0.774821
111.5	-0.697032	1.10377	-1.27925	3.17431	0.736907	-2.3594	-0.039001	1.45637	0.182972	-0.189895	-2.23605	1.47314	0.244571	-2.97062	1.17712	0.756775
112	-0.738782	1.40801	-1.3576	3.26762	0.809505	-2.30515	-0.140536	1.45888	0.119962	-0.342397	-2.12052	1.34444	0.217758	-2.9607	1.15317	0.869174
112.5	-0.892592	1.45436	-1.41419	3.22479	0.840728	-2.25204	-0.2432	1.26414	0.209967	-0.208677	-2.00581	1.46759	0.276268	-3.05675	1.14916	0.918469
113	-0.926357	1.34135	-1.306	3.17459	0.807015	-2.30277	-0.20083	1.41087	0.378322	-0.0982189	-2.01995	1.50134	0.260412	-3.12726	1.11384	1.04906
113.5	-0.948147	1.19271	-1.2827	2.98796	0.843529	-2.30565	-0.197611	1.2904	0.352189	-0.34386	-1.97931	1.56761	0.262696	-3.15006	1.15232	0.980085
114	-0.925743	1.01622	-1.22531	2.8385	0.799553	-2.361	-0.331793	1.26013	0.32751	-0.479509	-2.06066	1.53706	0.287516	-3.25631	1.19281	0.835531
114.5	-0.980625	1.08064	-1.33052	2.68315	0.892777	-2.34553	-0.582745	1.09959	0.276643	-0.466026	-2.11098	1.51707	0.300497	-3.20692	1.20569	0.566562
115	-0.967518	1.16957	-1.38991	2.60051	0.87574	-2.37038	-0.397874	1.06611	0.170984	-0.480355	-2.24838	1.44815	0.214674	-3.2992	1.13568	0.711528
115.5	-0.961114	1.07519	-1.32413	2.51547	0.858001	-2.37495	-0.178985	0.856484	0.318841	-0.67372	-2.2488	1.59603	0.0983295	-3.29505	1.07522	0.866338
116	-0.985197	1.18538	-1.25078	2.56229	0.893859	-2.40554	-0.0144362	0.621859	0.541252	-0.892938	-2.3422	1.61144	0.227574	-3.34019	1.04178	0.946269
116.5	-1.00471	1.20399	-1.24079	2.51732	0.878759	-2.34994	0.0705745	0.524494	0.534139	-0.746936	-2.27738	1.51907	0.266608	-3.48205	1.12031	1.14855
117	-0.981409	1.26571	-1.3515	2.36787	0.988404	-2.32258	0.104306	0.596489	0.574924	-0.828208	-2.31024	1.45745	0.13824	-3.5625	1.15951	1.29035
117.5	-1.00856	1.29127	-1.28614	2.34934	1.03656	-2.24964	0.0480746	0.597823	0.71011	-0.835707	-2.30771	1.39041	0.178176	-3.44635	1.08884	1.20927
118	-0.978661	1.39142	-1.28824	2.28046	1.08355	-2.26066	0.00870729	0.541935	0.708709	-0.827832	-2.35919	1.32735	0.0590618	-3.48222	0.938366	1.18025
118.5	-0.944085	1.37279	-1.31332	2.04828	1.11409	-2.32791	0.00333575	0.471562	0.382428	-0.789102	-2.21525	1.26699	-0.0686763	-3.47898	0.920167	1.05659
119	-0.952839	1.18496	-1.35505	1.99292	1.0869	-2.48808	-0.262056	0.497964	0.258864	-0.775846	-2.15148	1.40462	-0.205208	-3.48531	0.785298	1.10142
119.5	-1.00136	1.18978	-1.43007	1.78537	1.27921	-2.4366	-0.389591	0.408414	0.288751	-0.938259	-2.15391	1.39436	-0.0900783	-3.40276	0.685928	1.18261
120	-0.976593	1.33148	-1.29337	1.75246	1.27236	-2.32783	-0.468021	0.294838	0.266054	-1.04908	-2.03312	1.34445	-0.113252	-3.35611	0.636307	1.29958
120.5	-1.0458	1.38143	-1.22847	1.65405	1.30097	-2.28186	-0.707286	0.264855	0.20415	-1.03465	-1.96267	1.2855	-0.235314	-3.38892	0.543592	1.19378
121	-0.797833	1.32513	-1.17951	1.69062	1.41082	-2.29389	-0.801688	0.236193	0.153914	-0.962864	-1.90485	1.19833	-0.34075	-3.42853	0.497323	1.16802
121.5	-0.72534	1.14322	-1.17861	1.41172	1.45351	-2.30821	-0.795439	0.165798	0.311597	-0.994396	-1.77371	1.18346	-0.602693	-3.51698	0.490689	0.993092
122	-0.750677	0.991532	-1.09822	1.30555	1.48316	-2.30966	-0.986591	0.0435821	0.416933	-0.882935	-1.81923	1.07811	-0.615076	-3.55899	0.486192	0.802935
122.5	-0.681093	0.976541	-0.972037	1.32106	1.57437	-2.33917	-1.02307	0.0511283	0.399497	-0.75822	-1.77447	1.12446	-0.570088	-3.68565	0.561928	0.689901
123	-0.640008	0.936592	-0.973892	1.25388	1.62478	-2.32752	-0.901076	-0.0416809	0.648241	-0.681486	-1.62387	1.10632	-0.441634	-3.67367	0.517088	0.848934
123.5	-0.548449	1.11311	-0.90552	1.20868	1.68693	-2.2774	-0.825864	-0.201991	0.438845	-0.565414	-1.59806	1.04257	-0.4198	-3.60397	0.462385	1.0033
124	-0.423339	1.09732	-0.863239	1.00355	1.66735	-2.28001	-0.582328	-0.300939	0.396946	-0.281877	-1.54017	1.13491	-0.442177	-3.60022	0.22319	1.27763
124.5	-0.410128	0.729792	-0.743007	0.957762	1.56947	-2.14722	-0.416991	-0.440941	0.395027	-0.255967	-1.50551	1.00451	-0.393159	-3.55702	0.134418	1.60688
125	-0.235744	0.694115	-0.574158	0.876461	1.63938	-2.11064	-0.696349	-0.280498	0.43986	-0.111609	-1.51578	1.03536	-0.370367	-3.4589	0.0463919	1.58393
125.5	-0.0996382	0.755485	-0.526255	0.900319	1.6555	-2.08976	-0.78362	-0.286019	0.594601	-0.190897	-1.32355	0.973391	-0.377208	-3.45512	0.108023	1.54157
126	0.123813	0.755997	-0.448652	0.876332	1.71757	-2.09208	-0.887469	-0.36203	0.670829	-0.32239	-1.31781	0.878358	-0.393812	-3.38581	0.14209	1.61486
126.5	0.0231206	0.794302	-0.363414	0.691443	1.614	-1.97283	-0.857757	-0.512213	0.569942	-0.275645	-1.24498	0.943321	-0.321002	-3.41315	0.102037	1.75213
127	-0.0464309	0.918643	-0.259098	0.585984	1.58092	-2.02913	-0.686798	-0.438646	0.345454	-0.173308	-1.24892	0.954149	-0.366432	-3.37552	0.155037	1.63906
127.5	0.0447763	1.04212	-0.049368	0.608253	1.50287	-1.9014	-0.806049	-0.650751	0.425248	-0.451851	-1.30033	1.10749	-0.406577	-3.46923	0.2291	1.76636
128	0.0549567	0.907522	-0.0411483	0.548168	1.5421	-1.86031	-1.07063	-0.518145	0.417795	-0.612614	-1.23412	1.07589	-0.481993	-3.37076	0.286398	1.88792
128.5	-0.00294886	0.783435	0.0716268	0.373196	1.53142	-1.88466	-1.03201	-0.52855	0.422621	-0.994812	-1.29945	1.00677	-0.712844	-3.33047	0.113781	2.05915
129	0.00854846	0.662497	0.206652	0.255733	1.44544	-1.83767	-1.02748	-0.505389	0.0989673	-1.21179	-1.28456	1.03676	-0.662825	-3.27976	-0.00331677	2.31083
129.5	-0.00260339	0.604197	0.282067	0.260606	1.52817	-1.76785	-0.817196	-0.553356	-0.190069	-1.35571	-1.30429	0.966129	-0.634088	-3.2995	-0.267191	2.18675
130	0.182902	0.683393	0.24555	0.136048	1.46161	-1.72327	-0.947429	-0.570506	-0.211909	-1.42967	-1.24037	0.848239	-0.54922	-3.21057	-0.445839	1.96847
130.5	0.230646	0.578623	0.292102	0.154607	1.4629	-1.67728	-1.22864	-0.745777	-0.165773	-1.25652	-1.39464	0.829198	-0.358168	-3.34053	-0.427408	1.86179
131	0.214542	0.430781	0.473763	0.184687	1.4262	-1.62313	-1.34319	-0.746132	-0.0750677	-0.830574	-1.3924	0.891224	-0.16558	-3.2265	-0.499559	1.83698
131.5	0.265151	0.315693	0.525668	0.0515741	1.36478	-1.65842	-1.47305	-0.693933	-0.127346	-0.636515	-1.43487	0.706798	-0.0662607	-3.16789	-0.538648	1.90642
132	0.347163	0.48049	0.454607	-0.0743412	1.43916	-1.68793	-1.5303	-0.679781	0.0238798	-0.196098	-1.27558	0.857368	-0.0987279	-3.15165	-0.493022	2.17991
132.5	0.517934	0.452234	0.521275	-0.0914143	1.43721	-1.65931	-1.48914	-0.649155	0.201576	-0.0804154	-1.11973	0.983201	-0.211212	-3.18135	-0.383882	2.16742
133	0.370229	0.465555	0.5449	-0.154668	1.33601	-1.46296	-1.44664	-0.442975	0.284757	-0.123786	-1.01272	1.04912	-0.343504	-3.09218	-0.434514	2.14321
133.5	0.471037	0.284618	0.645849	-0.263491	1.43067	-1.51404	-1.4055	-0.39486	0.0351248	-0.105162	-0.910704	1.28569	-0.488615	-3.03802	-0.398415	2.22414
134	0.447112	0.181437	0.699567	-0.328389	1.209	-1.54619	-1.20963	-0.447194	-0.145609	-0.297714	-0.978027	1.21698	-0.544849	-2.87361	-0.26205	2.04919
134.5	0.451758	0.456125	0.803279	-0.475734	1.2651	-1.51159	-1.24475	-0.508257	-0.116039	-0.619452	-0.943055	0.991481	-0.547804	-2.75277	-0.247485	1.73291
135	0.422078	0.45787	0.826243	-0.51837	1.35887	-1.45742	-1.37486	-0.538626	0.0671788	-0.825697	-1.05488	0.927025	-0.502677	-2.74972	-0.376244	1.88081
135.5	0.301474	0.532456	0.966991	-0.424772	1.38951	-1.46722	-1.39313	-0.475437	0.133664	-0.981564	-1.11527	0.828844	-0.498822	-2.7796	-0.452897	2.00019
136	0.496488	0.41053	1.00242	-0.565469	1.34158	-1.37609	-1.24822	-0.380585	0.14326	-0.960985	-1.125	0.876858	-0.479636	-2.79319	-0.589269	2.17472
136.5	0.560848	0.364248	1.17751	-0.590793	1.294	-1.29692	-1.14845	-0.337776	0.0656722	-0.846538	-1.09044	0.882769	-0.599956	-2.71585	-0.496836	2.19102
137	0.607953	0.209937	1.3026	-0.690186	1.10768	-1.2223	-1.25716	-0.135513	0.0928139	-0.772548	-0.964649	0.886239	-0.678399	-2.57643	-0.322106	2.2366
137.5	0.590247	0.130263	1.32151	-0.69461	1.04276	-1.17348	-1.36689	-0.0226148	0.0739354	-0.838493	-0.942319	0.799754	-0.69212	-2.66198	-0.377533	2.1486
138	0.695499	0.205828	1.29304	-0.707658	1.00065	-1.17674	-1.19294	-0.0585674	-0.0234619	-0.56653	-0.840382	0.733436	-0.507229	-2.56105	-0.40946	1.99117
138.5	0.728017	0.251957	1.27275	-0.789383	1.04968	-1.17312	-1.23941	-0.103112	-0.0525876	-0.534086	-0.819647	0.595925	-0.606683	-2.53829	-0.547126	1.96627
139	0.732713	0.292408	1.41674	-0.859739	1.03755	-1.06186	-1.32449	-0.129159	0.0899964	-0.630923	-0.862573	0.567404	-0.521997	-2.63759	-0.622839	1.83159
139.5	0.696837	0.19919	1.36565	-0.773928	1.06201	-0.923818	-1.6627	-0.245819	0.141277	-0.49227	-0.824026	0.508906	-0.318907	-2.47486	-0.741485	1.80408
140	0.673589	0.0838123	1.29984	-0.810251	0.985488	-1.04424	-1.83933	-0.264536	0.120394	-0.489459	-0.687495	0.361901	-0.147245	-2.41257	-0.63871	1.97683
140.5	0.734052	0.140481	1.35999	-0.876325	1.03041	-1.01164	-1.97043	-0.191729	-0.0255786	-0.296206	-0.595366	0.321835	-0.149865	-2.37847	-0.594866	1.94203
141	0.773896	0.33726	1.47632	-0.938995	0.944043	-0.955611	-1.92625	-0.0968513	0.130824	-0.00129777	-0.539294	0.460064	-0.277588	-2.34857	-0.523319	1.88831
141.5	0.770885	0.390751	1.59468	-0.930987	0.990321	-0.89319	-1.87659	-0.172095	-0.135792	0.226284	-0.367476	0.508523	-0.295125	-2.20638	-0.46348	1.68227
142	0.710101	0.376758	1.77461	-0.949299	0.951898	-0.769345	-1.83436	-0.215976	-0.334448	0.13492	-0.408335	0.604638	-0.082406	-2.1444	-0.62033	1.45473
142.5	0.797638	0.505834	1.85143	-0.976001	0.901951	-0.68488	-1.70595	-0.101897	-0.359932	-0.000891206	-0.396851	0.55431	0.0754182	-2.02786	-0.650001	1.41708
143	0.850922	0.594519	1.60677	-0.961277	0.801418	-0.614901	-1.73998	-0.347186	-0.178913	0.06621	-0.32109	0.586795	0.0835468	-1.92878	-0.741404	1.65064
143.5	0.923353	0.850008	1.55099	-0.853696	0.688676	-0.628099	-1.66398	-0.390082	-0.159228	-0.0533431	-0.403182	0.467779	0.287063	-1.97653	-0.660617	1.62883
144	0.989161	0.989905	1.61392	-0.790278	0.6779	-0.645889	-1.49672	-0.294739	-0.109314	-0.0774965	-0.409373	0.319491	0.234288	-1.96017	-0.680892	1.84811
144.5	1.16274	0.645893	1.70713	-0.934903	0.725179	-0.519979	-1.31055	-0.275429	-0.208627	-0.0999233	-0.296038	0.423023	0.196458	-2.03075	-0.539301	2.1264
145	1.29716	0.614985	1.7891	-0.844968	0.57604	-0.49442	-1.40707	-0.196696	-0.254443	-0.174868	-0.304354	0.472834	0.322513	-1.98798	-0.751234	2.21649
145.5	1.37472	0.66424	1.84275	-0.846186	0.480426	-0.44944	-1.66232	-0.0767111	-0.333917	-0.314532	-0.389463	0.261008	0.300885	-1.99087	-0.849092	2.08185
146	1.33712	0.734414	1.86078	-0.842221	0.430512	-0.330136	-1.86899	0.0511175	-0.16783	-0.179319	-0.32173	0.153069	0.210208	-1.89987	-0.873701	1.91492
146.5	1.26817	0.874818	1.86562	-0.851531	0.509413	-0.207336	-2.02218	0.0360914	0.16993	-0.215101	-0.325994	0.172291	0.179585	-1.89148	-0.957834	2.00416
147	1.17152	0.879155	1.87183	-0.861439	0.481604	-0.160258	-1.93679	-0.0925878	0.214693	-0.337732	-0.415421	0.126133	0.16559	-1.9585	-0.948725	2.0521
147.5	1.46193	0.79165	1.90728	-0.724927	0.37524	-0.160341	-1.58561	-0.18902	0.114682	-0.54904	-0.433664	0.186062	0.132026	-2.02223	-0.813222	2.1703
148	1.29837	0.745861	1.77197	-0.760627	0.480601	-0.172983	-1.43189	-0.135325	0.0291244	-0.759686	-0.338	0.289112	0.0207336	-1.95632	-0.846597	2.17615
148.5	1.50083	0.647551	1.71045	-0.646855	0.387731	0.0301584	-1.37988	0.00601983	0.0428549	-0.977209	-0.407582	0.390465	-0.153583	-1.87766	-0.983471	2.34533
149	1.53322	0.689655	1.70949	-0.720435	0.438336	0.00780121	-1.16032	-0.035921	0.023782	-1.15568	-0.395979	0.267436	-0.237061	-1.87033	-0.913592	2.41516
149.5	1.4675	0.713315	1.76143	-0.711062	0.350079	0.0561115	-1.08439	-0.121614	-0.0211954	-1.16601	-0.33081	0.342689	-0.198241	-1.8957	-0.876164	2.26763
150	1.48486	0.840266	1.82067	-0.626572	0.338725	0.104417	-0.968541	-0.0698212	0.00868598	-1.03661	-0.243366	0.275819	-0.0913947	-1.88778	-0.953836	2.24322
150.5	1.52306	0.757697	1.92779	-0.499951	0.271739	0.0992681	-1.19702	-0.243646	-0.0498014	-0.883321	-0.234057	0.290048	0.121439	-1.93193	-0.813824	2.29661
151	1.5197	0.879561	1.93815	-0.361807	0.0407339	0.187683	-1.61398	-0.136095	-0.126138	-0.682274	-0.238941	0.283389	0.23287	-1.74372	-0.719846	2.05487
151.5	1.69076	1.00833	1.93979	-0.342298	-0.0451474	0.149179	-1.57363	-0.070923	-0.409884	-0.762875	-0.279238	0.293727	0.317197	-1.76749	-0.872348	2.01111
152	1.75437	1.11058	2.08466	-0.423617	-0.0549931	0.110939	-1.41538	-0.00618124	-0.574496	-0.92726	-0.248506	0.316611	0.320925	-1.85726	-0.761182	2.20762
152.5	1.8339	1.13741	2.03696	-0.262767	-0.0470263	0.222716	-1.3003	-0.00544613	-0.619045	-0.860862	-0.219838	0.304585	0.311325	-1.88701	-0.717471	2.30206
153	1.79246	1.09928	1.89144	-0.317544	-0.159522	0.168684	-1.04247	0.185311	-0.652451	-0.840625	-0.193342	0.277522	0.282323	-1.90506	-0.542251	2.23169
153.5	1.73276	1.00814	1.82247	-0.294974	-0.159291	0.107757	-0.860421	0.103562	-0.677528	-0.86848	-0.121763	0.310532	0.134807	-1.84525	-0.676035	2.20045
154	1.73423	0.947123	1.84871	-0.31786	-0.185927	0.0851949	-0.778392	0.107233	-0.321512	-0.968785	0.0303907	0.318225	0.17277	-1.75076	-0.868694	2.11543
154.5	1.62933	1.13623	1.87922	-0.387694	-0.184714	0.175485	-0.867002	0.132042	-0.066462	-0.82924	0.105625	0.254515	-0.0291885	-1.78154	-0.913075	1.83134
155	1.62262	1.11886	1.88644	-0.292965	-0.295912	0.332582	-0.833901	0.190471	0.0869243	-0.660729	0.14983	0.290739	-0.103855	-1.72818	-0.735599	2.01302
155.5	1.60691	0.876194	1.80087	-0.270477	-0.155445	0.286593	-0.933619	0.0915926	0.18344	-0.310803	0.0418709	0.288507	-0.124366	-1.66931	-0.614034	2.17378
156	1.70915	0.862083	1.85017	-0.256756	-0.254095	0.308729	-0.807419	0.0609255	0.0409729	-0.121225	0.138948	0.17147	-0.0996516	-1.67635	-0.485489	2.23397
156.5	1.66928	0.86851	1.96072	-0.325094	-0.189741	0.347834	-0.802101	0.195904	-0.13736	-0.0390561	0.0420131	0.116949	-0.016567	-1.66525	-0.290768	2.29197
157	1.63597	0.888229	2.00935	-0.382751	-0.159727	0.430214	-0.910543	0.166343	-0.0772049	-0.102049	0.188591	0.225636	-2.91208e-05	-1.59442	-0.228066	2.33729
157.5	1.66946	0.840715	1.83805	-0.404295	-0.209415	0.345934	-0.799489	0.0914103	-0.0182598	-0.310594	0.289165	0.269538	0.0918088	-1.62734	-0.107835	2.09157
158	1.60641	0.786083	1.82623	-0.366169	-0.101508	0.387348	-0.61596	-0.0627981	-0.166218	-0.504579	0.428128	0.286504	0.067264	-1.51222	0.0460335	1.98123
158.5	1.47958	0.784134	1.75251	-0.356957	-0.0195296	0.262859	-0.59792	-0.124212	-0.330428	-0.639082	0.450885	0.0923478	0.15269	-1.4267	0.0424028	1.88236
159	1.65288	0.784265	1.87098	-0.344681	-0.0180844	0.283622	-0.524276	-0.0508524	-0.221319	-0.781687	0.362223	-0.00634119	0.20888	-1.34455	0.0497743	1.79523
159.5	1.75951	0.718192	1.82823	-0.483915	0.0012619	0.314266	-0.423272	-0.149815	-0.0710284	-0.794445	0.396212	0.0491365	0.160218	-1.47334	-0.148362	1.65452
160	1.6689	0.696734	1.82233	-0.383747	0.0866598	0.295634	-0.218057	-0.156812	-0.192764	-0.843968	0.383811	0.067484	0.0393558	-1.50766	-0.264943	1.83382
160.5	1.78419	0.705681	1.85603	-0.548622	0.160917	0.310118	-0.414411	-0.0864226	-0.199694	-1.11782	0.298868	0.0162731	0.0401136	-1.57929	-0.34459	1.86618
161	1.9213	0.525939	1.96969	-0.539187	0.23603	0.295469	-0.429192	-0.010548	-0.0701829	-1.32497	0.441194	0.0291479	0.0339751	-1.60573	-0.224086	1.80319
161.5	1.87795	0.348373	1.9972	-0.40373	0.169038	0.263781	-0.572565	0.00692696	0.137273	-1.14438	0.670068	-0.147725	-0.00398164	-1.46455	-0.255498	1.67223
162	1.75442	0.102167	2.07922	-0.339084	0.172371	0.28123	-0.780506	0.0203002	-0.0836258	-0.990423	0.479648	-0.369868	-0.149382	-1.42138	-0.21814	1.46028
162.5	1.77138	0.0423516	1.96308	-0.489878	0.192709	0.306112	-0.824728	0.112331	-0.200721	-0.753512	0.618456	-0.308545	-0.279928	-1.45097	-0.204835	1.37722
163	1.81536	0.066152	2.00215	-0.527973	0.177207	0.265933	-0.951827	0.0242013	-0.0950744	-0.574444	0.560616	-0.301178	-0.425659	-1.44585	-0.219156	1.41446
163.5	1.96964	0.208937	2.03486	-0.35439	0.0088569	0.19586	-1.07958	-0.00897974	-0.0496653	-0.591076	0.381438	-0.324582	-0.393972	-1.52737	-0.442589	1.34582
164	1.8991	0.190679	2.01975	-0.329448	0.22426	0.194332	-0.918836	-0.0213686	0.0706635	-0.535096	0.15613	-0.421693	-0.449259	-1.52437	-0.343405	1.5264
164.5	1.96317	0.0457917	1.93899	-0.254724	0.216148	0.217625	-0.822618	-0.116404	0.103949	-0.480813	0.250522	-0.516726	-0.270441	-1.46888	-0.293293	1.74738
165	1.97542	-0.0993473	1.95493	-0.146946	0.374176	0.255601	-0.809236	-0.0776675	-0.125719	-0.592656	0.237617	-0.388417	-0.0838693	-1.52612	-0.483901	1.79644
165.5	2.06247	0.0565479	1.97532	-0.273926	0.308203	0.319822	-0.727936	-0.0170756	-0.284474	-0.652668	0.135607	-0.356387	-0.0304853	-1.62352	-0.636698	1.62614
166	2.02407	0.0249857	1.92644	-0.242771	0.403745	0.393543	-0.62532	0.0947104	-0.29366	-0.859814	0.192297	-0.341236	-0.116187	-1.76006	-0.573006	1.37715
166.5	2.01071	0.0542833	1.89841	-0.205159	0.38645	0.356254	-0.541802	-0.0558635	-0.201182	-1.08049	0.186185	-0.463168	-0.486461	-1.74887	-0.58584	1.4325
167	1.90329	0.0472289	1.88817	-0.148741	0.437456	0.433572	-0.569317	-0.168242	-0.0995758	-1.43127	0.210436	-0.530934	-0.537098	-1.81329	-0.414524	1.35791
167.5	1.74513	-0.0335079	1.87596	-0.0136702	0.410306	0.452893	-0.57786	-0.290548	-0.0057747	-1.47218	0.0822966	-0.538529	-0.557415	-1.78615	-0.377805	1.53016
168	1.76598	-0.108667	1.9416	-0.0200133	0.455237	0.407424	-0.629317	-0.205438	-0.197618	-1.24355	-0.0275083	-0.622013	-0.574739	-1.78538	-0.361063	1.59258
168.5	1.86977	-0.101575	1.97774	0.0136964	0.541285	0.44801	-0.503402	-0.134043	-0.271952	-1.19514	-0.00533118	-0.691888	-0.586103	-1.77676	-0.465999	1.47055
169	1.98155	-0.148925	2.13744	0.0071209	0.53175	0.437346	-0.498365	-0.296594	-0.46606	-1.15856	0.0275689	-0.633709	-0.534455	-1.71782	-0.507727	1.4825
169.5	2.09183	-0.239137	2.08561	-0.0687508	0.568382	0.471815	-0.254215	-0.280515	-0.421816	-1.07536	-0.119264	-0.591138	-0.574763	-1.533	-0.560774	1.25548
170	2.11773	-0.256998	2.08398	0.0133107	0.523298	0.481304	-0.241995	-0.244687	-0.202741	-0.953935	-0.162387	-0.588395	-0.54112	-1.47314	-0.485018	1.23715
170.5	2.03624	-0.212554	2.12305	-0.000101905	0.508688	0.435279	-0.302628	-0.360395	-0.18381	-0.533435	-0.251197	-0.611449	-0.411608	-1.43149	-0.432544	1.17859
171	2.10418	-0.214823	2.03972	0.0224717	0.608103	0.360414	-0.292317	-0.665575	-0.260502	-0.201903	-0.328654	-0.616678	-0.386926	-1.45908	-0.278862	0.931899
171.5	2.04439	-0.273682	1.78552	0.0910603	0.660839	0.455412	-0.210575	-0.640338	-0.366914	-0.124101	-0.409754	-0.612886	-0.493815	-1.50312	-0.129484	0.986104
172	2.15015	-0.0554776	1.89674	0.12963	0.76	0.603603	-0.165384	-0.569566	-0.603772	-0.222634	-0.467758	-0.682825	-0.337999	-1.46591	0.0299809	1.1306
172.5	2.12209	0.0568006	1.96027	0.166482	0.747558	0.594336	-0.224541	-0.620131	-0.554357	-0.33135	-0.475526	-0.712212	-0.319643	-1.51096	-0.123156	1.07683
173	2.13976	-0.0430151	1.85437	0.182656	0.789448	0.589043	-0.1329	-0.433227	-0.588158	-0.409125	-0.38401	-0.744623	-0.377238	-1.52499	0.0247958	1.0632
173.5	2.0003	-0.22815	1.92805	0.155014	0.803715	0.494663	-0.155427	-0.554748	-0.729723	-0.540194	-0.247551	-0.692552	-0.397258	-1.40055	0.129468	1.10076
174	2.05074	-0.329127	1.94502	0.20527	0.873609	0.459592	-0.144346	-0.408992	-0.796154	-0.305801	-0.351354	-0.603026	-0.42103	-1.10553	0.219895	0.985125
174.5	2.22362	0.0517319	1.92762	0.177209	0.953439	0.398862	-0.145078	-0.629471	-0.732516	-0.305803	-0.293757	-0.531783	-0.370551	-1.02609	0.152193	0.694571
175	2.11296	0.290616	1.94888	0.33333	0.870933	0.487387	-0.254674	-0.765846	-0.436957	-0.278276	-0.40623	-0.56281	-0.330201	-1.00835	0.0367309	0.827419
175.5	2.00716	0.192359	2.01851	0.201633	0.93019	0.573724	-0.300515	-0.992622	-0.320286	-0.279391	-0.354891	-0.635734	-0.419656	-0.911164	0.0151859	1.02135
176	2.05245	0.0637328	2.06162	0.231641	0.998346	0.526464	-0.299682	-0.910053	-0.368593	-0.2157	-0.281081	-0.675606	-0.495549	-0.993542	-0.179588	0.950975
176.5	2.14955	0.0698496	1.92349	0.188275	0.938802	0.486215	-0.175278	-0.836448	-0.516929	-0.362523	-0.198948	-0.722761	-0.592802	-0.947146	-0.144341	1.07896
177	2.10362	0.310896	1.75289	0.114013	0.930979	0.520413	0.0406103	-0.781496	-0.394011	-0.53473	-0.148073	-0.869305	-0.728739	-1.02528	-0.293303	1.11903
177.5	2.02313	0.226524	1.74031	0.0871259	0.909575	0.319333	0.216208	-0.802455	-0.043898	-0.614419	-0.203278	-0.845747	-0.706985	-1.03415	-0.536577	1.01927
178	2.05776	0.379202	1.77141	0.189011	0.989263	0.300261	0.335237	-0.957107	-0.255544	-0.477522	-0.436497	-0.87247	-0.670422	-0.992646	-0.433465	0.920649
178.5	1.99121	0.338351	1.75643	0.230116	1.02005	0.312147	-0.0270577	-0.988274	-0.282454	-0.518808	-0.37668	-0.942886	-0.718936	-1.00418	-0.482383	0.688896
179	2.16258	0.435702	1.77992	0.249685	1.09412	0.398853	-0.317934	-1.02261	-0.0877554	-0.577435	-0.511886	-1.04884	-0.663861	-0.987106	-0.288227	0.51706
179.5	2.09384	0.422943	1.74083	0.188184	1.14695	0.517007	-0.315264	-0.98283	-0.0130468	-0.805409	-0.483207	-1.07102	-0.668688	-0.959539	-0.269285	0.555671
180	2.12647	0.386656	1.71213	0.12695	1.35748	0.41015	-0.255768	-1.12169	0.0550627	-0.874172	-0.558094	-1.01207	-0.558188	-0.831139	-0.156557	0.53405
180.5	1.91649	0.427211	1.67444	0.142008	1.2043	0.411812	-0.142599	-1.00664	-0.0991137	-1.00668	-0.460096	-1.04754	-0.34421	-0.835445	-0.174983	0.474968
181	1.84819	0.636971	1.74183	0.19062	1.11509	0.450325	-0.0718189	-1.10166	-0.445001	-1.21454	-0.407896	-1.19299	-0.159067	-0.692621	-0.254367	0.467041
181.5	1.7821	0.53476	1.83967	0.240004	1.24075	0.481178	-0.0165595	-1.10572	-0.703082	-1.34614	-0.250518	-1.243	0.00736227	-0.577282	-0.489779	0.330724
182	1.76432	0.474582	1.73045	0.218477	1.26034	0.502897	-0.0853702	-0.95948	-0.759094	-1.47387	-0.271791	-1.18613	0.197024	-0.62035	-0.519196	0.136317
182.5	1.71257	0.530161	1.62048	0.170493	1.07059	0.444915	-0.228421	-0.968728	-0.628691	-1.25545	-0.426157	-1.2181	0.139375	-0.442276	-0.376574	0.166607
183	1.80598	0.56352	1.62734	0.13138	1.01887	0.453976	-0.349128	-1.03874	-0.77049	-1.04284	-0.336431	-1.18248	0.041967	-0.404587	-0.414548	0.145443
183.5	1.84091	0.845993	1.667	0.277906	0.971592	0.383559	-0.278352	-1.09074	-0.95292	-0.777326	-0.417103	-1.15564	0.0153383	-0.379261	-0.390943	0.119542
184	1.90305	0.888579	1.45654	0.375657	1.04811	0.451734	-0.0549677	-1.10198	-0.837478	-0.820277	-0.517727	-1.21399	0.146603	-0.254421	-0.196619	0.306351
184.5	1.7942	0.676265	1.28217	0.509614	1.11522	0.476532	0.0226565	-1.19961	-0.732473	-0.912677	-0.562557	-1.38565	0.201303	-0.154364	-0.132506	0.645802
185	1.81283	0.745131	1.20631	0.57186	1.18914	0.323421	-0.0133873	-1.13478	-0.575532	-0.717217	-0.588695	-1.34268	0.0346714	-0.202982	-0.195094	0.558088
185.5	1.80446	0.726279	1.19196	0.468956	1.10657	0.3509	-0.070505	-1.11023	-0.466469	-0.546726	-0.510433	-1.49551	-0.0458337	-0.189518	-0.0215701	0.321614
186	1.84422	0.646498	1.25623	0.447073	1.19158	0.448317	-0.189829	-1.08599	-0.467072	-0.536977	-0.442298	-1.42128	-0.0301705	-0.316848	0.0478743	0.212535
186.5	1.82568	0.759783	1.17529	0.491825	0.991815	0.36617	-0.0512859	-1.15294	-0.261729	-0.647804	-0.372414	-1.54425	0.0457718	-0.380979	0.0910744	0.103229
187	1.86053	0.761547	1.24119	0.570693	1.07585	0.383798	-0.115187	-1.32789	-0.215053	-0.728418	-0.33946	-1.5781	0.138263	-0.311832	0.172038	0.0426885
187.5	1.84825	0.953412	1.27104	0.718247	1.06549	0.586353	0.0382889	-1.4349	-0.244486	-0.610056	-0.537496	-1.334	0.263056	-0.299735	0.229911	0.205205
188	1.69838	0.889846	1.12858	0.646854	0.959154	0.540573	0.266383	-1.32853	-0.340411	-0.159172	-0.578747	-1.22375	0.405298	-0.186903	-0.0198255	0.314832
188.5	1.70768	0.822791	1.00668	0.622402	1.12007	0.552474	0.371466	-1.33369	-0.412643	0.0624577	-0.599317	-1.30691	0.68189	-0.142721	-0.138765	0.42478
189	1.67496	0.721685	0.926773	0.524724	1.04772	0.550675	0.159749	-1.35892	-0.548342	0.129761	-0.750284	-1.29765	0.693525	-0.0971136	0.0112916	0.430063
189.5	1.67333	0.682973	1.00476	0.609088	1.07332	0.435189	-0.111707	-1.40501	-0.513131	0.0324349	-0.759057	-1.42882	0.575106	-0.072332	0.135577	0.352518
190	1.73423	0.642416	0.927754	0.545529	1.10663	0.510358	-0.120889	-1.37107	-0.56624	-0.222612	-0.568675	-1.51442	0.466583	-0.100945	0.166375	0.175502
190.5	1.60924	0.694572	0.821979	0.63075	1.05161	0.553067	-0.0816614	-1.55585	-0.663252	-0.552858	-0.548254	-1.58223	0.482685	-0.195557	0.19414	0.114757
191	1.49363	0.820913	0.814457	0.555543	0.988854	0.639184	-0.129594	-1.59436	-0.507792	-0.594671	-0.583668	-1.59923	0.676463	-0.22956	0.152021	-0.0962907
191.5	1.44424	0.820509	0.645047	0.688812	1.09731	0.696616	-0.140791	-1.5853	-0.436717	-0.521407	-0.612837	-1.37265	0.811434	-0.177331	0.0986099	-0.0290462
192	1.41262	1.00779	0.724753	0.568203	1.12229	0.716367	-0.182443	-1.53868	-0.283794	-0.458367	-0.616019	-1.17272	0.880893	-0.115121	0.0799501	0.0960624
192.5	1.39648	1.10166	0.761057	0.610577	1.10675	0.590873	-0.208848	-1.42657	-0.513941	-0.397775	-0.679152	-1.11732	0.951183	-0.216979	-0.178524	-0.0216591
193	1.25511	1.0342	0.623	0.483528	1.06889	0.687216	-0.0502117	-1.29313	-0.45341	-0.470925	-0.52214	-1.04031	0.917685	-0.366747	-0.209718	-0.0906626
193.5	1.23442	0.649017	0.577725	0.401177	1.11296	0.661118	-0.0332398	-1.25053	-0.201363	-0.521934	-0.441462	-1.02123	0.973145	-0.111441	-0.222785	-0.0311226
194	1.20713	0.365892	0.534118	0.431464	0.954497	0.710193	-0.0662561	-1.29093	-0.118406	-0.453182	-0.440331	-1.03673	1.01553	0.0535493	-0.302836	-0.123628
194.5	1.16865	0.77826	0.395306	0.374816	1.10207	0.669251	-0.0489819	-1.36174	-0.391239	-0.34451	-0.612688	-0.995754	1.08199	-0.0133407	-0.303622	-0.465808
195	1.0348	0.795149	0.373567	0.471267	1.12708	0.555129	-0.029164	-1.4651	-0.555924	-0.156447	-0.845245	-0.987341	0.979276	-0.0610098	-0.151054	-0.360972
195.5	1.01541	0.699012	0.414264	0.631963	0.980646	0.615311	-0.0111376	-1.65759	-0.565567	0.00435365	-0.935733	-1.0256	0.894838	-0.167632	-0.0350235	-0.195868
196	1.00289	0.651445	0.462799	0.640973	0.988745	0.510609	0.0854412	-1.69187	-0.337954	0.130655	-0.943644	-0.968994	0.956266	-0.123486	0.140016	-0.050752
196.5	0.841667	0.553618	0.392865	0.573687	1.11392	0.510319	0.255992	-1.50986	-0.194041	0.403103	-0.893566	-1.00122	0.91499	-0.145633	0.297829	0.0161107
197	0.806359	0.518415	0.316308	0.472931	0.986324	0.585562	0.397786	-1.27535	-0.197123	0.460062	-0.815967	-1.02695	0.940027	-0.0735649	0.196081	0.00743537
197.5	0.824172	0.623075	0.305168	0.523266	1.16123	0.529618	0.342576	-1.2441	-0.222621	0.225683	-0.815592	-1.10656	0.923752	0.0462231	0.0748738	-0.022934
198	0.774672	0.597133	0.279844	0.465322	1.07568	0.447157	0.223342	-1.2252	-0.0692289	0.419866	-0.83043	-1.12886	0.998506	0.0494085	-0.0650076	-0.099943
198.5	0.930197	0.54451	0.369388	0.412282	1.09961	0.511002	-0.189237	-1.25413	-0.0863834	0.587558	-0.81454	-1.06768	1.05515	0.0878324	-0.10617	-0.349042
199	0.935615	0.541693	0.461861	0.488355	1.12569	0.509582	-0.402102	-1.24835	-0.190644	0.416415	-0.865843	-0.903062	1.02905	0.107378	0.0285747	-0.441007
199.5	0.844205	0.695846	0.368746	0.545384	1.0806	0.500701	-0.390735	-1.43376	-0.384961	0.152409	-0.901561	-0.872093	1.0806	0.165792	0.0113489	-0.469969
200	0.796967	0.739346	0.492662	0.682592	1.0358	0.511768	-0.436849	-1.34562	-0.531117	-0.123165	-1.07062	-0.840701	1.12436	0.266417	0.0441079	-0.438687
200.5	0.71663	0.6425	0.457019	0.527387	1.12037	0.474675	-0.487111	-1.28716	-0.586682	-0.436429	-1.17997	-0.825562	0.911074	0.29216	0.0278124	-0.427061
201	0.812795	0.566354	0.38477	0.566762	1.01695	0.551784	-0.407065	-1.27632	-0.60364	-0.599995	-1.07107	-0.944924	0.868699	0.340543	-0.0812082	-0.381466
201.5	0.662555	0.358698	0.329057	0.745939	1.17434	0.548477	-0.506034	-1.26282	-0.470562	-0.775574	-0.905816	-0.846627	0.86863	0.290618	-0.168038	-0.570802
202	0.75704	0.272086	0.392323	0.77919	1.25696	0.606797	-0.508622	-1.252	-0.296423	-0.731348	-0.957136	-0.826734	0.778108	0.278349	-0.017797	-0.807088
202.5	0.767343	0.321755	0.601034	0.909374	1.16464	0.571183	-0.478491	-1.34024	-0.317517	-0.74829	-0.972766	-0.650456	0.712869	0.395422	-0.0918537	-0.890866
203	0.712119	0.410539	0.553901	0.870376	1.25545	0.490377	-0.578166	-1.4518	-0.404176	-0.546452	-0.890283	-0.688171	0.691668	0.374716	0.0541102	-0.754117
203.5	0.637812	0.576107	0.527444	0.960877	1.26488	0.544185	-0.697233	-1.30854	-0.667921	-0.344051	-0.763926	-0.814331	0.655851	0.379207	0.186797	-0.709877
204	0.711893	0.674756	0.556839	1.00711	1.30503	0.588983	-0.535154	-1.19386	-0.641389	-0.247282	-0.684879	-0.786211	0.715567	0.435343	0.075678	-0.525162
204.5	0.728229	0.541861	0.631644	1.12967	1.29839	0.455438	-0.431525	-1.07666	-0.860087	0.0207478	-0.62189	-0.758457	0.663331	0.330491	0.276704	-0.189948
205	0.693	0.476244	0.565037	1.11031	1.30945	0.567387	-0.390069	-0.913139	-0.708012	0.393292	-0.772716	-0.684619	0.510514	0.321369	0.216535	-0.214189
205.5	0.681004	0.578691	0.539352	1.03221	1.32016	0.607204	-0.268429	-0.898773	-0.67755	0.51643	-0.782962	-0.559578	0.559887	0.140939	0.224106	-0.254915
206	0.716256	0.520514	0.499735	1.24687	1.3559	0.675334	-0.53314	-0.867063	-0.592469	0.805846	-0.783875	-0.425632	0.531505	0.196588	0.226124	-0.392265
206.5	0.6839	0.510256	0.572914	1.24596	1.53702	0.628919	-0.502385	-1.03557	-0.671238	0.756052	-0.817268	-0.526472	0.731379	0.29296	0.231112	-0.358758
207	0.712907	0.660688	0.502981	1.31125	1.41101	0.671609	-0.510635	-1.10932	-0.779705	0.534347	-0.951691	-0.4111	0.856955	0.219077	0.184425	-0.411374
207.5	0.778206	0.869977	0.603687	1.40585	1.30651	0.659842	-0.47747	-1.18913	-0.8085	0.325628	-0.945485	-0.46841	0.913796	0.32511	0.279512	-0.233409
208	0.843875	0.846456	0.574351	1.38983	1.38833	0.665062	-0.448313	-1.12017	-0.819864	0.240626	-0.860822	-0.424569	0.835636	0.255777	0.298295	-0.209925
208.5	0.756089	0.846357	0.547393	1.37034	1.33256	0.639533	-0.421822	-1.09536	-0.933228	0.0923795	-1.03198	-0.326891	0.753025	0.256597	0.255993	-0.0794175
209	0.675232	0.777216	0.491313	1.48921	1.30408	0.643185	-0.330282	-0.938137	-1.02522	-0.122886	-1.00366	-0.450387	0.737145	0.262902	0.463722	0.105159
209.5	0.687036	0.83764	0.441891	1.49753	1.38297	0.513502	-0.537025	-0.825308	-1.10399	-0.136328	-1.06627	-0.363765	0.814376	0.173969	0.550213	-0.0696213
210	0.610943	0.948915	0.436306	1.44786	1.37535	0.665754	-0.546334	-0.889928	-0.882715	-0.0397223	-0.965289	-0.291042	0.906036	0.319817	0.53402	-0.260625
210.5	0.688626	1.10157	0.556338	1.5217	1.26367	0.746452	-0.561968	-1.05637	-0.851496	0.106032	-0.888691	-0.258173	0.936496	0.200377	0.438383	-0.166397
211	0.513124	1.10629	0.53093	1.57616	1.29756	0.618682	-0.493171	-0.887971	-0.978732	0.151605	-0.99751	-0.193001	1.01067	0.150732	0.471841	-0.378489
211.5	0.525923	1.19133	0.533152	1.75111	1.29718	0.776442	-0.538627	-0.831255	-0.972615	0.00360453	-1.08621	-0.0898155	0.929938	0.11493	0.572507	-0.43926
212	0.631408	1.24124	0.441243	1.7381	1.35887	0.792845	-0.349951	-0.764379	-0.855413	0.145989	-1.06546	-0.0712709	0.690902	0.239094	0.579543	-0.220484
212.5	0.64722	1.41705	0.448839	1.77105	1.31339	0.636423	-0.338433	-0.832944	-0.835661	0.190443	-0.996454	0.025237	0.66127	0.315563	0.335201	-0.247665
213	0.731722	1.45303	0.449382	1.79896	1.25211	0.674801	-0.494509	-0.674558	-0.885743	-0.0447654	-0.847001	-0.0416985	0.626883	0.48722	0.246345	-0.317748
213.5	0.743848	1.27055	0.44908	1.82335	1.23822	0.718642	-0.509945	-0.854287	-0.981081	0.00823391	-0.79398	-0.168358	0.488542	0.450849	0.0636749	-0.199919
214	0.87964	1.17455	0.414661	1.78644	1.26057	0.616432	-0.363645	-0.910848	-0.947441	0.10456	-0.786064	-0.109088	0.494452	0.47328	0.148852	-0.251288
214.5	0.8884	1.52057	0.500022	1.86027	1.20277	0.720264	-0.488495	-0.966369	-0.904701	-0.017939	-0.760268	-0.244693	0.685758	0.583935	0.099761	-0.477928
215	0.849825	1.66938	0.428119	1.87725	1.16095	0.649298	-0.475469	-0.946651	-0.697933	-0.406168	-0.845731	-0.33148	0.716678	0.544526	0.0345078	-0.415114
215.5	0.814426	1.44591	0.411044	1.98589	1.15487	0.78641	-0.689674	-0.970518	-0.66519	-0.609031	-0.795387	-0.286961	0.870676	0.47758	0.113244	-0.289548
216	0.804053	1.38245	0.331853	2.04087	1.2005	0.862961	-0.755785	-0.87159	-0.514324	-0.756344	-0.844469	-0.31145	0.942884	0.478118	0.206589	-0.128597
216.5	0.674855	1.34524	0.404537	1.93232	1.26056	0.801192	-0.813464	-0.647281	-0.408041	-0.803171	-0.915856	-0.180984	1.1014	0.596937	0.314306	0.0474564
217	0.604084	1.24557	0.465675	2.08191	1.25738	0.776605	-0.851882	-0.453172	-0.247288	-0.830381	-0.842558	-0.0973485	1.17653	0.437089	0.281975	0.057732
217.5	0.63888	1.34439	0.482524	2.09395	1.26928	0.724457	-0.768874	-0.497756	-0.32278	-0.642818	-0.729594	-0.0668826	1.18853	0.447294	0.21144	-0.0877214
218	0.658013	1.43128	0.494666	2.11498	1.42344	0.601476	-0.709855	-0.630942	-0.456542	-0.529221	-0.629986	-0.110352	1.20689	0.441531	0.262428	-0.268366
218.5	0.702155	1.46283	0.429036	2.03405	1.45479	0.573946	-0.717805	-0.659879	-0.78649	-0.32155	-0.482445	-0.305203	1.10438	0.37902	0.333151	-0.336144
219	0.746366	1.53934	0.517772	2.01598	1.32541	0.573583	-0.470243	-0.559202	-0.95604	-0.328943	-0.417216	-0.317985	0.867808	0.325793	0.344878	-0.435002
219.5	0.771839	1.47872	0.535338	1.95333	1.33095	0.612112	-0.504504	-0.699938	-0.999565	-0.165104	-0.390153	-0.452444	0.697368	0.40894	0.442306	-0.294811
220	0.793108	1.53375	0.571504	2.06421	1.20961	0.541605	-0.420358	-0.702486	-1.04634	-0.0582935	-0.627288	-0.368172	0.645991	0.497932	0.364469	-0.321398
220.5	0.685021	1.39928	0.592779	2.09011	1.22273	0.540275	-0.397984	-0.505809	-0.988407	-0.179956	-0.504339	-0.357992	0.504177	0.520945	0.23919	-0.309581
221	0.727581	1.38844	0.458578	2.1054	1.2048	0.437391	-0.310334	-0.47808	-0.853261	-0.407268	-0.408608	-0.202602	0.429541	0.491718	0.216613	-0.337254
221.5	0.805164	1.34142	0.562164	2.21255	1.20644	0.362843	-0.261006	-0.571353	-0.612253	-0.446363	-0.264028	-0.0633897	0.548062	0.412774	0.276991	-0.463344
222	0.814926	1.28567	0.715892	2.269	1.23495	0.359677	-0.291381	-0.53918	-0.547534	-0.303532	-0.321965	0.035016	0.662371	0.390739	0.27303	-0.619142
222.5	0.935574	1.09305	0.628832	2.1303	1.37002	0.333621	-0.217097	-0.501534	-0.642467	-0.193048	-0.39085	-0.0459804	0.838865	0.41981	0.27604	-0.584526
223	0.892314	1.01025	0.464657	2.0987	1.44354	0.410197	-0.0977977	-0.5569	-0.580819	-0.231099	-0.414531	-0.0478887	0.825039	0.570781	0.268093	-0.454032
223.5	0.942651	1.30373	0.462966	2.18448	1.39026	0.334002	-0.045804	-0.559932	-0.66155	-0.0814151	-0.378879	-0.0801933	0.933751	0.595136	0.268218	-0.432563
224	1.03048	1.50744	0.53084	2.30301	1.43982	0.262589	-0.1452	-0.475094	-0.896509	-0.00284862	-0.560857	-0.246612	0.929953	0.401955	0.189787	-0.219358
224.5	1.11511	1.29857	0.591192	2.34067	1.49586	0.29415	-0.238728	-0.460322	-0.938122	0.056904	-0.433962	-0.239798	0.851458	0.403663	0.262125	0.0557461
225	1.04864	1.34985	0.587652	2.31217	1.58216	0.18754	-0.331928	-0.464334	-0.876745	-0.121383	-0.363468	-0.219791	0.802533	0.325967	0.209362	-0.156529
225.5	1.05708	1.37468	0.521392	2.30396	1.41348	0.24881	-0.232958	-0.337097	-0.776625	-0.304113	-0.381359	-0.126652	0.801218	0.286503	0.420967	-0.253804
226	1.05019	1.34134	0.539097	2.38523	1.41901	0.242497	-0.519802	-0.328073	-0.878497	-0.270636	-0.303325	-0.295438	0.693329	0.376904	0.562542	-0.287021
226.5	1.15993	1.2883	0.623858	2.34873	1.3587	0.250071	-0.730479	-0.438999	-1.02499	0.154636	-0.08855	-0.239948	0.628543	0.492417	0.699206	-0.30084
227	1.19785	1.30331	0.709299	2.33594	1.41952	0.246642	-0.734502	-0.46096	-1.06887	0.259191	-0.147031	-0.163416	0.649753	0.393762	0.70618	-0.249531
227.5	1.27851	1.37727	0.602161	2.342	1.47419	0.229252	-0.679145	-0.507988	-1.08023	0.0922896	-0.259132	-0.184293	0.765172	0.328509	0.539926	-0.0394524
228	1.26249	1.30412	0.738183	2.38434	1.52908	0.301587	-0.689934	-0.362085	-1.063	0.0346934	-0.244942	-0.0664732	0.592382	0.204276	0.518072	0.00895183
228.5	1.31544	1.17795	0.726749	2.46878	1.45269	0.314917	-0.5058	-0.318332	-0.822081	0.0789865	-0.295954	0.10815	0.597695	0.210405	0.448227	0.151238
229	1.4534	1.18109	0.755334	2.57892	1.50252	0.215626	-0.354498	-0.354706	-0.702954	0.15169	-0.314094	0.16049	0.505287	0.109162	0.609878	0.269626
229.5	1.41711	1.19367	0.736297	2.58881	1.52013	0.167703	-0.394318	-0.236487	-0.661525	0.199726	-0.336977	0.275762	0.404705	0.0778213	0.824855	0.132839
230	1.42404	1.06066	0.729178	2.56004	1.50737	0.113255	-0.602718	-0.145846	-0.729381	0.480718	-0.221211	0.503572	0.429783	0.0686197	0.85236	0.0681413
230.5	1.64018	0.83246	0.812	2.51189	1.49205	0.154075	-0.547738	-0.29553	-0.961451	0.488777	-0.102875	0.507911	0.46175	0.0406499	1.0895	-0.032978
231	1.64478	0.798479	0.89687	2.59137	1.60795	0.191254	-0.407188	-0.22813	-1.22615	0.409144	-0.146345	0.663248	0.463179	0.0496574	1.15343	-0.158305
231.5	1.62725	0.878844	0.906436	2.58409	1.46495	0.121901	-0.351632	-0.254112	-1.26535	0.287258	-0.107791	0.525574	0.568251	0.0170583	1.13589	-0.118647
232	1.64827	0.995592	0.901093	2.68679	1.53905	0.0688205	-0.168789	-0.349887	-1.21978	0.110207	-0.0889026	0.407577	0.601015	-0.204507	0.990688	0.0352873
232.5	1.56555	0.959862	0.912677	2.76638	1.55866	0.0542217	0.0159519	-0.513579	-0.960328	0.0745445	-0.0100687	0.25374	0.498296	-0.151066	0.902802	-0.0373171
233	1.36986	0.966955	0.776948	2.80182	1.51015	0.0637435	0.189452	-0.486767	-0.785673	0.181111	-0.0880023	0.291495	0.393991	-0.194097	0.944703	-0.127325
233.5	1.42266	0.672667	0.871257	2.81121	1.51265	0.119294	0.285846	-0.527807	-0.645913	0.182258	-0.120632	0.28113	0.448409	-0.133144	0.975403	-0.0429852
234	1.45482	0.587442	1.05587	2.67428	1.4735	0.0221463	0.461866	-0.515028	-0.56288	0.0255132	-0.0984159	0.38829	0.56161	0.0347804	1.07547	-0.180761
234.5	1.36497	0.74061	1.00072	2.62197	1.40165	0.083127	0.438623	-0.562533	-0.496109	-0.282031	-0.262466	0.513988	0.654395	0.0107888	1.04942	-0.376626
235	1.4373	0.822004	1.11365	2.73989	1.46184	-0.124427	0.221879	-0.562651	-0.537485	-0.305552	-0.286622	0.464337	0.639681	0.257827	1.05234	-0.333112
235.5	1.51388	0.770145	1.14765	2.80987	1.47621	-0.116382	-0.02591	-0.623613	-0.640545	-0.112997	-0.311658	0.431162	0.471728	0.277984	1.02329	-0.0825517
236	1.6138	0.782316	1.24	2.79721	1.49693	-0.194232	0.0457044	-0.462204	-0.668218	0.138929	-0.302239	0.537979	0.38718	0.117386	1.02007	0.132348
236.5	1.51176	0.764283	1.29183	2.80548	1.56708	-0.150505	0.147043	-0.355566	-0.600367	0.218264	-0.315593	0.45505	0.335763	0.084363	1.08972	0.180791
237	1.35535	0.703373	1.27413	2.83472	1.60504	-0.124384	0.0329021	-0.26674	-0.677511	0.0477783	-0.182788	0.401793	0.354	0.119223	1.1713	0.267774
237.5	1.53269	0.549347	1.22526	2.70836	1.63571	-0.178966	0.110564	-0.328738	-0.817045	-0.200746	-0.111532	0.386495	0.438946	0.0947524	1.17475	0.295628
238	1.46837	0.500923	1.1761	2.71245	1.47675	-0.271334	0.386238	-0.334854	-0.927652	-0.58899	-0.180809	0.23633	0.605705	0.195932	1.05439	-0.000497172
238.5	1.40455	0.467321	1.12812	2.74767	1.54928	-0.100749	0.236223	-0.408911	-1.27562	-0.675104	-0.0784381	0.284045	0.663898	0.0815295	1.11702	-0.0463161
239	1.39255	0.720233	1.20694	2.68209	1.46514	-0.208518	0.0806673	-0.200691	-1.14814	-0.71712	-0.101591	0.378167	0.623685	0.117957	1.12276	-0.143777
239.5	1.53508	0.825443	1.20029	2.60222	1.47358	-0.276536	-0.0082451	-0.269815	-1.00196	-0.850105	-0.0656279	0.337067	0.542033	0.123457	1.12764	-0.0860726
240	1.59117	0.906474	1.13609	2.68614	1.50148	-0.266131	0.0664732	-0.454311	-0.891002	-0.768797	-0.218336	0.359741	0.503303	0.173324	1.19823	-0.116078
240.5	1.59761	0.934763	0.938008	2.52612	1.51868	-0.26488	0.0281495	-0.476774	-0.973868	-0.649643	-0.0659817	0.274295	0.517976	0.12418	1.11501	-0.159648
241	1.64504	1.0019	1.06092	2.56332	1.43378	-0.219571	-0.058076	-0.345805	-1.2256	-0.749438	0.0796362	0.259916	0.483662	0.0955378	0.975004	-0.186985
241.5	1.67523	0.918321	1.12624	2.48804	1.40555	-0.160854	-0.165556	-0.394378	-1.18894	-0.484349	0.0644428	0.448392	0.532353	0.141706	0.968676	-0.24558
242	1.7725	0.911145	1.11238	2.41592	1.46528	-0.185541	-0.0363128	-0.303254	-0.997965	-0.33339	0.0329444	0.62365	0.694115	0.133758	1.03959	-0.41479
242.5	1.8063	0.652467	1.06175	2.52304	1.56519	-0.158372	-0.0238019	-0.286291	-0.835677	-0.147029	-0.104318	0.660633	0.891049	0.192115	1.1915	-0.510274
243	1.89883	0.73444	1.01677	2.47362	1.61065	-0.181225	-0.189424	-0.424483	-0.754877	0.0630252	-0.124155	0.60272	0.914139	0.19957	1.12312	-0.481441
243.5	1.78748	1.00654	1.02521	2.51336	1.48291	-0.137491	-0.231517	-0.448861	-0.728172	0.0479779	-0.207748	0.651176	0.986903	0.227812	1.23595	-0.487685
244	1.85372	0.985125	1.13903	2.56206	1.54439	-0.171973	-0.288801	-0.435324	-0.584654	-0.152562	-0.139954	0.461799	0.856758	0.331597	1.14567	-0.253729
244.5	1.90065	0.80501	1.03248	2.39457	1.57222	-0.123448	-0.208669	-0.47799	-0.410211	-0.495681	-0.0533281	0.370229	0.786723	0.315007	1.24479	0.186837
245	1.94671	0.792715	1.10267	2.5112	1.6118	-0.0552523	-0.329883	-0.282322	-0.470659	-0.57149	-0.0278422	0.306421	0.718711	0.348244	1.15446	0.088668
245.5	1.94278	0.823238	1.10538	2.64852	1.61978	-0.0203746	-0.440172	-0.24631	-0.721531	-0.555019	-0.0553012	0.255802	0.714251	0.27077	1.12145	-0.127415
246	1.90856	0.968373	1.18686	2.53154	1.63456	-0.0727372	-0.551957	-0.17208	-0.758017	-0.479415	-0.0198854	0.263181	0.658968	0.171011	1.28409	-0.264805
246.5	2.04042	1.04108	1.06857	2.69073	1.56845	-0.0434389	-0.342349	-0.197824	-0.82368	-0.589771	0.14676	0.349631	0.634252	0.168141	1.11498	-0.180515
247	2.02576	1.05588	1.13812	2.67924	1.51433	0.00509254	-0.153884	-0.240391	-0.864591	-0.760636	0.218839	0.478838	0.635349	0.173506	1.06189	-0.274604
247.5	2.05799	1.01737	1.04386	2.67887	1.48588	0.0289276	-0.000920827	-0.287681	-0.60524	-0.638566	0.115133	0.577197	0.807038	0.216263	1.0653	-0.0365023
248	2.03887	0.941568	1.02827	2.76196	1.51645	0.133365	0.142345	-0.16462	-0.397483	-0.380076	0.160845	0.775579	0.939521	0.139034	1.20761	0.113798
248.5	2.19886	0.980495	1.08525	2.799	1.35966	0.0511617	0.283998	-0.199985	-0.463361	-0.247076	0.153746	0.820064	0.960712	0.0824999	1.28711	0.24675
249	2.19787	1.07827	1.11275	2.92967	1.36044	0.0491332	0.0554725	-0.0090273	-0.634361	0.0623827	0.142825	0.944566	1.1148	0.0722559	1.34162	0.290155
249.5	2.09105	1.18553	0.954897	2.83113	1.42916	0.135724	-0.0879255	0.186143	-0.576763	-0.0669599	0.162008	0.971026	1.18866	0.159097	1.21288	0.142747
250	2.05728	1.20618	1.00088	2.93571	1.35775	0.067407	-0.192268	0.218137	-0.400245	-0.198805	0.295342	0.976789	1.18591	0.0796233	1.20009	0.0495854
250.5	2.06857	1.3128	1.11773	2.86646	1.31753	0.0871535	-0.173433	0.129288	-0.449606	-0.285216	0.26308	0.921698	1.07451	0.0877182	1.21871	-0.166494
251	2.08381	1.35036	1.1717	2.9731	1.32179	0.127342	-0.0497315	0.0531191	-0.565132	-0.131534	0.300754	0.838716	0.971686	0.161822	1.20878	-0.294311
251.5	1.96851	1.45369	1.24132	2.90078	1.3548	0.157474	-0.0500312	-0.0251427	-0.777309	-0.216475	0.204847	0.705801	0.921113	0.239265	0.99379	-0.198237
252	1.93498	1.57113	1.09135	2.89132	1.32841	0.0993576	-0.000955248	0.0478099	-0.91431	-0.195934	0.175048	0.659641	0.720991	0.242794	0.980422	0.0368388
252.5	1.80623	1.45862	0.988147	2.94668	1.34917	0.154971	-0.124871	0.0641975	-0.694668	-0.271254	0.125439	0.719944	0.64812	0.223999	1.01346	0.0600557
253	1.69332	1.32509	0.987995	2.91681	1.29375	0.171417	0.0276465	0.211264	-0.589354	-0.454396	0.144014	0.902587	0.634926	0.244557	1.12883	0.102945
253.5	1.64141	1.1197	1.06277	2.90786	1.32545	0.258286	0.2596	0.281711	-0.614479	-0.514147	0.27525	0.814822	0.867107	0.263818	1.11187	0.243144
254	1.83454	1.14179	0.992524	2.92959	1.21384	0.313176	0.246149	0.329335	-0.485279	-0.30524	0.365262	0.864885	1.00418	0.229545	1.06177	0.163206
254.5	1.79591	1.61528	0.894903	3.02161	1.21566	0.292029	0.440323	0.319087	-0.445836	-0.139165	0.349359	0.963807	0.975077	0.24568	0.877228	-0.205234
255	1.88057	1.65946	0.866476	3.04611	1.20475	0.353937	0.439839	0.290377	-0.368506	-0.11407	0.0764023	1.00394	0.966199	0.286328	0.770029	0.0671824
255.5	1.92861	1.53602	0.842129	3.05144	1.05633	0.276148	0.255629	0.244447	-0.341524	-0.0511301	0.258802	1.02193	0.90961	0.226877	0.76249	0.182455
256	2.04285	1.62916	1.02188	3.17021	1.15383	0.182775	0.0843042	0.201379	-0.228789	-0.012962	0.0467751	0.978073	0.998324	0.322319	0.713724	0.340294
256.5	2.14147	1.57764	0.990357	3.15533	1.05618	0.21886	-1.76375e-05	0.38709	-0.417312	-0.118157	0.0803298	0.850982	0.979096	0.35933	0.726335	0.35615
257	2.13158	1.52431	0.968415	3.05366	1.18117	0.291307	-0.120533	0.508306	-0.527886	-0.297377	0.150219	0.840117	0.812621	0.4023	0.842682	0.485928
257.5	2.07951	1.58503	0.936985	2.92169	1.18938	0.307234	-0.0627352	0.570008	-0.4399	-0.579601	0.247668	0.786269	0.803475	0.391208	0.90203	0.345283
258	2.12451	1.67064	0.994108	3.09523	1.29228	0.255764	-0.0417759	0.509662	-0.516215	-0.83238	0.343705	0.93026	0.841594	0.3974	0.920895	0.133273
258.5	2.00573	1.57353	0.930197	2.97683	1.34414	0.308821	0.0535115	0.548666	-0.642498	-0.921367	0.333874	0.970989	0.983213	0.462516	0.991767	0.00335686
259	2.05835	1.49576	0.935779	2.94829	1.19856	0.233149	0.0378622	0.628403	-0.657282	-0.798574	0.181375	1.01328	0.984129	0.508883	0.98268	-0.0548222
259.5	1.98868	1.32237	0.988529	3.07429	1.1896	0.189429	-0.0188945	0.504524	-0.590382	-0.601754	0.104277	1.01388	1.0158	0.527547	0.957351	0.004898
260	2.02413	1.33477	0.961307	3.15308	1.28825	0.285283	-0.198101	0.612504	-0.351401	-0.413081	0.0242724	0.95726	1.08772	0.601461	0.866375	0.0350029
260.5	2.06424	1.39207	0.959492	3.11995	1.39609	0.257108	-0.121257	0.763611	-0.253737	-0.356051	-0.0415933	0.984134	1.1643	0.615691	0.834283	0.0299356
261	2.12813	1.41216	0.996725	2.98627	1.34362	0.285169	-0.114345	0.88802	-0.0461796	-0.336016	-0.108033	0.928727	1.07995	0.65382	0.7427	0.177311
261.5	2.02075	1.09639	1.0445	2.92271	1.29716	0.320722	-0.317689	0.834823	-0.0698452	-0.157261	0.0522621	0.855867	1.05601	0.787192	0.814964	0.0361737
262	1.96228	0.894863	1.10416	2.9346	1.25667	0.31936	-0.482527	0.830197	-0.0650054	-0.0434039	0.0711596	0.751087	0.918949	0.777432	0.838452	-0.110208
262.5	1.78405	0.831124	1.102	2.96431	1.24054	0.27539	-0.472016	0.929683	-0.311153	-0.07318	0.249667	0.724617	0.83042	0.756457	0.688319	-0.247488
263	1.88273	0.935332	0.989177	2.95071	1.24322	0.271289	-0.195906	0.786516	-0.309685	-0.158626	0.339445	0.658115	0.863873	0.876735	0.712715	0.00538402
263.5	2.04824	1.1353	0.834088	3.03417	1.23586	0.190764	-0.192576	0.84679	-0.309564	-0.169311	0.218274	0.721201	0.941085	0.834889	0.868138	0.147607
264	2.06428	1.3308	0.894211	3.04814	1.22873	0.265206	-0.132981	0.812874	-0.331972	-0.217534	0.150049	0.672824	0.868127	0.866099	1.02269	0.351942
264.5	2.0553	1.05099	0.882928	3.11278	1.16608	0.20692	-0.0358805	0.780196	-0.42174	-0.326592	0.218075	0.603053	0.92532	0.632264	1.06666	0.520788
265	1.9979	1.1024	0.790866	3.1103	1.16682	0.164515	-0.0509516	0.867697	-0.398075	-0.334112	0.297599	0.599601	1.18208	0.61404	0.927252	0.48971
265.5	2.03733	1.11277	0.963447	3.2809	1.12108	0.255793	0.0710044	0.851385	-0.350516	-0.48541	0.324954	0.796043	1.13025	0.607632	1.05017	0.356588
266	1.99386	0.949602	1.11243	3.22303	1.19621	0.211015	0.0405373	0.928066	-0.357448	-0.646419	0.212562	0.758798	1.11869	0.700373	1.20228	0.123976
266.5	1.91941	0.928214	1.04806	3.31249	1.15416	0.285293	0.0658974	0.664066	-0.272485	-0.789913	0.163304	0.916489	1.02737	0.743154	1.20598	0.162439
267	1.9563	0.79612	1.11055	3.19767	1.22321	0.378708	0.0746061	0.672763	-0.257916	-0.87235	0.240911	0.883452	0.928991	0.928992	1.10715	0.211988
267.5	1.88906	0.901393	1.11736	3.24918	1.21372	0.328703	0.0560916	0.726316	-0.120735	-0.606749	0.190594	0.966447	0.871842	0.857612	0.971502	0.333024
268	2.04951	0.775915	1.20611	3.21158	1.13688	0.295463	-0.00990399	0.939938	-0.136868	-0.492322	0.0957915	0.944445	0.897068	0.849666	0.965302	0.489485
268.5	2.20234	0.739814	1.22079	3.24685	1.07595	0.267759	0.107572	0.952509	-0.0177683	-0.353389	0.139932	1.00801	1.05933	0.878784	0.86548	0.661923
269	2.22421	0.485165	1.1387	3.35871	1.08363	0.296608	0.100206	1.00463	-0.105423	-0.247979	0.216886	1.05442	1.20427	0.898025	0.815015	0.710534
269.5	2.28478	0.507802	1.10607	3.35944	1.13377	0.447787	-0.102516	0.976267	-0.257168	-0.0767072	0.20815	0.984976	1.10385	1.04358	0.748613	0.676406
270	2.23073	0.611463	1.07392	3.30339	1.1711	0.296177	-0.162764	1.07062	-0.11783	0.102437	0.149857	1.01182	1.30096	1.16333	0.803115	0.587014
270.5	2.17598	0.713848	1.15193	3.28926	1.15742	0.299291	-0.0650914	0.93593	-0.0259986	0.135752	0.131496	1.1727	1.31886	1.04347	0.70268	0.406298
271	2.05051	0.709491	1.19273	3.40158	1.17241	0.443088	-0.153627	0.944711	0.0445466	0.234388	0.202093	1.12283	1.23931	1.10667	0.852339	0.342426
271.5	1.9427	0.640274	1.15036	3.40818	1.07191	0.408669	0.107485	1.03574	0.147185	0.287911	-0.0156879	1.08787	1.07918	1.07972	0.873368	0.484281
272	1.919	0.845304	1.05176	3.37093	1.08372	0.31976	0.366533	1.19217	0.0837071	0.142763	0.0555703	1.05653	0.962795	0.986368	1.08876	0.67136
272.5	1.8485	0.778071	1.06917	3.50565	1.10041	0.35685	0.320791	1.05016	-0.0731346	0.0370136	0.0684329	0.989888	0.803592	0.924749	1.16842	0.697344
273	1.79329	0.595975	1.30157	3.5515	0.953459	0.398128	0.463327	1.23987	-0.297628	-0.213292	0.0161311	0.896426	0.736758	0.859743	1.25664	0.635684
273.5	1.66653	0.290241	1.40947	3.46993	0.947037	0.288719	0.531487	1.24299	-0.216117	-0.532931	0.108148	0.967311	0.566907	0.986243	1.35606	0.704886
274	1.7367	0.18905	1.33686	3.41418	0.964558	0.402518	0.576308	1.2996	-0.388253	-0.754421	0.172631	0.955067	0.635213	1.02478	1.50197	0.687878
274.5	1.76761	0.456445	1.19858	3.35334	1.01044	0.334029	0.562086	1.16727	-0.804441	-0.57662	0.0863027	0.929063	0.754463	0.920557	1.32899	0.333179
275	1.69861	0.621004	1.24995	3.47256	1.09922	0.453394	0.630995	1.11224	-0.948921	-0.454456	0.124314	0.895283	0.904422	0.957341	1.28834	0.454215
275.5	1.88558	0.629805	1.29987	3.50545	1.02821	0.431572	0.617126	1.12629	-0.795156	-0.362543	0.192581	1.03477	0.958496	0.850386	1.30266	0.600565
276	1.97386	0.765459	1.049	3.41318	0.967604	0.304759	0.534583	1.09657	-0.591529	-0.220246	0.208883	1.05107	1.08897	0.781314	1.31347	0.812372
276.5	1.86086	0.746154	1.14137	3.53235	0.976124	0.373512	0.488668	1.10774	-0.576711	-0.33483	0.287317	1.0519	1.11532	0.863821	1.39728	0.797729
277	1.85639	0.75308	1.08485	3.37611	0.933094	0.421181	0.643802	1.22585	-0.430168	-0.297216	0.366772	1.01239	1.10221	0.855035	1.49298	0.942938
277.5	1.68988	0.637644	1.12247	3.31292	0.930852	0.402299	0.996035	1.2429	-0.168603	-0.323231	0.213407	1.08119	1.07081	1.00149	1.49861	0.913292
278	1.85885	0.603861	0.985698	3.23924	0.908554	0.279858	0.986614	1.32871	-0.103821	-0.0458203	0.276992	0.897054	0.96879	1.03467	1.53988	0.745588
278.5	1.90347	0.616906	0.967973	3.24158	1.08042	0.232511	0.684727	1.09827	-0.24198	0.0543118	0.345531	0.657486	0.958729	1.2295	1.47557	0.682972
279	1.83878	0.581017	0.858648	3.23628	1.07613	0.298244	0.320434	1.12935	-0.277708	0.0638368	0.263551	0.729542	0.93185	1.13034	1.49728	0.501365
279.5	1.60113	0.749385	0.972194	3.23427	1.02257	0.409211	0.333518	1.10499	-0.0651549	0.008461	0.282552	0.848229	0.896874	1.05082	1.2943	0.499763
280	1.56595	0.728272	1.0206	3.24955	0.838881	0.369858	0.428583	1.00477	0.0669201	0.0362005	0.194917	0.895032	0.935792	1.01688	1.28244	0.593773
280.5	1.64757	0.851077	1.09414	3.25105	0.987998	0.402077	0.556313	1.17734	-0.155488	-0.209499	0.163447	0.790537	1.09529	0.980524	1.30291	0.495499
281	1.73893	0.855031	0.91473	3.37568	0.968206	0.546294	0.891153	1.25493	-0.110559	-0.500905	0.355793	0.67844	1.06138	1.02666	1.32714	0.58177
281.5	1.74055	0.647257	0.880638	3.23717	1.04809	0.446056	0.878866	1.18333	0.00709787	-0.965596	0.322465	0.670814	1.02529	0.996997	1.26122	0.438915
282	1.62909	0.577113	0.94219	3.30022	1.03036	0.518363	0.690811	1.15164	-0.172985	-1.35827	0.228532	0.633292	1.0535	1.0716	1.26655	0.17785
282.5	1.48218	0.682698	0.983772	3.38682	1.08465	0.510475	0.716679	1.04254	-0.34639	-1.4132	0.192427	0.588302	1.14838	1.10398	1.34807	0.25557
283	1.61042	0.680414	0.998333	3.22109	1.03345	0.562938	0.495315	0.854272	-0.172308	-1.41006	0.140823	0.626827	1.22116	1.08979	1.37167	0.323872
283.5	1.63878	0.806982	1.01568	3.21156	1.0923	0.488062	0.164258	0.817391	-0.354475	-1.51591	0.128776	0.58751	1.13436	1.15922	1.48059	0.432654
284	1.6598	0.988586	0.922859	3.21659	1.03572	0.521916	0.0280432	0.70421	-0.55087	-1.44481	0.231086	0.55189	0.956521	1.12916	1.46102	0.778842
284.5	1.72034	0.830718	0.872787	3.15327	0.967299	0.534695	0.0753931	0.825702	-0.676158	-1.23841	0.0390965	0.574761	0.77609	1.07029	1.39148	1.02012
285	1.66489	0.886305	0.95805	3.09105	1.01117	0.589161	0.0470802	0.97075	-0.638322	-1.17169	0.0796863	0.591718	0.754708	1.20314	1.43099	0.925371
285.5	1.64867	0.830792	1.01933	3.13501	1.01236	0.59289	-0.0999949	0.904269	-0.409023	-1.21582	0.0855557	0.604412	1.04405	1.06938	1.18777	0.779905
286	1.63285	0.957769	0.866079	3.1478	0.987206	0.550254	-0.248483	1.00889	-0.335941	-0.927539	0.0165685	0.493003	1.26042	0.980867	1.00927	0.746105
286.5	1.5478	1.07914	0.879466	3.07036	1.05149	0.554204	-0.171271	0.857085	-0.254612	-0.428837	-0.0433327	0.439122	1.30369	0.933219	0.980174	0.832344
287	1.48096	1.03092	0.8358	3.05949	1.11213	0.570221	-0.0927962	0.882811	-0.272911	0.0157399	-0.231108	0.459351	1.42075	0.975506	0.930852	0.835329
287.5	1.29873	0.891086	0.867398	3.09822	1.19381	0.536265	-0.0218199	0.783881	-0.267587	0.33874	-0.302377	0.448237	1.37006	0.925163	0.996269	0.929609
288	1.21806	0.743539	0.779271	3.03916	1.33102	0.539406	0.0366535	1.04331	-0.0581523	0.49337	-0.201115	0.488625	1.12703	0.908099	1.13898	1.0733
288.5	1.30869	0.776092	0.736233	3.11521	1.40534	0.756903	0.0559349	0.97023	-0.0587965	0.450159	-0.177507	0.569791	0.879235	0.800178	1.35338	1.17378
289	1.43194	0.841885	0.777401	2.9889	1.37369	0.784405	0.207287	0.889857	-0.226767	0.278345	-0.249296	0.563952	0.824033	0.718594	1.36201	1.26374
289.5	1.46866	0.912959	0.740248	2.88515	1.43495	0.812131	0.172442	0.827087	-0.267052	0.117077	-0.290407	0.569678	0.736289	0.695789	1.40921	1.20459
290	1.54533	1.00682	0.762019	2.95875	1.4533	0.87734	0.360867	0.837515	-0.352962	-0.0904219	-0.227213	0.730999	0.600262	0.697139	1.42835	1.06155
290.5	1.60384	1.00377	0.854114	2.93068	1.35523	0.770558	0.294917	0.64762	-0.372848	-0.475409	-0.123217	0.802018	0.730018	0.786182	1.30826	0.941898
291	1.56405	0.793635	0.775119	3.05186	1.33368	0.874152	0.0438383	0.652526	-0.394925	-0.567668	-0.131913	0.77435	0.777073	0.811983	1.4132	0.881314
291.5	1.40277	0.767719	0.773715	3.18956	1.27126	0.910315	-0.0554459	0.732471	-0.462828	-0.405802	-0.103246	0.685279	0.784198	0.851837	1.3362	1.01281
292	1.33584	0.828827	0.692567	3.18072	1.21023	0.850649	-0.158212	0.75603	-0.586841	-0.166157	-0.01988	0.656649	0.933159	0.938794	1.36215	1.05359
292.5	1.4711	0.905173	0.651582	3.02228	1.23823	0.806269	-0.174172	0.709953	-0.685145	0.00780416	0.00918645	0.659948	1.09192	1.01709	1.34006	1.13877
293	1.28696	0.877417	0.604911	3.14371	1.2353	0.956202	-0.162887	0.961387	-0.541002	0.200749	-0.0357368	0.578518	1.06343	1.07863	1.26599	1.15446
293.5	1.39403	0.594278	0.584485	3.1002	1.24095	0.86851	-0.00530666	0.863535	-0.386672	0.346723	-0.120073	0.470846	1.08871	1.09387	1.18295	1.25481
294	1.37342	0.541637	0.610625	3.10942	1.15511	0.802068	0.108494	0.844601	-0.396524	0.139545	-0.126199	0.485597	0.958217	0.944356	1.1077	1.09194
294.5	1.23341	0.805063	0.668369	2.95985	1.25428	0.640193	0.0695812	0.810783	-0.561337	-0.220687	-0.1854	0.567584	1.06075	0.863844	0.957569	0.876523
295	1.28394	0.891625	0.611463	2.8914	1.11178	0.68938	0.0780669	0.705441	-0.677694	-0.47994	-0.11967	0.477132	1.07771	0.859868	0.897448	0.965157
295.5	1.34645	0.897874	0.664521	2.7521	1.16744	0.740362	0.12229	0.710472	-0.602632	-0.494017	-0.139117	0.349546	1.12374	0.808801	0.950453	1.15747
296	1.34499	0.870877	0.738633	2.80359	1.16319	0.658415	0.373539	0.648413	-0.6837	-0.525607	-0.285453	0.322388	1.06793	0.744616	0.751024	1.27926
296.5	1.24689	0.865411	0.655377	2.9558	1.15945	0.852443	0.257985	0.736365	-0.915598	-0.708875	-0.213472	0.485908	1.06444	0.641769	0.909998	1.31923
297	1.14434	0.887731	0.69772	2.93905	1.11613	0.711264	0.155421	0.954465	-0.974203	-0.600048	-0.0436757	0.42448	1.13409	0.626052	0.918986	1.3627
297.5	0.950454	0.882922	0.636591	2.90818	1.00842	0.678912	0.298528	1.0555	-0.529451	-0.401825	0.0733583	0.448382	1.08577	0.548204	1.01929	1.20377
298	0.870955	0.95565	0.711669	2.92596	1.12695	0.659851	0.489359	1.05021	-0.343708	-0.305083	0.150025	0.405302	0.947313	0.551391	1.08649	1.08983
298.5	0.903903	0.937522	0.836572	2.97219	1.10045	0.641792	0.235108	0.967619	-0.328989	-0.478855	0.292243	0.392725	0.810967	0.590434	1.14732	1.05557
299	1.13009	0.885026	0.809495	2.85822	1.08457	0.627553	0.153607	0.858198	-0.304022	-0.453165	0.257093	0.35573	0.633988	0.593349	1.12425	0.923796
299.5	1.13547	0.702512	0.786729	2.85683	1.05107	0.679442	-0.079288	0.843039	-0.324816	-0.369407	0.259023	0.506657	0.470842	0.527748	1.196	0.969259
300	1.09949	0.598865	0.72334	2.8465	0.899919	0.69014	0.0525018	0.721281	-0.512722	-0.487702	0.1177	0.40406	0.429173	0.536583	1.23077	1.03898
300.5	0.885214	0.615103	0.630965	2.86909	1.00745	0.701462	-0.0758129	0.651247	-0.320408	-0.461863	0.0539709	0.265381	0.56171	0.673456	1.21777	1.01426
301	0.893073	0.637698	0.616804	2.81514	0.972827	0.83601	-0.0382945	0.706269	-0.300298	-0.548199	0.0793911	0.213534	0.654777	0.806852	1.11015	1.07898
301.5	0.900714	0.533154	0.623913	2.79297	1.05331	0.842403	-0.0232471	0.589724	-0.421845	-0.552911	-0.00914333	0.238265	0.65585	0.881967	0.957602	1.03047
302	0.749854	0.399223	0.683969	2.88144	1.08154	0.746775	-0.0508585	0.702375	-0.486158	-0.191305	-0.0393843	0.130462	0.64795	0.786138	0.908066	0.657764
302.5	0.824518	0.244492	0.683837	2.76695	1.01534	0.784489	0.00662265	0.67669	-0.38768	-0.116733	0.0351694	0.235298	0.703508	0.796029	0.81255	0.702274
303	0.851006	0.157844	0.610788	2.82996	1.07016	0.880894	0.0878075	0.482248	-0.520378	-0.595514	0.0650315	0.209215	0.737879	0.851996	0.677398	0.755145
303.5	0.87685	0.326193	0.576217	2.79018	1.15453	0.856394	0.103897	0.468682	-0.850031	-1.08538	0.0362188	0.142245	0.872449	0.851775	0.617015	0.738899
304	1.00932	0.402058	0.374708	2.92325	1.09459	0.923776	0.0805549	0.605712	-1.22209	-1.47004	0.16795	0.140106	1.02628	0.85117	0.755315	1.02291
304.5	1.07204	0.253864	0.385237	2.93963	1.11171	0.803013	-0.103149	0.535957	-1.35299	-1.71005	0.185473	0.159611	1.05386	0.715296	0.725113	1.27346
305	1.02528	0.391852	0.336807	3.02358	0.964683	0.822313	-0.161116	0.571211	-1.27675	-1.65936	0.0949434	0.290093	1.12011	0.692242	0.69114	1.18055
305.5	1.0469	0.374258	0.401839	2.92214	0.883414	0.878516	-0.227471	0.705086	-1.20212	-1.11676	0.032544	0.275121	1.11025	0.586456	0.735779	1.05335
306	1.06291	0.267768	0.480669	2.94836	0.907515	0.967273	-0.220302	0.762601	-1.12699	-0.700426	0.0910634	0.107598	0.891397	0.562005	0.804689	0.95889
306.5	1.05336	0.269922	0.546876	2.91476	0.95079	0.868645	-0.264168	0.604189	-0.855786	-0.569571	0.223707	0.186375	0.680604	0.512336	0.688209	1.0374
307	1.14842	0.406493	0.633516	2.94441	0.914426	0.871221	-0.304928	0.534216	-0.753829	-0.403256	0.239854	0.109274	0.412003	0.538529	0.717151	0.899618
307.5	1.18255	0.468166	0.613199	2.96471	0.898349	0.840554	-0.454066	0.52994	-0.67127	-0.389919	0.245115	0.353189	0.321338	0.597755	0.70073	1.10002
308	1.18187	0.531539	0.626221	2.91917	0.924542	0.88239	-0.642816	0.742601	-0.797811	-0.380088	0.248586	0.462129	0.285308	0.484693	0.675095	1.20364
308.5	1.15125	0.489719	0.513479	2.98678	0.894964	0.947755	-0.704291	0.63255	-0.710633	-0.359888	0.225767	0.439229	0.342267	0.604704	0.811313	1.16188
309	1.18649	0.549415	0.497603	3.03475	0.816733	0.925554	-0.693695	0.710554	-0.75384	-0.0769352	0.288987	0.466007	0.346842	0.582416	0.795456	1.30148
309.5	1.14356	0.641093	0.599713	3.03911	0.841529	0.943878	-0.761445	0.63062	-0.845785	-0.207965	0.367199	0.558509	0.457377	0.654123	0.780458	1.32471
310	1.02918	0.601429	0.682027	3.03591	0.724333	0.920964	-0.723539	0.851826	-1.12017	-0.481477	0.411672	0.48049	0.664168	0.639003	0.842616	1.042
310.5	1.11665	0.56612	0.641995	2.96427	0.650943	0.952184	-0.688451	0.716321	-1.08458	-0.535145	0.22181	0.424292	0.805137	0.773923	0.701715	0.991271
311	1.18857	0.649189	0.593266	2.90604	0.820728	0.750363	-0.484813	0.548364	-0.965807	-0.581364	0.201999	0.376237	0.914623	0.668198	0.731621	0.925006
311.5	1.20642	0.699698	0.505261	2.83911	0.635665	0.675118	-0.379334	0.473966	-0.864342	-0.557176	0.0358655	0.409717	0.851945	0.506028	0.765157	0.913983
312	1.15014	0.753779	0.442677	2.82877	0.650963	0.806744	-0.432763	0.555284	-0.950619	-0.677193	0.0324895	0.486991	0.772776	0.547745	0.798002	1.1093
312.5	1.04782	0.723005	0.502785	2.8649	0.59478	0.782886	-0.351742	0.41727	-1.1972	-0.656808	0.00313832	0.485617	0.804567	0.483952	0.759887	1.07093
313	0.890946	0.810959	0.545849	3.06234	0.741326	0.723406	-0.406158	0.583023	-1.33553	-0.786222	0.0938599	0.505761	0.800739	0.448226	0.896691	1.09153
313.5	0.858712	0.541269	0.651798	2.8914	0.787462	0.759156	-0.146559	0.572014	-1.36362	-0.897118	0.153038	0.641096	0.591125	0.429549	0.779819	1.18801
314	0.825142	0.458102	0.59051	2.90656	0.702877	0.690056	-0.187704	0.580481	-1.29437	-0.961077	0.128891	0.493406	0.597222	0.474208	0.672554	0.984057
314.5	0.906166	0.769278	0.523918	2.82069	0.701025	0.663229	-0.348787	0.54074	-1.39152	-0.88812	-0.0124466	0.41453	0.564648	0.573417	0.496195	0.785369
315	0.846679	0.935103	0.499719	2.86483	0.724012	0.740597	-0.283132	0.452335	-1.47724	-0.633915	0.0516667	0.593347	0.638574	0.46249	0.575557	0.944996
315.5	0.766301	0.937197	0.456573	2.80875	0.719625	0.645501	-0.165392	0.382403	-1.3917	-0.431095	-0.0275434	0.52998	0.742806	0.45221	0.541471	1.11342
316	0.859069	0.989504	0.439575	2.88215	0.724621	0.575489	-0.104925	0.447361	-1.33609	-0.0742383	-0.0675637	0.456113	0.824795	0.513753	0.516641	1.20575
316.5	0.833104	0.939383	0.651547	2.94891	0.709229	0.676981	0.0340022	0.52432	-1.38612	0.0966602	0.0244136	0.344952	0.856862	0.588084	0.498879	1.18155
317	0.836082	0.921937	0.731612	2.86672	0.565169	0.530665	0.131642	0.633793	-1.01233	0.176777	-0.0636307	0.047405	0.608671	0.587189	0.41488	1.23049
317.5	0.910251	0.829751	0.620044	2.97937	0.563487	0.494541	0.247581	0.675402	-0.828265	0.0965137	-0.0448666	0.0363997	0.489241	0.710233	0.476912	1.11405
318	0.811093	0.751436	0.625788	2.99494	0.645584	0.539849	0.0448641	0.4717	-0.998529	-0.0867641	0.188177	0.0531346	0.286756	0.626936	0.475109	1.00593
318.5	0.737176	0.79205	0.61245	3.03373	0.48185	0.450626	-0.198995	0.397013	-1.09146	0.119287	0.201907	0.0466279	0.196091	0.578562	0.540985	0.842707
319	0.839288	0.733118	0.698054	2.95535	0.384329	0.327897	-0.244776	0.586236	-1.14987	0.245144	0.206007	0.0640663	0.227955	0.68795	0.656166	0.700825
319.5	0.701317	0.763954	0.616512	2.76514	0.380874	0.354875	-0.258722	0.617152	-1.30462	0.150573	0.103558	0.040245	0.268836	0.679888	0.639593	0.664313
320	0.639257	0.75911	0.501136	2.80527	0.397563	0.346876	-0.135084	0.552942	-1.48819	0.00344545	-0.0328104	0.0566993	0.325157	0.558506	0.578875	0.773053
320.5	0.627033	0.802372	0.541811	2.82213	0.428102	0.397267	-0.140198	0.632077	-1.7598	0.0453672	-0.0435658	0.0161469	0.297954	0.548693	0.612236	0.693312
321	0.669015	0.94918	0.483418	2.72945	0.597967	0.374947	-0.199409	0.721608	-1.72955	0.0216232	0.0431124	0.0263243	0.34333	0.517523	0.775243	0.593552
321.5	0.596464	0.981532	0.458541	2.73024	0.563246	0.401711	-0.142273	0.718234	-1.48982	-0.120526	0.210935	0.118706	0.397946	0.491541	0.8332	0.436127
322	0.670543	0.757029	0.51497	2.7731	0.524024	0.381636	-0.21541	0.640523	-1.25112	-0.418992	0.120189	0.104915	0.413259	0.44693	0.75255	0.260775
322.5	0.573319	0.669461	0.529662	2.71154	0.591896	0.285544	-0.402689	0.52304	-1.20061	-0.571856	0.0862104	0.134023	0.324338	0.517805	0.82228	0.350813
323	0.534437	0.61417	0.51695	2.63639	0.638827	0.234752	-0.397823	0.373946	-1.22161	-0.309816	-0.0434456	0.123565	0.0786195	0.49324	0.916027	0.531373
323.5	0.371142	0.78049	0.582422	2.56429	0.46537	0.262432	-0.391779	0.306997	-1.50071	-0.252252	-0.0495351	0.12763	-0.0378209	0.434233	0.8999	0.592819
324	0.406307	0.754808	0.582387	2.66921	0.419727	0.22258	-0.288641	0.295687	-1.53704	-0.332595	-0.0246196	0.0819206	-0.121208	0.355731	0.791421	0.725326
324.5	0.239423	0.493009	0.56495	2.59463	0.452435	0.182187	-0.38709	0.200116	-1.5055	-0.542059	-0.132718	0.179754	-0.282549	0.279566	0.808917	0.910975
325	0.265025	0.383915	0.50467	2.64967	0.366431	0.147349	-0.450121	0.476479	-1.75873	-0.722994	0.0889375	0.178307	-0.316933	0.119986	0.849082	0.850614
325.5	0.258113	0.530764	0.576215	2.67692	0.386672	0.0296439	-0.549978	0.61406	-1.92168	-0.853516	0.236229	0.209993	-0.184398	0.023228	0.865327	0.737347
326	0.372356	0.595536	0.506945	2.64386	0.439811	0.0447445	-0.80376	0.686246	-1.66297	-0.794723	0.123362	0.278149	0.0198861	0.0283097	0.752606	0.685054
326.5	0.481534	0.575261	0.349324	2.63625	0.442825	-0.0716111	-0.882391	0.521739	-1.59537	-0.797276	0.146833	0.220876	0.071234	0.0372015	0.683008	0.562469
327	0.556728	0.553525	0.378441	2.69891	0.404695	-0.12524	-0.979227	0.335967	-1.59505	-0.930174	0.216538	0.217897	0.0458026	0.0834395	0.514925	0.386418
327.5	0.545682	0.570729	0.417025	2.65394	0.313901	-0.046952	-1.00349	0.182647	-1.61257	-0.982831	0.0862441	0.268831	0.0589331	0.0261751	0.462541	0.497674
328	0.36212	0.54838	0.395858	2.66452	0.440914	-0.0406019	-1.00212	0.326845	-1.58791	-0.725409	0.0122098	0.35419	-0.0691545	-0.089134	0.480373	0.64103
328.5	0.253031	0.589641	0.468463	2.69113	0.320533	-0.0473657	-0.816472	0.351373	-1.5886	-0.372244	0.0319568	0.356746	-0.159567	-0.087773	0.345434	0.736656
329	0.280612	0.505387	0.29456	2.70784	0.346032	-0.10401	-0.685238	0.363686	-1.696	-0.23374	-0.0392484	0.205336	-0.0803666	-0.0448027	0.189089	0.770804
329.5	0.219501	0.534011	0.233685	2.77991	0.252107	-0.213078	-0.545006	0.512904	-1.90226	-0.122754	0.0623143	0.174561	-0.0986201	-0.144676	0.194644	0.729177
330	0.114908	0.505921	0.168761	2.67782	0.257362	-0.23955	-0.503128	0.537799	-1.78845	-0.142366	-0.0206136	0.0835989	-0.107878	-0.182119	0.122675	0.642905
330.5	0.132765	0.476465	0.233289	2.52911	0.155984	-0.27971	-0.684694	0.320484	-1.50742	-0.468074	-0.0662124	0.321399	-0.15753	-0.331165	0.00717272	0.555259
331	0.203776	0.294147	0.236686	2.31175	0.142858	-0.271885	-0.816367	0.213206	-1.4199	-0.624638	-0.0104139	0.343242	-0.191161	-0.471005	0.00204177	0.355527
331.5	0.206738	0.455138	0.474655	2.38523	0.10462	-0.405804	-0.88227	0.209072	-1.55129	-0.729327	-0.00451539	0.492019	-0.432051	-0.395464	-0.0618623	0.374497
332	-0.00845883	0.640626	0.464026	2.42696	0.215777	-0.274028	-0.930341	0.277582	-1.62913	-0.894199	0.0202407	0.431512	-0.690732	-0.482369	0.18535	0.513796
332.5	-0.0954697	0.656576	0.403852	2.33146	0.0440816	-0.441282	-0.87855	0.183909	-1.6068	-0.881688	-0.0628044	0.346342	-0.862055	-0.449635	0.187971	0.502907
333	-0.0912251	0.597886	0.270422	2.24979	0.0120555	-0.320719	-0.829112	0.338217	-1.39692	-0.562007	0.00479505	0.232647	-0.776048	-0.404264	0.3927	0.382754
333.5	0.011826	0.473137	0.355061	2.23355	-0.0393794	-0.331412	-0.726282	0.344347	-1.35646	-0.417426	-0.0635523	0.24381	-0.714974	-0.422827	0.359957	0.531674
334	-0.0474316	0.333573	0.290871	2.17965	-0.10227	-0.384495	-0.717301	0.323247	-1.50073	-0.348172	-0.0210397	0.145638	-0.648846	-0.410477	0.385699	0.361667
334.5	-0.104599	0.607218	0.227637	2.20659	-0.175097	-0.415708	-0.75027	0.249769	-1.66268	-0.244793	0.0220772	0.120487	-0.365864	-0.496311	0.293833	0.0654033
335	-0.0478799	0.716803	0.149979	2.14235	-0.192874	-0.520328	-0.715157	0.184257	-1.86371	0.0667937	0.00591288	0.182102	-0.245128	-0.417104	0.25945	0.213647
335.5	-0.00946787	0.676362	0.145766	1.97985	-0.199417	-0.411246	-0.724328	0.102028	-1.97455	0.280561	-0.105336	0.173792	-0.204319	-0.467287	0.313779	0.454623
336	-0.0198344	0.688362	0.231199	2.05922	-0.162908	-0.466226	-0.541818	0.12376	-1.90289	0.323218	-0.222286	0.13322	-0.185128	-0.450808	0.280988	0.58588
336.5	0.0782948	0.582444	0.320607	2.0111	-0.212794	-0.412555	-0.49937	0.091471	-1.91761	0.256084	-0.20617	0.214086	-0.227142	-0.211331	0.232748	0.59885
337	0.0605644	0.504597	0.187523	1.84885	-0.260128	-0.415236	-0.618385	0.249467	-1.62399	0.0850755	-0.143839	0.200476	-0.308953	-0.313491	0.33087	0.58714
337.5	-0.0413205	0.473666	0.0870222	1.79638	-0.380642	-0.406424	-0.748108	0.369455	-1.52179	-0.29528	0.00299572	0.167831	-0.493895	-0.264576	0.358563	0.532011
338	-0.0593664	0.367213	0.168874	1.57301	-0.283295	-0.55558	-0.718099	0.217432	-1.46031	-0.50111	0.104103	0.148432	-0.44529	-0.360352	0.315376	0.299499
338.5	-0.190648	0.423339	0.159034	1.57299	-0.257015	-0.553214	-0.688543	0.172666	-1.53107	-0.559495	0.117626	-0.126777	-0.303229	-0.435179	0.390901	0.167236
339	-0.278375	0.456357	0.110465	1.30262	-0.204536	-0.53491	-0.608941	0.0847157	-1.63206	-0.375443	0.134753	-0.123287	-0.217758	-0.514468	0.387517	0.0540133
339.5	-0.340337	0.230828	0.105415	1.42698	-0.121952	-0.482426	-0.524283	-0.0346582	-2.05896	-0.436655	-0.00487488	-0.153335	-0.153182	-0.462639	0.348604	0.0103158
340	-0.390824	0.380213	0.123846	1.45937	-0.146622	-0.532691	-0.729703	0.0118666	-2.16538	-0.239132	-0.078993	-0.281992	-0.0879515	-0.463	0.250693	0.131788
340.5	-0.392093	0.283019	0.0622491	1.4064	-0.192913	-0.538251	-0.716755	0.0828727	-2.138	-0.101191	0.110265	-0.178436	-0.172599	-0.452039	0.143636	0.10807
341	-0.407801	0.279457	0.0383274	1.30516	-0.212753	-0.42154	-0.613632	0.185793	-1.88134	0.0340049	0.0174878	-0.152925	-0.414954	-0.552979	0.161619	-0.000930021
341.5	-0.404476	0.208105	0.137412	1.17828	-0.227178	-0.548729	-0.563569	0.125884	-1.42897	0.0351399	0.0446436	-0.00853057	-0.532786	-0.542174	-0.0932807	-0.155128
342	-0.332545	0.169766	0.222679	1.03975	-0.139228	-0.671316	-0.658314	-0.00222754	-1.48151	0.129366	-0.217205	0.10334	-0.470146	-0.477636	-0.226278	-0.38597
342.5	-0.268712	0.0817364	0.161444	1.03202	-0.251563	-0.511202	-0.643088	0.101076	-1.72044	-0.0340539	-0.449576	0.165598	-0.384995	-0.603967	-0.100553	-0.361037
343	-0.221544	0.113021	0.22942	1.04856	-0.129929	-0.56983	-0.736835	-0.0112441	-1.761	-0.193168	-0.373558	0.158689	-0.365685	-0.65192	-0.0659567	-0.327724
343.5	-0.323469	0.267751	0.288836	1.09371	-0.131539	-0.552535	-0.886337	0.0248174	-1.62252	-0.253093	-0.384576	0.027249	-0.326712	-0.648942	-0.0100195	-0.237837
344	-0.212691	0.389937	0.100735	1.08682	-0.241876	-0.577327	-1.01617	0.0175377	-1.67268	-0.31464	-0.348547	0.0369871	-0.367164	-0.66117	0.0385524	-0.0804042
344.5	-0.258662	0.140174	0.0354116	0.958371	-0.271471	-0.645543	-1.06877	0.0366322	-1.63398	-0.236428	-0.318662	-0.115486	-0.418238	-0.641319	0.155529	0.115261
345	-0.401576	0.218978	0.0194408	0.898109	-0.241275	-0.672989	-1.18516	0.115757	-1.59599	-0.00367611	-0.346692	-0.23573	-0.450343	-0.76243	0.297908	0.0165067
345.5	-0.360145	0.413691	0.01587	0.833199	-0.347203	-0.651238	-0.966919	0.10499	-1.50146	-0.0706303	-0.397361	-0.393386	-0.306026	-0.8868	0.42812	-0.117525
346	-0.540613	0.421095	-0.120452	0.728466	-0.412939	-0.597468	-0.945344	-0.0186511	-1.46626	-0.384764	-0.328199	-0.409018	-0.257477	-0.91041	0.505437	-0.164358
346.5	-0.552952	0.414639	-0.0568931	0.694016	-0.302067	-0.516195	-0.972763	-0.174102	-1.41817	-0.663961	-0.203283	-0.38136	-0.235921	-0.827805	0.506273	-0.130242
347	-0.328357	0.39559	-0.145285	0.740802	-0.241528	-0.683483	-0.880673	-0.219075	-1.36039	-0.941652	-0.264685	-0.365563	-0.218261	-0.816358	0.551487	-0.102697
347.5	-0.218074	0.289217	-0.269491	0.710556	-0.272524	-0.722836	-1.07712	-0.281276	-1.43854	-1.05797	-0.285295	-0.378119	-0.109451	-0.894524	0.353576	-0.0913994
348	-0.161214	0.271807	-0.233724	0.718717	-0.337004	-0.732524	-1.15318	-0.0206472	-1.37874	-0.952515	-0.311356	-0.360926	-0.110873	-0.883209	0.313181	-0.0330892
348.5	-0.272743	0.379696	-0.316609	0.691867	-0.199084	-0.674332	-0.879829	-0.0371249	-1.38785	-0.645891	-0.451138	-0.399532	-0.248779	-0.994255	0.222944	0.0887269
349	-0.178723	0.547103	-0.312844	0.573658	-0.411795	-0.683026	-0.789231	0.0204199	-1.54577	-0.413884	-0.448812	-0.454167	-0.207533	-1.02238	0.190807	0.10701
349.5	-0.226064	0.741935	-0.353741	0.654561	-0.431726	-0.570922	-0.723666	0.052638	-1.52661	-0.217118	-0.484	-0.508705	-0.196631	-1.02497	0.431082	0.174938
350	-0.235971	0.622156	-0.228084	0.635127	-0.407897	-0.581567	-0.571028	0.0343831	-1.34811	0.0848994	-0.377487	-0.404077	-0.214613	-1.01764	0.442467	-0.0757512
350.5	-0.322555	0.576077	-0.096852	0.545673	-0.348939	-0.691353	-0.61707	-0.190469	-1.24228	0.169298	-0.262865	-0.373971	-0.0855658	-1.05702	0.371243	-0.214851
351	-0.285737	0.419756	-0.185244	0.374953	-0.384655	-0.647151	-0.779907	-0.214207	-1.30709	0.246405	-0.35316	-0.482788	-0.0237087	-1.00095	0.651441	-0.333087
351.5	-0.405757	0.498994	-0.329081	0.369009	-0.48654	-0.769886	-0.997404	-0.200991	-1.49841	0.435843	-0.329541	-0.441831	-0.00952514	-0.942285	0.779551	-0.207458
352	-0.305746	0.746387	-0.401868	0.338247	-0.494361	-0.674266	-0.989245	-0.200539	-1.64073	0.589633	-0.236312	-0.473605	-0.0935977	-0.89938	0.888935	-0.088972
352.5	-0.249081	0.73268	-0.397683	0.195463	-0.496813	-0.630593	-0.643039	-0.208043	-2.04952	0.386628	-0.150599	-0.454732	-0.487042	-0.824182	0.842787	-0.123719
353	-0.294117	0.802332	-0.389433	0.234196	-0.445133	-0.717133	-0.45022	-0.134057	-2.08502	0.27585	-0.0991331	-0.383685	-0.767924	-0.720076	0.947569	-0.0498329
353.5	-0.373253	0.497984	-0.362628	0.313575	-0.523669	-0.754072	-0.174887	0.00613702	-1.90414	0.0180859	-0.143106	-0.389408	-0.914092	-0.826598	0.875993	0.0708837
354	-0.337018	0.471445	-0.422144	0.226365	-0.437156	-0.795995	-0.114813	-0.0599924	-1.76625	-0.145074	-0.135517	-0.499666	-0.934892	-0.921914	0.947915	-0.1015
354.5	-0.407859	0.371447	-0.526363	0.140784	-0.45471	-0.694989	-0.180001	-0.241011	-1.80043	-0.167509	-0.236601	-0.536146	-0.70666	-1.0046	0.782628	-0.345683
355	-0.346037	0.359534	-0.459264	0.127498	-0.441095	-0.595224	-0.113868	-0.201596	-1.63563	-0.164296	-0.217065	-0.589408	-0.623331	-1.03656	0.761897	-0.156128
355.5	-0.195136	0.386709	-0.258027	0.0680242	-0.376934	-0.612765	-0.190468	-0.209279	-1.4642	-0.419216	-0.31087	-0.568417	-0.586996	-1.02298	0.638314	0.0140112
356	-0.214224	0.483724	-0.262015	0.138453	-0.448586	-0.626458	-0.144684	-0.361103	-1.3142	-0.542618	-0.418092	-0.519113	-0.615215	-0.923985	0.474742	0.107768
356.5	-0.214815	0.458327	-0.28232	0.160819	-0.279879	-0.623949	-0.135309	-0.279896	-1.49649	-0.542262	-0.48474	-0.579717	-0.69375	-0.854081	0.426071	0.296475
357	-0.223382	0.46442	-0.210726	0.0269274	-0.286549	-0.674216	-0.177758	-0.040761	-1.52671	-0.634025	-0.375445	-0.479486	-0.715273	-0.937645	0.30948	0.315369
357.5	-0.418287	0.468521	-0.196145	-0.109872	-0.295873	-0.783887	-0.338912	0.0331267	-1.47589	-0.892899	-0.380098	-0.43989	-0.725634	-0.97815	0.355121	0.141206
358	-0.584399	0.504845	-0.0806219	-0.10748	-0.371326	-0.792255	-0.268097	-0.0541453	-1.72557	-1.03687	-0.329203	-0.581288	-0.793986	-1.06734	0.290898	0.0184752
358.5	-0.569103	0.48283	-0.172512	-0.110701	-0.323593	-0.846455	-0.264953	-0.24693	-1.80217	-0.860435	-0.312558	-0.527061	-0.813713	-1.00619	0.294031	-0.111142
359	-0.576334	0.503097	-0.288352	-0.0559009	-0.38221	-0.714339	-0.297446	-0.2563	-1.73433	-0.793465	-0.306901	-0.494334	-0.622005	-1.09135	0.405884	-0.236706
359.5	-0.587884	0.520137	-0.253518	-0.0257468	-0.332351	-0.763088	-0.182713	-0.207703	-1.90234	-0.588807	-0.282349	-0.421002	-0.565516	-0.928391	0.257852	-0.308981
360	-0.61415	0.465923	-0.132906	-0.0373017	-0.422723	-0.820091	-0.175024	-0.257701	-1.8831	-0.69006	-0.413089	-0.598525	-0.509944	-0.995902	0.253337	-0.250331
360.5	-0.623966	0.284046	-0.197847	0.0932251	-0.330485	-0.767645	-0.049407	-0.157289	-1.81882	-0.753451	-0.515531	-0.726669	-0.346633	-0.90845	0.18298	-0.219136
361	-0.488771	0.274342	-0.314185	0.0556969	-0.293149	-0.917781	-0.146003	-0.137354	-1.8248	-0.920192	-0.385427	-0.762259	-0.209897	-0.738846	0.288449	-0.333746
361.5	-0.605175	0.185224	-0.415628	-0.0250755	-0.189116	-1.01176	-0.377474	-0.262739	-1.66027	-0.987468	-0.312209	-0.881417	-0.1871	-0.786061	0.380718	-0.594169
362	-0.516774	-0.018544	-0.357127	-0.138989	-0.329974	-1.05836	-0.579787	-0.125904	-1.47796	-1.02219	-0.386697	-0.860269	-0.224112	-0.613997	0.474352	-0.827073
362.5	-0.544127	0.138674	-0.482437	-0.0522993	-0.0991021	-1.03414	-0.749021	-0.118919	-1.44501	-0.962846	-0.377587	-0.964564	-0.289535	-0.685769	0.345363	-0.748792
363	-0.522828	0.218504	-0.465355	-0.108673	-0.0948993	-1.10046	-0.864187	-0.207075	-1.35008	-0.891293	-0.351718	-1.01097	-0.370511	-0.723999	0.23154	-0.597592
363.5	-0.575365	0.437601	-0.452643	-0.0951204	-0.03501	-0.885595	-0.879329	-0.217134	-1.09813	-0.749538	-0.257553	-1.02914	-0.399468	-0.876749	0.225277	-0.620424
364	-0.567066	0.390403	-0.415628	-0.0921755	-0.0696331	-0.915955	-0.800737	-0.147084	-0.936736	-0.697377	-0.237136	-1.01087	-0.38703	-0.862865	0.151825	-0.421745
364.5	-0.645607	0.0857086	-0.41276	-0.112102	0.0116236	-1.10227	-0.587119	-0.0763794	-1.0532	-0.733308	-0.0513738	-1.09743	-0.438565	-0.753245	0.16354	-0.149936
365	-0.613939	0.0444512	-0.543775	-0.0518867	0.130365	-1.11029	-0.659957	-0.110396	-1.03638	-0.601568	0.0356955	-1.10082	-0.58125	-0.680916	0.135583	-0.211537
365.5	-0.530826	0.179432	-0.628511	-0.00756324	0.0635781	-1.01878	-0.585962	-0.0705457	-1.04728	-0.305076	-0.0597273	-1.10343	-0.510633	-0.752869	0.0319847	-0.351931
366	-0.505088	0.261051	-0.732872	0.00998126	0.00374378	-1.07095	-0.735064	-0.0341476	-1.09073	-0.316958	-0.256306	-1.00228	-0.392769	-0.826885	-0.0641185	-0.468193
366.5	-0.488218	0.13241	-0.745574	0.0125433	-0.0550169	-1.10535	-0.853048	-0.212944	-1.14061	-0.430368	-0.294527	-0.967584	-0.415525	-0.755927	-0.283934	-0.343153
367	-0.535064	0.16909	-0.824315	0.101373	0.0101583	-1.04935	-0.935731	-0.245512	-1.18531	-0.392128	-0.356731	-0.819522	-0.367234	-0.825057	-0.278836	-0.200286
367.5	-0.52059	0.162107	-0.705346	0.185315	0.0705258	-1.14254	-0.918999	-0.308448	-1.28604	-0.0994701	-0.561512	-0.675196	-0.523997	-0.890878	-0.232291	-0.169797
368	-0.578747	0.176464	-0.681473	0.324133	0.102311	-1.05129	-0.799231	-0.130996	-1.37345	0.0510187	-0.609106	-0.741905	-0.652664	-0.902281	-0.0749793	-0.111008
368.5	-0.455336	0.13105	-0.646975	0.332177	0.0298551	-1.1155	-0.636464	-0.0617961	-1.21759	-0.0651346	-0.541455	-0.824965	-0.726366	-0.973026	0.0343682	-0.0699564
369	-0.491456	0.0224194	-0.762635	0.342232	0.00158442	-1.18692	-0.562708	-0.171185	-1.05781	-0.162579	-0.527742	-0.739078	-0.638321	-0.985287	0.0192103	0.00629561
369.5	-0.48277	0.121007	-0.594577	0.398803	0.0201963	-1.20338	-0.664199	-0.251967	-1.13583	-0.329133	-0.570127	-0.795277	-0.563066	-0.899711	0.168247	-0.0640807
370	-0.470515	0.308543	-0.565117	0.316162	-0.033134	-1.17081	-0.608282	-0.131646	-1.17301	-0.257311	-0.473855	-0.655648	-0.496628	-0.797485	0.262756	-0.152749
370.5	-0.581879	0.436163	-0.503781	0.275751	-0.0898744	-1.14917	-0.568081	-0.105926	-1.21221	-0.102086	-0.491623	-0.682657	-0.580618	-0.725535	0.296003	-0.282046
371	-0.646126	0.373885	-0.425633	0.296979	-0.105991	-1.20744	-0.70603	-0.0985681	-1.34358	-0.116815	-0.560667	-0.64731	-0.581649	-0.752696	0.298582	-0.586936
371.5	-0.771806	0.378748	-0.6169	0.436508	-0.0957198	-1.16095	-0.65813	-0.15318	-1.34497	-0.357046	-0.453956	-0.779156	-0.520823	-0.744354	0.377136	-0.35433
372	-0.849103	0.614812	-0.683642	0.535185	-0.248732	-1.12223	-0.854628	-0.138612	-1.32695	-0.434578	-0.436861	-0.850968	-0.409632	-0.777064	0.336033	-0.160692
372.5	-0.769847	0.528304	-0.689249	0.526354	-0.190256	-1.09304	-0.629895	-0.181348	-1.40687	-0.481898	-0.468627	-0.862513	-0.346731	-0.749548	0.266814	-0.261387
373	-0.782693	0.372817	-0.605643	0.483437	-0.224216	-1.01911	-0.409863	-0.0770209	-1.66153	-0.321552	-0.467185	-0.877851	-0.22928	-0.740688	0.143961	-0.3208
373.5	-0.722832	0.00359906	-0.665427	0.342393	-0.230689	-1.11242	-0.460874	-0.201093	-1.82996	-0.120998	-0.228806	-0.857965	-0.24819	-0.795227	0.0645033	-0.314679
374	-0.764451	-0.0826604	-0.864978	0.306097	-0.217668	-1.09886	-0.656197	-0.239437	-1.79918	-0.193695	-0.267455	-0.975579	-0.182664	-0.812255	0.171936	-0.449261
374.5	-0.900962	0.134223	-0.941878	0.401672	-0.134467	-1.07287	-0.607092	-0.364422	-1.654	-0.229816	-0.170428	-0.981311	-0.163925	-0.685277	0.0861055	-0.759072
375	-0.88937	0.0367156	-0.798105	0.46639	-0.190862	-1.12416	-0.535929	-0.378108	-1.493	-0.258335	-0.199386	-0.999683	-0.12914	-0.669154	0.00621046	-0.621622
375.5	-0.800382	-0.0612954	-0.825911	0.444909	-0.155856	-1.12958	-0.510197	-0.455836	-1.30733	-0.227133	-0.289416	-0.966666	-0.298959	-0.69504	-0.00690921	-0.316737
376	-0.728898	-0.0869808	-0.956908	0.4838	-0.225431	-1.15462	-0.366894	-0.483153	-1.28666	-0.316727	-0.551829	-0.938095	-0.457649	-0.681165	0.0362025	-0.153408
376.5	-0.782722	-0.00138425	-0.883389	0.350508	-0.209914	-1.16356	-0.117784	-0.517329	-1.24089	-0.501267	-0.485851	-0.968068	-0.40169	-0.711732	0.140568	-0.0923181
377	-0.883425	0.0113641	-0.834031	0.399174	-0.396724	-1.17538	-0.0774752	-0.505569	-1.12924	-0.713332	-0.467728	-0.871968	-0.46638	-0.729463	0.248363	-0.136777
377.5	-0.906638	0.101643	-0.916107	0.265916	-0.354383	-1.24722	-0.103803	-0.415631	-1.05994	-0.809416	-0.322229	-1.00323	-0.322134	-0.719719	0.112714	-0.2003
378	-1.00496	0.123578	-0.847586	0.278109	-0.25879	-1.21183	-0.0737072	-0.480786	-1.18776	-0.90243	-0.37702	-0.866839	-0.279739	-0.728475	0.213363	-0.188549
378.5	-0.915171	0.189232	-0.814067	0.2532	-0.176257	-1.2775	-0.225904	-0.499705	-1.42092	-0.852165	-0.27956	-0.868775	-0.233067	-0.691776	0.238607	-0.36453
379	-0.846847	0.322425	-0.684911	0.214219	-0.317251	-1.29569	-0.361957	-0.549808	-1.35978	-0.890516	-0.384083	-0.953062	-0.261828	-0.694307	0.119414	-0.584154
379.5	-0.939295	0.202437	-0.731588	0.253388	-0.345186	-1.29503	-0.396751	-0.593503	-1.42144	-1.06649	-0.210699	-1.15856	-0.237554	-0.708541	0.217362	-0.43137
380	-0.945413	0.160168	-0.758072	0.335378	-0.433566	-1.20708	-0.626419	-0.806304	-1.62115	-1.14339	-0.204129	-1.10593	-0.105136	-0.734344	0.142605	-0.224192
380.5	-0.993426	0.12242	-0.704683	0.344213	-0.270177	-1.05729	-0.76163	-0.680619	-1.68393	-1.0642	-0.161951	-1.14399	0.0940538	-0.773719	0.0449892	-0.297057
381	-1.00227	0.14731	-0.685105	0.463316	-0.274493	-1.098	-0.832683	-0.64063	-1.50063	-1.01753	-0.242	-1.05588	0.127155	-0.728447	-0.00436695	-0.288595
381.5	-0.979246	-0.0122547	-0.710873	0.507541	-0.277021	-1.21791	-0.895096	-0.680157	-1.60521	-0.606151	-0.0928049	-1.0161	0.176085	-0.689336	0.191441	-0.436021
382	-0.840755	-0.222416	-0.566064	0.459439	-0.322166	-1.25719	-0.874423	-0.558258	-1.52909	-0.260342	-0.161885	-1.15	0.172978	-0.663087	0.0747056	-0.628046
382.5	-0.900151	-0.237889	-0.666768	0.360144	-0.342554	-1.17876	-0.764183	-0.588081	-1.40615	-0.389923	-0.206388	-1.15374	0.22192	-0.677751	-0.125902	-0.618341
383	-0.771309	-0.322116	-0.886251	0.386792	-0.347513	-1.24199	-0.693552	-0.726472	-1.33114	-0.299249	-0.300574	-1.11155	0.33937	-0.646614	-0.0267839	-0.546961
383.5	-0.616232	-0.116555	-0.830033	0.449851	-0.291543	-1.29298	-0.564178	-0.756927	-1.14531	-0.558283	-0.435759	-0.976462	0.363561	-0.572443	-0.027578	-0.569756
384	-0.579222	-0.13571	-0.851761	0.402637	-0.349862	-1.15535	-0.586391	-0.622622	-1.18021	-0.811293	-0.654252	-0.925811	0.356716	-0.631193	-0.137587	-0.33869
384.5	-0.593254	-0.248583	-0.876784	0.315618	-0.356279	-1.21793	-0.381814	-0.579925	-1.12116	-0.796247	-0.780614	-0.874125	0.187052	-0.640541	-0.245437	-0.202701
385	-0.502023	-0.203099	-0.846805	0.286184	-0.31285	-1.20071	-0.455668	-0.604334	-1.18033	-0.731197	-0.589399	-0.896823	-0.121304	-0.62238	-0.134705	-0.170359
385.5	-0.603962	-0.0885804	-0.954149	0.257798	-0.434009	-1.17773	-0.525949	-0.715497	-1.29587	-0.711393	-0.642071	-0.930895	-0.373649	-0.447674	0.0932917	-0.373542
386	-0.606168	-0.0742828	-0.941327	0.233721	-0.479338	-1.04816	-0.73368	-0.685431	-1.24699	-0.549086	-0.63479	-0.94518	-0.337745	-0.59192	0.109018	-0.370503
386.5	-0.723645	0.0682217	-0.911951	0.317087	-0.397946	-1.05872	-0.690273	-0.661139	-1.00041	-0.322595	-0.553386	-1.05318	-0.262449	-0.642604	-0.0289661	-0.496541
387	-0.846031	0.13917	-0.751682	0.38566	-0.226538	-1.07644	-0.760681	-0.708811	-0.815271	-0.0644773	-0.635144	-1.04359	-0.213482	-0.595674	-0.0391238	-0.444581
387.5	-0.890992	0.153164	-0.861041	0.398468	-0.452905	-1.1543	-0.815523	-0.880085	-0.899657	0.0618011	-0.706143	-1.097	0.0143124	-0.627536	-0.0517071	-0.301323
388	-0.871221	0.0281924	-0.827501	0.335823	-0.456869	-1.03306	-0.573621	-0.769109	-1.12341	0.175659	-0.769036	-1.01976	0.0444462	-0.699939	-0.0865555	-0.159156
388.5	-0.712436	-0.00354489	-0.804199	0.327969	-0.428622	-0.986072	-0.449906	-0.682601	-1.31395	0.162852	-0.71879	-1.078	0.0494197	-0.609388	-0.214536	-0.096821
389	-0.772219	0.203047	-0.813867	0.272131	-0.438321	-0.998429	-0.319636	-0.735709	-1.39349	-0.0636968	-0.671524	-1.01139	0.152569	-0.724883	-0.098132	-0.0836002
389.5	-0.688157	0.361147	-0.889181	0.143618	-0.48061	-0.996747	-0.117543	-0.678877	-1.30662	-0.274955	-0.679207	-1.05062	0.140446	-0.669731	-0.0965995	-0.045198
390	-0.67765	0.369343	-0.874744	0.106788	-0.459549	-0.978022	-0.157469	-0.6835	-1.33921	-0.471008	-0.535986	-1.04824	0.0682837	-0.637587	-0.0358713	-0.246089
390.5	-0.657516	0.23726	-0.780524	0.252861	-0.54023	-0.901177	-0.18188	-0.824679	-1.51866	-0.571315	-0.441876	-0.852667	-0.165222	-0.677826	-0.0591616	-0.301729
391	-0.734483	0.21108	-0.794516	0.248796	-0.565408	-0.834394	-0.25545	-0.829002	-1.74109	-0.539613	-0.415363	-0.83265	-0.292667	-0.877487	0.0828088	-0.515725
391.5	-0.795893	0.135529	-0.891791	0.250195	-0.680753	-0.851389	-0.44093	-0.922174	-1.63338	-0.408742	-0.506973	-0.918207	-0.356646	-0.835914	0.125619	-0.471999
392	-0.787784	0.17938	-0.760659	0.220345	-0.689332	-0.917269	-0.457942	-0.865059	-1.50339	-0.682334	-0.523125	-0.942278	-0.324829	-0.835412	0.0129907	-0.367859
392.5	-0.879334	0.217374	-0.813249	0.176315	-0.670815	-0.89261	-0.477131	-0.905559	-1.34551	-0.825327	-0.44161	-0.880009	-0.449297	-0.914085	0.0134555	-0.346452
393	-1.00005	0.112422	-0.815775	0.165856	-0.601072	-0.924559	-0.395889	-0.770893	-1.32409	-0.745055	-0.360887	-0.946986	-0.535252	-0.917758	-0.0464183	-0.345122
393.5	-0.855148	0.0515363	-0.75738	0.037663	-0.76813	-0.876478	-0.459507	-0.735594	-1.16574	-0.625987	-0.438125	-1.00972	-0.650622	-0.943255	0.0845192	-0.319436
394	-0.865528	-0.00715797	-0.756199	0.0446231	-0.678517	-0.892693	-0.607045	-0.768092	-1.15274	-0.493048	-0.482566	-1.0744	-0.595902	-0.878739	0.189959	-0.483722
394.5	-1.01245	0.352249	-0.85161	0.0837629	-0.689479	-0.944946	-0.572489	-0.675726	-1.10386	-0.466111	-0.550144	-1.00761	-0.685211	-0.691018	0.148164	-0.664889
395	-1.02448	0.174438	-0.775408	0.00695871	-0.646942	-0.955659	-0.387572	-0.782306	-1.09704	-0.397868	-0.550683	-1.00663	-0.55872	-0.635457	0.272592	-0.640362
395.5	-0.911209	0.111175	-0.892339	-0.00943113	-0.618073	-0.77729	-0.31544	-0.828992	-1.12714	-0.381437	-0.661655	-0.944736	-0.500345	-0.551478	0.0846524	-0.478351
396	-0.872993	0.225451	-1.08397	-0.0246762	-0.567539	-0.83552	-0.212184	-0.832517	-1.27414	-0.411691	-0.795238	-0.850039	-0.438635	-0.644901	0.0889099	-0.227059
396.5	-0.846829	0.258161	-1.00582	-0.054945	-0.546646	-1.01446	0.0516161	-0.758975	-1.44575	-0.624316	-0.822317	-0.847497	-0.501578	-0.750217	0.280822	-0.14506
397	-0.947469	0.0756863	-0.907884	-0.0562581	-0.638727	-0.927336	0.133495	-0.735988	-1.36196	-0.401111	-0.74129	-0.847826	-0.537157	-0.727482	0.362809	-0.103329
397.5	-1.13641	0.0219748	-1.04303	-0.234224	-0.685131	-0.920379	0.153702	-0.732657	-1.32811	-0.265653	-0.574581	-0.822626	-0.514647	-0.706804	0.460264	-0.234201
398	-1.14241	-0.0226082	-1.09765	-0.242907	-0.56062	-1.02961	0.119409	-0.658365	-1.30261	0.0309339	-0.504497	-0.834707	-0.49806	-0.755928	0.504826	-0.337112
398.5	-1.23026	-0.114576	-1.05198	-0.312956	-0.754183	-0.887325	-0.00757059	-0.789589	-1.60677	0.388191	-0.513053	-0.929962	-0.599104	-0.848701	0.527426	-0.390273
399	-1.27951	-0.128973	-0.997506	-0.279873	-0.727458	-0.910723	-0.216372	-0.843685	-1.35192	0.761015	-0.475332	-1.03663	-0.614488	-0.715213	0.449926	-0.563716
399.5	-1.20816	-0.0608993	-1.03644	-0.458816	-0.727139	-0.968257	-0.26809	-0.787317	-1.14073	0.831779	-0.432431	-1.09516	-0.578232	-0.576632	0.490473	-0.492746
400	-1.08254	-0.0392969	-0.975832	-0.374172	-0.809138	-0.893452	-0.142402	-0.797724	-1.17178	0.662641	-0.484432	-1.04634	-0.414452	-0.635345	0.260545	-0.61395
