# Supplementary material for: MEP Latencies Predict the Neuromodulatory Effect of cTBS Delivered to the Ipsilateral and Contralateral Sensorimotor Cortex
Source: PLoS One. 2015 Aug 11;10(8):e0133893. doi: 10.1371/journal.pone.0133893 (PMC4532482; doi:10.1371/journal.pone.0133893)
Supplement: S1 Dataset — MEP, SEP and TEP data were converted to .xls format from .mat format. (ZIP) [file pone.0133893.s001.zip › S1 Dataset_xlsx/SEP PAAP IPSI T0.xlsx]

## Sheet: SEP
t [ms]	sub01	sub02	sub03	sub04	sub05	sub06	sub07	sub08	sub09	sub10	sub11	sub12	sub13	sub14	sub15	sub16
-250	0.787059	0.323739	0.450038	1.6881	0.943862	0.846676	0.119708	-0.726455	1.81587	1.26938	0.955725	2.65296	0.146058	-1.40705	0.121123	-0.609498
-249.5	0.826148	0.383189	0.341211	1.76464	0.920838	0.901714	0.12439	-0.533145	1.73213	1.28124	0.99369	2.58865	0.127533	-1.45944	0.171011	-0.734542
-249	0.763559	0.402963	0.352939	1.82058	1.12754	1.00367	-0.0184059	-0.432518	1.71093	1.01653	1.11663	2.61436	0.16068	-1.35958	0.0661083	-0.683012
-248.5	0.835302	0.50798	0.37782	1.85847	1.18058	1.01494	-0.151587	-0.498485	1.56797	0.910703	1.16575	2.53897	0.179777	-1.34703	0.0827603	-0.575547
-248	0.802262	0.605996	0.235266	1.91663	1.09919	1.01503	-0.1211	-0.52767	1.4561	0.956648	1.12612	2.54797	0.0598887	-1.1897	0.149524	-0.52248
-247.5	0.708427	0.770963	0.302856	1.8982	0.917159	1.03384	0.108905	-0.34244	1.52743	1.05712	0.898993	2.71563	0.099424	-1.24999	0.162889	-0.544106
-247	0.780575	0.850949	0.335828	1.84967	0.59169	1.09301	0.245604	-0.343462	1.57599	0.948946	0.997711	2.7582	0.259825	-1.28172	0.151225	-0.834918
-246.5	0.800579	0.834772	0.38154	1.8872	0.33107	1.07407	0.277867	-0.55672	1.68318	0.951291	1.18532	2.6079	0.334398	-1.224	0.222091	-0.979393
-246	0.889872	0.87566	0.545329	1.96876	0.50298	1.03117	0.281808	-0.677262	1.75924	1.05309	1.28046	2.61909	0.264971	-1.21123	0.256479	-0.849593
-245.5	0.930367	0.740184	0.660524	1.91122	0.681038	1.04542	0.400042	-0.637599	1.85167	0.994149	1.40802	2.54088	0.163396	-1.17525	0.460301	-0.806578
-245	1.06715	0.337391	0.789615	1.98006	0.852098	1.18017	0.418628	-0.72666	1.61573	0.940447	1.26347	2.69785	0.0803548	-1.16279	0.465885	-0.780189
-244.5	1.03251	-0.14415	0.698538	2.02838	0.890751	1.29649	0.649227	-0.662294	1.65361	0.960408	0.954628	2.69408	0.0815069	-1.06349	0.45524	-0.410918
-244	0.996464	-0.43094	0.595167	1.97922	0.831438	1.38179	0.881052	-0.431599	1.57631	0.893588	0.389091	2.71413	0.072201	-0.973103	0.592162	-0.245414
-243.5	1.03794	-0.481377	0.590078	1.82938	0.821708	1.29526	0.923578	-0.269751	1.45872	0.815496	0.153932	2.54764	0.0753461	-1.06133	0.688082	-0.558025
-243	1.04603	-0.331533	0.577847	1.8866	0.707106	1.20216	0.880742	-0.443201	1.42745	0.678659	0.369119	2.73651	0.0563977	-1.1191	0.600007	-0.558799
-242.5	1.00184	-0.110601	0.62348	1.9211	0.794772	1.20841	0.798796	-0.486377	1.34791	0.382428	0.483677	2.85476	0.0864341	-1.14018	0.587612	-0.624666
-242	1.03793	0.304642	0.562792	1.82776	0.913148	1.21055	0.854264	-0.680149	1.35119	0.544235	0.739711	2.66047	0.118014	-1.05503	0.48646	-0.770011
-241.5	0.963885	0.607277	0.512527	1.75983	1.01769	1.20783	0.913245	-0.545922	1.64353	0.672993	0.90016	2.7022	0.153677	-1.00553	0.494408	-0.835706
-241	1.15543	0.850196	0.275312	1.78988	1.0938	1.30139	0.657382	-0.598638	1.71177	0.667886	0.987386	2.64867	0.319607	-1.01164	0.38924	-0.694304
-240.5	1.15237	0.873881	0.31997	1.85987	1.12912	1.24922	0.544492	-0.546395	1.8181	0.524447	0.884219	2.59462	0.236031	-1.01685	0.267852	-0.584079
-240	1.17065	0.859187	0.262854	1.9098	1.23182	1.33538	0.376859	-0.443124	1.64618	0.406014	0.800769	2.67224	0.269443	-0.88669	0.140127	-0.559228
-239.5	1.14908	0.792401	0.399081	1.87829	1.1827	1.25967	-0.0620722	-0.351927	1.58485	0.3671	0.554288	2.69236	0.32774	-0.973111	0.104613	-0.618312
-239	1.23619	0.695011	0.572778	1.9905	0.908209	1.23833	-0.0702768	-0.49766	1.49979	0.518293	0.500045	2.55567	0.305402	-1.09312	0.22331	-0.765993
-238.5	1.14375	0.428891	0.492513	2.03063	0.984652	1.26189	-0.146766	-0.618514	1.42815	0.795193	0.4294	2.69158	0.13013	-1.03726	0.14219	-0.946551
-238	1.18624	0.246306	0.340526	2.06849	1.28395	1.42047	-0.1918	-0.62862	1.56544	0.998623	0.180373	2.8168	0.245902	-0.945945	0.137173	-1.08237
-237.5	1.23639	0.00960912	0.405484	2.11983	1.69538	1.39315	0.0688153	-0.650142	1.66611	1.05101	0.311349	2.71866	0.390308	-0.912199	0.210846	-1.2348
-237	1.26108	-0.151568	0.427822	2.30507	1.97148	1.43188	0.246599	-0.681898	1.72011	1.04633	0.353972	2.57461	0.505464	-0.816172	0.285736	-1.06518
-236.5	1.20147	-0.0085765	0.495264	2.30998	2.05001	1.48586	0.323359	-0.488771	1.76171	1.07289	0.264786	2.63618	0.358125	-0.847143	0.205633	-0.876708
-236	1.26755	0.0820332	0.516696	2.42839	1.90624	1.49125	0.230853	-0.315339	1.79543	1.11658	0.366914	2.57187	0.373808	-0.70909	0.271398	-0.996389
-235.5	1.29841	0.262379	0.32733	2.50988	1.76112	1.35908	0.226807	-0.265799	1.80981	1.06454	0.438528	2.81487	0.300726	-0.711659	0.207696	-0.991487
-235	1.37383	0.517202	0.148991	2.56283	1.69126	1.49073	0.305944	-0.253177	1.86757	1.15611	0.492017	2.8118	0.320852	-0.755472	0.296728	-0.906146
-234.5	1.37822	0.692006	0.109206	2.6012	1.65346	1.559	0.34847	-0.366426	1.61978	1.03457	0.828543	2.96265	0.368936	-0.740946	0.409766	-1.11886
-234	1.29322	0.687879	0.242121	2.71612	1.57969	1.48142	0.33274	-0.578282	1.4033	0.980574	1.05261	2.94386	0.543869	-0.705523	0.449219	-1.30892
-233.5	1.32	0.553262	0.274161	2.68523	1.70983	1.50382	0.394154	-0.67911	1.39864	1.02344	1.21502	2.86302	0.471512	-0.636166	0.359464	-0.987579
-233	1.40669	0.414864	0.48598	2.81466	1.89201	1.53467	0.435734	-0.57325	1.35451	1.18451	1.16688	2.87056	0.53744	-0.65089	0.340614	-0.732283
-232.5	1.40788	0.322236	0.480419	2.83411	1.97551	1.61327	0.443895	-0.478611	1.29603	1.34992	1.15044	2.61508	0.613894	-0.561581	0.265447	-0.61011
-232	1.31651	0.413869	0.509301	2.85397	1.96211	1.71806	0.459118	-0.371579	1.27987	1.17357	1.19182	2.7984	0.659382	-0.583728	0.281306	-0.343337
-231.5	1.41299	0.490136	0.646877	2.76617	1.88747	1.70569	0.456342	-0.445508	1.26552	0.821476	0.930492	2.77041	0.675018	-0.613455	0.302836	-0.0969705
-231	1.46241	0.470465	0.589677	2.79551	2.08188	1.76381	0.398999	-0.461459	1.30266	0.763125	0.803778	2.672	0.528134	-0.532034	0.317007	-0.262684
-230.5	1.25309	0.437909	0.563072	2.7755	2.37199	1.62354	0.368007	-0.591453	1.31392	0.801191	0.883364	2.7248	0.516456	-0.633821	0.257657	-0.310175
-230	1.22059	0.424195	0.438248	2.89948	2.26041	1.65075	0.520939	-0.700587	1.34558	0.847208	0.96561	2.89559	0.593448	-0.594741	0.291446	-0.360504
-229.5	1.15062	0.407106	0.358305	2.88783	2.15023	1.6002	0.769828	-0.647707	1.53756	0.752492	1.00597	2.84692	0.579984	-0.473383	0.470391	-0.504201
-229	1.2442	0.293526	0.369049	2.90563	1.95033	1.59747	0.840897	-0.587508	1.46312	0.672622	1.00051	2.99667	0.562073	-0.421129	0.477078	-0.449089
-228.5	1.35594	0.283637	0.44744	2.82831	1.98948	1.61689	0.839867	-0.541301	1.51764	0.914192	1.03959	3.00399	0.719616	-0.371435	0.627163	-0.369232
-228	1.29002	0.39151	0.472471	2.70679	1.95466	1.55486	0.722793	-0.423825	1.47123	0.906309	0.902291	2.78979	0.703931	-0.323487	0.667997	-0.329694
-227.5	1.29269	0.517963	0.433228	2.78042	2.09474	1.60519	0.870747	-0.339926	1.57281	0.919584	0.976508	2.91819	0.602732	-0.286432	0.645811	-0.412893
-227	1.26865	0.652717	0.459957	2.82088	2.16131	1.66913	0.900272	-0.502586	1.41318	1.10765	1.17553	2.90236	0.508596	-0.330688	0.672196	-0.459764
-226.5	1.2977	0.677767	0.461181	2.90221	1.94393	1.53944	0.764548	-0.60863	1.48564	0.868089	1.28993	2.8777	0.798234	-0.480982	0.509478	-0.629723
-226	1.224	0.688781	0.544454	2.75706	1.82131	1.4346	0.750044	-0.644428	1.68608	0.68765	1.14518	3.01174	0.805661	-0.450107	0.466122	-0.592362
-225.5	1.29646	0.761831	0.590939	2.87138	1.74408	1.35533	0.786234	-0.684912	1.67343	0.65273	1.00924	3.00649	0.862139	-0.49962	0.586737	-0.585079
-225	1.40955	0.687103	0.605529	2.7852	1.64628	1.49664	0.719356	-0.728997	1.65367	0.570536	0.87158	2.88126	0.916045	-0.455734	0.420278	-0.706061
-224.5	1.30779	0.485058	0.52803	2.78331	1.58364	1.42439	0.439297	-0.659751	1.45075	0.506276	0.580948	3.076	0.9461	-0.351809	0.35015	-0.359594
-224	1.18501	0.425453	0.388046	2.66279	1.7616	1.50286	0.43825	-0.579331	1.3509	0.614463	0.308295	3.04755	0.811656	-0.428231	0.351471	-0.130863
-223.5	1.38998	0.244681	0.451765	2.7084	2.00212	1.46208	0.506351	-0.410919	1.26628	0.626053	0.0940018	2.88728	0.899974	-0.369842	0.466049	-0.486562
-223	1.38806	0.134157	0.401861	2.77837	2.18356	1.44743	0.422437	-0.661754	1.07694	0.613966	0.0209828	2.89632	0.988639	-0.41888	0.55857	-0.517105
-222.5	1.28754	0.242072	0.353148	2.78768	2.11577	1.35768	0.370159	-0.762055	0.900091	0.401314	0.109434	2.86393	1.01383	-0.259022	0.64663	-0.541976
-222	1.23683	0.182669	0.356594	2.69866	1.88361	1.40003	0.491627	-0.827174	0.903905	0.465256	0.29407	3.00396	1.02345	-0.298083	0.567644	-0.655378
-221.5	1.2938	0.286827	0.383512	2.7755	1.77638	1.49249	0.574373	-0.75191	1.10979	0.29057	0.482659	2.86408	1.14636	-0.304396	0.443913	-0.715795
-221	1.31659	0.320619	0.451653	2.79821	1.85919	1.48365	0.634998	-0.610715	1.35217	0.161718	0.58262	2.82956	1.09365	-0.265013	0.476767	-0.651478
-220.5	1.35176	0.417452	0.475017	2.73303	1.82413	1.47837	0.621604	-0.650741	1.24677	0.245497	0.593939	2.81171	1.00824	-0.263753	0.574029	-0.41655
-220	1.38678	0.359972	0.396329	2.70255	1.7171	1.43254	0.655303	-0.59101	1.25764	0.0954294	0.593503	2.91063	1.02907	-0.290713	0.623519	-0.42762
-219.5	1.28361	0.325238	0.522188	2.69367	1.8795	1.49163	0.373562	-0.567338	1.38772	0.0461843	0.719714	3.0078	1.02528	-0.339192	0.632881	-0.409925
-219	1.36992	0.246352	0.540085	2.70773	2.1264	1.43751	0.33999	-0.644965	1.34253	0.215339	0.588649	2.75047	1.05302	-0.51798	0.817871	-0.369363
-218.5	1.25811	0.389936	0.526425	2.76384	2.25908	1.53174	0.274338	-0.689376	1.30584	0.336229	0.545736	2.82729	1.03044	-0.434964	0.613946	-0.634927
-218	1.3052	0.329242	0.436984	2.83267	2.20394	1.58724	0.210485	-0.633649	1.38794	0.325328	0.236256	3.04632	1.22229	-0.362541	0.462879	-0.82634
-217.5	1.24996	0.310715	0.323435	2.83641	2.0769	1.53144	0.177212	-0.74236	1.3892	0.292146	0.227208	3.09377	1.17495	-0.387479	0.326047	-1.12152
-217	1.30998	0.509506	0.354409	2.72726	2.07705	1.46811	0.351923	-0.703582	1.58052	0.114222	0.197866	3.10832	1.28461	-0.409223	0.288532	-1.14646
-216.5	1.23033	0.614318	0.387885	2.81026	2.10712	1.30222	0.55189	-0.548067	1.51831	0.185436	-0.0124793	3.07711	1.19354	-0.269723	0.181641	-0.99805
-216	1.30109	0.435939	0.355762	2.93321	2.04036	1.36161	0.555623	-0.407515	1.47094	0.267928	-0.192796	3.18048	1.28001	-0.249181	0.0656889	-1.08681
-215.5	1.20536	0.549921	0.397673	2.87784	1.99755	1.45472	0.497809	-0.318924	1.33176	0.357309	-0.117987	3.19363	1.2885	-0.186056	0.139998	-1.02176
-215	1.26981	0.406585	0.297788	2.83364	2.09275	1.59054	0.501154	-0.334799	1.31755	0.490021	-0.101072	3.21586	1.38698	-0.193181	0.177085	-0.929865
-214.5	1.2518	0.357325	0.164081	2.76513	2.20009	1.51521	0.540784	-0.387796	1.25005	0.292129	0.125865	3.19996	1.35407	-0.168594	0.103456	-1.2329
-214	1.25633	0.332293	0.119917	2.8504	2.29483	1.43545	0.539022	-0.576474	1.2848	0.193392	0.53692	3.18197	1.55066	-0.0868889	0.259126	-1.47211
-213.5	1.30711	0.453747	0.120787	2.79946	2.516	1.27238	0.425742	-0.850408	1.28392	0.0764946	0.715711	3.22519	1.60976	-0.0407032	0.327737	-1.18298
-213	1.28788	0.435391	0.155563	2.88744	2.75959	1.31263	0.381637	-0.629942	1.29097	-0.204529	0.684139	3.02555	1.66927	-0.00465315	0.343882	-1.05461
-212.5	1.50238	0.602254	0.208533	2.95108	2.76588	1.36076	0.40955	-0.397848	1.36409	-0.376035	0.417984	3.15798	1.78399	0.122901	0.336857	-1.03209
-212	1.56458	0.733554	0.168354	3.01573	2.74821	1.44428	0.308682	-0.476478	1.4545	-0.11557	0.442775	3.16349	1.79611	0.115703	0.496753	-0.954415
-211.5	1.35925	0.781523	0.202907	3.05484	2.78484	1.38869	0.349561	-0.520002	1.37468	0.0783633	0.322602	3.13248	1.85699	0.133395	0.616324	-0.746959
-211	1.43458	0.837957	0.167151	3.15806	2.81958	1.321	0.273233	-0.465761	1.45238	0.33853	0.0410146	2.98615	1.70372	0.205215	0.699824	-0.683792
-210.5	1.44864	0.779482	0.262849	3.07747	2.76856	1.44311	0.313768	-0.506342	1.30052	0.338569	0.110842	3.11947	1.75312	0.152058	0.741123	-0.729676
-210	1.428	0.861798	0.197192	3.00706	2.61977	1.44377	0.358134	-0.53551	1.1815	0.29326	0.135136	3.17522	1.62635	-0.0173286	0.810653	-0.919219
-209.5	1.32602	1.01011	0.18779	3.04666	2.56826	1.51537	0.481957	-0.581299	1.16956	0.397558	0.00446307	3.05502	1.68023	0.038874	0.748576	-0.995141
-209	1.38446	1.00598	0.209843	3.11767	2.53975	1.51488	0.64371	-0.574645	1.3805	0.195225	0.152863	3.05744	1.67783	0.120812	0.663407	-1.01601
-208.5	1.44495	0.970962	0.106916	3.0278	2.51527	1.56999	0.632581	-0.464756	1.42284	0.08876	0.420614	2.99091	1.77276	0.092071	0.643221	-0.894717
-208	1.39688	0.889733	0.0411958	3.00434	2.41158	1.52065	0.693797	-0.518595	1.4558	-0.0759881	0.253734	3.00091	1.81831	-0.00487869	0.712318	-0.897986
-207.5	1.35701	0.754871	-0.0137093	3.08089	2.49867	1.51873	0.788618	-0.360002	1.65548	-0.0383148	-0.0490654	2.87291	1.81275	0.00649024	0.720609	-0.830045
-207	1.35959	0.658371	0.0051072	2.9173	2.66388	1.58023	0.952758	-0.356137	1.84717	-0.101903	-0.127762	2.90575	1.69688	0.0464596	0.856451	-0.911228
-206.5	1.46723	0.538082	0.0825206	3.02518	2.59959	1.59835	0.967455	-0.432483	1.8116	-0.0380268	0.031187	2.81617	1.78684	-0.0599869	0.869798	-1.01149
-206	1.4464	0.433874	0.0600942	2.93929	2.60098	1.53272	0.904634	-0.669927	1.55236	-0.0691589	0.0453586	2.86783	1.56412	-0.0574132	0.849906	-0.984155
-205.5	1.28425	0.401669	0.226962	3.01475	2.61216	1.36293	0.855569	-0.78832	1.44332	0.000351631	-0.0205948	2.85634	1.61405	-0.0511855	0.739031	-0.945412
-205	1.40459	0.296938	0.287337	3.00021	2.70197	1.37914	0.738358	-0.736446	1.38543	0.17625	-0.101916	2.82027	1.64954	-0.0587208	0.635216	-1.03805
-204.5	1.42582	0.099352	0.279385	3.01201	2.62043	1.33871	0.785857	-0.711049	1.22636	0.413605	-0.377887	2.8316	1.69466	-0.00656628	0.532528	-0.684616
-204	1.35867	-0.132828	0.189526	2.86231	2.53873	1.45696	0.801864	-0.590745	1.20464	0.565801	-0.656324	2.89049	1.79488	0.0444456	0.403828	-0.486576
-203.5	1.31666	0.146514	0.284347	2.91311	2.467	1.32382	0.793208	-0.4044	1.08828	0.372062	-0.765856	2.97051	1.86409	-0.0338843	0.263752	-0.772671
-203	1.25578	0.44854	0.281744	2.93582	2.34063	1.27286	0.65665	-0.448687	0.942527	0.342683	-0.758787	3.03795	1.95238	-0.160361	0.150262	-0.80951
-202.5	1.25823	0.750944	0.31838	2.94527	2.26076	1.26431	0.603822	-0.434188	1.08773	0.256584	-0.773629	2.94675	1.77289	-0.14567	0.171634	-0.911365
-202	1.33985	0.755396	0.234319	2.92541	2.21146	1.41125	0.443761	-0.38669	1.2023	0.111134	-0.51511	2.79593	1.65894	-0.146772	0.235668	-0.987215
-201.5	1.2545	0.727173	0.209621	2.77731	2.42056	1.35477	0.199631	-0.444129	1.22454	0.132287	-0.2734	2.68284	1.60545	-0.192359	0.271859	-1.22556
-201	1.26746	0.600731	0.206374	2.80668	2.49496	1.24353	0.107262	-0.509605	1.30507	0.171571	-0.0870067	2.74098	1.52333	-0.301355	0.39226	-1.10332
-200.5	1.29533	0.472541	0.277312	2.88818	2.64136	1.16385	-0.0145578	-0.477328	1.17392	0.245087	-0.15458	2.61604	1.48239	-0.133519	0.278928	-1.01446
-200	1.29559	0.244777	0.24303	2.85602	2.62226	1.2644	0.0603975	-0.483449	1.17228	0.279963	-0.289721	2.48592	1.4429	-0.172702	0.279379	-0.852607
-199.5	1.17841	0.0514816	0.372278	2.83309	2.28582	1.40524	-0.0765902	-0.46396	0.992693	0.445789	-0.146371	2.55352	1.64889	-0.224589	0.270283	-0.874896
-199	1.21125	-0.238125	0.220607	2.82432	2.03782	1.37763	0.0968926	-0.505809	0.880087	0.464569	-0.0311722	2.56916	1.6648	-0.340188	0.259194	-0.971221
-198.5	1.30611	-0.328776	0.187788	2.89181	1.94344	1.38285	0.191357	-0.541272	0.945365	0.607224	-0.0362561	2.74821	1.64049	-0.307307	0.268361	-1.06986
-198	1.36373	-0.223098	0.131258	2.85588	1.95959	1.38999	0.227817	-0.594897	1.04736	0.549035	-0.168642	2.6611	1.68922	-0.239846	0.17693	-1.18611
-197.5	1.23795	-0.270423	0.121494	2.76018	2.32225	1.4135	0.115916	-0.748882	1.12592	0.301577	-0.348706	2.54186	1.74674	-0.17838	0.157505	-1.45801
-197	1.20001	-0.367274	0.0902349	2.80938	2.46152	1.40725	0.0693897	-0.730056	1.2312	0.0873895	-0.496255	2.47828	1.67339	-0.16497	0.190089	-1.40439
-196.5	1.19105	-0.373916	0.0829105	2.78384	2.63936	1.25512	-0.0454609	-0.586014	1.26429	0.0714063	-0.814439	2.63887	1.49627	-0.24072	0.0731172	-1.40326
-196	1.2668	-0.478012	0.128679	2.74997	2.73982	1.27133	-0.146993	-0.565966	1.20935	0.160329	-0.904363	2.54421	1.55977	-0.145759	0.244742	-1.53536
-195.5	1.18555	-0.652319	0.0512503	2.75208	2.74216	1.2736	-0.131315	-0.319623	1.06416	0.106974	-0.767133	2.43887	1.59915	-0.214752	0.337602	-1.52492
-195	1.21269	-0.598781	-0.0474102	2.76037	2.64031	1.2352	-0.0568001	-0.453969	0.915763	0.210474	-0.665764	2.55935	1.6564	-0.150817	0.455057	-1.53722
-194.5	1.24338	-0.643172	-0.0463963	2.77723	2.70554	1.23047	-0.0147436	-0.484705	1.04201	0.346896	-0.49287	2.74293	1.44143	-0.178248	0.368174	-1.67736
-194	1.20059	-0.560383	-0.120758	2.68026	2.66558	1.31687	-0.0409396	-0.575874	1.07359	0.435366	-0.264484	2.78542	1.69714	-0.215079	0.389193	-1.80747
-193.5	1.19705	-0.411008	0.0441398	2.71884	2.65006	1.43416	0.0471753	-0.747791	1.09441	0.452599	-0.280583	2.738	1.56753	-0.246362	0.325233	-1.59328
-193	1.31629	-0.136888	-0.00259449	2.76739	2.7093	1.45604	0.109878	-0.625096	1.00915	0.188913	-0.381028	2.52083	1.57896	-0.104243	0.169191	-1.54006
-192.5	1.25317	0.305853	-0.0269078	2.76453	2.78853	1.3487	0.0304182	-0.624626	0.925348	0.204718	-0.464728	2.57968	1.6542	-0.207542	0.0100388	-1.50963
-192	1.29056	0.698812	-0.0777751	2.79869	2.88174	1.31829	-0.199387	-0.582272	0.834918	0.274779	-0.443033	2.58231	1.68676	-0.407018	0.141486	-1.29389
-191.5	1.36415	0.962263	0.0453344	2.70586	2.7779	1.21596	-0.202103	-0.505885	0.95099	0.312826	-0.492083	2.70475	1.58372	-0.440306	0.0872966	-1.11621
-191	1.35205	0.849495	-0.023163	2.67614	2.5537	1.19324	-0.125533	-0.563468	0.99093	0.458541	-0.393247	2.53162	1.40093	-0.425554	0.144208	-1.14852
-190.5	1.34045	0.533386	-0.0529505	2.8302	2.35692	1.23369	-0.303535	-0.569501	0.853158	0.413773	-0.246869	2.62152	1.46391	-0.456457	0.272694	-1.10791
-190	1.39615	0.341731	0.115339	2.80568	2.12574	1.01336	-0.216346	-0.568202	0.845069	0.418684	-0.236969	2.73159	1.52753	-0.427112	0.299528	-1.18898
-189.5	1.26957	0.0585427	0.0999172	2.73341	1.94882	1.05965	-0.00970595	-0.669442	1.07269	0.458176	-0.319287	2.77958	1.34223	-0.344405	0.326558	-1.31811
-189	1.28925	0.145946	0.0945444	2.55278	2.08803	1.12886	-0.0254114	-0.578825	1.06567	0.639352	-0.364921	2.72208	1.23378	-0.265009	0.337254	-1.29421
-188.5	1.36428	-0.0757778	0.126869	2.43605	2.28781	1.10597	0.00797495	-0.695777	1.03657	0.842229	-0.487602	2.6974	1.31708	-0.402034	0.385767	-1.30836
-188	1.22159	-0.353695	0.134772	2.38631	2.2677	1.01842	0.107198	-0.516693	0.950284	0.912677	-0.491717	2.65052	1.3676	-0.408091	0.467564	-1.24948
-187.5	1.11908	-0.384605	0.0340893	2.38429	2.26203	0.997446	0.191846	-0.436122	0.927153	0.791705	-0.565863	2.74974	1.51985	-0.500467	0.417453	-1.21875
-187	1.14793	-0.209473	-0.00649264	2.38866	2.007	0.974604	0.122759	-0.483794	0.856894	0.574863	-0.312308	2.74232	1.42664	-0.632273	0.381126	-1.27046
-186.5	1.13698	-0.288808	-0.00769319	2.29295	1.58124	0.941133	0.166293	-0.662518	0.83657	0.366059	0.0332419	2.42826	1.59044	-0.779236	0.344513	-1.49875
-186	1.11675	-0.175014	-0.0631519	2.24346	1.29468	0.884312	0.224461	-0.7527	0.632166	0.21461	0.109637	2.55841	1.4043	-0.806579	0.222143	-1.44459
-185.5	1.13753	-0.118273	0.0773259	2.26654	1.37483	0.952032	0.319709	-0.953009	0.527388	0.348698	0.0146592	2.48457	1.34717	-0.833886	0.239615	-1.28548
-185	1.08029	-0.158108	0.0062599	2.2394	1.45288	0.717888	0.241745	-0.885294	0.743868	0.366395	0.154	2.64589	1.33668	-0.741841	0.211751	-1.35352
-184.5	1.0707	-0.140207	-0.0835432	2.27108	1.49268	0.658132	0.0789595	-0.842593	0.756861	0.433275	0.221384	2.63091	1.32356	-0.848354	0.306601	-1.06409
-184	1.08624	-0.222848	-0.121977	2.14259	1.65481	0.584942	0.0853245	-0.728591	0.63067	0.412981	0.191934	2.49885	1.29336	-0.880286	0.259093	-0.866883
-183.5	1.0022	-0.230031	-0.0738524	2.22662	1.92389	0.496	-0.175901	-0.56106	0.54109	0.448971	0.135905	2.5307	1.37959	-0.840038	0.333585	-1.08373
-183	1.02048	-0.297718	-0.156103	2.1011	2.01664	0.552688	-0.232141	-0.670429	0.675265	0.0748358	0.175592	2.52137	1.28597	-0.920319	0.374483	-1.20325
-182.5	0.968155	-0.177338	-0.126088	2.062	2.14582	0.466633	-0.226772	-0.757679	0.521018	-0.164598	0.147329	2.5926	1.13849	-0.932737	0.446093	-1.32332
-182	0.859101	-0.299059	-0.275209	2.00677	2.10388	0.461415	-0.167428	-0.756555	0.61297	-0.0123001	0.356852	2.33535	1.12829	-1.08943	0.445038	-1.34981
-181.5	0.81923	-0.263796	-0.373573	1.88709	2.08949	0.677598	-0.0531852	-0.789127	0.557549	0.205247	0.339772	2.34936	1.08973	-1.01688	0.375358	-1.39664
-181	0.712054	-0.133722	-0.306293	1.81944	2.00368	0.612026	0.299058	-0.802323	0.591413	0.196263	0.155441	2.37997	1.1765	-1.01427	0.399661	-1.24822
-180.5	0.801575	0.137872	-0.406679	1.73246	1.94231	0.662812	0.533108	-0.788773	0.492615	0.29019	-0.0775611	2.36502	1.20348	-0.909847	0.292841	-1.20853
-180	0.703526	0.2602	-0.344767	1.81156	1.71458	0.615776	0.584517	-0.776599	0.418171	0.34255	-0.344654	2.31091	1.22365	-1.03148	0.204494	-1.07099
-179.5	0.752029	0.150785	-0.299717	1.80952	1.71566	0.565725	0.618574	-0.814367	0.11304	0.350957	-0.477393	2.37185	1.33445	-1.12353	0.0599621	-1.07721
-179	0.809429	-0.11712	-0.205594	1.74896	1.53351	0.489364	0.676642	-0.875265	0.35166	0.406743	-0.580679	2.2821	1.18518	-1.34247	-0.0308521	-1.22646
-178.5	0.678884	-0.237523	-0.177254	1.72857	1.42624	0.405217	0.506682	-0.838507	0.280949	0.216603	-0.637586	2.28691	0.992856	-1.25297	-0.0723158	-1.43667
-178	0.728431	-0.113639	-0.2256	1.65162	1.36102	0.30653	0.458767	-0.872947	0.245934	0.122033	-0.676758	2.42353	1.02157	-1.25965	-0.159152	-1.70379
-177.5	0.694407	-0.225916	-0.190417	1.69341	1.24934	0.297641	0.197774	-0.913222	0.271945	0.156332	-0.490597	2.16461	1.00386	-1.22833	-0.111652	-1.845
-177	0.71484	-0.0951969	-0.117571	1.73179	1.22754	0.222262	0.134228	-0.887729	0.424712	0.119067	-0.491496	2.11097	0.997514	-1.27279	-0.145981	-1.61549
-176.5	0.65851	0.290794	-0.209121	1.76504	1.57827	0.00616295	-0.0196755	-0.765995	0.569386	0.145451	-0.492833	2.14566	0.971412	-1.27516	-0.0447869	-1.53287
-176	0.522298	0.574614	-0.340403	1.77549	1.80324	0.0165188	0.1998	-0.726562	0.456047	0.217986	-0.471838	2.23751	0.946364	-1.27201	-0.0658522	-1.6605
-175.5	0.636273	0.590286	-0.346988	1.97798	1.86016	0.0254274	0.406809	-0.637149	0.436018	0.351571	-0.290201	2.25554	0.947613	-1.32918	0.0464351	-1.59439
-175	0.564266	0.262318	-0.495716	1.89682	1.65042	0.176001	0.106239	-0.664806	0.321501	0.560268	-0.295495	2.28144	0.835564	-1.48879	-0.246286	-1.48836
-174.5	0.587085	-0.0365045	-0.370723	1.85851	1.32111	-0.0649107	0.0199968	-0.618082	0.367629	0.583102	-0.333225	2.26935	0.787947	-1.44389	-0.250446	-1.78455
-174	0.555169	-0.274033	-0.273541	1.86183	1.04964	-0.193705	0.224954	-0.804781	0.298762	0.450976	0.14415	2.2344	0.826265	-1.42049	-0.344982	-2.03125
-173.5	0.541368	-0.462467	-0.303937	1.7388	1.14317	-0.228431	0.235159	-1.09092	0.374973	0.553044	0.172038	2.15916	0.808133	-1.39851	-0.209091	-1.82803
-173	0.612888	-0.512486	-0.249686	1.72439	1.39245	-0.205172	-0.0135293	-0.887826	0.295908	0.367141	0.05106	2.00535	0.845677	-1.27556	-0.175976	-1.6121
-172.5	0.662578	-0.518893	-0.316906	1.77126	1.39113	-0.0934527	-0.21724	-0.679014	0.398618	0.123427	-0.161462	1.76463	0.928894	-1.43484	-0.184719	-1.51565
-172	0.657023	-0.413903	-0.31905	1.87127	1.4048	-0.260086	-0.211546	-0.588527	0.257786	0.280429	-0.226759	1.89313	0.906497	-1.46573	-0.141728	-1.39192
-171.5	0.656113	-0.176978	-0.278332	1.89869	1.35777	-0.246429	-0.224804	-0.656512	0.253526	0.397644	-0.472365	2.0079	0.792504	-1.53584	-0.131642	-1.20896
-171	0.554476	0.16847	-0.381653	1.92566	1.21851	-0.321159	-0.307446	-0.650957	0.312909	0.531653	-0.351799	1.98519	0.633651	-1.5154	-0.166496	-1.40765
-170.5	0.579641	0.156202	-0.205598	1.81748	1.05013	-0.363084	-0.318326	-0.851847	0.148082	0.619028	-0.06485	1.82368	0.72186	-1.53245	-0.247389	-1.38317
-170	0.529276	0.105248	-0.0963319	1.72166	0.743165	-0.338654	-0.198158	-0.801078	0.223107	0.601986	0.174613	1.68147	0.721241	-1.56177	-0.253162	-1.37164
-169.5	0.500538	0.193471	-0.231999	1.70549	0.621501	-0.243993	-0.0856359	-0.850493	0.0498016	0.477776	0.0380495	1.6084	0.677464	-1.48187	-0.184515	-1.45114
-169	0.626093	0.408044	-0.285107	1.73176	0.761984	-0.300313	0.000385188	-0.749279	-0.0566797	0.303849	0.167413	1.48433	0.608736	-1.51738	-0.209146	-1.50099
-168.5	0.629603	0.539276	-0.136703	1.79577	0.893398	-0.383935	-0.112888	-0.659302	-0.11233	0.316998	0.0835683	1.56971	0.679796	-1.54255	-0.204944	-1.33682
-168	0.423723	0.376369	-0.142028	1.5981	1.01491	-0.362427	0.0342914	-0.712256	-0.211919	0.266783	0.0526118	1.22526	0.634673	-1.66231	-0.116156	-1.35349
-167.5	0.489967	0.311909	-0.0375156	1.55014	1.08779	-0.423277	0.215857	-0.647641	-0.195536	0.325099	-0.0384808	1.31417	0.660837	-1.71047	-0.142709	-1.27783
-167	0.48837	0.182957	-0.248092	1.51403	0.882893	-0.420889	0.315153	-0.707241	-0.143282	0.240808	0.0048133	1.18857	0.535089	-1.72283	-0.0156204	-1.39009
-166.5	0.532009	-0.0795787	-0.131978	1.52871	0.846457	-0.380451	0.0341906	-0.845388	-0.0814488	0.304623	0.209244	1.21046	0.623943	-1.77911	0.165318	-1.41446
-166	0.522165	-0.235145	-0.0517073	1.46746	1.0007	-0.385993	-0.255801	-0.839291	-0.0364448	0.211401	0.29602	1.37622	0.443032	-1.84968	0.27302	-1.47551
-165.5	0.484743	-0.162489	0.0194744	1.4695	1.20056	-0.394425	-0.366106	-0.956661	-0.0911716	0.321537	0.498188	1.16662	0.481392	-1.82145	0.24988	-1.3707
-165	0.479388	0.0765503	0.0739563	1.51464	1.18692	-0.543156	-0.264505	-0.997419	-0.198647	0.678845	0.562334	1.09344	0.483789	-1.80233	0.141597	-1.41647
-164.5	0.460894	0.310548	0.109355	1.39121	1.11025	-0.542172	-0.0856629	-0.882586	-0.275802	0.794899	0.311343	1.09236	0.461187	-1.83081	0.0834961	-1.08142
-164	0.47597	0.335517	0.0506312	1.27909	1.03234	-0.572522	-0.0550165	-0.748036	-0.271912	0.612481	0.0258793	1.11252	0.358324	-1.71888	0.0835283	-0.941206
-163.5	0.452195	0.370452	0.0835541	1.23746	0.817222	-0.644385	0.000207499	-0.63212	-0.314176	0.569099	-0.0328438	0.814749	0.315456	-1.84066	0.0567002	-1.21026
-163	0.37382	0.363799	0.115529	1.04832	0.600631	-0.686126	0.0238707	-0.777223	-0.358604	0.562765	-0.027596	0.614353	0.509371	-1.80427	0.0591177	-1.39762
-162.5	0.450206	0.25896	0.0100113	1.03547	0.538216	-0.716657	0.249062	-0.797765	-0.370884	0.475779	-0.118982	0.612499	0.409358	-1.79822	0.0534428	-1.40571
-162	0.35474	-0.0219709	-0.220514	1.05324	0.496659	-0.711214	0.390111	-0.684555	-0.321946	0.467899	-0.267333	0.70854	0.223136	-1.83767	0.0215275	-1.48413
-161.5	0.317195	-0.320604	-0.271877	0.940607	0.397809	-0.697044	0.36512	-0.692922	-0.324266	0.445722	-0.345149	0.758956	0.190823	-1.96512	0.0996354	-1.51904
-161	0.253071	-0.378497	-0.0446489	0.91027	0.406442	-0.651925	0.0659595	-0.725247	-0.445633	0.533763	-0.204819	0.623365	0.292933	-1.98006	0.13308	-1.40243
-160.5	0.429719	-0.126404	0.0156787	0.770803	0.406365	-0.583258	-0.0195086	-0.680057	-0.453956	0.506504	-0.390733	0.543804	0.20446	-1.9585	0.0517069	-1.27465
-160	0.332206	-0.178193	-0.0150513	0.748148	0.609056	-0.544824	-0.192129	-0.677158	-0.466116	0.613796	-0.36368	0.464098	0.173192	-1.87671	-0.156378	-1.16698
-159.5	0.378074	-0.175267	-0.0053732	0.613682	0.880246	-0.538442	-0.20375	-0.542013	-0.433151	0.617383	-0.336112	0.551466	0.221166	-1.94916	-0.238649	-1.22947
-159	0.352658	-0.238823	-0.00642731	0.561641	0.999038	-0.634177	-0.276172	-0.467045	-0.487196	0.515558	-0.355285	0.322066	0.175684	-2.11709	-0.253936	-1.38095
-158.5	0.28832	-0.102316	-0.00711151	0.604932	0.971585	-0.606248	-0.223618	-0.581547	-0.518075	0.314541	-0.384319	0.146534	0.120138	-2.09328	-0.379803	-1.57832
-158	0.317822	0.0269792	0.0896587	0.855065	0.832847	-0.722707	-0.160611	-0.517199	-0.462111	0.32474	-0.392684	0.199111	0.0955722	-2.14154	-0.429037	-1.79032
-157.5	0.176881	-0.0503765	-0.0540157	0.867751	0.614869	-0.724703	-0.127897	-0.632646	-0.371915	0.324382	-0.448934	0.239355	0.211267	-2.05104	-0.484495	-2.02738
-157	0.0668481	-0.112465	-0.408079	0.820375	0.586614	-0.753129	-0.275227	-0.590571	-0.564914	0.249487	-0.540033	0.397449	0.107356	-1.98379	-0.470969	-1.84367
-156.5	0.134259	-0.0254373	-0.552554	0.777808	0.506847	-0.659008	-0.171479	-0.491164	-0.673873	0.243823	-0.705126	0.384692	0.086331	-2.02731	-0.381001	-1.83818
-156	0.211164	0.103609	-0.454249	0.750082	0.375407	-0.683742	-0.0928684	-0.49719	-0.835053	0.233016	-0.730663	0.264969	0.223745	-2.15142	-0.38981	-1.89035
-155.5	0.190141	-0.0557226	-0.369467	0.649914	0.402009	-0.681339	-0.243074	-0.396323	-0.883106	0.274491	-0.639844	0.254156	0.190008	-2.17481	-0.358161	-1.90926
-155	0.173076	-0.409519	-0.419497	0.897325	0.470953	-0.619455	-0.270493	-0.413306	-0.875925	0.145113	-0.715761	0.468055	0.16157	-2.2049	-0.326924	-1.76682
-154.5	0.110549	-0.503572	-0.337086	0.855446	0.53166	-0.524628	-0.328694	-0.436835	-0.894234	0.0789018	-0.553715	0.400591	-0.0580116	-2.15261	-0.342995	-2.01817
-154	0.212349	-0.524009	-0.340561	0.860541	0.480631	-0.419226	-0.382286	-0.542828	-0.903759	-0.0369988	-0.29853	0.305201	-0.145109	-2.07989	-0.0844561	-2.21909
-153.5	0.10351	-0.706604	-0.222349	0.697479	0.506611	-0.368981	-0.375122	-0.74211	-0.817771	-0.0190092	-0.148209	0.268299	-0.301787	-2.04261	-0.233247	-1.97053
-153	0.16447	-0.697634	-0.275406	0.755131	0.575313	-0.270386	-0.198977	-0.711482	-0.885466	0.0283662	-0.331027	0.153278	-0.368147	-1.98055	-0.268895	-1.83316
-152.5	0.328922	-0.664705	-0.385644	0.734361	0.694589	-0.272912	-0.028883	-0.579026	-0.796256	0.18521	-0.334501	0.234623	-0.250266	-2.02732	-0.351322	-1.72781
-152	0.260378	-0.518951	-0.331788	0.714417	0.67833	-0.409399	0.041225	-0.647334	-0.750122	0.328904	-0.467893	0.2337	-0.174122	-2.09622	-0.433746	-1.50087
-151.5	0.208623	-0.425329	-0.490636	0.737611	0.294296	-0.516346	-0.058358	-0.593848	-0.690818	0.388578	-0.571478	0.1294	-0.23769	-2.11876	-0.46758	-1.3798
-151	0.103297	-0.0707137	-0.389336	0.776294	-0.125698	-0.444399	-0.364736	-0.462959	-0.623743	0.0640297	-0.625069	0.00786451	-0.436735	-1.98978	-0.372291	-1.44765
-150.5	0.0225038	0.0900887	-0.359102	0.621596	-0.479771	-0.516168	-0.413532	-0.507044	-0.630347	-0.062341	-0.336451	-0.0344235	-0.327684	-2.05805	-0.305293	-1.62141
-150	-0.0238656	0.224795	-0.388261	0.542337	-0.63013	-0.538915	-0.438754	-0.597366	-0.741934	-0.151576	-0.0799031	-0.032733	-0.226845	-2.02028	-0.188555	-1.60611
-149.5	-0.00765135	0.291405	-0.417355	0.515146	-0.676469	-0.483761	-0.342636	-0.666291	-0.656237	-0.101517	-0.0682769	-0.20101	-0.296386	-1.95375	-0.0944278	-1.54601
-149	0.0280185	0.166078	-0.334843	0.478602	-0.44131	-0.41701	-0.0735149	-0.643356	-0.68075	-0.0820991	0.00409978	-0.19103	-0.286995	-1.90498	-0.116169	-1.61299
-148.5	0.0846376	-0.00398044	-0.44127	0.454916	0.13456	-0.440242	0.244155	-0.588995	-0.759338	0.0168833	0.20963	-0.185067	-0.250054	-1.78766	-0.0915055	-1.57677
-148	-0.0947888	-0.263367	-0.453822	0.297399	0.101513	-0.381037	0.22592	-0.6517	-0.791302	-0.147038	0.191769	-0.145163	-0.415379	-1.87236	-0.202414	-1.50248
-147.5	0.0039585	-0.437999	-0.446131	0.376038	0.223937	-0.288417	0.251309	-0.537927	-0.712742	-0.0453346	0.00258105	0.0194456	-0.470124	-1.9841	-0.169778	-1.58295
-147	-0.0930373	-0.607374	-0.33963	0.317905	0.411488	-0.341439	0.157328	-0.615638	-0.66723	-0.0594401	-0.00369842	-0.251036	-0.620363	-1.97436	-0.132861	-1.68601
-146.5	-0.101114	-0.514167	-0.312161	0.44035	0.433047	-0.23233	0.143727	-0.80912	-0.699482	-0.115007	-0.0500297	-0.363968	-0.343088	-1.97852	-0.00620891	-1.73463
-146	-0.135688	-0.604386	-0.310287	0.262357	0.155384	-0.390662	0.281104	-0.826124	-0.686805	-0.120455	-0.360299	-0.325515	-0.31192	-2.07992	0.062169	-1.688
-145.5	-0.144825	-0.468693	-0.293871	0.0531725	-0.122567	-0.416988	0.380316	-0.934645	-0.692167	-0.174505	-0.464749	-0.376652	-0.457406	-2.02659	-0.0335947	-1.45959
-145	-0.102047	-0.314758	-0.378035	0.0331454	-0.290172	-0.305944	0.423189	-0.923131	-0.800087	-0.262909	-0.499754	-0.550607	-0.532414	-1.88657	-0.0372809	-1.44287
-144.5	-0.123425	-0.303572	-0.431094	-0.094192	-0.333728	-0.233015	0.545133	-0.903036	-0.734436	-0.24687	-0.619863	-0.515167	-0.595341	-1.83296	0.0392181	-1.25081
-144	-0.0903942	-0.339516	-0.498436	-0.133085	-0.207546	-0.232792	0.564473	-0.732146	-0.866592	0.0323471	-0.775208	-0.530069	-0.756806	-1.8178	-0.0115959	-1.1518
-143.5	-0.139726	-0.388858	-0.425782	-0.0805271	-0.119576	-0.208374	0.360063	-0.645347	-0.736475	0.0389351	-0.825574	-0.640017	-0.81172	-1.86935	-0.00431092	-1.22923
-143	-0.159133	-0.375076	-0.424965	-0.215244	-0.1606	-0.51308	0.165461	-0.704188	-0.620612	0.133294	-0.660555	-0.628122	-0.934141	-2.00782	0.111134	-1.35755
-142.5	-0.152893	-0.288598	-0.498288	-0.166101	-0.23303	-0.476949	0.00419708	-0.830054	-0.565699	0.127661	-0.41332	-0.623074	-1.07693	-1.98029	0.103924	-1.47215
-142	-0.274368	-0.501857	-0.485674	-0.0965896	-0.233716	-0.349445	-0.167961	-0.803911	-0.780324	0.148472	-0.539093	-0.626777	-1.24217	-1.71675	0.0131606	-1.62576
-141.5	-0.29769	-0.579819	-0.533116	-0.201634	-0.0138504	-0.30031	-0.393261	-0.781726	-1.04079	0.0802526	-0.429979	-0.523412	-1.23702	-1.75904	-0.203598	-1.63625
-141	-0.212919	-0.506445	-0.415209	-0.293545	0.309048	-0.111027	-0.631602	-0.801066	-1.06511	-0.00494192	-0.371608	-0.554726	-1.08386	-1.87529	-0.10768	-1.41283
-140.5	-0.257825	-0.422162	-0.351034	-0.255941	0.395158	-0.151506	-0.50338	-0.844539	-1.14996	-0.0622558	-0.58107	-0.916736	-1.10391	-1.79156	-0.14924	-1.40912
-140	-0.258237	-0.476546	-0.369272	-0.269978	0.535553	-0.403164	-0.484056	-0.877958	-1.16649	-0.0588416	-0.753262	-1.00992	-0.988748	-1.8328	-0.246173	-1.26419
-139.5	-0.244516	-0.529849	-0.391836	-0.374346	0.607081	-0.367252	-0.489338	-0.88973	-1.06953	-0.139494	-0.758609	-0.995258	-0.994204	-1.94582	-0.273362	-1.11532
-139	-0.236208	-0.700322	-0.356382	-0.380794	0.205693	-0.419376	-0.36845	-0.817199	-0.956266	-0.149307	-0.837937	-1.16629	-0.927185	-2.01329	-0.293523	-1.16754
-138.5	-0.322342	-0.722621	-0.475977	-0.386346	-0.320609	-0.670796	-0.107959	-0.829563	-0.947861	-0.154053	-0.807043	-1.14992	-1.13522	-2.04442	-0.418872	-1.37957
-138	-0.273923	-0.680728	-0.474164	-0.360888	-0.728613	-0.756602	0.0740243	-0.821186	-0.92127	-0.0516915	-0.793539	-1.10241	-0.987651	-2.00289	-0.286665	-1.53653
-137.5	-0.261195	-0.584044	-0.576519	-0.419234	-0.920188	-0.76981	0.037163	-0.953826	-0.870385	-0.0517363	-0.772649	-1.0446	-0.8832	-2.00295	-0.233503	-1.72556
-137	-0.334047	-0.384265	-0.51706	-0.432577	-0.894015	-0.73916	0.0603049	-0.753223	-0.828952	-0.105926	-0.846142	-0.945405	-0.99262	-1.93753	-0.336221	-1.59657
-136.5	-0.339093	-0.240446	-0.659833	-0.444319	-0.653125	-0.698741	0.0940222	-0.630696	-0.856233	-0.158251	-0.968204	-0.922627	-1.159	-1.84695	-0.451665	-1.56294
-136	-0.342766	-0.240994	-0.692017	-0.437186	-0.496328	-0.642735	-0.046125	-0.573658	-0.848046	-0.231981	-1.07357	-1.06274	-1.15008	-1.79539	-0.313843	-1.51478
-135.5	-0.360054	-0.257216	-0.763282	-0.422219	-0.587348	-0.650578	-0.105621	-0.443064	-1.06605	-0.215052	-1.02863	-1.16806	-1.20804	-1.68051	-0.386994	-1.44202
-135	-0.367693	-0.047803	-0.696721	-0.419666	-0.629657	-0.786901	-0.176647	-0.560297	-1.06094	-0.164887	-1.13579	-1.10366	-1.41785	-1.75469	-0.381933	-1.45786
-134.5	-0.447207	-0.182977	-0.672878	-0.476092	-0.338487	-0.748089	-0.178193	-0.671166	-1.00439	-0.0482786	-1.06099	-1.34767	-1.36294	-1.72812	-0.575205	-1.67923
-134	-0.453709	-0.356452	-0.568628	-0.462704	-0.174386	-0.638519	-0.264462	-0.842104	-0.993698	-0.251353	-0.871498	-1.48047	-1.19215	-1.83652	-0.582074	-1.87601
-133.5	-0.499471	-0.491907	-0.593231	-0.400619	-0.250299	-0.558692	-0.162403	-0.966263	-0.902586	-0.216336	-0.538959	-1.2396	-1.19611	-1.79274	-0.700535	-1.62387
-133	-0.404959	-0.536021	-0.562672	-0.315734	-0.282033	-0.524188	-0.208687	-0.82033	-0.761956	-0.109078	-0.488108	-1.30959	-1.30726	-1.74213	-0.791787	-1.46099
-132.5	-0.368861	-0.210935	-0.600816	-0.341731	-0.237873	-0.538622	-0.0689218	-0.720898	-0.826544	0.105427	-0.673899	-1.14179	-1.27296	-1.7503	-0.761066	-1.30235
-132	-0.377959	-0.278225	-0.655761	-0.509192	-0.40424	-0.592274	0.0142018	-0.737503	-0.710584	0.203653	-0.811966	-1.23494	-1.35237	-1.7957	-0.655092	-1.17095
-131.5	-0.336043	0.00260173	-0.659402	-0.634439	-0.531115	-0.663201	0.182451	-0.71996	-0.803007	0.261764	-0.881049	-1.11393	-1.44349	-1.7534	-0.413015	-0.946262
-131	-0.384419	-0.0470664	-0.61851	-0.504616	-0.472435	-0.838839	0.36803	-0.664099	-0.811096	0.229687	-0.908844	-1.34019	-1.6418	-1.68052	-0.28867	-0.98442
-130.5	-0.365956	-0.126171	-0.705841	-0.496876	-0.333475	-0.895778	0.326777	-0.580761	-0.836703	0.121861	-0.761672	-1.26137	-1.68713	-1.692	-0.217421	-1.02594
-130	-0.383412	-0.141382	-0.673497	-0.589807	-0.352161	-0.976714	0.296027	-0.700932	-0.860457	0.060724	-0.63277	-1.32235	-1.56684	-1.66816	-0.113952	-1.18761
-129.5	-0.282083	-0.131814	-0.778778	-0.47062	-0.57126	-1.01935	0.228584	-0.854848	-0.899001	0.156513	-0.953565	-1.42388	-1.53098	-1.68152	-0.233865	-1.25671
-129	-0.373352	-0.053033	-0.793403	-0.492028	-0.60184	-1.01319	0.182956	-0.790584	-0.744409	0.185188	-1.13102	-1.22874	-1.68553	-1.52367	-0.422196	-1.26309
-128.5	-0.404391	-0.21106	-0.69518	-0.463837	-0.723361	-0.981022	0.219321	-0.795202	-0.829968	0.095665	-1.02296	-1.36883	-1.71084	-1.53109	-0.368211	-1.30109
-128	-0.440118	-0.498349	-0.716895	-0.462029	-0.568558	-0.938101	0.0781212	-0.771074	-0.85128	0.093496	-1.12141	-1.40935	-1.77066	-1.55135	-0.383867	-1.26102
-127.5	-0.454257	-0.530644	-0.732048	-0.490163	-0.428371	-0.996846	-0.157553	-0.58176	-0.940005	0.129102	-1.21073	-1.39076	-1.80583	-1.56669	-0.327242	-1.1774
-127	-0.472934	-0.572272	-0.772921	-0.350755	-0.253086	-1.01054	-0.224167	-0.617927	-0.955567	0.192016	-1.1362	-1.37521	-1.84472	-1.70286	-0.466543	-1.30905
-126.5	-0.503235	-0.4676	-0.888763	-0.469918	-0.334698	-1.01043	-0.317404	-0.830923	-0.966714	0.234303	-0.914384	-1.593	-1.63477	-1.78911	-0.338197	-1.40596
-126	-0.454851	-0.18475	-0.8534	-0.712486	-0.686634	-0.870484	0.0699984	-0.854407	-0.956041	0.321628	-0.823059	-1.66618	-1.677	-1.64824	-0.289148	-1.39643
-125.5	-0.482899	0.0850424	-0.88924	-0.718707	-0.742048	-0.764921	0.347351	-0.997137	-0.778721	0.579778	-0.646025	-1.5388	-1.64541	-1.56442	-0.26646	-1.40035
-125	-0.509478	0.204384	-0.96298	-0.74261	-0.764742	-0.746137	0.254008	-0.922425	-0.668267	0.50881	-0.579747	-1.5859	-1.55245	-1.72384	-0.269495	-1.36845
-124.5	-0.66522	0.23795	-0.873161	-0.796625	-0.797887	-0.900833	0.112226	-0.951752	-0.724508	0.336966	-0.580683	-1.5028	-1.556	-1.70254	-0.10881	-1.07184
-124	-0.586088	0.254077	-0.929881	-0.874064	-0.907336	-1.00981	0.0494666	-0.773392	-0.810615	0.0231845	-1.01952	-1.6236	-1.69413	-1.63832	0.0729098	-0.898728
-123.5	-0.668639	0.290524	-0.759017	-0.827314	-0.835057	-1.0926	-0.0735981	-0.610771	-1.03983	-0.0341383	-1.33595	-1.66791	-1.67988	-1.66462	0.216331	-1.2502
-123	-0.615811	0.204802	-0.896908	-0.83224	-0.753345	-1.12684	-0.163133	-0.773452	-0.999079	-0.0523126	-1.23269	-1.54519	-1.7801	-1.63707	0.187844	-1.36213
-122.5	-0.622542	0.0633871	-0.866376	-0.86331	-0.960191	-1.24132	-0.125574	-0.676086	-0.819655	-0.0231357	-1.27832	-1.56303	-1.86116	-1.59138	0.0529954	-1.45785
-122	-0.663629	-0.0829305	-0.893994	-0.766834	-1.01229	-1.1711	-0.0149194	-0.627976	-0.752221	-0.103715	-1.21549	-1.77647	-1.94313	-1.52882	-0.0216414	-1.63644
-121.5	-0.801803	-0.178228	-0.916821	-0.708135	-0.948087	-1.09402	0.0957828	-0.571383	-0.79886	0.0415938	-1.0796	-1.69898	-1.87893	-1.53506	-0.0662367	-1.60188
-121	-0.796443	-0.337225	-0.888997	-0.680821	-0.827907	-1.06707	0.142601	-0.675987	-1.05079	0.155481	-1.15159	-1.7646	-1.82429	-1.48416	-0.0831501	-1.55463
-120.5	-0.772381	-0.00455125	-0.89328	-0.623432	-0.720519	-0.986278	0.199976	-0.671691	-1.19887	0.198332	-1.50711	-1.84394	-1.82327	-1.42779	-0.0394061	-1.48115
-120	-0.719277	0.156574	-0.826249	-0.605904	-0.697872	-0.976208	0.0721076	-0.638542	-1.06273	0.183056	-1.70755	-1.86721	-1.6374	-1.46503	-0.119059	-1.42388
-119.5	-0.775997	0.410684	-0.867695	-0.754314	-0.708449	-0.952496	-0.0554602	-0.614156	-0.95666	0.136127	-1.83775	-1.89444	-1.66023	-1.54824	-0.00321682	-1.5034
-119	-0.767067	0.285949	-0.852739	-0.730189	-0.75893	-1.06413	0.00346213	-0.53062	-1.12393	0.191232	-1.58838	-2.07445	-1.69473	-1.6164	-0.103973	-1.52309
-118.5	-0.82938	0.0278817	-0.88455	-0.716351	-0.758386	-1.14202	-0.00941606	-0.520117	-1.2967	-0.0577162	-1.48051	-1.8021	-1.75392	-1.55807	-0.29354	-1.76683
-118	-0.870496	-0.126674	-0.91129	-0.625192	-0.587034	-1.01625	-0.19589	-0.548001	-1.18379	-0.129034	-1.3496	-1.7846	-1.62365	-1.63718	-0.278561	-1.96452
-117.5	-0.767172	-0.255435	-1.03431	-0.610759	-0.657713	-0.995999	-0.247733	-0.606928	-1.09617	-0.255517	-0.99947	-1.86323	-1.61875	-1.42908	-0.245563	-2.26392
-117	-0.806562	-0.391181	-1.06713	-0.601287	-0.751291	-1.02563	-0.139511	-0.524198	-1.08165	-0.207117	-0.790015	-1.85988	-1.5044	-1.43726	-0.260095	-2.20685
-116.5	-0.790853	-0.365846	-1.10627	-0.518654	-0.836508	-1.09566	-0.136686	-0.385861	-1.08879	-0.4108	-0.854015	-1.76861	-1.49371	-1.38436	-0.245944	-2.05904
-116	-0.875561	-0.375298	-1.22569	-0.43052	-0.8548	-1.08502	-0.0863419	-0.404767	-1.05081	-0.215123	-0.961629	-1.75379	-1.44928	-1.34087	-0.27492	-2.01771
-115.5	-0.896935	-0.20091	-1.20985	-0.378436	-1.00233	-1.11656	-0.0751059	-0.387624	-1.11625	-0.0763322	-1.17965	-1.70853	-1.44603	-1.25573	-0.313846	-2.00388
-115	-0.950674	-0.311586	-1.20929	-0.436236	-0.995955	-1.04198	-0.0642516	-0.44436	-1.1397	0.12178	-1.22321	-1.71655	-1.58925	-1.31085	-0.35887	-2.01949
-114.5	-1.01068	-0.555264	-1.15126	-0.35004	-1.09423	-1.05481	-0.272471	-0.350917	-1.15455	0.261135	-1.2803	-1.80894	-1.56109	-1.19796	-0.465163	-2.28344
-114	-0.894256	-0.508207	-1.03237	-0.368483	-1.15733	-1.05433	-0.45611	-0.573643	-1.2007	0.303527	-0.884752	-1.8173	-1.71305	-1.19486	-0.443267	-2.3889
-113.5	-0.917928	-0.440345	-0.930603	-0.38011	-1.09719	-0.886143	-0.296809	-0.719825	-1.21978	0.0674418	-0.787437	-1.60823	-1.65125	-1.28775	-0.41796	-2.00339
-113	-0.901563	-0.471883	-0.8962	-0.31586	-0.959899	-0.869383	-0.306698	-0.673273	-1.07037	-0.0211101	-1.22397	-1.77084	-1.67506	-1.23978	-0.413048	-1.89988
-112.5	-0.953739	-0.326094	-0.745784	-0.221413	-0.886007	-0.86531	-0.390485	-0.626803	-1.02431	-0.0883355	-1.33305	-1.74749	-1.60089	-1.17196	-0.426163	-1.85982
-112	-0.937601	-0.161306	-0.873452	-0.233813	-1.00176	-0.781725	-0.314956	-0.680836	-0.998936	-0.0866137	-1.42532	-1.50856	-1.58601	-1.19746	-0.457706	-1.54723
-111.5	-1.04606	-0.0920379	-0.845124	-0.358222	-0.957752	-0.855434	-0.265617	-0.705211	-0.940528	0.122055	-1.40033	-1.6124	-1.63476	-1.31477	-0.482098	-1.47248
-111	-0.944526	-0.151376	-0.785648	-0.292572	-0.962165	-0.841304	-0.233752	-0.714343	-0.914126	0.244629	-1.24686	-1.62675	-1.53936	-1.22455	-0.410702	-1.46588
-110.5	-0.945025	-0.267986	-0.915932	-0.119428	-1.02778	-0.92263	-0.276533	-0.752701	-1.06034	0.355697	-1.19818	-1.70264	-1.43627	-1.41092	-0.381768	-1.57079
-110	-1.03455	-0.312229	-0.924428	-0.109612	-1.07846	-1.05817	-0.387293	-0.825145	-1.12122	0.435905	-1.10719	-1.78851	-1.5429	-1.26537	-0.406717	-1.64426
-109.5	-1.06763	-0.18756	-0.888514	-0.156028	-1.0534	-1.04747	-0.413808	-0.793964	-1.0816	0.578381	-1.23892	-1.77498	-1.57269	-1.3111	-0.336701	-1.76143
-109	-1.10301	-0.0647419	-0.974642	-0.149328	-0.922594	-1.04088	-0.598746	-0.877476	-0.895124	0.377608	-1.21765	-1.59345	-1.54057	-1.2071	-0.38783	-1.69731
-108.5	-1.11273	0.086354	-0.918166	-0.0976811	-0.924377	-0.998356	-0.612532	-0.843803	-0.84018	0.15013	-0.949612	-1.68397	-1.51646	-1.27855	-0.388526	-1.63315
-108	-1.15967	0.0659653	-0.806626	-0.147872	-0.811538	-0.975258	-0.52862	-0.92166	-0.82074	0.101895	-0.745801	-1.91345	-1.60775	-1.2187	-0.407235	-1.69957
-107.5	-1.09472	0.153202	-0.796593	-0.0555304	-0.776522	-1.15046	-0.390031	-0.639687	-0.830565	0.0250499	-0.736847	-1.6743	-1.71462	-1.20332	-0.323658	-1.67762
-107	-1.14336	0.240504	-0.792548	-0.0113572	-0.906559	-1.128	-0.447848	-0.725785	-0.729884	-0.118022	-0.694867	-1.74235	-1.57511	-1.12849	-0.318501	-1.77121
-106.5	-1.12647	-0.0524184	-0.810392	-0.0884122	-1.12542	-0.988982	-0.59474	-0.820163	-0.737857	-0.208609	-0.787363	-1.73878	-1.34387	-1.1125	-0.331667	-1.84331
-106	-1.14623	-0.218708	-0.75963	-0.0852175	-1.27809	-1.10864	-0.473235	-0.895065	-0.961583	-0.171647	-0.79279	-1.72406	-1.36685	-1.21236	-0.280484	-1.78263
-105.5	-1.08107	-0.165781	-0.854034	-0.0538969	-1.22936	-1.2039	-0.35789	-1.01298	-1.00384	-0.331856	-1.00656	-1.84152	-1.39885	-1.21138	-0.386994	-1.7066
-105	-1.1161	-0.142199	-0.785517	0.0124784	-1.09087	-1.15349	-0.163467	-1.18014	-0.9183	-0.418892	-0.988208	-1.93055	-1.44939	-1.23173	-0.367268	-1.64442
-104.5	-1.00641	-0.212688	-0.885322	-0.079232	-0.746194	-1.09782	-0.0777814	-1.10082	-0.987505	-0.59752	-1.09943	-1.80566	-1.32449	-1.17122	-0.364407	-1.35331
-104	-1.05566	-0.33467	-0.79813	-0.0964618	-0.509251	-1.1995	-0.0332243	-0.813215	-1.00327	-0.596826	-1.24927	-1.74371	-1.37597	-1.23035	-0.353556	-1.23387
-103.5	-1.10361	-0.416496	-0.861246	-0.0224631	-0.503536	-1.08714	-0.14988	-0.760989	-0.868416	-0.4463	-1.4572	-1.94086	-1.40113	-1.09879	-0.35052	-1.51948
-103	-1.05934	-0.352336	-0.837056	-0.0799944	-0.685721	-1.03192	-0.244886	-0.929497	-0.744143	-0.153796	-1.36917	-1.86372	-1.38821	-1.18767	-0.360054	-1.46278
-102.5	-1.02487	-0.331576	-0.927175	-0.122869	-0.760425	-1.1547	-0.339498	-1.10517	-0.74003	-0.0817721	-1.22281	-1.85516	-1.55685	-1.23065	-0.433487	-1.56578
-102	-1.03799	-0.381404	-0.924851	-0.132529	-0.841241	-1.24397	-0.29564	-1.01745	-0.628238	-0.148589	-1.11902	-1.86901	-1.67808	-1.05334	-0.479767	-1.76482
-101.5	-1.21491	-0.645592	-0.929196	-0.156937	-0.827209	-1.39459	-0.226458	-0.937663	-0.583383	-0.0447392	-1.04922	-1.95637	-1.572	-1.04954	-0.49105	-1.68542
-101	-1.10054	-0.725349	-0.955764	-0.0957262	-0.729364	-1.33393	-0.209018	-1.10638	-0.630321	-0.0691967	-1.19576	-2.018	-1.3208	-1.04944	-0.542764	-1.50725
-100.5	-1.10525	-0.758587	-0.868071	-0.149695	-0.75179	-1.11123	-0.136909	-1.04369	-0.708203	-0.194225	-1.35327	-2.24681	-1.52944	-1.0775	-0.629441	-1.45272
-100	-1.06334	-0.903343	-0.850351	-0.116698	-0.642207	-1.10625	-0.351031	-0.922453	-0.696264	-0.329808	-1.51441	-2.04857	-1.39357	-1.0298	-0.739413	-1.35841
-99.5	-0.988568	-0.962716	-0.799157	-0.105927	-0.677998	-1.06539	-0.308608	-0.812426	-0.721445	-0.478925	-1.2237	-1.9499	-1.36833	-1.10832	-0.712483	-1.3543
-99	-1.04226	-1.05307	-0.902341	-0.0782906	-0.751687	-1.06887	-0.148341	-0.944124	-0.685892	-0.481964	-1.0694	-2.03305	-1.25165	-1.12881	-0.556155	-1.40363
-98.5	-1.01239	-1.04863	-0.88584	-0.229794	-0.892272	-1.08218	-0.180388	-1.0901	-0.680994	-0.487544	-1.06707	-1.90184	-1.2849	-1.20599	-0.389624	-1.5789
-98	-1.00076	-0.846418	-0.874073	-0.302365	-1.00542	-1.07639	-0.180728	-1.03669	-0.819248	-0.473302	-1.12541	-2.01107	-1.15271	-1.14252	-0.210664	-1.86277
-97.5	-1.01087	-0.594151	-0.874943	-0.366972	-0.999863	-1.09195	-0.0529197	-1.26498	-1.00528	-0.513201	-1.17801	-1.97704	-1.23498	-1.08081	-0.118955	-2.01449
-97	-1.09883	-0.488287	-0.950446	-0.226144	-1.06178	-1.10522	-0.139661	-1.10884	-0.98787	-0.500768	-1.26766	-1.84841	-1.11929	-1.10319	-0.122428	-1.86006
-96.5	-0.963998	-0.571078	-0.908683	-0.214058	-1.05403	-0.929454	-0.360622	-0.988334	-0.865583	-0.540986	-1.58185	-1.96615	-1.14334	-1.0779	-0.214094	-1.75166
-96	-0.931008	-0.430448	-1.02802	-0.069866	-1.16339	-0.891739	-0.41922	-0.902767	-0.789223	-0.58997	-1.80063	-1.94027	-1.0124	-1.08267	-0.352767	-1.88722
-95.5	-1.02932	-0.31489	-1.1071	-0.0347421	-1.09932	-0.92359	-0.54469	-0.772373	-0.785503	-0.611325	-1.76179	-1.94109	-1.01049	-1.10098	-0.412797	-1.66712
-95	-1.02135	-0.265762	-1.04003	-0.0656899	-0.990093	-1.03831	-0.493393	-0.944414	-0.789421	-0.435541	-1.76341	-1.85004	-0.972069	-1.05657	-0.423368	-1.74535
-94.5	-0.966044	-0.219315	-1.09923	-0.00608536	-0.665059	-0.825056	-0.452199	-1.01913	-0.765333	-0.285916	-1.59367	-1.91722	-1.11331	-0.900309	-0.568308	-1.93872
-94	-0.976555	-0.250615	-1.11005	0.0844865	-0.392738	-0.839945	-0.549304	-1.19008	-0.629907	-0.153668	-1.20249	-2.00294	-1.18395	-0.949971	-0.585661	-2.13221
-93.5	-0.863023	-0.131848	-0.979167	-0.0237111	-0.194146	-0.851781	-0.570142	-1.25839	-0.64567	-0.213549	-1.2316	-2.01643	-1.06932	-0.87738	-0.713892	-2.00137
-93	-1.05573	-0.202573	-1.03783	0.00243345	-0.317642	-0.814716	-0.476736	-1.11093	-0.596294	-0.261685	-1.38627	-2.15185	-1.06746	-0.811996	-0.904608	-2.01408
-92.5	-0.948657	-0.163402	-1.01077	-0.0203232	-0.782274	-0.893486	-0.458201	-1.17941	-0.542843	-0.306548	-1.46524	-1.85533	-0.839338	-0.776579	-1.07687	-1.94413
-92	-0.936677	0.0652055	-1.01138	0.0100057	-1.29234	-0.845779	-0.407612	-1.12874	-0.627596	-0.279653	-1.65349	-1.82166	-0.870638	-0.812402	-1.0456	-1.55518
-91.5	-0.932468	-0.0387312	-0.987376	-0.0296074	-1.49913	-0.737617	-0.301791	-1.19725	-0.646608	0.0114644	-1.81745	-1.73423	-0.870453	-0.901471	-1.07673	-1.44948
-91	-0.942226	-0.163834	-0.942626	-0.0605037	-1.58202	-0.694955	-0.221878	-1.07154	-0.652499	0.028578	-1.67771	-1.60177	-0.855228	-0.849229	-0.971792	-1.41943
-90.5	-0.855801	-0.213677	-0.930906	0.104697	-1.37322	-0.76811	-0.0690683	-1.21445	-0.547824	-0.0236502	-1.39001	-1.45496	-0.826094	-0.916079	-1.09385	-1.39566
-90	-0.924942	-0.374738	-0.95681	0.0365347	-1.31512	-0.805621	-0.0516409	-1.19566	-0.456972	-0.146816	-1.29847	-1.46953	-0.846161	-0.930916	-1.12467	-1.35398
-89.5	-0.981493	-0.467732	-1.09925	-0.00690052	-1.3544	-0.814996	0.00735308	-1.28801	-0.331819	-0.152351	-1.38434	-1.50839	-0.902572	-0.976421	-1.18856	-1.4846
-89	-0.916855	-0.3059	-1.18014	-0.00599768	-1.19845	-0.871086	0.00472623	-1.27521	-0.374489	-0.327972	-1.38373	-1.33199	-0.92995	-0.907876	-1.12564	-1.38255
-88.5	-0.930055	-0.375647	-0.964112	0.129669	-1.08693	-0.87801	0.101432	-1.2397	-0.295424	-0.373226	-1.26968	-1.46021	-0.91152	-0.981015	-1.08209	-1.50018
-88	-0.846751	-0.679423	-0.938074	0.142419	-1.11691	-0.785892	0.134498	-1.18423	-0.231604	-0.437117	-1.20937	-1.42284	-1.07254	-0.95477	-0.846542	-1.50164
-87.5	-0.844321	-0.614476	-0.800931	-0.0252673	-1.10151	-0.816785	0.094583	-1.04844	-0.488811	-0.540143	-1.23298	-1.39283	-1.02115	-1.08122	-0.725248	-1.41117
-87	-0.852428	-0.380853	-0.855409	-0.0279901	-1.29968	-0.897324	-0.0438286	-1.03775	-0.698464	-0.563111	-1.1147	-1.51368	-1.01654	-1.12841	-0.590165	-1.53201
-86.5	-0.892569	-0.227682	-0.817561	0.0339938	-1.16875	-1.08738	-0.152565	-1.19515	-0.799333	-0.327613	-0.831996	-1.46598	-0.78986	-1.02661	-0.622946	-1.72912
-86	-0.993672	-0.170079	-0.863271	0.0717172	-1.01124	-1.11703	-0.0398258	-1.24331	-0.864806	-0.303584	-0.788243	-1.33881	-0.86	-1.09113	-0.621481	-1.68892
-85.5	-0.864325	-0.145348	-0.878621	0.0367574	-0.889054	-1.15147	-0.125972	-1.35802	-0.710918	-0.481149	-0.723037	-1.42635	-0.98869	-1.08294	-0.537191	-1.58256
-85	-0.844064	-0.15178	-0.905743	-0.0487423	-0.711167	-1.01333	-0.164227	-1.32857	-0.50909	-0.34179	-0.84098	-1.37878	-0.883576	-1.02833	-0.527432	-1.53413
-84.5	-0.835174	-0.0979785	-0.898415	-0.172463	-0.74018	-1.0224	-0.11374	-1.23001	-0.55155	-0.326662	-1.08043	-1.20744	-0.839391	-0.950948	-0.46866	-1.13422
-84	-0.835568	-0.143916	-0.976552	-0.123224	-0.900986	-0.965479	0.0492681	-1.04587	-0.49547	-0.383045	-1.21436	-1.21154	-1.02916	-0.989007	-0.48466	-1.04732
-83.5	-0.934667	-0.375901	-0.846195	-0.0477761	-0.918741	-0.956347	0.00114676	-0.963066	-0.514938	-0.454609	-1.17252	-1.19557	-1.1053	-1.07157	-0.576495	-1.35816
-83	-0.827952	-0.511277	-0.874757	-0.188396	-1.02747	-0.83628	-0.0223468	-1.05345	-0.585657	-0.410843	-1.24351	-1.24054	-1.04802	-1.14564	-0.635889	-1.44804
-82.5	-0.91588	-0.682881	-0.848021	-0.17278	-1.23014	-0.810142	0.215186	-0.97997	-0.742565	-0.366323	-1.27155	-1.39509	-1.17155	-1.15792	-0.515408	-1.55073
-82	-1.04533	-0.817207	-0.872689	-0.256813	-1.16855	-0.765806	0.119846	-0.897952	-0.805833	-0.315413	-1.13745	-1.2839	-1.33131	-1.13202	-0.515918	-1.77015
-81.5	-1.02496	-0.663461	-0.819989	-0.271395	-1.25807	-0.796397	0.00329495	-1.08582	-0.771183	-0.206391	-1.08096	-1.27672	-1.13758	-1.06276	-0.464967	-1.6559
-81	-1.01043	-0.560911	-0.883397	-0.389692	-1.37294	-0.776589	-0.0305028	-1.11591	-0.733891	-0.134902	-1.11435	-1.29336	-0.951035	-1.00748	-0.556595	-1.45458
-80.5	-0.998329	-0.50542	-0.852183	-0.410201	-1.24943	-0.832806	-0.00727202	-0.99753	-0.808183	0.110929	-1.19266	-1.53028	-0.995677	-0.944704	-0.619279	-1.31981
-80	-0.988001	-0.541077	-0.806535	-0.385031	-1.1665	-0.734476	-0.141363	-1.01997	-0.796788	0.0751739	-1.24622	-1.41536	-0.982161	-0.97766	-0.658978	-1.29997
-79.5	-1.00768	-0.436674	-0.689433	-0.333509	-1.1399	-0.737129	-0.216245	-1.07321	-0.748924	-0.166706	-1.19427	-1.25787	-0.932123	-1.11063	-0.726835	-1.22506
-79	-0.95537	-0.397525	-0.680374	-0.279972	-1.07012	-0.759413	-0.195446	-1.06452	-0.818027	-0.467351	-1.04403	-1.18478	-1.09579	-1.17612	-0.774528	-1.35823
-78.5	-1.08983	-0.450732	-0.837564	-0.218733	-0.949599	-0.74527	-0.217639	-0.923016	-0.89234	-0.715095	-0.891099	-1.20195	-1.13534	-1.21759	-0.753522	-1.66851
-78	-1.09532	-0.225125	-0.830997	-0.176896	-0.83033	-0.899578	-0.22014	-0.880255	-0.749008	-0.801153	-0.946825	-1.33875	-1.03648	-1.21472	-0.759735	-1.96691
-77.5	-1.05727	-0.19184	-0.802175	-0.192577	-0.792027	-0.892643	-0.285811	-1.02863	-0.695084	-0.657323	-0.986672	-1.30436	-0.960137	-1.29875	-0.642978	-2.00844
-77	-1.10667	-0.187854	-0.728002	-0.208966	-0.921968	-1.01581	-0.314526	-0.983489	-0.730074	-0.445529	-1.32749	-1.10436	-0.941959	-1.221	-0.438473	-1.79835
-76.5	-1.05773	-0.274665	-0.830755	-0.127728	-1.10318	-0.912748	-0.260151	-0.811353	-0.913339	-0.456841	-1.56358	-0.969183	-1.13478	-1.149	-0.565836	-1.72352
-76	-1.08312	-0.333899	-0.688168	-0.017606	-1.17789	-0.862624	-0.40598	-0.727756	-0.906834	-0.532205	-1.61895	-1.09561	-1.14049	-1.0351	-0.497655	-1.53568
-75.5	-1.09352	-0.326182	-0.811852	-0.066938	-1.08963	-0.767196	-0.568145	-0.61618	-0.993174	-0.470035	-1.50087	-1.08449	-1.19748	-1.10861	-0.617346	-1.61539
-75	-1.08301	-0.177206	-0.704565	-0.0604334	-1.04199	-0.774777	-0.747144	-0.605398	-0.951168	-0.411948	-1.40172	-0.936313	-1.03171	-1.1975	-0.703913	-1.51174
-74.5	-1.0332	-0.194055	-0.562394	0.031806	-1.02535	-0.854878	-0.765324	-0.702591	-1.03445	-0.344646	-1.19215	-0.920051	-1.08131	-1.19388	-0.629323	-1.73845
-74	-0.937612	-0.233748	-0.795535	0.119349	-1.13578	-0.866046	-0.761101	-0.910187	-0.974764	-0.123424	-0.883652	-0.94317	-0.962365	-1.21397	-0.620981	-1.89074
-73.5	-0.809004	-0.324117	-0.679598	0.0457151	-1.37769	-0.81245	-0.763556	-1.0471	-0.916811	-0.106473	-0.748061	-1.02741	-1.0552	-1.16952	-0.671196	-1.75038
-73	-0.897638	-0.369631	-0.523874	0.0870791	-1.322	-0.72307	-0.542691	-0.921029	-1.01035	-0.336535	-0.770195	-1.04405	-1.11766	-1.06758	-0.700799	-1.62639
-72.5	-0.981327	-0.333948	-0.577273	-0.00495544	-1.11323	-0.678781	-0.613834	-0.944814	-1.02295	-0.442367	-0.83597	-0.866861	-0.909032	-1.05184	-0.772213	-1.56118
-72	-1.07307	-0.241506	-0.673523	0.113455	-0.967275	-0.778443	-0.588922	-0.98387	-0.910998	-0.610131	-1.04593	-0.779587	-0.893154	-1.11955	-0.690362	-1.30533
-71.5	-1.03839	-0.308588	-0.653304	0.105138	-0.831082	-0.922753	-0.435425	-0.861879	-0.762356	-0.593284	-1.07393	-1.02036	-0.889415	-1.11656	-0.530021	-1.09383
-71	-1.08236	-0.309336	-0.8555	0.104286	-0.686618	-1.04107	-0.312484	-0.792578	-0.681325	-0.574657	-1.06376	-1.09696	-0.808624	-0.943789	-0.429122	-1.11255
-70.5	-1.09478	-0.398704	-0.691775	0.0947093	-0.501225	-1.07422	-0.361743	-0.724165	-0.70765	-0.600137	-0.966529	-0.823623	-0.720246	-0.988451	-0.515375	-1.17157
-70	-1.07702	-0.162131	-0.719918	0.0961195	-0.448982	-0.977688	-0.228793	-0.760476	-0.528102	-0.529309	-0.874833	-0.765859	-0.834316	-0.964497	-0.597551	-1.25222
-69.5	-1.11749	0.00912039	-0.680131	0.0887679	-0.506551	-1.11414	-0.0781064	-0.852026	-0.594341	-0.467436	-0.850822	-0.634959	-0.879547	-0.829317	-0.813684	-1.21842
-69	-1.19707	-0.0113485	-0.727657	0.098354	-0.720969	-1.07243	-0.121477	-0.817204	-0.688674	-0.442955	-0.776772	-0.557604	-0.959563	-0.691011	-0.951269	-1.33474
-68.5	-1.18422	-0.122425	-0.712331	0.0382848	-1.14038	-1.01459	-0.0601737	-0.842695	-0.658716	-0.437519	-0.795508	-0.606358	-1.08909	-0.751647	-0.991636	-1.21007
-68	-1.14262	-0.247461	-0.811587	0.0494648	-1.50926	-0.9405	-0.154618	-0.644894	-0.838286	-0.451942	-0.890133	-0.568497	-1.31287	-0.751413	-0.806324	-1.15754
-67.5	-1.08722	-0.195092	-0.887957	0.0893142	-1.69241	-0.965301	-0.153898	-0.509121	-0.923695	-0.219626	-0.923695	-0.601368	-1.28724	-0.871809	-0.952138	-1.08083
-67	-1.09742	-0.375273	-0.779657	0.0652708	-1.58465	-1.09258	-0.191704	-0.686982	-0.867504	-0.106689	-0.90784	-0.64187	-1.23921	-0.847623	-0.973401	-1.30639
-66.5	-1.14923	-0.565038	-0.75552	-0.00699416	-1.32388	-1.06783	-0.247338	-0.818668	-0.715332	0.0229631	-0.701326	-0.778367	-1.14448	-0.904096	-0.983238	-1.5417
-66	-1.27837	-0.72784	-0.800083	-0.202762	-0.886186	-0.990988	-0.392189	-0.877789	-0.859477	-0.307569	-0.534926	-0.615259	-1.17395	-0.895339	-1.05284	-1.44037
-65.5	-1.20307	-0.689197	-0.654271	-0.14887	-0.687899	-0.985324	-0.430553	-0.955897	-0.973749	-0.682551	-0.540948	-0.635658	-1.24936	-0.954774	-0.830797	-1.27949
-65	-1.09163	-0.585543	-0.605573	-0.103623	-0.653259	-1.07366	-0.466135	-0.870561	-0.932737	-0.908806	-0.554035	-0.400239	-1.09371	-0.822352	-0.8668	-1.34667
-64.5	-1.00576	-0.405145	-0.49273	-0.0770006	-0.732136	-0.990749	-0.52568	-0.914192	-0.881629	-0.962103	-0.642586	-0.47021	-1.06241	-0.750478	-0.843775	-1.1515
-64	-1.04015	-0.279124	-0.385186	-0.148867	-0.857998	-1.02196	-0.331903	-0.768045	-0.830903	-0.751837	-0.967052	-0.504554	-1.06481	-0.793654	-0.881218	-0.923976
-63.5	-1.06606	-0.144616	-0.347164	-0.194469	-1.04252	-1.0264	-0.264786	-0.652986	-0.970516	-0.515086	-1.08821	-0.482729	-1.24731	-0.765745	-0.870414	-1.12413
-63	-1.09998	-0.0494754	-0.482222	-0.234579	-1.16484	-1.06426	-0.23891	-0.776607	-1.07512	-0.300687	-0.912744	-0.545492	-1.31165	-0.935441	-0.824032	-1.3582
-62.5	-1.11801	0.0249356	-0.575915	-0.294887	-1.39458	-1.06311	-0.0191195	-0.915978	-1.14218	-0.241506	-0.935877	-0.552387	-1.27505	-0.856726	-0.669724	-1.34534
-62	-1.12573	-0.067098	-0.646332	-0.243959	-1.54417	-1.16158	-0.0198105	-0.881402	-1.0179	-0.189184	-0.954868	-0.702609	-1.49269	-0.798943	-0.665065	-1.45631
-61.5	-1.10928	-0.0419985	-0.859495	-0.23608	-1.72601	-1.04943	-0.0794753	-0.91866	-1.03636	-0.220019	-0.908848	-0.58731	-1.35991	-0.653717	-0.58275	-1.34783
-61	-1.01043	-0.11854	-0.831535	-0.176826	-1.50826	-0.824482	-0.0710853	-0.886083	-1.09199	-0.272926	-0.683839	-0.674277	-1.16902	-0.725443	-0.510332	-1.21778
-60.5	-1.06682	-0.271765	-0.91481	-0.184117	-0.882133	-0.773805	-0.265092	-0.96208	-1.31515	-0.274805	-0.810505	-0.71536	-1.23	-0.646752	-0.567858	-1.19443
-60	-1.13031	-0.231316	-0.761292	-0.181039	-0.714932	-1.09432	-0.273224	-0.95932	-1.29178	-0.393954	-0.786374	-0.545513	-1.16292	-0.704253	-0.54846	-1.08707
-59.5	-1.08856	-0.222337	-0.721676	-0.265246	-0.555292	-1.1286	-0.262454	-0.99565	-1.21764	-0.626007	-0.696992	-0.629724	-1.16289	-0.791061	-0.506608	-1.08952
-59	-1.03182	-0.4087	-0.67822	-0.249696	-0.741183	-1.17792	-0.285399	-0.98511	-1.23888	-0.7298	-0.719083	-0.772795	-1.24849	-0.940093	-0.628003	-1.17286
-58.5	-1.05437	-0.538299	-0.828648	-0.273946	-0.947713	-1.17332	-0.182498	-0.899021	-1.28988	-0.583041	-0.954579	-0.620084	-1.3883	-0.825423	-0.619634	-1.47191
-58	-1.02859	-0.561054	-0.82476	-0.240778	-0.986681	-1.33857	-0.344031	-0.921079	-1.15387	-0.565443	-1.13991	-0.394249	-1.33119	-0.9574	-0.65637	-1.63458
-57.5	-0.992785	-0.595895	-0.787976	-0.189003	-0.87708	-1.41571	-0.425022	-1.0889	-1.11158	-0.498418	-1.04691	-0.566285	-1.31428	-0.87463	-0.521841	-1.83638
-57	-1.02445	-0.759508	-0.821974	-0.188151	-0.740487	-1.4389	-0.233621	-1.13837	-1.04873	-0.215859	-1.19923	-0.518914	-1.443	-0.584463	-0.738599	-1.88078
-56.5	-1.09008	-0.76668	-0.774691	-0.246095	-0.624245	-1.35686	0.000202485	-1.03677	-1.11252	-0.201011	-1.26155	-0.364491	-1.67423	-0.738553	-0.725072	-1.73892
-56	-0.921598	-0.81081	-0.895413	-0.236481	-0.580761	-1.2911	-0.016537	-0.902028	-1.11215	-0.21888	-1.29357	-0.436719	-1.39606	-0.634557	-0.49852	-1.60611
-55.5	-0.894441	-0.767114	-1.11238	-0.105624	-0.776201	-1.26766	0.0310168	-0.744259	-1.25106	-0.263906	-1.11361	-0.427544	-1.32203	-0.616975	-0.596507	-1.47947
-55	-1.00135	-0.534762	-1.09564	-0.104672	-0.947937	-1.28053	-0.060264	-0.783042	-1.23013	-0.117036	-1.16863	-0.450101	-1.38245	-0.584762	-0.660384	-1.53731
-54.5	-0.976006	-0.209492	-0.985592	-0.168147	-1.12832	-1.21982	-0.15162	-0.758547	-1.26619	-0.0929301	-0.99771	-0.292813	-1.29489	-0.650154	-0.626121	-1.82145
-54	-0.972326	0.0871287	-0.920156	-0.0545642	-1.09264	-1.14376	-0.234797	-0.966892	-1.1479	-0.137071	-0.581138	-0.170658	-1.15033	-0.555557	-0.72711	-1.96139
-53.5	-0.857702	0.14602	-0.836456	0.0327589	-0.878747	-1.07231	-0.0735748	-1.05472	-1.09499	-0.169991	-0.550188	-0.186927	-1.27059	-0.531764	-0.75201	-1.71508
-53	-0.810235	-0.0210305	-0.927464	0.106962	-0.772818	-1.03147	-0.0518959	-0.789828	-1.0174	-0.0194998	-0.795677	-0.201744	-1.21541	-0.548609	-0.782027	-1.49353
-52.5	-0.87016	-0.104752	-0.845762	0.0095456	-0.82224	-0.996829	-0.19408	-0.772045	-0.921614	0.0170207	-1.01681	-0.193503	-1.1692	-0.594231	-0.890884	-1.47569
-52	-0.778816	-0.0961685	-0.725114	-0.0210457	-0.970945	-1.00556	-0.168228	-0.747226	-0.738581	0.169472	-1.19021	0.0482472	-1.18923	-0.636534	-0.744685	-1.38053
-51.5	-0.730553	-0.228245	-0.671111	0.0258831	-1.03366	-1.12781	-0.135647	-0.776944	-0.84641	0.00796118	-1.15819	0.0964498	-1.19153	-0.701152	-0.709554	-1.10694
-51	-0.744777	-0.359713	-0.770416	0.068301	-0.833264	-1.12601	-0.123132	-0.801244	-0.78729	-0.225043	-1.13494	0.0384796	-1.3541	-0.547637	-0.637874	-1.08698
-50.5	-0.763524	-0.410776	-0.71509	-0.0119697	-0.588329	-1.20402	-0.243094	-0.890862	-0.973955	-0.488977	-1.10106	0.000237324	-1.37936	-0.595039	-0.55105	-1.09849
-50	-0.73918	-0.44229	-0.839325	-0.0588754	-0.722255	-1.08424	-0.406241	-0.967755	-1.04129	-0.603632	-1.11304	0.0775239	-1.35891	-0.662913	-0.479963	-1.2473
-49.5	-0.72034	-0.406185	-0.859525	-0.0445535	-0.824897	-1.07263	-0.384305	-0.878001	-1.09898	-0.567393	-1.2017	0.125446	-1.48111	-0.570982	-0.569924	-1.26367
-49	-0.632156	-0.46574	-0.856224	-0.142306	-0.814032	-1.09452	-0.261823	-0.909662	-1.10134	-0.45233	-1.20096	0.215497	-1.49154	-0.510073	-0.537201	-1.41839
-48.5	-0.577283	-0.651331	-0.885896	-0.0637636	-0.847351	-1.13297	-0.0332409	-0.812449	-1.22572	-0.381274	-1.26009	0.262509	-1.36528	-0.559033	-0.540958	-1.16362
-48	-0.634263	-0.592252	-0.848062	-0.117061	-0.899782	-1.15206	0.114462	-0.955358	-1.20938	-0.439356	-1.16823	0.0938653	-1.24746	-0.568911	-0.602871	-1.14698
-47.5	-0.678103	-0.343183	-0.846998	-0.0765775	-0.791851	-1.12181	0.309924	-0.847908	-1.13338	-0.112421	-1.09887	0.288243	-1.30684	-0.532212	-0.602527	-1.17256
-47	-0.748683	-0.179668	-0.775692	-0.135254	-0.782645	-1.11932	0.235638	-0.849875	-1.22486	-0.153786	-1.08706	0.125112	-1.28916	-0.524886	-0.670821	-1.38552
-46.5	-0.692433	-0.22366	-0.850803	-0.201001	-0.724989	-1.09339	0.0240783	-0.945681	-1.28877	0.00593808	-0.954274	0.150776	-1.16034	-0.633992	-0.576877	-1.49295
-46	-0.645483	-0.0694929	-0.827447	-0.325398	-0.501221	-1.00894	0.0266522	-1.09251	-1.24833	0.0298223	-0.757459	0.0279987	-1.2008	-0.717492	-0.661182	-1.48738
-45.5	-0.59699	0.0546011	-0.742705	-0.277477	-0.48401	-1.0342	0.199127	-1.1285	-1.17308	-0.236133	-0.752337	-0.0210636	-1.32106	-0.762529	-0.755717	-1.4359
-45	-0.610274	0.0238128	-0.701684	-0.265586	-0.478548	-1.09579	0.263298	-1.28236	-1.02125	-0.367108	-0.582008	-0.0381975	-1.14492	-0.772913	-0.72233	-1.46123
-44.5	-0.735204	-0.0870279	-0.883257	-0.18722	-0.615075	-1.27497	0.114495	-1.04816	-0.988866	-0.296457	-0.826659	0.147335	-1.09568	-0.770146	-0.794766	-1.23802
-44	-0.606173	-0.16931	-0.793513	-0.32509	-0.730789	-1.17604	0.0908165	-0.898524	-1.20823	-0.415342	-1.10522	0.0923479	-1.21492	-0.801965	-0.760301	-1.02654
-43.5	-0.759099	-0.539069	-0.801647	-0.26974	-0.933398	-1.13156	0.131888	-0.772157	-1.1881	-0.339443	-1.09513	0.0794641	-1.26095	-0.788636	-0.706707	-1.29089
-43	-0.737496	-0.784684	-0.837059	-0.284174	-1.03198	-1.17356	0.180021	-1.00696	-1.30677	-0.0977744	-0.906001	0.0908402	-1.23904	-0.802668	-0.635187	-1.33397
-42.5	-0.765422	-0.858286	-0.952574	-0.351659	-0.922014	-1.17999	0.273778	-0.972878	-1.33068	-0.176943	-0.933558	0.047925	-1.24707	-0.884068	-0.640478	-1.47014
-42	-0.742158	-0.969311	-1.00717	-0.343931	-0.707366	-1.25856	0.205433	-1.02973	-1.41449	0.00895541	-0.819541	0.100516	-1.3755	-0.863784	-0.685775	-1.48279
-41.5	-0.743855	-0.881744	-1.01459	-0.383663	-0.488913	-1.21142	-0.0107298	-0.995916	-1.37687	-0.19764	-0.546752	0.157797	-1.35237	-0.694087	-0.593507	-1.38729
-41	-0.576768	-0.798111	-0.994765	-0.516919	-0.429862	-1.1049	0.0299666	-1.08027	-1.49302	-0.364951	-0.53805	0.101532	-1.17031	-0.699537	-0.64283	-1.24761
-40.5	-0.63932	-0.591419	-0.939864	-0.440859	-0.568472	-1.07141	-0.121118	-1.13734	-1.39663	-0.530339	-0.909202	-0.106048	-1.05712	-0.602404	-0.687316	-1.15952
-40	-0.716417	-0.550858	-0.81825	-0.42546	-0.952801	-1.24642	-0.268167	-1.05133	-1.43127	-0.480496	-1.0426	-0.0994748	-0.991944	-0.621867	-0.684074	-1.15402
-39.5	-0.671557	-0.522415	-0.80266	-0.531776	-1.16212	-1.32711	-0.414551	-0.992861	-1.35852	-0.33619	-1.08823	-0.107148	-0.959397	-0.756865	-0.742772	-1.18198
-39	-0.551075	-0.71984	-0.686714	-0.619905	-1.08248	-1.4376	-0.256224	-0.898625	-1.4	-0.258635	-1.01017	-0.199867	-1.16743	-0.893877	-0.836269	-1.30317
-38.5	-0.534576	-0.781517	-0.788944	-0.53421	-0.817311	-1.49997	-0.0852052	-0.957405	-1.56157	-0.22756	-0.920702	-0.269837	-1.28647	-0.903627	-0.872572	-1.53581
-38	-0.631869	-0.766597	-0.776641	-0.480605	-0.521946	-1.30918	0.0247061	-1.0313	-1.58611	-0.190691	-0.833554	-0.199235	-1.32714	-0.912167	-0.802125	-1.64265
-37.5	-0.62472	-0.728005	-0.682657	-0.54502	-0.390307	-1.38473	-0.0579115	-1.25537	-1.47185	-0.252703	-0.713009	-0.162308	-1.13048	-0.772528	-0.795745	-1.7515
-37	-0.604664	-0.718391	-0.688059	-0.506604	-0.444578	-1.39803	-0.11846	-1.10236	-1.34622	-0.246951	-0.865971	-0.0595473	-1.08396	-0.816054	-0.942124	-1.63739
-36.5	-0.633618	-0.684907	-0.721437	-0.4751	-0.461236	-1.30896	-0.100991	-0.856235	-1.29878	-0.468606	-0.927337	-0.103156	-1.043	-0.889145	-0.903156	-1.4905
-36	-0.683705	-0.520013	-0.735959	-0.553026	-0.694194	-1.26969	-0.20755	-0.916547	-1.3232	-0.550171	-0.968309	-0.164828	-0.858118	-0.791548	-0.968843	-1.72826
-35.5	-0.572201	-0.275878	-0.848488	-0.494731	-0.643949	-1.23408	-0.219194	-0.910481	-1.3823	-0.525682	-1.06253	-0.125285	-0.736864	-0.844843	-0.988176	-1.72022
-35	-0.494472	-0.329446	-0.795958	-0.510182	-0.619834	-1.17543	-0.190472	-0.829896	-1.33663	-0.481484	-1.24342	-0.197459	-0.863554	-0.884045	-0.885389	-1.61932
-34.5	-0.469021	-0.294709	-0.865001	-0.703552	-0.481946	-1.18037	-0.163791	-0.868929	-1.32711	-0.528506	-1.19882	-0.253125	-0.908115	-0.868135	-0.81822	-1.81092
-34	-0.610222	-0.222151	-0.724353	-0.680686	-0.442625	-1.17087	-0.177153	-1.04968	-1.2981	-0.488393	-0.987266	-0.258278	-1.00035	-0.930069	-0.920062	-1.99622
-33.5	-0.528688	-0.350213	-0.628705	-0.764328	-0.628459	-1.19237	-0.094465	-1.06346	-1.25153	-0.58849	-0.938492	-0.237648	-1.12421	-0.859155	-1.00377	-1.78043
-33	-0.634285	-0.390659	-0.617421	-0.639471	-0.773187	-1.21759	-0.104772	-0.816157	-1.26132	-0.653348	-0.943621	-0.30228	-1.13606	-0.823564	-0.939978	-1.61924
-32.5	-0.550681	-0.512215	-0.619716	-0.666437	-1.0405	-1.24823	0.00697301	-0.804851	-1.24027	-0.800616	-0.907159	-0.229479	-0.961021	-0.826214	-0.885727	-1.40625
-32	-0.544727	-0.783903	-0.431547	-0.598201	-1.00951	-1.20975	0.170392	-0.932444	-1.19013	-0.793173	-0.939148	-0.28125	-0.896421	-0.908897	-0.786721	-1.21312
-31.5	-0.49759	-0.76735	-0.464456	-0.598079	-0.854967	-1.25027	-0.0369994	-0.830704	-1.10177	-0.654526	-0.999913	-0.312379	-0.955657	-0.937337	-0.781494	-1.16258
-31	-0.564992	-0.753178	-0.454686	-0.667889	-0.626593	-1.26199	-0.0577042	-0.74682	-1.1683	-0.555517	-0.965974	-0.31197	-1.10217	-0.974106	-0.796286	-1.22396
-30.5	-0.556671	-0.793818	-0.521889	-0.654746	-0.439129	-1.42745	-0.086729	-0.96077	-1.22815	-0.366771	-0.745674	-0.285145	-0.972802	-0.978412	-0.785232	-1.14721
-30	-0.623448	-0.797459	-0.709648	-0.520476	-0.468826	-1.55686	0.0776868	-1.02012	-1.13175	-0.41059	-0.59268	-0.291477	-0.925186	-0.937702	-0.849902	-1.33033
-29.5	-0.634917	-0.59719	-0.854981	-0.488156	-0.72978	-1.78872	0.405245	-0.91857	-1.06022	-0.655431	-0.695774	-0.427381	-0.913435	-0.949401	-0.782205	-1.39953
-29	-0.645536	-0.562	-0.769536	-0.451543	-0.844523	-1.7181	0.57591	-1.06251	-0.903459	-0.769506	-0.718053	-0.2464	-1.00663	-0.929658	-0.824648	-1.30855
-28.5	-0.663676	-0.84893	-0.684455	-0.433441	-0.7436	-1.56637	0.455431	-0.939743	-0.877782	-0.81359	-0.94046	-0.38619	-0.947236	-0.912042	-0.895837	-1.27692
-28	-0.629922	-0.891131	-0.552301	-0.498925	-0.550696	-1.42945	0.604011	-0.965394	-1.08979	-0.765747	-1.06146	-0.324944	-1.05504	-0.86767	-1.04328	-1.2221
-27.5	-0.704371	-0.821938	-0.638884	-0.53747	-0.60226	-1.46635	0.62875	-0.940675	-1.22033	-0.611663	-1.00987	-0.495415	-1.05929	-0.847622	-1.07336	-1.0863
-27	-0.847878	-0.637522	-0.62983	-0.602108	-0.803644	-1.50962	0.444869	-1.02655	-1.22423	-0.686812	-0.88235	-0.543315	-1.0766	-0.787769	-0.883801	-1.22503
-26.5	-0.854036	-0.469218	-0.572487	-0.561408	-0.820539	-1.44401	0.391575	-1.05423	-1.27921	-0.577052	-0.758772	-0.676751	-0.940383	-0.996567	-0.891233	-1.32288
-26	-0.771948	-0.520945	-0.596314	-0.633912	-0.687286	-1.50232	0.613578	-1.13282	-1.31054	-0.626629	-0.666094	-0.396025	-1.02989	-1.1717	-0.942272	-1.22081
-25.5	-0.724843	-0.430713	-0.559288	-0.676835	-0.670617	-1.55685	0.494603	-1.18241	-1.35881	-0.607502	-0.621412	-0.550505	-0.966599	-1.12551	-0.886279	-1.24736
-25	-0.75259	-0.123526	-0.540593	-0.717234	-0.55818	-1.51477	0.547352	-1.11222	-1.3633	-0.583206	-0.669095	-0.712304	-0.791797	-0.840646	-0.818511	-1.27472
-24.5	-0.880003	0.0661382	-0.645151	-0.608716	-0.456041	-1.33272	0.362158	-1.12899	-1.26986	-0.471398	-0.829496	-0.544137	-0.971235	-1.00184	-0.753765	-0.985893
-24	-0.863397	-0.019613	-0.583229	-0.54474	-0.499622	-1.32151	0.257506	-0.856485	-1.21772	-0.50005	-0.990388	-0.705198	-1.05778	-0.93457	-0.658033	-0.902918
-23.5	-0.874598	-0.472067	-0.565894	-0.617053	-0.677362	-1.32286	0.160196	-0.623235	-1.20846	-0.312071	-1.1642	-0.861573	-0.902321	-0.993386	-0.615896	-1.13226
-23	-0.833241	-0.78548	-0.589605	-0.623743	-0.817965	-1.43719	0.018266	-0.895329	-1.20088	-0.317435	-0.960852	-0.88977	-0.866989	-0.985955	-0.559665	-1.2412
-22.5	-0.939616	-0.714493	-0.490841	-0.648051	-0.663684	-1.44738	-0.00999229	-0.977802	-1.12048	-0.307214	-0.965782	-0.909335	-0.929519	-1.0494	-0.541935	-1.26419
-22	-0.953187	-0.712181	-0.425067	-0.614394	-0.585186	-1.22674	-0.0757056	-0.882799	-1.05365	-0.235458	-0.947159	-0.955741	-1.00061	-0.899628	-0.564319	-1.50545
-21.5	-0.878783	-0.634588	-0.362605	-0.678893	-0.504642	-1.18511	0.106999	-0.726004	-1.0271	-0.306501	-0.930891	-0.775186	-0.907647	-0.886035	-0.775598	-1.45467
-21	-0.850068	-0.473531	-0.35445	-0.638708	-0.462457	-1.04255	0.254159	-0.853204	-1.10927	-0.445374	-1.00998	-0.820161	-0.714039	-0.983078	-0.675508	-1.12868
-20.5	-0.840298	-0.24213	-0.464753	-0.654543	-0.307819	-1.19781	0.215701	-0.706833	-1.19615	-0.496239	-1.08319	-0.937089	-0.72248	-0.873807	-0.673553	-1.10879
-20	-0.886769	-0.334211	-0.556344	-0.635045	-0.469565	-1.08034	0.194345	-0.671468	-1.44713	-0.309112	-1.16369	-0.918033	-0.764907	-0.909429	-0.693022	-1.08474
-19.5	-0.928172	-0.630174	-0.383483	-0.666642	-0.621807	-1.14489	0.0616477	-0.743786	-1.67786	-0.0958911	-1.06933	-0.833165	-0.749095	-0.892363	-0.731745	-1.11275
-19	-0.902671	-0.751498	-0.362183	-0.803423	-0.773522	-1.1213	0.0594179	-0.598942	-1.63562	-0.226572	-0.976362	-0.892496	-0.851943	-0.89395	-0.718823	-1.17146
-18.5	-0.932509	-0.6673	-0.493957	-0.865854	-0.757189	-1.1102	0.100517	-0.623857	-1.52653	-0.552118	-1.02211	-0.855012	-1.0489	-0.869283	-0.749541	-1.40438
-18	-1.07493	-0.442345	-0.527835	-0.806901	-0.650933	-1.02687	-0.0117301	-0.521704	-1.35543	-0.792746	-1.1848	-0.939739	-1.0688	-0.90357	-0.849704	-1.52931
-17.5	-1.01931	-0.442019	-0.51703	-0.703121	-0.748812	-1.08648	0.0593957	-0.646352	-1.40699	-0.788326	-1.0646	-0.972984	-0.928089	-0.858027	-0.852828	-1.71147
-17	-1.00783	-0.574884	-0.55461	-0.734801	-0.786333	-1.18905	0.188812	-0.623869	-1.43115	-0.864425	-1.05209	-1.00028	-0.926278	-0.799565	-0.658674	-1.52028
-16.5	-1.04687	-0.504613	-0.587921	-0.741504	-0.786558	-1.26276	0.324939	-0.556216	-1.36736	-0.843108	-1.13688	-0.872372	-0.858856	-0.787807	-0.826856	-1.31455
-16	-0.962981	-0.3668	-0.550492	-0.613186	-0.862064	-1.23939	0.348476	-0.47932	-1.44175	-0.916865	-1.1277	-0.921734	-0.653794	-0.720213	-0.98834	-1.4388
-15.5	-1.03745	-0.12745	-0.686975	-0.538315	-0.782401	-1.1937	0.269537	-0.472727	-1.21325	-0.763207	-1.10147	-0.911518	-0.569197	-0.8329	-1.00294	-1.55992
-15	-1.08079	-0.271108	-0.718973	-0.553562	-0.612695	-1.10775	0.29318	-0.565736	-1.10746	-0.748209	-1.23038	-0.815915	-0.59502	-0.754831	-0.882819	-1.52215
-14.5	-1.03217	-0.441105	-0.655637	-0.562156	-0.589612	-0.939029	0.347779	-0.498814	-1.17879	-0.645048	-1.28293	-0.708679	-0.750745	-0.793475	-0.92078	-1.7066
-14	-0.971073	-0.642951	-0.519702	-0.535994	-0.70208	-0.8862	0.376612	-0.772032	-1.26507	-0.482718	-1.20717	-0.694981	-0.783037	-0.834459	-0.812175	-1.75779
-13.5	-0.999013	-0.800024	-0.529393	-0.593372	-0.827399	-0.752115	0.456157	-0.923677	-1.24127	-0.421337	-1.17324	-0.81937	-0.769791	-0.75382	-0.866344	-1.62529
-13	-1.0105	-0.781245	-0.492609	-0.572035	-0.826088	-0.945726	0.42629	-0.79219	-1.1522	-0.372106	-1.41606	-0.896898	-0.680119	-0.7646	-0.958371	-1.4087
-12.5	-1.01152	-0.634379	-0.441043	-0.579908	-0.748268	-1.00235	0.476881	-0.781876	-1.06534	-0.379539	-1.40537	-0.727027	-0.674244	-0.810013	-1.00081	-1.20085
-12	-1.0302	-0.406506	-0.451318	-0.511874	-0.467342	-1.00647	0.269537	-0.64808	-1.15727	-0.508367	-1.3391	-0.514549	-0.605711	-0.780008	-0.954717	-0.988149
-11.5	-0.97904	-0.421987	-0.349169	-0.493035	-0.133812	-1.00842	0.145343	-0.694205	-1.24206	-0.658418	-1.47601	-0.573976	-0.64663	-0.885338	-1.08835	-0.944898
-11	-0.997124	-0.431592	-0.491268	-0.44405	0.261997	-0.940604	-0.0511702	-0.435273	-1.22025	-0.791375	-1.31756	-0.755523	-0.684109	-0.897385	-0.86677	-0.884156
-10.5	-1.04559	-0.500283	-0.544341	-0.456432	0.248018	-0.89358	-0.232275	-0.518315	-1.2547	-0.710108	-1.08126	-0.619605	-0.689632	-0.875097	-0.811431	-0.95867
-10	-1.05085	-0.442357	-0.49744	-0.482567	0.092164	-0.839683	-0.156996	-0.501232	-1.08303	-0.468475	-0.850411	-0.682084	-0.62221	-0.780698	-0.827698	-1.15083
-9.5	-1.02526	-0.511476	-0.40394	-0.409427	-0.10514	-0.776425	-0.119971	-0.473308	-1.08528	-0.4626	-0.829314	-0.637058	-0.57214	-0.59648	-0.849279	-1.09384
-9	-1.06287	-0.534136	-0.372577	-0.568145	-0.315787	-0.915775	-0.0326272	-0.482138	-1.12661	-0.399005	-0.938023	-0.611726	-0.675259	-0.547055	-0.943988	-1.04651
-8.5	-0.953795	-0.787875	-0.335081	-0.506797	-0.451699	-0.925924	0.100244	-0.452151	-1.12023	-0.302451	-0.890854	-0.612306	-0.644735	-0.574545	-0.858066	-0.959329
-8	-1.01956	-0.860385	-0.434719	-0.600141	-0.449186	-0.928426	0.089754	-0.472349	-1.09366	-0.306144	-0.894965	-0.597293	-0.794599	-0.74648	-0.789382	-1.17191
-7.5	-1.00934	-0.676057	-0.480147	-0.521985	-0.359303	-0.977738	0.25576	-0.373898	-1.11258	-0.398983	-0.97338	-0.448376	-0.853191	-0.622021	-0.801748	-1.06382
-7	-1.11696	-0.311206	-0.501095	-0.588632	-0.140694	-1.14608	0.332631	-0.419658	-1.0793	-0.513836	-1.02592	-0.551243	-0.791959	-0.805888	-0.746393	-1.23098
-6.5	-1.21993	0.0640953	-0.499193	-0.823365	-0.0399707	-1.17385	0.39216	-0.467173	-1.06147	-0.536599	-0.837501	-0.769289	-0.563124	-0.848728	-0.525255	-1.39162
-6	-1.1978	0.317904	-0.490644	-0.729823	-0.169226	-1.02643	0.44301	-0.580589	-1.15744	-0.528876	-0.841698	-0.713456	-0.823286	-0.829053	-0.346398	-1.31342
-5.5	-1.15168	0.483728	-0.425414	-0.651076	0.0103222	-0.975571	0.292456	-0.754457	-1.21149	-0.332944	-0.808647	-0.831665	-0.7092	-0.736944	-0.381116	-1.21022
-5	-1.18151	0.326289	-0.383537	-0.790387	-0.0413099	-0.843219	0.167437	-0.85448	-1.12463	-0.334491	-0.73295	-0.849941	-0.612691	-0.753747	-0.397051	-1.24662
-4.5	-1.25201	0.184796	-0.30206	-0.811828	-0.165645	-0.80615	0.209131	-0.767936	-1.22759	-0.337029	-0.81491	-0.828637	-0.580132	-0.810023	-0.391467	-0.901645
-4	-1.2326	-0.09387	-0.3302	-0.771054	-0.414006	-0.886579	0.113041	-0.414615	-1.1285	-0.456102	-0.972553	-0.78198	-0.647218	-0.678385	-0.342685	-0.857188
-3.5	-1.31082	-0.438308	-0.338773	-0.730145	-0.443063	-0.950832	0.0066842	-0.365355	-1.11018	-0.455956	-0.885784	-0.876668	-0.609491	-0.633119	-0.330884	-1.09277
-3	-1.41648	-0.405539	-0.318336	-0.783286	-0.420407	-0.907542	-0.00028602	-0.600403	-1.0851	-0.410816	-0.718058	-0.857326	-0.613939	-0.732625	-0.373887	-1.04521
-2.5	-1.44716	-0.475226	-0.312264	-0.783312	-0.333577	-0.959392	0.0968025	-0.508805	-1.25897	-0.441673	-0.536583	-0.757826	-0.662781	-0.613589	-0.320624	-1.09591
-2	-1.38135	-0.728284	-0.347568	-0.750495	-0.389103	-0.91856	0.209177	-0.578567	-1.33898	-0.502588	-0.375551	-0.820903	-0.64878	-0.547527	-0.252142	-1.17618
-1.5	-1.32312	-0.673354	-0.379388	-0.757997	-0.370067	-1.01835	0.165559	-0.684401	-1.35065	-0.502425	0.714209	-0.831608	-0.639331	-0.502249	-0.341559	-1.77383
-1	-1.25482	-0.621139	-0.413931	-0.758538	-0.348318	-1.11458	0.112111	-0.801704	-1.36001	-0.512069	1.759	-0.81667	-0.629662	-0.493153	-0.430989	-2.08967
-0.5	-1.18097	-0.573503	-0.447716	-0.756522	-0.31933	-1.20568	0.0463798	-0.91819	-1.36718	-0.523197	2.73654	-0.778929	-0.621687	-0.527943	-0.516963	-2.13798
0	-1.10321	-0.530539	-0.480048	-0.752079	-0.284573	-1.289	-0.0291904	-1.03028	-1.3712	-0.535515	3.62833	-0.719867	-0.614323	-0.601786	-0.597343	-1.93836
0.5	-1.02327	-0.492224	-0.510268	-0.7454	-0.245664	-1.36255	-0.112088	-1.1348	-1.37165	-0.548914	4.41712	-0.642143	-0.607132	-0.70918	-0.670799	-1.51694
1	-0.942932	-0.458422	-0.537771	-0.736729	-0.204318	-1.425	-0.199914	-1.22957	-1.36855	-0.563575	5.08746	-0.549732	-0.601632	-0.844258	-0.737348	-0.905861
1.5	-0.864003	-0.428886	-0.562016	-0.726361	-0.162313	-1.47469	-0.28969	-1.31144	-1.36141	-0.579229	5.62803	-0.445643	-0.596847	-0.999833	-0.795269	-0.141131
2	-0.788243	-0.403262	-0.582543	-0.714632	-0.121442	-1.51093	-0.379015	-1.37907	-1.35062	-0.596041	6.02922	-0.334869	-0.594505	-1.16899	-0.845935	0.736416
2.5	-0.717337	-0.381101	-0.598985	-0.701911	-0.0834706	-1.53204	-0.464523	-1.42939	-1.33516	-0.613366	6.28752	-0.219577	-0.591454	-1.34306	-0.886333	1.68499
3	-0.652851	-0.361869	-0.611075	-0.688594	-0.0500921	-1.53833	-0.543868	-1.46156	-1.31591	-0.631378	6.39996	-0.105441	-0.59007	-1.5149	-0.917842	2.65908
3.5	-0.596193	-0.34496	-0.618653	-0.675088	-0.0228875	-1.53001	-0.614732	-1.47523	-1.29332	-0.650125	6.36793	0.00294138	-0.590979	-1.6769	-0.941855	3.61302
4	-0.548577	-0.329709	-0.621669	-0.661809	-0.00328544	-1.50652	-0.674272	-1.46861	-1.26661	-0.668834	6.19844	0.103287	-0.59142	-1.82067	-0.956077	4.50303
4.5	-0.510995	-0.315413	-0.620187	-0.649164	0.00747278	-1.46923	-0.720802	-1.44246	-1.23695	-0.687752	5.8991	0.190404	-0.593268	-1.93971	-0.962844	5.28511
5	-0.484192	-0.301343	-0.614383	-0.637547	0.00836376	-1.41901	-0.752475	-1.39702	-1.20458	-0.706556	5.48234	0.261193	-0.595961	-2.02737	-0.962571	5.9188
5.5	-0.468647	-0.286767	-0.604536	-0.627324	-0.00139281	-1.35714	-0.767958	-1.3332	-1.16998	-0.725034	4.96294	0.312412	-0.599379	-2.07795	-0.956118	6.36723
6	-0.464564	-0.270963	-0.591027	-0.61883	-0.0223148	-1.28536	-0.76627	-1.25241	-1.13371	-0.743038	4.35847	0.341585	-0.60332	-2.08656	-0.944613	6.59798
6.5	-0.47186	-0.253241	-0.574327	-0.612355	-0.054645	-1.20552	-0.74688	-1.1564	-1.09636	-0.760394	3.68831	0.346567	-0.607473	-2.04948	-0.92923	6.58408
7	-0.490176	-0.232958	-0.554986	-0.60814	-0.0983452	-1.11969	-0.709689	-1.04731	-1.05863	-0.776924	2.97374	0.325924	-0.611784	-1.96402	-0.911299	6.30441
7.5	-0.51888	-0.209534	-0.533618	-0.606372	-0.153097	-1.0301	-0.655031	-0.927666	-1.02108	-0.7925	2.23698	0.278646	-0.616147	-1.82871	-0.892114	5.74472
8	-0.557083	-0.182465	-0.510887	-0.607174	-0.218309	-0.939123	-0.583655	-0.800136	-0.984392	-0.806996	1.50083	0.204786	-0.620396	-1.64337	-0.873256	4.89731
8.5	-0.603664	-0.151339	-0.487492	-0.610609	-0.293134	-0.849103	-0.496741	-0.66781	-0.949169	-0.820321	0.788012	0.104517	-0.624074	-1.40894	-0.856052	3.76181
9	-0.657294	-0.115844	-0.464146	-0.616674	-0.376485	-0.762328	-0.39587	-0.533594	-0.915968	-0.832421	0.120848	-0.0208839	-0.627371	-1.12764	-0.841788	2.34485
9.5	-0.71647	-0.075773	-0.441564	-0.625301	-0.467067	-0.681144	-0.282927	-0.400624	-0.885326	-0.843325	-0.479656	-0.169674	-0.629971	-0.802795	-0.831726	0.660005
10	-0.754786	-0.063296	-0.414001	-0.653183	-0.544619	-0.629876	-0.176656	-0.272489	-0.829973	-0.815697	-0.726702	-0.3327	-0.585016	-0.563038	-0.801714	-0.827595
10.5	-0.738639	-0.196924	-0.489619	-0.552857	-0.628234	-0.703749	-0.494115	-0.292422	-0.749578	-0.651544	-0.671703	-0.424374	-0.581669	-0.463358	-0.711516	-0.730787
11	-0.697654	-0.403086	-0.578656	-0.421192	-0.564345	-0.722855	-0.496586	-0.106616	-0.676691	-0.634449	-0.527709	-0.328654	-0.474385	-0.351441	-0.707077	-0.800657
11.5	-0.632668	-0.461921	-0.527165	-0.257971	-0.752879	-0.659692	-0.521829	0.00887753	-0.601625	-0.414149	-0.580193	-0.393227	-0.430961	-0.369706	-0.674041	-0.648071
12	-0.615852	-0.576885	-0.463318	-0.159745	-0.738888	-0.685197	-0.496508	-0.0813109	-0.692569	-0.186945	-0.575456	-0.687648	-0.509817	-0.34993	-0.610838	-0.502629
12.5	-0.563256	-0.582746	-0.38986	-0.0370338	-0.351016	-0.640442	-0.274894	0.0868318	-0.792707	-0.139241	-0.557165	-0.149922	-0.614627	-0.213545	-0.393349	-0.392265
13	-0.419727	-0.516519	-0.358863	-0.0753572	-0.087815	-0.494521	-0.189781	1.30422e-08	-0.560896	-0.253708	-0.557582	8.00501e-09	-0.636963	-0.262749	-0.187609	-0.685994
13.5	-0.380917	-0.263075	-0.260048	-2.7201e-08	-0.00123367	-0.317281	-0.212368	-0.165516	-0.490665	-0.365335	-0.448445	-0.00851559	-0.40719	-0.190875	-0.0866515	-0.73054
14	-0.203131	-0.217467	-0.183906	-0.0168847	-2.83357e-08	-0.346433	-0.262111	-0.211831	-0.410237	-0.139368	-0.174234	-0.0882292	-0.423448	-0.223221	-1.19925e-08	-0.580755
14.5	-0.269855	1.30027e-08	-0.0413185	-0.00975617	-0.188444	-0.185046	-0.17476	-0.240955	-0.185499	-0.0604168	-9.95626e-09	-0.0930573	-0.364659	7.1554e-09	-0.046342	-0.608604
15	-0.0872586	-0.0652043	-2.05204e-08	-0.0829257	-0.219408	-5.16511e-08	-0.120791	-0.417473	-0.0797694	-6.3144e-09	-0.045517	-0.214944	-0.257712	-0.319058	-0.18252	-0.744347
15.5	-0.035465	-0.619996	-0.195012	-0.0701956	-0.242027	-0.238498	3.52647e-10	-0.495342	1.19759e-08	-0.29358	-0.183162	-0.36612	-2.32035e-08	-0.650299	-0.319473	-0.390431
16	-2.48943e-08	-0.762725	-0.308364	-0.164065	-0.145379	-0.539331	-0.227366	-0.481126	-0.198294	-0.680281	-0.458972	-0.436695	-0.162706	-0.896522	-0.454179	3.99207e-08
16.5	-0.173707	-0.91328	-0.465266	-0.0961283	-0.294347	-0.904899	-0.543617	-0.571532	-0.222312	-0.793105	-0.736029	-0.789975	-0.289527	-1.36439	-0.654494	-0.351394
17	-0.202444	-0.85627	-0.551892	-0.0204314	-0.808821	-1.67587	-0.956082	-0.921363	-0.0170054	-0.994081	-0.5021	-0.822099	-0.439824	-1.96841	-0.837919	-0.535354
17.5	-0.0466527	-0.910726	-0.631619	0.0628423	-1.20076	-2.4411	-1.22639	-0.927081	0.0903206	-1.19244	-0.493992	-0.97779	-0.64166	-2.34674	-0.994719	-0.749203
18	-0.099852	-0.854945	-0.659339	0.209054	-1.28097	-2.9179	-1.40261	-1.28446	0.100065	-1.14412	-0.652155	-1.03907	-0.880197	-2.62317	-1.48917	-0.596133
18.5	-0.172642	-0.536291	-0.864076	1.12511	-1.20872	-3.75939	-1.71465	-1.52256	0.229059	-0.905893	-0.735263	-1.48608	-1.07448	-2.02508	-1.91949	0.353146
19	0.00848064	0.115245	-0.893349	2.44035	-1.18984	-3.71203	-1.80971	-1.32707	0.285297	-0.617809	-0.942921	-1.85966	-1.04721	-0.607803	-2.28914	2.10546
19.5	-0.0158634	0.950757	-0.69303	3.55547	-1.17905	-2.52835	-1.53275	-0.309275	0.40064	-0.121417	-1.51424	-1.87988	-1.2332	1.61649	-2.03963	2.8999
20	0.337503	1.64406	-0.209883	4.21782	-0.870196	-0.203581	-1.0119	0.942186	0.924926	0.334773	-1.68014	-0.938789	-1.41171	3.34077	-1.4133	3.11871
20.5	0.787366	1.75615	0.239439	4.14199	-0.641771	2.05957	-0.194089	1.59823	1.53692	0.916374	-1.32144	0.37185	-1.38622	3.95751	-0.364689	3.04261
21	1.10138	1.80471	0.427707	3.55677	-0.302267	3.26322	0.768665	1.81469	1.74603	1.60064	-0.829166	1.51227	-1.11949	4.33962	0.891433	2.41939
21.5	1.21764	1.81756	0.419631	3.01126	-0.04748	3.80924	1.80524	1.60692	1.74176	1.98659	-0.314128	2.64542	-0.619522	4.26948	1.8588	1.41702
22	1.38095	1.89683	0.25972	3.26732	-0.158342	3.77025	2.48425	0.926607	1.9354	1.83492	0.184584	3.10354	-0.148623	3.51959	2.42555	0.6115
22.5	1.57133	1.59328	-0.0849416	3.51972	-0.45207	2.99944	2.58429	-0.136367	1.68605	1.71273	0.323633	2.67644	0.206539	3.23078	2.71776	0.0187259
23	1.32036	1.40596	-0.339097	3.58258	-0.528936	2.33175	2.6927	-0.655472	1.44657	1.76378	0.143389	2.11691	0.61145	3.27998	2.62871	-0.083383
23.5	1.09131	1.16519	-0.265262	3.53668	-0.482862	2.05737	2.50063	-0.870374	1.13958	1.49767	-0.141593	1.72061	0.752491	3.28688	2.69705	-0.0869954
24	0.810517	0.669423	0.0299725	3.21225	-0.159834	1.96246	2.44382	-0.992545	0.933357	1.03912	-0.335069	1.91838	0.917138	3.12054	2.6143	-0.243588
24.5	0.553008	0.286596	0.323446	2.67932	0.213523	1.97506	2.37849	-1.10692	0.558854	0.729178	-0.471051	2.20684	0.987861	3.06215	2.48399	-0.494384
25	0.370379	-0.157968	0.676439	2.03004	0.445666	1.94693	2.22912	-1.2357	0.265827	0.594165	-0.292877	2.30463	0.876677	2.7451	2.49926	-0.693363
25.5	0.350798	-0.49406	0.990095	1.38597	0.561957	1.82629	1.96164	-1.25122	0.0474513	0.255205	0.169408	2.33813	0.967931	2.52724	2.28159	-1.13561
26	0.445628	-0.717571	1.13296	0.916465	0.831985	1.89851	1.56395	-1.26414	-0.0944196	-0.119887	0.779761	2.30995	0.992052	2.46595	2.27806	-1.33365
26.5	0.381955	-0.878193	1.08242	0.243862	1.23467	1.85477	1.37337	-1.21386	-0.263733	-0.139498	0.923761	2.24645	0.97391	2.47109	2.20822	-1.27528
27	0.365881	-0.957929	1.10691	-0.107357	1.48925	1.90146	1.37138	-0.941652	-0.335196	-0.352675	0.958808	2.07993	1.11856	2.68554	2.09038	-1.36818
27.5	0.438971	-0.88434	1.17924	-0.490181	1.54886	1.9934	1.50917	-0.692222	-0.528294	-0.458499	0.972297	2.17052	1.17697	2.72228	2.13773	-1.34702
28	0.450986	-1.12226	1.29737	-0.881477	1.49545	2.25687	1.49062	-0.391414	-0.626428	-0.54406	1.21499	2.12068	1.29925	2.86734	2.35409	-1.17974
28.5	0.455024	-0.886602	1.24874	-1.18691	1.6821	2.43048	1.58472	-0.104047	-0.75277	-0.390478	1.31972	1.99286	1.2181	2.84422	2.42468	-1.26687
29	0.430799	-0.991314	1.22599	-1.4836	1.94417	2.65608	1.52033	0.21468	-0.843375	-0.188966	1.69483	1.72885	1.25935	2.92028	2.50999	-1.55909
29.5	0.487644	-1.07716	1.25577	-1.70249	2.0078	2.79311	1.50174	0.586073	-0.851305	-0.100158	1.9586	1.52763	1.32248	2.97291	2.52977	-1.63436
30	0.561601	-0.916924	1.18019	-1.87125	1.80421	3.04933	1.7825	0.894902	-0.82648	0.12508	2.1777	1.4655	1.49626	3.07334	2.57189	-1.79086
30.5	0.677788	-0.719772	1.19756	-1.97201	1.74746	3.17908	1.99975	1.23255	-0.656831	-0.00586311	2.11815	1.16039	1.53017	3.09253	2.31291	-1.90363
31	0.839614	-0.441223	1.14976	-2.05205	1.83661	3.28775	2.19152	1.72554	-0.531667	-0.148319	2.01683	1.29484	1.7277	3.22796	1.92455	-1.89706
31.5	0.906231	-0.624943	0.962518	-2.0667	1.93339	3.41078	2.24637	2.01428	-0.421411	-0.20073	2.03879	1.12423	1.97162	3.22709	1.63161	-1.84801
32	0.968829	-0.731297	0.821048	-1.74175	2.11073	3.59448	2.01319	2.2785	-0.371347	-0.105258	1.97666	1.22528	2.06218	3.23259	1.50706	-1.59549
32.5	1.10277	-0.744574	0.708771	-1.27306	2.26504	3.70089	1.81604	2.78344	-0.333916	-0.0802403	1.93738	1.31784	2.25952	3.39034	1.24737	-1.42168
33	1.3605	-0.77267	0.616293	-0.801587	2.48745	3.87814	1.79057	2.91549	-0.17949	0.0751055	1.86695	1.37853	2.44561	3.43843	0.933924	-1.45744
33.5	1.348	-0.569025	0.589834	-0.418185	2.59814	4.02771	1.77187	2.81215	-0.0649813	-0.0155145	1.81286	1.54552	2.90547	3.49308	0.801407	-1.38566
34	1.35472	-0.358715	0.471197	0.190791	2.75526	4.28632	1.96333	2.9564	0.116016	-0.168586	1.83129	1.927	2.94896	3.53881	0.708527	-1.07443
34.5	1.41516	-0.200422	0.415806	0.870122	3.07435	4.50902	2.03113	3.04701	0.371657	-0.348763	1.65297	2.24369	3.14753	3.70558	0.698187	-0.750764
35	1.55619	-0.130005	0.31293	1.34655	3.19005	4.83043	2.10811	3.03607	0.563155	-0.37555	1.58284	2.56442	3.29164	3.84093	0.470033	-0.548304
35.5	1.52916	0.12694	0.270018	1.75814	3.36836	5.06309	1.97494	3.12048	0.528948	-0.266522	1.47711	2.92349	3.49405	4.02714	0.578948	0.176025
36	1.37865	0.427864	0.277729	2.06273	3.53739	5.17804	1.96825	3.21605	0.637051	-0.0080826	1.46395	3.04689	3.51585	4.14648	0.73761	0.515036
36.5	1.38653	0.58198	0.341381	2.23497	3.77484	5.24398	2.01759	3.40414	0.881438	0.17136	1.46437	3.252	3.64479	4.24925	0.625454	0.540098
37	1.23483	0.696738	0.444028	2.2186	3.80447	5.1705	2.21217	3.21513	1.03059	0.449719	1.75711	3.40536	3.65063	4.27154	0.791135	0.636948
37.5	1.2538	0.792037	0.400685	2.31551	3.60105	5.19319	2.48871	2.93529	1.12984	0.50508	1.73812	3.34775	3.51961	4.34251	1.00727	0.675015
38	1.26904	0.635064	0.458645	2.20742	3.55768	5.05326	2.98594	2.75586	1.15298	0.505226	1.66116	3.02726	3.23688	4.43677	1.27373	0.814338
38.5	1.18284	0.613896	0.402262	1.9784	3.62003	4.92712	3.43929	2.62436	1.13105	0.590404	1.58796	3.13866	3.12363	4.30862	1.45707	0.904335
39	1.12375	0.653481	0.510003	1.64131	3.64869	4.75697	3.65252	2.40563	1.16076	0.73803	1.55064	3.12621	2.99721	4.28066	1.9886	1.05315
39.5	1.01198	0.608143	0.699277	1.39296	3.56322	4.5518	4.02123	2.30082	1.18453	0.622387	1.36931	2.76596	2.68968	4.12492	2.40425	1.05323
40	0.840304	0.453995	0.632663	1.14325	3.19574	4.18219	4.1068	2.3279	1.14536	0.523477	1.15544	2.46934	2.28804	3.87926	2.61398	1.11365
40.5	0.73216	0.636452	0.708198	1.06091	2.76015	3.80833	3.96621	2.13642	1.02201	0.468363	1.27215	2.23932	1.886	3.52706	2.91186	1.05636
41	0.603181	0.739498	0.706693	0.841223	2.4448	3.55367	4.0819	1.89388	0.749572	0.521051	1.11404	1.84227	1.57045	3.16212	3.09095	0.751906
41.5	0.484077	0.772899	0.635958	0.565294	2.03747	3.36255	3.98993	1.83892	0.860413	0.581455	0.8994	1.62819	1.18788	2.99477	3.2655	0.443284
42	0.220573	1.03339	0.510858	0.422479	1.78094	3.08625	4.07268	1.73363	0.660923	0.732336	0.95957	1.22456	0.929058	2.67484	3.41441	0.31173
42.5	0.288226	0.964067	0.46312	0.133833	1.54123	2.77244	4.07593	1.58403	0.620332	0.552186	0.88402	0.519598	0.609846	2.39332	3.50317	0.0820103
43	0.0312983	1.16072	0.477922	-0.139793	1.46503	2.62394	4.00458	1.57243	0.320506	0.462469	0.850203	0.0620405	0.333652	2.12299	3.46565	0.0228335
43.5	-0.0562292	1.21838	0.447299	-0.338496	1.3178	2.42218	3.90249	1.816	0.2347	0.414527	0.702202	-0.380604	-0.0592424	1.80472	3.47953	0.0669022
44	-0.20453	1.20559	0.499189	-0.470312	1.15597	2.14204	3.73864	1.74214	0.224659	0.455745	0.806679	-0.826275	-0.337337	1.51219	3.40467	-0.118047
44.5	-0.361311	1.16626	0.392555	-0.875549	0.970507	1.95444	3.51166	1.78227	0.183699	0.570388	0.576086	-1.28634	-0.582843	1.27024	3.28186	-0.232954
45	-0.339147	1.28945	0.316671	-0.951691	0.689094	1.88318	3.37591	1.72299	-0.0345005	0.577014	0.34657	-1.58591	-0.935787	0.980652	3.39755	-0.47793
45.5	-0.50414	1.47406	0.268156	-1.20212	0.315816	1.77633	3.28861	1.58876	-0.286918	0.581672	0.295976	-2.05051	-1.07842	0.8322	3.15446	-1.06297
46	-0.688059	1.40643	0.299459	-1.31163	0.123661	1.5452	2.89593	1.36955	-0.656827	0.614131	0.420962	-2.45294	-1.17403	0.560162	2.99529	-1.29911
46.5	-0.817149	0.994667	0.230507	-1.47809	-0.211498	1.40722	2.57136	1.21385	-0.749434	0.698021	0.54187	-2.91863	-1.38226	0.339877	2.74448	-1.44951
47	-0.847752	0.70186	0.108303	-1.55785	-0.314538	1.20472	2.38691	1.18034	-0.678389	0.622946	0.315393	-3.33479	-1.5671	0.0998862	2.52266	-1.73792
47.5	-0.907542	0.602819	0.122742	-1.77136	-0.356574	1.16802	1.99876	1.09959	-0.901838	0.644046	0.239803	-3.61013	-1.73098	-0.201024	2.14567	-1.93502
48	-0.89236	0.453156	0.0994632	-1.94469	-0.0534978	1.08631	1.86374	0.954983	-1.22838	0.626773	0.0186019	-3.77159	-1.81622	-0.416133	1.92449	-1.84654
48.5	-1.03882	0.295197	-0.0888714	-2.12341	0.188202	0.936599	1.56428	0.824983	-1.50114	0.692899	-0.359648	-3.84601	-2.10333	-0.781486	1.73537	-1.99819
49	-1.19126	0.207228	-0.107357	-2.20666	-0.0540549	0.744351	1.20514	0.615079	-1.82067	0.821976	-0.462184	-4.03141	-2.27593	-0.819712	1.74319	-2.38286
49.5	-1.2552	0.211661	-0.153236	-2.05801	-0.331446	0.5379	0.836537	0.392368	-1.89278	0.69031	-0.480762	-4.10785	-2.16543	-1.1445	1.50485	-2.62365
50	-1.35857	-0.0322304	-0.140767	-1.97038	-0.445478	0.364773	0.494534	0.170728	-2.02487	0.533946	-0.365795	-4.29455	-2.18117	-1.44365	1.52813	-3.02516
50.5	-1.40876	-0.123655	-0.254769	-1.97459	-0.411014	0.38271	0.308337	-0.0584377	-2.13565	0.496633	-0.392094	-4.40729	-2.13174	-1.52874	1.34139	-3.34946
51	-1.45008	0.0266727	-0.306586	-1.86581	-0.259533	0.208853	-0.379489	-0.239011	-2.3071	0.331438	-0.522271	-4.34049	-2.02607	-1.65014	0.863476	-3.59047
51.5	-1.48758	0.13727	-0.274052	-1.8353	-0.00360843	0.133456	-0.839588	-0.269679	-2.47385	0.319473	-0.470262	-4.45291	-2.03479	-2.00279	0.699689	-3.76598
52	-1.61693	-0.0910887	-0.228521	-1.88486	0.352297	-0.121138	-1.26373	-0.475569	-2.80659	0.322229	-0.583046	-4.4542	-2.04885	-2.25079	0.605624	-3.87047
52.5	-1.52398	-0.181316	-0.337583	-1.63287	0.613974	-0.243548	-1.53683	-0.446496	-2.88953	0.223456	-0.751652	-4.25434	-2.20315	-2.23839	0.411352	-3.90524
53	-1.59574	-0.175666	-0.335959	-1.63783	0.867465	-0.255587	-1.76124	-0.634446	-3.19259	0.356571	-0.720326	-4.16779	-2.0594	-2.53112	0.136317	-4.23731
53.5	-1.71961	-0.162616	-0.271345	-1.56827	1.12786	-0.453436	-1.95853	-0.795892	-3.28693	0.384355	-0.710404	-4.14512	-1.91979	-2.59741	-0.111744	-4.38454
54	-1.72309	-0.202146	-0.250566	-1.58536	1.21513	-0.620136	-2.05086	-0.965213	-3.4186	0.455664	-0.717364	-3.77626	-2.07255	-2.82688	-0.324215	-4.09805
54.5	-1.71481	-0.226951	-0.179708	-1.5508	0.981921	-0.702967	-2.28414	-1.20752	-3.52252	0.498226	-0.713766	-3.76573	-2.11136	-2.88913	-0.49554	-4.12949
55	-1.85068	-0.178653	-0.458193	-1.51744	0.822528	-0.753106	-2.58647	-1.22014	-3.86795	0.506471	-0.532271	-3.43135	-2.10266	-3.01701	-0.605142	-3.97119
55.5	-1.87637	-0.243909	-0.343335	-1.57139	0.783084	-0.935499	-3.0325	-1.26324	-4.09502	0.357515	-0.486505	-3.2832	-2.07506	-3.05759	-0.783517	-3.58516
56	-1.80835	-0.586086	-0.295709	-1.60043	0.660198	-1.13818	-3.26774	-0.928755	-3.99345	0.0933776	-0.634639	-3.03921	-2.04711	-3.08735	-0.927636	-3.4751
56.5	-1.85568	-0.707661	-0.148629	-1.56832	0.626034	-1.27056	-3.52079	-0.897954	-3.89637	-0.187302	-0.615981	-3.02448	-1.87968	-3.09058	-0.991122	-3.65292
57	-1.90347	-0.639307	-0.0696776	-1.67643	0.64776	-1.35689	-3.77298	-1.0397	-4.06395	-0.276103	-0.26913	-2.83883	-1.85063	-3.20172	-1.00731	-3.52746
57.5	-1.96475	-0.614481	0.0316229	-1.63773	0.938155	-1.47784	-3.92115	-1.07633	-4.26383	-0.29405	-0.123245	-2.61208	-1.85538	-3.13105	-1.12033	-3.37939
58	-1.94661	-0.945253	0.0259504	-1.84719	0.835738	-1.52186	-3.78606	-0.920004	-4.45377	-0.506276	-0.142304	-2.63826	-1.7283	-3.07277	-1.07313	-3.1853
58.5	-1.95073	-1.27296	0.142946	-1.89233	0.691944	-1.4774	-3.92015	-0.838161	-4.48701	-0.42657	0.0287416	-2.34921	-1.47828	-3.0318	-1.22471	-2.92839
59	-1.96787	-1.2782	0.217837	-1.98154	0.564789	-1.64692	-4.03294	-0.712745	-4.54056	-0.257646	-0.102587	-2.3139	-1.36337	-3.04527	-1.15654	-2.57976
59.5	-1.99903	-0.957188	0.349259	-2.00392	0.434024	-1.69624	-4.00054	-0.68232	-4.57614	-0.55286	-0.373908	-2.26416	-1.28886	-2.93738	-1.20807	-2.49042
60	-1.86911	-0.891328	0.540671	-2.00981	0.3157	-1.85358	-3.85437	-0.648701	-4.64697	-0.690048	-0.50758	-2.16328	-1.28611	-2.85835	-1.27941	-2.11649
60.5	-1.90931	-0.99922	0.628393	-1.8869	0.424693	-1.94362	-3.7331	-0.443703	-4.70113	-0.625241	-0.374245	-2.0391	-1.3	-2.93926	-1.24527	-1.87004
61	-1.99442	-1.08461	0.810035	-1.99036	0.295153	-1.99332	-3.51623	-0.386197	-4.79978	-0.522944	-0.183895	-1.91735	-1.48663	-3.03942	-1.32289	-1.82192
61.5	-2.06138	-1.16209	0.827464	-2.13694	0.319784	-2.08949	-3.37749	-0.377861	-4.68499	-0.732297	-0.158434	-1.76655	-1.5925	-3.04001	-1.27366	-1.84572
62	-2.10031	-1.26798	0.843855	-2.13519	0.138036	-2.13061	-3.61252	-0.301165	-4.71596	-0.98577	-0.189197	-1.54369	-1.35094	-2.91073	-1.17775	-1.7977
62.5	-2.11301	-1.41759	0.847165	-2.22888	0.18883	-2.21097	-3.42682	-0.291636	-4.8215	-1.07853	-0.144361	-1.68313	-1.40108	-2.80906	-1.13383	-1.69399
63	-2.23144	-1.35845	0.911979	-2.26799	0.257443	-2.35628	-3.00906	-0.156582	-5.09993	-0.997	-0.269194	-1.60966	-1.28269	-2.8031	-1.05631	-1.36911
63.5	-2.24002	-1.19922	0.927512	-2.29479	0.333125	-2.43815	-2.81241	0.048437	-5.19953	-1.02717	-0.45931	-1.28603	-1.25892	-2.76851	-0.959545	-1.15581
64	-2.31751	-1.03453	0.817768	-2.33251	0.345125	-2.42682	-2.45028	0.292255	-5.25311	-1.05526	-0.626852	-1.35368	-1.21745	-2.82601	-0.864809	-1.00682
64.5	-2.45893	-1.05629	0.775926	-2.30947	0.305485	-2.50441	-2.26106	0.410253	-5.24351	-1.14592	-0.635877	-1.09499	-1.16913	-2.6625	-0.780955	-0.810492
65	-2.50091	-1.178	0.836586	-2.27634	0.334485	-2.49086	-2.03364	0.493211	-5.408	-1.23973	-0.636817	-1.07431	-1.20001	-2.59913	-0.684589	-0.625752
65.5	-2.48582	-1.49427	0.837935	-2.25224	0.268692	-2.52281	-1.63158	0.481709	-5.50957	-1.19403	-0.451754	-1.07035	-1.30992	-2.47915	-0.617357	-0.647157
66	-2.56851	-1.61476	0.861394	-2.19468	0.0945528	-2.56472	-1.29579	0.165121	-5.54981	-1.31316	0.0354673	-1.0425	-1.18662	-2.59169	-0.394207	-0.597671
66.5	-2.62953	-1.62954	0.819024	-2.1725	-0.11825	-2.60196	-1.04822	0.154942	-5.55111	-1.29339	0.150254	-1.01528	-1.07293	-2.62801	-0.327226	-0.172119
67	-2.62525	-1.66824	0.8581	-2.16191	-0.334508	-2.5645	-0.83663	0.432341	-5.48549	-1.44644	0.179479	-0.994472	-0.972341	-2.45852	-0.356157	-0.125288
67.5	-2.59755	-1.73156	1.01616	-2.1178	-0.38074	-2.5897	-0.823995	0.438494	-5.50698	-1.47203	0.131482	-0.916598	-0.733772	-2.43075	-0.370925	0.291208
68	-2.52008	-1.7305	1.08625	-2.03731	-0.66751	-2.66719	-0.751636	0.415725	-5.64464	-1.63536	0.10975	-0.61513	-0.687447	-2.48863	-0.261866	0.640366
68.5	-2.49181	-2.07356	1.04213	-1.97354	-0.803279	-2.55647	-0.529055	0.627935	-5.55559	-1.69889	-0.0284242	-0.358632	-0.660871	-2.36832	-0.114255	0.674329
69	-2.65328	-2.3443	0.885159	-1.8913	-0.809788	-2.63388	-0.373837	0.739089	-5.70454	-1.68413	0.0449776	-0.130825	-0.687322	-2.16277	-0.0369127	0.732687
69.5	-2.59111	-2.3154	0.929067	-1.87475	-0.651239	-2.50534	-0.393585	0.763312	-5.67428	-1.60547	0.248886	0.0336591	-0.698665	-2.12045	0.175859	0.765453
70	-2.6757	-2.3322	0.858212	-1.88081	-0.628674	-2.56965	-0.192175	0.799582	-5.73062	-1.41639	0.690365	0.190218	-0.656495	-2.0793	0.227826	0.738816
70.5	-2.59098	-2.20834	0.780015	-1.75488	-0.696586	-2.40071	-0.0866165	0.737862	-5.64301	-1.24992	0.839067	0.4499	-0.588128	-2.00253	0.306862	0.598812
71	-2.52952	-1.89582	0.723126	-1.62728	-0.732994	-2.4019	-0.268881	0.894956	-5.66117	-1.27664	0.768467	0.613322	-0.500642	-1.83807	0.470984	0.734259
71.5	-2.58836	-1.74279	0.661583	-1.4586	-0.646592	-2.17307	-0.241999	0.893669	-5.55567	-1.41054	0.745711	0.753047	-0.464803	-1.85408	0.492947	0.814709
72	-2.47534	-1.79578	0.716237	-1.50248	-0.681754	-2.12196	-0.0643335	0.923721	-5.56725	-1.39108	0.825079	0.694566	-0.384985	-1.6965	0.564703	0.753327
72.5	-2.46527	-1.87511	0.751893	-1.38824	-0.544975	-2.11232	0.0747637	1.22602	-5.48736	-1.31463	0.823044	0.994729	-0.293064	-1.80069	0.555179	0.783362
73	-2.48555	-2.02181	0.772751	-1.33473	-0.451693	-2.10775	0.264678	1.1439	-5.61592	-1.20471	0.992919	1.31066	-0.175679	-1.77658	0.689601	0.573966
73.5	-2.47095	-2.10985	0.746818	-1.29733	-0.474099	-1.99208	0.395508	1.17535	-5.49198	-1.17912	1.2471	1.5834	-0.109185	-1.70353	0.807062	0.342317
74	-2.33407	-2.05854	0.542698	-1.33575	-0.301808	-1.85788	0.611648	1.16728	-5.36983	-1.24675	1.37312	1.7765	-0.355239	-1.65473	0.816484	0.357063
74.5	-2.31016	-1.96989	0.57858	-1.18096	-0.32214	-1.78296	0.840686	1.08638	-5.52329	-1.66599	1.43399	1.64608	-0.25215	-1.6798	0.962192	0.391146
75	-2.36407	-1.84982	0.445028	-1.14171	-0.544629	-1.70923	0.78942	1.16011	-5.37376	-1.52261	1.37131	1.78392	-0.139517	-1.65111	0.937985	0.344399
75.5	-2.26499	-1.6489	0.41354	-1.11644	-0.772438	-1.63024	0.772674	1.30158	-5.41942	-1.41854	1.32056	2.09843	-0.236038	-1.57252	0.914809	0.620114
76	-2.17479	-1.4692	0.240118	-0.961031	-0.908147	-1.59442	0.964986	1.50704	-5.3467	-1.19661	1.00799	2.25407	-0.297566	-1.71068	1.04869	0.674161
76.5	-2.22719	-1.40812	0.0153085	-0.876375	-0.792131	-1.53678	1.06381	1.66564	-5.252	-1.18311	0.908798	2.24491	-0.214808	-1.76145	1.1065	0.338625
77	-2.11649	-1.40508	-0.0814518	-0.867414	-0.7582	-1.41155	1.23943	1.72922	-5.2042	-1.01115	1.20785	2.28816	-0.112934	-1.8455	1.03088	0.0365445
77.5	-2.10178	-1.37442	-0.0103535	-0.851867	-0.785464	-1.21155	1.29417	1.74461	-5.21552	-1.15478	1.28534	2.27808	-0.116623	-1.79933	1.14123	-0.0980489
78	-2.03392	-1.42142	-0.0756206	-0.811896	-0.828108	-1.01221	1.43383	1.76224	-5.17068	-1.0169	1.07699	2.45688	-0.148115	-1.74614	1.20999	-0.289662
78.5	-1.94725	-1.64021	-0.211401	-0.81374	-0.782418	-0.925772	1.54299	1.71583	-5.04166	-0.669026	1.23158	2.7805	0.0439639	-1.73041	1.12337	-0.285038
79	-1.99628	-1.71076	-0.415432	-0.689908	-0.746928	-0.860066	1.36856	1.71615	-4.99808	-0.576503	1.18553	2.64405	0.197714	-1.81067	1.26458	-0.0931334
79.5	-1.94072	-1.61188	-0.527381	-0.745474	-0.748739	-0.735728	1.41344	1.7644	-4.93193	-0.325717	0.9617	2.62322	0.171316	-1.75743	1.2186	-0.198783
80	-1.89577	-1.61017	-0.520236	-0.675149	-0.834215	-0.74802	1.37978	1.83038	-4.92919	-0.365875	0.984766	2.78718	0.0674057	-1.74319	1.18232	-0.161164
80.5	-1.88294	-1.83714	-0.601824	-0.724583	-0.708145	-0.786164	1.4767	1.77748	-4.78382	-0.451518	1.09619	2.8674	0.23149	-2.07743	1.17271	-0.246147
81	-1.84165	-2.05093	-0.563522	-0.600717	-0.438684	-0.849524	1.46425	1.75978	-4.72427	-0.746628	0.902935	2.70242	0.37858	-2.2544	1.01891	-0.299829
81.5	-1.78557	-1.77689	-0.659251	-0.592596	-0.222204	-1.03441	1.50582	1.91388	-4.6622	-0.745258	0.832638	2.87643	0.333476	-2.39066	0.970957	-0.554433
82	-1.69339	-1.62511	-0.873745	-0.509704	-0.132563	-1.08439	1.72525	2.00939	-4.66001	-0.525684	0.867062	2.97483	0.559327	-2.31764	0.94164	-0.829429
82.5	-1.56624	-1.84887	-0.835032	-0.406996	-0.23286	-0.890459	1.88776	1.90445	-4.5382	-0.296397	0.927471	3.04147	0.675246	-2.27116	1.01329	-1.01859
83	-1.61798	-1.9803	-0.896919	-0.331816	-0.434677	-0.735995	2.14037	2.09657	-4.462	-0.147826	0.877426	3.19959	0.799113	-2.32449	1.02411	-0.868876
83.5	-1.61359	-1.79372	-1.12935	-0.27378	-0.237503	-0.832635	2.03374	2.20265	-4.25457	-0.100551	0.931673	3.20393	0.585945	-2.41619	0.965588	-0.700179
84	-1.59684	-1.68509	-1.19578	-0.0835245	-0.0927616	-0.910275	1.93416	2.18979	-4.15471	-0.238439	1.11738	3.10477	0.779313	-2.46738	0.871599	-0.939381
84.5	-1.63093	-1.63763	-1.26626	0.00333604	-0.0354137	-0.878186	1.74673	2.28554	-3.94712	-0.144335	1.05888	3.4266	0.815769	-2.44449	0.83902	-0.975919
85	-1.61125	-1.59081	-1.23518	0.119583	-0.0239458	-0.863213	1.73264	2.26721	-3.78085	-0.190925	0.851644	3.59771	0.947954	-2.45277	0.82715	-0.793297
85.5	-1.69121	-1.48927	-1.4248	0.188072	0.0499586	-0.81802	1.59562	2.31066	-3.60856	-0.26098	0.810081	3.57019	1.05437	-2.41156	0.76192	-1.05705
86	-1.67866	-1.3379	-1.49924	0.215635	0.327547	-0.827832	1.44733	2.14487	-3.60723	-0.275413	0.897905	3.45798	1.2988	-2.40199	0.664249	-1.24596
86.5	-1.63065	-1.30924	-1.57246	0.183857	0.424206	-0.926967	1.70645	1.98765	-3.5827	-0.149886	0.967195	3.68357	1.27005	-2.40966	0.605616	-1.10683
87	-1.49546	-1.65305	-1.49276	0.296978	0.662374	-0.996271	1.92285	2.05804	-3.56312	0.0466125	0.762462	3.67942	1.23869	-2.33439	0.680123	-1.0164
87.5	-1.37028	-1.71203	-1.74961	0.443342	0.904495	-0.822811	1.82923	1.99868	-3.32927	0.190813	0.684151	3.90855	1.3747	-2.27286	0.711959	-1.01541
88	-1.3724	-1.76731	-1.76917	0.530184	1.04719	-0.809365	1.80076	2.11233	-3.04577	0.0646759	0.551514	3.84582	1.34811	-2.4293	0.744644	-0.601663
88.5	-1.4188	-2.01139	-1.67364	0.592923	0.99498	-0.828917	1.69315	1.95381	-2.98205	0.101434	0.308324	3.84255	1.22047	-2.41936	0.762524	-0.426607
89	-1.35891	-2.2464	-1.65511	0.58993	0.734037	-0.911639	1.58955	2.01191	-2.80448	0.127614	0.375196	3.92622	1.06524	-2.44928	0.714486	-0.437845
89.5	-1.50741	-2.47403	-1.56871	0.76182	0.564868	-1.06754	1.53627	2.02416	-2.81662	0.0864444	0.582439	4.11091	1.11012	-2.42358	0.782443	-0.457852
90	-1.36325	-2.45595	-1.72357	0.827629	0.242973	-0.926011	1.72964	1.95198	-2.60767	-0.0912627	0.721565	3.96313	1.21754	-2.34596	0.65212	-0.486686
90.5	-1.28366	-2.07539	-1.72081	0.844944	0.248395	-0.904374	1.81935	1.82682	-2.59673	-0.0574079	0.729994	3.94989	1.30076	-2.32934	0.617338	-0.517595
91	-1.29361	-1.63587	-1.78618	0.870217	0.373347	-0.998289	1.9695	1.93126	-2.66678	-0.119153	0.544248	4.16878	1.24119	-2.27846	0.563896	-0.458817
91.5	-1.25921	-1.52615	-1.76188	0.86904	0.323819	-1.00059	2.13717	1.86159	-2.69357	-0.120266	0.430347	4.13319	1.30398	-2.26843	0.578972	-0.417342
92	-1.29494	-1.75534	-1.76951	0.91513	0.246823	-1.03922	2.01522	1.79813	-2.78377	-0.0751244	0.239765	4.191	1.18786	-2.33268	0.433915	-0.389952
92.5	-1.25604	-1.82085	-1.73024	0.933516	0.229192	-1.06449	2.06677	1.85537	-2.70724	-0.0524577	-0.00765193	4.37795	1.03473	-2.41598	0.422796	-0.339268
93	-1.07294	-1.87631	-1.83468	1.03331	0.127525	-0.960749	2.11042	1.76148	-2.70304	-0.0975044	-0.0536949	4.19488	1.10415	-2.56186	0.498993	-0.400074
93.5	-1.12726	-1.65584	-1.80369	1.04464	0.257328	-0.788243	2.05821	1.55412	-2.67634	-0.178133	-0.143836	4.23343	1.07382	-2.67669	0.442463	-0.400292
94	-1.04523	-1.52387	-1.82756	1.01638	0.53265	-0.836816	2.246	1.421	-2.46266	-0.0877514	-0.187047	4.26163	1.05086	-2.66244	0.470785	-0.392808
94.5	-1.12685	-1.52773	-1.77622	1.00475	0.935979	-0.862376	2.35253	1.40863	-2.41453	-0.158072	-0.309055	4.12086	1.00778	-2.75827	0.472286	-0.294051
95	-1.2912	-1.44353	-1.67271	0.977587	0.787261	-1.01994	2.52709	1.28712	-2.2287	-0.338595	-0.309877	4.00927	0.979044	-2.83741	0.448275	-0.365639
95.5	-1.26502	-1.44553	-1.77038	1.03184	0.523133	-1.0495	2.74082	1.31243	-2.16464	-0.497995	-0.42512	4.34765	0.866035	-2.88476	0.493725	-0.0715906
96	-1.26852	-1.36766	-1.73448	0.958716	0.24276	-1.14977	2.88006	1.42072	-2.14889	-0.576697	-0.76838	4.35532	0.740937	-3.12304	0.375505	0.0727758
96.5	-1.35175	-1.23812	-1.71449	1.05809	0.0495161	-1.1465	2.76734	1.47101	-2.06013	-0.581957	-0.93423	4.31467	0.928112	-3.29373	0.343109	-0.0131373
97	-1.51409	-1.41688	-1.69361	1.05857	-0.0857781	-1.13489	2.84433	1.2707	-1.97662	-0.562883	-0.865454	4.39106	0.907863	-3.24914	0.230489	-0.169127
97.5	-1.51611	-1.60849	-1.61389	1.07877	-0.0739863	-1.28106	2.96495	1.24729	-1.96644	-0.549785	-0.881129	4.30038	0.736444	-3.21146	0.135941	-0.25935
98	-1.57379	-1.57218	-1.66621	1.01851	-0.036377	-1.41891	2.95432	1.31154	-2.07223	-0.37431	-0.873677	4.28432	0.598018	-3.29993	-0.085005	-0.458062
98.5	-1.56695	-1.51614	-1.69594	1.09536	-0.191929	-1.4803	2.78772	1.22193	-2.16087	-0.428274	-0.806012	4.4216	0.531967	-3.32741	-0.209813	-0.377333
99	-1.45179	-1.18525	-1.63916	1.29789	-0.314613	-1.38401	2.7386	1.10971	-2.1327	-0.405849	-0.778537	4.36294	0.556006	-3.43448	-0.378548	-0.305069
99.5	-1.46074	-0.982236	-1.5514	1.31823	-0.367429	-1.44383	2.81195	1.09005	-2.10484	-0.485579	-0.826063	4.01632	0.529836	-3.47312	-0.352214	-0.263361
100	-1.42498	-0.761892	-1.44309	1.24168	-0.259949	-1.67633	2.65713	1.08074	-1.98705	-0.552532	-0.803625	4.06764	0.592003	-3.56762	-0.415217	-0.135391
100.5	-1.44507	-0.618917	-1.43446	1.15496	-0.0999162	-1.75614	2.44876	1.03931	-1.66476	-0.497523	-0.735272	4.107	0.678531	-3.58344	-0.406307	-0.179928
101	-1.44303	-0.556613	-1.38441	1.36635	-0.151527	-1.83433	2.52886	0.969657	-1.85003	-0.438878	-0.693605	3.96959	0.563412	-3.75333	-0.48914	-0.202928
101.5	-1.41134	-0.374364	-1.41639	1.46669	-0.213735	-1.83921	2.58384	0.982382	-2.03959	-0.283852	-0.670055	4.0101	0.585075	-3.86019	-0.488899	-0.39248
102	-1.53974	-0.330664	-1.61178	1.57822	-0.339925	-1.84994	2.82445	0.951732	-2.19784	-0.210018	-0.940131	4.03	0.666388	-3.82263	-0.499232	-0.662918
102.5	-1.50203	-0.374113	-1.56527	1.63577	-0.383942	-1.90198	2.71363	0.758512	-2.32869	-0.193269	-1.00248	4.00309	0.601075	-3.93361	-0.612173	-0.892791
103	-1.49629	-0.493284	-1.57678	1.66868	-0.213559	-1.99425	2.66959	0.819177	-2.27471	-0.153109	-1.16851	3.97854	0.523786	-3.75623	-0.653646	-0.666409
103.5	-1.61166	-0.396602	-1.70626	1.74552	-0.110899	-1.96038	2.58511	0.761203	-2.15164	-0.0218021	-1.46408	4.27533	0.424268	-3.84282	-0.813106	-0.676133
104	-1.69076	-0.45544	-1.66352	1.80276	-0.00294337	-1.83778	2.45039	0.822847	-2.02733	-0.0931933	-1.55378	4.08734	0.538258	-3.66975	-0.882978	-0.790649
104.5	-1.6651	-0.444976	-1.57362	1.82814	-0.255967	-1.85513	2.21029	0.742164	-1.86439	-0.0443975	-1.64494	4.24809	0.40313	-3.85896	-0.951572	-0.840404
105	-1.62997	-0.476086	-1.55761	1.94498	-0.530319	-1.86497	2.22843	0.815884	-1.68378	-0.00842772	-1.80046	4.40194	0.401761	-3.9726	-0.773294	-0.760313
105.5	-1.6224	-0.264518	-1.56937	1.879	-0.741423	-1.92165	2.25427	0.604839	-1.67601	-0.0347146	-1.64105	4.26566	0.390973	-3.83872	-0.786324	-1.06417
106	-1.49934	-0.197597	-1.50509	2.00317	-0.826952	-1.80162	2.0005	0.305023	-1.54018	-0.0449919	-1.47781	4.35696	0.483726	-3.99524	-0.771992	-1.19299
106.5	-1.57682	-0.127696	-1.4446	2.10496	-0.723143	-1.65199	1.90451	0.20807	-1.63161	-0.0746217	-1.51223	4.37113	0.314774	-4.0011	-0.610869	-0.985848
107	-1.45519	-0.129845	-1.45128	2.13085	-0.516322	-1.63947	1.98051	0.0864535	-1.78283	-0.0485106	-1.54964	4.36141	0.297789	-3.98134	-0.667811	-0.864383
107.5	-1.43131	-0.166071	-1.41843	2.09869	-0.38377	-1.7478	2.0122	0.110423	-1.831	0.0608161	-1.61543	4.4372	0.284549	-3.98028	-0.59269	-0.74217
108	-1.47306	-0.150345	-1.40246	2.2273	-0.333661	-1.92532	2.06908	0.0613035	-1.75029	0.0239934	-1.52914	4.46797	0.206003	-4.03179	-0.720508	-0.539029
108.5	-1.39303	-0.17699	-1.51043	2.29996	-0.586478	-1.906	2.19077	0.0802448	-1.60892	0.0293527	-1.4229	4.30741	0.106975	-4.10142	-0.621653	-0.402505
109	-1.48211	-0.289885	-1.6324	2.18217	-0.812211	-1.99897	2.10103	0.216641	-1.51602	0.196086	-1.44704	4.27005	-0.0213881	-4.18112	-0.592026	-0.527239
109.5	-1.46023	-0.291691	-1.68704	2.143	-1.00556	-2.02452	1.96864	0.147112	-1.42895	0.236329	-1.43416	4.51093	-0.00105663	-4.19044	-0.423853	-0.567431
110	-1.42258	-0.162211	-1.63699	2.24856	-0.970579	-2.16269	2.01965	0.0903517	-1.53287	0.158467	-1.47957	4.39643	0.116327	-4.18621	-0.382315	-0.729269
110.5	-1.43604	-0.0333949	-1.72658	2.25364	-0.86756	-2.02957	2.26479	-0.0730647	-1.65306	0.40788	-1.51935	4.49323	0.145784	-4.12423	-0.487617	-0.855375
111	-1.50257	0.114594	-1.75842	2.2052	-0.766864	-2.03892	2.35798	-0.118906	-1.6711	0.587791	-1.58438	4.52746	0.017132	-4.16582	-0.403676	-0.805677
111.5	-1.45359	0.166276	-1.55568	2.15478	-0.610927	-2.11408	2.61044	-0.128642	-1.70612	0.818116	-1.65029	4.47403	0.0369091	-4.20861	-0.382909	-0.686249
112	-1.53145	0.20366	-1.64583	2.09353	-0.55624	-2.23208	2.7038	-0.133799	-1.71675	0.862553	-1.76268	4.45007	-0.178429	-4.13859	-0.521269	-0.66008
112.5	-1.4803	0.220126	-1.77804	2.10601	-0.50094	-2.30179	2.56038	-0.0778732	-1.67524	0.84333	-1.93006	4.39597	-0.288012	-4.14601	-0.562271	-0.656361
113	-1.50912	0.26247	-1.67401	2.05051	-0.643579	-2.36657	2.49857	-0.159669	-1.66129	0.913861	-1.94887	4.18987	-0.474116	-4.25981	-0.525064	-1.12633
113.5	-1.52282	0.420033	-1.73684	1.9711	-0.60311	-2.26986	2.27087	-0.38334	-1.62177	1.06486	-1.81293	4.02365	-0.349546	-4.36966	-0.618291	-1.175
114	-1.40242	0.506939	-1.63777	1.86441	-0.314728	-2.2073	2.14691	-0.280806	-1.66931	1.09321	-1.82141	4.13933	-0.422041	-4.27382	-0.567428	-1.35181
114.5	-1.31419	0.488397	-1.57675	1.77298	0.071554	-2.38675	1.8216	-0.524274	-1.56103	1.18834	-1.97953	4.08882	-0.496893	-4.29055	-0.456511	-1.29556
115	-1.41608	0.419227	-1.55308	1.76386	0.0825889	-2.49268	1.81732	-0.526525	-1.47056	1.35475	-1.97486	4.18985	-0.446516	-4.30233	-0.47117	-1.25747
115.5	-1.36587	0.241504	-1.52316	1.7221	0.0438666	-2.59741	1.96157	-0.541602	-1.64402	1.36842	-2.05181	4.12475	-0.396105	-4.20761	-0.520318	-0.951023
116	-1.39202	0.26349	-1.48092	1.65086	-0.219191	-2.62221	2.20229	-0.473054	-1.6938	1.33056	-2.19733	4.15057	-0.523894	-4.21663	-0.449196	-0.922821
116.5	-1.43179	0.404116	-1.56411	1.48053	-0.480211	-2.49263	2.38142	-0.484844	-1.69997	1.08325	-2.14688	3.99816	-0.375706	-4.14737	-0.385408	-1.1908
117	-1.45304	0.275439	-1.65401	1.46723	-0.556453	-2.4744	2.3094	-0.652397	-1.59097	1.04712	-1.89208	3.97327	-0.419607	-4.19431	-0.323368	-1.2486
117.5	-1.35929	0.00920816	-1.61617	1.38871	-0.202751	-2.45361	2.11449	-0.768688	-1.63234	0.917207	-1.82976	3.93523	-0.346874	-4.27404	-0.36588	-1.38951
118	-1.38285	-0.315267	-1.70352	1.2314	-0.138928	-2.46331	1.98409	-0.700624	-1.48279	0.903153	-1.87877	3.88724	-0.334797	-4.18675	-0.148631	-1.61074
118.5	-1.4026	-0.345066	-1.71016	1.23342	0.101284	-2.53007	1.86764	-0.718392	-1.48211	0.900101	-1.84751	3.96007	-0.255423	-4.16875	-0.29137	-1.50324
119	-1.2662	-0.22114	-1.53783	1.24207	0.212239	-2.5161	1.91757	-0.786488	-1.46289	1.09979	-1.73624	3.88669	-0.186182	-4.17285	-0.411664	-1.41637
119.5	-1.32775	-0.144899	-1.64541	1.15033	0.192305	-2.61828	1.87262	-0.767461	-1.52061	1.15181	-1.94743	3.8573	-0.404682	-4.12565	-0.286935	-1.45915
120	-1.29097	-0.150805	-1.60636	1.22172	0.224129	-2.65606	1.75327	-0.689725	-1.44254	1.23671	-2.07648	3.77852	-0.370765	-4.18846	-0.265406	-1.36733
120.5	-1.10328	-0.262931	-1.43746	1.12959	0.0621512	-2.6797	1.62625	-0.863861	-1.37548	1.33419	-2.05515	3.62871	-0.346459	-4.12062	-0.235749	-1.18284
121	-1.0944	-0.275397	-1.4046	1.13425	-0.173891	-2.66401	1.48976	-0.956107	-1.39979	1.3014	-2.12166	3.37941	-0.417444	-4.11518	-0.273562	-1.19438
121.5	-1.06366	-0.141373	-1.38845	1.21137	-0.300493	-2.61186	1.31116	-0.90688	-1.42414	1.23547	-2.29472	3.38738	-0.484221	-4.05806	-0.346986	-1.38553
122	-1.07595	-0.08411	-1.48962	1.29921	-0.190128	-2.56863	1.43567	-0.88353	-1.37685	1.3921	-2.43304	3.34019	-0.414137	-3.94456	-0.529246	-1.48673
122.5	-1.06066	-0.354281	-1.52782	1.19679	-0.125778	-2.52312	1.38939	-1.05107	-1.13826	1.37959	-2.4718	3.05286	-0.358512	-3.94722	-0.701256	-1.54705
123	-0.96383	-0.582508	-1.49271	1.1576	0.235515	-2.56947	1.33355	-0.987781	-1.20099	1.43166	-2.43543	3.1024	-0.27986	-3.85565	-0.657693	-1.43224
123.5	-0.962156	-0.503657	-1.52636	1.12391	0.485431	-2.50882	1.22648	-0.990852	-1.22688	1.34309	-2.57162	3.26165	-0.252547	-3.81914	-0.837562	-1.43292
124	-0.991637	-0.527777	-1.58653	1.15226	0.621089	-2.3602	1.13536	-0.880653	-1.19273	1.34635	-2.43468	3.26259	0.0257387	-3.64004	-0.82355	-1.59942
124.5	-0.897329	-0.420972	-1.58419	1.23487	0.664086	-2.2449	1.10065	-0.85079	-0.971048	1.37811	-2.19796	3.29036	-0.0239365	-3.75329	-0.85111	-1.43381
125	-0.923535	-0.420533	-1.58401	1.20492	0.5692	-2.07384	1.16619	-0.789873	-0.734881	1.18264	-2.11003	3.01602	-0.0606624	-3.63581	-0.84201	-1.19949
125.5	-0.803411	-0.44353	-1.52982	1.28418	0.316997	-1.91648	1.09294	-0.695153	-0.629971	1.04458	-1.8837	2.87204	-0.00514575	-3.5589	-0.920193	-1.46063
126	-0.739264	-0.326073	-1.49215	1.28226	0.210545	-2.01639	1.13215	-0.911242	-0.533686	0.913022	-1.59124	2.83878	0.0833339	-3.44901	-1.00852	-1.59536
126.5	-0.720974	-0.105817	-1.57308	1.35	0.111591	-2.06596	1.04889	-0.996223	-0.480681	0.853807	-1.66802	2.79024	-0.111531	-3.56651	-0.92568	-1.432
127	-0.582756	-0.198223	-1.6173	1.41763	0.0344414	-2.16841	0.910042	-0.854008	-0.381147	0.757782	-1.77331	2.59608	-0.227437	-3.53409	-0.844354	-1.30674
127.5	-0.535495	-0.106086	-1.50737	1.46161	0.0919336	-2.23256	0.830243	-0.832801	-0.259987	0.750937	-1.74798	2.53626	-0.274789	-3.55812	-0.827687	-1.10791
128	-0.408164	-0.145873	-1.42722	1.35796	0.245049	-2.15037	0.740958	-0.827006	-0.261504	0.776244	-1.79009	2.74043	-0.253743	-3.57433	-0.858954	-0.911803
128.5	-0.352835	-0.0450122	-1.33677	1.44149	0.303187	-2.03033	0.691358	-0.801814	-0.22726	0.630967	-1.79778	2.63444	-0.252981	-3.47504	-0.78236	-0.803414
129	-0.360788	-0.00746538	-1.36482	1.49165	0.181704	-2.14533	0.569725	-0.917873	-0.0654795	0.45085	-1.7111	2.57497	-0.289611	-3.38294	-0.699468	-0.768582
129.5	-0.355503	-0.234891	-1.36365	1.5227	0.146645	-2.02874	0.469954	-1.00261	-0.109063	0.476619	-1.5471	2.58084	-0.139985	-3.43722	-0.758545	-0.759251
130	-0.324719	-0.33062	-1.23705	1.44309	0.239918	-1.93028	0.454658	-1.06323	-0.0539801	0.316817	-1.53465	2.3832	-0.197391	-3.37568	-0.76638	-0.774272
130.5	-0.295733	-0.158339	-1.1408	1.46411	0.284103	-1.83317	0.521463	-1.1586	-0.0182584	0.359386	-1.64816	2.23681	-0.0933165	-3.34396	-0.799758	-0.715681
131	-0.249646	0.251351	-1.2859	1.47146	0.376178	-1.72625	0.488943	-0.90913	-0.0481635	0.519523	-1.64353	2.29186	-0.0970491	-3.24924	-0.856718	-0.691808
131.5	-0.115662	0.371609	-1.27976	1.55659	0.650577	-1.82086	0.572959	-0.846016	0.0859829	0.65077	-1.5425	2.037	0.158955	-3.26771	-0.827865	-0.667312
132	-0.196441	0.278184	-1.2076	1.41193	0.714978	-1.8348	0.427778	-0.866582	0.0586141	0.528118	-1.38821	1.88922	0.17681	-3.20329	-0.74943	-0.507589
132.5	-0.200219	0.178654	-1.12297	1.303	0.63618	-1.66872	0.402237	-0.658347	0.0815655	0.531752	-1.39811	1.9871	0.0898301	-3.19535	-0.781908	-0.475635
133	-0.0749371	0.270379	-1.04469	1.20193	0.598267	-1.54113	0.16877	-0.787745	0.108737	0.367492	-1.24075	1.8401	-0.00894728	-3.17951	-0.821263	-0.711777
133.5	-0.0469365	0.19112	-0.951599	1.19932	0.445522	-1.54377	0.146044	-0.864857	0.327542	-0.0113895	-0.936453	1.74435	0.279138	-3.17717	-0.821671	-0.740112
134	0.0476219	0.178029	-0.977413	1.15637	0.368818	-1.42506	0.151642	-0.956953	0.30906	-0.16439	-0.954016	1.65452	0.11001	-3.20058	-0.849095	-0.617443
134.5	0.158125	0.194538	-1.00018	1.22267	0.329966	-1.36571	0.234821	-0.929249	0.334259	0.0611818	-0.918268	1.27562	0.0921742	-3.17264	-0.946639	-0.59012
135	0.200726	0.117946	-0.951613	1.09067	0.364061	-1.41345	0.353433	-0.985126	0.299483	0.0826081	-0.774145	1.07379	0.0477533	-3.05335	-0.919606	-0.438373
135.5	0.289545	0.128454	-0.964827	1.03442	0.20532	-1.41685	0.578665	-0.807499	0.547927	0.0211725	-0.929686	1.11858	0.000336087	-3.17133	-0.809538	-0.0767504
136	0.334364	-0.0410804	-0.816771	0.93258	0.184958	-1.36432	0.534813	-0.626036	0.64256	-0.133296	-1.15265	0.991079	-0.0722578	-3.22276	-0.822824	-0.0376328
136.5	0.294069	-0.215041	-0.826239	0.963761	0.102254	-1.20337	0.550792	-0.528012	0.710299	-0.326209	-1.00587	0.768522	-0.039271	-3.17011	-0.866133	-0.206027
137	0.426479	-0.184101	-0.96009	1.01793	-0.021546	-1.20983	0.617404	-0.553761	0.694562	-0.499484	-0.721877	0.722102	0.0118035	-3.12799	-0.813887	-0.356052
137.5	0.366564	-0.0827508	-0.88133	0.917935	-0.274645	-1.18866	0.685945	-0.583343	0.806679	-0.574408	-0.515715	0.422596	-0.0225131	-3.1051	-0.782756	-0.381649
138	0.392787	-0.0549088	-0.906112	0.939291	-0.390851	-1.121	0.611141	-0.546202	0.787099	-0.483952	-0.564388	0.306499	0.0871846	-3.10757	-0.859843	-0.483348
138.5	0.471499	-0.158208	-0.825276	0.783971	-0.252771	-0.92371	0.445444	-0.520993	0.81421	-0.412083	-0.594354	0.248099	0.204692	-3.09416	-0.822835	-0.529647
139	0.501325	-0.140201	-0.880529	0.802698	-0.0216157	-0.764915	0.337529	-0.478679	0.652729	-0.387682	-0.856973	0.0258377	0.34445	-3.02275	-0.861981	-0.31166
139.5	0.609034	0.0240606	-0.822422	0.911095	0.137051	-0.778782	0.269582	-0.503002	0.815434	-0.344763	-0.935188	-0.246509	0.350367	-2.80412	-0.84334	-0.296311
140	0.635701	-0.0443566	-0.813551	0.79037	0.174704	-0.770523	0.326575	-0.50287	0.888388	-0.256913	-0.758674	-0.07463	0.545946	-2.80474	-0.920333	-0.224376
140.5	0.79272	-0.0439798	-0.70896	0.739798	0.671257	-0.576015	0.338457	-0.503944	0.81076	-0.401841	-0.475562	-0.16939	0.531253	-2.82936	-0.879085	-0.327599
141	0.797464	0.0335033	-0.695584	0.850993	1.05293	-0.515121	0.374858	-0.456339	0.837529	-0.537137	-0.49292	-0.353761	0.419164	-2.8815	-0.88127	-0.588022
141.5	0.876642	0.158066	-0.737671	0.70125	1.28044	-0.55076	0.424916	-0.510651	0.898151	-0.595964	-0.441053	-0.453641	0.361922	-2.8301	-1.05777	-0.910761
142	0.859838	0.184816	-0.681075	0.762247	1.25236	-0.583762	0.31659	-0.53833	1.1072	-0.70644	-0.336577	-0.480064	0.260494	-2.73725	-1.18226	-1.13534
142.5	0.785457	-0.0967527	-0.599425	0.769411	1.09772	-0.566894	0.25592	-0.450915	1.18615	-0.693575	-0.121616	-0.667727	0.124064	-2.70856	-1.12428	-1.26831
143	0.854492	-0.216557	-0.484583	0.786425	0.847466	-0.523749	0.101139	-0.464131	1.21967	-0.894498	-0.0552115	-0.624822	0.0282852	-2.6666	-1.0632	-1.06472
143.5	0.889537	-0.324998	-0.445439	0.818321	0.476464	-0.424692	-0.00349446	-0.281256	1.25446	-0.829328	0.0444069	-0.754479	0.0861546	-2.66612	-1.21838	-0.913664
144	0.888469	-0.716413	-0.509982	1.05133	0.232382	-0.39857	-0.297568	-0.253138	1.17087	-0.59726	0.0941229	-0.955396	0.0920769	-2.49812	-1.20249	-1.03695
144.5	1.06235	-0.899827	-0.593458	1.10539	0.291749	-0.32396	-0.366146	-0.267038	1.28538	-0.497528	0.0547613	-0.792252	0.140673	-2.50698	-1.09889	-1.04405
145	1.06768	-0.876514	-0.427045	1.07722	0.520358	-0.125251	-0.142796	-0.308212	1.22047	-0.731364	0.089508	-0.637292	0.198173	-2.49249	-1.09141	-1.01176
145.5	1.09699	-0.702597	-0.402719	0.952219	0.534363	-0.0484366	-0.153032	-0.371611	1.26479	-0.466906	0.138726	-0.782699	0.0738057	-2.40978	-1.14098	-1.33635
146	1.26855	-0.440693	-0.32571	1.10342	0.57912	0.0443209	-0.0502483	-0.531651	1.16363	-0.277869	0.381419	-0.733168	0.0727908	-2.35502	-1.19528	-1.33215
146.5	1.31613	-0.261402	-0.213207	1.04095	0.543189	0.00839383	0.0100073	-0.49343	1.04311	-0.306301	0.447918	-0.752423	-0.0987916	-2.42423	-1.14321	-1.15186
147	1.26264	-0.0205971	-0.0185309	1.18008	0.50682	-0.0477421	0.154024	-0.425997	1.22158	-0.313377	0.120539	-1.00312	-0.228143	-2.33335	-1.03374	-0.964292
147.5	1.26412	0.204758	-0.0986549	1.20843	0.292413	0.0806103	-0.0163156	-0.391265	1.18361	-0.34002	-0.0321716	-0.934393	-0.0678847	-2.43029	-1.05272	-0.822708
148	1.371	0.355112	-0.151723	1.28343	0.110489	0.0386626	-0.00379103	-0.352301	1.31002	-0.489708	-0.0687031	-0.878383	0.170662	-2.30935	-0.913746	-0.690793
148.5	1.36519	0.542211	-0.215692	1.36603	0.0132566	-0.0835563	0.0996431	-0.24749	1.53576	-0.628896	-0.0532563	-1.03204	0.158377	-2.40923	-0.840988	-0.769408
149	1.365	0.55465	-0.0785572	1.39586	-0.109322	-0.173019	0.141408	-0.12376	1.55654	-0.595179	0.253967	-1.0133	0.175548	-2.39547	-0.717979	-0.759395
149.5	1.28088	0.481862	-0.0328509	1.39359	-0.19012	-0.242511	0.224913	-0.234306	1.4407	-0.378809	0.626784	-0.975788	0.0796466	-2.47586	-0.696085	-0.643125
150	1.29295	0.421335	-0.102457	1.35983	-0.13067	-0.177485	0.357078	-0.306584	1.59373	-0.306008	0.930771	-1.13279	-0.0616366	-2.53513	-0.610245	-0.681844
150.5	1.37777	0.472487	-0.102843	1.31374	0.0884329	-0.029601	0.317924	-0.222798	1.43827	-0.268752	1.03516	-1.20708	-0.247729	-2.34762	-0.67671	-0.827484
151	1.47588	0.498892	-0.211706	1.33298	0.329882	0.19851	0.315543	-0.1446	1.40853	-0.205102	0.947294	-1.10157	-0.197826	-2.27648	-0.759925	-0.889338
151.5	1.45593	0.300985	-0.135614	1.3269	0.720864	0.194513	0.21684	-0.144762	1.32528	-0.218519	0.797566	-1.15414	0.0132214	-2.20344	-0.750959	-0.798003
152	1.60807	0.275809	-0.0875111	1.28396	0.637348	0.196529	0.10121	-0.0671508	1.36417	-0.27113	0.855505	-1.00736	-0.0420975	-2.19781	-0.575132	-0.8186
152.5	1.47689	0.284887	0.0722062	1.27952	0.312556	0.195988	0.129972	0.0166896	1.56959	-0.087311	0.803733	-1.04076	-0.0361969	-2.25683	-0.517239	-0.846378
153	1.48775	0.0127631	0.0992713	1.29875	-0.032128	0.282671	0.13995	-0.164069	1.60513	0.0571745	0.953896	-1.24458	-0.0356274	-2.24713	-0.500434	-1.01614
153.5	1.49057	-0.0977397	0.016144	1.3519	-0.335601	0.397683	-0.0288918	-0.174799	1.50252	0.152873	1.10589	-1.35062	0.131458	-2.25198	-0.352918	-1.08175
154	1.5907	-0.288253	0.037745	1.30664	-0.501698	0.456572	0.00364967	-0.184492	1.36666	-0.0792255	1.05311	-1.10014	-0.0979324	-2.28025	-0.33242	-1.17586
154.5	1.53363	-0.332507	0.220096	1.2794	-0.654687	0.402622	-0.00333693	-0.233845	1.34322	-0.209668	1.10819	-1.09366	-0.0899709	-2.10067	-0.369631	-1.11791
155	1.53756	-0.41848	0.239552	1.27999	-0.647924	0.314223	-0.143261	-0.153039	1.18117	-0.110531	1.00055	-1.23211	-0.0549928	-2.03656	-0.335762	-1.09954
155.5	1.56084	-0.727404	0.236158	1.28312	-0.662721	0.187271	-0.322678	-0.210338	1.08718	0.0167877	0.90757	-1.11947	0.0589443	-2.10828	-0.255928	-0.778103
156	1.67469	-0.758715	0.196793	1.32403	-0.500551	0.0866841	-0.385774	0.0804024	1.32882	0.0857983	0.75617	-1.35378	0.0319644	-1.98964	-0.178129	-0.763221
156.5	1.68785	-0.632094	0.156752	1.33385	-0.468057	0.10175	-0.577707	0.115381	1.40415	0.162524	0.814313	-1.29092	-0.0412002	-2.16646	-0.0132264	-1.19851
157	1.61471	-0.612508	0.148037	1.25789	-0.55553	0.124466	-0.738403	-0.0775992	1.48221	0.10833	0.87347	-1.41061	-0.0200709	-2.19071	0.0288191	-1.27676
157.5	1.45748	-0.78184	0.216749	1.16642	-0.603805	0.110782	-0.591566	0.0315367	1.47948	-0.0766609	0.949844	-1.39927	-0.135573	-2.24464	-0.114611	-1.33341
158	1.57091	-0.860943	0.180776	1.24317	-0.491177	0.224926	-0.466756	-0.0156042	1.58897	-0.203039	1.15625	-1.43075	-0.185695	-2.17546	-0.264469	-1.25872
158.5	1.62481	-0.580735	0.208135	1.34317	-0.29865	0.161528	-0.490799	0.0304566	1.4156	-0.141764	1.45647	-1.35051	-0.249688	-2.12949	-0.297561	-1.31672
159	1.51693	-0.446716	0.278228	1.27076	-0.232693	0.261246	-0.486977	0.0544101	1.4485	-0.151958	1.43889	-1.38745	-0.128481	-2.09567	-0.201484	-1.35959
159.5	1.5605	-0.409883	0.396509	1.28134	-0.324399	0.379283	-0.444618	0.0306838	1.29784	0.116106	1.23181	-1.52247	-0.256001	-2.02836	-0.262527	-1.32645
160	1.58324	-0.539487	0.355207	1.19027	-0.407557	0.321557	-0.478809	0.0946491	1.28166	0.54503	1.02128	-1.44616	-0.163892	-2.10621	-0.353381	-1.24822
160.5	1.57938	-0.497979	0.387356	1.16837	-0.443994	0.268257	-0.689439	0.165786	1.26151	0.589719	1.01387	-1.45851	-0.0333086	-2.22369	-0.37783	-1.21156
161	1.61907	-0.412907	0.434803	1.09878	-0.3299	0.24632	-0.658934	0.11844	1.30359	0.616781	0.838947	-1.48265	-0.143946	-2.32586	-0.396621	-1.46516
161.5	1.67963	-0.329458	0.222283	1.10583	-0.123607	0.257704	-0.567958	0.0672365	1.37227	0.539687	0.964825	-1.33628	-0.260546	-2.24088	-0.363135	-1.77641
162	1.7971	-0.217397	0.232046	1.20542	-0.0562726	0.149335	-0.553349	0.103973	1.28303	0.334753	1.09913	-1.2805	-0.11919	-2.18375	-0.242096	-2.02611
162.5	1.73281	-0.145898	0.252415	1.26751	-0.199735	0.133125	-0.881753	-0.118294	1.35245	0.234156	1.24756	-1.34004	-0.11254	-2.06829	-0.159226	-2.18345
163	1.83629	-0.230533	0.364115	1.46448	-0.407785	0.117652	-0.781734	0.0742982	1.44809	0.15461	1.2463	-1.17195	-0.252289	-2.0603	-0.116111	-2.14982
163.5	1.77182	-0.296801	0.367289	1.49583	-0.407849	0.277986	-0.578227	0.10335	1.47313	0.0154466	1.07866	-1.12854	-0.509327	-2.04826	0.0230539	-2.0497
164	1.73195	-0.590456	0.252147	1.53922	-0.154091	0.165975	-0.463789	0.165365	1.48465	0.163158	0.872773	-1.15877	-0.446778	-2.0685	0.161631	-2.17868
164.5	1.7727	-0.600174	0.248912	1.48985	-0.00911358	0.126171	-0.606806	0.233185	1.39019	0.201007	0.762609	-1.04588	-0.475085	-2.06126	0.0762435	-2.10994
165	1.73165	-0.544145	0.271574	1.52969	-0.0202321	0.243566	-0.475445	0.26238	1.4473	0.159499	0.617791	-0.879073	-0.512132	-2.02979	0.115934	-2.11438
165.5	1.81096	-0.57643	0.368579	1.58141	-0.343029	0.244613	-0.540375	0.136226	1.43236	0.110745	0.692585	-0.915967	-0.442369	-2.03801	0.0516376	-2.4291
166	1.78499	-0.772782	0.329853	1.57871	-0.485514	0.401854	-0.508046	-0.143595	1.53265	0.0776273	1.00679	-0.77522	-0.404689	-2.01538	0.00908701	-2.47041
166.5	1.6855	-0.981629	0.261938	1.50287	-0.508716	0.496359	-0.29971	-0.165627	1.49352	0.196694	1.08677	-0.929077	-0.472042	-1.97095	-0.078375	-2.33363
167	1.78698	-0.771062	0.244383	1.47962	-0.36601	0.448082	-0.361671	-0.0479269	1.58329	0.162729	1.10012	-0.904514	-0.576267	-1.76588	-0.116589	-2.27095
167.5	1.8592	-0.344365	0.219298	1.54863	-0.324518	0.494262	-0.415344	-0.00027238	1.44726	0.318272	1.13323	-0.932109	-0.567382	-1.96497	-0.184892	-2.17126
168	1.94875	-0.0884102	0.325582	1.50175	-0.158641	0.346223	-0.5597	-0.0320104	1.56603	0.0575107	1.15446	-0.819414	-0.410828	-2.04657	-0.15417	-1.88796
168.5	1.87397	0.10489	0.305055	1.43815	-0.10067	0.40283	-0.758691	-0.122146	1.48719	0.0942828	1.07778	-0.869844	-0.537439	-2.14986	-0.1447	-1.80259
169	1.7935	0.0896344	0.248116	1.53766	-0.362807	0.342864	-0.888326	-0.0367847	1.50413	0.0866641	1.04015	-0.924266	-0.742066	-2.09727	-0.115995	-1.83261
169.5	1.83201	0.0424113	0.291904	1.54137	-0.533913	0.281146	-0.795088	-0.105799	1.58206	0.229515	1.15298	-0.642767	-0.675832	-2.22287	-0.123658	-1.95511
170	1.81013	0.0212584	0.336921	1.58198	-0.532555	0.0908865	-0.858761	-0.325393	1.64016	0.0711009	1.30466	-0.637944	-0.608847	-2.1904	-0.0148946	-1.98831
170.5	1.77346	-0.17889	0.192805	1.51375	-0.523797	0.25131	-0.621106	-0.503461	1.56994	-0.06413	1.49471	-0.496552	-0.725803	-2.02496	-0.0655997	-2.14318
171	1.75552	-0.46567	0.262757	1.54858	-0.549458	0.391941	-0.504736	-0.342703	1.62821	-0.208255	1.53964	-0.499206	-0.681716	-2.09827	0.0197196	-2.07563
171.5	1.83465	-0.988297	0.255861	1.40543	-0.605477	0.474253	-0.516533	-0.286634	1.62026	-0.218346	1.43631	-0.538146	-0.622641	-2.06966	0.0953392	-1.9237
172	1.74607	-1.11163	0.216583	1.19579	-0.441423	0.59833	-0.443583	-0.384983	1.59616	-0.127935	1.33587	-0.497242	-0.796491	-2.0484	0.0745365	-1.95643
172.5	1.65672	-0.947971	0.346785	1.15	-0.331493	0.570811	-0.474148	-0.260394	1.67476	-0.0476267	1.28124	-0.421885	-0.705699	-1.9199	0.0271359	-1.9564
173	1.67401	-0.613732	0.47264	1.16741	-0.199784	0.660552	-0.449661	-0.535962	1.66669	0.0911181	1.24144	-0.501451	-0.781283	-1.93701	-0.0456033	-2.22392
173.5	1.60764	-0.499237	0.429466	1.15641	-0.139175	0.718141	-0.356302	-0.697566	1.61457	0.0601058	1.35406	-0.551606	-0.60132	-1.99573	0.0882761	-2.47624
174	1.59227	-0.409316	0.390202	1.02736	-0.197134	0.871916	-0.341713	-0.757802	1.70675	0.0606355	1.3344	-0.405275	-0.725894	-1.98738	0.0829305	-2.41225
174.5	1.55301	-0.171388	0.285551	0.95356	-0.23777	0.836899	-0.509605	-0.755256	1.76194	-0.0518796	1.39117	-0.317016	-0.809492	-1.82099	0.175313	-2.42904
175	1.50658	0.0914927	0.186667	0.969952	-0.340105	0.764417	-0.745948	-0.66649	1.78412	-0.106177	1.61094	-0.0662903	-0.795444	-1.97863	0.0883347	-2.36087
175.5	1.39598	0.0908612	0.181341	1.02479	-0.403059	0.838259	-0.606523	-0.587784	1.66652	-0.0387864	1.41299	-0.0815021	-0.71745	-2.00793	0.107159	-2.15647
176	1.38162	-0.0826858	0.0745633	0.689334	-0.252952	0.826232	-0.361529	-0.455178	1.64815	-0.0624119	1.23371	-0.224265	-0.773156	-1.95128	-0.0283992	-2.18207
176.5	1.41932	-0.239157	0.203841	0.738385	-0.0768752	0.728615	-0.447908	-0.41644	1.70107	0.0573347	1.29935	-0.168471	-0.682999	-1.87713	-0.0583388	-2.41477
177	1.42118	-0.331682	0.159541	0.67637	0.0617402	0.772331	-0.523059	-0.717865	1.64442	0.243889	1.40345	-0.0735545	-0.73831	-1.89223	0.140961	-2.5106
177.5	1.21521	-0.208859	0.150673	0.595305	0.0618885	0.798434	-0.269828	-0.66008	1.57182	0.365504	1.49794	-0.182884	-0.756146	-1.83194	0.171513	-2.58985
178	1.20741	0.0177875	0.15941	0.507305	0.0459422	0.854505	-0.366082	-0.750759	1.53765	0.293232	1.51802	-0.256664	-0.753427	-1.7876	0.104752	-2.65996
178.5	1.15787	0.233533	0.0860421	0.379213	0.0860888	0.884549	-0.764087	-0.878556	1.64816	0.120857	1.52117	-0.174626	-0.637728	-1.67551	0.157684	-2.76599
179	1.0872	0.243616	0.0772326	0.274275	-0.0016984	0.967081	-0.780316	-0.970425	1.67573	0.193516	1.41956	-0.169596	-0.534671	-1.71069	0.126122	-2.69882
179.5	1.14768	0.123015	0.0395676	0.212555	0.179109	0.99114	-0.703845	-1.02283	1.63572	0.16903	0.984295	-0.202117	-0.670953	-1.58	-0.0452611	-2.56978
180	1.15374	-0.140292	0.0743509	0.342851	0.212469	0.93033	-0.82759	-0.972755	1.56531	0.183544	0.917416	-0.25455	-0.515576	-1.72409	-0.0691705	-2.54175
180.5	1.08541	-0.28053	0.192063	0.181914	0.0963201	1.07594	-0.855507	-0.87848	1.62032	0.0538128	0.993378	-0.199332	-0.570913	-1.66827	-0.11408	-2.58724
181	1.06769	-0.449807	0.124917	0.122921	-0.113883	1.04792	-0.996736	-0.869258	1.58932	0.00421836	1.0995	-0.246054	-0.395818	-1.73104	-0.0917718	-2.69109
181.5	0.991124	-0.592019	0.0821797	0.0930358	-0.189234	1.14065	-1.11788	-0.929328	1.66242	-0.108404	1.23919	-0.107077	-0.474066	-1.64281	-0.0644292	-2.94815
182	0.967303	-0.616111	0.0996468	0.175263	-0.191164	1.19157	-1.11984	-0.989393	1.64513	-0.325341	1.17066	-0.0551067	-0.307638	-1.65601	0.0151015	-2.9657
182.5	1.01163	-0.676336	0.143264	0.0609427	-0.362404	1.18369	-0.906916	-1.0301	1.54236	-0.494471	1.16764	-0.134894	-0.357682	-1.67267	-0.0547681	-2.99691
183	1.00381	-0.530613	0.102496	0.111311	-0.333789	1.24855	-0.712182	-0.874602	1.36995	-0.348293	1.02761	-0.0377403	-0.320564	-1.61682	-0.109161	-2.82311
183.5	1.01039	-0.0621779	0.0304386	0.172509	-0.26984	1.14301	-0.52186	-0.805906	1.48765	-0.363989	0.788572	0.0923036	-0.364002	-1.58291	-0.00980402	-2.72922
184	0.900211	-0.15753	-0.0332201	0.115692	-0.116793	1.25934	-0.546576	-0.711583	1.52945	-0.0783094	0.788154	0.0213674	-0.174406	-1.48406	0.112766	-2.72655
184.5	0.816974	-0.203138	-0.106569	0.233461	-0.051162	1.12892	-0.66523	-0.635654	1.64828	-0.0938974	0.732564	0.157523	-0.229426	-1.48596	0.0923591	-2.61968
185	0.710609	0.00428687	0.00200776	0.116972	-0.0981694	1.18541	-0.655943	-0.67846	1.57372	-0.221168	0.704105	0.129609	-0.203227	-1.59112	0.020283	-2.59454
185.5	0.727721	0.249759	-0.0577559	0.118054	0.000489445	1.31387	-0.700046	-0.71125	1.63518	-0.190247	0.737054	0.178559	-0.158013	-1.4724	-0.109751	-2.96922
186	0.785863	0.355781	-0.224108	0.0884458	-0.0412063	1.30229	-0.735917	-0.859096	1.57587	-0.293453	1.10779	0.129484	-0.0764472	-1.39201	-0.0339937	-3.07264
186.5	0.736209	0.353377	-0.281604	0.096985	-0.0710952	1.41687	-0.812399	-0.913679	1.51003	-0.210421	0.998944	0.0533443	-0.133939	-1.44721	-0.0142867	-2.88805
187	0.63807	0.298672	-0.177495	0.0276468	-0.157859	1.37524	-0.877309	-0.715168	1.49252	-0.107357	0.696534	-0.0502911	-0.115229	-1.39969	0.128007	-2.72861
187.5	0.611436	0.317402	-0.136788	0.078645	-0.353132	1.47863	-0.938459	-0.823548	1.31354	-0.00645269	0.505743	0.0631699	0.160351	-1.46664	0.109342	-2.49171
188	0.607626	0.415512	-0.269268	0.0864278	-0.525722	1.35705	-1.0572	-0.872887	1.2207	-0.121191	0.533277	0.217809	0.0982085	-1.4289	0.178956	-2.32131
188.5	0.550897	0.311419	-0.268876	0.11831	-0.708607	1.29075	-0.976394	-0.778578	1.23896	-0.202158	0.57742	0.218744	0.0245694	-1.33833	0.0542788	-2.22386
189	0.529686	0.156963	-0.259514	0.0705946	-0.930727	1.36533	-0.886166	-0.859754	1.25067	-0.122961	0.620528	0.212087	0.123018	-1.28055	-0.00626458	-2.27827
189.5	0.426319	0.0981535	-0.278457	0.135521	-1.10134	1.17402	-0.806767	-0.823876	1.34323	-0.0946268	0.598234	0.203933	0.227674	-1.3759	0.00432395	-2.2762
190	0.417365	0.0894259	-0.232331	0.0778114	-0.957676	1.23232	-0.87329	-0.840273	1.29881	0.0170669	0.70149	0.118756	0.218876	-1.35047	0.0310075	-2.3472
190.5	0.481709	0.180538	-0.250501	0.125119	-0.74268	1.10422	-0.917724	-0.840241	1.26267	0.0955911	0.689463	0.0553401	0.0791522	-1.11936	0.0591632	-2.39033
191	0.449431	0.123905	-0.286388	0.172173	-0.55825	1.04062	-0.98947	-0.771855	1.33591	0.0559834	0.809539	0.0128903	0.0660928	-1.10609	0.113469	-2.42149
191.5	0.473557	0.169898	-0.315221	0.229099	-0.602283	1.17993	-1.10057	-0.759514	1.26528	-0.0418848	0.860064	-0.0925783	0.143569	-1.21376	0.0932453	-2.30639
192	0.401994	-0.140327	-0.241109	0.254884	-0.506821	1.22702	-0.907858	-0.790421	1.20488	0.000840002	1.02395	0.00371236	0.117585	-1.18122	0.0391143	-2.3519
192.5	0.379534	-0.483808	-0.432094	0.164714	-0.39801	1.34216	-0.674755	-0.664456	1.32583	0.0475116	0.934866	0.0454252	0.0856168	-1.19873	0.0022413	-2.24792
193	0.380076	-0.45023	-0.429461	0.0607914	-0.457412	1.37121	-0.609389	-0.866092	1.08817	0.23574	0.863084	0.0876902	-0.103893	-1.22045	0.0425032	-2.39257
193.5	0.429867	-0.427745	-0.377097	0.158019	-0.692014	1.47674	-0.678964	-0.932736	1.08751	0.360039	0.886854	0.0335973	0.0107937	-1.19076	0.071551	-2.36055
194	0.412124	-0.229981	-0.427275	0.0872898	-0.822103	1.44847	-0.614878	-0.937349	1.06997	0.50298	0.729209	0.114296	-0.0629053	-1.299	0.0215838	-2.44248
194.5	0.45929	-0.0822552	-0.347932	0.018744	-0.827214	1.46138	-0.702561	-1.01102	1.14809	0.476817	0.546934	0.03056	0.0598812	-1.22171	-0.0303382	-2.39686
195	0.346383	-0.19538	-0.290264	-0.0141593	-0.762505	1.49175	-0.649468	-0.897742	1.042	0.431341	0.606836	0.0793762	-0.0249246	-1.2015	0.0628114	-2.41567
195.5	0.249514	-0.262787	-0.277897	0.0274935	-0.518732	1.46267	-0.675325	-0.904718	1.06374	0.26265	0.455429	0.0246461	-0.0187065	-1.19949	0.16719	-1.99522
196	0.282791	-0.141661	-0.309299	-0.0779044	-0.398209	1.51554	-0.531895	-0.700069	0.991501	0.171738	0.156492	0.142632	-0.0391513	-1.28339	0.216624	-2.03283
196.5	0.201171	-0.153612	-0.461159	-0.12177	-0.517115	1.47992	-0.580854	-0.664316	1.01746	0.193364	0.0872852	0.0720949	0.0852839	-1.40777	0.427764	-2.19415
197	0.193246	-0.17905	-0.434777	-0.132979	-0.837702	1.48227	-0.634844	-0.747317	0.894478	0.116736	0.234892	0.204779	-0.0218154	-1.4048	0.43845	-2.34882
197.5	0.148645	0.00213702	-0.410676	-0.223912	-1.1365	1.56521	-0.640931	-0.828818	0.747258	0.0776828	0.200965	0.089741	-0.103742	-1.38442	0.355332	-2.46233
198	0.131501	-0.0818938	-0.489081	-0.315308	-1.18473	1.72766	-0.572605	-0.750636	0.831512	0.112429	0.345566	0.185031	-0.0395625	-1.35806	0.19171	-2.46821
198.5	0.122013	-0.216027	-0.413994	-0.201067	-1.02846	1.62141	-0.669185	-0.707887	0.853477	0.241099	0.3484	0.286973	-0.101205	-1.38458	0.264566	-2.5561
199	0.110578	-0.212259	-0.248497	-0.257341	-0.941346	1.74342	-0.645558	-0.783016	0.877354	0.368461	0.27707	0.176159	-0.0972834	-1.4467	0.278358	-2.27016
199.5	0.0565677	-0.143604	-0.176341	-0.301793	-0.848054	1.77669	-0.577857	-0.710526	0.827875	0.403559	0.217292	0.213724	-0.262933	-1.47426	0.18343	-2.38424
200	-0.0370738	-0.16404	-0.311123	-0.386433	-0.938173	1.74705	-0.721507	-0.738214	0.736319	0.523038	0.251332	0.245649	-0.187486	-1.48814	0.189741	-2.2525
200.5	0.0879364	-0.411409	-0.333866	-0.395937	-1.08957	1.8078	-0.727606	-0.771655	0.768459	0.677177	0.4704	0.381379	-0.0798863	-1.60238	0.247074	-2.12992
201	-0.041113	-0.516947	-0.487568	-0.373389	-1.07138	1.83763	-0.531166	-0.917872	0.720179	0.622052	0.354556	0.203259	0.112656	-1.52586	0.308284	-2.29338
201.5	0.109514	-0.320325	-0.403334	-0.475509	-1.13444	1.78537	-0.44027	-0.82347	0.754256	0.692754	0.22495	0.217103	-0.002521	-1.5341	0.116045	-2.5239
202	0.22471	-0.190408	-0.489582	-0.28764	-1.16384	1.83221	-0.347326	-0.758512	0.792632	0.688158	0.0865239	0.376661	0.103576	-1.67729	0.0956387	-2.62411
202.5	0.0932796	-0.272352	-0.550551	-0.312219	-1.0922	1.81413	-0.140327	-1.09009	0.808498	0.618215	0.0243964	0.426152	0.0534189	-1.70834	0.167011	-2.74127
203	0.0760439	-0.150484	-0.50969	-0.396906	-1.12603	1.83845	-0.115056	-1.03441	0.836826	0.661009	-0.171596	0.560325	0.0592011	-1.72538	0.228688	-2.6066
203.5	0.162098	0.00251131	-0.567142	-0.359597	-0.994232	2.00252	-0.0900803	-0.843017	0.965409	0.622359	-0.383706	0.364156	-0.145221	-1.56641	0.199094	-2.48571
204	0.0106815	0.191971	-0.64034	-0.302934	-0.965884	2.0138	-0.293114	-0.748772	0.999251	0.824641	-0.447723	0.278989	-0.115487	-1.54824	0.176612	-2.47158
204.5	-0.0500064	0.231947	-0.625759	-0.275926	-1.03752	1.85708	-0.403629	-0.730542	0.950755	0.781334	-0.466553	0.492317	-0.0898426	-1.69798	0.25721	-2.47854
205	0.0670215	0.283254	-0.743473	-0.276795	-1.17235	1.85687	-0.251539	-0.77759	0.962015	0.660952	-0.553648	0.668849	-0.187477	-1.78831	0.184445	-2.39498
205.5	0.0407833	0.266375	-0.681642	-0.296464	-1.21776	1.88459	-0.153924	-0.754005	0.880869	0.838253	-0.283901	0.699412	-0.253027	-1.77927	0.237536	-2.70744
206	0.0325649	0.330917	-0.629462	-0.321431	-1.24246	1.88196	-0.142774	-0.956554	0.868201	0.583291	-0.00538344	0.675983	-0.215106	-1.77777	0.256899	-2.66171
206.5	0.0769014	0.203494	-0.585669	-0.177896	-1.06593	2.03172	-0.0964676	-1.02684	0.839265	0.650627	0.248795	0.696166	-0.227111	-1.65827	0.303868	-2.47609
207	0.118167	0.0545473	-0.53584	-0.115752	-1.15419	2.00079	-0.0644957	-0.94336	0.916029	0.618021	0.430285	0.710622	-0.311684	-1.57976	0.420452	-2.36557
207.5	0.074303	-0.0996553	-0.566878	-0.0367761	-1.44107	2.11493	-0.164059	-0.881622	1.01499	0.730381	0.457431	0.729192	-0.290138	-1.767	0.354514	-2.2405
208	0.0873662	0.163981	-0.545372	0.000744494	-1.5981	2.09828	-0.0669177	-0.880909	0.952282	0.811287	0.390977	0.790234	-0.242696	-1.84779	0.383267	-2.11082
208.5	-0.0202461	0.148685	-0.608937	-0.0188278	-1.64553	2.05142	0.0856137	-0.927405	0.900551	1.00249	0.210726	0.790564	-0.357095	-1.90339	0.35999	-2.07891
209	-0.0844951	0.195474	-0.687168	0.0570863	-1.36666	2.0062	0.102388	-0.909489	1.00419	0.973964	0.00934868	0.842718	-0.430437	-1.89274	0.395652	-2.06168
209.5	0.0568173	0.210051	-0.626695	0.130657	-0.937936	1.96221	-0.0489574	-0.990211	1.00877	1.02477	0.0791704	0.851143	-0.412926	-1.86873	0.376553	-2.02118
210	-0.00636002	0.325855	-0.68038	0.211632	-0.632681	1.94459	-0.179567	-0.976212	0.807954	1.00217	0.0655406	0.917191	-0.458229	-1.939	0.29387	-2.09827
210.5	-0.00846979	0.406429	-0.696548	0.229789	-0.66368	1.98306	-0.389464	-1.07322	0.671702	1.03815	-0.00132878	0.950923	-0.568792	-1.80073	0.30654	-2.03421
211	-0.136073	0.374659	-0.781099	0.259017	-0.958127	1.96665	-0.601665	-1.0842	0.676152	0.991838	-0.0636309	0.834857	-0.618068	-1.73313	0.323227	-1.98237
211.5	-0.0994262	0.382986	-0.743864	0.142773	-1.28778	1.89442	-0.572132	-1.08381	0.671226	0.910612	0.0468201	0.978487	-0.704257	-1.8652	0.244196	-2.07511
212	-0.1143	0.3661	-0.878447	0.109279	-1.26935	1.95208	-0.553353	-1.03342	0.656927	0.650717	-0.130795	1.15452	-0.750842	-1.81186	0.234489	-1.98938
212.5	-0.0957707	0.209835	-0.938113	0.0706916	-1.29322	1.8727	-0.476033	-0.918119	0.780631	0.746052	-0.172808	1.17221	-0.84022	-1.8212	0.246565	-1.87003
213	-0.224143	-0.247804	-0.962605	0.110281	-1.24492	1.87635	-0.465791	-1.11399	0.83821	0.870291	-0.037892	1.03318	-0.797579	-1.93422	0.203261	-2.08897
213.5	-0.131467	-0.558153	-0.890786	0.10146	-1.22095	1.93138	-0.406148	-1.25856	0.908584	0.916961	0.073575	1.13505	-0.711908	-1.99148	0.410926	-2.27374
214	-0.21147	-0.561307	-0.752747	-0.0101512	-0.970131	1.79772	-0.243633	-1.2749	0.830675	1.14496	0.129338	1.27262	-0.756351	-2.13146	0.533089	-2.28026
214.5	-0.138093	-0.485924	-0.722437	0.0682035	-0.694534	1.75263	-0.155432	-1.41338	0.814346	1.22656	0.0115078	1.14897	-0.799537	-2.02154	0.456862	-2.26166
215	-0.0692072	-0.345206	-0.719906	0.00411025	-0.677848	1.8669	-0.203785	-1.27685	0.838142	1.12045	0.016609	1.26774	-0.887392	-2.10874	0.535636	-2.2551
215.5	-0.177207	0.0267315	-0.824295	-0.11849	-0.83547	1.88368	-0.204279	-1.05018	0.855155	1.11499	-0.035487	1.34489	-1.00098	-2.1096	0.53098	-1.9568
216	-0.0930941	0.356504	-0.849678	-0.17573	-0.784175	1.82247	-0.228953	-0.901049	0.818864	1.20721	-0.296844	1.377	-1.0357	-2.08038	0.496426	-1.94308
216.5	-0.171952	0.667521	-0.922163	-0.109892	-0.476648	1.7731	-0.298361	-0.918351	0.755227	1.32578	-0.136604	1.44775	-1.01008	-2.1645	0.439866	-2.04019
217	-0.17272	0.690636	-0.947926	-0.145131	-0.510736	1.80825	-0.287938	-1.03693	0.792464	1.49429	0.253952	1.44321	-1.22128	-2.15045	0.576718	-2.14464
217.5	-0.118933	0.662833	-0.791362	-0.0927742	-0.450129	1.83111	-0.130574	-0.868165	0.81846	1.63817	0.404525	1.43688	-1.13793	-2.12056	0.623589	-2.326
218	-0.27328	0.504199	-0.910242	-0.114417	-0.672565	1.67813	-0.17701	-0.903648	0.728813	1.49982	0.432516	1.30041	-1.17224	-2.17841	0.483495	-2.45378
218.5	-0.344255	0.40433	-0.880705	-0.149189	-0.904556	1.78231	-0.291966	-0.8733	0.735575	1.47864	0.630623	1.51395	-0.923423	-2.10904	0.427821	-2.39486
219	-0.404775	0.393574	-0.915388	-0.0877759	-1.20164	1.73968	-0.399975	-0.946776	0.717317	1.31337	0.659868	1.58657	-0.892448	-1.97548	0.455639	-2.29584
219.5	-0.258777	0.404326	-0.813167	-0.297063	-1.28687	1.72006	-0.205139	-0.928417	0.889297	1.21045	0.358776	1.40765	-1.0066	-2.02131	0.242711	-2.41982
220	-0.18093	0.279375	-0.87513	-0.155118	-1.26327	1.75673	-0.204971	-0.898364	1.02086	1.22685	-0.0335106	1.3862	-1.02436	-2.2011	0.155992	-2.19629
220.5	-0.19619	0.209371	-0.937411	-0.0431725	-1.13206	1.83939	-0.234531	-0.794807	1.18402	1.35254	-0.0103971	1.23022	-0.900442	-2.32259	-0.0359199	-2.23763
221	-0.184894	0.0642513	-0.830132	-0.0400076	-0.98932	1.75763	-0.156772	-0.811338	1.3189	1.4065	-0.105752	1.15636	-0.996068	-2.32799	0.023628	-2.31391
221.5	-0.117965	0.212853	-0.809481	-0.0115218	-0.849151	1.59543	-0.192249	-0.871895	1.33895	1.41591	-0.116782	1.3646	-1.00084	-2.47144	0.0973353	-2.51202
222	-0.180965	0.238715	-0.886678	0.0287347	-0.633396	1.57334	-0.108955	-1.00214	1.3426	1.32844	-0.0649069	1.4339	-0.84978	-2.49073	0.0538202	-2.49675
222.5	-0.138865	0.331344	-0.774658	-0.014499	-0.59538	1.76	-0.0147702	-1.14582	1.26486	1.26264	0.00526868	1.44019	-0.944718	-2.45679	0.133694	-2.49625
223	-0.101405	0.541345	-0.809381	0.0543405	-0.429146	1.81381	0.0746207	-0.996693	1.14452	1.39399	-0.0588421	1.66928	-0.798739	-2.37055	0.21771	-2.37864
223.5	-0.149626	0.599578	-0.84266	0.115897	-0.407213	1.65347	0.0557357	-0.783683	1.13923	1.21158	-0.126568	1.84819	-0.887357	-2.37648	0.132931	-2.20247
224	-0.0841297	0.348007	-0.940684	0.212158	-0.607543	1.5952	-0.0354482	-0.745715	1.27368	1.03364	-0.0564963	1.68586	-0.847236	-2.37497	0.105574	-2.37505
224.5	-0.161161	0.0341849	-0.985191	0.13419	-0.767447	1.67	0.014674	-0.629396	1.38194	1.12526	0.0424316	1.75376	-0.907513	-2.25744	0.104751	-2.30544
225	-0.152832	-0.147755	-0.923397	0.223643	-0.740173	1.55538	-0.130926	-0.674871	1.32818	1.28327	-0.00499327	1.79767	-0.987873	-2.26137	0.0236407	-2.28827
225.5	-0.159723	-0.208476	-0.923793	0.160783	-0.857216	1.55307	-0.178035	-0.739064	1.18466	1.29459	0.161209	1.76242	-1.01581	-2.26257	0.0168505	-2.46928
226	-0.108957	-0.177307	-0.774608	0.298795	-0.720166	1.53713	-0.266916	-0.87822	1.20996	1.19035	0.221812	1.83033	-0.909485	-2.36686	0.0937428	-2.40945
226.5	-0.143006	0.0754517	-0.733023	0.277986	-0.62651	1.62802	-0.105663	-0.850551	1.22658	1.08461	0.0758457	1.74257	-0.918702	-2.35042	0.108005	-2.20044
227	-0.0772636	0.129599	-0.645937	0.309779	-0.547907	1.57199	0.0765495	-0.787209	1.27105	1.00625	-0.0770199	1.73413	-0.900119	-2.22217	0.090544	-2.02139
227.5	-8.27561e-05	0.180703	-0.621418	0.261639	-0.473785	1.65758	0.107924	-0.765583	1.23587	1.316	-0.107417	1.94165	-0.87389	-2.33948	0.0636721	-1.79869
228	-0.0736213	0.283614	-0.510159	0.339129	-0.309521	1.61647	0.0369676	-0.870814	1.20605	1.39475	-0.113447	2.1545	-0.826233	-2.34811	0.0946601	-1.45392
228.5	-0.0686633	0.424974	-0.506979	0.399518	-0.312635	1.53639	-0.11522	-0.873679	1.27339	1.45171	0.000935604	2.08314	-0.900657	-2.31302	0.130318	-1.34692
229	0.0817897	0.258083	-0.614031	0.406647	-0.464829	1.47924	-0.131907	-0.810215	1.26763	1.52167	0.109007	2.1079	-0.963361	-2.22494	0.226487	-1.36532
229.5	0.073188	0.135237	-0.514053	0.421303	-0.38689	1.50401	-0.33091	-0.762034	1.39515	1.45974	0.399098	2.28708	-0.864914	-2.3319	0.348489	-1.40765
230	0.0922991	0.0698575	-0.502723	0.35145	-0.253075	1.54773	-0.285822	-0.881495	1.41749	1.44373	0.630092	2.14021	-0.776327	-2.29932	0.329002	-1.42017
230.5	0.0139201	0.0673969	-0.556579	0.441814	-0.154265	1.35301	-0.258416	-0.973396	1.41745	1.50558	0.642396	2.28676	-0.744771	-2.34139	0.35567	-1.49998
231	-0.0298335	0.172812	-0.503574	0.464582	-0.201443	1.17863	-0.245477	-0.975772	1.33005	1.38796	0.622689	2.16769	-0.602531	-2.26083	0.284618	-1.38096
231.5	0.0487917	-0.0144175	-0.547708	0.536275	-0.209645	1.20547	-0.0397695	-1.05058	1.27001	1.29424	0.515661	2.10024	-0.646381	-2.11205	0.29459	-1.40711
232	0.077673	-0.120994	-0.556015	0.513955	-0.296615	1.26704	0.173628	-0.923852	1.34692	1.17061	0.334727	2.10938	-0.765777	-2.10886	0.381738	-1.38812
232.5	0.127651	-0.0955047	-0.548696	0.375788	-0.448392	1.18313	0.0738849	-0.738797	1.37657	1.08321	-0.00276435	2.18109	-0.798328	-2.18635	0.288565	-1.46725
233	0.0972349	-0.123936	-0.511156	0.309835	-0.429149	1.28164	-0.121572	-0.830312	1.60467	1.33183	0.00791769	2.33195	-0.707258	-2.20915	0.292266	-1.6634
233.5	0.0646254	-0.0647294	-0.375847	0.539797	-0.239688	1.29274	-0.135639	-0.961663	1.43532	1.44316	-0.000515829	2.32682	-0.76861	-2.10067	0.420006	-1.68764
234	0.0925286	0.161854	-0.385931	0.583747	0.168346	1.28587	-0.0381424	-1.05057	1.37016	1.40107	0.0858406	2.36632	-0.896122	-2.23643	0.366637	-1.63268
234.5	0.120279	0.313532	-0.281073	0.477386	0.358689	1.27557	0.0527774	-0.997638	1.27645	1.23819	0.312474	2.25197	-0.685939	-2.14106	0.326994	-1.62297
235	0.125136	0.298127	-0.482562	0.503046	0.397588	1.19307	0.063942	-0.823471	1.34049	1.32961	0.53147	2.30949	-0.592109	-2.12123	0.365847	-1.64374
235.5	0.193859	0.265596	-0.43181	0.397802	0.297274	1.24155	0.0428851	-0.801012	1.41324	1.31608	0.553162	2.36621	-0.47459	-2.06782	0.200538	-1.32538
236	0.291946	0.259517	-0.38397	0.395867	0.00811073	1.32715	0.0782359	-0.638081	1.4483	1.25762	0.379408	2.42065	-0.611755	-1.925	0.0471213	-1.27682
236.5	0.322407	0.367696	-0.328514	0.33342	-0.221416	1.26206	0.0240934	-0.618908	1.48788	1.1029	0.409139	2.41574	-0.44129	-1.92002	0.106078	-1.40731
237	0.326458	0.561825	-0.222589	0.46951	-0.366359	1.12201	-0.135484	-0.812337	1.63424	1.23894	0.509105	2.52473	-0.396783	-2.05292	0.287799	-1.3171
237.5	0.240288	0.579821	-0.185864	0.429133	-0.475984	1.0759	-0.140764	-0.722203	1.63916	1.30227	0.47898	2.4207	-0.409095	-2.02857	0.352936	-1.42116
238	0.190499	0.567047	-0.223621	0.391285	-0.404844	0.977619	-0.0116689	-0.779271	1.53959	1.26497	0.453265	2.14615	-0.412809	-1.97672	0.433585	-1.49827
238.5	0.241054	0.52331	-0.243939	0.45354	-0.472958	0.986888	0.0326135	-0.849764	1.54774	1.06789	0.497428	2.28191	-0.330742	-1.93614	0.353762	-1.2904
239	0.286816	0.510218	-0.348128	0.478574	-0.449866	1.10961	0.238085	-0.722673	1.49466	1.1068	0.401782	2.30581	-0.387762	-1.94853	0.377779	-1.14553
239.5	0.239622	0.639065	-0.125794	0.52531	-0.262902	1.1594	0.477131	-0.811919	1.26116	1.01639	0.284428	2.25603	-0.438431	-1.91157	0.380493	-1.25628
240	0.334649	0.6585	-0.088925	0.509425	-0.306479	1.12666	0.279924	-0.717981	1.25698	0.912297	0.194208	2.3128	-0.334234	-1.90108	0.193704	-1.09819
240.5	0.33583	0.880818	-0.0928227	0.45809	-0.309114	1.09857	0.173457	-0.766498	1.29578	0.793012	0.392312	2.25899	-0.229371	-2.02433	0.281688	-1.11413
241	0.406197	0.875035	-0.180001	0.593105	-0.217676	1.12525	0.064571	-0.729153	1.33367	0.656304	0.41792	2.22978	-0.144357	-2.12726	0.140245	-1.30501
241.5	0.427044	0.981854	-0.0867347	0.592149	0.0971034	1.09895	0.0213358	-0.741963	1.34939	0.63429	0.568471	2.30245	-0.135961	-2.05698	0.157937	-1.4518
242	0.247691	0.931331	-0.102215	0.761729	0.544541	1.10784	-0.0216042	-0.672653	1.19507	0.437014	0.686191	2.36831	-0.0871876	-2.09717	0.228811	-1.65447
242.5	0.327819	0.671351	-0.129964	0.913173	0.581109	1.13178	-0.0499685	-0.776352	1.22683	0.361156	0.822172	2.36958	-0.0240879	-1.98048	0.379904	-1.62682
243	0.532003	0.331801	-0.0558839	0.861717	0.637204	1.18405	-0.0144988	-0.61949	1.30457	0.370182	0.589348	2.42979	0.0683255	-1.8797	0.545593	-1.36432
243.5	0.610392	0.114065	0.0342017	0.885263	0.662296	1.18994	-0.0551649	-0.50496	1.5643	0.649702	0.410043	2.48541	-0.0543919	-1.83168	0.336364	-1.38391
244	0.500409	0.114807	0.0109015	0.917307	0.773537	1.0956	-0.136284	-0.51233	1.61335	0.865451	0.31024	2.33003	0.0592613	-1.75322	0.22553	-1.41194
244.5	0.495669	0.0575174	-0.0745789	0.968789	0.799005	0.912687	-0.232235	-0.573642	1.59294	0.829786	0.179093	2.46599	-0.131086	-1.68028	0.207309	-1.40885
245	0.51752	-0.0658251	0.0313718	1.07352	0.890777	0.951658	-0.178751	-0.591211	1.53632	0.759071	0.125531	2.57917	0.0280369	-1.60616	0.0771466	-1.27603
245.5	0.516294	-0.0689319	0.102702	1.11025	0.785044	1.01929	-0.220429	-0.565088	1.58453	0.704333	0.248266	2.52612	0.046993	-1.7018	0.0717584	-1.55534
246	0.579442	0.057875	0.108682	1.22249	0.659052	1.02794	-0.237247	-0.773136	1.4137	0.666272	0.388379	2.69093	0.119781	-1.68309	0.226061	-1.37581
246.5	0.602766	0.207125	0.108777	1.19115	0.562421	0.900395	-0.301314	-0.842897	1.49851	0.553324	0.290011	2.57302	-0.0802372	-1.65126	0.166958	-1.22231
247	0.600828	0.369567	0.075624	1.28753	0.437173	0.873017	-0.142044	-0.788972	1.73186	0.553565	0.174049	2.47433	-0.0374012	-1.62982	0.224342	-1.11115
247.5	0.695134	0.594297	0.215234	1.35271	0.554329	0.802041	-0.128989	-0.688364	1.74963	0.62757	0.278981	2.56795	0.133268	-1.63398	0.216174	-0.809252
248	0.826218	0.76587	0.200464	1.38213	0.615185	0.722818	0.097004	-0.63261	1.72887	0.63967	0.285676	2.69048	0.248857	-1.53361	0.262047	-0.552203
248.5	0.849865	0.701756	0.226553	1.43765	0.901759	0.852036	0.215503	-0.723509	1.63777	0.692952	0.280522	2.6887	0.302586	-1.50686	0.231616	-0.465978
249	0.866607	0.622106	0.325605	1.51974	1.05527	0.828034	0.272039	-0.589903	1.64786	0.782815	0.383222	2.7606	0.121135	-1.42354	0.164003	-0.585767
249.5	0.790502	0.440061	0.50966	1.48883	1.04481	0.80254	0.162995	-0.727795	1.68171	1.03105	0.610354	2.75498	0.138555	-1.40711	0.13043	-0.456019
250	0.779246	0.326662	0.429217	1.37819	0.826682	0.907427	0.25811	-0.7323	1.8135	1.24123	0.754715	2.66421	0.155732	-1.42436	0.172364	-0.669402
250.5	0.774929	0.390242	0.322402	1.47401	0.78908	0.924091	0.120385	-0.479696	1.6684	1.1201	0.795536	2.63465	0.151309	-1.44525	0.161501	-0.775308
251	0.809741	0.495476	0.257777	1.57251	1.05164	0.992928	-0.0711325	-0.465283	1.5806	0.872999	0.903026	2.60253	0.126576	-1.30936	0.0898791	-0.679914
251.5	0.778019	0.501248	0.240219	1.6584	1.25768	1.09145	-0.0777226	-0.482417	1.51967	0.851757	0.894255	2.56695	0.194293	-1.22695	0.070266	-0.618425
252	0.778713	0.587474	0.210785	1.67318	1.1789	1.01375	0.0323533	-0.506159	1.6198	0.945392	0.983012	2.48104	0.0803486	-1.1512	0.177065	-0.525782
252.5	0.686217	0.750164	0.333767	1.54225	0.909256	1.10092	0.180672	-0.333322	1.64215	0.914817	0.836314	2.64233	0.178602	-1.19046	0.181485	-0.625684
253	0.783751	0.846414	0.303822	1.59413	0.500011	1.09907	0.415823	-0.377361	1.63556	0.946217	0.959028	2.57055	0.281493	-1.20277	0.190805	-0.94739
253.5	0.855371	0.827005	0.398987	1.64931	0.280005	1.06072	0.454684	-0.596568	1.64535	0.873571	1.10028	2.64198	0.395639	-1.20631	0.254898	-0.905388
254	0.872604	0.817922	0.430403	1.6652	0.535297	1.06626	0.448804	-0.669232	1.63424	0.90793	1.06691	2.73355	0.1938	-1.16548	0.270914	-0.838012
254.5	0.957949	0.515221	0.500346	1.70249	0.713769	1.07447	0.525996	-0.664548	1.69581	0.873793	1.0998	2.65076	0.0676068	-1.14665	0.448235	-0.84
255	1.01806	0.135839	0.68869	1.71078	0.94372	1.29685	0.581686	-0.739032	1.48996	0.926414	0.988355	2.73883	0.0859931	-1.05979	0.468149	-0.70471
255.5	1.02874	-0.313859	0.564555	1.76933	0.947543	1.34508	0.792084	-0.579372	1.49032	0.965268	0.810714	2.70726	0.110385	-1.06493	0.510637	-0.285446
256	0.968145	-0.361051	0.394144	1.65399	0.870216	1.28673	1.09605	-0.327227	1.54043	0.920276	0.242367	2.69497	0.109023	-0.953774	0.630813	-0.371515
256.5	1.09867	-0.407664	0.427209	1.58551	0.871825	1.27549	1.0171	-0.295325	1.52407	0.665296	0.179296	2.61784	0.14925	-0.999215	0.670473	-0.575603
257	1.03586	-0.180136	0.451775	1.59587	0.783238	1.2085	0.782074	-0.535561	1.46073	0.553079	0.367948	2.76812	0.0797001	-1.15009	0.52941	-0.613564
257.5	1.01701	0.0455933	0.273313	1.62401	0.835729	1.16959	0.755631	-0.523672	1.49769	0.463261	0.487992	2.75389	0.135689	-1.06264	0.595493	-0.660848
258	0.984289	0.370704	0.250857	1.53248	0.993372	1.24433	0.771898	-0.591672	1.5959	0.576051	0.702879	2.71987	0.123895	-1.00045	0.542314	-0.844063
258.5	1.04862	0.706138	0.323251	1.5082	0.938733	1.24245	0.785516	-0.57918	1.71947	0.659167	0.801624	2.78131	0.242314	-0.941439	0.482777	-0.806681
259	1.1133	0.895842	0.210757	1.58344	0.967457	1.26393	0.616125	-0.627379	1.69116	0.656795	0.776104	2.66058	0.290622	-1.05989	0.374338	-0.67217
259.5	1.20828	1.0289	0.277853	1.58325	1.08184	1.26103	0.376848	-0.514382	1.84544	0.519922	0.529953	2.61407	0.220558	-0.963015	0.205259	-0.603544
260	1.09516	0.914445	0.285189	1.59213	1.13137	1.26084	0.157321	-0.423255	1.73429	0.429477	0.436699	2.71818	0.279402	-0.885832	0.0690815	-0.538191
260.5	1.22232	0.73342	0.415772	1.66354	1.09804	1.2711	-0.167806	-0.403522	1.71797	0.553878	0.350671	2.68619	0.319646	-0.967259	0.191713	-0.625759
261	1.20595	0.534576	0.356854	1.78115	0.979285	1.27858	-0.205082	-0.563422	1.72095	0.648428	0.389182	2.56704	0.273092	-1.05721	0.121677	-0.929294
261.5	1.10618	0.294755	0.342406	1.73889	1.06743	1.32317	-0.188466	-0.5973	1.67389	0.903219	0.13784	2.72725	0.192989	-1.00385	0.111886	-0.946961
262	1.20443	0.263535	0.329757	1.84386	1.37936	1.37189	-0.111075	-0.636133	1.58627	0.994039	0.156991	2.73959	0.272839	-0.837764	0.139722	-1.07283
262.5	1.32185	0.0376294	0.349422	1.88773	1.90035	1.43886	0.124308	-0.672389	1.49546	0.939357	0.189196	2.6812	0.454119	-0.831763	0.2157	-1.20528
263	1.21938	-0.106107	0.369716	2.11392	2.03706	1.42073	0.321795	-0.641594	1.53957	1.03902	0.151516	2.71976	0.498747	-0.878433	0.306672	-1.04663
263.5	1.20884	0.0102815	0.373776	2.07367	2.08481	1.55973	0.331505	-0.383173	1.52102	1.0485	0.188299	2.67235	0.366827	-0.788225	0.239211	-0.89977
264	1.29019	0.0681601	0.365993	2.23036	1.93824	1.47159	0.333153	-0.251626	1.52778	1.08994	0.262633	2.64912	0.376527	-0.680255	0.238426	-1.01627
264.5	1.29135	0.246517	0.37409	2.26395	1.61896	1.41226	0.36811	-0.312672	1.54232	1.13722	0.325663	2.86386	0.302904	-0.703977	0.25997	-0.998029
265	1.38737	0.534245	0.207391	2.36275	1.56937	1.49529	0.453108	-0.24063	1.61893	1.09118	0.421321	2.86381	0.432363	-0.721074	0.341955	-0.931922
265.5	1.36292	0.665768	0.210077	2.41134	1.57231	1.51461	0.387321	-0.424255	1.54182	1.09265	0.794259	2.90764	0.435323	-0.734929	0.346168	-1.23249
266	1.29476	0.492163	0.221301	2.45106	1.55482	1.56778	0.225779	-0.656724	1.57292	0.957781	1.04498	2.962	0.531279	-0.667964	0.411207	-1.22731
266.5	1.32317	0.31438	0.323944	2.38767	1.85744	1.46928	0.340143	-0.646009	1.51497	1.03753	1.18776	2.827	0.498872	-0.641861	0.352796	-0.825182
267	1.42704	0.176969	0.378222	2.53609	2.037	1.49264	0.340539	-0.546715	1.47195	1.20823	1.18	2.79409	0.537982	-0.62141	0.307245	-0.769588
267.5	1.43213	0.217443	0.522946	2.66466	2.11016	1.62469	0.311371	-0.440545	1.5487	1.21083	0.997291	2.74585	0.645545	-0.584573	0.279238	-0.530372
268	1.24378	0.482746	0.498263	2.59851	1.97717	1.77301	0.305552	-0.41325	1.42566	1.14834	0.863166	2.8816	0.702957	-0.575772	0.22383	-0.257161
268.5	1.48258	0.59245	0.507854	2.47529	1.90184	1.76823	0.39824	-0.514332	1.45999	0.848475	0.710572	2.81308	0.619855	-0.55266	0.310964	-0.189857
269	1.38779	0.417499	0.372511	2.55267	2.13578	1.72758	0.38384	-0.388554	1.40459	0.861848	0.760122	2.72922	0.499659	-0.534843	0.29126	-0.260467
269.5	1.20191	0.376952	0.416796	2.60545	2.25945	1.56133	0.441224	-0.594363	1.34242	0.878107	0.665172	2.77969	0.576126	-0.613053	0.234038	-0.31077
270	1.18132	0.450152	0.319665	2.72508	2.05124	1.63635	0.73173	-0.627864	1.32954	0.785285	0.784243	2.83044	0.563035	-0.519228	0.279546	-0.423343
270.5	1.18524	0.464189	0.360907	2.69785	1.94165	1.61011	0.875825	-0.638674	1.46797	0.718252	0.712765	2.87401	0.551309	-0.427691	0.456365	-0.518563
271	1.31477	0.375318	0.391454	2.62119	1.92875	1.58071	0.898906	-0.559281	1.35443	0.713103	0.771931	3.02498	0.543687	-0.424244	0.498559	-0.399257
271.5	1.30818	0.277251	0.436004	2.49586	2.06817	1.58161	0.875876	-0.487513	1.34134	1.05741	0.834772	2.85588	0.767474	-0.340603	0.638045	-0.274124
272	1.29004	0.309164	0.377001	2.4926	2.10464	1.4733	0.778264	-0.404247	1.39902	0.88258	0.734061	2.94434	0.640676	-0.308847	0.588171	-0.373454
272.5	1.33501	0.480092	0.313172	2.5671	2.2579	1.64435	1.05313	-0.372895	1.48695	0.938471	0.82353	2.99423	0.518176	-0.294029	0.589288	-0.508278
273	1.23665	0.584986	0.307755	2.61805	2.0842	1.64065	0.925817	-0.497532	1.3991	0.950123	1.10246	2.87113	0.629628	-0.382253	0.630691	-0.541463
273.5	1.30418	0.661974	0.421028	2.62103	1.89706	1.57841	0.786361	-0.626941	1.4895	0.791116	1.02814	2.99562	0.869482	-0.42913	0.55529	-0.653024
274	1.22668	0.730895	0.400073	2.56111	1.73406	1.40232	0.739498	-0.622477	1.55187	0.626671	0.806839	3.05791	0.834294	-0.423008	0.52518	-0.563891
274.5	1.33443	0.665582	0.523359	2.64334	1.77949	1.3759	0.837948	-0.662178	1.6102	0.644656	0.656552	2.93432	0.968154	-0.44934	0.60443	-0.560078
275	1.36946	0.506143	0.516711	2.57015	1.63492	1.43548	0.543435	-0.692099	1.53732	0.438258	0.463023	2.9339	0.9347	-0.337311	0.336529	-0.659334
275.5	1.22722	0.335645	0.480263	2.53774	1.60661	1.42539	0.408958	-0.631924	1.44474	0.485777	0.218659	3.16028	0.902822	-0.400823	0.292413	-0.30804
276	1.24251	0.233781	0.439132	2.33578	1.89793	1.53378	0.484831	-0.520052	1.40415	0.650322	-0.00110776	3.02371	0.916048	-0.312548	0.381048	-0.199637
276.5	1.40524	0.170166	0.417044	2.52027	2.07112	1.49531	0.41259	-0.426474	1.34655	0.607539	-0.0709044	2.9609	0.951345	-0.369878	0.504579	-0.441732
277	1.34932	0.182216	0.389602	2.53057	2.10964	1.43012	0.264998	-0.736963	1.20386	0.607759	0.00415575	2.92624	1.02657	-0.448025	0.524868	-0.530433
277.5	1.28851	0.0887913	0.313338	2.52985	1.97991	1.30706	0.35234	-0.78741	1.05325	0.448087	0.142823	2.91938	1.03631	-0.181508	0.650808	-0.546226
278	1.17775	0.128268	0.256589	2.4856	1.85262	1.35962	0.528112	-0.778346	1.02527	0.43799	0.246522	2.96366	1.02567	-0.31455	0.555773	-0.701969
278.5	1.28307	0.305436	0.297831	2.49627	1.88973	1.44455	0.597059	-0.644274	1.05831	0.189492	0.535922	2.91882	1.15324	-0.219188	0.501751	-0.692089
279	1.34078	0.371736	0.403716	2.54952	1.94793	1.48808	0.632245	-0.616436	1.13915	0.298831	0.542485	2.85726	1.12268	-0.24344	0.536461	-0.55783
279.5	1.3129	0.469598	0.277681	2.50354	1.8303	1.46099	0.693314	-0.621987	1.15518	0.3178	0.4263	2.86133	1.00444	-0.18567	0.485188	-0.383202
280	1.35396	0.412472	0.284828	2.48898	1.82091	1.46069	0.656003	-0.570467	1.29014	0.181839	0.530848	2.91161	1.01939	-0.318371	0.586309	-0.382798
280.5	1.2578	0.319449	0.392788	2.46019	1.91158	1.47931	0.411635	-0.629483	1.35101	0.191606	0.530474	2.93915	1.08317	-0.363109	0.676819	-0.33899
281	1.32068	0.166496	0.359473	2.52185	2.10462	1.55192	0.395689	-0.628647	1.24245	0.318019	0.438757	2.91936	1.09321	-0.424514	0.763596	-0.490695
281.5	1.2163	0.225558	0.258886	2.53415	2.1474	1.53753	0.199727	-0.649936	1.24919	0.34161	0.366381	3.00044	1.09197	-0.424563	0.526982	-0.702504
282	1.26442	0.235686	0.254735	2.61536	2.02626	1.59623	0.201605	-0.586298	1.27428	0.312817	0.15348	3.148	1.28049	-0.333108	0.322033	-0.969649
282.5	1.26373	0.290325	0.228544	2.54911	2.05303	1.50778	0.328863	-0.67135	1.29594	0.229696	0.256022	3.15483	1.22662	-0.350297	0.281887	-1.12367
283	1.26932	0.596052	0.167171	2.54391	2.06378	1.446	0.506903	-0.622358	1.41588	0.0767267	0.155202	3.17062	1.26748	-0.294863	0.166474	-1.11673
283.5	1.23642	0.629977	0.221251	2.57879	2.16932	1.37224	0.615521	-0.494098	1.23538	0.11768	-0.0290878	3.19412	1.19604	-0.276724	0.129001	-1.06527
284	1.27877	0.560189	0.271672	2.73025	2.05939	1.33803	0.643099	-0.335262	1.1829	0.247825	-0.248787	3.16929	1.3764	-0.203716	-0.0110707	-1.11919
284.5	1.24342	0.662502	0.304511	2.6768	2.1199	1.50619	0.554765	-0.338527	1.18802	0.39856	-0.0487007	3.21367	1.27699	-0.190852	0.190665	-1.04299
285	1.20062	0.621099	0.307459	2.59725	2.2308	1.56365	0.67449	-0.258511	1.23299	0.430679	-0.0588142	3.21593	1.33237	-0.181573	0.243612	-0.938194
285.5	1.23986	0.507469	0.170975	2.59008	2.24576	1.52649	0.627626	-0.470929	1.2336	0.300372	0.0545179	3.21946	1.4383	-0.147595	0.168161	-1.34174
286	1.28621	0.400203	0.137565	2.62952	2.27882	1.39219	0.584614	-0.666582	1.2735	0.266932	0.516143	3.33476	1.57663	-0.03161	0.244077	-1.39123
286.5	1.29103	0.409393	0.0353787	2.58101	2.52103	1.24403	0.477694	-0.818212	1.19983	0.132642	0.72547	3.21302	1.53318	-0.0232068	0.297234	-1.1773
287	1.4113	0.373575	0.043105	2.68562	2.62151	1.33285	0.356384	-0.53729	1.4015	-0.15496	0.516757	3.0343	1.7934	0.0544831	0.336405	-1.09099
287.5	1.5168	0.55327	0.107373	2.71355	2.61049	1.41295	0.346662	-0.375336	1.49635	-0.0938086	0.294389	3.25954	1.83036	0.181526	0.362111	-1.05513
288	1.48992	0.73261	-0.0112564	2.7875	2.66717	1.43588	0.227088	-0.399096	1.55446	0.0532128	0.254413	3.15617	1.85088	0.219721	0.504227	-0.869543
288.5	1.34297	0.825434	0.126084	2.83544	2.7421	1.406	0.259305	-0.559047	1.37375	0.217221	-0.00486554	3.08749	1.76286	0.206007	0.630577	-0.762081
289	1.46174	0.825752	0.0891633	2.859	2.86472	1.34497	0.26562	-0.470425	1.37147	0.44956	-0.155104	3.01601	1.59421	0.211259	0.757057	-0.639224
289.5	1.37172	0.712581	0.123707	2.8446	2.77342	1.46297	0.326978	-0.528324	1.28807	0.466792	-0.116327	3.24496	1.71645	0.0656705	0.783548	-0.7906
290	1.31746	0.941893	0.114149	2.81893	2.58465	1.51613	0.352674	-0.47981	1.21171	0.413693	-0.110379	3.14698	1.62867	0.0360485	0.789686	-0.97231
290.5	1.3665	1.0342	0.0401614	2.77715	2.5227	1.59146	0.488465	-0.56875	1.28615	0.409253	-0.177906	3.21037	1.72063	0.112164	0.693839	-0.99858
291	1.40732	1.06656	0.16756	2.87605	2.37684	1.54642	0.564817	-0.566375	1.34023	0.150701	0.00743227	3.18661	1.70087	0.195756	0.670242	-0.976496
291.5	1.38874	0.835962	0.0697384	2.77318	2.42718	1.51291	0.547035	-0.484306	1.3064	-0.0692505	0.0512779	3.07038	1.80535	0.0736486	0.612179	-0.850473
292	1.34921	0.735775	-0.0123312	2.78899	2.61689	1.53569	0.688673	-0.480183	1.36606	-0.182489	-0.157815	2.96519	1.82487	0.0447315	0.708362	-0.92837
292.5	1.30644	0.765034	0.00517325	2.71557	2.73369	1.517	0.725961	-0.238677	1.51138	-0.141063	-0.405173	2.9479	1.81502	0.0640827	0.774324	-0.888793
293	1.42791	0.671305	-0.046776	2.71376	2.78759	1.62606	0.877257	-0.382665	1.53767	-0.233082	-0.378729	2.89012	1.6824	0.0671134	0.809581	-0.954536
293.5	1.43143	0.454296	0.0184142	2.79579	2.67806	1.59802	0.789823	-0.490875	1.60755	-0.0604187	-0.168982	2.84473	1.74563	-0.0175899	0.83095	-0.948642
294	1.34918	0.319204	0.0594428	2.73433	2.54789	1.48487	0.709552	-0.691621	1.55263	-0.11656	-0.153385	2.86995	1.5283	-0.0727728	0.706298	-0.948145
294.5	1.35864	0.378954	0.246051	2.73115	2.53026	1.36036	0.731746	-0.779773	1.42138	0.0445009	-0.186235	2.81255	1.63013	-0.0333077	0.667922	-0.94379
295	1.40343	0.369109	0.259554	2.75339	2.63654	1.3753	0.680843	-0.71026	1.43166	0.167028	-0.282836	2.96709	1.69218	0.015475	0.618655	-1.01029
295.5	1.35398	0.0634685	0.219407	2.74455	2.55163	1.35495	0.732804	-0.686072	1.38221	0.380993	-0.488454	2.98348	1.73287	0.0171439	0.498487	-0.588849
296	1.36645	-0.182457	0.121627	2.65293	2.53091	1.37783	0.78071	-0.515095	1.31306	0.399416	-0.876642	2.97639	1.75793	0.0890421	0.397416	-0.557286
296.5	1.24479	0.135108	0.0793741	2.64928	2.46831	1.37476	0.696549	-0.339766	1.11907	0.313017	-0.99741	3.00359	1.96406	-0.0331303	0.18214	-0.796624
297	1.27256	0.66762	0.0166972	2.68322	2.36461	1.32322	0.518381	-0.48815	1.03035	0.294295	-1.06362	3.0026	1.97319	-0.16302	0.228331	-0.761418
297.5	1.28877	0.749758	0.0823313	2.70799	2.16807	1.28571	0.553078	-0.457176	1.1333	0.0758555	-0.89694	2.97479	1.71009	-0.0579277	0.199632	-1.00856
298	1.30221	0.721804	-0.0464129	2.64103	2.27279	1.40426	0.456351	-0.380399	1.12285	0.139988	-0.747638	2.74653	1.65241	-0.111417	0.243908	-1.04028
298.5	1.24634	0.645729	-0.0307603	2.59782	2.33116	1.34301	0.322162	-0.421381	1.10479	0.100051	-0.36968	2.78271	1.61052	-0.173074	0.284694	-1.17206
299	1.28174	0.544809	-0.0262684	2.6701	2.46474	1.2908	0.305702	-0.570981	1.0777	0.254721	-0.305911	2.62359	1.54647	-0.326144	0.360635	-1.07645
299.5	1.29325	0.319773	-0.0459916	2.63498	2.71528	1.17042	0.242797	-0.452319	1.04907	0.320941	-0.490484	2.65453	1.44753	-0.085512	0.240949	-0.955366
300	1.24041	0.123344	0.02875	2.58592	2.54732	1.31848	0.186561	-0.465769	1.08397	0.358413	-0.539415	2.69497	1.47928	-0.182613	0.302611	-0.896301
300.5	1.21945	-0.147252	0.107506	2.65048	2.28542	1.42407	0.101424	-0.450426	0.928147	0.387699	-0.330565	2.66805	1.65843	-0.219843	0.268023	-0.889274
301	1.26775	-0.302248	0.113032	2.65864	2.04982	1.40754	0.315082	-0.579375	0.721916	0.418711	-0.352455	2.63503	1.6244	-0.292615	0.224525	-0.965658
301.5	1.26206	-0.331425	0.1995	2.62056	1.94459	1.41096	0.269426	-0.50134	0.984499	0.479791	-0.356991	2.74971	1.72	-0.279886	0.244159	-1.12896
302	1.30012	-0.292172	0.175291	2.58617	1.96388	1.33088	0.251169	-0.628305	1.09857	0.377287	-0.545626	2.68879	1.67013	-0.171284	0.139577	-1.28788
302.5	1.23648	-0.375675	0.17495	2.53531	2.26749	1.39791	0.175907	-0.737661	1.18295	0.217356	-0.67112	2.57141	1.74847	-0.138102	0.164407	-1.43491
303	1.18254	-0.347861	0.117008	2.60411	2.5105	1.35925	0.0695244	-0.674231	1.28323	-0.0150669	-0.84945	2.56244	1.58865	-0.203939	0.187287	-1.38563
303.5	1.18414	-0.396418	0.171897	2.54073	2.68217	1.24889	0.0749029	-0.565725	1.28317	-0.0554032	-0.93366	2.62617	1.52512	-0.152715	0.0972086	-1.47725
304	1.25222	-0.58919	0.177047	2.47212	2.69185	1.30617	-0.0100223	-0.496937	1.13697	-0.167384	-0.912072	2.50449	1.60961	-0.136284	0.230503	-1.57237
304.5	1.22019	-0.613354	0.0475107	2.46883	2.69857	1.28349	-0.0724126	-0.325801	1.0373	-0.0699971	-0.794729	2.68364	1.64313	-0.205711	0.336491	-1.61612
305	1.20841	-0.535409	0.0147905	2.5588	2.70764	1.22809	0.00121379	-0.491634	0.878163	0.183802	-0.784587	2.71706	1.58391	-0.0979979	0.459598	-1.50822
305.5	1.18973	-0.513317	-0.0212057	2.52864	2.73607	1.27195	-0.0323191	-0.503003	0.914321	0.348397	-0.539707	2.82859	1.49991	-0.147159	0.390475	-1.76819
306	1.21081	-0.574743	-0.133501	2.48866	2.77614	1.39704	-0.051488	-0.632636	0.934458	0.358565	-0.347936	2.82248	1.692	-0.180731	0.301671	-1.77562
306.5	1.20965	-0.382409	-0.151325	2.45345	2.84391	1.42921	0.075239	-0.751685	0.999143	0.345133	-0.313344	2.715	1.59326	-0.281795	0.226892	-1.57518
307	1.33457	0.0347592	-0.261144	2.56866	2.79845	1.49519	0.133403	-0.608765	0.956756	0.225447	-0.509115	2.49987	1.63971	-0.0871773	0.100013	-1.55549
307.5	1.30429	0.493217	-0.199292	2.54767	2.83606	1.39284	-0.0344714	-0.589124	0.853026	0.362435	-0.598949	2.57266	1.60824	-0.199963	0.0317652	-1.40083
308	1.33105	0.898483	-0.186835	2.50049	2.79053	1.17365	-0.232816	-0.550431	0.810139	0.431769	-0.601089	2.60579	1.65835	-0.386928	0.0986351	-1.32088
308.5	1.32122	0.967513	-0.0847646	2.45469	2.5539	1.1647	-0.185141	-0.531259	0.842195	0.44886	-0.616858	2.66294	1.55343	-0.45843	0.0926311	-1.16102
309	1.4258	0.784076	-0.0591429	2.43272	2.3837	1.26181	-0.238617	-0.497024	0.943559	0.56888	-0.543774	2.68388	1.47409	-0.425389	0.142756	-1.10545
309.5	1.262	0.475677	-0.0686769	2.62722	2.29127	1.11497	-0.311865	-0.578776	0.878252	0.428424	-0.346968	2.75909	1.48593	-0.375951	0.285291	-1.14011
310	1.3591	0.099845	-0.12665	2.54502	2.09683	1.02107	-0.178952	-0.60253	0.98272	0.378017	-0.255697	2.71845	1.51495	-0.335891	0.254563	-1.19585
310.5	1.31338	-0.110428	-0.0625679	2.4526	1.99494	1.12647	-0.0156041	-0.644544	1.12415	0.492703	-0.492874	2.77338	1.31606	-0.30894	0.337724	-1.36053
311	1.30978	0.0148099	-0.105489	2.24284	2.10734	1.157	-0.117577	-0.552647	1.14847	0.668384	-0.560839	2.79708	1.26965	-0.292481	0.372864	-1.24491
311.5	1.30359	-0.182062	-0.0965499	2.22467	2.15639	1.13507	0.0043327	-0.65699	1.12118	0.830542	-0.688329	2.74837	1.30312	-0.386088	0.333179	-1.30246
312	1.1851	-0.272798	-0.00565591	2.12414	2.25189	0.950863	0.115002	-0.473435	1.02623	0.748423	-0.673373	2.64319	1.38487	-0.38897	0.425844	-1.25851
312.5	1.1196	-0.179612	-0.0949053	2.16479	2.37713	0.942442	0.283882	-0.469057	1.01447	0.532021	-0.622455	2.75561	1.47688	-0.516484	0.42781	-1.14554
313	1.13619	-0.0235228	-0.073511	2.13316	1.88485	1.02702	0.352984	-0.515442	0.972231	0.374952	-0.323998	2.61626	1.51168	-0.633625	0.374605	-1.34158
313.5	1.12784	-0.169545	-0.1839	2.08679	1.40648	0.912959	0.447525	-0.658272	0.709065	0.189425	-0.0998632	2.56085	1.62131	-0.73854	0.34561	-1.49424
314	1.16116	-0.0432047	-0.185187	2.05161	1.17131	0.8356	0.450344	-0.818781	0.480957	0.122576	-0.231985	2.61968	1.41308	-0.805522	0.20572	-1.43051
314.5	1.15488	-0.0696265	-0.100111	2.02733	1.34258	0.828345	0.459893	-0.97789	0.368607	0.280485	-0.262159	2.57417	1.36222	-0.808833	0.208762	-1.34005
315	1.02639	-0.14987	-0.145024	1.89417	1.45173	0.75706	0.387005	-0.77383	0.672253	0.337596	0.00821345	2.6	1.3601	-0.746228	0.214258	-1.34309
315.5	1.07049	-0.103794	-0.171398	2.00596	1.53236	0.751579	0.267835	-0.807787	0.637933	0.392009	-0.0770115	2.57817	1.3647	-0.848169	0.270532	-0.932886
316	1.02239	-0.22789	-0.167439	1.97457	1.78648	0.581982	0.29231	-0.660721	0.595222	0.467383	-0.266105	2.48029	1.28328	-0.790777	0.296868	-0.932736
316.5	1.01803	-0.230722	-0.327868	1.931	1.92311	0.558455	-0.00985129	-0.616891	0.625582	0.33875	-0.178677	2.50762	1.40038	-0.827053	0.362861	-1.07262
317	1.05566	-0.290285	-0.324342	1.8671	2.10992	0.524567	-0.105618	-0.71175	0.684987	0.117379	-0.0031314	2.51542	1.25678	-0.92949	0.43257	-1.27062
317.5	0.856762	-0.334744	-0.337055	1.81085	2.21452	0.435495	-0.0899322	-0.734869	0.509293	-0.214246	0.20218	2.40615	1.18783	-0.93331	0.512476	-1.40042
318	0.869664	-0.316262	-0.518883	1.68271	2.14223	0.525876	0.0412627	-0.742445	0.586518	-0.0574748	0.262608	2.50312	1.13307	-1.07286	0.486525	-1.42041
318.5	0.815193	-0.144257	-0.435751	1.67449	2.05308	0.691313	0.16754	-0.757577	0.505787	0.138342	0.18687	2.46789	1.11215	-0.964637	0.366865	-1.37749
319	0.694937	-0.0143309	-0.347236	1.47385	1.973	0.603995	0.507223	-0.825083	0.516134	0.329431	-0.101154	2.40935	1.18365	-0.960025	0.391681	-1.22712
319.5	0.707353	0.262803	-0.517345	1.4948	1.96379	0.601362	0.635333	-0.782091	0.384449	0.303663	-0.376467	2.33252	1.20174	-0.909409	0.228355	-1.20651
320	0.68747	0.238325	-0.429976	1.55735	1.8232	0.664638	0.702404	-0.795841	0.146156	0.33105	-0.616881	2.28497	1.29564	-1.07391	0.153458	-1.09034
320.5	0.826707	0.14991	-0.419374	1.54296	1.62399	0.58597	0.791808	-0.804802	0.107113	0.487803	-0.771282	2.37873	1.33667	-1.09398	0.0621	-1.13237
321	0.759777	-0.115756	-0.270374	1.56783	1.44423	0.4768	0.804843	-0.850141	0.37042	0.36395	-0.798589	2.21796	1.1705	-1.33487	-0.0373308	-1.28187
321.5	0.677605	-0.159321	-0.209569	1.46247	1.32928	0.433776	0.700608	-0.818093	0.30968	0.0856844	-0.839476	2.27494	1.04278	-1.18879	-0.197176	-1.55181
322	0.745249	-0.0919508	-0.403258	1.42814	1.19809	0.306001	0.579807	-0.988843	0.264182	0.139048	-0.824977	2.29807	1.10397	-1.26221	-0.156021	-1.76913
322.5	0.655449	-0.24955	-0.314445	1.43325	1.18877	0.253455	0.356546	-0.912397	0.339076	0.138688	-0.732168	2.14971	1.07715	-1.18877	-0.144413	-1.83029
323	0.735161	-0.0171503	-0.312841	1.46096	1.33135	0.150268	0.275275	-0.807484	0.524442	0.0609752	-0.823095	2.23845	0.94136	-1.22592	-0.105436	-1.52712
323.5	0.654137	0.360628	-0.346648	1.49844	1.68036	0.000993319	0.1914	-0.709834	0.478317	0.178887	-0.79057	2.21133	0.901909	-1.28375	-0.0952925	-1.56556
324	0.55349	0.495624	-0.488242	1.65842	1.80212	-0.0492299	0.406536	-0.644551	0.355975	0.327869	-0.56411	2.27477	0.939886	-1.34319	0.00270711	-1.6522
324.5	0.588282	0.511669	-0.537656	1.72777	1.85472	0.147024	0.498885	-0.672311	0.216744	0.420731	-0.407935	2.27187	0.990821	-1.40881	-0.062628	-1.53843
325	0.582827	0.1452	-0.579447	1.63039	1.574	0.133407	0.255031	-0.703277	0.198476	0.48719	-0.309406	2.28104	0.803411	-1.42551	-0.272369	-1.44341
325.5	0.601896	-0.137061	-0.501816	1.54708	1.21735	-0.109758	0.190693	-0.638926	0.233344	0.474486	-0.301086	2.18694	0.867672	-1.43302	-0.236031	-1.91027
326	0.592699	-0.349679	-0.449317	1.55522	1.16034	-0.213408	0.149049	-0.922853	0.171228	0.395596	0.0496599	2.14456	0.937639	-1.40553	-0.351823	-2.00963
326.5	0.540667	-0.527576	-0.37035	1.42948	1.39027	-0.236916	0.0447077	-1.0591	0.164921	0.416563	0.165841	2.04411	0.822064	-1.35725	-0.166548	-1.77016
327	0.63507	-0.53665	-0.420316	1.42726	1.5221	-0.186787	-0.0611936	-0.783766	0.233089	0.150744	0.000834157	1.91101	0.940332	-1.26943	-0.182544	-1.59826
327.5	0.638468	-0.625954	-0.482289	1.61499	1.49826	-0.0994993	-0.184197	-0.669085	0.280171	-0.024823	-0.215604	1.91153	0.989354	-1.36117	-0.164191	-1.42696
328	0.64372	-0.412716	-0.402166	1.53286	1.30472	-0.220769	-0.189269	-0.532539	0.22758	0.284434	-0.357153	1.94596	0.978108	-1.50882	-0.136904	-1.27834
328.5	0.644293	-0.203633	-0.435794	1.67915	1.23927	-0.251308	-0.150482	-0.699084	0.332193	0.527519	-0.465273	1.95307	0.764941	-1.50421	-0.138891	-1.2522
329	0.584785	-0.0115173	-0.51208	1.62755	1.14133	-0.338073	-0.199577	-0.668762	0.306378	0.534601	-0.447061	1.86683	0.690472	-1.44877	-0.189111	-1.42822
329.5	0.557118	-0.0177025	-0.305574	1.47187	0.861064	-0.352865	-0.264219	-0.86546	0.263204	0.578513	-0.32241	1.73361	0.770315	-1.57274	-0.254105	-1.30413
330	0.584546	-0.061761	-0.290253	1.50476	0.685555	-0.354917	-0.194711	-0.765313	0.114589	0.375783	-0.188214	1.65793	0.719348	-1.57095	-0.239041	-1.3965
330.5	0.461169	0.0465323	-0.441804	1.4815	0.706142	-0.235421	-0.113511	-0.850166	0.00564243	0.355741	-0.290051	1.50679	0.690558	-1.47383	-0.218153	-1.51414
331	0.649408	0.323705	-0.396505	1.48849	0.873717	-0.307272	-0.0807953	-0.725176	-0.0375614	0.164976	-0.239971	1.41051	0.671268	-1.48006	-0.181189	-1.43637
331.5	0.557508	0.462233	-0.309742	1.41862	0.901687	-0.308908	0.00514938	-0.6458	-0.100937	0.172438	-0.240137	1.46357	0.754632	-1.54678	-0.15099	-1.27741
332	0.407027	0.402043	-0.23205	1.25839	0.985146	-0.395555	0.0885241	-0.707548	-0.18532	0.226454	-0.140331	1.35072	0.673844	-1.61116	-0.0852696	-1.33417
332.5	0.505189	0.317545	-0.159948	1.22939	1.05625	-0.438674	0.209436	-0.594193	-0.134282	0.325127	-0.323965	1.39628	0.676144	-1.69334	-0.147396	-1.24137
333	0.464672	0.154552	-0.328908	1.29085	0.917296	-0.413971	0.132117	-0.701608	-0.0320051	0.39819	-0.137895	1.19368	0.59864	-1.71425	0.119392	-1.44599
333.5	0.494547	0.0887403	-0.213761	1.16658	0.960107	-0.431433	-0.140477	-0.847033	0.10055	0.30053	0.0373853	1.2083	0.635143	-1.73355	0.230256	-1.36713
334	0.509424	0.0204835	-0.157007	1.18431	1.10927	-0.414679	-0.351873	-0.805749	0.0763656	0.268479	0.169531	1.35228	0.468775	-1.82675	0.207179	-1.40371
334.5	0.466988	-0.00124975	-0.238772	1.25023	1.19586	-0.412634	-0.330892	-0.979295	0.0403588	0.47204	0.335828	1.13179	0.62972	-1.73488	0.17982	-1.34806
335	0.455653	0.15789	-0.20411	1.1569	1.16124	-0.517028	-0.265954	-0.992592	-0.0491128	0.667626	0.395887	1.06307	0.53171	-1.78284	0.131029	-1.27645
335.5	0.460225	0.223517	-0.181056	1.08735	1.08474	-0.529664	-0.189159	-0.835878	-0.098307	0.744282	0.131331	1.06964	0.521343	-1.79627	0.0994741	-1.04373
336	0.509843	0.300912	-0.26098	0.954545	0.974263	-0.629439	-0.131182	-0.698272	-0.153785	0.551427	-0.172241	0.950102	0.296285	-1.67044	0.0505843	-0.995593
336.5	0.415544	0.40126	-0.159622	0.87177	0.810353	-0.641155	-0.0605615	-0.618347	-0.251751	0.509469	-0.230112	0.787364	0.451593	-1.84566	0.0129242	-1.24128
337	0.422712	0.323952	-0.142152	0.768184	0.591419	-0.681646	0.0334448	-0.844998	-0.32102	0.50835	-0.318697	0.692271	0.464259	-1.79635	0.0280828	-1.34168
337.5	0.375026	0.264718	-0.226297	0.72767	0.587066	-0.718532	0.264523	-0.754468	-0.323048	0.496234	-0.434307	0.639228	0.365645	-1.79873	0.0197821	-1.44607
338	0.315531	-0.0180743	-0.300435	0.745551	0.430053	-0.692103	0.378383	-0.74819	-0.386804	0.481289	-0.446725	0.634535	0.282522	-1.87637	-0.0354231	-1.54064
338.5	0.32614	-0.25362	-0.318306	0.637066	0.384945	-0.702529	0.320815	-0.673497	-0.410685	0.456353	-0.350067	0.746818	0.273604	-1.9544	0.0973106	-1.46122
339	0.27237	-0.361634	-0.182308	0.617009	0.451472	-0.614811	0.0752502	-0.718991	-0.511164	0.519434	-0.342168	0.57949	0.342818	-1.97414	0.0999516	-1.30074
339.5	0.352726	-0.216381	-0.149952	0.504811	0.43588	-0.562031	-0.0451931	-0.629501	-0.520121	0.432825	-0.638059	0.461986	0.25626	-1.8931	-0.0437335	-1.20828
340	0.357458	-0.313837	-0.205655	0.373757	0.716634	-0.499673	-0.245007	-0.650471	-0.497511	0.612653	-0.597507	0.455586	0.235705	-1.86805	-0.125368	-1.20236
340.5	0.380361	-0.447884	-0.160303	0.345527	0.822537	-0.533821	-0.240082	-0.558407	-0.426382	0.55919	-0.553313	0.420625	0.286674	-2.01107	-0.261946	-1.20878
341	0.337274	-0.363936	-0.0985265	0.231224	0.947418	-0.600163	-0.240849	-0.481609	-0.450497	0.367367	-0.537033	0.237826	0.233898	-2.10606	-0.311749	-1.48326
341.5	0.276079	-0.114191	-0.0512735	0.418331	0.953945	-0.650267	-0.0766827	-0.567082	-0.479539	0.055903	-0.477509	0.246761	0.10485	-2.06096	-0.399277	-1.61979
342	0.221649	0.0123416	-0.114132	0.541469	0.838888	-0.730594	0.0130016	-0.52032	-0.623275	0.173201	-0.483724	0.328008	0.189011	-2.09645	-0.445552	-1.83303
342.5	0.117098	-0.0603624	-0.330101	0.571564	0.683325	-0.824713	0.0203942	-0.707984	-0.585225	0.242636	-0.594181	0.33622	0.285833	-2.07539	-0.524603	-1.97834
343	0.115327	-0.00100114	-0.609541	0.533683	0.632751	-0.713433	-0.0473028	-0.515868	-0.723278	0.247629	-0.691145	0.36977	0.254793	-1.95877	-0.42345	-1.81538
343.5	0.183547	-0.045817	-0.692769	0.546398	0.558349	-0.700975	-0.00408351	-0.379213	-0.70952	0.239972	-0.770615	0.391352	0.167539	-2.07636	-0.42678	-1.80419
344	0.16566	0.0630573	-0.735083	0.407609	0.486698	-0.630553	-0.0980212	-0.429009	-0.663097	0.20336	-0.958061	0.201477	0.313753	-2.11439	-0.384271	-1.92472
344.5	0.158888	-0.213832	-0.651785	0.457397	0.434731	-0.576548	-0.231752	-0.401731	-0.689551	0.127357	-0.974553	0.256221	0.239066	-2.15802	-0.34128	-1.87444
345	0.158784	-0.338267	-0.585126	0.688473	0.477307	-0.601338	-0.307991	-0.393832	-0.77461	0.0985545	-0.979024	0.453716	0.128888	-2.17016	-0.402537	-1.78241
345.5	0.122982	-0.453471	-0.441132	0.568015	0.517133	-0.497179	-0.402314	-0.503969	-0.789867	0.206561	-0.776342	0.386972	-0.0257686	-2.1239	-0.297904	-2.08501
346	0.188812	-0.497808	-0.475528	0.519768	0.499782	-0.388854	-0.415865	-0.643861	-0.738398	0.0768826	-0.558823	0.39371	-0.198308	-2.08218	-0.14983	-2.13237
346.5	0.137353	-0.588836	-0.409381	0.428776	0.686769	-0.333669	-0.305959	-0.660115	-0.680327	0.0215696	-0.357128	0.268891	-0.319951	-1.99178	-0.214666	-1.86301
347	0.167304	-0.670331	-0.483091	0.502815	0.757337	-0.191365	-0.138297	-0.723877	-0.78689	-0.095298	-0.472349	0.133874	-0.234065	-1.96669	-0.265509	-1.81779
347.5	0.3079	-0.628614	-0.447016	0.483609	0.704586	-0.311632	0.0249454	-0.590924	-0.730265	0.0553262	-0.594102	0.181062	-0.0946479	-1.98227	-0.365033	-1.66195
348	0.262311	-0.44854	-0.338018	0.466305	0.55219	-0.425968	-0.0270709	-0.646709	-0.849889	0.178577	-0.646703	0.211982	-0.131863	-2.05874	-0.45843	-1.48525
348.5	0.156303	-0.238494	-0.420905	0.428287	0.167415	-0.506748	-0.16397	-0.613101	-0.823771	0.19885	-0.860363	0.0553339	-0.279163	-2.03187	-0.424702	-1.38881
349	0.0966525	-0.0659081	-0.348922	0.452459	-0.0785227	-0.446177	-0.342862	-0.456203	-0.877452	-0.0680479	-0.882017	-0.0497519	-0.405507	-1.88828	-0.37417	-1.45199
349.5	-0.00400176	0.1009	-0.338453	0.335131	-0.409093	-0.483655	-0.351728	-0.57016	-0.865083	-0.252991	-0.566331	-0.123055	-0.282789	-2.03839	-0.228248	-1.59377
350	0.0230567	0.187307	-0.503089	0.270442	-0.511214	-0.486515	-0.297319	-0.592182	-0.79979	-0.201923	-0.362793	-0.160245	-0.180009	-1.91076	-0.156945	-1.61656
350.5	-0.0556898	0.17348	-0.599687	0.190777	-0.590918	-0.455282	-0.103557	-0.669436	-0.729404	-0.0927201	-0.314698	-0.0818666	-0.239792	-1.96977	-0.105957	-1.56766
351	0.0344795	-0.00829233	-0.496154	0.183907	-0.338872	-0.38046	0.0482318	-0.647583	-0.735997	0.115297	-0.163997	-0.0883017	-0.200263	-1.84294	-0.142137	-1.64594
351.5	0.066428	-0.26791	-0.607719	0.077994	0.0384041	-0.416916	0.322493	-0.548557	-0.694346	0.0700449	0.0299796	-0.227796	-0.224168	-1.84058	-0.117708	-1.51401
352	-0.100344	-0.354882	-0.613458	0.0501251	0.114343	-0.362518	0.276336	-0.631646	-0.614126	-0.0910522	-0.117924	-0.0973187	-0.300656	-1.90694	-0.192031	-1.56028
352.5	-0.0976587	-0.471408	-0.563325	0.160403	0.314816	-0.251825	0.27709	-0.478582	-0.541056	-0.0749573	-0.228798	-0.0179208	-0.465591	-1.92042	-0.137898	-1.53508
353	-0.102824	-0.497514	-0.517697	0.0632969	0.506539	-0.358457	0.10845	-0.615978	-0.522605	-0.111319	-0.0701417	-0.233076	-0.545181	-1.99212	-0.153961	-1.77735
353.5	-0.0516676	-0.43196	-0.478021	0.111914	0.334215	-0.227175	0.0887736	-0.900642	-0.691587	-0.283196	-0.107886	-0.372207	-0.22874	-1.97761	0.0331375	-1.77037
354	-0.162663	-0.554443	-0.569057	-0.0421233	0.102399	-0.426547	0.195769	-0.825074	-0.675042	-0.273468	-0.334704	-0.371967	-0.352092	-2.06003	0.0310061	-1.59171
354.5	-0.080688	-0.399309	-0.587097	-0.280973	-0.185634	-0.391152	0.280183	-0.910326	-0.763873	-0.407802	-0.419682	-0.47731	-0.432948	-1.91641	-0.0750079	-1.3564
355	-0.104278	-0.338655	-0.670855	-0.241871	-0.398306	-0.2238	0.369433	-0.955745	-0.796833	-0.499625	-0.473347	-0.430661	-0.541992	-1.89427	-0.0199385	-1.41266
355.5	-0.143096	-0.211237	-0.473255	-0.290867	-0.36628	-0.1898	0.355029	-0.861329	-0.898826	-0.355862	-0.688736	-0.406167	-0.541566	-1.80294	0.0375836	-1.15862
356	-0.105991	-0.345128	-0.436499	-0.395082	-0.208007	-0.235663	0.302776	-0.762446	-0.962035	-0.0562608	-0.799799	-0.52927	-0.811901	-1.85308	0.0121288	-1.17035
356.5	-0.0765531	-0.367227	-0.432705	-0.411528	-0.0982297	-0.34797	0.0782514	-0.629642	-0.827677	0.185318	-0.786877	-0.628913	-0.732957	-1.90785	0.0414459	-1.25785
357	-0.199334	-0.419332	-0.642254	-0.414908	-0.145434	-0.498534	-0.0363621	-0.78845	-0.722556	0.15635	-0.740539	-0.629588	-0.866364	-2.04725	0.162498	-1.36776
357.5	-0.215688	-0.48822	-0.663973	-0.384465	-0.26891	-0.434427	-0.150847	-0.895736	-0.801221	0.147728	-0.709904	-0.614209	-1.11435	-1.87705	0.0697271	-1.46702
358	-0.319352	-0.584077	-0.589989	-0.396321	-0.211755	-0.321556	-0.26208	-0.754749	-0.944281	0.0745399	-0.775127	-0.633164	-1.18763	-1.67145	-0.0240268	-1.66948
358.5	-0.276108	-0.588247	-0.666244	-0.451548	0.160927	-0.299415	-0.36991	-0.786552	-1.0033	-0.117947	-0.724558	-0.553905	-1.08533	-1.78264	-0.128922	-1.49478
359	-0.214585	-0.489256	-0.497342	-0.49724	0.492267	-0.151242	-0.472319	-0.827464	-0.959075	-0.161436	-0.769391	-0.806387	-1.05807	-1.8782	-0.109848	-1.4204
359.5	-0.236119	-0.419572	-0.493569	-0.501583	0.508065	-0.142584	-0.3508	-0.851995	-1.0926	0.0541017	-0.904425	-0.932299	-1.06111	-1.8239	-0.207846	-1.35423
360	-0.287445	-0.408405	-0.544191	-0.570414	0.500404	-0.311118	-0.49788	-0.892728	-1.07704	0.0315073	-0.997986	-0.865619	-0.945355	-1.79905	-0.255085	-1.19869
360.5	-0.205779	-0.529678	-0.508898	-0.607415	0.444709	-0.382844	-0.431712	-0.884066	-1.04978	-0.11643	-0.997118	-0.97775	-0.903639	-1.97158	-0.266701	-1.15209
361	-0.317911	-0.787093	-0.504069	-0.568561	-0.00171003	-0.463991	-0.271758	-0.835764	-1.05163	-0.0541413	-0.87683	-1.21482	-0.89113	-2.03196	-0.274185	-1.19746
361.5	-0.358037	-0.743576	-0.596873	-0.629862	-0.445516	-0.664993	-0.0674847	-0.838963	-1.04866	-0.0433676	-0.861128	-1.13057	-1.00068	-2.09978	-0.381949	-1.41592
362	-0.231979	-0.70083	-0.597749	-0.493235	-0.783041	-0.766653	0.0477454	-0.798409	-1.07013	0.0323845	-0.947932	-1.01866	-0.921955	-1.96683	-0.292487	-1.65002
362.5	-0.313499	-0.519423	-0.595985	-0.688902	-0.879894	-0.803054	-0.0637769	-0.980644	-0.959512	-0.0799094	-0.912866	-0.998012	-0.865144	-1.88622	-0.24951	-1.66951
363	-0.338629	-0.275376	-0.63951	-0.662537	-0.791821	-0.704633	-0.0346073	-0.696647	-1.00911	-0.157864	-1.08253	-0.970451	-1.00189	-1.96178	-0.399964	-1.56247
363.5	-0.346898	-0.293613	-0.772615	-0.701077	-0.547775	-0.704964	-0.0662954	-0.625813	-1.04404	-0.23814	-1.2052	-1.05883	-1.20303	-1.81449	-0.421241	-1.53925
364	-0.38421	-0.272926	-0.787974	-0.649219	-0.463917	-0.749793	-0.00865997	-0.546194	-1.04276	-0.22666	-1.23001	-1.1624	-1.09285	-1.742	-0.36801	-1.46752
364.5	-0.341631	-0.146399	-0.826133	-0.619611	-0.586443	-0.700772	-0.147046	-0.463542	-1.14212	-0.115513	-1.29173	-0.992089	-1.25252	-1.66667	-0.447392	-1.38552
365	-0.392353	-0.116751	-0.738923	-0.549483	-0.660568	-0.70836	-0.0773669	-0.588937	-1.14298	-0.11807	-1.34207	-1.1387	-1.38226	-1.74079	-0.451293	-1.48743
365.5	-0.448565	-0.224511	-0.778158	-0.740672	-0.304905	-0.683704	-0.000154502	-0.752268	-1.05391	-0.177566	-1.23884	-1.44149	-1.21397	-1.79556	-0.497619	-1.81532
366	-0.445121	-0.340364	-0.757046	-0.648608	-0.223145	-0.657819	-0.0966094	-0.934119	-0.898044	-0.244506	-0.957645	-1.36561	-1.14371	-1.83229	-0.601379	-1.81261
366.5	-0.502525	-0.487539	-0.676104	-0.639163	-0.275051	-0.542138	-0.042308	-0.851347	-0.952078	-0.217953	-0.640583	-1.22564	-1.17882	-1.78829	-0.740584	-1.55315
367	-0.419551	-0.480915	-0.690499	-0.564392	-0.310799	-0.591776	-0.144674	-0.812768	-0.945355	-0.189868	-0.753371	-1.22365	-1.30036	-1.69507	-0.806489	-1.3825
367.5	-0.362467	-0.271229	-0.690435	-0.676262	-0.291066	-0.603974	-0.0417518	-0.726779	-0.862049	0.0712711	-0.849711	-1.1948	-1.2354	-1.76459	-0.738154	-1.30015
368	-0.385877	-0.195117	-0.686686	-0.787251	-0.480703	-0.647503	-0.0897166	-0.738863	-0.857253	0.220961	-0.99373	-1.24298	-1.36553	-1.82665	-0.523889	-1.07759
368.5	-0.412917	0.0209739	-0.669206	-0.751653	-0.50648	-0.665138	0.0935972	-0.716074	-1.08748	0.134954	-1.0236	-1.23065	-1.50411	-1.7099	-0.378635	-0.988195
369	-0.398495	-0.0572122	-0.702682	-0.673761	-0.406916	-0.853086	0.149236	-0.590116	-1.03782	0.0891441	-0.983031	-1.26475	-1.56895	-1.61884	-0.273439	-0.96479
369.5	-0.363878	-0.199166	-0.781584	-0.781289	-0.248806	-0.956781	0.197268	-0.669428	-1.03986	-0.0318413	-0.795124	-1.16477	-1.64623	-1.73751	-0.203564	-1.01668
370	-0.328645	-0.274301	-0.821917	-0.737166	-0.335033	-0.927874	0.184734	-0.661628	-0.983595	-0.0285603	-0.73253	-1.35071	-1.54986	-1.60963	-0.20594	-1.17251
370.5	-0.313656	-0.158113	-0.956643	-0.646637	-0.459797	-1.06672	0.18464	-0.833929	-0.948199	0.182285	-0.836392	-1.4498	-1.57368	-1.66219	-0.341102	-1.24191
371	-0.442796	-0.187202	-0.962923	-0.709298	-0.589231	-0.937871	0.298731	-0.752544	-0.804045	0.0104323	-0.944665	-1.19407	-1.67573	-1.56496	-0.434064	-1.30299
371.5	-0.413639	-0.221107	-0.964845	-0.678881	-0.536183	-1.03121	0.321948	-0.803786	-0.813122	-0.0531308	-1.05403	-1.29585	-1.65695	-1.52036	-0.426558	-1.24868
372	-0.484496	-0.403436	-0.871983	-0.652836	-0.488244	-0.967656	0.428641	-0.756646	-0.79518	-0.0140268	-1.19393	-1.45062	-1.786	-1.58216	-0.460275	-1.21665
372.5	-0.441578	-0.642017	-1.02207	-0.683174	-0.394056	-0.972934	0.239152	-0.557055	-0.863738	0.168323	-1.4089	-1.40925	-1.75817	-1.57632	-0.371559	-1.13844
373	-0.527346	-0.58897	-0.870706	-0.556228	-0.363502	-1.00235	-0.0230246	-0.714441	-0.863761	0.37635	-1.13895	-1.52163	-1.72366	-1.72808	-0.519474	-1.3434
373.5	-0.469727	-0.458025	-0.960114	-0.750678	-0.712007	-0.960812	-0.0189291	-0.899015	-0.812657	0.368049	-0.987517	-1.45688	-1.62366	-1.75325	-0.360443	-1.39493
374	-0.417877	-0.190949	-0.975574	-0.935711	-0.782322	-0.861474	0.293684	-0.859186	-0.913597	0.460082	-0.98191	-1.53893	-1.71492	-1.57511	-0.359829	-1.38578
374.5	-0.442854	-0.0132902	-0.995198	-0.94271	-0.732395	-0.839347	0.369959	-0.950431	-0.795323	0.607711	-0.846508	-1.57146	-1.65534	-1.58296	-0.313838	-1.37788
375	-0.58113	0.113106	-1.06447	-1.00675	-0.7676	-0.741212	0.283818	-0.945015	-0.842235	0.50091	-0.665625	-1.55533	-1.56629	-1.63526	-0.21238	-1.3016
375.5	-0.62654	0.111058	-1.07294	-0.970236	-0.835273	-0.870217	0.132215	-0.844628	-0.850208	0.190974	-0.664732	-1.50757	-1.52436	-1.71316	-0.0488187	-0.946403
376	-0.657149	0.16337	-1.01312	-1.06019	-0.829319	-1.08885	0.166486	-0.731711	-1.06426	-0.0192425	-1.01621	-1.63089	-1.67899	-1.67035	0.145258	-1.02223
376.5	-0.626609	0.175391	-0.925742	-1.07444	-0.671452	-1.16368	-0.0687786	-0.686889	-1.15529	-0.0949081	-1.1408	-1.68221	-1.64226	-1.6376	0.0922907	-1.27326
377	-0.630258	0.0712311	-0.913035	-1.07614	-0.735219	-1.24458	-0.241789	-0.78749	-1.02214	-0.0838628	-1.11698	-1.5429	-1.78907	-1.6258	0.218539	-1.40082
377.5	-0.621838	-0.0615111	-0.848416	-1.04447	-0.948075	-1.19724	-0.060628	-0.5965	-0.972046	-0.0759306	-1.29989	-1.67314	-1.83546	-1.56389	0.0797559	-1.50661
378	-0.735117	-0.149266	-0.897228	-0.968626	-1.11748	-1.07765	0.0306268	-0.626918	-1.06288	-0.145215	-1.15153	-1.69028	-1.91761	-1.58614	-0.0737565	-1.61735
378.5	-0.829905	-0.255065	-0.965017	-0.921034	-0.945617	-1.04968	0.139635	-0.657746	-1.09282	0.0775131	-1.13194	-1.57237	-1.84885	-1.53781	-0.0690748	-1.57172
379	-0.808399	-0.308377	-1.0226	-0.905977	-0.850139	-0.985274	0.276022	-0.69262	-1.2755	0.192444	-1.43245	-1.77108	-1.81968	-1.46918	-0.0856251	-1.55125
379.5	-0.75303	-0.0999577	-1.07904	-0.858037	-0.702752	-0.941099	0.273786	-0.647319	-1.25333	0.191269	-1.79414	-1.93299	-1.79163	-1.49043	-0.100013	-1.46792
380	-0.703411	0.122729	-0.975239	-0.936269	-0.617409	-1.05034	0.14698	-0.6645	-1.12138	0.206995	-1.96479	-1.87404	-1.63042	-1.50167	-0.144889	-1.44293
380.5	-0.806622	0.199878	-0.833532	-0.940073	-0.74453	-0.9191	0.0454895	-0.574114	-0.885898	0.196834	-2.14757	-1.92253	-1.6484	-1.54153	0.00292455	-1.54311
381	-0.758224	0.00599249	-0.838247	-0.987306	-0.877918	-1.08331	0.167802	-0.538851	-0.884369	0.173404	-1.91297	-2.06921	-1.68705	-1.61964	-0.211804	-1.6404
381.5	-0.891548	-0.182844	-0.946346	-0.933233	-0.831965	-1.0639	-0.00526155	-0.548639	-0.95826	0.0136167	-1.7313	-1.79265	-1.73922	-1.61654	-0.375493	-1.80572
382	-0.805934	-0.255379	-1.04539	-0.810301	-0.682851	-1.03342	-0.180962	-0.592459	-1.02824	-0.149428	-1.53103	-1.89159	-1.60626	-1.53777	-0.316059	-2.01224
382.5	-0.770734	-0.31891	-1.09429	-0.86479	-0.670341	-1.05391	-0.209013	-0.616425	-1.1537	-0.241178	-1.23379	-1.82701	-1.58749	-1.4134	-0.263008	-2.30795
383	-0.847322	-0.403695	-1.06701	-0.768917	-0.701886	-1.01624	-0.0655055	-0.471484	-1.33822	-0.231439	-0.97642	-1.60305	-1.45726	-1.43203	-0.279906	-2.14217
383.5	-0.781036	-0.241361	-1.08247	-0.67008	-0.843177	-1.13546	-0.0584757	-0.407979	-1.36265	-0.319195	-0.988088	-1.73255	-1.49674	-1.37478	-0.284124	-2.04012
384	-0.853463	-0.124219	-1.22333	-0.615366	-0.929117	-1.06999	-0.0173301	-0.39721	-1.34645	-0.137114	-1.09601	-1.81758	-1.43934	-1.31134	-0.357849	-2.02127
384.5	-0.848653	-0.0817857	-1.18021	-0.66078	-0.94962	-1.17637	-0.0364269	-0.414582	-1.40751	0.0919358	-1.24522	-1.69867	-1.50633	-1.30565	-0.408284	-1.99636
385	-1.00311	-0.183808	-1.22073	-0.61048	-0.921503	-1.03117	-0.0751858	-0.401532	-1.37247	0.245809	-1.39764	-1.69368	-1.56942	-1.24764	-0.37144	-2.06491
385.5	-1.01166	-0.496927	-1.26566	-0.719816	-1.08782	-0.983677	-0.15496	-0.390626	-1.39276	0.338696	-1.13855	-1.82356	-1.65984	-1.18788	-0.419215	-2.40432
386	-0.92618	-0.501794	-1.13335	-0.614443	-1.16551	-1.03842	-0.203779	-0.67911	-1.33675	0.26978	-0.760859	-1.8481	-1.70366	-1.24092	-0.360833	-2.27381
386.5	-0.870383	-0.597103	-1.05537	-0.572866	-1.0827	-0.861647	-0.107983	-0.750649	-1.21789	0.0969641	-0.845087	-1.71572	-1.76858	-1.30866	-0.341608	-2.0286
387	-0.9176	-0.478338	-0.928249	-0.537549	-1.06632	-0.786928	-0.172603	-0.657196	-1.01903	-0.02492	-1.19259	-1.75433	-1.71216	-1.19833	-0.423517	-1.88317
387.5	-0.977292	-0.278795	-0.810005	-0.427291	-1.05554	-0.808644	-0.271571	-0.672067	-1.00719	-0.0818265	-1.39397	-1.54888	-1.61606	-1.09947	-0.443918	-1.81613
388	-0.920673	-0.0737167	-0.889235	-0.468738	-1.11811	-0.841523	-0.165031	-0.707866	-0.830444	-0.0458003	-1.49946	-1.4918	-1.5938	-1.23967	-0.460532	-1.53083
388.5	-0.939226	0.00726948	-0.852118	-0.549708	-0.997773	-0.877491	-0.141566	-0.787874	-0.753207	0.134118	-1.44517	-1.63841	-1.63952	-1.27162	-0.455764	-1.47853
389	-0.92839	-0.0525584	-0.821975	-0.540573	-0.975599	-0.890188	-0.339301	-0.67911	-0.775029	0.113883	-1.28829	-1.68092	-1.48973	-1.25565	-0.420372	-1.55726
389.5	-1.02756	-0.158783	-0.913662	-0.293113	-1.02368	-1.03876	-0.474219	-0.822509	-0.893519	0.391279	-1.12829	-1.65512	-1.50304	-1.42837	-0.373657	-1.52373
390	-1.0185	-0.149672	-0.864921	-0.395387	-1.07499	-0.980256	-0.44728	-0.816183	-1.01994	0.423246	-1.18434	-1.69642	-1.6034	-1.2302	-0.332551	-1.67821
390.5	-1.10434	-0.0607089	-0.982701	-0.356039	-0.997119	-1.03455	-0.499313	-0.810957	-1.03492	0.459532	-1.44482	-1.85897	-1.50188	-1.25219	-0.383117	-1.80537
391	-1.09523	-0.110073	-0.8815	-0.338678	-0.875406	-1.04301	-0.634707	-0.843965	-0.991883	0.219637	-1.40407	-1.6733	-1.53566	-1.24013	-0.377544	-1.74634
391.5	-1.14906	-0.0690983	-0.737888	-0.250321	-0.764572	-1.04814	-0.54169	-0.932869	-1.00194	0.154182	-1.02576	-1.76267	-1.47636	-1.19834	-0.396851	-1.65995
392	-1.09418	0.0933106	-0.782432	-0.416199	-0.659899	-1.0094	-0.494772	-0.902674	-0.948344	0.0467201	-0.888343	-1.7058	-1.65225	-1.2274	-0.386813	-1.67639
392.5	-1.12372	0.179195	-0.900214	-0.272014	-0.710717	-1.07049	-0.398276	-0.690608	-0.984062	-0.0832825	-0.956669	-1.62008	-1.74286	-1.0991	-0.321294	-1.67837
393	-1.20644	0.145086	-0.828804	-0.222864	-0.894051	-1.12316	-0.452096	-0.791255	-0.816392	-0.203028	-0.890627	-1.73667	-1.5374	-1.17149	-0.313622	-1.87522
393.5	-1.11288	-0.0854717	-0.805906	-0.352422	-1.22538	-1.01521	-0.41771	-0.892738	-0.863872	-0.292738	-0.901736	-1.70078	-1.39699	-1.10048	-0.328563	-1.85343
394	-1.09929	-0.190402	-0.756559	-0.320526	-1.3117	-1.10037	-0.260447	-0.998494	-0.961901	-0.204517	-1.15608	-1.76336	-1.41076	-1.27029	-0.262317	-1.78231
394.5	-1.05409	-0.180435	-0.842083	-0.276746	-1.34194	-1.16607	-0.170672	-1.0865	-0.931343	-0.383593	-1.38288	-1.84071	-1.50918	-1.23278	-0.355541	-1.70603
395	-1.05528	-0.176238	-0.949653	-0.26537	-1.19223	-1.17297	-0.0707675	-1.20059	-0.970803	-0.387579	-1.41006	-1.94126	-1.35287	-1.18914	-0.354835	-1.63954
395.5	-1.02113	-0.221352	-0.98755	-0.306869	-0.807408	-1.11872	-0.0150276	-1.01011	-0.953544	-0.488806	-1.56265	-1.74031	-1.37566	-1.10148	-0.353294	-1.23388
396	-1.06484	-0.32588	-0.977322	-0.382416	-0.504383	-1.13337	-0.0472574	-0.813951	-0.786817	-0.47577	-1.59078	-1.84204	-1.40131	-1.14244	-0.396524	-1.35397
396.5	-1.1167	-0.39794	-0.951236	-0.285249	-0.507925	-1.0213	-0.139934	-0.870141	-0.633057	-0.450726	-1.57314	-1.80028	-1.39339	-1.07902	-0.396363	-1.52246
397	-1.07677	-0.336472	-0.985886	-0.313437	-0.700168	-1.13035	-0.223666	-0.942338	-0.576983	-0.301539	-1.25567	-1.78888	-1.47477	-1.19543	-0.462865	-1.52045
397.5	-0.973153	-0.310865	-1.12524	-0.336333	-0.777732	-1.19868	-0.271208	-1.09971	-0.636443	-0.269162	-1.08142	-1.81456	-1.58605	-1.09575	-0.434019	-1.6448
398	-1.11275	-0.52694	-1.13244	-0.391359	-0.841716	-1.29257	-0.185595	-1.00872	-0.6763	-0.233569	-0.907812	-1.87925	-1.64595	-1.05713	-0.467315	-1.77034
398.5	-1.21381	-0.827719	-1.04006	-0.40219	-0.999577	-1.37008	-0.21017	-1.02571	-0.786191	-0.198084	-0.957066	-1.94272	-1.53523	-1.0827	-0.539608	-1.63627
399	-1.14278	-0.8751	-1.02494	-0.340066	-1.01496	-1.30397	-0.288116	-1.08295	-0.859952	-0.281169	-1.21579	-2.01682	-1.46206	-0.99077	-0.559349	-1.46621
399.5	-1.11156	-0.946024	-0.99889	-0.345958	-0.859832	-1.11251	-0.250086	-1.00404	-0.933944	-0.273018	-1.42126	-2.18578	-1.47915	-1.04859	-0.612291	-1.4661
400	-1.02854	-0.963563	-0.928173	-0.413586	-0.656796	-1.09157	-0.459445	-0.927688	-0.892771	-0.310428	-1.5604	-2.04935	-1.36914	-0.969141	-0.750313	-1.39269
