# Supplementary material for: MEP Latencies Predict the Neuromodulatory Effect of cTBS Delivered to the Ipsilateral and Contralateral Sensorimotor Cortex
Source: PLoS One. 2015 Aug 11;10(8):e0133893. doi: 10.1371/journal.pone.0133893 (PMC4532482; doi:10.1371/journal.pone.0133893)
Supplement: S1 Dataset — MEP, SEP and TEP data were converted to .xls format from .mat format. (ZIP) [file pone.0133893.s001.zip › S1 Dataset_xlsx/SEP PAAP IPSI T1.xlsx]

## Sheet: SEP
t [ms]	sub01	sub02	sub03	sub04	sub05	sub06	sub07	sub08	sub09	sub10	sub11	sub12	sub13	sub14	sub15	sub16
-250	1.12457	0.0487975	-0.0426827	0.919872	-0.0514622	1.06123	-0.326179	0.0551946	2.45653	0.67003	1.15158	3.24819	-0.269903	-0.717432	0.895886	-0.350112
-249.5	1.19283	0.119406	0.114246	0.884096	0.033069	1.06689	-0.347701	-0.0456068	2.48083	0.874809	1.27014	3.32301	-0.160895	-0.681268	0.851428	-0.341396
-249	1.20103	0.265697	0.113098	1.03374	0.0591006	1.03336	-0.174118	-0.210338	2.52295	0.999032	1.36879	3.37901	-0.193801	-0.652783	0.812577	-0.358826
-248.5	1.09163	0.471191	0.0277607	0.959395	0.113933	0.931598	-0.173434	-0.160978	2.48275	1.08848	1.47062	3.27467	-0.255086	-0.645072	0.763946	-0.299339
-248	1.07546	0.588763	0.0758323	0.9522	0.173054	0.939959	-0.286934	-0.07201	2.57785	0.977717	1.57307	3.41679	-0.269282	-0.725471	0.715152	-0.137731
-247.5	1.12838	0.640052	0.127986	0.811723	0.236817	1.10924	-0.129236	-0.165018	2.49608	1.05038	1.63463	3.34292	-0.246749	-0.80656	0.614142	-0.112399
-247	1.20795	0.776976	0.143168	0.878845	0.25855	1.10154	-0.0961664	-0.0665285	2.58974	1.09817	1.59884	3.3554	-0.164301	-0.709731	0.544977	-0.169516
-246.5	1.13247	0.959196	-0.0160842	0.966383	0.28162	1.15524	-0.0277753	-0.099926	2.49814	1.26816	1.5305	3.44591	-0.0178401	-0.64139	0.751266	-0.23281
-246	1.18498	0.871283	0.0100698	1.00115	0.321297	1.17387	-0.0229594	-0.0893603	2.50824	1.16538	1.56651	3.44794	-0.0922977	-0.582439	0.794902	-0.142929
-245.5	1.19062	0.748769	-0.0622377	1.00383	0.19022	1.21837	0.0424682	-0.102857	2.44816	1.10777	1.68014	3.43216	-0.180708	-0.458802	0.889493	-0.23005
-245	1.19033	0.560346	-0.110713	0.944842	0.268605	1.1188	0.0306699	-0.228241	2.50348	1.0247	1.71408	3.25596	-0.259091	-0.5004	0.833034	-0.148286
-244.5	1.3422	0.628145	-0.00491314	0.963543	0.295137	1.08552	-0.107616	-0.251996	2.51735	1.05773	1.66136	3.2388	-0.36746	-0.493483	0.8199	-0.0776637
-244	1.41593	0.712482	0.0117695	1.02631	0.167379	1.0615	-0.18648	-0.183609	2.47835	1.03403	1.63424	3.34818	-0.37375	-0.37727	0.794059	-0.0872188
-243.5	1.44994	0.692361	0.0869935	1.12495	0.175093	1.09077	-0.280353	-0.243577	2.58983	1.03364	1.48594	3.36235	-0.286089	-0.371824	0.621259	-0.101742
-243	1.35333	0.452912	0.274668	1.08937	0.226191	1.08752	-0.0964039	-0.151349	2.58406	1.27162	1.34787	3.2495	-0.291614	-0.339238	0.684231	-0.00305182
-242.5	1.33152	0.153087	0.185174	1.03576	0.16781	0.989092	-0.0806073	-0.0732833	2.6069	1.2839	1.16586	3.28454	-0.17412	-0.236662	0.547117	0.045243
-242	1.26917	-0.00676051	0.0963503	1.08213	0.24195	0.963144	0.0345962	0.00404366	2.79775	1.13297	1.12856	3.22748	-0.221528	-0.271528	0.605687	-0.0794232
-241.5	1.33369	-0.0443152	-0.0662134	1.00786	0.300916	0.950038	-0.0896766	-0.0234609	2.70755	1.10069	1.17832	3.17822	-0.0901278	-0.361601	0.473216	-0.142039
-241	1.39507	-0.207336	-0.0682312	1.01368	0.444395	1.02636	-0.193962	-0.0608198	2.64722	0.868753	1.21113	3.24756	0.0858149	-0.372801	0.375021	-0.268847
-240.5	1.40632	-0.303114	-0.00933366	1.07665	0.470203	1.10537	-0.124541	-0.105719	2.56545	0.912559	1.27053	3.1434	0.127205	-0.429649	0.506098	-0.266683
-240	1.32878	-0.142231	-0.0348139	1.20455	0.619972	1.0733	-0.137116	-0.288761	2.48871	0.985302	1.20296	3.19497	0.165145	-0.410733	0.426681	-0.317004
-239.5	1.44644	0.243801	0.0236346	1.15859	0.624842	1.22841	0.0415205	-0.377556	2.60857	0.937636	1.30038	3.2063	0.155279	-0.229323	0.309079	-0.382238
-239	1.49912	0.475322	0.105841	1.17896	0.504806	1.31611	-0.0970042	-0.465441	2.76369	0.868185	1.45633	3.15984	0.208504	-0.106372	0.456958	-0.43501
-238.5	1.42067	0.563189	-0.00478797	1.22946	0.602421	1.368	-0.100315	-0.352933	2.65988	0.948907	1.39564	3.14002	0.24389	0.0369413	0.514407	-0.456802
-238	1.31737	0.603505	-0.0155654	1.38599	0.670199	1.35797	-0.0361762	-0.272952	2.63784	1.0635	1.42031	3.13793	0.171479	0.0329315	0.545622	-0.373144
-237.5	1.23955	0.385512	-0.0677607	1.39636	0.608931	1.29503	-0.145271	-0.21102	2.60614	1.46789	1.45722	3.08434	-0.0140071	0.0323331	0.671461	-0.264884
-237	1.33004	0.225245	-0.0512909	1.43873	0.658894	1.41149	-0.241941	-0.0574752	2.68172	1.46968	1.45063	3.0429	-0.138046	-0.0689774	0.579519	-0.403115
-236.5	1.3141	0.189789	0.0768134	1.44651	0.728758	1.24776	-0.22354	-0.0689391	2.72242	1.36828	1.51832	3.072	-0.00285595	0.0683403	0.503863	-0.380428
-236	1.45117	0.193713	-0.0927341	1.41091	0.738361	1.21865	-0.213722	-0.1278	2.68804	1.03724	1.59943	3.11218	0.156992	0.0299156	0.451895	-0.190837
-235.5	1.41446	0.197616	-0.138396	1.4937	0.783215	1.24848	-0.151154	-0.104973	2.71917	0.994467	1.70312	3.12107	0.499395	0.020205	0.385186	-0.0846322
-235	1.48141	0.0136773	-0.0899852	1.56856	0.898426	1.31795	0.0565447	-0.0437227	2.68777	0.895171	1.66303	3.12837	0.471859	0.0803457	0.289984	-0.114071
-234.5	1.4659	-0.427052	-0.140958	1.60774	0.967793	1.29975	0.132134	-0.0519497	2.68756	0.817476	1.51058	3.15548	0.273772	0.180158	0.335501	-0.259232
-234	1.3895	-0.4555	-0.0940897	1.72005	0.988805	1.35195	0.224364	-0.0318785	2.71178	1.01684	1.51647	3.20869	0.326793	0.276376	0.473298	-0.216175
-233.5	1.36144	-0.270819	-0.20571	1.76821	1.04709	1.34465	0.242294	0.0288367	2.7979	1.20236	1.4934	3.10717	0.353322	0.29523	0.627419	-0.11466
-233	1.47787	0.0652858	-0.204803	1.83176	0.982535	1.33413	0.22875	-0.13729	2.66879	1.27497	1.59395	3.25466	0.454772	0.161327	0.704624	-0.147259
-232.5	1.47238	0.256124	-0.230845	1.80372	0.945639	1.34999	0.216539	-0.269591	2.73242	1.19487	1.71903	3.16963	0.405191	0.0709857	0.783458	-0.109782
-232	1.4581	0.336345	-0.211978	1.84754	0.864299	1.44297	0.227683	-0.280056	2.6401	1.04127	1.73703	3.14626	0.416917	0.157253	0.576245	0.00247836
-231.5	1.55702	0.12661	-0.264612	1.90393	0.910255	1.38421	0.209605	-0.303402	2.67602	0.828009	1.67986	3.21987	0.278409	0.408758	0.411965	-0.113498
-231	1.59941	-0.240965	-0.227978	1.96264	0.855028	1.44342	0.344243	-0.0960973	2.73875	0.934003	1.26355	3.21714	0.213148	0.498585	0.396149	-0.0505541
-230.5	1.51736	-0.242635	-0.352986	2.01889	0.863163	1.3812	0.311035	-0.122553	2.69519	0.840745	1.18209	3.22667	0.268072	0.396101	0.312676	0.0354567
-230	1.59529	-0.353763	-0.289162	1.96587	0.886992	1.30397	0.29247	-0.0303166	2.80657	0.716857	1.24907	3.30925	0.423487	0.411705	0.256528	0.0108135
-229.5	1.48048	-0.581206	-0.225506	1.89016	0.825036	1.32116	0.263736	-0.169554	2.88676	0.521192	1.20729	3.23873	0.558371	0.344956	0.221883	0.0501143
-229	1.39843	-0.376276	-0.269523	1.91488	0.870189	1.34433	0.403668	-0.253631	2.74654	0.461967	1.14689	3.31398	0.580508	0.37267	0.0803466	0.155057
-228.5	1.44343	-0.180095	-0.196029	2.00109	0.874479	1.44729	0.310453	-0.211116	2.69837	0.5553	1.07153	3.35718	0.67043	0.315882	0.132652	0.231797
-228	1.4751	-0.0707618	-0.308844	1.97148	0.837931	1.41042	0.168672	-0.164404	2.60496	0.759933	1.09451	3.3598	0.615643	0.259197	0.145083	0.295815
-227.5	1.61542	-0.236664	-0.412052	1.94435	0.743771	1.28996	0.308363	-0.124673	2.52492	1.11857	1.07695	3.1885	0.476362	0.225454	0.186646	0.257705
-227	1.56374	-0.242468	-0.421614	1.89235	0.753626	1.39629	0.390773	-0.148449	2.5423	1.2053	1.09321	2.96863	0.497223	0.409764	0.263789	0.284351
-226.5	1.4787	-0.217626	-0.446202	1.90558	0.897005	1.47472	0.516605	-0.0805678	2.52647	0.958477	1.13279	2.94657	0.316104	0.339652	0.371221	0.245358
-226	1.62762	0.0817828	-0.427865	1.89152	1.01987	1.50982	0.569319	0.0431751	2.54473	0.602761	1.1586	3.08567	0.492987	0.339242	0.517522	0.195628
-225.5	1.6469	0.703091	-0.360938	1.73544	1.11974	1.44852	0.603125	0.0756158	2.51917	0.323371	1.2474	3.05094	0.567102	0.324249	0.494357	0.195204
-225	1.61366	1.2352	-0.323073	1.7851	1.19237	1.37742	0.633774	-0.00805769	2.53223	0.481324	1.26083	3.09032	0.736461	0.342401	0.281538	0.257025
-224.5	1.59522	1.679	-0.325781	1.79846	1.21506	1.3334	0.533162	-0.205159	2.53139	0.602853	1.42885	3.07669	0.848945	0.383215	0.344193	0.158117
-224	1.67088	1.7905	-0.338634	1.74277	1.15773	1.26764	0.37372	-0.299731	2.34744	0.642461	1.35213	3.07248	0.860828	0.485696	0.351117	0.255147
-223.5	1.63068	1.65564	-0.49042	1.74666	1.14283	1.24139	0.178426	-0.48612	2.33698	0.571308	1.16722	3.02743	0.842068	0.395671	0.344013	0.168415
-223	1.47086	1.07674	-0.456107	1.62578	1.10069	1.35538	0.117115	-0.390005	2.37687	0.536603	1.14004	3.07853	0.749326	0.459263	0.42205	0.0851258
-222.5	1.46087	0.367358	-0.401128	1.5698	0.984351	1.45892	0.16669	-0.206574	2.5308	0.568828	1.06052	3.1279	0.570752	0.635979	0.371266	0.204455
-222	1.34265	0.264629	-0.414181	1.54504	0.949855	1.40154	0.270952	-0.17802	2.49028	0.62273	0.962136	3.00676	0.661806	0.677671	0.536747	0.0916079
-221.5	1.45683	0.166592	-0.414913	1.60659	0.932748	1.30359	0.28173	-0.123351	2.46588	0.533144	0.92519	2.90927	0.814007	0.606934	0.589105	-0.0405258
-221	1.52002	0.0608161	-0.443405	1.74695	0.980075	1.28885	0.270426	-0.233232	2.4797	0.522964	0.937851	2.94479	0.896372	0.517433	0.54299	-0.0182535
-220.5	1.46815	0.186275	-0.418526	1.83506	1.00465	1.29703	0.323424	-0.176355	2.47255	0.312484	1.143	2.87602	0.843535	0.426964	0.648833	-0.0142584
-220	1.43048	0.314549	-0.478738	1.93389	1.12648	1.27476	0.33435	-0.197373	2.47939	0.108306	1.28498	2.92862	0.706949	0.51977	0.596804	-0.170861
-219.5	1.42952	0.600025	-0.441214	1.83022	1.25807	1.29294	0.348316	-0.190793	2.47406	0.152729	1.37197	2.91665	0.650057	0.616318	0.569948	-0.0313023
-219	1.32468	0.666568	-0.397885	1.8733	1.25643	1.29044	0.391967	-0.0642599	2.49634	0.286973	1.3477	2.88462	0.717369	0.735512	0.564455	0.0164875
-218.5	1.41577	0.530641	-0.474437	1.84587	1.34448	1.3305	0.393344	-0.0994096	2.55568	0.619478	1.20765	2.92701	0.889389	0.8629	0.495834	0.0150903
-218	1.47756	0.593519	-0.401085	1.85038	1.29232	1.29169	0.341518	-0.245669	2.57714	0.652234	1.10477	2.93364	1.00334	0.920957	0.530082	0.0605078
-217.5	1.48482	0.522877	-0.411733	1.8038	1.24299	1.27069	0.210466	-0.264685	2.52418	0.720951	1.0936	2.84459	1.16314	0.882998	0.500427	-0.0321403
-217	1.39706	0.414903	-0.561164	1.87936	1.21875	1.2494	0.251239	-0.282272	2.68706	0.486337	0.900042	2.92571	1.177	0.80655	0.653139	-0.0169982
-216.5	1.39299	0.361994	-0.539168	1.83499	1.23374	1.16124	0.252618	-0.282018	2.68044	0.334038	1.03233	2.83185	1.07296	0.758215	0.701126	-0.0404348
-216	1.48754	0.263041	-0.589351	1.80106	1.21691	1.16191	0.119828	-0.268103	2.63313	0.228482	1.22776	2.74136	0.951412	0.748082	0.637689	-0.0162131
-215.5	1.43781	0.099829	-0.586523	1.77021	1.23433	1.15895	0.041491	-0.270132	2.60533	0.110445	1.24009	2.73852	0.735671	0.738313	0.618206	-0.0625709
-215	1.28086	0.101263	-0.513821	1.81715	1.27487	1.22949	0.113497	-0.200124	2.61419	0.0453922	1.40679	2.82557	0.605567	0.894578	0.60392	-0.0473397
-214.5	1.24784	0.0495061	-0.432672	1.82195	1.29057	1.3451	0.091115	-0.107825	2.76366	-0.0145114	1.22795	2.8399	0.474766	0.923037	0.571127	-0.0714812
-214	1.2949	0.0565807	-0.427022	1.89767	1.28598	1.28548	0.0651073	-0.191662	2.64389	0.22778	1.06772	2.96944	0.827289	0.727084	0.552512	-0.0199734
-213.5	1.34481	0.164416	-0.442993	2.0006	1.28355	1.26778	0.0910772	-0.121863	2.68773	0.239552	1.21261	2.8796	0.941284	0.716998	0.647486	-0.107161
-213	1.35311	0.290482	-0.508757	2.00806	1.37689	1.2563	0.0766109	-0.0116522	2.69816	0.358294	1.21914	2.95213	1.13376	0.741547	0.502335	-0.179596
-212.5	1.28061	0.398089	-0.57943	2.07953	1.32349	1.15135	-0.0235544	-0.0817975	2.75461	0.365742	1.05892	3.00977	0.954468	0.776769	0.414679	-0.17412
-212	1.12732	0.647244	-0.532458	2.15876	1.5423	1.16574	-0.080335	-0.12829	2.73122	0.378268	1.12881	2.90259	0.827629	0.891255	0.437828	-0.0934301
-211.5	1.14594	0.898074	-0.491615	2.05844	1.60442	1.12194	-0.170601	-0.117204	2.73265	0.41447	1.03721	2.96172	0.69667	1.12334	0.377018	0.0455257
-211	1.25178	0.858019	-0.501714	2.09479	1.48967	1.17258	-0.0976257	-0.141626	2.71105	0.641637	0.89804	2.84222	0.729227	1.28768	0.282788	0.000802516
-210.5	1.25744	0.746074	-0.526581	2.07427	1.28656	1.23768	-0.0635537	-0.124183	2.8669	0.588006	0.876394	2.87762	0.878647	1.22727	0.260717	0.0553111
-210	1.31672	0.459622	-0.504752	2.1343	1.48244	1.17479	-0.0945335	-0.0392279	2.75904	0.728225	0.927674	2.98319	0.857286	1.12307	0.367183	0.0273491
-209.5	1.371	0.20838	-0.348431	2.20178	1.43944	1.15246	-0.204449	-0.0315307	2.73019	0.609832	0.983865	2.94803	0.947976	1.04452	0.422273	-0.025412
-209	1.37686	0.043281	-0.508074	2.18625	1.37022	1.08085	-0.0360463	-0.275171	2.81139	0.461313	0.958908	2.97697	0.976882	1.01473	0.164567	-0.0819981
-208.5	1.3976	-0.009864	-0.583094	2.15913	1.4659	1.04913	0.00697161	-0.227737	2.74331	0.214212	1.07815	2.8977	0.897087	0.933033	0.336752	-0.0576851
-208	1.19423	0.078983	-0.483588	2.15295	1.41017	1.01343	0.046219	-0.268943	2.70004	0.287087	1.11173	2.85885	0.853136	0.811014	0.469753	-0.0226721
-207.5	1.17784	0.172991	-0.35094	2.30965	1.33116	0.900397	0.204524	-0.348643	2.67085	0.437696	1.23224	2.77273	0.776741	0.821282	0.536385	-0.0803388
-207	1.23554	0.357175	-0.373997	2.18722	1.25651	1.05999	0.234317	-0.326945	2.56649	0.548386	1.27456	2.72988	0.814328	0.853981	0.566701	0.0904585
-206.5	1.13087	0.442394	-0.464671	2.1721	1.42424	1.03205	0.266757	-0.260156	2.45176	0.488869	1.04215	2.74958	0.575943	0.772592	0.576704	-0.00746578
-206	1.09606	0.296867	-0.597609	2.13074	1.43708	1.08998	0.433059	-0.0761786	2.55483	0.410402	1.03699	2.60001	0.446182	0.899702	0.482003	-0.130095
-205.5	1.12394	0.239817	-0.591176	2.03137	1.46749	1.07723	0.526371	-0.0447061	2.54563	0.482308	0.851446	2.59203	0.441101	0.815427	0.598636	-0.0923926
-205	1.10793	0.247698	-0.502105	2.07583	1.51237	0.909204	0.44516	-0.269121	2.54515	0.55458	0.831241	2.55278	0.428634	0.947067	0.655175	-0.222427
-204.5	1.09416	0.0202883	-0.456725	2.05056	1.52405	0.937163	0.325756	-0.253914	2.497	0.364559	0.89431	2.65452	0.425044	0.814248	0.537871	-0.147161
-204	1.17083	-0.343868	-0.490146	1.95184	1.67137	0.91001	0.190748	-0.314888	2.38913	0.315086	1.01125	2.53168	0.368938	0.735887	0.568339	0.00956762
-203.5	1.21006	-0.890208	-0.607684	1.88552	1.83822	1.01113	0.129185	-0.350541	2.37697	0.4163	1.06884	2.39712	0.34816	0.803402	0.5261	0.0504773
-203	1.17549	-1.29	-0.640319	1.93781	1.73721	0.925946	0.0660564	-0.196862	2.466	0.529867	1.1234	2.39011	0.390527	0.826204	0.41612	-0.0534778
-202.5	1.08021	-1.24818	-0.66206	1.96583	1.60149	0.845936	-0.042329	-0.0123989	2.39101	0.515711	0.997995	2.32236	0.398007	0.991299	0.4722	-0.117638
-202	1.15034	-1.06979	-0.648431	2.01575	1.5168	0.907688	0.00868989	0.101408	2.31125	0.58333	0.682386	2.36227	0.359436	0.977408	0.570079	-0.200303
-201.5	1.16689	-0.520866	-0.613139	1.96102	1.48786	0.940692	0.0441479	0.0351892	2.29141	0.663187	0.70966	2.29539	0.474937	0.714582	0.51435	-0.228331
-201	1.08315	-0.115046	-0.621728	1.92424	1.48974	0.931534	0.0677515	0.0311234	2.31113	0.512275	0.847634	2.19938	0.486613	0.581182	0.482311	-0.208811
-200.5	0.902464	0.225267	-0.622682	1.86056	1.44036	0.810781	0.149325	0.110577	2.2072	0.355384	0.953929	2.27508	0.385196	0.656721	0.48439	-0.085048
-200	0.867868	0.556272	-0.571469	1.95886	1.31432	0.753082	0.0634297	-0.151049	2.11665	0.166716	0.977434	2.26923	0.36124	0.682393	0.485963	-0.0840676
-199.5	0.941924	0.870345	-0.676379	2.03454	1.3954	0.878754	0.0425879	-0.183514	2.11436	0.0120665	1.11741	2.33041	0.31276	0.641911	0.418043	-0.123684
-199	0.886563	0.947861	-0.690746	2.13667	1.33938	0.863239	0.020015	-0.0994149	2.04745	0.129822	1.02176	2.16215	0.308195	0.670279	0.363111	-0.228583
-198.5	0.82854	0.695276	-0.781844	2.10865	1.29755	0.88106	0.0758827	-0.00319586	2.04531	0.199927	0.939703	2.06109	0.183194	0.715456	0.402907	-0.258103
-198	0.678973	0.36405	-0.805622	2.13961	1.37123	0.822449	0.0310996	0.0581585	2.01888	0.197611	0.849905	1.97507	0.024108	0.720537	0.251531	-0.29373
-197.5	0.760862	0.226854	-0.782292	2.08175	1.25626	0.717807	-0.0248889	0.069797	1.96057	0.188617	0.892529	1.8987	0.143981	0.683379	0.155002	-0.238019
-197	0.852215	0.333304	-0.704256	2.10488	1.33323	0.569327	-0.241626	-0.0387037	1.93486	0.262343	0.676863	2.03513	0.256873	0.638276	0.0481281	-0.357841
-196.5	0.853505	0.241317	-0.686596	2.0252	1.45959	0.476851	-0.211838	-0.184925	2.00038	0.443818	0.684196	1.93227	0.461288	0.680929	0.0143518	-0.300318
-196	1.01583	0.0328548	-0.676835	1.95152	1.45973	0.474822	-0.242748	-0.337547	1.97144	0.523592	0.610855	1.89661	0.578258	0.652014	0.0715355	-0.16725
-195.5	0.944298	-0.284919	-0.745622	2.06774	1.44037	0.54851	-0.342267	-0.331407	1.78595	0.315902	0.767355	1.80611	0.395043	0.79709	0.131845	-0.267297
-195	0.994466	-0.609459	-0.760767	2.02979	1.48167	0.622703	-0.283541	-0.14598	1.81052	0.153972	0.792776	1.84185	0.281916	0.839892	0.115315	-0.231146
-194.5	0.925815	-0.931192	-0.768692	2.07226	1.34388	0.578506	-0.195433	-0.151575	1.774	0.277729	0.84489	1.8694	0.176265	0.803788	0.160514	-0.307341
-194	1.03235	-0.772364	-0.817658	2.17316	1.27371	0.540259	-0.232253	-0.212927	1.74714	0.286669	0.738922	1.78955	0.342831	0.706424	0.162287	-0.28037
-193.5	1.10074	-0.753283	-0.697417	2.09577	1.26868	0.643591	-0.230464	-0.039643	1.79279	0.588374	0.751154	1.68	0.0445626	0.601596	0.285973	-0.232711
-193	0.97302	-0.691148	-0.67315	2.13238	1.34425	0.657062	-0.218897	-0.0560462	1.83442	0.676246	0.747264	1.5833	-0.0112594	0.584342	0.253377	-0.329486
-192.5	0.978121	-0.422112	-0.700509	2.18887	1.48216	0.562092	-0.0937641	0.012175	1.66767	0.463849	0.792488	1.64708	-0.156018	0.548586	0.167879	-0.294035
-192	0.907897	-0.104303	-0.6695	2.23116	1.48798	0.628551	-0.106425	-0.0243454	1.53773	0.555621	0.941175	1.60185	-0.281138	0.579155	0.216668	-0.217998
-191.5	0.816358	0.245019	-0.632851	2.12142	1.55985	0.562756	-0.182435	-0.0737611	1.5236	0.58928	0.831436	1.56345	-0.411424	0.649868	0.152255	-0.113247
-191	0.782721	0.433285	-0.630472	2.06574	1.59938	0.571551	-0.138825	-0.043229	1.58794	0.577826	0.71823	1.51777	-0.411073	0.675788	0.125456	-0.27614
-190.5	0.708526	0.312067	-0.589382	1.9968	1.4113	0.525319	0.0068307	0.0998741	1.53925	0.455432	0.894711	1.52195	-0.299736	0.710177	0.147897	-0.307627
-190	0.730777	0.335431	-0.443662	1.93412	1.40474	0.403535	0.0446426	0.181119	1.56219	0.417668	0.953658	1.42644	-0.219832	0.714214	0.0127493	-0.305664
-189.5	0.750562	0.162858	-0.477348	1.9402	1.22291	0.47426	0.0971299	-0.0447441	1.55821	0.300264	0.707297	1.40865	-0.373982	0.568829	0.0626065	-0.306241
-189	0.891386	-0.0388906	-0.473839	1.96703	1.28249	0.352501	0.0929544	-0.13631	1.54716	0.413874	0.616654	1.41811	-0.469128	0.394874	0.0443728	-0.28153
-188.5	0.767344	-0.00942871	-0.352812	1.95762	1.28252	0.26873	0.0371408	-0.159684	1.44482	0.523541	0.677905	1.33558	-0.556636	0.24606	0.0205785	-0.361493
-188	0.683111	0.33771	-0.459454	1.82911	1.25689	0.232755	0.0387486	-0.00313542	1.33728	0.551999	0.91082	1.31415	-0.499837	0.160311	0.156709	-0.270262
-187.5	0.610884	0.744336	-0.579284	1.69111	1.09799	0.162919	0.0973873	0.0584468	1.31513	0.613372	1.12229	1.25869	-0.490559	0.04783	0.287955	-0.200325
-187	0.641699	0.75157	-0.55131	1.64391	1.00897	0.157638	0.172104	-0.0524207	1.20631	0.588432	1.11119	1.24337	-0.529117	0.0810502	0.315829	-0.162156
-186.5	0.681763	0.648629	-0.506525	1.63437	0.998021	0.195322	0.141809	-0.0206172	1.09182	0.543222	0.987096	1.20166	-0.439905	0.0988847	0.417117	-0.216421
-186	0.632449	0.46973	-0.567384	1.54834	0.974113	0.23352	0.0678647	-0.0294854	1.07311	0.480716	1.02041	1.18002	-0.590364	0.0207621	0.392651	-0.287899
-185.5	0.527589	0.237381	-0.651273	1.58582	0.934703	0.312417	0.151455	-0.220135	1.02432	0.38866	0.843572	1.0685	-0.746965	-0.0618158	0.26216	-0.273001
-185	0.468421	-0.158655	-0.583209	1.50243	1.03687	0.302952	-0.0975007	-0.275484	1.13782	0.347572	0.592904	1.1027	-0.731576	0.00677008	0.227697	-0.232607
-184.5	0.521866	0.100869	-0.500911	1.47268	0.876507	0.211966	-0.112694	-0.369657	0.967432	0.634631	0.713658	1.15266	-0.711876	0.00607053	0.111497	-0.291585
-184	0.571462	0.424557	-0.417846	1.44691	0.984962	0.0690758	-0.234784	-0.411429	0.893295	0.663999	0.753855	1.05847	-0.677711	0.113353	0.0631591	-0.285741
-183.5	0.516899	0.428573	-0.578974	1.34697	0.957903	0.0909408	-0.218441	-0.488722	0.784441	0.546362	0.760053	1.04115	-0.688508	0.0642483	0.116351	-0.346235
-183	0.557083	0.234305	-0.519709	1.29326	1.03699	0.0758664	-0.0763218	-0.327187	0.907456	0.319408	0.789046	1.01426	-0.70629	0.0928459	0.151249	-0.366752
-182.5	0.3287	0.305852	-0.449623	1.31771	1.01378	0.179501	0.0191605	-0.142028	0.788964	0.143404	0.891148	1.01526	-0.760022	0.263535	0.287365	-0.296838
-182	0.364367	0.373664	-0.527073	1.25963	1.09059	0.269913	0.139466	-0.10646	0.725055	0.219122	0.861528	0.932311	-0.83948	0.272545	0.26323	-0.327415
-181.5	0.357779	0.171807	-0.411991	1.26475	1.12621	0.180712	0.368661	-0.117653	0.683002	0.197363	1.08995	0.953117	-0.935128	0.0857082	0.183692	-0.43812
-181	0.46688	-0.00886902	-0.413295	1.24305	1.18031	0.161933	0.477055	-0.20694	0.675	0.375659	1.22889	0.793112	-0.859649	-0.0679576	0.205984	-0.431218
-180.5	0.454345	0.0613797	-0.419754	1.07445	1.15777	0.0314613	0.544305	-0.149032	0.539289	0.580634	1.17276	0.810657	-0.744644	0.0318758	0.410076	-0.457282
-180	0.31159	-0.0721318	-0.444221	0.994845	1.04659	0.118219	0.425861	-0.393047	0.515246	0.660808	1.13723	0.775827	-0.711967	0.050524	0.348696	-0.517418
-179.5	0.30079	-0.364199	-0.430905	1.06071	0.993841	0.213235	0.37341	-0.414759	0.506634	0.551601	1.21083	0.933472	-0.667049	-0.0385133	0.352474	-0.49931
-179	0.305508	-0.570855	-0.412518	1.06185	0.917081	0.139036	0.189007	-0.375799	0.416584	0.335732	1.18743	0.814729	-0.667415	0.0741059	0.337238	-0.440418
-178.5	0.240079	-0.319688	-0.444333	1.0536	0.857092	0.172359	0.00920714	-0.401365	0.358679	0.394038	1.08045	0.7847	-0.663671	0.0674427	0.367443	-0.465541
-178	0.39846	0.0389157	-0.417448	1.10551	0.834297	0.126792	-0.142215	-0.332489	0.303281	0.60775	0.987929	0.731541	-0.763001	0.01863	0.253387	-0.470083
-177.5	0.398812	0.231307	-0.491641	1.022	0.695041	0.0719464	-0.0943755	-0.27942	0.267443	0.79216	0.845167	0.797704	-0.694388	0.0418992	0.206584	-0.408669
-177	0.473841	0.193223	-0.458331	0.9856	0.837702	-0.065347	-0.181846	-0.308541	0.367559	0.527046	0.563359	0.687102	-0.73208	-0.169738	0.100518	-0.525375
-176.5	0.28006	0.178986	-0.369	0.996949	0.868019	-0.100753	-0.269686	-0.224584	0.399537	0.506314	0.567395	0.620754	-0.799016	-0.120695	0.019197	-0.540236
-176	0.203422	0.13645	-0.207356	1.07777	0.882033	-0.0556404	-0.53199	-0.229362	0.356598	0.500046	0.668303	0.65543	-0.78284	-0.275834	-0.180991	-0.520743
-175.5	0.102922	-0.0734972	-0.235209	0.994183	0.682226	-0.0407972	-0.591168	-0.310052	0.283761	0.424068	0.905979	0.625298	-0.747627	-0.116756	-0.179076	-0.509641
-175	0.163155	-0.0913241	-0.228361	0.857674	0.679375	0.0184574	-0.519237	-0.374041	0.279452	0.417178	0.920154	0.746335	-0.77961	-0.140141	-0.0972236	-0.491357
-174.5	0.175436	-0.137001	-0.289602	0.888226	0.63115	-0.0441628	-0.53656	-0.226012	0.088513	0.429203	0.999	0.74598	-0.773856	-0.213775	-0.105862	-0.561371
-174	0.0116575	-0.545651	-0.216337	0.99727	0.635281	0.0805808	-0.35715	-0.169328	0.26819	0.388976	1.13864	0.768357	-0.606624	-0.288061	0.0518714	-0.542309
-173.5	-0.0345119	-0.855234	-0.359001	0.840694	0.539129	-0.0319078	-0.241266	-0.138279	0.290388	0.437586	1.0056	0.734902	-0.78124	-0.296814	0.0462876	-0.449313
-173	-0.0484398	-0.711166	-0.403502	0.913598	0.494503	0.0117114	-0.425979	-0.244959	-0.0484328	0.488247	0.773506	0.629091	-0.99231	-0.485478	0.167414	-0.386557
-172.5	-0.0252385	-0.402345	-0.272944	0.804221	0.481593	-0.0950761	-0.459891	-0.159027	0.0143611	0.694322	0.658577	0.593761	-1.05265	-0.641551	0.0447279	-0.416692
-172	0.0473689	-0.17787	-0.0469214	0.871533	0.489156	-0.0286981	-0.582551	-0.177003	0.0981561	0.760864	0.882823	0.607077	-1.14538	-0.513577	0.0485232	-0.269069
-171.5	0.0132767	0.201857	-0.116455	0.847109	0.431135	-0.0566373	-0.676562	-0.144887	0.15289	0.745774	0.811348	0.696837	-1.04178	-0.326745	0.246195	-0.29204
-171	0.0471105	0.631572	-0.304875	0.755803	0.532546	-0.16669	-0.651519	-0.117872	0.0676972	0.751197	0.576212	0.735201	-0.801807	-0.306283	0.402437	-0.282086
-170.5	0.188779	0.659888	-0.39155	0.833291	0.489348	-0.120421	-0.710377	0.0112494	0.0933089	0.772928	0.587966	0.745607	-0.508828	-0.335995	0.350169	-0.229219
-170	0.0713644	0.663972	-0.330379	0.771264	0.564685	-0.118315	-0.654626	0.105538	0.137229	0.898508	0.607939	0.747816	-0.636827	-0.416456	0.397569	-0.139717
-169.5	-0.0137535	0.54408	-0.18668	0.708122	0.351133	-0.145454	-0.603382	0.108133	0.182962	0.858507	0.591457	0.644336	-0.726355	-0.484978	0.50067	-0.126032
-169	0.0795502	0.399136	-0.0796448	0.72654	0.111813	-0.255056	-0.556023	0.159311	0.111332	0.81187	0.605453	0.571415	-0.79187	-0.613987	0.467726	-0.145474
-168.5	0.0233109	0.314713	-0.158261	0.702337	-0.124939	-0.265606	-0.567117	0.13919	0.247125	0.760432	0.775038	0.535085	-1.04448	-0.593545	0.259442	-0.194235
-168	-0.0683119	-0.242953	-0.0879632	0.490452	-0.161049	-0.375808	-0.598294	0.0579897	0.291465	0.667888	0.816153	0.578957	-1.31493	-0.891567	0.0991515	-0.146481
-167.5	-0.0767684	-0.667332	-0.12478	0.515727	0.0190674	-0.339762	-0.456917	0.0474212	0.204262	0.754244	0.729209	0.534142	-1.37727	-0.948973	-0.0186056	-0.0838089
-167	-0.119798	-0.645983	-0.0403587	0.635142	0.253457	-0.336502	-0.311719	0.0738548	0.142561	0.790386	0.795959	0.572011	-1.31548	-0.826019	-0.0902805	-0.0294797
-166.5	-0.20498	-0.492407	0.0387637	0.553178	0.408633	-0.294475	-0.217482	0.115109	0.0488342	0.662204	0.534305	0.500688	-1.12438	-0.977305	-0.137198	-0.0179213
-166	-0.0845306	-0.458718	0.0111279	0.487163	0.483418	-0.41246	-0.0814794	0.0377058	0.233226	0.702367	0.439007	0.547111	-0.895773	-1.00824	-0.0468193	-0.111842
-165.5	-0.106291	-0.310672	-0.0689137	0.55754	0.392582	-0.331208	-0.081841	0.111251	0.124963	0.735151	0.512283	0.51785	-0.756342	-0.980371	-0.0203371	-0.290229
-165	-0.158801	-0.177422	-0.103971	0.499947	0.210253	-0.359834	0.00494684	0.0940832	0.0838113	0.85309	0.493084	0.450288	-0.823665	-1.03876	0.058481	-0.266774
-164.5	-0.157063	0.0967401	-0.0944775	0.445653	0.0320736	-0.450622	-0.0762509	0.0201687	0.206363	0.932901	0.626675	0.231453	-0.89796	-1.04853	0.0398763	-0.271073
-164	-0.178912	-0.143634	-0.203678	0.418573	0.0734102	-0.483503	-0.116115	0.0476653	0.127432	0.846957	0.834511	0.371857	-0.927863	-0.933493	0.208463	-0.227001
-163.5	-0.291251	-0.321329	-0.17824	0.351476	-0.0571613	-0.511971	-0.0291284	-0.0176689	0.0974835	0.487871	1.0302	0.303112	-0.956012	-0.940096	0.176685	-0.267266
-163	-0.407373	-0.386606	-0.00425618	0.374807	0.0294168	-0.415832	-0.0311998	0.0585959	0.17576	0.271576	1.161	0.221187	-1.14351	-0.943395	0.259824	-0.288128
-162.5	-0.39371	-0.312684	-0.125962	0.270206	0.0187007	-0.545469	-0.230964	-0.153553	0.151275	0.018548	1.1797	0.240615	-1.31328	-0.921256	0.274582	-0.368491
-162	-0.240048	-0.228855	-0.0840611	0.292424	-0.0369192	-0.590564	-0.12219	-0.0906546	0.195352	0.0702804	1.00234	0.212849	-1.49704	-0.911715	0.0918498	-0.362029
-161.5	-0.127484	-0.0944369	-0.157622	0.316686	-0.0742034	-0.609171	-0.089219	-0.0727595	0.109593	0.272656	0.906193	0.0557241	-1.42144	-1.15489	0.12163	-0.48185
-161	-0.159256	-0.129859	-0.246444	0.280996	-0.0991445	-0.62372	-0.097381	-0.0300142	0.0709301	0.238837	0.978515	0.0739768	-1.45422	-1.15088	-0.0367271	-0.506438
-160.5	-0.219406	-0.26082	-0.225489	0.141996	-0.142604	-0.608658	-0.0521736	0.0975404	-0.0305951	0.242217	0.977373	-0.0303648	-1.22196	-1.12131	-0.0515165	-0.67221
-160	-0.232704	-0.16579	-0.228789	0.188002	-0.175144	-0.570739	-0.0565402	0.0382102	-0.04422	0.33023	0.864511	-0.0921361	-0.996195	-1.11899	-0.210725	-0.69036
-159.5	-0.176559	0.0113098	-0.295272	0.110491	-0.114561	-0.524205	-0.00949435	-0.00812516	-0.0149858	0.513248	0.941064	-0.158693	-1.02287	-1.03894	-0.253276	-0.753288
-159	-0.106749	0.147756	-0.259779	0.141902	-0.184713	-0.553076	-0.0823342	0.0720567	0.0390331	0.33481	0.954632	-0.162298	-1.22912	-1.03141	-0.289048	-0.708952
-158.5	-0.0432287	-0.0214521	-0.33126	0.280328	-0.221304	-0.567419	-0.148003	-0.0163471	0.0364073	0.204453	0.946986	-0.110566	-1.58212	-1.04089	-0.246422	-0.711317
-158	-0.195109	-0.199292	-0.369392	0.309946	-0.198694	-0.650968	-0.164433	-0.105254	-0.157263	0.326411	0.832895	-0.14894	-1.68681	-1.07022	-0.172929	-0.801125
-157.5	-0.146729	-0.28967	-0.263726	0.177942	-0.210801	-0.654825	-0.292944	-0.0332596	-0.02791	0.384627	0.852669	-0.11785	-1.51935	-0.993033	-0.319877	-0.773254
-157	-0.114507	0.0312046	-0.140986	0.224434	-0.281292	-0.720537	-0.383322	-0.0100348	-0.0852307	0.170396	0.901008	-0.257264	-1.5244	-0.976543	-0.285034	-0.815245
-156.5	-0.143463	0.337826	-0.253283	0.249435	-0.272439	-0.779408	-0.523131	0.0176197	-0.0819443	0.174699	1.17965	-0.291684	-1.29177	-0.929867	-0.237713	-0.667811
-156	-0.0654194	0.631373	-0.242867	0.215379	-0.443668	-0.78845	-0.696151	0.0215969	-0.0354261	0.377387	1.08313	-0.211568	-1.29786	-0.991473	-0.202546	-0.612763
-155.5	-0.22365	0.702552	-0.307027	0.216061	-0.591782	-0.683712	-0.802439	0.00567283	-0.0578852	0.421367	1.13851	-0.158639	-1.44612	-1.01667	-0.0438018	-0.661695
-155	-0.220901	0.495878	-0.300291	0.249082	-0.531404	-0.615932	-0.649037	0.158925	-0.160591	0.413338	1.05226	-0.0642162	-1.61062	-0.954817	0.0260674	-0.705895
-154.5	-0.24393	0.225665	-0.333643	0.458716	-0.519621	-0.525865	-0.600918	0.0895074	-0.032467	0.394449	1.05708	-0.000610618	-1.59191	-0.922055	0.00147614	-0.706693
-154	-0.292015	0.132974	-0.334064	0.287897	-0.510987	-0.591646	-0.658459	-0.00913427	0.058063	0.283117	1.10553	0.027702	-1.46444	-0.915246	-0.0176396	-0.846373
-153.5	-0.16263	0.0901606	-0.339533	0.253223	-0.494353	-0.653664	-0.60784	0.0658726	-0.0163606	-0.0893493	1.05817	-0.0572139	-1.44081	-1.06081	0.0402023	-0.894845
-153	-0.149699	-0.334475	-0.159835	0.363201	-0.609094	-0.6474	-0.58534	-0.139141	-0.229564	-0.225403	1.02279	-0.0137142	-1.27817	-1.19723	-0.0455337	-0.838355
-152.5	-0.165854	-0.516153	-0.165911	0.392501	-0.654217	-0.708425	-0.612436	-0.111845	-0.1725	-0.00865702	0.988794	-0.0499182	-1.05939	-1.26625	-0.0354779	-0.929395
-152	-0.16396	-0.195489	-0.14012	0.357437	-0.887334	-0.718318	-0.671454	0.0407511	-0.148513	0.24225	1.14343	-0.0920831	-1.03806	-1.25497	-0.0419879	-0.830989
-151.5	-0.105558	0.440872	-0.196061	0.349734	-0.828628	-0.719584	-0.645823	0.0392023	-0.0957678	0.360069	1.17984	-0.130551	-1.17025	-1.09429	-0.0973296	-0.771295
-151	-0.159104	0.781626	-0.301643	0.249869	-0.8174	-0.73627	-0.558021	-0.0351014	-0.0627434	0.287646	1.01862	-0.133673	-1.37559	-0.972271	-0.0733803	-0.772642
-150.5	-0.0920797	0.970142	-0.355323	0.282655	-0.717129	-0.623868	-0.401316	-0.178796	0.00838104	0.294159	0.816379	-0.120136	-1.45448	-1.01573	-0.226935	-0.719792
-150	-0.136652	0.86202	-0.279778	0.293449	-0.622354	-0.541958	-0.395236	-0.0899204	0.0561714	0.308923	0.697562	-0.104875	-1.38373	-1.15269	-0.311277	-0.715443
-149.5	-0.167834	0.869501	-0.355018	0.29106	-0.622631	-0.456315	-0.408733	-0.168127	-0.0190182	0.377643	0.597721	0.0476018	-1.48431	-1.06273	-0.167162	-0.743123
-149	-0.261852	0.820301	-0.359122	0.225249	-0.702902	-0.548407	-0.324001	-0.226434	-0.00740171	0.531817	0.629698	-0.0100394	-1.6447	-1.13636	-0.0612352	-0.689694
-148.5	-0.321742	0.455676	-0.303923	0.0996329	-0.86368	-0.544577	-0.411622	-0.275836	-0.0699609	0.610525	0.433954	-0.0983013	-1.75268	-1.23294	0.0205849	-0.726268
-148	-0.350626	-0.134295	-0.35106	0.0785747	-0.89802	-0.694681	-0.451838	-0.269763	-0.0425665	0.593836	0.560893	-0.154371	-1.78085	-1.20687	0.0783979	-0.749179
-147.5	-0.411281	-0.150381	-0.261111	0.131341	-0.877317	-0.67314	-0.398308	-0.539018	-0.11685	0.418809	0.662051	-0.161236	-1.79414	-1.31686	0.0561926	-0.650519
-147	-0.360267	0.271911	-0.177724	0.0682918	-0.980021	-0.501644	-0.224449	-0.41373	-0.155981	0.305252	0.779648	-0.241475	-1.75607	-1.19427	0.0697923	-0.617695
-146.5	-0.471184	0.299148	-0.177333	0.146668	-0.949409	-0.47422	-0.0359269	-0.34348	-0.0703594	0.107676	0.874108	-0.230255	-1.80459	-1.23201	0.0595414	-0.610849
-146	-0.413404	-0.0262953	-0.247854	0.088567	-1.03232	-0.653124	-0.0167982	-0.384134	-0.0934687	0.0592945	0.910021	-0.158451	-1.8034	-1.1927	0.0321541	-0.574399
-145.5	-0.494208	-0.284454	-0.252513	0.0556856	-1.03598	-0.613532	-0.0263516	-0.391278	-0.1883	0.135745	0.722604	-0.315776	-1.80615	-1.28141	0.0128927	-0.626705
-145	-0.572154	-0.603888	-0.256513	0.152451	-1.05124	-0.559921	0.135934	-0.483096	-0.0978543	-0.0174402	0.763983	-0.306567	-1.926	-1.24108	-0.0160254	-0.650719
-144.5	-0.452274	-0.6274	-0.423021	0.0604295	-1.02819	-0.657384	0.0160782	-0.486231	-0.0395624	0.0972398	0.878818	-0.410198	-1.85606	-1.28396	0.040564	-0.579504
-144	-0.406296	-0.890409	-0.513592	-0.036666	-1.1108	-0.567524	-0.0287948	-0.391043	-0.207035	0.0139018	0.936702	-0.36619	-1.80757	-1.0637	0.0615144	-0.572352
-143.5	-0.300941	-0.847163	-0.512031	-0.102125	-1.331	-0.522371	-0.186069	-0.402498	-0.216764	-0.0640364	0.847849	-0.430758	-1.86348	-1.10602	-0.0140971	-0.662801
-143	-0.536561	-0.814817	-0.354141	-0.221924	-1.19647	-0.567691	-0.0615432	-0.18585	-0.135076	-0.0428821	0.755452	-0.496092	-1.82901	-1.07281	0.150629	-0.682947
-142.5	-0.753093	-0.942264	-0.401296	-0.346179	-1.12935	-0.59555	0.0100692	-0.180705	-0.232786	-0.207242	0.664743	-0.5593	-1.96531	-1.02083	0.196623	-0.598707
-142	-0.627255	-0.985696	-0.474245	-0.324013	-1.18191	-0.545972	-0.0228407	-0.0575118	-0.125316	-0.30895	0.655808	-0.613835	-1.96346	-0.897432	0.160666	-0.674253
-141.5	-0.673675	-0.896927	-0.428064	-0.418625	-1.11977	-0.621126	-0.115755	0.0913234	-0.0964008	-0.174373	0.645024	-0.631748	-2.00601	-1.11967	0.0173398	-0.61226
-141	-0.667694	-1.0198	-0.398563	-0.405366	-1.0367	-0.728611	-0.233767	-0.262972	-0.119694	-0.0629047	0.615861	-0.650371	-2.16347	-1.23441	0.0644403	-0.6966
-140.5	-0.727477	-1.09678	-0.313217	-0.48254	-1.04366	-0.789566	-0.191052	-0.298044	-0.153773	0.261941	0.598895	-0.615147	-2.22034	-1.24503	0.109887	-0.760626
-140	-0.788474	-0.818091	-0.407335	-0.58373	-1.00564	-0.676804	-0.340292	-0.370407	-0.266904	0.39525	0.537206	-0.618679	-2.10757	-1.13052	0.0246365	-0.860257
-139.5	-0.849645	-0.335884	-0.393417	-0.452116	-0.938254	-0.658093	-0.538697	-0.416098	-0.257825	0.496247	0.657239	-0.470643	-2.16147	-1.10747	0.00829834	-1.08219
-139	-0.948053	0.0266502	-0.370921	-0.555675	-0.872742	-0.644198	-0.633894	-0.431376	-0.268314	0.385936	0.797205	-0.494366	-2.23643	-0.96079	-0.0317703	-1.03166
-138.5	-0.833978	0.0102524	-0.482813	-0.582348	-0.918055	-0.604894	-0.570715	-0.424793	-0.346876	0.292719	0.616349	-0.567402	-2.23232	-0.89194	-0.0373819	-1.02132
-138	-0.779116	-0.00560305	-0.540981	-0.572287	-1.03381	-0.644878	-0.543243	-0.449574	-0.328698	0.297417	0.664292	-0.643978	-2.33277	-0.862366	-0.0159877	-1.06875
-137.5	-0.878271	0.0959757	-0.586042	-0.54461	-1.05527	-0.731716	-0.626446	-0.35183	-0.264127	0.233809	0.585135	-0.671002	-2.30611	-0.812478	-0.0953347	-1.05927
-137	-0.955798	-0.0222716	-0.657422	-0.496873	-1.30029	-0.810589	-0.68075	-0.382292	-0.183927	0.248586	0.635283	-0.720074	-2.37449	-0.984438	-0.146016	-1.0688
-136.5	-0.9777	0.0571346	-0.66667	-0.494704	-1.31676	-0.876611	-0.785384	-0.426055	-0.136911	0.171089	0.67436	-0.715913	-2.42039	-1.03947	-0.0520363	-1.00938
-136	-0.919653	0.136304	-0.651525	-0.441657	-1.24561	-0.784656	-0.887269	-0.383728	-0.259321	0.142238	0.702595	-0.845357	-2.50307	-0.970466	-0.293645	-1.06977
-135.5	-0.826474	-0.09021	-0.585922	-0.523728	-1.24156	-0.755954	-0.97627	-0.479032	-0.306875	0.162653	0.750583	-0.86137	-2.25018	-0.939613	-0.279056	-0.913857
-135	-0.85305	-0.328814	-0.669072	-0.52055	-1.14164	-0.763471	-0.910367	-0.468016	-0.213726	0.116844	0.811151	-0.902448	-2.18769	-0.913066	-0.210945	-0.827446
-134.5	-0.825798	-0.655444	-0.620849	-0.469413	-1.06832	-0.714813	-0.895255	-0.399777	-0.32051	0.0666517	0.688932	-0.838442	-2.13671	-0.996386	-0.273264	-0.89623
-134	-0.833203	-0.546558	-0.612457	-0.447222	-1.06181	-0.790899	-0.885762	-0.343869	-0.273421	0.0531044	0.587216	-0.846431	-2.27101	-1.12927	-0.362398	-1.04644
-133.5	-0.959308	-0.41948	-0.579593	-0.557381	-1.13782	-0.723852	-0.887078	-0.250498	-0.30845	-0.0827644	0.549041	-0.823056	-2.14243	-1.08937	-0.472998	-1.0845
-133	-0.993358	-0.442127	-0.670426	-0.56984	-1.02426	-0.714868	-0.859592	-0.456426	-0.379794	-0.374396	0.331127	-0.873826	-2.21816	-1.24579	-0.396639	-0.999743
-132.5	-1.03556	-0.502659	-0.649525	-0.409417	-0.952784	-0.771767	-0.880504	-0.545774	-0.318294	-0.26754	0.389644	-0.836239	-2.35845	-1.35391	-0.347309	-0.981494
-132	-1.00013	-0.448994	-0.808517	-0.460316	-0.998346	-0.824952	-0.999045	-0.493124	-0.326599	-0.0210193	0.425217	-0.797477	-2.33415	-1.27076	-0.349509	-0.961378
-131.5	-1.06134	-0.547029	-0.831724	-0.466117	-0.945408	-0.762655	-0.865354	-0.428621	-0.243508	0.368491	0.292478	-0.889687	-2.41625	-1.07138	-0.456718	-0.933837
-131	-1.16096	-0.724596	-0.82703	-0.528956	-0.865818	-0.84319	-0.821092	-0.456412	-0.223296	0.544322	0.0350789	-0.900033	-2.30241	-0.986755	-0.43577	-0.883321
-130.5	-1.21549	-0.940046	-0.72818	-0.6154	-1.08121	-0.800457	-0.654357	-0.584468	-0.156573	0.475249	0.0198047	-0.864417	-2.20288	-1.13291	-0.317617	-0.873051
-130	-1.07517	-0.809068	-0.659697	-0.494532	-1.24989	-0.917255	-0.625071	-0.458773	-0.0941975	0.303794	-0.00252482	-0.942825	-2.17159	-1.28575	-0.305553	-0.883213
-129.5	-1.04221	-0.630093	-0.738264	-0.440881	-1.18918	-0.884597	-0.689058	-0.455118	-0.070378	0.151007	0.0532782	-0.881534	-2.16281	-1.31776	-0.221502	-0.900165
-129	-1.06212	-0.239957	-0.812963	-0.510189	-1.17946	-1.0147	-0.616958	-0.514953	-0.289055	-0.0296705	0.0948255	-0.862188	-2.32385	-1.36724	-0.121791	-0.810969
-128.5	-0.965338	-0.0174997	-0.827764	-0.449825	-1.09503	-1.05101	-0.65116	-0.489606	-0.16976	-0.123003	0.0953753	-0.829597	-2.36257	-1.54919	-0.0955425	-0.708427
-128	-1.00309	-0.231469	-0.80017	-0.583059	-1.14511	-1.08232	-0.635777	-0.522253	-0.135367	-0.144245	0.29918	-0.800056	-2.25922	-1.60651	-0.0820329	-0.719933
-127.5	-1.09945	-0.36525	-0.810411	-0.709114	-1.10241	-1.16233	-0.622042	-0.546852	-0.264559	-0.0832366	0.379856	-0.795539	-2.1518	-1.623	-0.00507748	-0.789877
-127	-1.11329	-0.324069	-0.850503	-0.705848	-1.13179	-1.02477	-0.604864	-0.593839	-0.33372	-0.0155341	0.519352	-0.909818	-1.90438	-1.66932	-0.0998795	-0.904857
-126.5	-1.13328	-0.49423	-0.76322	-0.678592	-1.05798	-0.985198	-0.563843	-0.596105	-0.229876	-0.0744256	0.456175	-0.974635	-1.79508	-1.52154	-0.217266	-0.849599
-126	-1.19292	-0.596913	-0.852894	-0.653594	-1.13807	-1.23189	-0.568423	-0.496861	-0.141994	-0.0989747	0.396689	-0.970113	-1.93235	-1.4514	-0.313081	-0.87643
-125.5	-1.21414	-0.556516	-0.87841	-0.796662	-1.06509	-1.22448	-0.568095	-0.480632	-0.336319	-0.0465735	0.246483	-1.02298	-2.06473	-1.4441	-0.429372	-0.886361
-125	-1.26089	-0.649941	-0.847499	-0.885807	-1.08131	-1.1908	-0.524136	-0.577267	-0.31827	0.136681	0.27239	-1.0551	-2.21104	-1.4771	-0.530814	-0.981528
-124.5	-1.27023	-0.522328	-0.865231	-0.986916	-1.13401	-1.32716	-0.480557	-0.602488	-0.211434	0.219362	0.578424	-1.04243	-2.17791	-1.41085	-0.736006	-0.924681
-124	-1.26662	-0.44925	-0.761757	-1.06523	-1.11108	-1.28159	-0.378734	-0.498565	-0.272768	0.299188	0.530451	-1.12463	-1.97559	-1.35896	-0.705445	-0.865109
-123.5	-1.36564	-0.451343	-0.715857	-1.11821	-1.19203	-1.29917	-0.474541	-0.585885	-0.438665	0.244366	0.475247	-1.15021	-2.00098	-1.3444	-0.712324	-0.944333
-123	-1.33481	-0.312202	-0.605143	-1.17994	-1.03829	-1.28924	-0.463861	-0.433689	-0.304439	0.16124	0.522036	-1.14592	-2.20207	-1.38773	-0.691249	-0.934248
-122.5	-1.24842	0.00224945	-0.740329	-1.0809	-1.05507	-1.30612	-0.502578	-0.301756	-0.316051	0.0405452	0.456351	-1.1705	-2.18815	-1.18988	-0.704598	-1.04304
-122	-1.24889	0.064317	-0.740563	-1.20437	-1.10121	-1.22914	-0.457766	-0.363154	-0.365102	-0.0403131	0.111181	-1.33748	-1.9466	-1.29551	-0.549422	-1.07119
-121.5	-1.2802	0.189056	-0.677598	-1.21297	-0.995388	-1.21206	-0.429096	-0.393586	-0.490796	-0.174085	0.0167513	-1.28266	-1.82852	-1.36509	-0.516537	-1.03154
-121	-1.42958	-0.0136028	-0.72451	-1.21923	-1.02663	-1.1077	-0.321952	-0.358326	-0.519811	-0.20357	-0.0247266	-1.23558	-1.90496	-1.52152	-0.498399	-1.11888
-120.5	-1.46173	-0.112011	-0.680472	-1.26345	-1.05327	-1.23281	-0.203567	-0.306857	-0.617145	-0.185951	-0.0575922	-1.17458	-1.97565	-1.3995	-0.503085	-0.995841
-120	-1.61168	-0.289387	-0.757087	-1.33802	-1.074	-1.18351	-0.328566	-0.466316	-0.637687	-0.128799	0.107166	-1.22235	-1.94085	-1.30728	-0.590518	-0.999216
-119.5	-1.65061	-0.180921	-0.75381	-1.43331	-1.11274	-1.16234	-0.456818	-0.316182	-0.670569	-0.115109	0.207944	-1.22576	-1.95571	-1.38352	-0.602248	-1.17151
-119	-1.60057	-0.221481	-0.855905	-1.49271	-1.1509	-1.07304	-0.639122	-0.232048	-0.701425	-0.175214	0.235345	-1.1465	-1.9342	-1.40977	-0.409508	-1.14554
-118.5	-1.50904	-0.403632	-0.968381	-1.42326	-1.05063	-1.01737	-0.75625	-0.110802	-0.712576	-0.104755	0.227847	-1.15808	-1.8052	-1.30551	-0.45741	-1.20106
-118	-1.42333	-0.492924	-1.111	-1.25365	-1.10972	-1.08452	-0.735059	-0.161002	-0.786826	-0.0436843	-0.00165015	-1.27053	-1.67027	-1.23444	-0.460333	-1.31868
-117.5	-1.50048	-0.59269	-1.1601	-1.241	-1.06355	-1.05893	-0.860586	-0.149173	-0.756394	-0.0133339	-0.0178492	-1.34448	-1.85328	-1.11203	-0.448188	-1.27022
-117	-1.44981	-0.301966	-1.14086	-1.26959	-1.00684	-1.10201	-0.909468	-0.177122	-0.6243	0.133948	0.0158911	-1.45767	-1.97306	-1.32917	-0.445987	-1.21421
-116.5	-1.44234	-0.143287	-1.09138	-1.28941	-1.01727	-1.02165	-0.976246	-0.28433	-0.558112	0.0225209	0.0482098	-1.43159	-1.84063	-1.21156	-0.489679	-1.18549
-116	-1.37034	-0.263315	-1.05431	-1.22423	-0.881343	-0.94526	-0.938938	-0.164038	-0.718082	-0.0356718	0.212379	-1.34226	-1.86257	-1.22698	-0.489001	-1.2028
-115.5	-1.44629	-0.465898	-0.966132	-1.16714	-0.85891	-0.988599	-0.772099	-0.345697	-0.738883	-0.12572	0.205713	-1.31856	-1.94458	-1.13999	-0.472766	-1.16757
-115	-1.41079	-0.810981	-0.970323	-1.17238	-0.897082	-1.08571	-0.66427	-0.150935	-0.583814	-0.240047	0.131729	-1.30331	-2.06943	-1.1217	-0.489244	-1.25828
-114.5	-1.39929	-0.98772	-1.15734	-1.17091	-0.878609	-1.04678	-0.427032	-0.058172	-0.658722	-0.282801	0.0538398	-1.18988	-2.01314	-1.33266	-0.497011	-1.19983
-114	-1.35512	-0.88904	-1.13766	-1.11147	-0.984327	-0.994399	-0.376511	0.0193814	-0.648442	-0.327479	0.187746	-1.25288	-1.86972	-1.37394	-0.458452	-1.25106
-113.5	-1.3853	-0.675724	-1.03838	-1.04036	-1.03863	-0.948587	-0.351861	0.172194	-0.578739	-0.382818	0.365115	-1.22877	-1.78882	-1.41721	-0.320131	-1.2663
-113	-1.55291	-0.57985	-0.986888	-0.970574	-1.01027	-0.865055	-0.203208	0.021261	-0.560963	-0.384832	0.447603	-1.38808	-1.7679	-1.42525	-0.204119	-1.25174
-112.5	-1.61549	-0.435261	-1.04324	-0.830151	-0.964449	-0.809012	-0.262271	-0.141809	-0.593388	-0.252013	0.574341	-1.40968	-1.73595	-1.5912	-0.263924	-1.2404
-112	-1.59628	-0.49272	-1.12609	-0.7467	-0.958791	-0.870983	-0.387869	-0.131205	-0.666845	-0.151075	0.689297	-1.33375	-1.74078	-1.73401	-0.327731	-1.19574
-111.5	-1.51406	-0.614731	-1.10455	-0.692718	-0.763421	-0.905015	-0.237463	-0.225539	-0.680505	-0.239017	0.591304	-1.26469	-1.68021	-1.45762	-0.386103	-1.14671
-111	-1.58117	-0.818379	-1.07556	-0.838841	-0.819595	-0.961244	-0.136836	-0.203803	-0.635036	-0.246469	0.369184	-1.18536	-1.56305	-1.3844	-0.410783	-1.17396
-110.5	-1.59523	-1.13994	-1.10655	-0.688504	-0.898954	-0.826174	-8.46282e-05	-0.158305	-0.632009	-0.121768	0.251309	-1.34073	-1.45925	-1.41919	-0.469895	-1.04784
-110	-1.57794	-1.16291	-0.96596	-0.62448	-0.991657	-0.806862	0.0351736	-0.0672819	-0.544272	-0.0120765	0.107471	-1.29186	-1.53808	-1.47456	-0.490751	-1.12099
-109.5	-1.60365	-0.675232	-0.982878	-0.695923	-0.960968	-0.794546	0.0496127	-0.14851	-0.568497	0.0495349	-0.0194406	-1.48521	-1.52857	-1.54368	-0.361986	-1.18981
-109	-1.52222	-0.161322	-0.904241	-0.739779	-0.896909	-0.921027	-0.0434452	-0.0911369	-0.505761	0.0294323	-0.0785561	-1.34462	-1.37992	-1.465	-0.353209	-1.25954
-108.5	-1.59837	0.250389	-0.922119	-0.77551	-0.911516	-1.00673	-0.164081	-0.0747853	-0.618843	0.0180433	-0.077737	-1.30067	-1.41748	-1.43679	-0.433577	-1.19725
-108	-1.51853	0.322777	-1.13241	-0.821163	-1.04956	-1.01768	-0.171523	-0.0651194	-0.462516	0.0275914	-0.0292779	-1.34473	-1.53713	-1.46169	-0.389551	-1.12917
-107.5	-1.50533	0.298538	-1.10769	-0.716004	-1.0775	-0.925499	-0.208366	-0.165979	-0.566367	0.121732	0.0393719	-1.27949	-1.63069	-1.32431	-0.365811	-1.16481
-107	-1.46954	0.195635	-1.23613	-0.785523	-1.10084	-0.679929	-0.313667	-0.201057	-0.642275	0.142092	-0.0505675	-1.26759	-1.47168	-1.32928	-0.309587	-1.09913
-106.5	-1.54579	-0.115209	-1.23056	-0.681389	-1.2119	-0.624566	-0.348759	-0.343597	-0.706702	0.12373	-0.200325	-1.3139	-1.61633	-1.22569	-0.325775	-1.11818
-106	-1.61455	-0.403766	-1.12222	-0.635983	-1.19756	-0.647107	-0.210775	-0.422109	-0.677385	0.0479533	-0.0374908	-1.43131	-1.63091	-1.20652	-0.204534	-1.1532
-105.5	-1.58059	-0.567206	-1.14245	-0.717834	-1.28087	-0.643744	-0.19803	-0.350303	-0.754024	-0.0641956	-0.0567083	-1.3704	-1.60293	-1.32514	-0.11971	-1.19281
-105	-1.68289	-0.458185	-1.16733	-0.765323	-1.24294	-0.624065	-0.419449	-0.396495	-0.709511	-0.0193244	-0.219633	-1.3068	-1.77882	-1.3303	-0.158975	-1.26555
-104.5	-1.57764	-0.233601	-1.04861	-0.665248	-1.14892	-0.680904	-0.574659	-0.427753	-0.715014	0.108216	-0.187861	-1.28629	-1.82915	-1.21897	-0.121416	-1.23736
-104	-1.58651	-0.298562	-1.06177	-0.668102	-1.10726	-0.801598	-0.586893	-0.561058	-0.673471	0.2005	-0.278684	-1.37357	-1.86459	-1.12115	-0.160901	-1.13188
-103.5	-1.6332	-0.569178	-1.05207	-0.547479	-1.1778	-0.630794	-0.688152	-0.515099	-0.795599	0.0889348	-0.190589	-1.53174	-1.87553	-1.07121	-0.0375349	-1.19754
-103	-1.61124	-0.716113	-0.954247	-0.538393	-1.1182	-0.614507	-0.716914	-0.350813	-0.6641	0.078813	-0.0744554	-1.57529	-1.85744	-1.0228	0.0890364	-1.29508
-102.5	-1.65304	-0.765887	-0.922537	-0.629142	-1.14614	-0.632608	-0.762063	-0.336796	-0.666094	0.0988774	-0.0410574	-1.56107	-1.60301	-0.96951	0.136332	-1.21098
-102	-1.84748	-0.713396	-0.849534	-0.654137	-1.14437	-0.713375	-0.675223	-0.33218	-0.622587	0.167253	-0.166062	-1.5929	-1.43974	-1.06238	-0.0303327	-1.23514
-101.5	-1.57181	-0.579363	-0.826679	-0.664141	-1.17493	-0.657074	-0.762094	-0.343757	-0.666534	0.289638	-0.224389	-1.57754	-1.3586	-1.21255	-0.0743848	-1.33604
-101	-1.64661	-0.450308	-0.948638	-0.636182	-1.3324	-0.601932	-0.813831	-0.344565	-0.800188	0.190124	-0.149406	-1.60518	-1.51212	-1.35032	-0.173731	-1.48914
-100.5	-1.62067	0.0771683	-0.990918	-0.667464	-1.3206	-0.683901	-0.946967	-0.337041	-0.791237	0.0768652	-0.114365	-1.73505	-1.49713	-1.29134	-0.250252	-1.46038
-100	-1.61321	0.499793	-0.993887	-0.475819	-1.20866	-0.619227	-0.945847	-0.341715	-0.706493	-0.0509363	0.010909	-1.57001	-1.51373	-1.27548	-0.261741	-1.44738
-99.5	-1.68756	0.701205	-1.012	-0.466813	-1.04233	-0.559027	-0.889969	-0.190688	-0.943458	-0.0666994	0.162793	-1.598	-1.5848	-1.30785	-0.349919	-1.46413
-99	-1.65136	0.655226	-0.937739	-0.450053	-1.01408	-0.382412	-0.900292	-0.229545	-0.836937	-0.0432391	0.195222	-1.58531	-1.66533	-1.33192	-0.35706	-1.39385
-98.5	-1.68873	0.737049	-0.856807	-0.441539	-1.0494	-0.42428	-0.876664	-0.321219	-0.895914	-0.0303339	0.0488583	-1.61886	-1.62688	-1.23351	-0.450322	-1.45301
-98	-1.72115	0.705552	-0.924425	-0.577574	-1.08433	-0.520989	-0.80544	-0.403367	-0.798064	0.0554836	-0.0867602	-1.66625	-1.66434	-1.10098	-0.495526	-1.57126
-97.5	-1.73252	0.3095	-1.0658	-0.541337	-1.15392	-0.504988	-0.916957	-0.260151	-0.777257	0.179705	-0.0749503	-1.62563	-1.75214	-1.05371	-0.477356	-1.59738
-97	-1.78728	-0.363497	-1.1222	-0.457264	-1.29073	-0.492104	-1.11933	-0.284107	-0.698723	0.0486795	-0.0843847	-1.65976	-1.90061	-1.08663	-0.483789	-1.53658
-96.5	-1.80782	-0.655221	-0.963977	-0.444605	-1.32216	-0.553385	-1.24249	-0.329464	-0.681095	-0.198063	-0.0737413	-1.562	-1.95695	-0.888655	-0.435254	-1.47718
-96	-1.70775	-0.833939	-0.871823	-0.53721	-1.1926	-0.683752	-1.31827	-0.57596	-0.713982	-0.257824	0.0883443	-1.6004	-1.94847	-0.859803	-0.499684	-1.51376
-95.5	-1.63737	-1.08961	-0.902133	-0.557635	-1.2267	-0.617343	-1.31267	-0.494269	-0.62933	-0.150949	0.0434541	-1.6153	-1.9138	-0.789073	-0.477537	-1.58133
-95	-1.64189	-1.07023	-1.00458	-0.495647	-1.22793	-0.56893	-1.31162	-0.339136	-0.664432	0.0154828	-0.154973	-1.54035	-2.02799	-0.959582	-0.432738	-1.70843
-94.5	-1.614	-1.07555	-1.03794	-0.360217	-1.27205	-0.609157	-1.17377	-0.254493	-0.744164	0.0539082	-0.303057	-1.5364	-1.86499	-0.929495	-0.393769	-1.60917
-94	-1.5477	-1.10105	-1.04211	-0.38011	-1.16845	-0.679008	-1.05034	-0.179201	-0.60256	-0.0481328	-0.178762	-1.54784	-1.7289	-0.938327	-0.335285	-1.63609
-93.5	-1.47803	-1.19607	-1.05134	-0.512114	-1.25915	-0.735351	-1.06846	-0.189292	-0.590976	0.0753359	-0.120608	-1.55333	-1.73714	-1.01622	-0.401628	-1.66787
-93	-1.36376	-1.29547	-0.973888	-0.596016	-1.17692	-0.752594	-1.04686	-0.299579	-0.763368	0.126985	-0.0589561	-1.55019	-1.64565	-1.0346	-0.562998	-1.63965
-92.5	-1.4381	-1.02892	-1.0311	-0.5251	-1.1146	-0.63845	-0.961903	-0.47524	-0.808233	0.175872	0.055109	-1.54769	-1.53492	-1.08522	-0.514992	-1.51854
-92	-1.55907	-0.662612	-0.944904	-0.379924	-1.14072	-0.640324	-0.983169	-0.412561	-0.767161	0.195807	0.218105	-1.52445	-1.77142	-1.08796	-0.631187	-1.41588
-91.5	-1.65563	-0.16019	-0.864777	-0.424891	-1.27647	-0.613938	-1.03727	-0.408512	-0.573806	0.12919	0.155786	-1.43854	-1.82572	-0.892523	-0.829606	-1.4395
-91	-1.57249	0.0973215	-0.858052	-0.407322	-1.31267	-0.581665	-1.03769	-0.424535	-0.578301	0.0701693	-0.0258627	-1.25552	-2.01922	-0.644982	-0.839921	-1.4904
-90.5	-1.49806	-0.0300057	-0.89825	-0.459677	-1.32083	-0.598053	-1.03564	-0.326517	-0.503921	0.209824	-0.113166	-1.31361	-1.8108	-0.833914	-0.879787	-1.49259
-90	-1.57946	-0.21948	-0.893255	-0.479269	-1.23219	-0.740989	-0.946695	-0.38653	-0.48978	0.0767062	-0.0640026	-1.30168	-1.68392	-0.83633	-0.79121	-1.42179
-89.5	-1.59235	-0.379988	-0.824179	-0.416834	-1.31471	-0.831494	-0.872266	-0.363048	-0.452815	-0.0200288	-0.254196	-1.4871	-1.88456	-0.941516	-0.754673	-1.34443
-89	-1.58484	-0.41753	-0.741686	-0.445023	-1.40072	-0.79195	-0.811427	-0.455857	-0.569219	-0.0651528	-0.360229	-1.37846	-2.08202	-1.02223	-0.73277	-1.1538
-88.5	-1.60818	-0.692369	-0.801674	-0.477186	-1.42679	-0.858735	-0.702548	-0.532445	-0.517045	-0.100899	-0.282729	-1.4549	-2.0548	-1.15152	-0.726217	-1.08684
-88	-1.63524	-0.765323	-0.918421	-0.467799	-1.25402	-0.900189	-0.668987	-0.42953	-0.439405	-0.206449	-0.10353	-1.41091	-1.88769	-1.16422	-0.572279	-1.01043
-87.5	-1.65294	-0.655855	-0.77939	-0.479853	-1.30783	-0.78437	-0.697796	-0.425359	-0.44196	-0.303536	-0.00757062	-1.36331	-1.87177	-1.0815	-0.700581	-1.02754
-87	-1.58459	-0.511743	-0.780347	-0.609963	-1.21221	-0.753369	-0.632911	-0.449466	-0.554157	-0.358386	-0.00135529	-1.30714	-1.83361	-1.077	-0.646082	-0.947987
-86.5	-1.4772	-0.484903	-0.613201	-0.62928	-1.16003	-0.804874	-0.532478	-0.273421	-0.488626	-0.18023	-0.00461629	-1.39353	-1.97629	-0.945152	-0.676191	-1.04379
-86	-1.49484	-0.373431	-0.708535	-0.629587	-1.13775	-0.94783	-0.535871	-0.172743	-0.44309	0.0196947	-0.127727	-1.38854	-2.0781	-0.845967	-0.512604	-1.05
-85.5	-1.44479	-0.380427	-0.802874	-0.704585	-1.11098	-0.780257	-0.569618	-0.221307	-0.491857	0.00267763	-0.256104	-1.4137	-2.33304	-0.867525	-0.354601	-1.08225
-85	-1.43286	-0.410157	-0.702915	-0.65793	-1.24759	-0.859883	-0.589497	-0.416376	-0.531993	0.0293716	-0.20421	-1.42611	-2.39333	-0.984447	-0.370418	-0.890565
-84.5	-1.52937	-0.450049	-0.633703	-0.696623	-1.20023	-0.913447	-0.769753	-0.517381	-0.421756	0.0120221	0.137554	-1.39657	-2.44314	-0.92061	-0.261205	-0.970658
-84	-1.53032	-0.580019	-0.520612	-0.78455	-1.16385	-0.977349	-0.874816	-0.573362	-0.45011	0.0165804	0.254415	-1.3312	-2.41017	-0.94746	-0.23645	-0.928577
-83.5	-1.46683	-0.844601	-0.560956	-0.784358	-1.19452	-0.903578	-0.891425	-0.671186	-0.529869	-0.112017	0.0358262	-1.34902	-2.44305	-0.764938	-0.29987	-0.886612
-83	-1.52847	-0.952815	-0.683592	-0.877089	-1.14278	-0.974757	-0.985194	-0.541094	-0.405927	-0.190434	-0.141094	-1.25965	-2.14939	-0.830781	-0.410544	-0.955885
-82.5	-1.52858	-0.779815	-0.746095	-0.90064	-1.04208	-1.01547	-0.912399	-0.478378	-0.426334	-0.121709	-0.197124	-1.40168	-1.97238	-0.849983	-0.428535	-0.899888
-82	-1.3403	-0.427285	-0.640438	-0.858694	-0.953326	-0.914912	-0.631075	-0.500636	-0.413101	-0.117093	-0.434485	-1.48504	-2.09472	-0.914906	-0.461446	-0.888135
-81.5	-1.27428	-0.292671	-0.564843	-0.824882	-0.995121	-0.973331	-0.462549	-0.595105	-0.34256	0.140872	-0.249723	-1.52436	-2.34199	-1.05129	-0.344496	-0.975964
-81	-1.17404	-0.587931	-0.468107	-0.930442	-1.09863	-1.06557	-0.502277	-0.623292	-0.442179	0.170603	-0.221216	-1.44858	-2.50918	-1.18424	-0.229608	-1.02268
-80.5	-1.16859	-0.619325	-0.477133	-0.951807	-1.25626	-1.09567	-0.426673	-0.43506	-0.447242	0.119952	-0.0939609	-1.56024	-2.72037	-1.10895	-0.37207	-0.983361
-80	-1.31585	-0.515938	-0.541132	-0.984674	-1.14827	-1.01347	-0.480472	-0.665009	-0.516359	0.0585486	-0.0150724	-1.36442	-2.65701	-1.0533	-0.471471	-0.941788
-79.5	-1.22471	-0.485968	-0.453169	-1.00764	-1.06968	-1.10044	-0.535141	-0.535635	-0.650565	-0.00408511	0.0864517	-1.46749	-2.66516	-1.00371	-0.48501	-0.905114
-79	-1.17241	-0.459919	-0.480537	-1.07718	-1.08725	-1.07192	-0.712208	-0.489222	-0.591149	-0.104938	-0.00340584	-1.33385	-2.6548	-0.917653	-0.443044	-0.929229
-78.5	-1.01033	-0.638959	-0.460589	-1.23519	-1.03115	-0.862559	-0.753147	-0.694317	-0.603134	-0.146579	0.107448	-1.51863	-2.47619	-0.768061	-0.482363	-0.952142
-78	-0.999137	-0.60009	-0.53125	-1.17453	-1.06109	-0.833915	-0.74375	-0.677836	-0.545179	-0.101453	0.160596	-1.46723	-2.39479	-0.719341	-0.570869	-1.00577
-77.5	-1.09373	-0.706035	-0.52231	-1.13681	-1.16806	-1.01373	-0.608054	-0.645208	-0.589586	-0.0327489	0.112963	-1.38733	-2.51695	-0.808207	-0.613784	-0.903367
-77	-1.11575	-0.989349	-0.659411	-1.20015	-1.24024	-0.989453	-0.665025	-0.650246	-0.551238	0.0580841	0.107255	-1.34246	-2.34812	-0.877358	-0.735643	-0.906664
-76.5	-1.09355	-0.7684	-0.615884	-1.26194	-1.16916	-1.02091	-0.753771	-0.584215	-0.450939	0.0601283	0.11139	-1.23923	-2.18429	-0.870619	-0.694764	-0.999142
-76	-1.06345	-0.605359	-0.598248	-1.14988	-1.20607	-1.0261	-0.770799	-0.548332	-0.511728	-0.0843671	-0.0121085	-1.1327	-2.1794	-0.978901	-0.641387	-0.911124
-75.5	-0.889125	-0.501652	-0.643805	-1.07067	-1.18224	-1.0294	-0.798978	-0.558931	-0.557628	-0.182646	-0.0901561	-1.23365	-2.35732	-0.900283	-0.436113	-0.745572
-75	-1.02211	-0.579992	-0.571444	-1.02987	-1.20768	-1.05235	-0.838279	-0.431695	-0.5128	-0.392172	-0.164292	-1.16801	-2.42247	-0.874025	-0.374424	-0.784399
-74.5	-0.991913	-0.682624	-0.505096	-1.08776	-1.00346	-0.944534	-0.71176	-0.348442	-0.573461	-0.557448	-0.208292	-1.08844	-2.27319	-0.876002	-0.374397	-0.730285
-74	-0.909864	-0.559345	-0.43812	-1.09596	-0.909091	-0.993291	-0.574893	-0.460292	-0.397458	-0.595854	-0.155229	-1.25705	-2.18651	-0.805919	-0.332491	-0.84933
-73.5	-0.983649	-0.407207	-0.602307	-1.09526	-0.826113	-0.964799	-0.432853	-0.376637	-0.473342	-0.412031	-0.0864356	-1.15379	-2.20871	-0.941817	-0.298617	-0.683291
-73	-1.06911	-0.293194	-0.591467	-0.979509	-0.935314	-0.910475	-0.397406	-0.314548	-0.455937	-0.300606	-0.256757	-1.1268	-2.09034	-1.06999	-0.390259	-0.66507
-72.5	-1.11627	-0.484045	-0.562799	-0.944075	-1.06783	-0.836721	-0.524212	-0.306701	-0.393897	-0.497914	-0.117131	-1.13867	-2.25401	-1.32537	-0.447731	-0.675582
-72	-1.09425	-0.732218	-0.554179	-0.87477	-1.07172	-0.876199	-0.629809	-0.338456	-0.404418	-0.476685	0.143127	-1.03392	-2.52966	-1.14075	-0.580814	-0.570791
-71.5	-0.939535	-0.66717	-0.678164	-0.865793	-0.919312	-0.822178	-0.702961	-0.338944	-0.385258	-0.251497	0.109658	-0.917825	-2.71015	-1.02789	-0.658184	-0.648195
-71	-0.841145	-0.563689	-0.634672	-0.962711	-0.922395	-0.882469	-0.607752	-0.164399	-0.41162	-0.298054	-0.0298584	-0.987648	-2.79596	-0.868564	-0.713183	-0.61386
-70.5	-0.814702	-0.412522	-0.469113	-0.972809	-0.949442	-0.822744	-0.648743	-0.271773	-0.392134	-0.374803	-0.0189407	-1.00546	-2.64675	-0.906531	-0.539524	-0.560137
-70	-0.838959	-0.427511	-0.584753	-0.932461	-0.844743	-0.886696	-0.632632	-0.182189	-0.344632	-0.29661	-0.0250915	-0.87686	-2.6602	-1.00866	-0.630325	-0.521107
-69.5	-0.848007	-0.489927	-0.508193	-0.94341	-0.823592	-0.933574	-0.586606	-0.317439	-0.432092	-0.223545	-0.0592766	-0.881029	-2.61707	-1.09213	-0.491516	-0.518148
-69	-0.826437	-0.270271	-0.555144	-0.977982	-0.924271	-1.00076	-0.5906	-0.272924	-0.490559	-0.27744	0.175423	-0.926895	-2.55048	-1.03909	-0.411729	-0.579915
-68.5	-0.88659	-0.457335	-0.584118	-0.981106	-1.05335	-0.917668	-0.598134	-0.24899	-0.378611	-0.575339	0.279826	-0.980884	-2.39146	-1.15337	-0.497796	-0.560093
-68	-0.763525	-0.732282	-0.547691	-1.05953	-1.15638	-0.92846	-0.671756	-0.3778	-0.417878	-0.747508	0.280657	-0.896603	-2.45867	-1.19418	-0.303333	-0.500387
-67.5	-0.739162	-0.684156	-0.507453	-1.08984	-1.17892	-0.933856	-0.73592	-0.451088	-0.54942	-0.674715	0.228913	-0.868816	-2.49792	-1.16094	-0.222081	-0.479515
-67	-0.784538	-0.574764	-0.303092	-1.04698	-1.22094	-0.881253	-0.622269	-0.406316	-0.594508	-0.529792	0.106299	-0.786578	-2.4854	-1.07272	-0.247804	-0.434777
-66.5	-0.894297	-0.571376	-0.365124	-1.07313	-1.30658	-0.801605	-0.539883	-0.305888	-0.530174	-0.447669	0.162559	-0.857615	-2.63839	-1.21017	-0.142996	-0.490937
-66	-0.97014	-0.431461	-0.411253	-1.17625	-1.20413	-0.834006	-0.353035	-0.317789	-0.56101	-0.2436	0.0552409	-0.883416	-2.38646	-1.12469	-0.143055	-0.467226
-65.5	-1.15007	-0.178946	-0.615724	-1.35252	-1.16284	-0.909386	-0.285776	-0.303216	-0.57566	-0.300445	0.0179044	-0.893984	-2.26688	-1.22727	-0.180743	-0.470895
-65	-1.10974	-0.126911	-0.791445	-1.36194	-1.11157	-0.806648	-0.256259	-0.242344	-0.440169	-0.261687	0.0997598	-0.914979	-2.1715	-1.25584	-0.21576	-0.441722
-64.5	-1.04496	0.00775537	-0.73674	-1.32028	-1.11868	-0.837911	-0.364712	-0.356114	-0.548396	-0.330336	0.173526	-0.776688	-2.34583	-1.15375	-0.0500806	-0.392565
-64	-0.987557	-0.272489	-0.733413	-1.33466	-1.09165	-0.898774	-0.578699	-0.232666	-0.532687	-0.207319	0.124839	-0.943187	-2.44162	-1.13856	-0.00266319	-0.33218
-63.5	-1.09185	-0.291525	-0.752652	-1.39958	-1.02154	-0.958335	-0.717049	-0.40493	-0.611453	-0.339557	-0.0576269	-0.86656	-2.54779	-1.03769	-0.189643	-0.324111
-63	-1.11425	-0.291862	-0.699692	-1.4517	-0.976564	-0.971199	-0.692994	-0.240655	-0.612013	-0.377499	0.102088	-0.889558	-2.6546	-0.949552	-0.323976	-0.462349
-62.5	-1.24785	-0.440189	-0.695875	-1.5834	-1.03237	-0.929725	-0.695879	-0.264474	-0.487988	-0.325038	0.143008	-0.823493	-2.64812	-0.844128	-0.223693	-0.46635
-62	-1.24369	-0.286229	-0.565882	-1.63793	-1.06087	-1.0166	-0.625627	-0.213353	-0.555271	-0.462607	0.00444392	-0.848626	-2.61641	-0.838524	-0.189079	-0.52088
-61.5	-1.23624	-0.259526	-0.610115	-1.4406	-1.07254	-1.00607	-0.844183	-0.266914	-0.585599	-0.508811	0.217849	-0.871764	-2.5529	-1.03732	-0.20134	-0.460549
-61	-1.19511	-0.188172	-0.672378	-1.41278	-1.19215	-0.990545	-0.998675	-0.285109	-0.670874	-0.596577	0.274734	-0.983179	-2.68927	-1.17369	-0.457907	-0.582629
-60.5	-1.18329	-0.0281084	-0.627944	-1.48555	-1.18164	-1.01669	-0.925409	-0.270013	-0.709792	-0.632688	0.275898	-1.0509	-2.54664	-1.04633	-0.507313	-0.681288
-60	-1.16671	0.182675	-0.658827	-1.56684	-1.02233	-1.03856	-1.02479	-0.437863	-0.829366	-0.650077	0.333691	-0.981454	-2.40161	-1.1152	-0.490284	-0.73506
-59.5	-1.29373	0.145229	-0.619113	-1.52335	-0.950378	-1.13169	-1.15324	-0.393699	-0.770715	-0.646746	0.312116	-0.880129	-2.42333	-1.11697	-0.614277	-0.737801
-59	-1.18299	-0.092699	-0.577467	-1.47368	-0.970371	-1.0168	-1.2184	-0.413872	-0.686282	-0.773138	0.249987	-0.897903	-2.40768	-1.02879	-0.649225	-0.723602
-58.5	-1.21287	-0.179078	-0.653922	-1.53765	-0.914574	-0.922711	-1.14277	-0.36895	-0.605425	-0.822258	0.212481	-0.945968	-2.52128	-0.972369	-0.674101	-0.745831
-58	-1.26626	-0.172571	-0.682061	-1.49249	-1.0009	-0.804605	-1.26799	-0.514306	-0.665329	-0.59134	0.169701	-0.915565	-2.39937	-0.904379	-0.673217	-0.608097
-57.5	-1.3067	-0.400748	-0.667917	-1.60914	-1.09029	-0.88989	-1.33474	-0.534684	-0.662601	-0.536075	-0.0155494	-0.906913	-2.16196	-0.85766	-0.738727	-0.630771
-57	-1.31273	-0.716281	-0.718531	-1.39512	-1.09699	-0.881426	-1.37471	-0.532507	-0.514605	-0.60091	-0.158445	-0.926316	-2.18041	-0.864734	-0.701632	-0.707902
-56.5	-1.28714	-0.887799	-0.794989	-1.39312	-1.11527	-0.919087	-1.39979	-0.634068	-0.529864	-0.583723	0.0153836	-0.885054	-2.31793	-0.839321	-0.702878	-0.69623
-56	-1.30744	-0.82922	-0.744314	-1.23525	-1.10188	-0.976731	-1.46138	-0.592142	-0.478676	-0.454332	0.0309585	-0.846023	-2.39083	-0.792408	-0.65769	-0.826823
-55.5	-1.28639	-0.565907	-0.771581	-1.19903	-1.00219	-1.01412	-1.25773	-0.603532	-0.517666	-0.368287	0.148074	-0.818021	-2.4698	-0.628295	-0.533989	-0.777335
-55	-1.26957	-0.661185	-0.743593	-1.11229	-0.876607	-0.896313	-1.20341	-0.686864	-0.535226	-0.473547	0.200276	-0.80629	-2.27593	-0.665657	-0.592761	-0.715948
-54.5	-1.27676	-0.945804	-0.709686	-1.20278	-0.801137	-0.953884	-1.17872	-0.617027	-0.532438	-0.641899	0.271538	-0.697364	-2.28641	-0.683052	-0.662801	-0.762312
-54	-1.22978	-1.01566	-0.697234	-1.05854	-0.72021	-0.784683	-1.1638	-0.494869	-0.4708	-0.730119	0.18848	-0.689468	-1.99533	-0.74408	-0.824294	-0.855876
-53.5	-1.24258	-1.04683	-0.745179	-1.07024	-0.602834	-0.85485	-1.01577	-0.443666	-0.504557	-0.866762	0.0416146	-0.543743	-1.86555	-0.615856	-0.798054	-0.816308
-53	-1.16686	-1.07924	-0.790063	-1.11782	-0.675959	-0.847432	-1.04198	-0.7433	-0.498679	-0.836218	-0.263969	-0.680846	-1.8242	-0.794152	-0.666649	-0.732871
-52.5	-1.36847	-0.88117	-0.801426	-1.0067	-0.713598	-0.928952	-1.01345	-0.676275	-0.551311	-0.759063	-0.154124	-0.628729	-1.87396	-0.77267	-0.563462	-0.773335
-52	-1.29375	-0.539606	-0.70584	-1.06809	-0.673526	-1.02465	-1.16373	-0.574508	-0.447702	-0.68599	-0.0772362	-0.617193	-1.96373	-0.599659	-0.359035	-0.657922
-51.5	-1.24239	-0.363211	-0.677214	-1.05788	-0.823573	-1.04218	-1.15801	-0.563536	-0.527804	-0.809317	0.0117748	-0.565009	-2.12564	-0.406176	-0.407717	-0.41137
-51	-1.29592	-0.241826	-0.703286	-1.0688	-0.906137	-1.12957	-0.955931	-0.57097	-0.357834	-0.826367	-0.0615102	-0.382502	-2.37807	-0.201307	-0.42118	-0.437272
-50.5	-1.29669	-0.371405	-0.669839	-0.969579	-1.00202	-1.14179	-0.91311	-0.68328	-0.286355	-0.804677	-0.0715971	-0.483072	-2.54733	-0.156544	-0.416855	-0.347504
-50	-1.35135	-0.277823	-0.83224	-1.12521	-1.02289	-1.20536	-0.903159	-0.525956	-0.271711	-0.749305	-0.109482	-0.443349	-2.65963	-0.161543	-0.515851	-0.322238
-49.5	-1.48064	-0.110308	-0.881316	-0.948906	-1.03241	-1.17677	-1.01321	-0.594143	-0.255523	-0.81239	-0.229054	-0.366278	-2.67708	-0.20383	-0.563543	-0.333369
-49	-1.44254	-0.195935	-0.840926	-0.937007	-1.10702	-1.24943	-0.967154	-0.564697	-0.284105	-0.84591	-0.326165	-0.317091	-2.56281	-0.373369	-0.573739	-0.244506
-48.5	-1.49213	-0.185083	-0.840071	-0.985722	-1.11493	-1.27443	-0.90698	-0.506901	-0.373983	-0.69804	-0.375317	-0.307949	-2.36698	-0.564807	-0.689573	-0.274429
-48	-1.50115	-0.0576306	-0.821001	-0.972521	-0.927775	-1.18952	-1.09385	-0.489161	-0.247036	-0.584749	-0.157686	-0.294003	-2.3987	-0.661376	-0.653271	-0.353494
-47.5	-1.48031	0.00125357	-0.775117	-0.937291	-0.910595	-1.24521	-1.05757	-0.516637	-0.334481	-0.700266	-0.207048	-0.351174	-2.42914	-0.580224	-0.629014	-0.378544
-47	-1.39563	-0.035909	-0.716453	-0.931322	-0.837182	-1.18931	-1.08485	-0.593989	-0.294401	-0.771519	-0.145484	-0.162184	-2.37733	-0.568898	-0.685852	-0.374647
-46.5	-1.4376	0.0410578	-0.799315	-1.03729	-0.842429	-1.27045	-1.05054	-0.624189	-0.349832	-0.839043	-0.100708	-0.273084	-2.39693	-0.649345	-0.564336	-0.482688
-46	-1.50446	-0.237146	-0.792059	-1.01003	-0.681007	-1.30286	-0.892568	-0.650388	-0.350739	-0.862836	0.0419586	-0.262666	-2.30159	-0.589195	-0.538084	-0.419058
-45.5	-1.47179	-0.609638	-0.86644	-0.997417	-0.760339	-1.22171	-0.892233	-0.720876	-0.36595	-0.931146	-0.105503	-0.229452	-2.34391	-0.606452	-0.550627	-0.434994
-45	-1.38191	-0.849408	-0.817931	-1.06253	-0.824974	-1.31575	-0.781374	-0.775605	-0.326508	-0.900181	-0.255019	-0.283287	-2.47675	-0.591508	-0.467486	-0.476203
-44.5	-1.46841	-0.788137	-0.853911	-1.10043	-0.752122	-1.24166	-0.774796	-0.828857	-0.371199	-0.777162	-0.304581	-0.303776	-2.39183	-0.534588	-0.32457	-0.608356
-44	-1.42769	-0.91474	-0.866518	-1.10242	-0.889362	-1.30467	-0.835754	-0.898596	-0.440807	-0.710555	-0.327247	-0.345201	-2.27967	-0.551891	-0.204611	-0.471257
-43.5	-1.34533	-1.12476	-0.874893	-1.1121	-1.00926	-1.28438	-1.01384	-0.879166	-0.448542	-0.918862	-0.27526	-0.291115	-2.32903	-0.606812	-0.207576	-0.402362
-43	-1.4877	-1.15725	-0.936081	-1.12704	-1.0921	-1.32879	-1.00948	-0.606852	-0.298843	-1.18106	-0.182749	-0.242327	-2.40833	-0.554364	-0.358314	-0.458057
-42.5	-1.4681	-1.10506	-1.02084	-1.27535	-1.22415	-1.25676	-1.15788	-0.661006	-0.394381	-1.30382	-0.160798	-0.16824	-2.56626	-0.401804	-0.339501	-0.541615
-42	-1.5018	-0.701074	-0.915479	-1.32508	-1.13289	-1.20267	-1.15135	-0.6278	-0.309239	-1.29829	-0.142484	-0.284671	-2.71352	-0.47675	-0.264399	-0.65692
-41.5	-1.56124	-0.286338	-0.885679	-1.16205	-0.945949	-1.15764	-1.01112	-0.664058	-0.390507	-1.32131	0.0370536	-0.372347	-2.55163	-0.744259	-0.288962	-0.671176
-41	-1.49535	0.00805178	-0.885158	-1.18452	-0.816805	-1.26412	-0.869858	-0.661362	-0.43295	-1.28738	0.0790191	-0.290078	-2.40179	-0.818286	-0.248852	-0.57979
-40.5	-1.59048	-0.0125605	-0.866582	-1.12356	-0.676248	-1.29449	-0.930298	-0.631273	-0.370237	-1.0377	-0.145078	-0.321134	-2.31758	-0.607602	-0.271758	-0.585248
-40	-1.59904	-0.338515	-0.834097	-1.12741	-0.574157	-1.34951	-0.901112	-0.722611	-0.483336	-1.0772	-0.245622	-0.371162	-2.40947	-0.620898	-0.32973	-0.637343
-39.5	-1.6764	-0.724633	-0.976649	-0.965975	-0.535748	-1.27562	-0.781632	-0.762587	-0.418113	-1.05459	-0.252356	-0.386196	-2.65534	-0.659532	-0.404582	-0.596671
-39	-1.58408	-1.02838	-0.987117	-1.18378	-0.571371	-1.15323	-0.796957	-0.780339	-0.42922	-0.937654	-0.407339	-0.553325	-2.7565	-0.54447	-0.420392	-0.645413
-38.5	-1.58907	-1.32566	-1.00648	-1.23099	-0.59471	-1.11829	-0.898087	-0.754494	-0.448223	-0.749283	-0.516766	-0.418116	-2.78822	-0.540317	-0.543742	-0.764384
-38	-1.54899	-1.15723	-0.940291	-1.21527	-0.732659	-1.08588	-1.02432	-0.754162	-0.455715	-0.800557	-0.421296	-0.304946	-2.82527	-0.46567	-0.61499	-0.698598
-37.5	-1.49687	-1.00308	-0.940826	-1.05547	-0.869486	-1.15293	-0.952652	-0.772635	-0.451874	-0.774409	-0.326921	-0.399118	-2.61361	-0.397459	-0.579245	-0.580577
-37	-1.49173	-0.880889	-0.962946	-0.974464	-0.843617	-1.27079	-0.833602	-0.874383	-0.302759	-0.624935	-0.248976	-0.32417	-2.57796	-0.436977	-0.618012	-0.576519
-36.5	-1.58309	-0.644699	-0.961751	-1.07078	-0.889982	-1.29874	-0.831283	-0.884433	-0.302247	-0.721952	-0.257693	-0.34209	-2.44263	-0.460178	-0.646905	-0.591724
-36	-1.4228	-0.358547	-1.01433	-1.02846	-0.912208	-1.27004	-0.838033	-0.78406	-0.254691	-0.894426	-0.226865	-0.290868	-2.33438	-0.357216	-0.568318	-0.628852
-35.5	-1.32831	-0.136667	-1.11216	-0.914476	-0.893143	-1.21605	-1.00709	-0.685805	-0.228381	-0.885355	-0.203123	-0.408455	-2.20913	-0.202189	-0.483454	-0.679228
-35	-1.36059	-0.0560551	-1.05906	-0.873947	-0.895266	-1.23368	-1.08614	-0.616439	-0.144993	-0.899901	-0.0750162	-0.370203	-2.19211	-0.249147	-0.405723	-0.608229
-34.5	-1.45536	-0.361618	-1.03406	-0.914979	-1.01539	-1.16126	-1.02012	-0.501455	-0.312316	-0.753966	-0.169901	-0.376104	-2.24214	-0.253883	-0.386411	-0.658723
-34	-1.45485	-0.631535	-0.962651	-0.861137	-0.937876	-1.00017	-0.999348	-0.513845	-0.278635	-0.703588	-0.272117	-0.348667	-2.07638	-0.471123	-0.324548	-0.660895
-33.5	-1.43448	-0.757118	-1.23602	-0.864268	-0.942255	-1.0259	-1.00097	-0.49265	-0.265729	-0.780007	-0.241736	-0.298732	-2.25812	-0.508223	-0.404884	-0.68835
-33	-1.212	-0.640655	-1.29346	-0.953853	-1.0118	-1.14044	-0.97642	-0.632601	-0.208109	-0.704615	-0.380066	-0.300846	-2.22359	-0.46751	-0.196005	-0.636481
-32.5	-1.26562	-0.369378	-1.18037	-0.82418	-0.923267	-1.11643	-0.894257	-0.620152	-0.184549	-0.653288	-0.409257	-0.181489	-2.1084	-0.515697	-0.14802	-0.714855
-32	-1.36357	-0.575966	-1.11557	-0.740824	-0.795178	-1.20344	-0.844185	-0.590624	-0.245426	-0.499619	-0.188988	-0.187777	-1.9398	-0.48714	-0.253586	-0.641903
-31.5	-1.33573	-0.69998	-1.13088	-0.841958	-0.618393	-1.18275	-0.879943	-0.655273	-0.207352	-0.456126	-0.333431	-0.172168	-1.95251	-0.392431	-0.248963	-0.633274
-31	-1.31424	-0.681821	-1.12795	-0.954339	-0.394116	-1.12334	-0.845454	-0.425692	-0.102802	-0.593752	-0.363088	-0.26402	-2.23583	-0.269401	-0.303498	-0.559204
-30.5	-1.31615	-0.860824	-1.01045	-0.929447	-0.344276	-1.18758	-0.711623	-0.505361	-0.0813607	-0.715172	-0.392276	-0.20144	-2.17277	-0.29102	-0.305412	-0.45601
-30	-1.33259	-0.960122	-1.17883	-1.00264	-0.36817	-1.17534	-0.739048	-0.465892	-0.167985	-0.625681	-0.396291	-0.185334	-2.27724	-0.260291	-0.173488	-0.41896
-29.5	-1.30673	-0.89127	-1.17651	-1.03824	-0.404134	-1.22581	-0.791395	-0.371369	-0.256981	-0.482641	-0.415125	-0.118054	-2.37363	-0.228902	-0.189816	-0.426579
-29	-1.2566	-0.318765	-1.19149	-1.05387	-0.397412	-1.25752	-0.577484	-0.571138	-0.201812	-0.546239	-0.35531	-0.0772183	-2.36866	-0.251903	-0.0811813	-0.43313
-28.5	-1.2393	0.117318	-1.14219	-1.01868	-0.435635	-1.2457	-0.545452	-0.736634	-0.173343	-0.705754	-0.260793	-0.167389	-2.18152	-0.409629	-0.131045	-0.434681
-28	-1.17846	0.029321	-1.18061	-1.04389	-0.511979	-1.2403	-0.712209	-0.748632	-0.242421	-0.698567	-0.0419912	-0.0614319	-2.04362	-0.433903	-0.198973	-0.376966
-27.5	-1.2389	-0.337071	-1.08686	-1.03375	-0.475096	-1.22119	-0.687641	-0.664344	-0.318466	-0.809108	0.0705565	-0.19405	-1.85929	-0.519809	-0.0865606	-0.391356
-27	-1.2957	-0.696229	-1.03406	-1.11516	-0.359946	-1.18491	-0.696837	-0.584097	-0.430101	-0.924582	0.112453	-0.107679	-1.72249	-0.601484	-0.0460168	-0.433806
-26.5	-1.26847	-0.677129	-0.99921	-1.12205	-0.312198	-1.08943	-0.710722	-0.612487	-0.38681	-0.823777	-0.0260184	-0.174329	-1.73094	-0.565133	0.0419362	-0.573722
-26	-1.256	-0.767949	-1.13189	-1.19456	-0.295074	-1.08199	-0.646226	-0.783904	-0.320952	-0.660787	-0.0804997	-0.161476	-1.67552	-0.408506	-0.075374	-0.514376
-25.5	-1.16477	-0.780173	-1.1041	-1.16034	-0.453559	-1.12987	-0.642589	-0.701247	-0.392827	-0.433114	-0.066261	0.0108293	-1.7535	-0.339444	-0.0297818	-0.463838
-25	-1.22905	-0.742047	-1.163	-1.06659	-0.552908	-1.14406	-0.705194	-0.634533	-0.449897	-0.295641	0.062554	-0.0585019	-1.79582	-0.487185	-0.104284	-0.459598
-24.5	-1.14085	-0.6919	-1.07491	-1.16252	-0.613352	-1.14181	-0.504952	-0.647593	-0.348797	-0.164802	0.228562	-0.204949	-1.84586	-0.411531	-0.153465	-0.423897
-24	-1.22591	-0.939637	-1.18889	-1.36407	-0.58262	-1.17245	-0.544086	-0.699581	-0.473151	-0.218694	0.157824	-0.189495	-1.80542	-0.295042	-0.0291375	-0.429346
-23.5	-1.16666	-0.986077	-1.14514	-1.37296	-0.495545	-1.14429	-0.668704	-0.738736	-0.490417	-0.34607	-0.0931926	-0.228452	-1.87625	-0.357264	-0.0708141	-0.490108
-23	-1.1902	-0.823536	-1.18721	-1.41562	-0.438403	-1.17575	-0.782828	-0.798943	-0.389018	-0.482617	-0.115703	-0.255365	-1.83556	-0.346856	-0.0612112	-0.617355
-22.5	-1.16077	-0.933423	-1.20793	-1.4364	-0.419935	-1.11824	-0.807862	-0.797153	-0.440622	-0.701911	-0.268849	-0.232136	-1.77523	-0.352325	-0.0472759	-0.697464
-22	-1.13294	-1.02378	-1.20072	-1.40871	-0.25781	-1.01987	-0.667638	-0.719471	-0.344755	-0.861528	-0.578442	-0.34779	-1.79393	-0.399045	0.0250065	-0.766689
-21.5	-1.16683	-0.954454	-1.17826	-1.45605	-0.212039	-1.071	-0.42494	-0.810482	-0.400946	-0.841303	-0.733391	-0.375928	-1.75264	-0.545395	0.056976	-0.758664
-21	-1.12688	-1.00171	-1.2375	-1.48912	-0.245091	-1.18182	-0.500904	-0.849335	-0.481576	-0.658547	-0.563042	-0.530108	-1.65454	-0.585536	0.117943	-0.829273
-20.5	-1.09391	-1.08391	-1.26466	-1.48596	-0.276689	-1.1005	-0.584795	-0.781906	-0.478014	-0.420938	-0.367284	-0.414201	-1.52471	-0.579993	0.0842362	-0.770409
-20	-1.12644	-1.21973	-1.21381	-1.43987	-0.275056	-1.07736	-0.657288	-0.839267	-0.524534	-0.461077	-0.329631	-0.377973	-1.31482	-0.56247	-0.12957	-0.836285
-19.5	-1.15082	-1.2933	-1.20902	-1.45001	-0.214443	-1.10845	-0.768086	-0.800659	-0.603704	-0.445183	-0.389824	-0.395044	-1.20489	-0.516814	-0.166705	-0.876733
-19	-1.20113	-1.26059	-1.24715	-1.60962	-0.147992	-1.15095	-0.727738	-0.765908	-0.582923	-0.394524	-0.409727	-0.345249	-1.23592	-0.528688	-0.25476	-1.06102
-18.5	-1.20605	-1.49785	-1.15853	-1.58954	-0.208818	-0.994995	-0.48794	-0.823096	-0.477973	-0.384115	-0.594386	-0.478412	-1.38937	-0.45625	-0.247302	-0.946262
-18	-1.21535	-1.27437	-1.11027	-1.53464	-0.129173	-0.914835	-0.490331	-0.76339	-0.450274	-0.429305	-0.608279	-0.434172	-1.82894	-0.439967	-0.284328	-0.948516
-17.5	-1.26274	-1.39841	-1.06826	-1.51263	-0.200571	-1.04431	-0.392251	-0.615235	-0.491519	-0.195794	-0.637549	-0.47718	-1.82403	-0.419835	-0.435191	-0.952644
-17	-1.25893	-1.33935	-0.983137	-1.51494	-0.186182	-1.19738	-0.444936	-0.603303	-0.429389	-0.147673	-0.563067	-0.472809	-1.612	-0.482852	-0.478157	-0.857155
-16.5	-1.29995	-0.933148	-1.05235	-1.58021	-0.156386	-1.25397	-0.492808	-0.437446	-0.34315	-0.114675	-0.499977	-0.451867	-1.26638	-0.461989	-0.421776	-0.920366
-16	-1.35923	-0.725964	-1.3099	-1.55122	-0.300387	-1.20279	-0.724767	-0.339369	-0.424989	-0.312904	-0.646347	-0.486361	-1.18238	-0.494904	-0.347756	-0.806673
-15.5	-1.36104	-0.784851	-1.29619	-1.49262	-0.169314	-1.13314	-0.914209	-0.375035	-0.504184	-0.386417	-0.464904	-0.511811	-1.23331	-0.411244	-0.335005	-0.821547
-15	-1.3053	-0.620037	-1.20758	-1.45698	-0.192012	-1.2324	-0.946129	-0.260951	-0.394793	-0.433563	-0.159048	-0.42117	-1.03695	-0.388241	-0.37951	-0.902345
-14.5	-1.24955	-0.300302	-1.1363	-1.36238	-0.179753	-1.15624	-0.985157	-0.347831	-0.50458	-0.473619	-0.10951	-0.560507	-0.87211	-0.413123	-0.220427	-0.895433
-14	-1.22656	-0.510051	-1.26638	-1.28559	-0.323017	-1.09219	-1.13156	-0.357063	-0.486135	-0.459505	-0.201667	-0.580382	-0.750354	-0.447309	-0.207203	-1.04946
-13.5	-1.25733	-0.742733	-1.31079	-1.21309	-0.344021	-0.989871	-1.14452	-0.379894	-0.308688	-0.400899	-0.120979	-0.37893	-0.64814	-0.582005	-0.264239	-1.04782
-13	-1.27746	-1.06437	-1.37673	-1.1389	-0.436375	-1.02087	-1.10388	-0.580887	-0.427673	-0.41104	0.00692016	-0.460714	-0.544385	-0.552631	-0.316153	-0.92569
-12.5	-1.15404	-1.02498	-1.36037	-1.13364	-0.364733	-1.00258	-1.05416	-0.621303	-0.460011	-0.50547	0.0653548	-0.428432	-0.425374	-0.735789	-0.321014	-0.999339
-12	-1.08662	-0.908728	-1.2962	-1.27358	-0.284677	-1.14691	-1.02862	-0.699641	-0.54392	-0.695554	0.0233684	-0.292298	-0.487961	-0.656021	-0.406913	-0.957553
-11.5	-1.03293	-0.927616	-1.16772	-1.09089	-0.235844	-1.18742	-1.12262	-0.51213	-0.37928	-0.719481	0.0495255	-0.280262	-0.583551	-0.423803	-0.277059	-0.746236
-11	-1.08906	-0.969364	-1.13274	-1.10153	-0.181033	-1.15853	-1.26091	-0.41933	-0.267206	-0.651196	-0.17525	-0.361039	-0.91341	-0.353566	-0.161053	-0.743195
-10.5	-1.16008	-1.1743	-1.13082	-1.18546	-0.0554159	-0.977845	-1.10553	-0.384265	-0.323574	-0.723841	-0.123913	-0.246059	-1.09792	-0.366384	-0.252795	-0.670359
-10	-1.24364	-0.990846	-1.16067	-1.19995	-0.258004	-1.10583	-1.10367	-0.403875	-0.200737	-0.750018	-0.225463	-0.27488	-1.14182	-0.529101	-0.277853	-0.80747
-9.5	-1.1391	-0.307832	-1.16851	-1.0999	-0.326985	-1.09569	-1.16926	-0.422135	-0.285436	-0.668141	-0.369244	-0.234516	-1.06086	-0.421559	-0.0744615	-0.765936
-9	-1.06027	0.298239	-1.25243	-1.02878	-0.339208	-0.971119	-1.13528	-0.531276	-0.380544	-0.594403	-0.431755	-0.28815	-0.947063	-0.521069	-0.0746486	-0.68473
-8.5	-1.06935	0.308495	-1.23736	-1.06237	-0.287976	-1.13092	-1.05154	-0.467497	-0.333287	-0.72758	-0.369124	-0.270991	-0.677676	-0.612571	-0.109253	-0.686912
-8	-1.07674	-0.140433	-1.12684	-1.17848	-0.513174	-1.22637	-1.04176	-0.584356	-0.281372	-0.876565	-0.360575	-0.271258	-0.627634	-0.626261	-0.10285	-0.54569
-7.5	-1.05316	-0.515004	-0.973123	-1.08522	-0.577966	-1.07707	-1.07713	-0.632418	-0.32027	-0.910554	-0.296446	-0.339422	-0.632337	-0.693292	-0.132654	-0.601161
-7	-0.910866	-0.972367	-1.02314	-1.06965	-0.566029	-1.09405	-1.01707	-0.576516	-0.356712	-0.889197	-0.454065	-0.293914	-0.684049	-0.678013	0.00952557	-0.563004
-6.5	-0.967932	-1.37138	-1.10463	-1.05247	-0.52012	-1.01811	-1.00031	-0.585514	-0.340193	-0.695854	-0.56167	-0.338419	-0.613952	-0.564094	0.0355287	-0.623498
-6	-0.928448	-1.54402	-0.937068	-1.12259	-0.54047	-0.945572	-0.924583	-0.658154	-0.479821	-0.470867	-0.493687	-0.382835	-0.633617	-0.410185	0.113848	-0.626332
-5.5	-1.13408	-1.45909	-0.791856	-1.07692	-0.513047	-0.95929	-0.878559	-0.653107	-0.417656	-0.335359	-0.450248	-0.356324	-0.69561	-0.477647	0.141831	-0.705992
-5	-1.23613	-1.22429	-0.836383	-1.263	-0.51807	-0.936283	-0.817844	-0.833748	-0.323007	-0.283972	-0.44801	-0.342915	-0.520005	-0.441756	0.213968	-0.541769
-4.5	-1.18769	-1.04743	-0.785748	-1.23538	-0.612622	-1.02808	-0.976212	-0.84393	-0.359671	-0.277668	-0.348715	-0.521854	-0.426403	-0.364537	0.191103	-0.501699
-4	-1.18012	-0.924602	-0.808478	-1.28893	-0.627639	-1.08328	-0.972469	-0.838396	-0.504083	-0.258505	-0.332573	-0.504438	-0.41704	-0.41581	0.220638	-0.650029
-3.5	-1.16059	-0.615703	-0.820817	-1.29939	-0.570047	-1.08039	-0.949512	-0.828914	-0.560397	-0.193555	-0.391886	-0.580068	-0.47872	-0.475145	0.0481553	-0.722495
-3	-1.0633	-0.446004	-0.902843	-1.42741	-0.554071	-1.09828	-0.727278	-0.662338	-0.415458	-0.088113	-0.181446	-0.547393	-0.503348	-0.362756	0.00699455	-0.863017
-2.5	-0.994682	-0.560854	-0.972578	-1.48201	-0.645704	-0.999557	-0.918387	-0.550675	-0.306833	-0.0367405	-0.345149	-0.544983	-0.308691	-0.308543	0.00752968	-0.724717
-2	-1.08684	-0.805	-0.883721	-1.38287	-0.555352	-0.970234	-0.821698	-0.481526	-0.433336	-0.212793	-0.383156	-0.545581	-0.106999	-0.357823	-0.0804467	-0.855511
-1.5	-1.06672	-0.819668	-0.876418	-1.36927	-0.531886	-1.01534	-0.367075	-0.438574	-0.486775	-0.219956	-0.0619041	-0.517798	-0.125545	-0.649891	-0.04452	-1.04788
-1	-1.04657	-0.83462	-0.870431	-1.35432	-0.505063	-1.05436	0.0941912	-0.395683	-0.536662	-0.226447	0.168879	-0.488463	-0.139272	-1.01293	-0.0323985	-1.17962
-0.5	-1.0265	-0.845902	-0.86566	-1.33777	-0.475445	-1.07869	0.562752	-0.354258	-0.582949	-0.232486	0.309952	-0.461889	-0.151144	-1.43378	-0.0285191	-1.26372
0	-1.0066	-0.853271	-0.861975	-1.3194	-0.44366	-1.08816	1.0267	-0.314231	-0.624391	-0.237626	0.36575	-0.437046	-0.160162	-1.89672	-0.0316007	-1.30098
0.5	-0.986938	-0.85658	-0.859217	-1.29903	-0.410391	-1.08327	1.4743	-0.275828	-0.660207	-0.241595	0.342468	-0.413795	-0.166078	-2.38538	-0.0407344	-1.29359
1	-0.967608	-0.855781	-0.857206	-1.27656	-0.376358	-1.06557	1.89377	-0.24008	-0.690525	-0.244617	0.247336	-0.393033	-0.170011	-2.88322	-0.0572278	-1.24536
1.5	-0.948679	-0.85093	-0.855743	-1.25191	-0.342298	-1.03603	2.27452	-0.206616	-0.714597	-0.246362	0.0904941	-0.374066	-0.171538	-3.37282	-0.079164	-1.16052
2	-0.93021	-0.842179	-0.854616	-1.22506	-0.30895	-0.996925	2.60638	-0.176783	-0.732913	-0.247151	-0.117663	-0.357664	-0.171888	-3.83778	-0.107867	-1.04477
2.5	-0.912253	-0.829781	-0.853605	-1.19605	-0.277035	-0.949109	2.88112	-0.149331	-0.744274	-0.246247	-0.363146	-0.341808	-0.169501	-4.26077	-0.139748	-0.903514
3	-0.894844	-0.814074	-0.852487	-1.16497	-0.247239	-0.895402	3.09128	-0.125129	-0.749715	-0.244167	-0.633772	-0.327752	-0.166133	-4.6272	-0.17534	-0.744004
3.5	-0.878008	-0.79548	-0.85104	-1.13198	-0.220197	-0.838396	3.231	-0.104934	-0.749861	-0.241151	-0.915921	-0.315855	-0.162745	-4.92355	-0.215134	-0.573626
4	-0.861754	-0.774493	-0.849054	-1.09725	-0.196473	-0.779361	3.29679	-0.0872232	-0.744031	-0.236564	-1.1939	-0.303844	-0.157633	-5.13658	-0.255172	-0.399187
4.5	-0.846078	-0.751663	-0.846328	-1.06102	-0.176552	-0.721478	3.28625	-0.0728979	-0.733638	-0.231044	-1.45462	-0.292912	-0.152955	-5.25695	-0.296178	-0.228726
5	-0.83096	-0.727589	-0.842682	-1.02356	-0.160824	-0.666907	3.19925	-0.0614909	-0.719147	-0.224546	-1.68401	-0.282401	-0.148521	-5.27659	-0.336784	-0.0695754
5.5	-0.816368	-0.702899	-0.837958	-0.985179	-0.149576	-0.617841	3.03744	-0.0527088	-0.701342	-0.217221	-1.86912	-0.271766	-0.144858	-5.19017	-0.375544	0.0710736
6	-0.802256	-0.678235	-0.832025	-0.946188	-0.142986	-0.576531	2.80434	-0.0463084	-0.681116	-0.20926	-1.99811	-0.261055	-0.142427	-4.99495	-0.411678	0.186483
6.5	-0.788566	-0.65424	-0.82478	-0.906929	-0.141115	-0.544849	2.50522	-0.0417937	-0.659327	-0.200769	-2.06038	-0.249673	-0.141443	-4.69085	-0.444097	0.270604
7	-0.775231	-0.631542	-0.816155	-0.867748	-0.143909	-0.524562	2.14696	-0.0387826	-0.63707	-0.192024	-2.04718	-0.237424	-0.142257	-4.28053	-0.471831	0.318075
7.5	-0.762172	-0.610734	-0.806115	-0.828986	-0.151199	-0.517013	1.73792	-0.0367651	-0.615277	-0.183201	-1.95148	-0.223988	-0.145208	-3.76916	-0.494155	0.32447
8	-0.749308	-0.592365	-0.794658	-0.790977	-0.162705	-0.523377	1.28771	-0.035258	-0.594883	-0.17448	-1.76831	-0.209243	-0.150545	-3.1645	-0.51054	0.286368
8.5	-0.736549	-0.576923	-0.781819	-0.754034	-0.178042	-0.544412	0.806917	-0.0338024	-0.576854	-0.166049	-1.49479	-0.192766	-0.158285	-2.47658	-0.520213	0.201428
9	-0.723804	-0.564824	-0.767667	-0.718446	-0.196734	-0.580457	0.306935	-0.0318554	-0.562095	-0.158133	-1.13047	-0.174507	-0.168699	-1.71744	-0.523027	0.0685115
9.5	-0.710982	-0.556402	-0.752302	-0.684466	-0.218218	-0.63167	-0.200421	-0.0288328	-0.551381	-0.150905	-0.676888	-0.154417	-0.181822	-0.900954	-0.518886	-0.112384
10	-0.673948	-0.728792	-0.671041	-0.634546	-0.24945	-0.668738	-0.703198	-0.0147894	-0.498554	-0.114259	-0.109799	-0.142139	-0.211972	-0.282245	-0.501104	-0.355376
10.5	-0.793968	-0.759496	-0.639492	-0.546495	-0.331622	-0.769344	-0.755611	-0.10094	-0.449959	-0.192152	-0.214283	-0.207659	-0.377808	-0.159463	-0.453891	-0.363219
11	-0.68831	-0.732362	-0.63986	-0.50611	-0.417615	-0.743262	-0.52852	-0.169511	-0.508671	-0.266536	-0.219082	-0.172349	-0.265277	-0.169299	-0.412324	-0.305897
11.5	-0.649886	-0.658522	-0.558437	-0.409801	-0.48952	-0.834631	-0.591209	-0.204897	-0.525034	-0.50678	-0.218906	-0.185596	-0.0916518	-0.291912	-0.373135	-0.223677
12	-0.542864	-0.753277	-0.459831	-0.295146	-0.5488	-0.735422	-0.63228	-0.212488	-0.543576	-0.504919	-0.188426	-0.410402	-0.34979	-0.498666	-0.311774	-0.166965
12.5	-0.569947	-0.326856	-0.477082	-0.202627	-0.633626	-0.751597	-0.397219	-0.167049	-0.362884	-0.405408	-0.25876	-0.287268	-0.595771	-0.476761	-0.122449	-0.166122
13	-0.508543	2.88802e-08	-0.242566	-0.242089	-0.503936	-0.590326	-0.219581	-0.0410264	-0.439299	-0.0451294	-0.159451	-0.123333	-0.613282	-0.294655	4.12182e-09	-7.07986e-10
13.5	-0.432286	-0.080769	-0.260304	-0.112464	-0.414133	-0.375899	-0.120279	-0.0670693	-0.374413	1.4035e-08	-0.0963731	-0.134946	-0.540708	-0.158489	-0.00466749	-0.108901
14	-0.260724	-0.319632	-0.280499	-5.92921e-08	-0.197591	-0.24941	-0.0905479	2.15397e-08	-0.358009	-0.0643009	-0.310255	-0.0653176	-0.39228	-0.05045	-0.0963288	-0.22917
14.5	-0.211138	-0.32576	-4.68403e-08	-0.262324	-0.125821	-0.114661	-0.0292356	-0.0063763	-0.139599	-0.134265	-0.362892	1.91202e-09	-0.237278	-0.0200268	-0.182324	-0.133936
15	-0.135412	-0.350985	-0.0243448	-0.434709	-0.173192	-0.0163129	1.03988e-08	-0.115677	-2.64967e-09	-0.288289	-0.13439	-0.0524797	-0.0622619	3.48011e-09	-0.177942	-0.102449
15.5	3.67803e-08	-0.323884	-0.211756	-0.418773	-0.102285	-5.10787e-08	-0.128028	-0.45711	-0.259898	-0.491434	-0.0783673	-0.213209	-5.49748e-08	-0.0813546	-0.0991616	-0.200594
16	-0.0949337	-0.438236	-0.330507	-0.542829	1.25775e-08	-0.0561402	-0.275709	-0.632274	-0.360752	-0.734309	3.79724e-09	-0.306128	-0.0859958	-0.366409	-0.111788	-0.451507
16.5	-0.194169	-0.663021	-0.467532	-0.530359	-0.116273	-0.390545	-0.498877	-0.7165	-0.171534	-0.876639	-0.000544455	-0.383667	-0.362016	-0.616812	-0.349591	-0.301222
17	-0.189428	-1.03208	-0.64399	-0.558993	-0.305339	-0.674994	-0.711066	-0.932556	0.226396	-0.889831	-0.0431892	-0.606326	-0.71206	-0.904522	-0.625471	-0.151673
17.5	-0.0820098	-1.22843	-0.731823	-0.653733	-0.385417	-1.25218	-0.963627	-1.07873	0.269193	-0.747287	-0.317557	-0.830462	-0.936678	-1.36982	-0.845256	-0.148553
18	-0.0912362	-1.10108	-0.81038	-0.518972	-0.482906	-2.08777	-1.13903	-1.23712	0.524203	-0.670283	-0.513239	-0.837561	-1.18246	-1.6309	-1.24443	-0.191859
18.5	0.0261437	-0.885728	-0.918525	0.484395	-0.587058	-2.53447	-1.43799	-1.44683	0.518622	-0.479389	-0.696608	-1.3672	-1.62373	-2.06712	-1.55751	-0.344688
19	0.139506	-0.359673	-0.988906	1.92057	-0.651561	-3.5154	-1.68919	-1.21203	0.667088	-0.15866	-0.766545	-1.85628	-1.79146	-1.57054	-1.93197	-0.0578505
19.5	0.0990483	0.734462	-0.765819	3.07601	-0.780888	-3.67713	-1.71781	-0.20878	1.11693	0.323706	-0.738865	-2.0226	-1.7616	-0.1759	-1.66921	1.00461
20	0.182344	1.75954	-0.204706	3.98257	-0.894082	-2.67276	-1.48412	0.86087	1.45719	0.878448	-0.471822	-1.607	-1.77745	1.80091	-1.07625	2.31343
20.5	0.61255	1.70513	0.287352	3.87469	-0.833249	-0.834913	-0.755131	1.50206	1.51049	1.18272	-0.205883	-0.365225	-1.55204	3.69403	-0.206448	2.86257
21	1.00838	1.54762	0.38924	3.08879	-0.653101	1.42453	0.15404	1.8852	1.72063	1.44255	-0.0609035	0.926686	-1.16556	4.40609	0.968617	2.83224
21.5	1.15951	1.4035	0.294592	2.69894	-0.291359	2.70845	0.990003	1.65777	1.74777	1.45098	0.0127563	2.32894	-0.487177	4.8409	1.83901	2.68002
22	1.37247	1.13844	0.110515	2.73758	-0.13633	3.3795	1.652	1.01396	1.51412	1.3786	-0.0742766	2.83597	-0.0833289	4.86585	2.16417	2.06953
22.5	1.51353	1.01046	-0.293303	3.14479	-0.00470637	3.32403	1.72142	0.141763	1.24615	1.26514	-0.230466	2.61373	0.163841	4.21617	2.34012	1.3708
23	1.41948	0.676509	-0.417792	3.38338	0.0746733	2.63766	1.58565	-0.528396	1.01295	1.34773	-0.224461	1.9591	0.241476	3.76945	2.37764	0.766929
23.5	1.40111	0.558972	-0.247201	3.22272	0.173278	2.05126	1.30998	-1.06633	0.67049	0.992109	-0.0162094	1.50859	0.23047	3.65763	2.24925	0.346254
24	1.17644	0.457017	0.142669	2.8839	0.137819	1.93733	0.932578	-1.05661	0.297907	0.823434	0.323055	1.43566	0.323308	3.64489	2.20468	0.129944
24.5	0.832722	0.571174	0.446264	2.40656	0.297415	2.00821	0.589632	-1.159	0.0297557	0.658396	0.747527	1.60252	0.540285	3.44897	2.25645	-0.127158
25	0.872331	0.278518	0.710766	1.79465	0.427982	2.15576	0.488914	-1.28118	-0.0450372	0.164891	1.20084	1.72787	0.525235	3.27927	2.42617	-0.258093
25.5	0.664887	-0.237289	0.751114	1.23902	0.723854	1.92222	0.553864	-1.17329	-0.213788	-0.168381	1.50592	1.82268	0.670491	3.13211	2.23861	-0.471018
26	0.511468	-0.44626	0.858312	0.633374	0.983724	1.79366	0.329604	-1.04214	-0.265328	-0.323546	1.68242	2.00969	0.862988	2.78278	2.0836	-0.540203
26.5	0.550168	-0.278313	0.869768	0.0250108	1.31625	1.74053	0.231035	-0.978757	-0.430456	-0.333957	1.87792	1.88003	1.00533	2.6182	2.11309	-0.674362
27	0.673842	-0.59517	0.915433	-0.483425	1.53846	1.70012	0.224279	-0.909073	-0.443926	-0.462904	1.8287	1.7787	1.14005	2.59176	2.07592	-0.804597
27.5	0.677921	-0.986427	1.06268	-0.944849	1.68259	1.8164	0.0395555	-0.756892	-0.581135	-0.606309	1.97052	1.7104	1.09986	2.57432	2.14619	-0.916165
28	0.689137	-1.19731	1.13951	-1.32007	1.90474	1.90692	-0.0974215	-0.400347	-0.543775	-0.414385	2.1911	1.78897	0.976028	2.66711	2.17631	-0.794352
28.5	0.809249	-1.51923	1.20815	-1.5301	2.11462	2.11747	-0.101216	-0.0462724	-0.616397	-0.250218	2.17736	1.8676	0.721304	2.80656	2.15385	-0.893378
29	0.842863	-1.47583	1.2024	-1.76417	2.28296	2.18631	0.014151	0.15993	-0.58483	-0.1085	2.19106	1.64249	0.748581	2.9471	2.16623	-1.18533
29.5	0.883164	-1.62597	1.07551	-2.02551	2.3007	2.37294	0.0371416	0.485566	-0.433929	0.0189426	2.06627	1.4132	0.781268	3.08937	2.20632	-1.32169
30	0.963813	-1.84753	0.994903	-2.27196	2.23452	2.63447	-0.0616962	1.02265	-0.336386	0.21756	2.18977	1.20853	0.760684	3.12624	2.24092	-1.38742
30.5	1.00678	-2.03764	0.885588	-2.42338	2.1902	2.74089	-0.0312315	1.43934	-0.318263	0.200464	2.13988	0.97945	0.729646	3.17237	2.10218	-1.46121
31	1.10536	-2.10423	0.864447	-2.44049	2.2339	2.89845	0.0757306	1.82625	-0.21733	0.14754	2.1029	0.701169	0.767367	3.11614	1.89299	-1.58657
31.5	1.14434	-2.01762	0.746616	-2.3698	2.46758	3.08717	-0.0936752	2.09262	-0.145875	0.0191168	2.01663	0.585621	0.715249	3.1062	1.61861	-1.64702
32	1.37564	-1.70136	0.612768	-2.29418	2.67995	3.23552	-0.146446	2.45039	0.0320573	-0.116995	2.10129	0.555228	0.948355	3.01954	1.40665	-1.66164
32.5	1.47378	-1.28208	0.525751	-1.95687	2.79808	3.39294	-0.112878	2.79588	-0.00512937	-0.0933619	2.2937	0.526819	1.29394	3.22404	1.15436	-1.68686
33	1.64003	-0.788522	0.333918	-1.5535	2.87563	3.72367	-0.0245922	2.94625	0.0775144	-0.180188	2.34986	0.446675	1.43396	3.31325	0.95479	-1.56044
33.5	1.65486	-0.453424	0.293181	-1.05858	2.88169	3.88412	0.00962801	3.2091	0.172927	-0.142291	2.24177	0.648804	1.65114	3.3937	0.692549	-1.37271
34	1.93238	-0.325353	0.21256	-0.542891	2.90585	4.00384	0.00826002	3.36153	0.22333	-0.118951	2.11061	0.784145	1.70083	3.46197	0.586771	-1.14134
34.5	2.03697	-0.202007	0.160941	0.0894839	2.91067	4.2916	-0.0170568	3.359	0.326064	-0.0662193	1.82907	1.09496	1.89182	3.5741	0.623526	-0.978739
35	1.98648	-0.23138	0.0652872	0.552211	3.04846	4.45071	-0.125423	3.28254	0.706504	0.0635147	1.76561	1.49395	2.16929	3.73507	0.413614	-0.783952
35.5	2.11239	-0.0121114	0.123199	0.892068	3.22682	4.70591	-0.0864073	3.29671	0.859094	0.257457	1.82731	1.80505	2.37805	3.91972	0.585599	-0.491998
36	1.96372	0.096002	0.0614238	1.14069	3.40062	4.7953	0.0215738	3.38098	0.945711	0.33426	1.84842	2.03922	2.35597	3.95552	0.577674	-0.172632
36.5	1.93953	0.277945	0.200877	1.23636	3.36845	4.93836	0.232766	3.4426	1.28343	0.354516	1.81158	2.3969	2.1438	3.98565	0.701413	-0.0326293
37	1.97139	0.486419	0.294774	1.23789	3.44407	5.0817	0.562768	3.40375	1.46777	0.487365	1.88409	2.76683	1.82475	4.13	1.01917	0.321338
37.5	1.95115	0.509249	0.277286	1.03765	3.29962	5.17483	0.863129	3.32893	1.69077	0.562804	1.7615	2.99406	1.87092	4.36025	1.40258	0.576947
38	1.83374	0.442891	0.297355	0.925129	3.19081	5.04663	1.22684	3.20992	1.81055	0.598162	1.69726	3.31002	1.95527	4.19625	1.83645	0.771533
38.5	1.77693	0.66899	0.22914	0.76877	3.23407	4.96996	1.6437	3.01703	1.6049	0.509297	1.72119	3.37394	1.95787	4.06051	2.13204	0.991775
39	1.71506	0.629012	0.370764	0.658487	3.17024	4.83834	2.05286	2.77838	1.65709	0.73864	1.83416	3.46248	1.89662	3.87441	2.46126	1.04293
39.5	1.59642	0.536648	0.34926	0.318717	2.97457	4.66148	2.35396	2.61248	1.59732	0.991969	1.67115	3.29366	1.67434	3.86549	2.84015	1.17975
40	1.57359	0.751704	0.397797	0.0372965	2.71016	4.39507	2.57748	2.35118	1.53305	1.09661	1.59815	3.25175	1.13272	3.83422	2.94984	1.28952
40.5	1.34398	1.18519	0.487181	-0.263349	2.58704	4.23214	2.75217	2.16726	1.40778	1.15874	1.5605	3.05479	0.675338	3.7708	3.0136	1.38457
41	1.22825	1.12309	0.405287	-0.531456	2.30672	3.98766	2.77157	1.99036	1.36464	0.841404	1.46802	2.82325	0.322996	3.56183	3.36169	1.44179
41.5	1.00287	0.981719	0.445074	-0.77695	2.07409	3.87	2.93086	1.85412	1.19352	0.78995	1.5659	2.67015	0.0323851	3.37068	3.61987	1.34396
42	0.903078	0.915038	0.441255	-1.03341	1.78622	3.6243	2.85667	1.7789	1.17037	0.642627	1.58662	2.35663	-0.339517	3.27776	3.68761	1.22316
42.5	0.635739	0.803127	0.504983	-1.20197	1.41198	3.28371	2.75126	1.69841	1.09474	0.485494	1.59907	1.98865	-0.682725	2.84372	3.76567	1.21328
43	0.48206	0.838523	0.602168	-1.5442	1.20248	3.04523	2.64804	1.59961	1.1267	0.575409	1.58124	1.48181	-1.04398	2.51175	3.75178	1.08646
43.5	0.236107	1.09414	0.351193	-1.9339	0.961948	2.73474	2.61009	1.40039	1.10554	0.689545	1.52247	1.15404	-1.12884	2.21888	3.7536	1.00311
44	0.210829	1.00032	0.205743	-1.97098	0.583254	2.51496	2.65682	1.32459	0.971175	0.654366	1.36716	0.609921	-1.34818	1.95645	3.81278	0.876637
44.5	-0.113431	0.570669	0.272474	-2.11096	0.233123	2.26589	2.56975	1.28059	0.889808	0.581981	1.36368	0.243546	-1.67878	1.71621	3.8937	0.807755
45	-0.235622	0.0164202	0.184713	-2.41832	0.0857977	2.16379	2.51961	1.30298	0.930811	0.562739	1.32188	-0.157077	-2.11486	1.42538	4.00619	0.629204
45.5	-0.291296	-0.635595	-0.0223943	-2.48329	0.0356	1.98586	2.56318	1.2906	0.75488	0.392882	1.24933	-0.556979	-2.5062	1.08914	3.95203	0.333246
46	-0.355293	-0.875439	0.0645294	-2.77334	-0.255352	1.8363	2.42606	1.2248	0.671737	0.49903	1.15276	-0.99319	-2.90832	0.849335	3.8448	0.150822
46.5	-0.512461	-0.841676	-0.0692069	-3.02428	-0.514855	1.80193	2.21297	1.22581	0.669312	0.793588	1.08003	-1.28667	-3.02314	0.799025	3.63051	-0.212328
47	-0.676377	-0.671089	-0.0953649	-3.16721	-0.647799	1.6728	2.13811	1.0568	0.430652	0.908827	0.854152	-1.5611	-3.12541	0.665152	3.39714	-0.506152
47.5	-0.672818	-0.279496	-0.167883	-3.23539	-0.977891	1.59927	1.7894	0.925067	0.27372	0.718759	0.679138	-1.96493	-3.34825	0.432057	3.11718	-0.730174
48	-0.825429	0.075683	-0.253978	-3.35	-1.02579	1.51514	1.57945	0.588123	0.0698833	0.399135	0.713204	-2.31591	-3.50932	0.252893	2.89974	-1.08581
48.5	-0.836789	0.210224	-0.403274	-3.34499	-1.01367	1.45662	1.42273	0.462574	-0.0724172	0.38139	0.457654	-2.71993	-3.53729	0.139901	2.75352	-1.49184
49	-0.963971	0.14308	-0.506146	-3.2158	-1.10333	1.36383	1.04937	0.273456	-0.290856	0.286595	0.211047	-2.87475	-3.595	0.00241366	2.54695	-1.78448
49.5	-1.03498	-0.442031	-0.669264	-3.13211	-0.996523	1.32071	0.602602	-0.223659	-0.559095	0.215355	0.165603	-3.06309	-3.69258	-0.364582	2.18005	-2.09947
50	-1.12647	-0.779103	-0.682805	-3.01198	-0.86261	1.25573	0.174434	-0.279824	-0.687074	0.109681	0.117152	-3.06815	-3.66951	-0.714186	2.02453	-2.47235
50.5	-1.2789	-0.909968	-0.864275	-2.97531	-0.695776	0.986852	-0.0873246	-0.440977	-1.01756	0.125012	-0.0936646	-3.19436	-3.65865	-1.09298	1.97268	-2.86288
51	-1.32903	-0.745912	-0.983279	-2.72879	-0.679131	0.920858	-0.140642	-0.545595	-1.24865	0.149408	0.0759829	-3.33719	-3.6105	-1.31287	1.67561	-3.10422
51.5	-1.44306	-0.655005	-1.0332	-2.66607	-0.650173	0.843208	-0.438077	-0.754268	-1.42156	0.111775	0.140565	-3.41251	-3.78745	-1.55616	1.5916	-3.52083
52	-1.53177	-0.796234	-0.956776	-2.57658	-0.571265	0.814219	-0.816293	-0.931267	-1.66704	0.0905059	0.227651	-3.43019	-3.77856	-2.06988	1.4583	-3.63837
52.5	-1.55547	-0.750009	-0.924072	-2.47145	-0.475989	0.730725	-1.0651	-1.07244	-1.89209	0.303839	0.166679	-3.29378	-3.70874	-2.36885	1.1329	-3.83163
53	-1.6415	-0.525657	-0.958503	-2.4125	-0.470827	0.657777	-1.17411	-1.11549	-2.14511	0.502969	0.142545	-3.21834	-3.6516	-2.58649	0.915329	-4.01828
53.5	-1.6721	-0.418436	-0.955996	-2.36541	-0.355086	0.473921	-1.34621	-1.20932	-2.3276	0.569714	-0.0334472	-3.1157	-3.53442	-2.6661	0.75515	-4.19719
54	-1.81849	-0.419861	-1.02807	-2.25813	-0.384622	0.251383	-1.60741	-1.33744	-2.51487	0.527882	-0.0352341	-2.94143	-3.31982	-2.73535	0.604774	-4.23245
54.5	-1.79533	-0.382591	-1.04926	-2.24203	-0.302964	0.0338516	-1.95524	-1.30578	-2.78114	0.301263	-0.0672201	-2.74291	-3.27444	-2.8091	0.337083	-4.29423
55	-1.79416	-0.511606	-0.833784	-2.2069	-0.135681	-0.084761	-2.30516	-1.42415	-2.88424	-0.101624	0.0963804	-2.67235	-3.15344	-3.01203	0.108345	-4.29348
55.5	-1.85326	-0.606754	-0.794731	-2.23888	-0.00778978	-0.15567	-2.56947	-1.52334	-2.86619	-0.231351	0.252734	-2.61202	-3.07182	-3.09032	0.0381105	-4.21927
56	-1.97923	-0.849079	-0.793022	-2.31793	0.169594	-0.177334	-2.70886	-1.38903	-3.03986	-0.261118	0.328908	-2.43373	-2.93952	-3.14047	0.0139643	-4.11984
56.5	-2.01341	-0.999911	-0.750607	-2.21687	0.477451	-0.379972	-2.99691	-1.17968	-3.12946	-0.0968184	0.301118	-2.30024	-2.84183	-3.15966	-0.0884918	-4.09022
57	-2.03069	-1.08699	-0.594168	-2.15133	0.426016	-0.418303	-3.1159	-1.12111	-3.10367	-0.252829	0.490708	-2.2754	-2.75842	-3.02011	-0.0734437	-4.00042
57.5	-1.97018	-1.19157	-0.585212	-2.25969	0.378224	-0.491518	-3.37342	-1.17484	-3.18834	-0.343417	0.256288	-2.2138	-2.93538	-2.9248	0.0427662	-3.80594
58	-1.99787	-0.943179	-0.580469	-2.28798	0.471033	-0.606524	-3.34183	-1.0568	-3.39984	-0.507726	-0.0347292	-2.0236	-3.05262	-3.06979	-0.0718216	-3.81276
58.5	-2.02484	-0.597545	-0.577269	-2.15637	0.326018	-0.795072	-3.26218	-0.964346	-3.42132	-0.254924	0.0838848	-1.96864	-2.9523	-3.12597	-0.0240062	-3.59658
59	-2.17009	-0.645116	-0.486858	-2.19927	0.366944	-0.916202	-3.40244	-1.01424	-3.49023	-0.17467	0.195376	-1.89403	-2.87463	-3.28647	0.0061999	-3.30179
59.5	-2.1737	-0.671481	-0.425081	-2.19459	0.47588	-1.00871	-3.45225	-0.758124	-3.57771	-0.253068	0.251256	-1.90491	-2.76613	-3.37151	0.0138481	-3.20101
60	-2.05491	-0.913394	-0.282821	-2.20956	0.417142	-1.00838	-3.4521	-0.862122	-3.71158	-0.479542	0.622212	-1.72636	-2.72578	-3.36601	-0.178602	-2.90861
60.5	-2.11391	-1.19252	-0.390165	-2.35022	0.38824	-1.15561	-3.51789	-0.837212	-3.80192	-0.496981	0.725457	-1.60538	-2.84659	-3.24861	-0.322558	-2.66802
61	-2.29827	-1.41955	-0.250505	-2.23669	0.278809	-1.13344	-3.5888	-0.793473	-3.80871	-0.898132	0.791775	-1.54036	-2.79012	-3.10325	-0.406206	-2.36107
61.5	-2.31816	-1.36824	-0.19702	-2.31895	0.0803921	-1.11479	-3.63213	-0.610435	-3.79331	-1.09978	0.817866	-1.49995	-2.83847	-2.97756	-0.323739	-2.24011
62	-2.30122	-1.11169	-0.0308149	-2.25107	0.146325	-1.21555	-3.69155	-0.403876	-4.06339	-1.183	0.737521	-1.33245	-2.82214	-2.85383	-0.332549	-1.99595
62.5	-2.23022	-0.941565	-0.11366	-2.2617	0.297259	-1.46986	-3.68947	-0.389747	-4.08727	-1.02491	0.50707	-1.26066	-2.85047	-2.77947	-0.304009	-1.70285
63	-2.31301	-1.14594	-0.0781811	-2.30713	0.242876	-1.56578	-3.63627	-0.445633	-3.90089	-0.865746	0.487829	-1.28923	-2.86764	-2.87883	-0.3514	-1.46171
63.5	-2.40725	-1.21862	0.0565443	-2.31697	0.0239669	-1.72172	-3.48296	-0.4416	-4.01444	-0.830252	0.524876	-1.19311	-2.71551	-2.85418	-0.317804	-1.31131
64	-2.47586	-1.46735	0.241737	-2.37765	-0.0123565	-1.78308	-3.25131	-0.31707	-4.17278	-0.861363	0.628041	-1.13528	-2.65908	-2.74391	-0.312031	-0.896232
64.5	-2.57881	-1.6491	0.272538	-2.40348	-0.22427	-1.87084	-3.16474	-0.239476	-4.06765	-1.05339	0.675061	-0.921832	-2.77153	-2.67241	-0.401117	-0.840748
65	-2.56979	-1.81947	0.176813	-2.32055	-0.287764	-1.96963	-2.96868	0.0273435	-4.22063	-1.24535	0.768693	-0.843581	-2.89198	-2.67332	-0.350053	-0.666972
65.5	-2.66744	-1.86622	0.199936	-2.22913	-0.309686	-1.93006	-2.68432	0.0495142	-4.28989	-1.38919	0.823014	-0.810557	-2.76959	-2.57878	-0.259361	-0.483867
66	-2.75914	-1.69675	0.195835	-2.30301	-0.450496	-1.8779	-2.45968	0.0511091	-4.2491	-1.25748	0.976436	-0.732239	-2.58581	-2.5984	-0.144384	-0.37349
66.5	-2.70059	-1.64001	0.262731	-2.29334	-0.472521	-2.04828	-2.25679	0.137887	-4.22583	-1.16136	1.17525	-0.609219	-2.49758	-2.66069	-0.0248108	-0.180386
67	-2.721	-1.78433	0.481692	-2.28018	-0.444761	-2.05136	-2.00391	-0.0321693	-4.40879	-1.09528	0.9858	-0.570099	-2.46018	-2.59684	0.00571809	0.0178832
67.5	-2.77724	-1.91342	0.380938	-2.25573	-0.520005	-2.15969	-1.96097	-0.0305679	-4.43587	-1.16925	1.02866	-0.513836	-2.26461	-2.58569	0.0601351	0.0642022
68	-2.86596	-1.77643	0.329084	-2.27154	-0.475793	-2.14299	-1.75962	0.0993408	-4.54916	-1.37101	1.09	-0.434015	-2.27369	-2.53391	0.284595	0.149632
68.5	-2.83099	-1.61663	0.166251	-2.18705	-0.524317	-2.07084	-1.68719	0.259516	-4.49412	-1.40361	1.09673	-0.174142	-2.30109	-2.30188	0.30131	0.282207
69	-2.88952	-1.59797	0.268247	-2.03991	-0.674357	-2.01553	-1.33993	0.295849	-4.33751	-1.25595	1.08547	-0.00574177	-2.35133	-2.08086	0.457521	0.349634
69.5	-2.82045	-1.72014	0.338962	-1.95661	-0.820685	-2.10612	-1.05328	0.507245	-4.27028	-1.17128	1.19541	0.0263679	-2.175	-2.04106	0.515882	0.440976
70	-2.93274	-1.57512	0.244678	-1.74823	-0.736674	-1.90961	-0.809566	0.701905	-4.44416	-1.31306	1.46848	0.150299	-1.98888	-1.86965	0.577736	0.34209
70.5	-2.97502	-1.42398	0.208782	-1.80615	-0.722691	-2.0452	-0.573387	0.805323	-4.43966	-1.3266	1.49568	0.245095	-1.85061	-2.03108	0.799576	0.400697
71	-2.94007	-1.07909	0.157565	-1.70301	-0.822858	-2.09884	-0.374048	0.907852	-4.50077	-1.35945	1.57343	0.453856	-1.82242	-2.04127	0.985476	0.354705
71.5	-2.96151	-1.06197	0.235301	-1.5179	-0.784848	-2.11625	-0.269413	0.921365	-4.45435	-1.55946	1.57244	0.534247	-1.8401	-1.95487	0.987547	0.477912
72	-2.9307	-1.24022	0.26855	-1.46295	-0.864289	-1.98728	-0.0918075	1.00585	-4.48884	-1.91363	1.44557	0.79699	-1.90131	-1.94246	1.08388	0.456835
72.5	-2.8794	-1.3087	0.294547	-1.32713	-0.924211	-1.84481	0.00892324	1.04426	-4.49905	-1.95087	1.37711	1.01473	-1.85188	-1.95948	1.09202	0.495561
73	-2.92456	-1.24632	0.174325	-1.24064	-0.803119	-1.71404	0.368755	1.12785	-4.61789	-1.9605	1.33954	1.03924	-1.78711	-1.84249	0.970575	0.405161
73.5	-2.90652	-1.2943	0.19186	-1.15926	-0.876832	-1.66302	0.595464	1.23525	-4.64654	-1.84417	1.3718	1.26376	-1.69122	-1.6465	1.08654	0.459255
74	-2.85947	-1.42341	0.123953	-1.08825	-1.0101	-1.4559	0.536828	1.30958	-4.61848	-1.73407	1.50467	1.22668	-1.52337	-1.63076	1.05539	0.453828
74.5	-2.83413	-1.38864	0.0258544	-0.953918	-1.17812	-1.40217	0.491073	1.25575	-4.51327	-1.55498	1.58014	1.5719	-1.38059	-1.72987	1.0589	0.334739
75	-2.68478	-1.38985	-0.0510222	-0.837186	-1.3338	-1.42314	0.534825	1.20367	-4.55532	-1.40514	1.58285	1.68675	-1.39307	-1.70792	1.08667	0.309292
75.5	-2.63994	-1.25307	-0.0989433	-0.860249	-1.47491	-1.41284	0.455662	1.20861	-4.46249	-1.3345	1.78883	1.85965	-1.4172	-1.65168	1.06924	0.361725
76	-2.51209	-1.44137	-0.140447	-0.899913	-1.46491	-1.37886	0.427401	1.16105	-4.62191	-1.33087	1.91424	1.92332	-1.15699	-1.58604	0.969573	0.316466
76.5	-2.52904	-1.81144	-0.120907	-0.725878	-1.46066	-1.29688	0.305426	1.22962	-4.69487	-1.30117	1.91404	2.09384	-0.963874	-1.57838	0.880225	0.372511
77	-2.53758	-2.32365	-0.353965	-0.775297	-1.2574	-1.17354	0.284954	1.46868	-4.50891	-1.09969	2.16817	2.24811	-1.0139	-1.56457	0.794637	0.342736
77.5	-2.3849	-2.79371	-0.553142	-0.74755	-1.02862	-1.15044	0.335944	1.3926	-4.44207	-1.12859	2.25003	2.35905	-1.16823	-1.44293	0.816204	0.174132
78	-2.24454	-3.05753	-0.549045	-0.659192	-1.10936	-1.05104	0.434174	1.70439	-4.45152	-1.23834	2.279	2.63166	-1.27165	-1.57013	0.910508	0.0611498
78.5	-2.17128	-3.05285	-0.539955	-0.59172	-0.992419	-1.07118	0.712263	1.70585	-4.36628	-1.09715	2.43538	2.48278	-1.21409	-1.85985	0.823675	0.0757813
79	-2.13191	-2.97132	-0.628054	-0.594039	-1.07054	-1.06527	0.818643	1.71939	-4.29326	-1.0113	2.42403	2.54852	-0.984149	-2.05324	0.779328	0.0417354
79.5	-2.04299	-2.66623	-0.680058	-0.45281	-0.921554	-0.919475	0.875847	1.97952	-4.3148	-1.15584	2.37834	2.71139	-1.00926	-2.11726	0.659148	0.00508505
80	-1.98597	-2.64558	-0.813893	-0.517216	-0.920202	-0.962958	0.910912	1.96362	-4.32801	-1.13893	2.1874	2.73464	-0.830458	-2.15001	0.778676	-0.0146159
80.5	-1.97216	-2.6563	-1.03719	-0.344647	-0.875063	-0.914254	0.948586	2.13123	-4.32346	-1.05308	2.19866	2.80381	-0.552725	-2.05123	0.720995	0.145172
81	-2.02444	-2.41007	-0.979945	-0.266337	-0.904288	-0.784901	0.841376	2.16735	-4.17069	-0.868609	1.99198	3.02515	-0.209772	-2.08702	0.872992	0.0552496
81.5	-1.97078	-2.3284	-1.13993	-0.327012	-0.878289	-0.854388	0.714783	2.22995	-4.19762	-0.841695	1.77547	3.0874	-0.174911	-2.14151	0.842855	0.0291754
82	-1.66215	-2.15497	-1.33058	-0.263739	-0.904471	-0.884639	0.531931	2.33625	-4.24658	-0.908364	1.50979	3.16044	-0.148988	-2.02575	0.99493	-0.0175178
82.5	-1.55451	-1.98674	-1.32895	-0.283225	-0.849508	-0.99884	0.500546	2.26811	-3.98186	-0.634643	1.51319	3.3024	0.0161943	-2.09424	0.898503	0.0351759
83	-1.53625	-1.73331	-1.39912	-0.116026	-0.781009	-1.16823	0.455074	2.10386	-3.86626	-0.676082	1.64182	3.31162	0.105856	-2.31472	0.67847	-0.0402345
83.5	-1.54269	-1.50417	-1.43639	-0.136919	-0.627311	-1.1872	0.486826	2.27262	-3.86765	-0.851445	1.69539	3.37089	0.146556	-2.4491	0.419578	-0.0267036
84	-1.45806	-1.55997	-1.45818	-0.068765	-0.457845	-1.21438	0.645635	2.31918	-3.8572	-0.782816	1.66388	3.53048	0.172316	-2.38483	0.244607	0.038487
84.5	-1.37585	-1.76448	-1.50413	0.0413067	-0.428368	-1.34345	0.593468	2.4127	-3.61359	-0.685786	1.84453	3.65484	0.191787	-2.36302	0.169977	0.171877
85	-1.22285	-2.04089	-1.50146	0.12228	-0.480114	-1.2075	0.722905	2.6091	-3.51694	-0.598852	1.77377	3.66146	0.460881	-2.4329	0.141343	0.124095
85.5	-1.16959	-2.19133	-1.65966	0.175267	-0.299247	-1.27658	0.766204	2.78921	-3.44233	-0.764409	1.74678	3.8204	0.530253	-2.38789	0.223019	0.118767
86	-1.04283	-2.07159	-1.88015	0.208306	-0.252091	-1.26965	0.871082	2.76722	-3.29704	-0.625746	1.72505	3.86983	0.679179	-2.43682	0.0451157	0.112249
86.5	-1.10098	-1.96426	-2.07627	0.226924	0.0319606	-1.24433	0.888982	2.888	-3.17705	-0.593282	1.81062	4.12932	0.621014	-2.40878	-0.0150385	0.126225
87	-1.07911	-1.62989	-2.16187	0.177404	0.130557	-1.27099	0.785374	2.67124	-3.17089	-0.429214	1.67998	4.20957	0.718942	-2.40033	-0.0825472	0.182226
87.5	-1.01692	-1.15464	-2.23391	0.397215	0.253111	-1.3058	0.801899	2.67199	-3.03671	-0.115095	1.73791	4.12008	0.787788	-2.56065	-0.06103	0.13692
88	-0.98288	-1.00124	-2.18226	0.44552	0.349649	-1.28523	0.865079	2.73645	-2.99202	0.00937535	1.79978	4.1352	0.978995	-2.53166	-0.0189651	0.303306
88.5	-0.781446	-1.02707	-2.06479	0.432706	0.476235	-1.24163	0.983029	2.75985	-2.90836	-0.044162	1.79017	4.25634	1.24817	-2.22963	0.043204	0.400285
89	-0.790593	-1.26272	-2.06255	0.375311	0.480308	-1.2822	0.940252	2.75389	-2.70677	-0.148813	1.50116	4.5352	1.40372	-2.07014	0.155108	0.370764
89.5	-0.659488	-1.61386	-2.12126	0.517445	0.642374	-1.22168	0.841109	2.72223	-2.69472	-0.315327	1.18834	4.6377	1.51259	-2.2158	0.210977	0.533577
90	-0.439424	-1.82259	-2.1385	0.520247	0.675134	-1.13326	0.822748	2.89018	-2.55208	-0.438935	1.0675	4.762	1.56602	-2.33418	0.172719	0.547238
90.5	-0.475522	-1.5845	-2.23674	0.599456	0.659516	-1.16492	0.914948	2.88066	-2.48601	-0.341167	0.936216	4.71988	1.55628	-2.51411	0.204643	0.494556
91	-0.465775	-1.0778	-2.21587	0.655698	0.494275	-1.36207	1.03548	2.81063	-2.46199	-0.303513	1.05179	4.85969	1.4865	-2.61623	0.144831	0.528129
91.5	-0.590908	-0.977597	-2.28064	0.727821	0.305622	-1.30717	1.26267	2.89406	-2.26673	-0.454475	1.03616	4.93859	1.20946	-2.67574	0.278165	0.539984
92	-0.672096	-0.778295	-2.32835	0.664892	0.0620145	-1.29174	1.20985	3.01171	-2.18177	-0.373318	0.903899	5.06803	0.921971	-2.80317	0.382313	0.659966
92.5	-0.560583	-0.695811	-2.15414	0.676991	-0.0372119	-1.30168	1.42598	3.01583	-2.19365	-0.216542	0.732154	5.10094	0.831245	-2.70481	0.438283	0.713676
93	-0.499618	-0.667097	-2.22176	0.633066	-0.0704593	-1.04472	1.64317	3.06587	-2.17322	-0.092739	0.705024	5.23139	0.968521	-2.68636	0.454136	0.838972
93.5	-0.618793	-1.00885	-2.30547	0.621164	0.00975413	-1.047	1.8538	3.05227	-2.0592	-0.289297	0.613848	5.25234	1.35045	-2.6031	0.322222	0.827083
94	-0.4606	-1.26308	-2.28347	0.745976	-0.124701	-1.07454	1.89294	3.08594	-1.911	-0.418648	0.33567	5.28673	1.49	-2.60165	0.320066	0.719011
94.5	-0.436642	-1.27636	-2.27887	0.769565	0.0154553	-1.22845	1.87468	3.04294	-1.90687	-0.47447	0.0407369	5.30725	1.33334	-2.74396	0.363407	0.769343
95	-0.534367	-1.38903	-2.30654	0.766112	-0.0859305	-1.26553	1.85021	2.93381	-1.85367	-0.422828	0.0360073	5.27344	1.23668	-2.77034	0.360345	0.705502
95.5	-0.532257	-1.48684	-2.31159	0.762334	-0.124526	-1.27633	1.93459	2.75271	-1.72588	-0.441206	-0.0342837	5.28686	1.11923	-2.80526	0.417472	0.773351
96	-0.659152	-1.59118	-2.35212	0.700946	-0.0939067	-1.32896	1.87422	2.80499	-1.75677	-0.584129	-0.110544	5.26164	1.0986	-2.87392	0.430935	0.817369
96.5	-0.760819	-1.68338	-2.35156	0.63036	-0.0712346	-1.27018	1.7942	2.77372	-1.67566	-0.590184	-0.157338	5.27696	1.27757	-2.9035	0.482266	0.827838
97	-0.695578	-1.60841	-2.29504	0.781947	-0.0540154	-1.33398	1.78207	2.81742	-1.51719	-0.576514	-0.172556	5.21139	1.32108	-3.02511	0.505761	0.777886
97.5	-0.693847	-1.54726	-2.18645	0.877409	-0.0793065	-1.38196	1.83975	2.72343	-1.47192	-0.639874	-0.330515	5.16539	1.37112	-3.03623	0.456068	0.766064
98	-0.757114	-1.78727	-2.2902	0.972022	-0.0213228	-1.45278	1.88125	2.71704	-1.51391	-0.658101	-0.479397	5.14865	1.43472	-3.20203	0.53397	0.681324
98.5	-0.849741	-1.6882	-2.21289	1.19673	-0.192066	-1.45602	1.75411	2.6049	-1.59014	-0.628982	-0.517236	5.08401	1.64504	-3.50395	0.494016	0.629652
99	-0.863203	-1.43753	-2.19098	1.19266	-0.338519	-1.52535	1.6196	2.45258	-1.51017	-0.637947	-0.393499	5.00374	1.62212	-3.69518	0.408844	0.57512
99.5	-0.904428	-1.2361	-2.22885	1.21115	-0.237851	-1.57816	1.62256	2.50714	-1.47892	-0.632517	-0.437535	5.0045	1.66885	-3.72813	0.459755	0.614788
100	-0.98562	-1.20065	-2.25606	1.10906	-0.339061	-1.66079	1.54018	2.38571	-1.318	-0.572037	-0.680256	5.09421	1.62213	-3.63989	0.328681	0.56215
100.5	-0.925915	-0.898082	-2.20251	1.12055	-0.464203	-1.58628	1.4823	2.36439	-1.28866	-0.692359	-0.626991	5.2317	1.42775	-3.69059	0.148163	0.592987
101	-0.875506	-0.589596	-2.213	1.20491	-0.368573	-1.54852	1.26702	2.45348	-1.27608	-0.633787	-0.856054	5.1831	1.25225	-3.6521	0.175647	0.473427
101.5	-0.997408	-0.514861	-2.24937	1.28344	-0.247652	-1.6628	1.27884	2.51116	-1.2084	-0.587868	-1.02989	5.10841	1.11934	-3.55795	0.0259864	0.472728
102	-1.09765	-0.411525	-2.21537	1.36894	-0.291664	-1.625	1.27051	2.47828	-1.30625	-0.595448	-1.10403	5.11212	1.13726	-3.50577	0.0798782	0.495963
102.5	-1.01638	-0.395955	-2.1869	1.39115	-0.294072	-1.73252	1.14891	2.43261	-1.12239	-0.369537	-1.08183	5.10346	1.1334	-3.43554	-0.0403871	0.382512
103	-0.900255	-0.397924	-2.22376	1.4522	-0.329689	-1.96815	1.11332	2.18232	-0.878741	-0.217629	-1.25135	5.21969	1.08783	-3.61995	0.131551	0.350916
103.5	-1.07909	-0.247921	-2.22015	1.51422	-0.489671	-2.0835	1.02751	2.11703	-0.914936	-0.0444221	-1.12858	5.22586	1.13508	-3.52497	0.202829	0.329129
104	-0.927186	-0.0779876	-2.17938	1.58991	-0.491715	-1.99311	1.16089	1.99448	-0.902265	-0.0789407	-1.02613	5.21199	1.13538	-3.56318	0.100711	0.296452
104.5	-0.91873	0.0447169	-2.16173	1.61359	-0.443531	-2.08397	1.23986	1.92889	-0.882737	0.0382086	-0.75601	5.20668	1.09809	-3.42521	0.0898792	0.402214
105	-0.979024	0.289361	-2.12045	1.76406	-0.611877	-2.11718	1.31418	1.95047	-0.746651	0.0518227	-0.748251	5.20122	1.06468	-3.4592	0.0927158	0.334409
105.5	-0.835347	0.457569	-2.22443	1.83559	-0.716716	-2.0687	1.29993	1.73252	-0.701597	0.0953622	-0.816679	5.20278	0.974588	-3.38961	0.0155983	0.221403
106	-0.879193	0.445347	-2.2316	1.86783	-0.657361	-2.10497	1.35952	1.75739	-0.706392	0.165076	-0.963301	5.18531	0.838233	-3.42233	-0.0602965	0.171737
106.5	-0.955912	0.357804	-2.2249	1.83677	-0.619291	-2.14735	1.56601	1.65686	-0.802812	0.329834	-1.04812	5.22396	0.75773	-3.61728	0.08631	0.108231
107	-0.845296	0.358991	-2.08891	1.87954	-0.661552	-2.08801	1.5818	1.53738	-0.783934	0.541673	-1.06825	5.20192	0.71449	-3.58552	0.298446	0.0617971
107.5	-0.787426	0.173525	-2.08924	1.95074	-0.58448	-1.99911	1.72561	1.62419	-0.752151	0.591172	-1.04185	5.27329	0.839414	-3.57786	0.36585	0.0976688
108	-0.812381	-0.0689203	-2.03854	1.99377	-0.757361	-2.05227	1.63419	1.50965	-0.644243	0.704377	-0.967799	5.30706	0.703383	-3.45537	0.42717	0.177426
108.5	-0.910309	0.100469	-2.13772	1.92179	-0.715307	-2.11803	1.54278	1.30472	-0.490559	0.678023	-1.10694	5.32801	0.584338	-3.28479	0.415856	0.114842
109	-1.07777	0.213358	-2.12455	1.94984	-0.718291	-2.10772	1.48325	1.24277	-0.464521	0.734925	-1.09262	5.37856	0.519462	-3.22605	0.328148	0.109766
109.5	-1.00983	0.0512352	-2.11083	1.91027	-0.741631	-2.1446	1.58475	1.15405	-0.415041	0.775087	-1.23113	5.39076	0.566023	-3.23558	0.354446	-0.0107049
110	-1.03169	-0.0247076	-2.17334	1.92822	-0.753548	-2.16801	1.66419	1.14487	-0.314111	0.987759	-1.33587	5.46717	0.6129	-3.33197	0.408186	-0.00106222
110.5	-1.03946	0.396329	-2.21986	1.94716	-0.770316	-2.05899	1.61779	1.00071	-0.374953	1.40144	-1.4374	5.37941	0.706628	-3.2067	0.454655	-0.084411
111	-1.13827	0.57082	-2.17402	1.85062	-0.683347	-2.23445	1.80083	0.958837	-0.355362	1.58808	-1.33571	5.34407	0.905648	-3.15184	0.483899	-0.107561
111.5	-1.14736	0.728325	-2.23157	1.77084	-0.561536	-2.3537	1.76607	0.90949	-0.329417	1.49464	-1.15111	5.20127	0.852757	-3.34814	0.437089	-0.21085
112	-1.19875	0.607634	-2.11887	1.69673	-0.559008	-2.52068	1.77701	0.888607	-0.366302	1.39537	-1.06728	5.18998	0.560836	-3.40525	0.406245	-0.278505
112.5	-1.26045	0.801292	-2.15403	1.69128	-0.647208	-2.3835	1.89917	0.770284	-0.313794	1.41844	-1.12461	5.05881	0.457587	-3.40262	0.330538	-0.375134
113	-1.18741	0.872479	-2.26195	1.62568	-0.642732	-2.33278	1.89669	0.751053	-0.363637	1.27133	-1.07962	4.98757	0.468832	-3.42378	0.329061	-0.451868
113.5	-1.06077	0.729244	-2.11112	1.56238	-0.619536	-2.30903	1.81697	0.680392	-0.318789	1.55823	-1.20318	4.9071	0.428436	-3.45105	0.399788	-0.482197
114	-1.17133	0.37041	-2.02329	1.4431	-0.630468	-2.46785	1.79402	0.753541	-0.257083	1.69949	-1.26465	4.79662	0.467293	-3.56148	0.328561	-0.504645
114.5	-1.11284	0.199004	-1.9859	1.50964	-0.661345	-2.48291	1.82366	0.603623	-0.254256	1.68009	-1.41125	4.78128	0.49438	-3.57476	0.120871	-0.429579
115	-0.977836	0.069595	-1.89396	1.46797	-0.790269	-2.523	1.73011	0.459471	-0.207032	1.61285	-1.333	4.62969	0.506867	-3.54593	0.308567	-0.511667
115.5	-1.00893	-0.0617894	-1.94171	1.39242	-0.757426	-2.60069	1.58349	0.368107	-0.162277	1.78654	-1.19898	4.58072	0.512267	-3.48435	0.372081	-0.508025
116	-0.976593	-0.25432	-2.01162	1.28855	-0.681275	-2.70562	1.50392	0.39893	-0.098051	1.74514	-1.08421	4.41406	0.628358	-3.4645	0.318427	-0.532074
116.5	-0.951788	-0.179166	-1.87876	1.29051	-0.495436	-2.71809	1.53565	0.378345	-0.166651	1.72076	-1.16505	4.38359	0.419157	-3.42147	0.361949	-0.5129
117	-1.04543	0.247353	-1.84723	1.27415	-0.465507	-2.73594	1.44186	0.557198	-0.0848298	1.54419	-0.998927	4.30616	0.303646	-3.30431	0.233326	-0.609134
117.5	-1.03356	0.785213	-1.81213	1.23392	-0.384561	-2.80701	1.38533	0.513872	0.000990746	1.36824	-0.979233	4.35861	0.148369	-3.2692	0.113147	-0.60313
118	-1.05339	1.30678	-1.78591	1.19623	-0.419517	-2.86022	1.39916	0.367774	0.117316	1.45525	-1.13347	4.17585	0.0787922	-3.31765	-0.0816162	-0.605499
118.5	-1.09363	1.48786	-1.78417	1.09623	-0.518918	-2.85275	1.36774	0.245544	0.0866151	1.37681	-1.08051	4.08606	0.118496	-3.42731	-0.235576	-0.620901
119	-1.08763	1.41369	-1.81867	0.995299	-0.501872	-2.90101	1.13558	0.204778	-0.0358231	1.45991	-1.02392	4.01264	0.00653118	-3.61684	-0.244258	-0.701918
119.5	-1.01165	1.48045	-1.92384	0.848146	-0.424528	-2.86223	1.05538	0.283879	-0.00755686	1.6677	-1.07511	3.93178	-0.113404	-3.49293	-0.349358	-0.620966
120	-0.974179	1.7501	-1.7845	0.972326	-0.414443	-2.86722	1.0436	0.218632	0.0524756	1.78053	-1.26603	3.78873	-0.0784517	-3.32732	-0.387204	-0.728294
120.5	-0.905672	1.80644	-1.7635	1.01346	-0.309609	-2.84785	0.960525	0.161408	0.0886786	1.86247	-1.28326	3.77946	-0.018771	-3.28866	-0.268368	-0.748129
121	-0.765223	1.47764	-1.80443	0.966913	-0.199488	-2.87119	0.911304	0.343059	0.140012	1.89573	-1.21103	3.65975	0.0242725	-3.26945	-0.272397	-0.73433
121.5	-0.714869	1.13148	-1.70279	0.878425	-0.115308	-2.80999	0.771931	0.305913	0.123798	1.88265	-1.07698	3.5746	0.292109	-3.19777	-0.400082	-0.813281
122	-0.791133	1.15125	-1.48711	0.877045	-0.0793606	-2.59874	0.714283	0.245027	0.220671	1.94123	-1.05557	3.51714	0.333538	-3.03503	-0.44657	-0.85665
122.5	-0.712406	1.15138	-1.61486	0.836175	-0.152594	-2.76683	0.650302	0.12964	0.23197	1.89037	-1.16946	3.41044	0.383646	-2.88883	-0.578482	-0.802831
123	-0.625458	1.25459	-1.55171	0.746861	-0.10289	-2.85887	0.486199	-0.13535	0.462987	1.68705	-1.13612	3.32047	0.365789	-2.95553	-0.602445	-0.75342
123.5	-0.514569	0.941791	-1.4841	0.631382	-0.106527	-2.86102	0.438552	-0.100569	0.549888	1.69683	-0.987844	3.18108	0.326952	-3.08103	-0.555777	-0.681378
124	-0.531031	0.772208	-1.5039	0.652378	0.00453026	-2.73598	0.382327	-0.227431	0.502836	1.58691	-1.02997	3.13626	0.274008	-3.02757	-0.710317	-0.612638
124.5	-0.531593	0.767549	-1.58501	0.650702	0.152053	-2.73627	0.168877	-0.286587	0.586949	1.40125	-0.996108	3.04174	0.291335	-2.96064	-0.729833	-0.642946
125	-0.486045	0.675386	-1.5324	0.749082	0.316462	-2.6705	0.206806	-0.256883	0.587508	1.28302	-0.919893	2.97886	0.274543	-3.00295	-0.846516	-0.600236
125.5	-0.363234	0.434408	-1.55458	0.670028	0.40917	-2.57198	0.409156	-0.210585	0.512807	1.30282	-1.00337	2.84203	0.328277	-2.86214	-0.851947	-0.5908
126	-0.305176	0.592342	-1.39085	0.621146	0.284071	-2.55466	0.547141	-0.082109	0.567936	1.23623	-1.08971	2.72516	0.423502	-2.91535	-0.950094	-0.665671
126.5	-0.315419	0.671641	-1.29377	0.575231	0.266152	-2.51515	0.541822	-0.0136688	0.57184	1.1771	-0.809444	2.69664	0.336959	-3.032	-0.895696	-0.6144
127	-0.124949	0.623981	-1.30998	0.61112	0.292835	-2.41251	0.3859	-0.107173	0.627098	1.21847	-0.643782	2.58885	0.265811	-2.99986	-0.741713	-0.514757
127.5	-0.043976	0.536107	-1.24096	0.580303	0.348727	-2.41292	0.38988	-0.178639	0.797677	1.34213	-0.449033	2.55257	0.131144	-2.93813	-0.581789	-0.465733
128	-0.10485	0.607273	-1.29774	0.577681	0.350832	-2.44671	0.404051	-0.26426	0.762285	1.52806	-0.298509	2.44482	0.116103	-3.01082	-0.627025	-0.307192
128.5	-0.0198234	0.574441	-1.36217	0.524261	0.264857	-2.39075	0.372102	-0.289816	0.849599	1.46423	-0.296149	2.47817	0.131405	-2.8392	-0.660906	-0.268898
129	0.0430956	0.469091	-1.34909	0.519836	0.170962	-2.33695	0.339517	-0.185014	0.848267	1.47464	-0.252918	2.42477	0.148159	-2.76005	-0.629918	-0.238924
129.5	0.126285	0.230583	-1.3733	0.535253	0.138172	-2.26182	0.280458	-0.263815	0.945996	1.24794	-0.114484	2.37431	0.14807	-2.76718	-0.589154	-0.312808
130	0.171366	-0.0184689	-1.35249	0.576068	0.268277	-2.22673	0.243628	-0.180464	1.1472	1.1669	-0.189051	2.22416	0.180923	-2.63944	-0.733094	-0.175338
130.5	0.235234	-0.096608	-1.2627	0.612723	0.202032	-2.08968	0.161165	-0.261675	1.15519	0.960408	-0.346788	2.12145	0.335844	-2.63845	-0.727873	-0.168726
131	0.216799	0.123289	-1.03754	0.564063	0.24456	-2.11179	0.354694	-0.212088	1.18527	0.956221	-0.366785	2.01899	0.256875	-2.65418	-0.887946	-0.164116
131.5	0.26069	0.261939	-0.979902	0.412555	0.217481	-2.08794	0.327768	-0.306248	1.26669	0.826669	-0.357536	1.91465	0.106363	-2.69666	-0.835733	-0.121671
132	0.354407	0.200209	-0.842142	0.511576	0.357942	-2.083	0.350308	-0.293651	1.39386	0.773393	-0.363325	1.85973	0.0793546	-2.70765	-0.8762	-0.10689
132.5	0.342647	0.13356	-0.873399	0.506411	0.496421	-1.9934	0.439397	-0.216287	1.4296	0.840762	-0.452378	1.7379	0.364883	-2.79343	-0.893505	-0.144372
133	0.322741	0.138281	-0.939501	0.294915	0.494855	-1.85152	0.671637	-0.203483	1.35997	0.705469	-0.420278	1.60173	0.573476	-2.87751	-0.76461	-0.192684
133.5	0.377097	0.136686	-0.949465	0.199198	0.342039	-1.73058	0.726703	-0.151278	1.41096	0.720082	-0.533215	1.56305	0.62059	-2.86055	-0.731123	-0.2148
134	0.407827	-0.0513481	-0.780743	0.308512	0.213828	-1.73148	0.640256	-0.263392	1.37563	0.447943	-0.590489	1.55304	0.588503	-2.79143	-0.877751	-0.30176
134.5	0.439723	-0.090194	-0.774	0.344698	0.234673	-1.79958	0.617925	-0.266536	1.46918	0.183891	-0.639622	1.35043	0.210945	-2.90012	-0.781758	-0.267683
135	0.479946	0.00559184	-0.665045	0.304951	0.217967	-1.75646	0.367006	-0.394797	1.48834	0.00415732	-0.559214	1.21703	0.00444669	-2.7551	-0.823283	-0.223135
135.5	0.500437	0.160806	-0.681391	0.335007	0.218229	-1.78442	0.170107	-0.384953	1.63637	-0.0730925	-0.479173	1.21473	-0.135525	-2.67375	-0.761669	-0.0523546
136	0.52179	0.26771	-0.733622	0.219177	0.266602	-1.74035	0.0133944	-0.311687	1.51148	0.0575088	-0.229044	1.04463	-0.0681316	-2.66888	-0.754561	0.0889833
136.5	0.598748	0.154644	-0.60096	0.28817	0.265587	-1.64267	-0.249861	-0.255658	1.50852	0.125196	-0.100061	0.807783	-0.0969978	-2.68753	-0.79382	0.0466142
137	0.641355	0.165022	-0.624942	0.145364	0.280425	-1.47006	-0.16105	-0.0277279	1.64859	-0.000120209	0.239273	0.779424	-0.166008	-2.59656	-0.810601	-0.0170782
137.5	0.778329	0.109129	-0.705621	0.103877	0.307814	-1.57843	-0.310732	0.00152924	1.69916	-0.0953669	0.0951507	0.714625	-0.111462	-2.47089	-0.727097	-0.0638351
138	0.81372	0.147498	-0.588285	0.16025	0.231409	-1.47765	-0.363662	0.187055	1.85222	-0.263691	-0.088831	0.579222	-0.0215531	-2.58819	-0.694627	-0.0419068
138.5	0.889362	0.0260757	-0.554076	0.0297282	0.259494	-1.41819	-0.389975	0.263925	1.94642	-0.190698	0.347726	0.379118	0.0460864	-2.78471	-0.702236	-0.00825352
139	0.87027	-0.0362152	-0.532592	0.0350494	0.299097	-1.38304	-0.64713	0.26084	1.95552	-0.149377	0.526916	0.290691	0.2528	-2.88349	-0.716024	0.0396468
139.5	0.830656	0.233023	-0.411038	0.141477	0.284119	-1.43344	-0.748881	0.245102	1.90663	-0.165652	0.504947	0.236895	0.185008	-2.78085	-0.778295	0.0822107
140	0.96091	0.358454	-0.401546	0.196522	0.177566	-1.4169	-0.714465	0.207251	1.92258	-0.156725	0.589882	0.12191	-0.0148537	-2.69179	-0.69977	0.0737966
140.5	1.03198	0.184224	-0.428554	0.201535	0.174035	-1.33053	-0.825782	0.298407	1.86911	-0.424676	0.70838	0.053698	-0.121494	-2.65323	-0.676852	0.0592561
141	0.996992	0.0422783	-0.372173	0.20267	0.154848	-1.19753	-0.963196	0.367745	2.03631	-0.477892	0.663628	-0.0859217	-0.322505	-2.53929	-0.533245	0.138356
141.5	1.06703	0.123603	-0.419858	0.299764	0.0918304	-1.09089	-1.05664	0.362265	2.06814	-0.33051	0.665379	-0.239083	-0.22607	-2.36893	-0.373589	0.0901853
142	1.15135	0.317628	-0.423083	0.282003	0.149999	-1.10359	-0.861744	0.302095	2.10092	-0.261682	0.560546	-0.390998	-0.160181	-2.32481	-0.369643	-0.103836
142.5	1.07334	0.296406	-0.455644	0.396113	0.114334	-1.15164	-0.863224	0.204884	2.12573	-0.125087	0.464009	-0.498671	-0.191514	-2.34932	-0.295471	-0.132884
143	1.15354	0.181585	-0.315083	0.388837	0.251625	-1.13985	-0.908799	0.268849	2.29646	0.0284696	0.416349	-0.562783	-0.298292	-2.26208	-0.150192	-0.221444
143.5	1.30698	0.215198	-0.332965	0.373403	0.362905	-1.0364	-1.0208	0.322774	2.37118	0.149394	0.484589	-0.633515	-0.17615	-2.27635	-0.188109	-0.344744
144	1.2545	0.244328	-0.384659	0.423842	0.520063	-1.12703	-1.09595	0.271127	2.32362	0.0641883	0.622171	-0.580164	-0.0609165	-2.30214	-0.359179	-0.26698
144.5	1.22192	0.138824	-0.575347	0.400891	0.60316	-1.20502	-1.18859	0.311442	2.40275	-0.081451	0.768077	-0.652041	-0.109648	-2.25443	-0.339849	-0.195693
145	1.21281	0.21825	-0.54573	0.268909	0.492192	-1.14735	-1.30016	0.391172	2.44126	-0.15628	0.828401	-0.704317	-0.132667	-2.24461	-0.367344	-0.336463
145.5	1.42085	0.299351	-0.467693	0.312918	0.345125	-1.04148	-1.34328	0.429618	2.431	-0.289124	0.685371	-0.685254	-0.175452	-2.12332	-0.273517	-0.340128
146	1.28655	0.425718	-0.372952	0.447352	0.226574	-0.969618	-1.15894	0.468467	2.39318	-0.168311	0.603059	-0.701649	-0.263579	-2.24113	-0.275717	-0.390832
146.5	1.33982	0.600754	-0.335129	0.584258	0.251707	-0.958966	-1.18406	0.604528	2.41264	-0.344516	0.7907	-0.917099	-0.342848	-2.31217	-0.20498	-0.316747
147	1.47593	0.823782	-0.43801	0.570256	0.274062	-0.970172	-1.07373	0.493812	2.34947	-0.234825	0.782022	-0.923175	-0.435757	-2.36006	-0.177407	-0.289716
147.5	1.52024	1.04204	-0.452054	0.497406	0.229841	-1.04983	-0.881954	0.376043	2.33007	-0.18749	0.86574	-0.888049	-0.532113	-2.3323	-0.0941835	-0.317709
148	1.53228	0.979785	-0.39194	0.555653	0.283659	-0.929091	-0.84515	0.345193	2.47481	-0.360571	1.00302	-0.9123	-0.478908	-2.26063	-0.120256	-0.223398
148.5	1.44557	0.756166	-0.310791	0.602944	0.27024	-0.748866	-0.906893	0.161572	2.52011	-0.514896	0.920908	-0.922863	-0.453805	-2.11602	-0.011071	-0.322232
149	1.41477	0.61208	-0.425195	0.535154	0.163266	-0.627062	-0.972321	0.384558	2.51434	-0.433826	0.907555	-1.17938	-0.316316	-2.01218	-0.0846266	-0.25926
149.5	1.39085	0.29476	-0.463143	0.678509	0.1205	-0.751348	-1.00901	0.364008	2.63856	-0.238715	0.925301	-1.2332	-0.207116	-2.12954	-0.129467	-0.356768
150	1.38679	-0.0525616	-0.487672	0.724559	0.17919	-0.856579	-0.874417	0.538746	2.57006	0.128383	1.09011	-1.12336	-0.304872	-1.98957	-0.178975	-0.318587
150.5	1.46802	-0.213045	-0.440523	0.756827	0.238344	-0.738393	-0.840296	0.576277	2.57576	0.498148	1.16134	-1.13274	-0.432195	-2.10573	-0.0535645	-0.378745
151	1.45249	-0.142401	-0.278428	0.832447	0.279836	-0.805901	-0.757606	0.600315	2.56123	0.497543	1.1779	-1.15522	-0.476074	-2.01181	0.00435001	-0.294987
151.5	1.36403	0.107767	-0.282167	0.709472	0.26514	-0.791971	-0.831379	0.578865	2.66668	0.35425	1.21893	-1.17502	-0.698628	-2.12307	0.150521	-0.314457
152	1.31961	0.279537	-0.212467	0.586134	0.120344	-0.743062	-0.87353	0.554329	2.62591	0.340368	1.30352	-1.21176	-0.930518	-2.12652	0.369063	-0.336548
152.5	1.36435	0.399854	-0.197312	0.590418	-0.161972	-0.732805	-0.832011	0.458953	2.71481	0.491768	1.30411	-1.37712	-1.17798	-2.14554	0.332497	-0.361028
153	1.53489	0.378053	-0.26675	0.518388	-0.255786	-0.835395	-0.750527	0.342826	2.65822	0.713099	1.19114	-1.36554	-1.31679	-2.15544	0.274918	-0.245116
153.5	1.54627	0.291314	-0.332275	0.457776	-0.134577	-0.871989	-0.573324	0.408859	2.58403	0.707665	1.24319	-1.45929	-1.20494	-2.02641	0.327828	-0.327118
154	1.53188	0.155928	-0.36251	0.492409	-0.110067	-0.871694	-0.52309	0.509616	2.61468	0.656303	1.35021	-1.58458	-0.988214	-1.87357	0.330838	-0.459262
154.5	1.56399	0.0989617	-0.34379	0.397012	-0.0849318	-0.903732	-0.552849	0.512095	2.74247	0.501355	1.26938	-1.55652	-0.875751	-1.93798	0.372693	-0.606451
155	1.65512	0.262364	-0.284585	0.421629	-0.235486	-0.855895	-0.511358	0.421191	2.68506	0.404082	1.46927	-1.52393	-0.878639	-1.94179	0.469338	-0.599591
155.5	1.68607	0.728671	-0.25923	0.370558	-0.242322	-0.908055	-0.47782	0.415169	2.72142	0.438487	1.49595	-1.61899	-1.00228	-1.79058	0.381052	-0.624169
156	1.6306	1.04504	-0.292	0.233777	-0.247958	-0.974969	-0.534466	0.389463	2.64007	0.587957	1.55225	-1.6279	-1.38794	-1.61665	0.290587	-0.640725
156.5	1.69561	1.35834	-0.37931	0.204493	-0.155043	-0.963346	-0.71379	0.409186	2.7631	0.591497	1.56925	-1.5405	-1.68399	-1.58312	0.0927287	-0.630338
157	1.73159	1.29388	-0.43776	0.249104	-0.00795756	-1.00097	-0.836572	0.536963	2.79813	0.531856	1.6022	-1.5393	-1.57421	-1.41959	0.126369	-0.787836
157.5	1.7979	1.14915	-0.466117	0.19138	0.0346237	-0.988158	-0.912061	0.571722	2.64817	0.539509	1.59185	-1.63727	-1.60745	-1.40266	0.378677	-0.791071
158	1.64747	0.960492	-0.471851	0.228228	-0.0492591	-0.88053	-0.964162	0.424892	2.8211	0.454527	1.53823	-1.66675	-1.59481	-1.30098	0.372646	-0.858589
158.5	1.57152	0.642308	-0.290066	0.224034	-0.0137903	-0.82437	-0.872373	0.51285	2.86244	0.417814	1.72813	-1.78084	-1.5262	-1.58038	0.362298	-0.993408
159	1.50551	0.312621	-0.334855	0.178019	-0.146021	-0.849897	-0.898022	0.477963	2.76937	0.574548	1.8178	-1.92562	-1.64696	-1.6195	0.275797	-1.09705
159.5	1.61663	0.0948233	-0.240305	0.182515	-0.266954	-0.83788	-0.931123	0.541283	2.88544	0.77683	1.75916	-1.85449	-1.71478	-1.56197	0.213297	-1.08518
160	1.71944	0.198593	-0.225769	0.204213	-0.200161	-0.917931	-0.835796	0.361831	2.75409	0.966302	1.6272	-1.91783	-1.77253	-1.4551	-0.031987	-1.13208
160.5	1.85282	0.0178283	-0.245408	0.235564	-0.199905	-0.969089	-0.905162	0.35952	2.79156	1.20384	1.67444	-1.91444	-1.77183	-1.39271	-0.199787	-1.16642
161	1.74172	-0.613044	-0.256031	0.0944038	-0.19127	-0.785998	-0.913193	0.481379	3.004	1.04961	1.67555	-2.00406	-1.59353	-1.29606	-0.184209	-1.12143
161.5	1.92377	-1.1507	-0.206066	0.203484	-0.163313	-0.834148	-0.903441	0.66946	2.84485	0.744553	1.72428	-1.89745	-1.55875	-1.30144	-0.200673	-1.11704
162	1.91605	-1.38722	-0.0576504	0.153448	-0.140013	-0.865992	-1.09479	0.715533	2.82867	0.67709	1.71297	-1.86237	-1.55386	-1.35596	-0.214187	-1.32505
162.5	1.89329	-1.30233	-0.0753423	0.0978885	-0.140596	-0.888123	-1.14263	0.729788	2.78594	0.86634	1.70976	-1.80133	-1.55818	-1.33285	-0.219399	-1.46987
163	1.87147	-1.01127	-0.0825982	0.145894	-0.151145	-0.894171	-1.1674	0.727005	2.99325	0.86115	1.76331	-1.72803	-1.78509	-1.31865	-0.235275	-1.51915
163.5	1.88705	-0.825625	-0.0913332	0.121172	-0.0750822	-0.971873	-1.08106	0.478548	3.04298	0.752866	1.77608	-1.70623	-1.85383	-1.27354	-0.151395	-1.54122
164	1.9944	-0.848813	-0.101469	0.0151497	0.0169387	-1.01435	-1.05605	0.51106	2.9514	0.503337	1.7	-1.65287	-1.93163	-1.18763	-0.3241	-1.4919
164.5	1.9518	-1.11558	-0.14043	0.00593895	-0.105045	-0.98092	-1.1069	0.547039	3.02554	0.306372	1.70311	-1.7728	-1.93588	-1.19968	-0.444396	-1.56901
165	1.89732	-1.35692	-0.162567	0.00988513	-0.237302	-0.959744	-0.921805	0.551822	3.13192	0.505037	1.6507	-1.73606	-1.95838	-1.14586	-0.359125	-1.65281
165.5	1.89725	-1.41412	-0.0169318	0.0449103	-0.209633	-0.85838	-0.908574	0.602705	2.98156	0.505855	1.58718	-1.8318	-1.87851	-1.13379	-0.250197	-1.66693
166	1.91534	-0.972172	-0.162116	0.0741658	-0.143148	-0.738933	-0.874996	0.589962	3.23725	0.568001	1.65492	-1.74331	-1.81779	-1.3056	-0.292121	-1.72968
166.5	1.87666	-0.339729	-0.0547433	0.0867224	-0.218748	-0.825417	-0.733815	0.523564	3.18306	0.507792	1.71601	-1.83994	-1.91549	-1.38008	-0.379717	-1.78932
167	1.97021	0.240852	-0.0571414	0.0928152	-0.392908	-0.803345	-0.859458	0.393827	3.09361	0.606766	1.73647	-1.80721	-1.75127	-1.33086	-0.543149	-1.7666
167.5	2.01966	0.54394	-0.14133	0.108691	-0.470147	-0.716572	-0.967431	0.514152	3.08694	0.657603	1.71599	-1.72271	-1.61197	-1.35699	-0.573683	-1.80289
168	2.16234	0.556946	-0.0663535	0.19831	-0.230779	-0.752687	-0.999935	0.514038	3.20657	0.718069	1.79022	-1.65073	-1.52329	-1.21348	-0.613904	-1.7981
168.5	2.07556	0.414705	-0.0868348	0.0990097	-0.217834	-0.759307	-1.05003	0.308062	3.26584	0.834566	1.71925	-1.72298	-1.72477	-0.954489	-0.596516	-1.80588
169	2.08879	0.229065	-0.243557	0.0807113	-0.393577	-0.632973	-1.07902	0.519055	3.09642	0.819743	1.59432	-1.53583	-1.94474	-0.809866	-0.626771	-1.76189
169.5	2.13845	-0.00919303	-0.0520894	0.0594805	-0.475664	-0.570684	-1.07623	0.468319	3.13638	0.954048	1.59537	-1.57402	-2.1043	-0.817399	-0.525204	-1.77533
170	2.07874	-0.0450302	-0.119757	0.0350835	-0.549395	-0.633104	-1.16248	0.46363	3.20579	0.920387	1.61667	-1.60809	-2.1311	-0.938353	-0.377521	-1.84317
170.5	2.09399	-0.0432877	-0.130695	0.109995	-0.434344	-0.771418	-1.13851	0.342254	3.31895	0.925973	1.67436	-1.51947	-2.05929	-0.832453	-0.32576	-1.83336
171	2.10247	0.0976633	-0.262572	-0.0643968	-0.303832	-0.747373	-1.13001	0.280299	3.26335	0.991875	1.66381	-1.53063	-1.97859	-0.837511	-0.395279	-1.90226
171.5	1.91988	0.216018	-0.269614	-0.0801705	-0.1527	-0.736691	-1.17943	0.39704	3.19351	1.04956	1.702	-1.54355	-1.65986	-0.948407	-0.114759	-1.75225
172	1.99335	0.194388	-0.218225	-0.228993	-0.053427	-0.741884	-1.36979	0.363335	3.24696	0.987193	1.60938	-1.59307	-1.69103	-0.929178	-0.0818112	-1.7287
172.5	1.93419	0.222614	-0.103212	-0.172834	0.0355051	-0.619426	-1.39807	0.25561	3.31835	0.83112	1.45336	-1.48589	-1.68861	-1.11358	-0.0181936	-1.91727
173	1.97678	0.397509	-0.222927	-0.320423	-0.00790702	-0.50823	-1.18548	0.126538	3.28074	0.703046	1.45881	-1.45317	-1.7761	-1.03717	-0.105081	-1.85734
173.5	1.99046	0.167462	-0.165312	-0.257254	-0.173126	-0.457138	-1.14916	0.0662266	3.17086	0.588655	1.42155	-1.37108	-1.75622	-0.8882	-0.0798124	-1.80462
174	1.943	-0.294545	-0.185925	-0.204964	-0.290068	-0.502395	-1.06862	0.0565161	3.23651	0.527329	1.60993	-1.36288	-1.5261	-0.947171	-0.0452534	-1.86155
174.5	1.92423	-0.58314	-0.196788	-0.345943	-0.483273	-0.551315	-0.97299	-0.0817119	3.15826	0.518275	1.72672	-1.4118	-1.39926	-0.945893	-0.0813287	-1.79445
175	1.84265	-0.610754	-0.129928	-0.462454	-0.471669	-0.520876	-1.21662	-0.224606	3.17714	0.484887	1.80398	-1.34336	-1.35238	-0.893822	-0.0349702	-1.94412
175.5	1.91933	-0.520025	-0.111948	-0.562979	-0.446968	-0.486519	-1.36376	-0.283258	3.19612	0.468938	1.77198	-1.24319	-1.36206	-0.872915	0.0802661	-1.98681
176	1.92075	-0.881785	-0.124542	-0.697036	-0.427708	-0.391307	-1.43143	-0.47326	3.34204	0.382538	1.79693	-1.26978	-1.55387	-0.755408	0.00904343	-1.99243
176.5	1.84781	-1.15465	-0.0986866	-0.691305	-0.503492	-0.337627	-1.59899	-0.430621	3.24829	0.37564	1.95546	-1.34914	-1.70946	-0.75057	-0.0150383	-1.82658
177	1.77734	-1.2177	-0.173775	-0.775857	-0.311317	-0.421914	-1.61291	-0.149627	3.12402	0.451172	1.98946	-1.33951	-1.66586	-0.838583	0.0621557	-1.99564
177.5	1.68714	-0.988549	-0.128409	-0.936906	-0.30074	-0.311199	-1.71359	0.0226138	3.16355	0.567409	1.92641	-1.34539	-1.59437	-0.825143	0.0159578	-2.09764
178	1.67712	-0.626372	-0.164592	-0.961482	-0.429151	-0.371356	-1.73014	0.0319081	3.06719	0.482916	1.91894	-1.25616	-1.56085	-0.865863	0.0901323	-2.22158
178.5	1.53084	-0.094335	-0.172299	-1.13882	-0.482908	-0.364598	-1.59222	-0.0527997	3.04558	0.479606	1.8659	-1.29651	-1.44855	-0.922618	0.154427	-2.22188
179	1.56787	0.513643	-0.257853	-1.10385	-0.54677	-0.299363	-1.53218	-0.270062	3.01276	0.316248	1.82241	-1.39279	-1.19729	-1.02421	0.147025	-2.32537
179.5	1.54463	0.937765	-0.208014	-1.09758	-0.452455	-0.191902	-1.31809	-0.0892553	2.93202	0.204042	1.86053	-1.39683	-0.941827	-0.886243	0.312018	-2.2962
180	1.50226	0.899157	-0.208002	-1.15438	-0.339628	-0.271972	-1.12179	-0.422924	3.00904	0.191428	1.81679	-1.46845	-0.869919	-0.746356	0.287786	-2.20893
180.5	1.63124	0.536794	-0.243247	-1.14049	-0.399022	-0.162146	-0.933939	-0.266939	2.91075	0.444	1.81997	-1.43642	-0.835529	-0.632259	0.368723	-2.28003
181	1.73312	-0.200955	-0.248266	-1.20457	-0.417572	-0.127523	-1.04824	-0.0900165	2.88057	0.754429	1.86034	-1.31658	-0.639381	-0.558176	0.275998	-2.27694
181.5	1.6871	-0.675392	-0.249566	-1.17306	-0.428652	0.0172619	-1.06319	-0.214692	2.8441	0.906795	1.85972	-1.15775	-0.516262	-0.382661	0.477947	-2.3278
182	1.49282	-0.324913	-0.272046	-1.14037	-0.394744	0.0320129	-1.17649	-0.302841	2.79984	0.982661	1.66653	-1.16348	-0.378949	-0.299252	0.48685	-2.4588
182.5	1.35388	0.173585	-0.292815	-1.2051	-0.388806	0.21402	-1.28127	-0.421064	2.82228	0.892406	1.57681	-1.18924	-0.402578	-0.411411	0.518896	-2.49273
183	1.33525	0.664336	-0.316199	-1.26519	-0.549418	0.122318	-1.4099	-0.410202	2.90324	0.833176	1.78154	-1.20639	-0.468325	-0.454754	0.370263	-2.39206
183.5	1.34334	0.794051	-0.337271	-1.1914	-0.476386	-0.00480383	-1.55797	-0.407701	2.88973	0.777337	1.84129	-1.26452	-0.521154	-0.429518	0.350776	-2.34837
184	1.32487	0.885388	-0.385545	-1.24396	-0.40209	0.166934	-1.73068	-0.528582	2.77955	0.704314	1.73872	-1.29001	-0.646866	-0.512889	0.333187	-2.39659
184.5	1.36548	0.907514	-0.452866	-1.14511	-0.222778	0.234917	-1.64936	-0.468011	2.79752	0.750052	1.84303	-1.34591	-0.642026	-0.462109	0.3933	-2.31769
185	1.53145	0.767673	-0.476414	-1.3084	-0.142214	0.235888	-1.48749	-0.388966	2.82311	0.734585	1.75961	-1.23619	-0.743923	-0.490825	0.239836	-2.33696
185.5	1.49146	0.409467	-0.521695	-1.32886	-0.153427	0.244833	-1.28294	-0.366966	2.6281	0.741419	1.66894	-1.25883	-0.897332	-0.487882	0.267447	-2.35669
186	1.49758	0.206269	-0.373561	-1.22866	-0.113832	0.359701	-1.12582	-0.446991	2.68766	0.729164	1.74847	-1.1929	-0.79956	-0.576756	0.314621	-2.42916
186.5	1.46453	0.0616029	-0.290051	-1.28121	-0.075874	0.468518	-0.977738	-0.325314	2.64394	0.939778	1.678	-1.23654	-0.493266	-0.676333	0.414287	-2.50476
187	1.46454	0.0771755	-0.216479	-1.25794	0.0259921	0.463535	-1.18103	-0.501481	2.57181	1.03272	1.54606	-1.03719	-0.410272	-0.729701	0.417757	-2.37238
187.5	1.29118	-0.14795	-0.397165	-1.30898	-0.0291979	0.247842	-1.32507	-0.648831	2.57122	1.04938	1.59637	-1.1497	-0.421699	-0.736918	0.387715	-2.26078
188	1.25612	-0.365124	-0.408486	-1.3031	0.153459	0.359057	-1.27477	-0.796388	2.47391	0.897563	1.69054	-1.08769	-0.336749	-0.664904	0.430413	-2.16222
188.5	1.16423	-0.46161	-0.315639	-1.33834	0.1778	0.275618	-1.23841	-0.71754	2.44069	0.80338	1.48528	-1.06849	-0.194533	-0.435371	0.414043	-2.19745
189	1.12934	-0.362035	-0.371064	-1.32445	0.156604	0.39203	-1.33219	-0.634072	2.52865	0.726306	1.41675	-0.87434	-0.126982	-0.33	0.496673	-2.10601
189.5	1.07896	-0.301677	-0.429626	-1.34163	-0.122202	0.461082	-1.43245	-0.646228	2.49348	0.781622	1.47701	-1.10801	-0.168704	-0.446364	0.592309	-2.07565
190	1.23744	0.0174284	-0.408419	-1.30942	-0.11618	0.477864	-1.5204	-0.502637	2.51274	0.920105	1.42228	-0.947082	-0.225052	-0.52241	0.713932	-2.06236
190.5	1.30487	0.122359	-0.389453	-1.35833	-0.168508	0.462355	-1.35482	-0.687473	2.50268	0.969959	1.29885	-0.897462	-0.285612	-0.59509	0.538635	-2.07778
191	1.30964	0.440881	-0.415813	-1.44459	-0.061907	0.43785	-1.22669	-0.740596	2.47741	0.941654	1.27508	-0.777648	-0.327052	-0.603824	0.496095	-1.9928
191.5	1.27279	0.339289	-0.4972	-1.24785	-0.111413	0.477443	-1.14571	-0.732503	2.43031	0.908387	1.33339	-0.690657	-0.258424	-0.666844	0.312854	-1.96907
192	1.38227	0.0136811	-0.40427	-1.34809	-0.300244	0.494394	-0.993094	-0.717028	2.50524	0.729827	1.26083	-0.819078	-0.173263	-0.767867	0.420674	-1.91902
192.5	1.29726	0.0918633	-0.462592	-1.36293	-0.342788	0.572905	-0.809275	-0.684903	2.43655	0.699988	1.23549	-0.879275	-0.264824	-0.656041	0.501575	-1.91339
193	1.209	0.151059	-0.501264	-1.50889	-0.335877	0.714567	-0.790125	-0.720502	2.47594	0.882515	1.3014	-0.884573	-0.193043	-0.636974	0.426097	-1.78274
193.5	1.16769	-0.0046424	-0.420204	-1.49782	-0.396613	0.789274	-0.775145	-0.718404	2.3532	0.925684	1.28478	-0.792953	-0.2928	-0.593792	0.385706	-1.89177
194	1.09944	-0.245277	-0.406808	-1.55324	-0.354231	0.736615	-0.830753	-0.668958	2.31039	0.873648	1.18999	-0.804307	-0.36311	-0.528644	0.620569	-1.94699
194.5	1.13269	-0.302274	-0.452054	-1.4998	-0.423023	0.875719	-0.880097	-0.718626	2.329	0.849299	1.12505	-0.836313	-0.475156	-0.497449	0.650085	-2.04161
195	1.11621	-0.396576	-0.556731	-1.54833	-0.35945	0.797949	-0.964353	-0.764469	2.27852	1.04047	1.11008	-0.81298	-0.420168	-0.511838	0.731099	-2.08946
195.5	1.06745	-0.213973	-0.458717	-1.5943	-0.244041	0.773067	-0.994425	-0.891963	2.33037	0.988363	1.38179	-0.830638	-0.310609	-0.431532	0.737292	-2.01055
196	1.0878	-0.54203	-0.481631	-1.65784	-0.214335	0.738457	-1.07136	-0.896232	2.30912	1.00621	1.36041	-0.745074	-0.283729	-0.440223	0.897285	-1.92191
196.5	1.04467	-1.0814	-0.534268	-1.6829	-0.403794	0.869109	-1.06229	-0.853408	2.17642	1.08737	1.21686	-0.81057	-0.251358	-0.511248	0.915074	-1.88738
197	1.06719	-1.27917	-0.528795	-1.61314	-0.370384	0.866504	-1.09328	-0.673284	2.18137	1.0966	1.20101	-0.683331	-0.261648	-0.432901	1.04809	-1.91393
197.5	1.17563	-1.33911	-0.564316	-1.67129	-0.492992	0.85345	-1.20918	-0.897454	2.21664	1.18978	0.96439	-0.6242	-0.149712	-0.3773	1.08027	-1.92252
198	1.01354	-1.05989	-0.536364	-1.65098	-0.422428	0.882416	-1.19733	-0.896491	2.19613	1.16159	0.697232	-0.722055	-0.360307	-0.560575	1.02603	-2.05306
198.5	0.990889	-0.682362	-0.659028	-1.65233	-0.408619	0.753535	-1.20273	-0.833938	2.09796	1.05985	0.787453	-0.888104	-0.623964	-0.676109	0.950599	-1.97815
199	1.03612	-0.155538	-0.712075	-1.49058	-0.41185	0.817693	-1.24722	-0.884838	2.05408	0.914253	0.832432	-0.855425	-0.613467	-0.675768	0.665943	-1.9895
199.5	1.01048	0.362402	-0.677094	-1.62015	-0.34949	0.843609	-1.33537	-0.75521	2.09192	0.973972	0.825643	-0.801879	-0.506502	-0.685464	0.520844	-2.02131
200	1.07412	0.740801	-0.6471	-1.65109	-0.514434	0.859975	-1.41534	-0.907328	2.05278	1.07704	0.899094	-0.526163	-0.298068	-0.645348	0.290714	-1.97795
200.5	1.14946	0.843417	-0.721283	-1.64824	-0.534442	0.970477	-1.35115	-0.9428	1.99979	1.07373	1.18224	-0.546755	-0.268903	-0.551822	0.246802	-1.95128
201	1.07016	0.586102	-0.749919	-1.68073	-0.425876	1.11513	-1.33071	-0.859799	2.0343	0.863525	1.25893	-0.54369	-0.373341	-0.637331	0.17308	-1.85644
201.5	1.07759	0.257716	-0.696361	-1.62522	-0.454565	1.10829	-1.3426	-0.861267	1.97574	0.781824	1.28387	-0.507669	-0.55661	-0.541125	0.454908	-1.86213
202	1.0442	-0.130266	-0.562984	-1.6437	-0.394132	1.12733	-1.32576	-0.823084	1.90464	0.832587	1.21392	-0.404893	-0.615327	-0.461558	0.27499	-1.84633
202.5	0.925345	-0.383758	-0.667952	-1.59399	-0.378474	1.16701	-1.4535	-0.755944	2.10797	1.01005	1.11725	-0.336813	-0.679897	-0.476783	0.254066	-1.7692
203	0.958744	-0.483816	-0.769442	-1.53138	-0.527386	1.10547	-1.53852	-0.75512	2.06011	1.16392	1.08683	-0.385053	-0.714189	-0.577761	0.322084	-1.75251
203.5	1.05961	-0.329825	-0.789928	-1.49091	-0.528718	1.0502	-1.55789	-0.931608	2.20531	1.05032	0.999621	-0.232168	-0.780158	-0.583069	0.324195	-1.69832
204	1.07325	0.0593115	-0.805005	-1.44745	-0.63611	1.03908	-1.55266	-0.936916	2.19294	1.07099	1.00635	-0.227971	-0.900714	-0.651333	0.301224	-1.68453
204.5	1.06077	0.170786	-0.853962	-1.49017	-0.53172	1.06177	-1.64936	-0.983894	2.17732	1.16478	1.13225	-0.284636	-0.808962	-0.599204	0.419307	-1.7499
205	1.06269	0.538358	-0.807936	-1.38723	-0.68113	1.1784	-1.4938	-0.931584	2.03069	1.2086	1.27922	-0.063352	-0.659212	-0.581863	0.56372	-1.64993
205.5	1.00271	0.559439	-0.809967	-1.37197	-0.733938	1.20447	-1.10365	-0.740305	1.96813	1.08483	1.17338	0.0567887	-0.549435	-0.655822	0.617841	-1.63537
206	0.985578	0.5153	-0.721131	-1.2314	-0.669333	1.26368	-0.949742	-0.820384	1.94994	1.03445	1.18464	-0.0493276	-0.583385	-0.697475	0.590161	-1.6422
206.5	0.929769	0.531047	-0.604407	-1.28999	-0.611132	1.19294	-0.900157	-0.727852	2.05337	1.05155	1.24349	0.0446909	-0.672772	-0.85698	0.638541	-1.50292
207	0.913121	0.386729	-0.739305	-1.193	-0.602267	1.16564	-0.729981	-0.756788	1.9754	1.17472	1.2656	0.226499	-0.743341	-0.901342	0.480886	-1.6488
207.5	0.848161	0.177025	-0.776682	-1.12087	-0.520844	1.28238	-0.735005	-0.775235	1.90861	1.15211	1.33086	0.239914	-0.856016	-0.888487	0.549889	-1.54824
208	0.827037	0.086349	-0.707623	-1.08586	-0.495699	1.26644	-0.811587	-0.94491	1.98182	1.07299	1.3609	0.337745	-0.870223	-0.629975	0.515026	-1.36752
208.5	0.714341	-0.142568	-0.659743	-1.05366	-0.412797	1.21412	-0.852428	-0.938767	2.05032	0.992351	1.16586	0.324375	-0.796067	-0.547352	0.633687	-1.3192
209	0.778859	-0.330589	-0.545795	-1.05767	-0.309305	1.17186	-0.697905	-1.08778	2.08567	0.91661	1.03233	0.39166	-0.882066	-0.438706	0.585621	-1.23215
209.5	0.791454	-0.298501	-0.592282	-0.976991	-0.416006	1.14601	-0.714425	-1.13582	2.11681	0.832645	0.958666	0.501377	-1.09771	-0.549342	0.620649	-1.15339
210	0.886558	-0.0363813	-0.719127	-0.998803	-0.403743	1.20567	-0.673334	-0.941319	2.04575	0.920596	0.996731	0.534843	-1.25026	-0.578261	0.695627	-1.10542
210.5	0.805336	0.0382161	-0.834494	-0.958496	-0.443741	1.12344	-0.846779	-0.919277	1.9975	0.955493	0.894903	0.517061	-1.35842	-0.758968	0.698406	-1.03358
211	0.724316	0.276118	-0.773543	-0.890041	-0.606732	1.0783	-0.873249	-0.891215	1.95711	1.04642	1.11493	0.564889	-1.37658	-0.700576	0.703218	-1.10678
211.5	0.702887	0.526623	-0.73494	-0.805447	-0.589389	1.06414	-1.01198	-0.856289	2.05887	1.1635	1.17397	0.649577	-1.42736	-0.714591	0.729853	-1.06274
212	0.698508	0.823682	-0.686287	-0.787954	-0.770778	1.10181	-1.07713	-0.845936	2.11023	1.20902	1.20585	0.653635	-1.45685	-0.873685	0.877692	-1.13469
212.5	0.709573	0.970907	-0.589277	-0.700569	-0.689674	1.07927	-1.03537	-0.875422	2.12744	1.30559	1.289	0.689032	-1.25543	-0.749637	0.865654	-0.994645
213	0.526211	0.640034	-0.632074	-0.803661	-0.663802	1.29642	-1.02747	-0.804233	2.14612	1.49909	1.32487	0.791344	-1.17333	-0.740345	0.82451	-0.913364
213.5	0.428656	0.36493	-0.656955	-0.852523	-0.646313	1.24966	-0.897104	-0.688587	2.11545	1.41128	1.22921	0.87449	-1.20756	-0.623558	0.775449	-0.937234
214	0.364488	0.234466	-0.621222	-0.855293	-0.537031	1.29252	-0.804935	-0.603839	2.1264	1.51464	1.17459	0.946252	-1.05302	-0.832191	0.848807	-0.832067
214.5	0.436762	0.374864	-0.638452	-0.816374	-0.502314	1.23163	-0.787097	-0.60964	2.16267	1.53394	1.06385	1.06033	-1.03681	-0.904833	0.739118	-0.799222
215	0.35366	0.195542	-0.729006	-0.834047	-0.590438	1.2202	-0.751846	-0.585197	2.07367	1.43489	1.00385	1.03149	-0.858962	-0.922788	0.671083	-0.721779
215.5	0.36972	0.428244	-0.621311	-0.879263	-0.676495	1.19734	-0.906751	-0.806439	2.08099	1.64947	1.04414	1.06868	-0.63021	-0.854554	0.603296	-0.683638
216	0.314655	0.544832	-0.631062	-0.903881	-0.756712	1.0724	-0.973336	-0.75088	1.96034	1.72955	1.09644	1.07712	-0.680979	-0.784234	0.659103	-0.578496
216.5	0.382081	0.36289	-0.563721	-0.981782	-0.66097	1.07215	-1.14377	-0.802981	1.97073	1.57829	1.07688	1.14995	-0.907023	-0.919099	0.628707	-0.621142
217	0.421095	0.229322	-0.532111	-0.823772	-0.771902	1.14555	-1.06505	-0.496993	1.93414	1.54027	1.07783	1.17203	-1.13266	-0.747057	0.58803	-0.632973
217.5	0.295948	-0.227158	-0.603711	-0.763916	-0.89378	1.28327	-1.03999	-0.496949	2.04549	1.71903	0.993718	1.23026	-1.21115	-0.849944	0.644791	-0.708833
218	0.256517	-0.30784	-0.648227	-0.841134	-0.97202	1.19934	-0.986622	-0.573658	2.03813	1.58305	0.958058	1.38839	-1.18252	-0.941018	0.637064	-0.80649
218.5	0.234967	-0.464664	-0.646817	-0.884034	-0.951219	1.21575	-0.9467	-0.660995	2.05089	1.61274	1.08763	1.39049	-1.19928	-1.18309	0.640592	-0.690767
219	0.208856	-0.626413	-0.61408	-0.870832	-0.865058	1.11533	-0.826321	-0.690745	2.071	1.67256	0.981752	1.4823	-1.23976	-1.26218	0.470402	-0.816249
219.5	0.185104	-0.418599	-0.634557	-0.840472	-0.753745	1.08565	-0.980938	-0.623525	2.00731	1.61865	1.06195	1.50467	-1.29449	-1.11299	0.49524	-0.784046
220	0.0678198	-0.103244	-0.601681	-0.811175	-0.75137	1.0491	-1.05897	-0.631939	1.9893	1.44061	1.02101	1.58089	-1.19683	-1.13623	0.511621	-0.821796
220.5	0.215422	0.0532196	-0.527091	-0.780139	-0.53412	1.14776	-1.15007	-0.61908	2.01302	1.50197	1.05127	1.68364	-1.21337	-1.19319	0.626386	-0.839212
221	0.13366	0.0536253	-0.555867	-0.71141	-0.488236	1.11281	-1.09228	-0.558665	2.13236	1.43961	1.07692	1.81173	-1.19782	-1.12938	0.626338	-0.744519
221.5	0.181117	0.248754	-0.517893	-0.689503	-0.519541	1.17256	-1.06204	-0.600637	2.03886	1.44236	1.037	1.78569	-1.00746	-1.04749	0.780562	-0.745332
222	0.0712644	0.409323	-0.453317	-0.740138	-0.660055	1.26319	-1.00249	-0.692361	2.03857	1.47736	0.787506	1.77708	-0.981304	-0.874144	0.914555	-0.656039
222.5	0.0809758	0.331301	-0.496304	-0.667479	-0.673831	1.17001	-1.00698	-0.71147	2.125	1.34937	0.689751	1.77501	-0.956345	-1.1023	0.830441	-0.655806
223	0.0962192	-0.118973	-0.448711	-0.738017	-0.627901	0.961571	-0.775698	-0.831372	2.24804	1.32764	0.492817	1.76058	-0.987493	-1.01142	0.589189	-0.685353
223.5	0.140218	-0.356851	-0.569292	-0.680466	-0.667528	1.00991	-0.782442	-0.70304	2.22622	1.39899	0.496468	1.80924	-1.02493	-0.909627	0.527149	-0.630194
224	0.173136	-0.373991	-0.541052	-0.689026	-0.667634	1.05303	-0.787647	-0.5733	2.2042	1.58283	0.600205	1.84231	-0.995421	-1.00902	0.457467	-0.552548
224.5	0.207853	-0.441264	-0.572876	-0.569181	-0.631524	1.10949	-0.863831	-0.599202	2.23006	1.50052	0.977566	2.08467	-0.990721	-0.993507	0.395759	-0.534223
225	0.281974	-0.511789	-0.386526	-0.563334	-0.685695	1.17553	-0.87157	-0.66145	2.2243	1.52776	1.02504	2.07169	-1.00553	-0.98383	0.528863	-0.498088
225.5	0.251924	-0.964307	-0.342744	-0.62173	-0.706539	1.17014	-0.799984	-0.53404	2.12251	1.59598	1.10538	2.25805	-0.992248	-1.10084	0.40736	-0.583228
226	0.243253	-0.968527	-0.409077	-0.599676	-0.591484	1.1855	-0.775555	-0.483366	2.09644	1.62793	1.18839	2.25522	-1.06626	-1.24691	0.170771	-0.742252
226.5	0.262717	-0.879455	-0.434725	-0.656238	-0.540814	1.19733	-0.740129	-0.459489	2.13214	1.61932	1.08936	2.26341	-1.16136	-1.3027	0.164295	-0.67435
227	0.260301	-0.715299	-0.40364	-0.545009	-0.591323	1.30003	-0.726942	-0.58654	2.12633	1.69714	0.985903	2.29034	-1.16377	-1.30277	0.104923	-0.53333
227.5	0.237376	-0.244444	-0.392941	-0.676176	-0.553952	1.21632	-0.821628	-0.537501	2.0994	1.84276	1.13063	2.36325	-0.957177	-1.36848	0.0992716	-0.626327
228	0.187586	0.0837422	-0.516962	-0.588439	-0.531259	1.18993	-1.01249	-0.557916	2.11065	1.86818	1.28367	2.46141	-0.857691	-1.28612	0.246502	-0.678122
228.5	0.0518725	0.563102	-0.451593	-0.44774	-0.541727	1.32131	-0.946104	-0.619955	2.17791	1.56877	1.3729	2.50343	-0.766416	-1.0612	0.354824	-0.62389
229	0.181397	0.818635	-0.352252	-0.382756	-0.426281	1.16457	-0.854081	-0.641147	2.16379	1.43372	1.3366	2.54354	-0.966059	-1.06325	0.456734	-0.707348
229.5	0.152253	0.581415	-0.327989	-0.474064	-0.373296	1.24462	-0.761136	-0.658529	2.34671	1.26677	1.26768	2.5743	-0.994789	-1.07031	0.429122	-0.539015
230	0.14934	0.472765	-0.381319	-0.408645	-0.474843	1.2145	-0.713104	-0.360289	2.30621	1.29416	1.24937	2.55091	-1.07868	-1.01385	0.465401	-0.447468
230.5	0.13872	0.471723	-0.309818	-0.39151	-0.543992	1.18054	-0.652198	-0.427088	2.27674	1.36199	1.27239	2.60477	-1.08566	-1.08606	0.490273	-0.563221
231	0.254984	0.529984	-0.345278	-0.415151	-0.618673	1.27092	-0.576691	-0.412421	2.20519	1.5146	1.2818	2.68007	-1.09247	-1.23064	0.395704	-0.667595
231.5	0.251131	0.347334	-0.424036	-0.333929	-0.582947	1.19983	-0.508151	-0.546947	2.19166	1.52854	1.29051	2.61324	-0.845811	-1.31354	0.24951	-0.611852
232	0.285827	0.412572	-0.411675	-0.318011	-0.49522	1.07043	-0.569899	-0.515856	2.2648	1.48941	1.24504	2.65227	-0.700343	-1.39428	0.231239	-0.500493
232.5	0.326293	0.631842	-0.388182	-0.339396	-0.409794	1.12032	-0.57387	-0.417244	2.26295	1.39972	1.23792	2.77907	-0.641718	-1.43653	0.400938	-0.463252
233	0.374306	0.871088	-0.370277	-0.409873	-0.250415	1.20952	-0.578167	-0.473935	2.18849	1.35727	1.14325	2.82351	-0.462063	-1.52054	0.411224	-0.47488
233.5	0.357963	0.676034	-0.331498	-0.395149	-0.175262	1.19033	-0.68882	-0.485799	2.05426	1.30451	1.15308	2.68805	-0.575907	-1.40213	0.55315	-0.477707
234	0.234166	0.663297	-0.291995	-0.314579	-0.177847	1.12609	-0.59648	-0.414169	2.27936	1.17424	1.10008	2.75648	-0.812163	-1.24708	0.599915	-0.52836
234.5	0.397371	0.451928	-0.299895	-0.361402	-0.0426623	1.10422	-0.486494	-0.48649	2.37483	0.977651	1.06531	2.8264	-0.91298	-1.17455	0.597848	-0.617711
235	0.401174	0.312167	-0.389437	-0.386814	0.00269951	1.14451	-0.459332	-0.60933	2.44882	0.908463	1.04614	2.88188	-0.782628	-1.1203	0.712808	-0.510279
235.5	0.404794	0.299754	-0.260171	-0.355015	-0.00277327	1.02408	-0.64279	-0.704033	2.34762	0.858848	1.05115	2.82796	-0.628477	-1.11052	0.875246	-0.453435
236	0.400314	0.173826	-0.181047	-0.486903	0.031824	1.01087	-0.578796	-0.624953	2.27065	0.976048	1.13415	2.72608	-0.596326	-1.12581	0.925715	-0.491586
236.5	0.480991	-0.112102	-0.225433	-0.527702	-0.00246488	0.907962	-0.680408	-0.576452	2.32683	1.02896	1.09716	2.72779	-0.676456	-1.07819	0.836099	-0.574733
237	0.502461	-0.156591	-0.0413619	-0.46596	0.00693644	0.929974	-0.637542	-0.507675	2.32232	1.14804	1.10226	2.61412	-0.495576	-1.02863	0.796962	-0.508133
237.5	0.444778	-0.142532	-0.0803941	-0.436791	-0.0716738	0.904755	-0.664481	-0.463512	2.4199	1.20093	0.975783	2.65926	-0.317083	-1.07079	0.903707	-0.608543
238	0.545728	-0.0343181	-0.0938608	-0.377129	-0.0396699	0.952532	-0.686214	-0.471918	2.41712	1.24409	0.987833	2.80874	-0.406571	-1.07916	0.888731	-0.621516
238.5	0.597428	0.0949454	-0.183901	-0.399679	0.0542882	0.992651	-0.712527	-0.334716	2.27459	1.23409	1.14489	2.82629	-0.42285	-1.3343	0.918165	-0.7259
239	0.458134	-0.216408	-0.203019	-0.273421	0.0991935	0.947135	-0.685682	-0.350843	2.19851	1.30971	1.28794	2.82316	-0.537552	-1.44309	0.890403	-0.720875
239.5	0.500797	-0.414117	-0.15886	-0.359835	-0.0495767	0.842969	-0.728385	-0.400086	2.28083	1.23935	1.27434	2.80743	-0.645103	-1.34141	0.826917	-0.665691
240	0.517628	-0.100842	-0.2609	-0.332232	-0.00996994	0.874292	-0.720272	-0.5411	2.25342	1.11163	1.22682	2.82707	-0.608908	-1.19983	0.626674	-0.697778
240.5	0.685238	0.183198	-0.233811	-0.357275	-0.0403324	0.870027	-0.651573	-0.546906	2.14334	1.03398	1.26533	2.7924	-0.540894	-1.06454	0.805337	-0.607665
241	0.661976	-0.145878	-0.256042	-0.312682	-0.0322788	1.00853	-0.688264	-0.39851	2.23048	0.60457	1.1403	2.86812	-0.602613	-1.03216	0.624243	-0.71244
241.5	0.675179	-0.0362233	-0.197396	-0.236233	-0.0806748	1.13783	-0.578713	-0.491797	2.2523	0.446221	1.1045	2.92844	-0.25812	-0.947116	0.540271	-0.644811
242	0.765063	0.301496	-0.223478	-0.127165	0.0158694	1.11679	-0.40894	-0.421166	2.27935	0.427007	1.08001	2.86314	-0.103054	-0.929335	0.560421	-0.715975
242.5	0.723661	0.248601	-0.266099	-0.209054	0.046115	1.0604	-0.409019	-0.422323	2.26362	0.644604	1.218	2.91261	-0.143891	-0.824356	0.59199	-0.699279
243	0.834138	0.165192	-0.257284	-0.172381	0.0307903	1.01462	-0.499159	-0.330126	2.3761	1.01284	1.24035	2.93664	-0.239121	-0.896268	0.737417	-0.747805
243.5	0.74639	0.0426273	-0.312473	-0.245786	0.117658	0.978145	-0.426174	-0.215979	2.32382	0.785714	1.27882	2.96486	-0.285282	-1.00461	0.865613	-0.77856
244	0.815414	-0.0281905	-0.23272	-0.0953361	0.0944103	0.867755	-0.542192	-0.138839	2.36018	0.669213	1.37699	3.02009	-0.412054	-0.947752	0.743357	-0.66003
244.5	0.902064	-0.177596	-0.172707	0.0176082	0.0934035	0.878977	-0.557129	-0.120707	2.4122	0.679624	1.38008	2.99371	-0.425698	-0.932197	0.680993	-0.595088
245	0.992265	-0.416733	-0.172737	0.104343	0.0480345	0.87323	-0.424024	-0.117201	2.43249	0.516442	1.3417	3.0527	-0.260521	-0.877465	0.59703	-0.586901
245.5	0.857099	-0.308497	-0.139466	0.334238	-0.05143	0.945509	-0.363499	-0.131399	2.39931	0.504681	1.12754	3.1167	-0.245132	-0.826077	0.792355	-0.551555
246	0.840575	0.346203	-0.153362	0.378663	-0.149683	0.968294	-0.329493	-0.19593	2.5099	0.636724	1.043	3.08763	-0.306582	-0.861422	0.893156	-0.598709
246.5	0.809631	0.701487	-0.130386	0.375478	-0.141253	0.975046	-0.450299	-0.128935	2.44771	0.540144	1.12042	3.25753	-0.362063	-0.952464	0.813749	-0.559705
247	0.828912	0.555323	-0.255624	0.411644	0.0172772	1.17476	-0.420229	-0.427136	2.33038	0.336779	1.22023	3.32394	-0.406059	-0.912398	0.904402	-0.307292
247.5	0.929321	0.579084	-0.143941	0.621426	0.0617973	1.11659	-0.48377	-0.233979	2.3995	0.301132	1.28193	3.38147	-0.414939	-0.953467	0.985485	-0.303635
248	0.919866	0.682553	-0.142825	0.709835	0.0459943	1.0052	-0.558627	-0.235893	2.45456	0.167954	1.33503	3.30372	-0.131394	-0.906441	0.979049	-0.271785
248.5	0.896924	0.767001	-0.0331539	0.721048	0.08131	1.02956	-0.514131	-0.235675	2.45884	0.233644	1.31026	3.32948	-0.0516074	-0.557604	0.994843	-0.199745
249	1.03321	0.464352	-0.0203047	0.761031	-0.000795292	0.967914	-0.512572	-0.108417	2.34874	0.430509	1.1145	3.2571	0.0555818	-0.500696	1.03731	-0.312811
249.5	1.06559	0.108644	-0.0647478	0.879048	-0.109585	1.03693	-0.388412	-0.161807	2.53147	0.629122	1.09231	3.30266	-0.0105966	-0.596537	0.893553	-0.290276
250	1.14981	-0.013038	0.0612118	0.938335	-0.0131509	1.13399	-0.396714	0.0118293	2.47255	0.785509	1.01473	3.33564	-0.24272	-0.64941	0.882246	-0.346031
250.5	1.24047	0.0389762	0.15014	0.925217	0.0309785	1.05191	-0.355203	-0.120159	2.53409	1.04963	1.15273	3.40215	-0.180535	-0.66357	0.886125	-0.369067
251	1.21567	0.193848	0.0937389	1.05456	0.0365899	1.03511	-0.272527	-0.191548	2.55697	1.15409	1.27733	3.34147	-0.285953	-0.686278	0.820143	-0.287748
251.5	1.17457	0.261584	0.0887937	0.987203	0.205104	0.913548	-0.279327	-0.104037	2.49641	1.13862	1.41422	3.28911	-0.275522	-0.622113	0.702867	-0.273844
252	1.16961	0.343472	0.061956	0.940937	0.216212	1.04377	-0.438283	-0.110211	2.60802	0.919999	1.54805	3.4508	-0.159682	-0.683223	0.668284	-0.12172
252.5	1.18008	0.682675	0.115105	0.839899	0.275524	1.1019	-0.326494	-0.107018	2.53524	1.03428	1.56981	3.39236	-0.0322042	-0.764686	0.610113	-0.130492
253	1.23498	0.71322	0.152801	0.888829	0.291417	1.09545	-0.232228	-0.0343192	2.58069	1.12442	1.54553	3.35395	0.0749706	-0.67772	0.56399	-0.196746
253.5	1.15901	0.830856	-0.00940423	1.02166	0.339971	1.15155	-0.167241	-0.185102	2.4974	1.11101	1.46575	3.44881	0.200083	-0.605078	0.728378	-0.107731
254	1.25902	0.832048	-0.0511702	1.0007	0.338022	1.21678	-0.0924103	-0.108478	2.46861	1.11479	1.56278	3.46454	0.118042	-0.50851	0.821369	-0.174934
254.5	1.23177	0.737168	-0.0882132	0.98609	0.228525	1.22406	0.131403	-0.0999508	2.48537	1.13918	1.56555	3.42661	-0.0592958	-0.44016	0.836486	-0.170929
255	1.28722	0.630199	-0.0982722	0.91157	0.306027	1.14656	0.0719701	-0.271451	2.52831	1.09296	1.56879	3.25287	-0.177461	-0.505975	0.817614	-0.16304
255.5	1.36523	0.685849	0.101078	1.00789	0.269622	1.1146	-0.154167	-0.307936	2.48583	1.07282	1.58168	3.26998	-0.345858	-0.390931	0.799832	-0.100298
256	1.33341	0.681357	0.072861	1.0343	0.128365	1.07993	-0.246347	-0.203336	2.49547	1.00798	1.58996	3.36238	-0.418103	-0.330971	0.806007	-0.0614328
256.5	1.37799	0.634508	0.163414	1.1658	0.188717	1.12083	-0.14093	-0.232821	2.58448	1.12514	1.40662	3.31384	-0.395598	-0.302148	0.669836	-0.0915589
257	1.28629	0.387222	0.201712	1.04865	0.178018	1.05697	-0.0701293	-0.119889	2.57695	1.22708	1.3416	3.27708	-0.26332	-0.27352	0.627484	0.0300376
257.5	1.22756	0.0237468	0.132162	1.0779	0.185988	0.93198	-0.0755861	-0.1321	2.71703	1.23554	1.1731	3.3316	-0.177333	-0.235241	0.451586	0.0249036
258	1.23399	-0.0397566	0.0211672	1.07302	0.328724	0.982327	-0.0791001	-0.0518875	2.7768	1.18282	1.14748	3.22455	-0.12227	-0.25479	0.489466	-0.0960016
258.5	1.27627	-0.0397159	-0.0721211	0.998665	0.353554	0.98656	-0.231722	0.0130663	2.62914	1.0424	1.27426	3.17967	0.014026	-0.314637	0.503124	-0.154861
259	1.34503	-0.165785	-0.03572	1.06531	0.482431	1.01565	-0.272714	-0.16517	2.61665	0.845284	1.25591	3.2745	0.0675661	-0.418935	0.380385	-0.236686
259.5	1.39647	-0.23582	-0.0317114	1.13221	0.586915	1.08546	-0.174162	-0.0572552	2.59659	0.783839	1.26344	3.14839	0.116937	-0.38178	0.455641	-0.293456
260	1.36816	-0.0111898	-0.0130835	1.18949	0.651918	1.16554	-0.111639	-0.359945	2.5339	0.980606	1.22611	3.25262	0.244165	-0.34171	0.381458	-0.332961
260.5	1.34266	0.444998	0.0603444	1.18455	0.601999	1.24306	-0.015047	-0.405755	2.69398	0.978855	1.4522	3.22172	0.361864	-0.166918	0.387024	-0.381137
261	1.40715	0.568761	0.0396802	1.23371	0.59315	1.39407	-0.16586	-0.385801	2.77072	0.870392	1.5004	3.09309	0.382997	-0.0168832	0.506425	-0.417345
261.5	1.39403	0.43956	-0.00467651	1.22624	0.667308	1.3915	-0.154875	-0.324841	2.6629	1.08207	1.4407	3.04406	0.412974	-0.0133925	0.491156	-0.386512
262	1.35387	0.398064	-0.0734096	1.46555	0.759276	1.35948	-0.103962	-0.315851	2.5616	1.20139	1.37078	3.13869	0.325797	0.0557425	0.609244	-0.343489
262.5	1.2412	0.198146	-0.0124821	1.36557	0.683794	1.33282	-0.174599	-0.181763	2.61701	1.38655	1.29622	3.04672	0.107474	-0.0177351	0.58764	-0.305385
263	1.31229	0.0426584	-0.0496207	1.40609	0.786627	1.333	-0.251497	-0.0431616	2.69603	1.23739	1.40446	3.05712	-0.0822621	-0.000683543	0.505738	-0.42268
263.5	1.40343	0.0581078	0.0221153	1.46031	0.725147	1.25559	-0.126747	-0.0714443	2.73614	1.1502	1.38406	3.0549	0.100322	0.055582	0.405954	-0.396665
264	1.45608	0.0822414	-0.0851113	1.48887	0.744657	1.24436	-0.0751062	-0.210927	2.7015	1.01176	1.63884	3.12915	0.379572	0.0336662	0.385261	-0.173526
264.5	1.42057	0.115701	-0.0801741	1.48899	0.832311	1.31403	-0.0856339	-0.106231	2.68605	0.949492	1.72121	3.13436	0.619858	0.0963425	0.364304	-0.118626
265	1.52972	-0.230419	-0.0698617	1.61041	0.935484	1.30077	0.156337	-0.103889	2.69533	0.940068	1.59176	3.135	0.47158	0.147862	0.349764	-0.122957
265.5	1.49659	-0.591135	-0.176048	1.55601	1.05455	1.28655	0.229219	-0.0374677	2.67297	0.894606	1.48189	3.19349	0.337074	0.272631	0.395388	-0.299937
266	1.48677	-0.617245	-0.133328	1.80892	1.05433	1.33669	0.179338	-0.0223732	2.73817	1.0337	1.41481	3.20124	0.496748	0.251233	0.529197	-0.15184
266.5	1.57344	-0.326532	-0.207758	1.79249	0.947069	1.37981	0.273175	-0.0718153	2.84333	1.25399	1.48895	3.12442	0.48307	0.327022	0.723125	-0.179717
267	1.59929	0.0311755	-0.244847	1.89455	0.984409	1.36208	0.228304	-0.177794	2.65938	1.3227	1.51649	3.2039	0.564594	0.147191	0.735354	-0.125117
267.5	1.52333	0.242595	-0.206683	1.80088	0.921691	1.39468	0.199091	-0.236758	2.63635	1.19467	1.6873	3.11022	0.460175	0.114249	0.793028	-0.106195
268	1.43313	0.187542	-0.172995	1.81692	0.879036	1.43545	0.193773	-0.287133	2.68375	0.903831	1.70662	3.13509	0.430065	0.261221	0.550552	-0.0702993
268.5	1.47103	-0.0907454	-0.204359	1.97067	0.944127	1.38235	0.227651	-0.266681	2.72011	0.861242	1.54138	3.20726	0.244934	0.52314	0.378411	-0.0974789
269	1.39622	-0.203572	-0.208948	1.99973	0.894864	1.45591	0.344246	-0.013519	2.7309	0.828517	1.24433	3.14716	0.15923	0.498741	0.378806	-0.0406667
269.5	1.39359	-0.285809	-0.35132	1.98311	0.868896	1.38157	0.295884	-0.0675573	2.74566	0.748853	1.16516	3.28241	0.372853	0.423525	0.274538	0.0347056
270	1.45005	-0.364213	-0.200967	1.93628	0.902225	1.27599	0.208515	-0.0145637	2.8203	0.750232	1.25134	3.26603	0.558831	0.429886	0.250456	0.00941348
270.5	1.53039	-0.406825	-0.144289	1.89132	0.823061	1.31276	0.249547	-0.223212	2.85457	0.514472	1.15117	3.23161	0.67438	0.393884	0.173175	0.0160231
271	1.57363	-0.121094	-0.260463	1.94431	0.872323	1.38067	0.258866	-0.20401	2.71851	0.660134	1.05436	3.31425	0.619608	0.383956	0.126928	0.152964
271.5	1.59609	0.0745675	-0.226053	1.91977	0.879323	1.47373	0.150906	-0.288269	2.67538	0.62847	0.982051	3.29306	0.579129	0.277068	0.11114	0.24328
272	1.66897	0.0680359	-0.270007	1.96951	0.887904	1.39457	0.080537	-0.136062	2.63293	0.848115	0.934665	3.29038	0.456399	0.211742	0.111335	0.265469
272.5	1.68516	-0.222079	-0.395956	1.929	0.860703	1.33195	0.166098	-0.12999	2.5366	1.20769	0.990786	3.07397	0.476151	0.313392	0.164981	0.291614
273	1.61292	-0.287653	-0.337133	1.91962	0.807944	1.4399	0.301996	-0.163347	2.49662	1.27487	1.13722	2.98301	0.354309	0.461306	0.23946	0.249497
273.5	1.52401	-0.243959	-0.406988	1.86211	1.01282	1.48452	0.308504	-0.119016	2.49922	0.98579	1.12313	3.01399	0.336461	0.336938	0.45422	0.24155
274	1.59264	0.199735	-0.473193	1.87912	1.08874	1.52673	0.350499	0.0645964	2.49138	0.567665	1.16535	3.08418	0.5384	0.335122	0.479898	0.1781
274.5	1.55724	0.869011	-0.380489	1.75676	1.1273	1.46478	0.419209	0.0401089	2.57776	0.395064	1.27198	2.97814	0.62096	0.331069	0.405809	0.182084
275	1.50383	1.40771	-0.353523	1.76186	1.24443	1.30826	0.406108	-0.0246728	2.59128	0.575313	1.26008	3.02704	0.799031	0.434703	0.289858	0.22307
275.5	1.55726	1.76059	-0.26052	1.76309	1.29352	1.38615	0.342436	-0.313898	2.43597	0.698731	1.36268	3.07777	0.883088	0.476727	0.33392	0.204765
276	1.58938	1.73552	-0.453422	1.73412	1.18907	1.27163	0.182956	-0.399699	2.36577	0.670704	1.29192	2.999	0.875776	0.487016	0.409188	0.222499
276.5	1.51793	1.57603	-0.425905	1.6714	1.10133	1.29495	0.0404907	-0.453005	2.37242	0.642765	1.12983	2.97668	0.831968	0.414585	0.322063	0.121839
277	1.46694	0.958758	-0.418166	1.58235	1.0283	1.39374	0.24333	-0.372253	2.37225	0.622573	1.11317	3.05786	0.724463	0.531404	0.365203	0.110667
277.5	1.48644	0.412187	-0.462883	1.55357	0.96666	1.45342	0.274919	-0.133869	2.53044	0.713169	1.06666	3.09649	0.713219	0.66214	0.418981	0.202108
278	1.44964	0.385792	-0.401228	1.51016	1.01523	1.39837	0.349986	-0.19987	2.46274	0.645896	0.947314	2.92574	0.922704	0.68233	0.469808	0.0505912
278.5	1.57962	0.0933681	-0.479826	1.61487	0.959371	1.31843	0.417519	-0.112026	2.47321	0.425423	0.932563	2.83771	0.988997	0.557523	0.633403	-0.00924718
279	1.49703	0.0115056	-0.366396	1.75251	0.977966	1.31991	0.363556	-0.241086	2.46001	0.343948	1.07166	2.88011	0.982481	0.617603	0.588079	0.000780105
279.5	1.47085	-0.0506252	-0.430814	1.90753	0.966788	1.26783	0.316681	-0.164129	2.46371	0.261339	1.15696	2.84616	0.909931	0.519495	0.669907	-0.0913688
280	1.5163	0.0355399	-0.500408	1.83982	1.1875	1.25511	0.361707	-0.174973	2.38974	0.133127	1.1906	2.88395	0.587359	0.59094	0.604514	-0.178144
280.5	1.58368	0.259892	-0.404999	1.81087	1.18488	1.26945	0.300482	-0.224985	2.52889	0.190241	1.10941	2.84465	0.547369	0.625195	0.582022	-0.00315279
281	1.43718	0.514223	-0.504482	1.82858	1.30119	1.38647	0.291634	-0.0580798	2.53094	0.421309	1.18748	2.81354	0.706251	0.808451	0.498008	0.0257467
281.5	1.47256	0.595744	-0.397569	1.84938	1.30674	1.37019	0.289715	-0.189079	2.59372	0.609788	1.13346	2.93291	1.00022	0.883922	0.512673	0.0292868
282	1.46208	0.601678	-0.380333	1.79911	1.27543	1.23803	0.244426	-0.24457	2.49744	0.655026	1.09146	2.90584	1.09808	0.935651	0.497882	0.0258582
282.5	1.46427	0.582451	-0.451458	1.81768	1.21521	1.28894	0.211791	-0.294936	2.61635	0.627713	1.0518	2.78732	1.27768	0.89962	0.554339	-0.0333474
283	1.3422	0.507693	-0.499608	1.85462	1.2441	1.24908	0.265631	-0.230504	2.72428	0.425456	1.02091	2.84319	1.14468	0.826954	0.660559	-0.0501377
283.5	1.38427	0.331977	-0.518117	1.82448	1.25064	1.13402	0.21905	-0.228873	2.67585	0.410011	1.11012	2.71481	1.02724	0.768568	0.677801	-0.0924391
284	1.49564	0.0991109	-0.583328	1.75246	1.30892	1.15914	0.0380535	-0.274434	2.59492	0.258934	1.1062	2.68781	0.929491	0.71673	0.563224	-0.0427275
284.5	1.40908	-0.169034	-0.502366	1.7339	1.30482	1.19695	0.10763	-0.349314	2.6218	0.0871101	1.18766	2.69754	0.721308	0.808508	0.643782	-0.0643835
285	1.34556	-0.168795	-0.415124	1.79396	1.27695	1.27379	0.106042	-0.165861	2.64885	0.029576	1.29699	2.73448	0.641391	0.955219	0.62688	0.0340417
285.5	1.35402	-0.133443	-0.378427	1.79151	1.26566	1.29977	0.0883136	-0.141045	2.70564	0.0361965	1.10886	2.8485	0.635224	0.888008	0.595572	-0.13785
286	1.2914	0.0997786	-0.459849	1.88927	1.23425	1.26986	0.0446986	-0.211712	2.69553	0.172536	1.03181	2.91881	0.936011	0.707357	0.581441	-0.0563023
286.5	1.32334	0.282637	-0.488503	1.96829	1.35102	1.32809	0.0125691	-0.121109	2.68485	0.2816	1.17208	2.81904	0.992336	0.772734	0.675021	-0.13688
287	1.29423	0.44153	-0.595483	2.01032	1.37923	1.20655	-0.0505531	-0.0786146	2.70753	0.377429	1.09772	2.90311	1.10122	0.841724	0.482464	-0.103497
287.5	1.20794	0.548024	-0.594546	2.0854	1.40339	1.1125	-0.0556682	-0.101647	2.74824	0.385881	0.939251	2.87004	0.89584	0.7494	0.320694	-0.139841
288	1.2139	0.829729	-0.524223	2.04967	1.53164	1.16055	-0.139442	-0.16473	2.67842	0.395585	1.13711	2.85429	0.857857	1.00592	0.271348	-0.0586187
288.5	1.24568	0.964401	-0.452649	2.09375	1.53362	1.09721	-0.214782	-0.14603	2.74901	0.471401	0.986885	2.84906	0.823914	1.12688	0.266339	0.0314929
289	1.27359	0.919485	-0.537637	2.06635	1.46307	1.18756	-0.23093	-0.0864661	2.77006	0.717531	0.815502	2.77767	0.842307	1.30688	0.236042	-0.0479379
289.5	1.35318	0.688691	-0.571947	2.0384	1.45217	1.19115	-0.136619	-0.114599	2.825	0.680658	0.786958	2.89321	0.906631	1.19585	0.329882	0.0296205
290	1.32796	0.282491	-0.490171	2.11262	1.55775	1.14217	-0.102862	-0.00854532	2.77755	0.754712	0.724273	2.94275	0.952799	1.12261	0.315236	-0.0533924
290.5	1.33304	0.0395378	-0.339638	2.19292	1.41198	1.17562	-0.142708	-0.132972	2.83555	0.553188	0.871923	2.87462	0.998361	1.08484	0.363727	-0.0765923
291	1.40429	-0.0824387	-0.489237	2.16216	1.39804	1.0494	0.0368042	-0.352392	2.71511	0.407218	0.97725	2.82362	0.980411	1.01581	0.211716	-0.0917854
291.5	1.31989	-0.0758599	-0.541131	2.1749	1.49481	1.02469	0.0149446	-0.213752	2.78025	0.293317	1.07947	2.8665	0.921047	0.891329	0.379275	-0.0421677
292	1.23203	0.0412277	-0.428368	2.17978	1.39232	0.986668	-0.020484	-0.319329	2.71271	0.52285	1.00867	2.80431	0.884173	0.814814	0.483868	-0.0486006
292.5	1.13395	0.191883	-0.402875	2.2372	1.2891	0.957692	0.181708	-0.366705	2.67963	0.60515	1.12716	2.67282	0.715935	0.812843	0.554344	-0.0160138
293	1.2308	0.529477	-0.411385	2.11182	1.31589	1.12695	0.254821	-0.316941	2.49991	0.519781	1.14333	2.70207	0.678251	0.843338	0.507292	0.0427748
293.5	1.12679	0.53028	-0.487573	2.12808	1.46745	1.04753	0.275009	-0.203442	2.51957	0.364931	0.889612	2.60655	0.514079	0.911157	0.567122	-0.00945896
294	1.02007	0.387917	-0.550836	2.14707	1.43377	1.07373	0.523578	-0.0224204	2.57366	0.38307	0.855934	2.60298	0.425821	0.868239	0.453094	-0.0818539
294.5	1.08323	0.203757	-0.641538	2.04233	1.49164	1.05491	0.555607	-0.113818	2.54154	0.440631	0.832057	2.51817	0.363821	0.884005	0.582424	-0.105027
295	1.12097	0.0268863	-0.47739	2.0202	1.54542	1.02042	0.527878	-0.226679	2.54103	0.425574	0.915108	2.45876	0.501513	0.96162	0.667454	-0.235431
295.5	1.09367	-0.236579	-0.509347	2.05772	1.62635	0.955275	0.342881	-0.331833	2.41218	0.225733	0.991621	2.59182	0.517878	0.720981	0.586838	-0.0856211
296	1.09102	-0.66026	-0.517833	1.90439	1.69781	0.959816	0.187073	-0.356405	2.43661	0.372847	1.00675	2.42109	0.484611	0.75082	0.625259	0.0378579
296.5	1.09028	-1.25415	-0.605954	1.85896	1.80319	1.00563	0.08719	-0.318673	2.37382	0.537974	1.11726	2.27441	0.464476	0.784106	0.499872	0.00356829
297	1.0531	-1.43311	-0.647085	1.94433	1.69469	0.850836	0.0931323	-0.214315	2.486	0.521704	1.08188	2.34755	0.477516	0.885449	0.429948	-0.0280881
297.5	1.08384	-1.19784	-0.653154	1.97401	1.62615	0.867934	-0.0566981	0.11938	2.36172	0.485036	1.02665	2.2738	0.478502	1.01116	0.48575	-0.222173
298	1.16281	-0.911081	-0.58572	1.99443	1.45409	0.943513	0.0145066	0.042716	2.33302	0.682927	0.74309	2.28226	0.62117	0.886865	0.548534	-0.17695
298.5	1.17667	-0.458911	-0.610603	2.05009	1.47527	0.922779	0.0390256	0.022264	2.24988	0.668014	0.774969	2.24849	0.538605	0.657151	0.498049	-0.214274
299	1.0769	-0.0353803	-0.646738	1.88851	1.45639	0.854839	0.108359	-0.0118565	2.26484	0.444361	0.952997	2.11968	0.542555	0.562895	0.443944	-0.189456
299.5	1.00392	0.395291	-0.595338	1.8625	1.38152	0.845909	0.165268	0.094129	2.20676	0.177657	0.990242	2.25162	0.332214	0.665745	0.496852	-0.120664
300	1.05323	0.704288	-0.558944	1.94507	1.44176	0.822836	0.052632	-0.169895	2.1545	0.0672569	0.978014	2.17759	0.388448	0.650249	0.406156	-0.112341
300.5	1.00883	0.75261	-0.656272	2.11	1.46273	0.896705	0.0147901	-0.141061	2.08205	0.0653364	1.02734	2.20739	0.410834	0.711479	0.312771	-0.133566
301	1.03356	0.828279	-0.685071	2.10435	1.3415	0.960864	0.107194	-0.0485791	1.99549	0.102802	0.830874	2.05606	0.309636	0.633162	0.307521	-0.252292
301.5	0.879719	0.656612	-0.791782	2.10886	1.38935	0.8505	0.136262	-0.00976602	2.02814	0.22592	0.821799	1.98786	0.093772	0.673653	0.441589	-0.226522
302	0.807383	0.278207	-0.786175	2.16535	1.36007	0.796788	0.0753034	0.0853875	2.0606	0.217463	0.782971	1.89617	0.0534282	0.745459	0.262025	-0.220804
302.5	0.958061	0.253592	-0.77746	2.03193	1.27678	0.693984	-0.00151836	0.0561397	1.94892	0.290397	0.699008	1.8873	0.222851	0.654237	0.13468	-0.264133
303	0.929835	0.306592	-0.620971	2.08985	1.39945	0.578591	-0.227881	-0.100799	1.94137	0.426405	0.544765	1.96702	0.355371	0.673034	0.0487155	-0.368576
303.5	0.989128	0.123022	-0.639082	2.01249	1.53968	0.469625	-0.251662	-0.277515	2.04285	0.557513	0.589173	1.88715	0.534254	0.644703	0.0317082	-0.279852
304	1.02674	-0.0847367	-0.624993	1.95132	1.50923	0.511416	-0.273833	-0.358811	1.89173	0.525207	0.674914	1.75078	0.547658	0.658244	0.0482112	-0.142731
304.5	0.871336	-0.429927	-0.733359	2.08575	1.50079	0.597788	-0.349596	-0.285006	1.80863	0.335903	0.753563	1.71711	0.414204	0.790417	0.145551	-0.266932
305	0.879601	-0.749276	-0.754584	2.03338	1.41351	0.608377	-0.194605	-0.125026	1.77825	0.157513	0.719294	1.80353	0.263694	0.789035	0.120813	-0.219114
305.5	0.89526	-1.0848	-0.810165	2.11477	1.35138	0.601964	-0.147427	-0.112209	1.78958	0.191108	0.680859	1.78369	0.287859	0.779599	0.159934	-0.285626
306	0.98343	-0.826874	-0.721681	2.14724	1.28867	0.579746	-0.214145	-0.0910721	1.77764	0.352355	0.660083	1.66615	0.408952	0.654332	0.158785	-0.29244
306.5	0.945379	-0.663459	-0.602254	2.09045	1.27505	0.608264	-0.24478	0.0276392	1.77806	0.758702	0.690965	1.61928	0.0702437	0.667344	0.294054	-0.247228
307	0.888656	-0.352349	-0.574714	2.20952	1.42277	0.708524	-0.266229	-0.0497324	1.85119	0.715483	0.753018	1.55172	-0.0939395	0.554124	0.203504	-0.306105
307.5	0.973726	-0.0733342	-0.613427	2.15623	1.48035	0.603438	-0.149541	0.0554995	1.65498	0.535866	0.793422	1.60561	-0.174176	0.526437	0.177506	-0.344801
308	0.935586	-0.00315812	-0.680752	2.1476	1.48355	0.595728	-0.263801	-0.050425	1.53066	0.591859	0.903581	1.47315	-0.230336	0.544743	0.163893	-0.156808
308.5	0.856953	0.291789	-0.584141	2.10166	1.59929	0.571929	-0.255638	-0.0719351	1.48705	0.502749	0.804137	1.47621	-0.354259	0.708223	0.179839	-0.149699
309	0.807632	0.308804	-0.589029	2.06941	1.5786	0.614648	-0.233962	-0.048022	1.5605	0.505895	0.746149	1.42624	-0.336423	0.684524	0.137809	-0.236811
309.5	0.708298	0.273422	-0.54908	1.90261	1.37927	0.474157	-0.0708198	0.029817	1.51575	0.319696	0.97402	1.43305	-0.252205	0.64954	0.193487	-0.246139
310	0.83823	0.333486	-0.413164	1.93481	1.3455	0.482001	0.0146847	0.091278	1.5721	0.423008	0.739459	1.33758	-0.274497	0.676881	0.0541937	-0.294092
310.5	0.830621	0.0675682	-0.448247	1.96636	1.30355	0.503947	-0.0145621	-0.0404058	1.59314	0.440791	0.514036	1.39347	-0.367284	0.480045	0.0824892	-0.315082
311	0.827537	-0.122736	-0.36494	1.89691	1.2989	0.264457	0.073056	-0.105063	1.5101	0.534316	0.436982	1.35124	-0.474253	0.286259	0.0391037	-0.315722
311.5	0.783267	0.111628	-0.380521	1.88211	1.34697	0.238144	0.00995887	-0.0399072	1.39184	0.493092	0.64959	1.27022	-0.560894	0.189157	-0.00347739	-0.393798
312	0.701458	0.452893	-0.409664	1.80528	1.20319	0.230341	-0.0011559	0.0516396	1.38117	0.590272	0.829002	1.2067	-0.581808	0.110489	0.178815	-0.235851
312.5	0.645603	0.854441	-0.567274	1.60369	1.05076	0.158168	0.103454	0.0642618	1.28428	0.575014	1.065	1.19958	-0.514625	-0.00316608	0.190573	-0.206596
313	0.713391	0.871911	-0.564569	1.6571	0.988642	0.206042	0.0822915	-0.0656504	1.1681	0.478557	0.953811	1.19299	-0.515553	0.0912689	0.323571	-0.274713
313.5	0.727472	0.585702	-0.472791	1.62406	0.952724	0.18344	0.0796338	-0.0295098	1.12118	0.482401	0.859694	1.14843	-0.449624	0.105635	0.445038	-0.233944
314	0.736437	0.431865	-0.625221	1.56806	0.95066	0.308466	0.165125	-0.164317	1.0878	0.502197	0.834962	1.13477	-0.436328	0.0781642	0.324015	-0.315342
314.5	0.607431	0.089388	-0.661638	1.5517	0.984097	0.334338	0.172772	-0.311937	1.0628	0.397996	0.691861	0.992645	-0.525381	-0.0486711	0.330043	-0.251917
315	0.623587	-0.114787	-0.528268	1.42247	0.981193	0.278736	-0.0600566	-0.279601	1.12549	0.361743	0.567588	1.08433	-0.491985	0.0271588	0.19331	-0.205726
315.5	0.579198	0.147153	-0.519714	1.44928	0.949894	0.0805163	-0.130371	-0.41531	0.924076	0.603892	0.546721	1.07469	-0.524034	0.0580788	0.0970649	-0.308408
316	0.599372	0.477816	-0.488886	1.40684	1.00504	0.114608	-0.274866	-0.407917	0.828661	0.655189	0.623	1.06462	-0.593395	0.157204	0.0985257	-0.368901
316.5	0.478278	0.475651	-0.550189	1.28674	1.08563	0.142588	-0.294632	-0.404174	0.837453	0.5034	0.629092	0.951578	-0.562458	0.0726789	0.0777318	-0.28516
317	0.428185	0.344703	-0.413913	1.28584	1.06642	0.0657469	-0.117213	-0.290453	0.873627	0.23975	0.861192	0.965506	-0.619292	0.154445	0.165784	-0.339755
317.5	0.353543	0.333695	-0.455203	1.33971	1.10092	0.235174	-0.0812814	-0.127613	0.801352	0.114763	0.88859	0.917166	-0.830578	0.312605	0.301775	-0.254119
318	0.365339	0.297393	-0.447045	1.16511	1.07821	0.29984	0.160649	-0.0895769	0.715252	0.22428	0.874851	0.904523	-1.00231	0.199541	0.260597	-0.412383
318.5	0.367732	0.114627	-0.387712	1.18863	1.14575	0.148661	0.336921	-0.179379	0.705305	0.235296	1.06122	0.822715	-1.10154	0.0560325	0.251954	-0.405147
319	0.432084	-0.0192259	-0.424001	1.13472	1.19073	0.146233	0.450741	-0.194808	0.627185	0.416571	1.18824	0.796723	-0.96966	0.00631413	0.212376	-0.468994
319.5	0.430528	0.18451	-0.373857	1.0578	1.11622	0.0954329	0.50893	-0.187361	0.563952	0.598325	1.0702	0.745985	-0.818775	0.0637504	0.326083	-0.513012
320	0.388636	-0.0599379	-0.434531	1.006	1.0216	0.109293	0.405389	-0.356003	0.519798	0.618121	1.08956	0.75579	-0.741863	0.00118077	0.325198	-0.539849
320.5	0.403475	-0.276456	-0.399363	1.0576	0.943382	0.192399	0.349927	-0.437839	0.533597	0.504792	1.07179	0.845431	-0.716519	-0.0793204	0.299282	-0.441071
321	0.370317	-0.308458	-0.370708	1.02319	0.914812	0.177279	0.0711925	-0.369035	0.443147	0.342772	1.0547	0.76327	-0.686565	0.0903896	0.367261	-0.446295
321.5	0.325841	-0.167886	-0.421899	1.02663	0.930194	0.171488	-0.0565857	-0.396216	0.320665	0.428305	0.918754	0.771248	-0.64035	0.0897263	0.463329	-0.476811
322	0.421889	0.00764862	-0.388382	1.06084	0.869256	0.140547	-0.0891743	-0.27031	0.333223	0.690209	0.805667	0.682802	-0.649104	0.0693614	0.200014	-0.480384
322.5	0.459751	0.0607636	-0.521267	0.915127	0.798135	0.0766104	-0.146564	-0.232368	0.275493	0.67873	0.629091	0.748431	-0.60315	-0.043174	0.151328	-0.448151
323	0.422189	0.179925	-0.404941	0.941758	0.820026	-0.0680041	-0.369343	-0.282537	0.370421	0.429338	0.55619	0.616456	-0.662004	-0.162756	0.0269299	-0.507597
323.5	0.272335	0.263377	-0.293156	1.00043	0.855547	-0.0945523	-0.454616	-0.239007	0.405901	0.42306	0.711512	0.591903	-0.757012	-0.147001	-0.0941475	-0.621343
324	0.22236	0.0953455	-0.130449	1.03306	0.845083	0.006095	-0.677017	-0.195654	0.309027	0.481153	0.856215	0.628197	-0.796389	-0.183196	-0.253672	-0.512365
324.5	0.169414	-0.0803528	-0.16186	0.841564	0.763081	-0.075352	-0.778843	-0.349048	0.317099	0.392382	1.05684	0.611703	-0.77845	-0.0875421	-0.242347	-0.487689
325	0.206555	0.0907429	-0.145055	0.87462	0.666371	-0.0354052	-0.663103	-0.318427	0.222539	0.477414	1.00304	0.650503	-0.780399	-0.156393	-0.0742975	-0.4584
325.5	0.184217	-0.0150937	-0.301324	0.876722	0.673361	0.0144559	-0.544153	-0.170238	0.128861	0.347011	1.00009	0.734212	-0.590409	-0.197518	-0.0342652	-0.516768
326	0.106725	-0.485818	-0.205847	0.86371	0.614521	0.0775468	-0.415165	-0.163516	0.283416	0.315653	1.05966	0.750606	-0.575037	-0.249788	0.0930705	-0.568095
326.5	0.092224	-0.634066	-0.4374	0.783414	0.494779	-0.057283	-0.365676	-0.172127	0.150581	0.4777	0.838873	0.683193	-0.800399	-0.363021	0.0635173	-0.415213
327	0.0890494	-0.524175	-0.433906	0.873836	0.503109	0.00810856	-0.453537	-0.234616	-0.00661594	0.566294	0.581543	0.564739	-1.00878	-0.530353	0.124638	-0.373805
327.5	0.0566649	-0.333146	-0.210396	0.759708	0.537342	-0.0640948	-0.423659	-0.136796	0.0171248	0.654288	0.790812	0.535881	-1.0302	-0.587736	0.098504	-0.392839
328	0.0527408	-0.199359	-0.0348917	0.832133	0.61931	-0.00662928	-0.45339	-0.118089	0.118524	0.732049	0.876815	0.589379	-1.08427	-0.465474	0.131196	-0.279081
328.5	-0.0484514	0.240312	-0.149766	0.734289	0.492802	-0.126009	-0.569393	-0.135238	0.140972	0.655045	0.734593	0.700579	-0.960968	-0.204525	0.228728	-0.306783
329	0.0199887	0.512744	-0.292309	0.804892	0.567356	-0.12503	-0.511581	-0.0247268	0.126271	0.831555	0.561966	0.717881	-0.71341	-0.285068	0.271898	-0.227031
329.5	0.107521	0.528703	-0.304841	0.75431	0.538761	-0.105696	-0.542598	-0.0152699	0.0543463	0.891439	0.602967	0.705657	-0.516405	-0.382503	0.265959	-0.257469
330	0.05169	0.641014	-0.228532	0.747798	0.465345	-0.116666	-0.538215	0.0989545	0.128844	0.906606	0.573401	0.656501	-0.633521	-0.472467	0.379171	-0.149002
330.5	0.0121066	0.480524	-0.163789	0.70372	0.369377	-0.164225	-0.497095	0.0394021	0.167883	0.783627	0.478307	0.598444	-0.775595	-0.484863	0.507595	-0.0758967
331	0.0830162	0.356242	-0.114894	0.667803	0.135572	-0.312267	-0.452562	0.168783	0.111025	0.78864	0.640909	0.495924	-0.878666	-0.61918	0.415636	-0.106759
331.5	-0.043025	0.181437	-0.196559	0.621895	-0.129034	-0.358581	-0.494101	0.134362	0.246472	0.705427	0.789724	0.544508	-1.12422	-0.644994	0.226028	-0.220365
332	-0.040129	-0.318774	-0.080162	0.424254	-0.104398	-0.344159	-0.507725	-0.0063586	0.270614	0.660993	0.809755	0.533482	-1.34857	-0.892229	0.0875661	-0.134032
332.5	-0.101284	-0.654229	-0.0553074	0.504939	0.144213	-0.309267	-0.380003	0.0640508	0.18192	0.691677	0.841632	0.508729	-1.27352	-0.914769	-0.0571782	-0.0187871
333	-0.100239	-0.553376	-0.0246594	0.563124	0.373354	-0.244432	-0.23446	0.0931878	0.0709521	0.850114	0.69277	0.586877	-1.11462	-0.859243	-0.133438	-0.0579041
333.5	-0.177496	-0.384419	-0.0343079	0.445338	0.475204	-0.322424	-0.113004	-0.00929187	0.0743212	0.641376	0.495233	0.436514	-0.986768	-0.961466	-0.107898	-0.036877
334	-0.105525	-0.315465	-0.0177817	0.461278	0.462283	-0.343442	-0.0464735	0.015757	0.267091	0.802151	0.447434	0.511117	-0.728638	-0.954543	-0.00762096	-0.113317
334.5	-0.111628	-0.219943	-0.0518125	0.514688	0.296832	-0.352484	-0.171437	0.110705	0.0715268	0.821225	0.441467	0.441062	-0.695005	-0.96463	0.00264314	-0.353859
335	-0.196732	-0.017649	-0.120469	0.382378	0.209937	-0.347113	-0.0477597	0.0750061	0.124643	0.895004	0.467766	0.403627	-0.883752	-1.03494	0.0237385	-0.218683
335.5	-0.122545	0.155069	-0.138629	0.401246	0.0831756	-0.464231	-0.154146	0.0783657	0.13011	1.09684	0.587879	0.240309	-0.891059	-1.05033	0.0305643	-0.298958
336	-0.132216	-0.158244	-0.249428	0.376129	0.0758335	-0.468078	-0.136364	0.073539	0.158086	0.810091	0.774863	0.359869	-0.920549	-0.936532	0.144448	-0.185838
336.5	-0.286728	-0.332822	-0.137375	0.319356	-0.0409611	-0.472708	-0.0193138	0.0855671	0.116793	0.443373	0.86478	0.24991	-1.00805	-0.964788	0.134275	-0.326671
337	-0.328303	-0.371765	-0.00875025	0.281319	0.0879019	-0.499604	-0.0909899	0.0132759	0.161842	0.132103	1.00748	0.156914	-1.2108	-0.920037	0.179724	-0.349362
337.5	-0.256048	-0.335847	-0.106141	0.221022	0.0498914	-0.539773	-0.19758	-0.164444	0.133919	-0.0519389	0.999696	0.164461	-1.38349	-0.932513	0.244986	-0.354964
338	-0.0752416	-0.32941	-0.210414	0.306017	-0.113157	-0.586223	-0.12452	-0.132719	0.143208	0.0447369	0.892623	0.0963613	-1.44996	-0.943447	0.058894	-0.435009
338.5	-0.0462484	-0.336253	-0.190111	0.262626	-0.139254	-0.613379	-0.0748284	-0.120925	0.132859	0.231158	0.98792	0.0822	-1.36899	-1.21393	0.0546962	-0.540689
339	-0.128299	-0.340075	-0.215955	0.160727	-0.151287	-0.622987	-0.0706307	0.0419265	0.0181183	0.221039	1.08759	0.0740443	-1.3169	-1.26435	-0.0118001	-0.552522
339.5	-0.20841	-0.258938	-0.340662	0.146353	-0.131501	-0.63655	-0.0440701	0.129341	-0.067933	0.190887	1.12007	-0.132832	-1.01616	-1.13662	-0.0400974	-0.705687
340	-0.212747	-0.187301	-0.163905	0.090349	-0.18761	-0.617882	-0.0375723	0.0674215	-0.0278502	0.364027	0.932577	-0.163594	-0.976559	-1.06924	-0.181746	-0.706749
340.5	-0.158552	0.0655058	-0.243219	0.140958	-0.0580019	-0.504403	-0.0596123	0.0168274	-0.00732526	0.568804	0.943678	-0.175561	-0.996997	-1.07225	-0.278966	-0.736693
341	0.00277189	0.209344	-0.305743	0.149764	-0.134638	-0.562611	-0.165922	-0.00134508	0.0499289	0.401373	0.992901	-0.197543	-1.2265	-1.12587	-0.366289	-0.738241
341.5	-0.0390105	0.0477121	-0.357949	0.269285	-0.160296	-0.558193	-0.124496	-0.00786958	-0.0756435	0.290384	0.87633	-0.0830829	-1.50492	-1.0164	-0.310445	-0.742967
342	-0.149926	-0.138085	-0.32861	0.16489	-0.0537083	-0.596203	-0.193764	-0.0513929	-0.137383	0.272325	0.779478	-0.161087	-1.44835	-1.08019	-0.278038	-0.718647
342.5	-0.0642176	-0.0721945	-0.205317	0.16888	-0.208579	-0.617486	-0.379695	0.0214216	-0.012518	0.278229	0.911002	-0.183642	-1.43241	-1.00394	-0.348464	-0.81947
343	0.00159601	0.283684	-0.14285	0.215123	-0.282194	-0.730066	-0.608925	0.0195214	-0.076217	0.212725	1.00653	-0.315063	-1.47816	-1.0002	-0.289295	-0.750235
343.5	-0.0196401	0.560023	-0.175495	0.154103	-0.278255	-0.712504	-0.738923	0.00938924	-0.0894531	0.404553	1.17404	-0.278427	-1.25256	-0.917217	-0.311129	-0.69824
344	-0.0478755	0.809192	-0.202994	0.181797	-0.483759	-0.791718	-0.826029	0.0437405	-0.0350915	0.44534	1.07766	-0.224834	-1.32448	-1.03711	-0.318227	-0.655405
344.5	-0.167612	0.795845	-0.319768	0.193827	-0.567105	-0.64986	-0.88454	0.00652154	-0.0791964	0.411786	1.17643	-0.196681	-1.44461	-0.980385	-0.145763	-0.65176
345	-0.192206	0.527089	-0.249681	0.252621	-0.509829	-0.591059	-0.746613	0.0901427	-0.110012	0.351255	1.12161	0.010462	-1.55454	-0.97394	-0.0238533	-0.72936
345.5	-0.176679	0.191026	-0.376524	0.351733	-0.513012	-0.501898	-0.631002	0.095501	-0.0737408	0.269243	1.04941	0.0132383	-1.52034	-0.955774	-0.0257502	-0.748109
346	-0.20732	0.145497	-0.29632	0.319108	-0.470697	-0.626561	-0.76255	-0.0880155	0.0367427	0.110338	1.14587	-0.0491205	-1.39285	-0.969531	-0.0513521	-0.776976
346.5	-0.0467819	0.10739	-0.2461	0.269502	-0.530438	-0.604388	-0.685312	0.0385905	-0.0405732	-0.0834188	1.06317	-0.0474049	-1.3205	-1.02072	0.0674719	-0.903591
347	-0.132436	-0.292032	-0.148538	0.3035	-0.587183	-0.627985	-0.637757	-0.128483	-0.187029	-0.117691	0.966965	-0.021432	-1.12398	-1.19873	0.0877296	-0.893017
347.5	-0.102414	-0.447863	-0.213051	0.354268	-0.751916	-0.751048	-0.70559	-0.0121668	-0.146329	0.201199	0.97966	-0.0600447	-0.973816	-1.24219	-0.0255755	-0.855425
348	-0.197769	0.0430863	-0.136633	0.330633	-0.77724	-0.727228	-0.673546	0.0145315	-0.176655	0.305263	1.08756	-0.11383	-1.07017	-1.23919	-0.0150185	-0.803375
348.5	-0.0876255	0.582423	-0.226969	0.258798	-0.802406	-0.697281	-0.591836	-0.0292311	-0.106067	0.292589	1.08925	-0.159573	-1.13087	-1.0457	-0.0353277	-0.797961
349	-0.0724349	0.771058	-0.326259	0.269231	-0.816033	-0.734942	-0.5402	0.0130939	0.00241318	0.244631	0.959905	-0.182976	-1.21405	-0.982732	-0.0458498	-0.714305
349.5	-0.0804511	0.803292	-0.339553	0.258779	-0.6993	-0.573506	-0.496291	-0.157134	0.0571038	0.310022	0.889023	-0.126741	-1.33314	-1.14719	-0.271227	-0.708645
350	-0.295952	0.894668	-0.268976	0.257634	-0.681935	-0.487787	-0.488469	-0.120965	-0.0254022	0.366503	0.648716	-0.0550755	-1.20219	-1.14392	-0.310001	-0.738571
350.5	-0.25286	0.906994	-0.252293	0.237275	-0.6246	-0.5091	-0.438523	-0.171281	0.0363766	0.439947	0.550529	0.0330493	-1.39119	-1.06964	-0.12713	-0.776713
351	-0.240367	0.854269	-0.370355	0.195936	-0.749315	-0.561693	-0.41665	-0.205781	-0.0197992	0.594888	0.505325	0.00465468	-1.61586	-1.18173	-0.0261698	-0.668662
351.5	-0.275483	0.459048	-0.315098	0.0731304	-0.793074	-0.590168	-0.524261	-0.240606	-0.0366348	0.593359	0.263507	-0.0294629	-1.72232	-1.20027	-0.0623485	-0.707676
352	-0.308583	-0.110471	-0.397622	0.0543339	-0.846014	-0.677856	-0.472762	-0.34095	-0.0783221	0.619586	0.470429	-0.202167	-1.88828	-1.26806	0.0637716	-0.684253
352.5	-0.164305	-0.153876	-0.275832	0.106355	-0.990378	-0.625014	-0.308981	-0.519884	-0.107325	0.407451	0.67243	-0.24891	-1.91685	-1.28048	-0.0190111	-0.600429
353	-0.125628	0.117891	-0.166219	0.0899231	-0.97655	-0.527363	-0.136311	-0.407038	-0.0772002	0.355314	0.752151	-0.265435	-1.76418	-1.19044	0.0307196	-0.582888
353.5	-0.225797	0.161007	-0.189054	0.0791345	-0.954086	-0.551003	-0.0539169	-0.265326	-0.106271	0.175869	0.779111	-0.241221	-1.69455	-1.25292	0.062371	-0.595163
354	-0.290023	-0.0816259	-0.29823	-0.00643235	-1.01279	-0.628341	0.00896836	-0.306526	-0.131968	0.0924116	0.823973	-0.214167	-1.64385	-1.17338	0.105767	-0.633472
354.5	-0.501231	-0.272186	-0.306088	0.0218427	-1.05808	-0.573973	0.0774798	-0.398678	-0.167183	0.0442422	0.711966	-0.333236	-1.65018	-1.38619	0.0116752	-0.650431
355	-0.597513	-0.442732	-0.370555	0.0962108	-1.09785	-0.596852	0.152261	-0.443973	-0.0685726	-0.0188929	0.751134	-0.347381	-1.67037	-1.24483	0.00312004	-0.647653
355.5	-0.507872	-0.486087	-0.48165	0.0332242	-1.06596	-0.668245	-0.0190585	-0.536049	-0.062874	0.0397201	0.892202	-0.393825	-1.72881	-1.23495	0.0164158	-0.541201
356	-0.459449	-0.784575	-0.507238	-0.0982487	-1.09211	-0.5028	-0.100681	-0.455422	-0.290445	-0.0805164	1.00024	-0.413255	-1.75998	-1.06618	0.0291025	-0.666946
356.5	-0.438469	-0.787198	-0.461693	-0.257667	-1.21632	-0.505612	-0.184753	-0.386827	-0.126863	-0.118004	0.90154	-0.436994	-1.74106	-1.13105	0.0157954	-0.68317
357	-0.556358	-0.883104	-0.385205	-0.281812	-1.12887	-0.562448	-0.116782	-0.162311	-0.196052	-0.238072	0.748865	-0.51059	-1.94168	-1.04721	0.119745	-0.656402
357.5	-0.774237	-1.13721	-0.459021	-0.350235	-1.11154	-0.548013	-0.0448787	-0.0660955	-0.123982	-0.283266	0.586102	-0.586323	-1.90038	-1.02284	0.181038	-0.643736
358	-0.707459	-0.955801	-0.486769	-0.398332	-1.23305	-0.535476	-0.134425	0.0129697	-0.0754275	-0.288947	0.569513	-0.557806	-1.88819	-0.974389	0.0615696	-0.657272
358.5	-0.686288	-0.893183	-0.362892	-0.442854	-1.09869	-0.651247	-0.22828	0.00199445	-0.105923	-0.150109	0.627323	-0.624869	-2.06657	-1.17527	-0.0265953	-0.65709
359	-0.728679	-1.10878	-0.302968	-0.503757	-1.02919	-0.747236	-0.287748	-0.245828	-0.177668	0.0446497	0.649425	-0.658224	-2.14276	-1.29893	0.0248311	-0.764864
359.5	-0.859486	-1.07264	-0.321867	-0.569794	-1.08018	-0.779296	-0.396005	-0.292834	-0.136168	0.333987	0.689054	-0.567688	-2.01618	-1.2328	0.0856977	-0.791572
360	-0.865228	-0.723225	-0.392146	-0.599975	-1.00368	-0.653455	-0.585762	-0.391665	-0.282036	0.428817	0.594281	-0.585609	-1.97199	-1.06024	0.0443953	-0.876342
360.5	-0.918721	-0.339192	-0.371744	-0.485777	-0.872514	-0.652322	-0.627336	-0.448681	-0.209828	0.474312	0.704916	-0.507416	-2.12444	-1.06968	0.0312704	-1.03092
361	-0.997446	-0.155521	-0.388958	-0.625536	-0.904254	-0.632798	-0.72292	-0.342584	-0.293159	0.320438	0.750469	-0.489841	-2.22058	-1.00449	-0.0259093	-1.07676
361.5	-0.848962	-0.175722	-0.564321	-0.696409	-0.964359	-0.562765	-0.65321	-0.392339	-0.327629	0.333325	0.781085	-0.595074	-2.31594	-0.873118	-0.0315454	-1.05452
362	-0.872721	-0.105527	-0.612449	-0.619416	-1.07581	-0.639087	-0.618611	-0.46943	-0.297036	0.30151	0.793233	-0.678971	-2.35041	-0.807741	-0.066818	-1.03101
362.5	-0.951837	-0.0405084	-0.670474	-0.60652	-1.21509	-0.708326	-0.77617	-0.379918	-0.184438	0.323045	0.678311	-0.709704	-2.23426	-0.904856	-0.163405	-1.01971
363	-0.901584	-0.0877384	-0.644365	-0.464358	-1.27965	-0.872248	-0.802984	-0.385122	-0.15096	0.366115	0.674082	-0.675132	-2.21424	-1.01199	-0.127524	-1.04959
363.5	-0.865014	0.10638	-0.640814	-0.555215	-1.22084	-0.865842	-0.920922	-0.49347	-0.164633	0.171417	0.714269	-0.742836	-2.31938	-0.977849	-0.110164	-0.9611
364	-0.779772	0.304862	-0.564806	-0.480935	-1.22533	-0.800566	-0.992595	-0.462017	-0.287251	0.152565	0.706999	-0.852783	-2.37828	-0.961599	-0.244147	-1.02245
364.5	-0.797182	0.154049	-0.630075	-0.540057	-1.24936	-0.73355	-1.05679	-0.461575	-0.200445	0.150946	0.886191	-0.896291	-2.17412	-0.876771	-0.312388	-0.901584
365	-0.804404	-0.0973916	-0.675706	-0.56178	-1.08761	-0.694356	-0.932301	-0.32519	-0.290328	0.098799	0.747092	-0.897811	-2.16058	-0.831669	-0.269988	-0.834955
365.5	-0.717437	-0.468315	-0.64365	-0.49465	-1.05306	-0.70701	-0.953643	-0.28028	-0.274175	-0.0291722	0.722679	-0.831067	-2.07889	-1.08816	-0.295811	-1.00549
366	-0.768743	-0.547395	-0.615523	-0.53665	-1.09249	-0.738544	-0.965857	-0.32368	-0.268765	0.0348484	0.690068	-0.798715	-2.13634	-1.13758	-0.317617	-1.06681
366.5	-0.792093	-0.379703	-0.575465	-0.588641	-1.1196	-0.736634	-0.925674	-0.345955	-0.303094	-0.200594	0.56006	-0.783198	-1.94979	-1.09858	-0.495532	-1.09223
367	-0.842716	-0.340539	-0.662408	-0.594013	-1.02327	-0.735794	-0.919384	-0.538497	-0.343223	-0.278505	0.325037	-0.880874	-2.02657	-1.22865	-0.455395	-0.978933
367.5	-0.864812	-0.426719	-0.684457	-0.458349	-0.984526	-0.793895	-0.948308	-0.534346	-0.287426	-0.132248	0.350326	-0.819775	-2.17646	-1.29927	-0.344424	-0.950566
368	-0.904135	-0.682707	-0.84889	-0.479393	-1.02534	-0.84581	-0.985581	-0.424228	-0.261121	0.155987	0.35705	-0.808454	-2.2405	-1.24377	-0.384376	-0.980172
368.5	-1.04972	-0.8445	-0.832765	-0.532221	-0.912222	-0.871118	-0.947661	-0.455187	-0.194028	0.414598	0.156573	-0.874783	-2.25948	-0.977086	-0.437833	-0.922855
369	-1.03175	-0.865185	-0.912746	-0.554564	-0.928687	-0.817816	-0.871161	-0.505391	-0.195653	0.625629	0.0134446	-0.932084	-2.23483	-1.00123	-0.473482	-0.889039
369.5	-0.972068	-0.869107	-0.689977	-0.622014	-1.13756	-0.852526	-0.74033	-0.50352	-0.109055	0.41539	0.0174554	-0.882792	-2.15458	-1.19924	-0.31661	-0.915258
370	-0.927221	-0.774634	-0.643192	-0.5073	-1.24412	-1.00298	-0.681845	-0.431044	-0.0574382	0.141292	0.114047	-0.841464	-2.27248	-1.28455	-0.313916	-0.958737
370.5	-0.947653	-0.474768	-0.844205	-0.515272	-1.24728	-1.00884	-0.759892	-0.463136	-0.111135	0.140428	0.0612512	-0.847726	-2.24211	-1.29715	-0.217687	-0.858626
371	-1.07573	0.0416249	-0.881539	-0.499207	-1.104	-1.02044	-0.655017	-0.564078	-0.214104	-0.037995	0.146942	-0.873031	-2.31348	-1.36284	-0.0804969	-0.775305
371.5	-1.04591	0.274819	-0.810238	-0.549486	-1.14387	-1.04313	-0.68385	-0.545278	-0.124349	-0.135831	0.189803	-0.804649	-2.36692	-1.58794	-0.0546259	-0.70036
372	-1.10335	-0.117277	-0.814077	-0.725728	-1.12362	-1.11435	-0.708803	-0.559174	-0.206242	-0.119506	0.255764	-0.811654	-2.22177	-1.60014	-0.0851359	-0.77057
372.5	-1.1134	-0.221597	-0.885208	-0.699225	-1.07175	-1.12277	-0.638209	-0.46709	-0.238447	-0.0913924	0.323576	-0.85971	-2.06999	-1.66042	0.0429207	-0.861748
373	-1.07153	-0.36651	-0.816165	-0.718501	-1.08098	-1.00381	-0.598918	-0.5046	-0.310442	-0.00821625	0.343943	-0.899384	-1.89219	-1.52937	-0.142047	-0.848084
373.5	-1.03678	-0.581299	-0.79945	-0.72035	-1.05132	-1.05255	-0.523259	-0.57971	-0.177122	-0.178435	0.372623	-0.8855	-1.89763	-1.51665	-0.25013	-0.836286
374	-1.04591	-0.668486	-0.893467	-0.723005	-1.12063	-1.27077	-0.500704	-0.498462	-0.18088	-0.070244	0.212907	-1.0157	-1.90982	-1.42655	-0.338257	-0.874463
374.5	-1.03498	-0.60231	-0.935716	-0.814726	-1.14489	-1.1871	-0.542639	-0.495486	-0.294046	0.0495404	0.156173	-1.03853	-1.90013	-1.44845	-0.469547	-0.908703
375	-1.12798	-0.51712	-0.853182	-0.926405	-1.14961	-1.25368	-0.431668	-0.591806	-0.305934	0.162754	0.289724	-1.03195	-2.08803	-1.44352	-0.765006	-0.99729
375.5	-1.16371	-0.247638	-0.824227	-1.02693	-1.07715	-1.30683	-0.357137	-0.632698	-0.179352	0.181233	0.524069	-1.04771	-2.00158	-1.3633	-0.87822	-0.957232
376	-1.22761	-0.278443	-0.741191	-1.10364	-1.10772	-1.29418	-0.513194	-0.444122	-0.293231	0.242714	0.560324	-1.22278	-2.00787	-1.27844	-0.827449	-0.870655
376.5	-1.34257	-0.411903	-0.724985	-1.13432	-1.11827	-1.282	-0.603004	-0.443161	-0.400641	0.219364	0.421377	-1.16394	-2.1088	-1.30333	-0.752941	-0.959571
377	-1.27422	-0.16107	-0.618298	-1.20883	-1.02616	-1.31617	-0.56755	-0.300661	-0.280724	0.0980723	0.497757	-1.16582	-2.16002	-1.31216	-0.727042	-0.940455
377.5	-1.19849	0.0294068	-0.719235	-1.15123	-0.997019	-1.29871	-0.582535	-0.311966	-0.309479	-0.0375565	0.307524	-1.18822	-2.01375	-1.20872	-0.592189	-1.02661
378	-1.24487	0.0961476	-0.806551	-1.20439	-1.08974	-1.21195	-0.493314	-0.341993	-0.450541	-0.14637	0.00714296	-1.26761	-1.94436	-1.22042	-0.472738	-1.11392
378.5	-1.19788	0.168913	-0.717902	-1.26313	-0.950821	-1.17532	-0.421858	-0.388487	-0.456416	-0.16526	0.0210735	-1.2505	-1.786	-1.38184	-0.494177	-1.0743
379	-1.33544	-0.0399589	-0.666886	-1.2878	-1.05126	-1.1533	-0.375383	-0.391309	-0.520275	-0.27676	0.048232	-1.25482	-1.88962	-1.45797	-0.459127	-1.08782
379.5	-1.41344	-0.00997308	-0.746928	-1.26558	-1.08105	-1.2726	-0.30396	-0.327579	-0.64575	-0.200791	-0.024724	-1.19369	-1.83899	-1.34986	-0.487165	-0.98767
380	-1.48908	0.0423003	-0.874261	-1.33616	-1.08445	-1.18167	-0.477913	-0.451536	-0.658162	-0.165178	0.0913222	-1.25794	-1.90857	-1.25629	-0.58314	-1.06494
380.5	-1.53362	0.0190403	-0.875678	-1.48572	-1.13024	-1.09268	-0.539182	-0.269574	-0.675554	-0.126569	0.220592	-1.1478	-1.89744	-1.40847	-0.529759	-1.2145
381	-1.53363	-0.149717	-0.872695	-1.47184	-1.16052	-1.07552	-0.681401	-0.211965	-0.664859	-0.14946	0.122727	-1.06702	-1.86323	-1.36744	-0.462325	-1.18621
381.5	-1.43076	-0.469262	-0.973458	-1.37711	-1.0784	-0.962458	-0.774921	-0.167175	-0.703548	-0.0590754	0.0321018	-1.22414	-1.65298	-1.2767	-0.495749	-1.25468
382	-1.37304	-0.459978	-1.12992	-1.27389	-1.01036	-1.11251	-0.750816	-0.179882	-0.786135	0.0223917	-0.149415	-1.27645	-1.69212	-1.16506	-0.496533	-1.37573
382.5	-1.36418	-0.488965	-1.14771	-1.26238	-0.998598	-1.08994	-0.876261	-0.111204	-0.712159	0.115942	-0.138594	-1.47113	-1.84781	-1.18739	-0.599385	-1.23203
383	-1.35566	-0.332926	-1.053	-1.34522	-1.02432	-1.10885	-1.03481	-0.257636	-0.571295	0.103826	-0.00586864	-1.48261	-1.9133	-1.31656	-0.53536	-1.22091
383.5	-1.34915	-0.237623	-1.06073	-1.28782	-0.991676	-0.979734	-0.987892	-0.187174	-0.571224	0.0221235	0.0878196	-1.42974	-1.71961	-1.21146	-0.576149	-1.18095
384	-1.31886	-0.281352	-0.991936	-1.2182	-0.942296	-0.974256	-0.953901	-0.176937	-0.714057	-0.0885858	0.212821	-1.35273	-1.82014	-1.19024	-0.567713	-1.21685
384.5	-1.40142	-0.49377	-0.895863	-1.13502	-0.835204	-1.0331	-0.871474	-0.316988	-0.691686	-0.139518	0.233038	-1.29221	-1.91826	-1.16441	-0.484521	-1.18274
385	-1.3678	-0.8514	-0.965296	-1.14424	-0.85122	-1.00345	-0.727371	-0.178308	-0.579187	-0.179814	0.123021	-1.2899	-2.04145	-1.17584	-0.50058	-1.23997
385.5	-1.47513	-1.02837	-1.1028	-1.20794	-0.905336	-1.11469	-0.506077	0.0382872	-0.602427	-0.183198	0.126855	-1.19065	-1.97639	-1.32986	-0.498482	-1.28265
386	-1.54237	-0.832037	-1.06216	-1.10878	-1.05479	-0.950298	-0.470883	0.000670276	-0.612507	-0.244596	0.249861	-1.28715	-1.83009	-1.35367	-0.434871	-1.23142
386.5	-1.63972	-0.518159	-1.02168	-1.02944	-1.05792	-0.898142	-0.442549	0.144154	-0.55298	-0.355587	0.281389	-1.26741	-1.73198	-1.36819	-0.230065	-1.26112
387	-1.57254	-0.313583	-1.00771	-0.991723	-1.00326	-0.870682	-0.282871	-0.0228311	-0.588405	-0.363498	0.30308	-1.41499	-1.69513	-1.55914	-0.107692	-1.28891
387.5	-1.52924	-0.115256	-1.0204	-0.835639	-0.883991	-0.863085	-0.415713	-0.083272	-0.57542	-0.290483	0.565875	-1.37701	-1.72525	-1.69626	-0.24182	-1.29322
388	-1.47525	-0.292634	-1.05455	-0.750398	-0.861346	-0.889828	-0.5136	-0.140448	-0.649635	-0.211971	0.660694	-1.34647	-1.71139	-1.62056	-0.355598	-1.17192
388.5	-1.4425	-0.59311	-1.07593	-0.734677	-0.801387	-0.894669	-0.377057	-0.198145	-0.676938	-0.269046	0.465351	-1.24106	-1.73035	-1.38286	-0.514959	-1.176
389	-1.50544	-0.763809	-1.119	-0.783712	-0.754019	-0.913639	-0.241488	-0.169786	-0.611506	-0.1031	0.351011	-1.21111	-1.63349	-1.40956	-0.580527	-1.17124
389.5	-1.45378	-1.01039	-1.07787	-0.735402	-0.870577	-0.837471	-0.152667	-0.142131	-0.601014	-0.0646274	0.347291	-1.36918	-1.59312	-1.47491	-0.552693	-1.04956
390	-1.43945	-0.954032	-0.953087	-0.64691	-1.01375	-0.844211	-0.0868326	-0.0953183	-0.511074	-0.0465783	0.139437	-1.35809	-1.57022	-1.49219	-0.470262	-1.22234
390.5	-1.53356	-0.565139	-0.963978	-0.69872	-0.935703	-0.852436	0.0121526	-0.192831	-0.49763	0.0738999	-0.0163688	-1.46437	-1.45441	-1.57329	-0.415272	-1.19352
391	-1.61779	-0.184793	-1.02106	-0.72645	-0.901295	-0.90164	0.0177484	-0.106671	-0.591612	0.0668677	-0.028924	-1.33167	-1.32875	-1.47852	-0.445552	-1.20789
391.5	-1.62299	0.24934	-0.996482	-0.843173	-1.01066	-1.03399	-0.122654	-0.145667	-0.555318	-0.0284933	-0.0441348	-1.30548	-1.38414	-1.39934	-0.434172	-1.24153
392	-1.62038	0.352448	-1.18362	-0.822672	-1.07151	-1.00386	-0.127184	-0.0493983	-0.46196	-0.00523643	0.0401417	-1.324	-1.4418	-1.37114	-0.397857	-1.08127
392.5	-1.553	0.208976	-1.16194	-0.688855	-1.15603	-0.843017	-0.191051	-0.160104	-0.572148	0.0138645	0.0173608	-1.34492	-1.49019	-1.3034	-0.345056	-1.1647
393	-1.52167	0.0622871	-1.22062	-0.846009	-1.19654	-0.617591	-0.305823	-0.238448	-0.652512	0.176799	-0.144493	-1.28499	-1.39086	-1.31401	-0.33538	-1.05204
393.5	-1.58695	-0.314638	-1.2424	-0.747362	-1.2476	-0.591139	-0.352585	-0.439255	-0.684317	0.10925	-0.130306	-1.31108	-1.50578	-1.17907	-0.197891	-1.09893
394	-1.69289	-0.543844	-1.17469	-0.662315	-1.21614	-0.671236	-0.242291	-0.409731	-0.656777	0.00030668	-0.0669852	-1.43761	-1.52737	-1.2562	-0.117146	-1.22055
394.5	-1.70101	-0.540477	-1.19522	-0.773407	-1.28542	-0.657516	-0.231919	-0.364164	-0.737694	-0.0426692	-0.194227	-1.33482	-1.63443	-1.35305	-0.064395	-1.28428
395	-1.59716	-0.332203	-1.19517	-0.781543	-1.23326	-0.658308	-0.516068	-0.427649	-0.685566	0.102084	-0.160791	-1.32856	-1.68399	-1.29653	-0.105174	-1.24408
395.5	-1.65234	-0.00180075	-1.10514	-0.69167	-1.17733	-0.690705	-0.585502	-0.482588	-0.695064	0.165923	-0.138757	-1.3211	-1.80902	-1.18005	-0.138593	-1.14768
396	-1.55352	-0.193872	-1.09544	-0.710661	-1.16533	-0.777143	-0.637524	-0.482408	-0.649592	0.159836	-0.128478	-1.45032	-1.8095	-1.11389	-0.145446	-1.2436
396.5	-1.6109	-0.488053	-1.05589	-0.566255	-1.02596	-0.639551	-0.814798	-0.437956	-0.784647	0.0468962	-0.124132	-1.51991	-1.67424	-1.05903	-0.0493337	-1.20023
397	-1.53739	-0.601539	-0.958788	-0.593038	-1.09641	-0.664126	-0.786085	-0.342262	-0.637999	0.0545818	0.0877749	-1.62484	-1.6905	-0.929545	0.0669945	-1.28203
397.5	-1.63931	-0.778772	-0.900877	-0.646362	-1.11114	-0.694123	-0.824532	-0.328723	-0.633118	0.145316	-0.00650698	-1.57692	-1.46164	-0.995381	0.0431346	-1.22645
398	-1.73612	-0.732045	-0.828253	-0.712484	-1.12815	-0.616947	-0.767049	-0.341879	-0.593843	0.130248	-0.102528	-1.57782	-1.44506	-1.11931	-0.0207043	-1.31845
398.5	-1.53519	-0.515288	-0.95527	-0.716066	-1.32416	-0.630451	-0.832805	-0.368841	-0.731418	0.279548	-0.201491	-1.61646	-1.45939	-1.25986	-0.133133	-1.36149
399	-1.54498	-0.357282	-1.00331	-0.676626	-1.29136	-0.555005	-0.956302	-0.319131	-0.763959	0.162938	-0.100152	-1.56214	-1.63937	-1.33593	-0.156805	-1.4702
399.5	-1.60454	0.176425	-1.01778	-0.632177	-1.31549	-0.700287	-0.957091	-0.290458	-0.752185	0.0466274	-0.0990178	-1.72148	-1.49374	-1.28227	-0.179332	-1.51402
400	-1.6568	0.600481	-1.0578	-0.472932	-1.18553	-0.544202	-0.963504	-0.266206	-0.838036	-0.0523876	-0.00700414	-1.58417	-1.46656	-1.29633	-0.192317	-1.44148
