# Supplementary material for: MEP Latencies Predict the Neuromodulatory Effect of cTBS Delivered to the Ipsilateral and Contralateral Sensorimotor Cortex
Source: PLoS One. 2015 Aug 11;10(8):e0133893. doi: 10.1371/journal.pone.0133893 (PMC4532482; doi:10.1371/journal.pone.0133893)
Supplement: S1 Dataset — MEP, SEP and TEP data were converted to .xls format from .mat format. (ZIP) [file pone.0133893.s001.zip › S1 Dataset_xlsx/SEP PAAP IPSI T2.xlsx]

## Sheet: SEP
t [ms]	sub01	sub02	sub03	sub04	sub05	sub06	sub07	sub08	sub09	sub10	sub11	sub12	sub13	sub14	sub15	sub16
-250	0.771727	0.907974	-0.592244	1.44915	2.14205	1.10457	-0.406709	-0.809091	1.6124	0.570165	1.71093	3.0922	0.352587	-0.46458	-0.0328525	1.13907
-249.5	0.733268	0.855196	-0.501544	1.43861	2.26535	1.17932	-0.254601	-0.742319	1.68348	0.406023	1.75513	3.13517	0.369275	-0.386556	-0.04476	1.1292
-249	0.610912	0.846946	-0.557379	1.36049	2.24101	1.13795	-0.115867	-0.783611	1.62735	0.388305	1.67121	3.05063	0.41801	-0.327524	-0.205839	1.12171
-248.5	0.71607	0.83305	-0.653062	1.47684	2.22105	1.10472	-0.0261992	-0.715637	1.72324	0.37358	1.60854	3.04208	0.339289	-0.27498	-0.124331	1.13319
-248	0.65356	0.795638	-0.530371	1.2507	2.05524	1.27479	-0.210514	-0.786224	1.63476	0.442939	1.75869	2.96858	0.397224	-0.215535	-0.0557474	1.0335
-247.5	0.821264	0.897992	-0.375856	1.43255	2.11792	1.26438	-0.175173	-0.718971	1.97927	0.345382	1.71116	3.03745	0.372699	-0.209556	0.0937872	1.01592
-247	0.789362	1.04424	-0.485609	1.63494	2.03737	1.16552	-0.226913	-0.590957	2.12286	0.309057	1.6377	3.19956	0.378266	-0.22151	0.150797	1.11404
-246.5	0.837655	1.21113	-0.639381	1.59808	2.04291	1.19459	-0.103676	-0.588018	2.40295	0.461337	1.46705	3.19503	0.28115	-0.260363	0.100448	1.15214
-246	0.99622	1.21496	-0.549369	1.56007	2.11405	1.31256	0.0268979	-0.625582	2.30291	0.324537	1.50189	3.15485	0.377411	-0.248641	0.185121	1.11603
-245.5	1.05195	1.17541	-0.54363	1.51516	2.02133	1.27323	0.00983569	-0.624926	2.01759	0.285107	1.32903	3.24005	0.338944	-0.155344	0.163132	1.1001
-245	1.03393	1.16438	-0.558697	1.38521	2.03497	1.24768	-0.0495993	-0.597501	1.8507	0.329845	1.27017	3.23062	0.334884	-0.250566	0.168213	1.07985
-244.5	1.10804	1.24162	-0.51647	1.42688	2.17368	1.27057	-0.0518207	-0.653092	1.97104	0.222551	1.2144	3.28858	0.30831	-0.223286	0.238514	1.10165
-244	0.97985	1.36281	-0.470527	1.447	2.19753	1.28246	-0.222516	-0.661525	2.02073	0.222058	1.31162	3.30895	0.204424	-0.191013	0.250317	1.15829
-243.5	0.897583	1.13428	-0.424311	1.4953	2.1903	1.27732	-0.286228	-0.824538	1.86915	0.0786793	1.43313	3.40435	0.226109	-0.200321	0.286449	1.11014
-243	0.929035	0.937318	-0.487002	1.39267	2.18148	1.16809	-0.236233	-0.661975	1.59802	0.1641	1.35146	3.33495	0.24352	-0.191291	0.247138	1.07047
-242.5	1.0105	0.673618	-0.506297	1.30934	2.24679	1.13367	-0.215872	-0.560459	1.60278	0.31172	1.4549	3.31067	0.337897	-0.255224	0.393636	1.0456
-242	1.0838	0.571696	-0.482729	1.40682	2.16093	1.19991	-0.179081	-0.594456	1.62243	0.469858	1.47707	3.38823	0.377666	-0.205585	0.511921	0.971817
-241.5	1.17163	0.651493	-0.338699	1.36081	2.21502	1.21873	-0.110532	-0.460741	1.87541	0.544037	1.50218	3.26822	0.428492	-0.11817	0.559357	0.972286
-241	1.21547	0.778198	-0.393037	1.35737	2.22405	1.10076	-0.124529	-0.401988	1.97293	0.657837	1.39501	3.31313	0.456346	-0.0652395	0.485056	0.931414
-240.5	1.166	0.965769	-0.299673	1.53594	2.20042	1.12181	-0.0360539	-0.291107	2.06365	0.536172	1.39859	3.17062	0.43426	-0.0538359	0.38129	1.02494
-240	1.14789	1.05621	-0.339831	1.42879	2.12796	1.16924	-0.096522	-0.270162	2.03766	0.530135	1.38654	3.29995	0.412189	0.0611271	0.262271	0.954931
-239.5	1.17204	1.20064	-0.456625	1.33035	2.19753	1.19746	0.0100502	-0.456885	2.00986	0.545233	1.6451	3.37733	0.407757	0.0438657	0.169324	0.743625
-239	1.25421	1.12129	-0.433368	1.15059	2.03708	1.20424	0.00918302	-0.49597	1.91981	0.703055	1.5782	3.36406	0.414433	-0.0637362	0.108932	0.692549
-238.5	1.07463	0.944347	-0.438823	1.0449	1.91646	1.15262	-0.0274187	-0.570994	1.95623	0.684357	1.47826	3.39535	0.446751	-0.231858	-0.0412981	0.549785
-238	0.996302	0.749647	-0.471247	1.06441	1.80506	1.28812	-0.152023	-0.54128	2.08197	0.726622	1.37857	3.49743	0.438223	-0.156677	-0.0394645	0.494347
-237.5	0.992187	0.636384	-0.48667	1.11207	1.94361	1.27692	-0.202002	-0.612678	1.92489	0.6049	1.40781	3.44413	0.450727	-0.21657	0.169514	0.486753
-237	1.14936	0.699412	-0.576233	1.15357	1.9402	1.31625	-0.327221	-0.766415	1.61922	0.512828	1.29097	3.3723	0.420167	-0.182269	0.2075	0.396286
-236.5	1.24995	0.69049	-0.5218	1.23859	1.95658	1.38575	-0.460494	-0.773363	1.33432	0.559521	1.28793	3.33026	0.436838	-0.155062	0.261117	0.404705
-236	1.22785	0.611243	-0.617159	1.29083	1.94141	1.33982	-0.415093	-0.672509	1.16175	0.645308	1.32072	3.39983	0.301589	-0.0830584	0.220076	0.515681
-235.5	1.31398	0.525439	-0.524381	1.37875	1.98095	1.27413	-0.280077	-0.856125	1.3088	0.567715	1.21874	3.49759	0.259424	-0.0640149	0.448927	0.564864
-235	1.40416	0.597605	-0.516648	1.41985	1.91721	1.24257	-0.0279019	-0.770607	1.64529	0.531148	1.15393	3.51725	0.347066	-0.102788	0.320188	0.544085
-234.5	1.41836	0.552386	-0.537693	1.2396	2.08634	1.23512	-0.034425	-0.604886	1.76237	0.486092	1.13832	3.63071	0.326645	-0.0643902	0.378384	0.520684
-234	1.46994	0.419707	-0.340508	1.4524	2.0548	1.15433	-0.0264182	-0.464802	1.72979	0.387167	1.20487	3.68824	0.351458	-0.0303271	0.442215	0.464589
-233.5	1.39442	0.41083	-0.490745	1.46159	2.17354	1.14309	0.0504773	-0.335433	1.7227	0.468973	1.09668	3.68427	0.385239	-0.0363017	0.670823	0.42332
-233	1.46018	0.316403	-0.51577	1.57415	2.06564	1.27667	0.0992255	-0.490633	1.82552	0.288812	1.0967	3.66962	0.312634	0.0239021	0.660486	0.55763
-232.5	1.22997	0.405724	-0.412295	1.45344	2.19934	1.30632	-0.0878837	-0.467744	1.88451	0.257717	1.11704	3.60015	0.359374	-0.0228542	0.55651	0.501515
-232	1.29867	0.48292	-0.449015	1.53281	2.20879	1.24669	-0.0914216	-0.486763	2.02944	0.199408	1.2613	3.55306	0.231277	0.0754432	0.463986	0.572873
-231.5	1.38526	0.530096	-0.632647	1.51174	2.14322	1.24701	-0.269722	-0.457323	1.88145	0.267826	1.39868	3.469	0.289846	0.17926	0.505756	0.564612
-231	1.44404	0.569044	-0.582115	1.56544	2.32574	1.21856	-0.319467	-0.354512	1.82989	0.285572	1.38482	3.52256	0.251411	0.223541	0.431867	0.523863
-230.5	1.4908	0.636763	-0.604419	1.64744	2.41839	1.23018	-0.373739	-0.3068	1.69772	0.243413	1.36027	3.54556	0.340357	0.180341	0.345813	0.336902
-230	1.48452	0.647778	-0.657707	1.63377	2.45709	1.30351	-0.295874	-0.40045	1.63041	0.225864	1.31254	3.65207	0.258324	0.179505	0.262959	0.245498
-229.5	1.47913	0.667935	-0.568596	1.72524	2.5711	1.31734	-0.307694	-0.581093	1.71438	0.245459	1.33097	3.79091	0.192047	0.240426	0.293895	0.331685
-229	1.44901	0.867173	-0.681051	1.60581	2.50977	1.44995	-0.336086	-0.591575	1.6298	0.330528	1.27838	3.79766	0.116721	0.328072	0.153525	0.313178
-228.5	1.31815	0.888472	-0.624426	1.72716	2.46554	1.41534	-0.259993	-0.564203	1.46569	0.431832	1.28046	3.71335	0.218482	0.262059	0.204375	0.396976
-228	1.46257	0.830313	-0.643877	1.63828	2.4126	1.36681	-0.03398	-0.561089	1.35011	0.452014	1.22625	3.80482	0.25337	0.253164	0.161245	0.277859
-227.5	1.37474	0.829017	-0.605791	1.50183	2.46332	1.35894	0.0690666	-0.516075	1.40903	0.321382	1.02153	3.76113	0.411037	0.181966	0.150066	0.240623
-227	1.3977	0.774466	-0.557036	1.39712	2.60379	1.383	-0.0311361	-0.400013	1.72035	0.330127	0.907846	3.70258	0.341083	0.119783	0.121547	0.311771
-226.5	1.50633	0.625817	-0.679601	1.37656	2.61655	1.25562	-0.219502	-0.36166	1.86381	0.373667	0.959222	3.74169	0.197549	0.129711	0.274368	0.203318
-226	1.5356	0.644706	-0.634048	1.26929	2.515	1.22149	-0.182216	-0.508012	2.07506	0.552892	0.904349	3.73568	0.268163	0.324663	0.374199	0.245349
-225.5	1.48614	0.878698	-0.592703	1.06272	2.4969	1.27865	-0.0829448	-0.563619	2.10251	0.461635	0.951618	3.96258	0.306502	0.323784	0.430369	0.188299
-225	1.54257	1.08866	-0.437886	0.834363	2.42614	1.28141	-0.133864	-0.499692	2.1525	0.272933	1.00216	3.95042	0.271061	0.369682	0.653764	0.1743
-224.5	1.56014	1.20114	-0.556688	0.968679	2.42179	1.23831	-0.104645	-0.35634	2.20393	0.273849	0.902838	3.85808	0.244107	0.287712	0.718403	0.210884
-224	1.54031	1.12083	-0.612047	0.856646	2.42002	1.23509	-0.107775	-0.449284	2.11743	0.216694	0.915751	3.68643	0.272128	0.238857	0.560219	0.236503
-223.5	1.58932	1.02267	-0.60835	0.923196	2.27028	1.23629	-0.363728	-0.612114	2.13655	0.258927	1.05231	3.81855	0.281029	0.307915	0.443915	0.229738
-223	1.55365	1.04948	-0.51742	0.914421	2.28273	1.19448	-0.401088	-0.535998	1.96919	0.298185	1.13116	3.77289	0.25439	0.301949	0.441205	0.243651
-222.5	1.46021	0.904231	-0.464668	0.912004	2.31613	1.20365	-0.241602	-0.551939	2.04538	0.404787	1.06232	3.7906	0.145105	0.350077	0.243309	0.310698
-222	1.35993	0.771173	-0.557999	1.01185	2.42136	1.11632	0.0553407	-0.679711	1.95665	0.264546	0.97898	3.7352	0.117022	0.248793	0.241036	0.21091
-221.5	1.362	0.677437	-0.504401	0.957061	2.56234	1.14122	0.00708148	-0.560122	1.86956	0.131756	0.897548	3.60772	0.160566	0.392682	0.35035	0.208691
-221	1.4619	0.552623	-0.313867	0.783593	2.58977	1.1508	-0.100762	-0.536111	1.69125	0.130254	0.756004	3.65985	0.123016	0.326389	0.379784	0.138464
-220.5	1.50486	0.532783	-0.436159	0.751602	2.61614	1.14696	-0.185794	-0.441649	1.53403	0.087376	0.765937	3.55824	0.211635	0.25606	0.271098	0.0851285
-220	1.55828	0.54032	-0.453857	0.790827	2.56406	1.03699	-0.260377	-0.540305	1.71327	0.0113297	0.746071	3.59615	0.33523	0.255026	0.326144	0.0875883
-219.5	1.47874	0.688221	-0.470163	0.707499	2.48884	0.925979	-0.399614	-0.56662	1.9429	-0.0060497	0.692712	3.58191	0.30827	0.320623	0.377993	-0.0655916
-219	1.49242	0.770921	-0.502076	0.656407	2.46162	0.99043	-0.537452	-0.475115	2.00339	-0.0331371	0.592252	3.52704	0.24818	0.263535	0.457169	-0.106827
-218.5	1.51572	0.862988	-0.489265	0.768937	2.58996	1.04682	-0.272235	-0.430911	1.70907	-0.0206476	0.60958	3.48055	0.44364	0.302562	0.318482	-0.161301
-218	1.57969	0.892813	-0.436875	0.854717	2.85224	1.08675	-0.09544	-0.51873	1.37059	0.115019	0.548621	3.63769	0.450323	0.262524	0.308004	-0.158109
-217.5	1.59168	0.736008	-0.52814	0.781259	2.76039	1.12563	0.16748	-0.495358	1.27029	-0.0436998	0.621444	3.55945	0.396698	0.252611	0.498664	-0.22155
-217	1.61525	0.724483	-0.536599	0.914215	2.6333	1.24374	0.32928	-0.566451	1.46892	-0.031139	0.642511	3.56175	0.41688	0.363256	0.421982	-0.215379
-216.5	1.53773	0.796111	-0.468189	0.981806	2.39088	1.20977	0.390668	-0.48012	1.64304	0.150297	0.60154	3.66611	0.447354	0.381886	0.371327	-0.0380595
-216	1.44464	0.774114	-0.499218	1.02034	2.54698	1.26882	0.326488	-0.521906	1.7831	0.0472647	0.661651	3.64158	0.469843	0.410215	0.269739	0.0585655
-215.5	1.37598	0.771436	-0.481699	0.954403	2.62176	1.21462	0.232278	-0.656213	1.68959	-0.00655222	0.49649	3.66171	0.543118	0.383898	0.155918	-0.0304966
-215	1.44192	0.707418	-0.607866	0.894436	2.57237	1.26301	0.236347	-0.534888	1.62862	0.0179416	0.470742	3.65208	0.422714	0.50558	0.0739392	-0.11488
-214.5	1.42386	0.505662	-0.578816	0.747554	2.64771	1.17423	0.175664	-0.296358	1.54367	0.0379067	0.562388	3.69732	0.405253	0.408064	0.149606	-0.0715607
-214	1.45274	0.343403	-0.402408	0.620282	2.69014	1.03358	0.0992013	-0.212788	1.35367	0.0603708	0.606506	3.72462	0.569577	0.482732	0.20547	0.0610754
-213.5	1.4749	0.325575	-0.515187	0.657175	2.6321	1.04894	0.252669	-0.0764856	1.53021	0.00972324	0.552502	3.72799	0.595401	0.540969	0.234429	-0.0174984
-213	1.58607	0.355378	-0.489813	0.742607	2.59782	1.11366	0.238505	-0.155884	1.85423	0.0473119	0.672538	3.70442	0.56719	0.517177	0.235967	-0.100834
-212.5	1.59966	0.487775	-0.528953	0.682805	2.41363	0.996554	0.16922	-0.252403	1.67007	0.18244	0.774405	3.85191	0.556346	0.652334	0.179914	-0.0704383
-212	1.68839	0.523953	-0.730866	0.684278	2.25919	1.05834	0.0485401	-0.326298	1.48942	0.220538	0.883778	3.8121	0.466137	0.73527	0.147399	0.0848065
-211.5	1.72769	0.468209	-0.781211	0.627953	1.96422	1.16033	-0.0270719	-0.245797	1.51071	0.406204	0.974628	3.71664	0.434847	0.622302	0.096598	0.118232
-211	1.52026	0.408487	-0.700752	0.788422	2.17609	1.207	0.0539249	-0.184398	1.61157	0.399601	0.96944	3.7549	0.529827	0.618571	0.0970079	0.19937
-210.5	1.45399	0.375897	-0.802775	0.928253	2.26474	1.13104	0.137872	-0.171156	1.55866	0.410031	0.951196	3.64593	0.588834	0.614305	0.0665602	0.292562
-210	1.41832	0.516684	-0.728249	0.977628	2.3117	1.10569	0.0514831	-0.0814992	1.51533	0.485055	0.858288	3.56338	0.529634	0.678073	0.181495	0.106699
-209.5	1.30597	0.711793	-0.747761	0.933156	2.4092	1.12391	0.139542	-0.135402	1.3782	0.210711	0.889603	3.35008	0.551175	0.641876	0.0413383	0.0978692
-209	1.42187	0.797771	-0.651624	1.0309	2.57666	1.20359	0.434658	-0.135909	1.37309	0.212551	0.94755	3.47049	0.603373	0.697969	-0.0908413	0.0875921
-208.5	1.49532	0.832099	-0.53303	0.994123	2.65847	1.23001	0.521013	-0.0645316	1.36756	0.155605	1.02832	3.50391	0.641886	0.797013	-0.0543666	0.155358
-208	1.38116	0.985303	-0.450642	0.809101	2.57018	1.26829	0.412149	-0.0814841	1.40832	0.0158318	0.901766	3.5893	0.798446	0.725422	-0.108095	0.116044
-207.5	1.42305	0.935934	-0.417057	0.732935	2.37995	1.14959	0.428431	-0.103452	1.33836	0.135243	0.820556	3.64119	0.904143	0.663759	-0.182667	0.156433
-207	1.30582	0.774307	-0.572895	0.623003	2.41668	1.17919	0.43515	0.0481844	1.5187	0.176806	0.821996	3.70948	0.783498	0.733645	-0.208258	0.195193
-206.5	1.35592	0.527345	-0.567754	0.594987	2.45773	1.11769	0.283489	-0.155078	1.58875	0.128403	0.753121	3.76627	0.737207	0.699264	-0.00672745	0.178105
-206	1.30875	0.396984	-0.542001	0.642553	2.5478	1.02406	0.15406	-0.292766	1.53203	0.0141323	0.773775	3.63969	0.765132	0.727939	0.200584	0.0876254
-205.5	1.37298	0.20263	-0.580824	0.72616	2.64032	0.969162	-0.015339	-0.0738419	1.37317	0.112907	0.914778	3.51675	0.786831	0.807475	0.479243	0.0915753
-205	1.43204	0.178263	-0.591196	0.927872	2.51073	0.936771	-0.157703	-0.0525341	1.24882	0.166315	0.869961	3.46824	0.811487	0.890861	0.713733	0.043937
-204.5	1.45483	0.234785	-0.60969	1.00424	2.32337	0.982153	-0.241492	-0.107386	1.10735	0.165315	0.816927	3.32226	0.822263	0.963832	0.480998	-0.0169159
-204	1.3595	0.29875	-0.661202	1.0404	2.18926	0.955074	-0.16694	-0.183856	1.07005	0.032553	0.898408	3.35048	0.740062	0.923321	0.22819	0.00727862
-203.5	1.31145	0.333702	-0.673012	0.986384	2.06515	0.931421	-0.278151	-0.377819	1.29895	0.198223	1.01257	3.43549	0.783573	0.724942	0.2135	0.141829
-203	1.33659	0.459832	-0.657712	0.943759	1.92323	0.89205	-0.313509	-0.241471	1.47504	0.26863	0.936399	3.30139	0.829242	0.702642	0.246003	0.0308458
-202.5	1.21996	0.484027	-0.619295	0.923615	1.85075	0.976562	-0.326803	-0.0457485	1.52454	0.398265	0.945153	3.35443	0.858592	0.874616	0.157721	0.167675
-202	1.30194	0.425242	-0.652876	0.947153	1.83962	0.982978	-0.170649	0.0156584	1.26875	0.416811	0.869993	3.20615	0.916957	0.770417	0.265905	0.209429
-201.5	1.24865	0.230999	-0.643767	0.935125	2.07735	1.04159	0.0465808	-0.07663	0.915207	0.26356	0.785437	3.07097	0.817744	0.834153	0.495417	0.147148
-201	1.21125	0.102894	-0.515277	1.01003	2.11487	1.02796	0.0215957	-0.0486968	0.869443	0.388806	0.657343	3.06032	0.929073	0.739092	0.673739	0.187492
-200.5	1.21486	0.0521587	-0.475986	1.04316	2.12276	1.03257	0.0617447	-0.109553	0.97186	0.23048	0.641328	3.14102	0.932206	0.726652	0.39763	0.180555
-200	1.17414	0.108372	-0.457766	0.876562	1.95526	1.00161	0.0694384	-0.000262463	1.10326	0.22192	0.746944	3.10206	1.04672	0.686653	0.256621	0.0152309
-199.5	1.07668	0.143872	-0.639632	0.95089	1.88191	0.991416	0.0164528	-0.0427949	1.15918	0.354762	0.67972	3.14134	1.11767	0.734564	-0.0750069	0.0171989
-199	1.14773	0.222274	-0.72398	0.992034	1.93486	0.993855	0.0135232	-0.0927418	1.22895	0.292478	0.718993	3.13142	0.997707	0.591542	0.0568883	0.0568077
-198.5	1.03604	0.220737	-0.769738	0.978548	2.0011	0.95936	0.0116884	0.0519274	1.07098	0.243314	0.585617	3.02277	1.18258	0.635359	-0.0715023	-0.0189585
-198	0.984754	0.174796	-0.795035	0.827451	1.92769	1.01353	0.0722643	0.0836242	0.878972	0.161116	0.549909	3.1349	1.15705	0.567963	-0.190914	0.0081147
-197.5	1.04146	0.110854	-0.837908	0.851077	1.73162	1.04062	-0.0160785	-0.00747075	0.607853	0.0220144	0.47287	2.97964	1.08693	0.575391	-0.129258	-0.00514197
-197	1.0416	0.278112	-0.7725	0.889261	1.56221	0.977364	-0.113468	-0.161833	0.490648	-0.107935	0.567941	3.01444	1.02595	0.534135	-0.148693	-0.0414678
-196.5	1.04531	0.481165	-0.675215	0.829102	1.56315	0.999291	-0.193881	-0.183879	0.439773	-0.152433	0.66868	2.96569	1.0302	0.542871	-0.232454	0.0634336
-196	1.07846	0.485719	-0.586917	0.94081	1.54089	0.910815	-0.212512	-0.196436	0.742436	-0.31727	0.682338	2.99815	0.937758	0.540482	-0.0721567	0.0822944
-195.5	1.21768	0.409906	-0.488468	1.16644	1.67895	0.826469	-0.240224	-0.300564	0.636164	-0.105778	0.677551	2.789	0.898895	0.483478	0.138857	0.00545341
-195	1.16663	0.179246	-0.595926	1.09881	1.78665	0.84397	-0.186081	-0.260861	0.786357	-0.0828548	0.76206	2.76007	0.967657	0.548336	0.24361	0.0572639
-194.5	1.06895	0.17598	-0.509201	1.10188	1.78482	0.909169	-0.134227	-0.0494029	0.916036	0.0201417	0.793778	2.7279	0.881385	0.450448	0.250915	0.0723446
-194	1.13483	0.158645	-0.398685	1.04618	1.91148	0.913181	-0.0771049	0.0568758	0.884326	0.0503125	0.703304	2.71914	0.91656	0.432155	0.307649	0.143801
-193.5	1.11213	0.37327	-0.408501	1.05396	2.0071	0.852916	0.0250565	0.322648	0.872375	0.291494	0.628818	2.77939	0.882738	0.532233	0.242448	0.0756381
-193	1.13782	0.504079	-0.454522	1.19829	2.01446	0.940701	0.00500664	0.224592	0.853062	0.202511	0.606528	2.69894	0.964406	0.531095	0.36414	0.0841531
-192.5	1.06043	0.587222	-0.498419	1.12942	1.88797	0.922617	0.0148501	0.0898864	0.594186	0.230565	0.536389	2.68598	0.978051	0.53647	0.446369	0.0325347
-192	1.08176	0.697646	-0.354876	1.06464	1.66128	0.890465	0.0288878	0.0182833	0.609138	0.281753	0.587864	2.70341	0.945407	0.516762	0.580847	0.121678
-191.5	1.19749	0.644816	-0.407214	1.07655	1.65505	0.866572	0.0383492	0.0511283	0.680999	0.315361	0.680906	2.61747	0.799667	0.451832	0.371163	0.0308933
-191	1.20787	0.696045	-0.509084	1.15466	1.65159	0.869673	-0.0659809	0.124366	0.704378	0.234208	0.679508	2.52518	0.678898	0.441091	0.392616	-0.00791079
-190.5	1.29334	0.755473	-0.622817	1.07634	1.68575	0.742785	0.0736108	0.198233	0.67346	0.153497	0.719487	2.5033	0.75649	0.37618	0.362926	0.0934212
-190	1.28677	0.602529	-0.632379	1.14943	1.58675	0.709222	0.0975636	0.223761	0.419961	0.186588	0.679066	2.45932	0.902166	0.355795	0.417939	0.0780943
-189.5	1.26455	0.654546	-0.70626	1.31009	1.55497	0.766824	0.152732	0.21328	0.367871	0.155348	0.559126	2.48548	0.888516	0.367808	0.286052	-0.0270702
-189	1.09616	0.622979	-0.675179	1.2776	1.7897	0.740916	0.173571	0.0705291	0.225234	0.107745	0.44866	2.48136	0.789199	0.426139	0.300286	-0.0179352
-188.5	1.07917	0.538432	-0.683343	1.22891	1.75749	0.711049	0.077161	-0.0252454	0.0981992	0.138817	0.53632	2.51278	0.779378	0.223251	0.297374	-0.048803
-188	0.892515	0.501298	-0.667994	1.17953	1.63897	0.740646	0.227383	0.0293262	0.303851	0.204678	0.558861	2.52409	0.845959	0.24589	0.21292	-0.154486
-187.5	0.801425	0.441432	-0.577191	1.07653	1.61983	0.638101	0.327235	0.0491152	0.652167	-0.0674568	0.624411	2.37191	0.698041	0.322871	-0.0147566	-0.0962708
-187	0.913341	0.312675	-0.576178	1.04858	1.55878	0.59591	0.220384	0.060602	0.82166	-0.158531	0.636922	2.32571	0.672166	0.26163	-0.0767983	-0.0819159
-186.5	0.967742	0.273946	-0.60652	1.01297	1.57826	0.416288	-0.0431556	0.0846357	0.876357	-0.0102313	0.54965	2.15617	0.624448	0.256598	-0.0347004	-0.114979
-186	0.913057	0.253924	-0.629712	1.0075	1.57606	0.467245	0.000589284	0.140209	0.676815	0.233729	0.61646	2.21033	0.582245	0.24679	0.0298708	-0.184934
-185.5	0.92362	0.372476	-0.522018	1.06887	1.61349	0.460612	-0.00643363	0.185417	0.52775	0.189145	0.722155	2.23615	0.570008	0.178845	-0.0304384	-0.117359
-185	0.945694	0.444368	-0.632606	1.07859	1.558	0.387363	-0.101352	0.232662	0.691349	0.306875	0.682585	2.15426	0.516759	0.146442	0.113906	-0.0823145
-184.5	0.978686	0.424741	-0.67552	1.11524	1.60664	0.423956	-0.196134	0.0488896	0.905865	0.331513	0.700436	2.16735	0.435176	0.0968139	0.217	0.0133888
-184	0.876761	0.454275	-0.722557	1.05685	1.6562	0.385632	-0.0449347	0.118418	0.954618	0.225215	0.631824	2.05049	0.314369	0.0658116	0.226462	-0.00822622
-183.5	0.855224	0.548633	-0.717257	0.915264	1.4357	0.275133	-0.0091736	0.0200371	1.00295	0.182165	0.691992	1.92345	0.272524	0.056779	0.244974	-0.0565585
-183	0.880715	0.501799	-0.555473	0.894902	1.34499	0.211367	-0.0892954	0.0695235	0.802507	0.0900095	0.610026	1.81792	0.413903	0.044375	0.24561	0.0655183
-182.5	0.954103	0.464268	-0.568653	0.920105	1.38098	0.235304	0.0571023	0.178877	0.663632	0.167255	0.6038	1.82083	0.472376	0.0602295	0.27581	0.056853
-182	0.800808	0.454279	-0.562496	0.881768	1.32574	0.258471	0.289469	0.190989	0.466928	0.296435	0.545525	1.71526	0.460654	-0.137605	0.199803	-0.00729513
-181.5	0.801017	0.360136	-0.571459	0.816978	1.35441	0.164186	0.315624	0.337562	0.243534	0.444878	0.528618	1.7605	0.330465	-0.210027	0.184828	0.0224551
-181	0.746516	0.48816	-0.482088	0.80937	1.35107	0.0084577	0.169755	0.225116	0.0810974	0.238894	0.533513	1.61592	0.294725	-0.310724	0.350143	-0.0621889
-180.5	0.829443	0.618914	-0.51798	0.744732	1.2428	-0.0488745	0.0382893	0.178262	0.204568	0.175705	0.558011	1.70192	0.187376	-0.370804	0.343944	-0.139163
-180	0.851666	0.721069	-0.598828	0.763507	1.27719	-0.116343	0.0584737	0.240306	0.302673	0.29126	0.660175	1.56131	0.34104	-0.34301	0.435225	-0.19395
-179.5	0.706878	0.83309	-0.516653	0.792823	1.35004	-0.129108	0.000277313	0.248215	0.124615	0.218853	0.675342	1.63513	0.317494	-0.334147	0.3079	-0.153983
-179	0.543464	0.843183	-0.405666	0.868024	1.39201	-0.0119903	0.0254846	0.273826	0.193624	0.272029	0.647893	1.61809	0.305093	-0.377298	0.336803	-0.30118
-178.5	0.498641	0.812907	-0.484899	0.924123	1.37293	-0.0900493	-0.129796	0.293529	0.263329	0.177669	0.449782	1.50839	0.214797	-0.443074	0.292895	-0.284525
-178	0.502844	0.540016	-0.533309	0.813247	1.49754	-0.131213	-0.219635	0.282576	0.267043	0.247882	0.476086	1.47495	0.293713	-0.366403	0.528371	-0.300211
-177.5	0.464787	0.611549	-0.567744	0.709382	1.54474	-0.0206866	-0.221728	0.35468	0.154415	0.144797	0.485165	1.35806	0.272632	-0.344105	0.67199	-0.235927
-177	0.433694	0.690679	-0.520987	0.650012	1.29525	-0.0966267	-0.353033	0.348994	-0.0562706	0.0748046	0.670138	1.3405	0.255478	-0.332425	0.656583	-0.209672
-176.5	0.559849	0.906183	-0.528707	0.705412	1.25522	-0.182297	-0.323829	0.275257	-0.0335667	0.0857605	0.696601	1.30297	0.29294	-0.369064	0.400949	-0.0419367
-176	0.607562	1.02616	-0.569282	0.783402	1.08399	-0.200595	-0.408248	0.443761	0.0387472	-0.049751	0.670184	1.25428	0.273959	-0.479097	0.243985	-0.0251804
-175.5	0.767942	0.908915	-0.603216	0.788231	0.910302	-0.230577	-0.398782	0.379324	0.14535	-0.0547763	0.417302	1.12145	0.263433	-0.505217	0.0913597	-0.0303208
-175	0.589013	0.852707	-0.568243	0.72258	0.830513	-0.262857	-0.339279	0.415541	0.226465	0.0785358	0.389852	1.22531	0.149412	-0.504284	0.0938356	-0.0495391
-174.5	0.638754	0.88098	-0.481592	0.675759	1.03894	-0.295179	-0.29742	0.354014	-0.0244975	0.0967365	0.412267	1.10465	0.196893	-0.502709	0.0151158	0.0607767
-174	0.737153	0.765633	-0.49022	0.613441	1.09079	-0.332306	-0.306813	0.450713	-0.326246	-0.01787	0.431765	1.05608	0.035109	-0.419208	-0.13253	0.140124
-173.5	0.828678	0.708997	-0.432766	0.746646	1.09174	-0.351808	-0.343308	0.581916	-0.388951	-0.0630097	0.432494	0.90274	-0.00699231	-0.317416	-0.462644	0.0492411
-173	0.730717	0.647426	-0.453173	0.816993	1.05127	-0.39782	-0.233534	0.349333	-0.40304	0.088778	0.593565	0.901878	-0.00827763	-0.342833	-0.690709	0.148487
-172.5	0.670993	0.772516	-0.378509	0.729156	1.02974	-0.383049	-0.173893	0.244881	-0.243325	0.0989887	0.688244	0.971148	-0.0311508	-0.422399	-0.781294	0.198344
-172	0.712491	0.847106	-0.292001	0.714629	0.932115	-0.275496	-0.256202	0.298811	-0.00730345	0.135653	0.763127	0.89297	-0.0293001	-0.626563	-0.569983	0.175681
-171.5	0.7902	0.818646	-0.501224	0.747262	0.828791	-0.240792	-0.364239	0.140114	0.00270835	0.0806044	0.555156	0.932733	-0.0263848	-0.637107	-0.503193	0.0930886
-171	0.882736	0.679294	-0.527785	0.695773	0.668386	-0.293301	-0.472784	0.128718	-0.136356	-0.0622085	0.283999	0.97737	0.0249393	-0.674147	-0.476723	0.167972
-170.5	0.699521	0.539596	-0.536399	0.511114	0.654105	-0.352799	-0.413798	0.0756697	-0.269201	0.000124123	0.271384	0.930975	0.00743547	-0.636758	-0.337243	0.0838345
-170	0.62162	0.618311	-0.478826	0.369497	0.573178	-0.382646	-0.41417	0.0292763	-0.251909	0.206424	0.422963	0.877529	-0.0789446	-0.657368	-0.23074	0.00818563
-169.5	0.583852	0.514553	-0.46653	0.419812	0.607244	-0.455676	-0.198023	0.0251274	-0.289895	0.306612	0.359544	0.789164	0.000168591	-0.588808	-0.200513	-0.131444
-169	0.66049	0.500405	-0.340609	0.567958	0.62827	-0.502778	-0.272011	0.127468	-0.453272	0.53812	0.307392	0.807669	0.0875267	-0.628145	-0.188037	-0.0238534
-168.5	0.531928	0.527702	-0.264318	0.614919	0.809691	-0.446203	-0.0632894	0.186475	-0.53275	0.492457	0.318219	0.776425	-0.111766	-0.656168	-0.188662	-0.00566077
-168	0.420977	0.596135	-0.309509	0.568737	0.665879	-0.539359	-0.0436185	0.250262	-0.519337	0.476682	0.41332	0.67632	0.0407088	-0.720949	-0.236509	0.0185224
-167.5	0.435179	0.622151	-0.235822	0.533063	0.742117	-0.598081	-0.114142	0.233835	-0.339824	0.284904	0.250524	0.757805	-0.14535	-0.710603	-0.485325	0.023313
-167	0.618602	0.618747	-0.160957	0.526299	0.754908	-0.595083	-0.241875	0.3091	-0.11194	0.179702	0.21159	0.724876	-0.0897247	-0.672057	-0.426171	0.108459
-166.5	0.557475	0.559101	-0.257096	0.311705	0.709529	-0.69747	-0.32579	0.411562	0.0345823	0.199423	0.130898	0.616356	-0.0713085	-0.72978	-0.431871	0.0196982
-166	0.541527	0.654763	-0.263467	0.166316	0.653002	-0.690743	-0.512052	0.436381	-0.0331284	0.430383	0.154533	0.753609	-0.0479712	-0.788228	-0.308946	-0.188619
-165.5	0.414342	0.732526	-0.279675	0.122479	0.673315	-0.794857	-0.703517	0.449486	-0.0427199	0.540551	0.323448	0.697652	-0.0315009	-0.84098	-0.279784	-0.113352
-165	0.378336	0.929162	-0.362352	0.142117	0.652347	-0.73891	-0.651337	0.438478	-0.0575103	0.28147	0.338428	0.514279	-0.100705	-0.796464	-0.132639	-0.051304
-164.5	0.325992	0.849373	-0.446731	0.299923	0.611296	-0.554016	-0.505389	0.278373	-0.106072	0.140133	0.406252	0.525814	-0.0823346	-0.898186	-0.0824854	-0.00558859
-164	0.303565	0.920791	-0.446132	0.173373	0.626279	-0.574513	-0.409988	0.124662	-0.0374711	0.0523075	0.373824	0.436193	-0.133469	-1.00034	-0.252528	-0.0760434
-163.5	0.280459	0.857287	-0.483406	0.136969	0.484807	-0.589115	-0.324963	-0.0425112	-0.159819	0.0535468	0.413628	0.326063	-0.147087	-0.913611	-0.231881	0.0723622
-163	0.256114	0.826387	-0.518436	-0.0199313	0.339913	-0.497554	-0.333832	0.170467	-0.246761	0.267387	0.374472	0.230181	-0.187093	-0.75479	-0.278065	0.0824115
-162.5	0.104998	0.62645	-0.423678	-0.0664294	0.417541	-0.589472	-0.22166	0.0415847	0.0541359	0.323263	0.223765	0.367635	-0.147642	-0.829826	-0.285639	0.0741917
-162	0.205136	0.611627	-0.434433	-0.102666	0.345575	-0.571516	-0.128385	-0.012671	0.0591621	0.299146	0.11454	0.432961	-0.139462	-0.938716	-0.377403	0.128927
-161.5	0.184989	0.716292	-0.34476	-0.156626	0.306683	-0.593787	-0.143557	0.101566	-0.154396	0.400002	0.0926284	0.500979	-0.0234519	-0.956575	-0.259144	0.073487
-161	0.298596	0.706326	-0.358093	-0.248191	0.375515	-0.582294	-0.143279	0.0122862	-0.437027	0.56504	-0.0592538	0.362211	-0.0852658	-0.907525	-0.159951	-0.113321
-160.5	0.360353	0.505335	-0.279073	-0.347815	0.374122	-0.542392	-0.0114933	0.0206511	-0.611667	0.541509	-0.0393237	0.29498	-0.325904	-0.846757	-0.0861319	-0.182224
-160	0.240534	0.360472	-0.310504	-0.314628	0.343812	-0.646561	-0.0665656	-0.0268429	-0.553911	0.487373	0.115754	0.217025	-0.346391	-0.878715	-0.150198	-0.206859
-159.5	0.242002	0.302407	-0.486134	-0.217744	0.354949	-0.669436	-0.136173	0.00673113	-0.479803	0.259226	0.271306	0.27045	-0.330419	-0.878205	-0.202606	-0.299221
-159	0.224567	0.291092	-0.512381	-0.372752	0.420484	-0.666843	-0.327657	0.0184042	-0.307427	0.0756825	0.34247	0.27092	-0.144167	-0.864318	-0.0773993	-0.326794
-158.5	0.174087	0.453392	-0.439136	-0.405941	0.322756	-0.592413	-0.438091	-0.0273654	-0.256314	-0.114828	0.346007	0.240503	-0.16496	-0.684111	-0.107521	-0.505383
-158	0.154306	0.478953	-0.458796	-0.427873	0.169865	-0.528385	-0.356326	-0.105264	-0.18617	-0.0467479	0.316031	0.259549	-0.192596	-0.677863	-0.0428131	-0.423971
-157.5	0.108553	0.446546	-0.491692	-0.408255	0.227826	-0.474269	-0.411982	-0.0630418	-0.133494	-0.018488	0.378051	0.271529	-0.210624	-0.73874	-0.00660293	-0.422929
-157	0.110377	0.278585	-0.481793	-0.360905	0.14611	-0.391035	-0.472457	-0.0540529	-0.161133	0.095518	0.371243	0.285501	-0.299838	-0.808847	-0.000602354	-0.377938
-156.5	-0.0138924	0.130081	-0.431958	-0.38797	0.0350445	-0.266624	-0.33419	-0.134706	-0.0133059	0.271536	0.320249	0.176226	-0.324213	-0.841574	0.0398146	-0.391333
-156	-0.192528	0.200091	-0.480163	-0.410555	-0.0244187	-0.262355	-0.26824	-0.124909	-0.0191621	0.267294	0.355848	0.160464	-0.350175	-0.78486	0.0687259	-0.373468
-155.5	-0.250319	0.306338	-0.492926	-0.294658	0.150586	-0.352088	-0.356336	-0.246821	-0.243866	0.147043	0.0991198	0.129801	-0.322499	-0.72835	-0.0738286	-0.314852
-155	-0.156803	0.307513	-0.514201	-0.201628	0.274032	-0.38317	-0.341628	-0.220978	-0.346705	0.0733477	0.203844	0.098882	-0.381124	-0.686055	-0.210415	-0.333009
-154.5	-0.115541	0.462063	-0.486764	-0.258736	0.413098	-0.342024	-0.225113	-0.105289	-0.257088	0.301477	0.217828	0.0121347	-0.3975	-0.777176	-0.280895	-0.247769
-154	-0.0393917	0.405442	-0.427147	-0.245535	0.42507	-0.359106	-0.21026	-0.192921	-0.332294	0.203632	0.187723	0.00843213	-0.402359	-0.776755	-0.206701	-0.162458
-153.5	-0.14248	0.357614	-0.471091	-0.124617	0.351467	-0.427658	-0.221227	0.0206783	-0.351278	0.309015	0.111482	0.0482512	-0.331685	-0.720641	-0.236059	-0.0451576
-153	-0.10981	0.262895	-0.500158	0.00495289	0.16268	-0.310819	-0.189673	-0.0751391	-0.295248	0.240085	0.124645	0.139287	-0.446176	-0.602676	-0.162214	0.0311908
-152.5	-0.0104704	0.349716	-0.416592	-0.167324	-0.0785896	-0.264807	-0.263905	-0.237511	-0.426324	0.115373	0.143199	0.14762	-0.418314	-0.690799	-0.0520709	0.0799298
-152	0.182346	0.462266	-0.40379	-0.395506	-0.147275	-0.186171	-0.338846	-0.254542	-0.64988	0.0492955	0.274688	0.163138	-0.477315	-0.681259	-0.110864	0.0338696
-151.5	0.0723182	0.504199	-0.534922	-0.500354	0.0295728	-0.0805447	-0.435293	-0.342406	-0.636954	0.106847	0.294798	0.161796	-0.493306	-0.667297	-0.313008	0.167549
-151	0.0705439	0.501667	-0.477812	-0.681572	0.10691	-0.0541139	-0.387913	-0.44551	-0.533518	0.0325969	0.182152	0.0822626	-0.550665	-0.63397	-0.266203	0.157042
-150.5	-0.0816219	0.52441	-0.387889	-0.75819	0.0384761	-0.114117	-0.529629	-0.555225	-0.486433	-0.102853	0.0875585	0.170654	-0.639518	-0.656703	-0.240324	0.102976
-150	-0.248953	0.657366	-0.386383	-0.507896	0.17654	-0.0519545	-0.712676	-0.514514	-0.417258	-0.17747	-0.0147827	0.0499954	-0.559911	-0.649634	-0.142748	0.171503
-149.5	-0.271785	0.76981	-0.438466	-0.413102	0.30094	-0.0706192	-0.61759	-0.603235	-0.601747	-0.17846	0.0118085	0.190466	-0.656397	-0.657817	-0.0585683	0.0922467
-149	-0.280287	0.79478	-0.508167	-0.454303	0.394233	-0.0485676	-0.622715	-0.5576	-0.574282	-0.0922605	-0.000247361	0.200518	-0.73302	-0.687374	-0.173597	0.0412872
-148.5	-0.269868	0.779412	-0.533468	-0.473986	0.498281	-0.0705481	-0.403105	-0.493082	-0.381774	-0.00213075	0.11086	0.143964	-0.665411	-0.631804	-0.208063	-0.0160667
-148	-0.207418	0.681495	-0.466261	-0.612317	0.512505	-0.0444911	-0.455111	-0.472158	-0.404136	0.21713	0.0935087	0.0252776	-0.651002	-0.679293	-0.209868	-0.0712527
-147.5	-0.15661	0.522459	-0.486034	-0.661422	0.277098	-0.184777	-0.538584	-0.561807	-0.370856	0.349003	0.0515177	0.191948	-0.667755	-0.662668	-0.362498	-0.191714
-147	-0.108356	0.388498	-0.515223	-0.72278	0.137025	-0.267373	-0.684016	-0.333858	0.0265909	0.422307	0.0873988	0.0758716	-0.687585	-0.696802	-0.364475	-0.184901
-146.5	-0.236211	0.24081	-0.615514	-0.845462	0.10086	-0.145172	-0.932307	-0.246363	0.0789616	0.337329	0.109171	0.0128829	-0.541287	-0.632097	-0.200255	-0.237548
-146	-0.170594	0.373638	-0.706173	-0.913307	0.14686	-0.184059	-0.956198	-0.425454	-0.0556427	0.226629	0.179985	0.131228	-0.634441	-0.670501	-0.0380635	-0.289221
-145.5	-0.220758	0.370893	-0.716538	-0.835073	0.207927	-0.228501	-0.814883	-0.337647	-0.337922	0.100165	0.269234	0.137227	-0.722568	-0.581458	0.0434288	-0.179475
-145	-0.171796	0.398959	-0.730416	-0.840409	0.188554	-0.199023	-0.804883	-0.450287	-0.72075	0.0232431	0.237877	0.0582713	-0.868625	-0.596549	0.243502	-0.292437
-144.5	-0.335878	0.253119	-0.725349	-0.720464	0.278254	-0.123514	-0.719201	-0.628985	-0.821528	0.00975197	0.165657	-0.00437483	-0.773267	-0.706264	0.190528	-0.298482
-144	-0.393661	0.356531	-0.809098	-0.716221	0.151921	-0.0308856	-0.488099	-0.755004	-0.827542	-0.0591288	0.103348	0.0388482	-0.818248	-0.804318	0.0565395	-0.198968
-143.5	-0.513481	0.557424	-0.832587	-0.686463	0.145194	-0.0426177	-0.424737	-0.907562	-0.687684	0.0225277	0.136638	0.0926468	-0.815314	-0.693163	-0.02017	-0.0999696
-143	-0.527438	0.528978	-0.791646	-0.662962	0.0297721	0.0179248	-0.522678	-0.866562	-0.695858	0.071113	0.145676	0.0269384	-0.682613	-0.575083	-0.179702	-0.272824
-142.5	-0.620841	0.379427	-0.58688	-0.655596	-0.027347	-0.0571835	-0.476543	-0.663043	-0.911908	0.199156	0.16806	0.0370192	-0.639126	-0.557503	-0.381757	-0.195261
-142	-0.572526	0.210107	-0.592231	-0.84327	-0.238137	-0.1131	-0.373571	-0.699372	-0.806123	0.121833	-0.0263921	-0.0254978	-0.700046	-0.598846	-0.376439	-0.232591
-141.5	-0.638152	0.145151	-0.74185	-0.903528	-0.365126	0.0355399	-0.368484	-0.644315	-0.777324	-0.00228098	-0.130273	-0.0250203	-0.728972	-0.488532	-0.490692	-0.213226
-141	-0.512453	0.0996203	-0.705324	-0.802428	-0.380248	-0.0140606	-0.402329	-0.693099	-0.854429	0.102191	-0.2326	-0.0485804	-0.885541	-0.651732	-0.706553	-0.184652
-140.5	-0.747817	-0.135961	-0.742788	-0.584453	-0.418068	-0.0780578	-0.545089	-0.619455	-0.815211	0.198651	-0.136598	-0.0824831	-0.860248	-0.700837	-0.687511	-0.204183
-140	-0.704358	-0.252536	-0.789578	-0.548956	-0.257194	-0.0792299	-0.614765	-0.501881	-0.67523	0.063434	-0.167805	-0.241466	-0.81222	-0.771679	-0.624552	-0.323827
-139.5	-0.76156	-0.197997	-0.730972	-0.718838	-0.208559	0.0191031	-0.521408	-0.688495	-0.586321	0.125127	-0.105136	-0.272086	-0.903962	-0.894078	-0.60682	-0.516968
-139	-0.629797	-0.298582	-0.755896	-0.805673	-0.0656411	-0.12437	-0.515646	-0.888057	-0.583391	0.103702	-0.0711693	-0.398919	-0.942384	-0.851843	-0.417759	-0.532042
-138.5	-0.522383	-0.254491	-0.783871	-0.887619	0.100076	-0.187286	-0.553138	-0.945587	-0.765192	0.176896	-0.154257	-0.359987	-0.928951	-0.733649	-0.463239	-0.488846
-138	-0.492536	-0.185322	-0.883733	-0.812097	0.0649843	-0.200928	-0.590972	-0.7534	-0.672183	0.0593031	-0.193609	-0.435439	-0.884892	-0.738033	-0.410141	-0.583824
-137.5	-0.484601	-0.104835	-0.903192	-0.922349	0.11885	-0.0826745	-0.624182	-0.859811	-0.617149	-0.00107921	-0.136183	-0.493135	-0.968419	-0.823405	-0.356653	-0.473492
-137	-0.452828	-0.180398	-0.937894	-0.896959	0.065045	-0.0647974	-0.593539	-0.864306	-0.607163	0.014001	-0.119625	-0.333138	-0.932083	-0.798243	-0.22223	-0.567296
-136.5	-0.571452	-0.190928	-0.71615	-0.786003	-0.0123037	-0.186687	-0.395191	-0.996823	-0.740751	0.00189769	-0.234234	-0.382001	-0.931155	-0.73674	-0.232126	-0.438704
-136	-0.612078	-0.108961	-0.897118	-0.564672	-0.0781114	-0.105257	-0.214601	-0.95435	-0.86025	-0.201407	-0.302534	-0.374431	-0.868005	-0.788249	-0.314376	-0.343245
-135.5	-0.688269	0.000881261	-0.944773	-0.498154	-0.0878106	-0.117775	-0.242454	-1.04632	-0.94511	-0.265094	-0.288499	-0.33137	-0.863336	-0.838777	-0.431489	-0.502964
-135	-0.585289	0.268554	-0.959324	-0.434144	-0.0689712	-0.0493638	-0.369799	-1.0212	-0.772714	-0.252179	-0.399646	-0.316866	-0.8749	-0.840001	-0.571626	-0.471716
-134.5	-0.586679	0.257539	-0.89452	-0.427028	-0.159352	-0.153734	-0.476799	-0.999359	-0.626103	-0.198165	-0.366342	-0.30738	-0.856841	-0.794737	-0.64138	-0.430782
-134	-0.62482	0.39528	-0.863284	-0.298858	-0.256916	-0.308667	-0.497347	-0.792429	-0.538231	-0.127348	-0.387299	-0.265677	-0.875198	-0.719835	-0.783877	-0.383586
-133.5	-0.815557	0.310184	-0.834584	-0.173703	-0.297168	-0.36154	-0.491614	-0.669334	-0.495418	-0.00978136	-0.403564	-0.329363	-0.910016	-0.57512	-0.766746	-0.443039
-133	-0.825677	0.213742	-0.910071	-0.15055	-0.169705	-0.391306	-0.462117	-0.796239	-0.0967208	-0.0977341	-0.223511	-0.247517	-0.874623	-0.666363	-0.869802	-0.448702
-132.5	-0.948303	0.0869112	-0.921628	-0.187472	-0.161046	-0.393323	-0.425185	-0.775204	-0.213901	-0.232455	-0.241743	-0.306853	-0.901743	-0.617921	-0.909314	-0.328496
-132	-0.794793	-0.0668082	-0.837589	-0.286151	-0.134215	-0.483495	-0.607959	-0.751958	-0.228193	-0.43544	-0.347595	-0.287383	-0.916697	-0.468298	-0.868212	-0.410398
-131.5	-0.798462	-0.242476	-0.899832	-0.363568	-0.15297	-0.447551	-0.587588	-0.931509	-0.420161	-0.314982	-0.191993	-0.393764	-0.945264	-0.436338	-0.912912	-0.30949
-131	-0.811047	-0.258165	-0.970234	-0.519549	-0.0554055	-0.627216	-0.679968	-0.863743	-0.482236	-0.212159	-0.0867057	-0.453042	-0.903942	-0.537104	-0.946899	-0.360228
-130.5	-0.800003	-0.0166175	-0.938176	-0.538593	-0.013261	-0.708402	-0.632671	-0.764775	-0.453322	-0.125367	-0.0373383	-0.466824	-0.865898	-0.576722	-0.867377	-0.275141
-130	-0.869553	0.120219	-0.819653	-0.383649	-0.1126	-0.776191	-0.552218	-0.815894	-0.536219	-0.0906473	-0.0169178	-0.346015	-0.933603	-0.518569	-0.829019	-0.323999
-129.5	-0.956696	-0.0185121	-0.790107	-0.453391	-0.295907	-0.830347	-0.345653	-0.828837	-0.743849	0.0547297	0.0577311	-0.301583	-0.883044	-0.479804	-0.778106	-0.352456
-129	-0.936585	-0.025011	-0.845694	-0.435703	-0.307826	-0.789662	-0.170685	-0.878004	-0.816055	0.0582649	0.0591218	-0.351303	-0.92548	-0.549004	-0.796923	-0.429985
-128.5	-0.94624	-0.0630521	-0.759853	-0.445037	-0.343075	-0.766742	-0.142218	-0.825245	-0.789417	0.148844	0.133478	-0.322844	-0.995535	-0.596322	-0.712684	-0.573828
-128	-1.01496	0.100117	-0.676859	-0.409287	-0.233867	-0.751022	-0.225004	-0.934841	-0.774248	-0.0335887	0.124316	-0.393606	-1.05132	-0.712942	-0.616974	-0.505521
-127.5	-1.00472	0.06688	-0.671039	-0.397496	-0.139224	-0.892124	-0.332586	-0.908272	-0.792018	-0.205006	0.00331503	-0.348886	-1.11213	-0.6958	-0.79403	-0.528346
-127	-0.988873	0.0355126	-0.790803	-0.46156	-0.106997	-0.956158	-0.601685	-0.752394	-0.683929	-0.194581	-0.135794	-0.462256	-1.03693	-0.712374	-0.757213	-0.493345
-126.5	-0.928539	0.0276426	-0.934308	-0.523805	-0.0330951	-1.01646	-0.784593	-0.708288	-0.60459	0.0747084	-0.364834	-0.464922	-1.03109	-0.671144	-0.751313	-0.547031
-126	-1.02824	0.0955096	-0.948026	-0.309234	-0.00582544	-1.04526	-0.837504	-0.65176	-0.612691	0.168851	-0.3787	-0.644892	-1.04233	-0.672895	-0.778829	-0.568398
-125.5	-0.877871	0.169878	-0.968451	-0.329829	-0.252437	-1.02191	-0.748384	-0.647168	-0.46119	0.19357	-0.322532	-0.681517	-1.14276	-0.71199	-0.613607	-0.450806
-125	-0.962636	0.186495	-1.01806	-0.41456	-0.480045	-0.978191	-0.627254	-0.759176	-0.467737	0.101664	-0.332604	-0.642631	-1.02227	-0.795721	-0.45307	-0.431731
-124.5	-1.02777	0.330453	-0.944043	-0.291621	-0.455333	-0.974598	-0.58289	-0.688388	-0.736601	-0.0588332	-0.147519	-0.817814	-1.074	-0.684692	-0.404545	-0.485063
-124	-0.99916	0.311381	-0.9309	-0.378233	-0.376894	-0.813534	-0.620819	-0.719347	-0.633	-0.203879	-0.255214	-0.84237	-1.12753	-0.612801	-0.279904	-0.513068
-123.5	-1.07863	0.218509	-0.88907	-0.485861	-0.395441	-0.814111	-0.500262	-0.823789	-0.580713	-0.226742	-0.108408	-0.835099	-1.03281	-0.737893	-0.167608	-0.463298
-123	-1.13379	0.330123	-0.887171	-0.574641	-0.379086	-0.964921	-0.598437	-0.663941	-0.484473	-0.180455	0.0474417	-0.981662	-0.924667	-0.755558	-0.274547	-0.389504
-122.5	-1.08522	0.102171	-0.807213	-0.520678	-0.191529	-0.97314	-0.728979	-0.615142	-0.417664	-0.0714492	0.0363256	-0.889659	-1.02209	-0.815692	-0.378481	-0.284736
-122	-1.23701	0.10198	-0.922273	-0.478498	-0.145748	-0.95916	-0.618573	-0.528939	-0.51428	-0.288997	-0.157706	-0.9422	-1.13094	-0.81771	-0.45843	-0.441208
-121.5	-1.20519	0.307452	-0.965606	-0.561103	-0.0426564	-0.982525	-0.584886	-0.524294	-0.53964	-0.378012	-0.202019	-1.02048	-1.05135	-0.856721	-0.591012	-0.467422
-121	-1.09992	0.374563	-0.997	-0.662779	0.000485006	-1.06796	-0.700237	-0.644266	-0.400168	-0.514724	-0.13755	-1.18287	-1.09276	-1.01258	-0.718385	-0.502059
-120.5	-1.27272	0.537011	-0.963583	-0.568082	0.0329647	-1.0029	-0.774098	-0.680676	-0.250359	-0.452247	-0.113989	-1.07442	-1.00464	-1.05895	-0.817116	-0.455996
-120	-1.24443	0.324889	-1.09128	-0.723629	-0.07124	-0.986231	-0.850553	-0.751332	-0.293037	-0.373015	-0.115481	-1.11315	-1.01493	-1.018	-0.945283	-0.430808
-119.5	-1.31348	0.254872	-1.14075	-0.720377	-0.100405	-0.95524	-0.958916	-0.799505	-0.267666	-0.357802	-0.178908	-1.08299	-1.14859	-0.978199	-0.880016	-0.583627
-119	-1.20483	0.182841	-1.14049	-0.634038	-0.210191	-0.951128	-1.12409	-0.736439	-0.391651	-0.385863	-0.195067	-1.11629	-1.0782	-0.916125	-0.722889	-0.708794
-118.5	-1.10283	-0.0342033	-1.07974	-0.615833	-0.312524	-1.05141	-1.19667	-0.76397	-0.389817	-0.338493	-0.346391	-1.2656	-1.07746	-0.896246	-0.651744	-0.82004
-118	-1.0272	-0.27686	-1.12349	-0.632657	-0.348562	-0.880889	-1.22103	-0.817437	-0.371389	-0.13421	-0.494393	-1.25004	-1.03936	-0.828605	-0.722443	-0.896292
-117.5	-1.17172	-0.44114	-1.10581	-0.775379	-0.245306	-0.838098	-1.17243	-0.838404	-0.467257	0.0324087	-0.436155	-1.14311	-1.13269	-0.695255	-0.573546	-0.857267
-117	-1.24213	-0.436643	-1.07939	-0.660454	0.021532	-0.838115	-0.979448	-0.983394	-0.756483	0.0673208	-0.481692	-1.22912	-1.01969	-0.773902	-0.76484	-0.987099
-116.5	-1.19622	-0.258379	-1.11583	-0.56491	0.115408	-0.935151	-0.997188	-0.916301	-0.941509	0.209941	-0.470052	-1.20108	-0.837431	-0.72173	-0.840244	-0.863028
-116	-1.15387	-0.145673	-1.19485	-0.475233	0.191329	-0.930984	-0.901443	-0.835226	-1.16894	0.145661	-0.452454	-1.21173	-0.727177	-0.8998	-0.937319	-0.710291
-115.5	-1.11559	-0.0731275	-1.19597	-0.562451	0.206338	-0.839509	-0.838759	-0.820871	-1.23771	0.0140992	-0.484783	-1.29171	-0.753128	-0.839442	-1.18882	-0.673548
-115	-1.17648	-0.108984	-1.16787	-0.733195	0.167024	-0.881104	-0.847756	-0.792706	-0.857696	-0.0646965	-0.576229	-1.30477	-0.638259	-0.838983	-1.37129	-0.705453
-114.5	-1.19231	0.166222	-1.07875	-0.786254	0.139445	-0.9495	-0.921254	-0.627752	-0.757634	-0.0775561	-0.611588	-1.21885	-0.664907	-0.878894	-1.41037	-0.717711
-114	-1.10229	0.234767	-1.04804	-0.69103	0.0998553	-0.989092	-0.927745	-0.448807	-0.794863	-0.240808	-0.646882	-1.13768	-0.677149	-0.885541	-1.23449	-0.670441
-113.5	-0.926252	0.131406	-0.979373	-0.596523	0.0292304	-1.0108	-0.959483	-0.364489	-0.782127	-0.269219	-0.647465	-1.18049	-0.724063	-1.0345	-1.03952	-0.757105
-113	-0.880194	0.0808797	-1.09033	-0.446514	0.0296142	-0.961242	-0.938674	-0.610791	-0.59257	-0.45147	-0.529723	-1.09693	-0.760743	-1.03418	-0.907682	-0.703295
-112.5	-0.857492	0.0530594	-1.07675	-0.345886	-0.0285896	-0.877194	-0.899064	-0.68763	-0.382581	-0.407501	-0.465585	-1.23602	-0.743912	-0.900501	-0.812973	-0.589232
-112	-0.963493	-0.112205	-1.05847	-0.402689	0.064306	-0.817341	-0.931802	-0.838337	-0.293507	-0.253443	-0.549483	-1.05986	-0.66359	-0.847758	-0.831209	-0.596147
-111.5	-1.0099	-0.365726	-1.07042	-0.324425	-0.154002	-0.747793	-0.902874	-0.884468	-0.297174	-0.165457	-0.482629	-0.991305	-0.709383	-0.920228	-0.72259	-0.500806
-111	-1.038	-0.348744	-1.12679	-0.41198	-0.305968	-0.777848	-1.01608	-0.912285	-0.401302	-0.183189	-0.311098	-1.09054	-0.724708	-0.909357	-0.802476	-0.569113
-110.5	-1.05771	-0.28523	-1.09413	-0.528844	-0.157519	-0.751918	-1.01076	-0.898673	-0.486156	-0.235227	-0.350578	-1.04586	-0.717694	-0.771937	-0.759145	-0.660467
-110	-1.09777	-0.0623014	-1.08749	-0.447847	-0.0378101	-0.75036	-0.911733	-0.83393	-0.298884	-0.177407	-0.402201	-0.966574	-0.646492	-0.822882	-0.909053	-0.619445
-109.5	-1.09972	0.00873876	-1.02127	-0.311542	-0.0389326	-0.723609	-0.806879	-0.801595	-0.222619	0.00421854	-0.594301	-0.851842	-0.66124	-0.786925	-0.673012	-0.73216
-109	-1.17701	0.0706915	-1.01299	-0.424031	-0.104818	-0.698905	-0.894217	-0.766682	-0.461856	0.108901	-0.612333	-0.896248	-0.65218	-0.854179	-0.643865	-0.64447
-108.5	-1.15901	0.255603	-0.92743	-0.546952	-0.251124	-0.627194	-0.838145	-0.72185	-0.599794	0.040519	-0.520052	-0.919394	-0.68505	-0.812536	-0.708148	-0.688262
-108	-1.09019	0.35191	-0.927173	-0.469415	-0.0790517	-0.638805	-0.78165	-0.872181	-0.720668	0.193029	-0.59156	-0.881031	-0.649762	-0.781064	-0.596259	-0.613233
-107.5	-0.930954	0.359747	-0.936445	-0.447113	-0.0488178	-0.60909	-0.599601	-0.861665	-0.757084	0.0314029	-0.582124	-0.867547	-0.636181	-0.790508	-0.535039	-0.624999
-107	-0.992007	0.257543	-1.00282	-0.449258	-0.00276775	-0.592662	-0.669731	-0.707757	-0.788431	-0.123844	-0.653741	-0.995093	-0.578173	-0.817582	-0.535411	-0.60881
-106.5	-1.00906	0.137369	-1.11377	-0.521511	-0.0183119	-0.584753	-0.7517	-0.772053	-0.712381	-0.356892	-0.743543	-0.943301	-0.553854	-0.822366	-0.549774	-0.656667
-106	-1.11105	-0.184671	-1.12808	-0.558681	-0.252286	-0.549749	-0.727816	-0.696881	-0.51443	-0.435128	-0.668205	-0.956677	-0.541596	-0.832787	-0.580704	-0.88629
-105.5	-1.09249	-0.153321	-1.03885	-0.377893	-0.358873	-0.52826	-0.70209	-0.481823	-0.350943	-0.546673	-0.446755	-0.849331	-0.595577	-0.916487	-0.51063	-0.838228
-105	-1.14965	-0.1358	-1.08908	-0.20978	-0.466109	-0.60786	-0.73496	-0.570593	-0.301444	-0.295195	-0.499518	-0.749051	-0.569321	-0.760697	-0.625651	-0.944612
-104.5	-1.14062	-0.348722	-1.20357	-0.0381994	-0.583531	-0.562733	-0.725359	-0.696585	-0.365635	-0.207288	-0.563484	-0.901188	-0.600565	-0.871407	-0.546488	-0.845817
-104	-1.123	-0.291696	-1.19711	-0.108485	-0.464529	-0.57442	-0.708378	-0.824475	-0.425183	-0.12229	-0.463733	-0.933136	-0.448109	-0.797909	-0.749919	-0.848179
-103.5	-1.19679	-0.285837	-1.10484	-0.0200612	-0.456	-0.532669	-0.637256	-0.983973	-0.488434	-0.138958	-0.403687	-0.941599	-0.437777	-0.908604	-0.787048	-0.811929
-103	-1.18253	-0.352702	-0.999317	-0.186868	-0.232017	-0.526813	-0.791508	-0.918883	-0.632873	-0.15003	-0.498966	-0.980136	-0.465524	-1.03805	-0.769064	-0.819053
-102.5	-1.14244	-0.343406	-0.989045	-0.31187	-0.172526	-0.509984	-0.807227	-0.955278	-0.67881	-0.362996	-0.435888	-0.889354	-0.438823	-0.931771	-0.745273	-0.779407
-102	-1.06891	-0.299781	-0.953423	-0.25255	-0.0867706	-0.673912	-0.895648	-0.889289	-0.621741	-0.418046	-0.533118	-0.947856	-0.569527	-0.882752	-0.559367	-0.873667
-101.5	-1.12352	-0.0745323	-1.01772	-0.365377	0.0471979	-0.627677	-0.788756	-0.785222	-0.589568	-0.489286	-0.472747	-1.03922	-0.595917	-0.875413	-0.553515	-0.853075
-101	-1.25516	-0.110999	-1.00061	-0.488206	0.0242875	-0.629617	-0.760003	-0.791634	-0.685834	-0.548627	-0.55262	-0.943868	-0.631256	-0.859798	-0.392071	-0.812837
-100.5	-1.18274	-0.0676304	-0.974941	-0.558101	-0.0758209	-0.430805	-0.837229	-0.887733	-0.58914	-0.61231	-0.52294	-1.03721	-0.534463	-0.894755	-0.458062	-0.828846
-100	-1.15367	-0.227953	-0.966087	-0.560511	-0.0506574	-0.395315	-0.875408	-0.853519	-0.582217	-0.461137	-0.586189	-1.12694	-0.521455	-0.809974	-0.5936	-0.971461
-99.5	-1.1649	-0.339139	-1.05441	-0.586852	-0.0108238	-0.435138	-0.796966	-0.809883	-0.417542	-0.483538	-0.573294	-1.07111	-0.436387	-0.853385	-0.694696	-1.04267
-99	-1.16714	-0.31477	-1.21617	-0.704399	-0.10401	-0.46277	-0.983567	-0.859223	-0.504854	-0.307509	-0.58489	-1.00618	-0.499031	-0.90029	-0.76617	-1.06297
-98.5	-1.06338	-0.333129	-1.17914	-0.735572	-0.174811	-0.571369	-0.987203	-0.872546	-0.594484	-0.298186	-0.597247	-1.02878	-0.427635	-0.819512	-0.902359	-1.15082
-98	-1.07447	-0.344711	-1.17356	-0.593556	-0.175218	-0.475588	-0.772953	-0.809016	-0.638865	-0.456531	-0.593677	-0.980314	-0.428343	-0.819328	-1.05131	-1.17936
-97.5	-1.0088	-0.359035	-1.15394	-0.504643	-0.155289	-0.414604	-0.751517	-0.794418	-0.750682	-0.573129	-0.581577	-0.926095	-0.495856	-0.799844	-0.853898	-1.10082
-97	-1.07937	-0.191915	-1.21232	-0.477683	-0.195256	-0.387451	-0.816526	-0.861498	-0.793724	-0.567312	-0.58269	-1.06776	-0.490858	-0.8486	-0.717187	-1.13544
-96.5	-1.17645	-0.276736	-1.02316	-0.5268	-0.153081	-0.502811	-0.612375	-0.773321	-0.854942	-0.657106	-0.48176	-1.1631	-0.595877	-0.860018	-0.749876	-1.10938
-96	-1.12887	-0.323481	-1.07133	-0.529667	-0.220855	-0.531796	-0.510368	-0.820205	-0.870645	-0.639634	-0.650637	-1.18173	-0.599654	-1.02472	-0.774208	-1.13138
-95.5	-1.09101	-0.486843	-1.15108	-0.347675	-0.254414	-0.626754	-0.592246	-0.940664	-1.06726	-0.610154	-0.667213	-1.16519	-0.558936	-0.957002	-0.713618	-1.16561
-95	-1.15547	-0.555568	-1.20381	-0.404808	-0.26734	-0.664852	-0.616011	-0.960516	-0.996804	-0.332499	-0.70068	-1.18926	-0.504596	-1.05324	-0.907958	-1.06491
-94.5	-1.19111	-0.589146	-1.16227	-0.539908	-0.0827773	-0.600985	-0.605983	-0.870686	-0.864834	-0.189317	-0.836956	-1.12044	-0.596873	-1.01737	-0.886264	-1.06089
-94	-1.13987	-0.494034	-1.18131	-0.44704	0.0600156	-0.651332	-0.710461	-0.815557	-0.904168	-0.0774446	-0.864424	-1.04955	-0.590802	-0.991525	-0.743938	-1.02602
-93.5	-1.12871	-0.338508	-1.18295	-0.181252	-0.0463936	-0.646715	-0.765498	-0.698864	-0.939325	-0.0861245	-1.0037	-1.04929	-0.613047	-1.06168	-0.469102	-0.910477
-93	-1.02043	-0.0697892	-1.07498	-0.151113	-0.196114	-0.577471	-0.676195	-0.800983	-0.888347	-0.309824	-0.911864	-0.904094	-0.541842	-0.951421	-0.493578	-0.798045
-92.5	-1.07561	-0.0626996	-1.09415	-0.198209	-0.353667	-0.513894	-0.782952	-0.889181	-0.83863	-0.43726	-0.850734	-0.872169	-0.46066	-0.875833	-0.734984	-0.843262
-92	-1.11133	-0.255745	-1.16485	-0.341466	-0.448179	-0.5282	-0.844845	-1.06577	-0.709234	-0.342189	-0.809592	-0.96289	-0.566703	-0.86765	-0.739682	-0.854341
-91.5	-1.12619	-0.27998	-1.10832	-0.360838	-0.339121	-0.4458	-0.75713	-1.19958	-0.441464	-0.34903	-0.835872	-0.943557	-0.637888	-0.870611	-0.521546	-0.864661
-91	-1.15761	-0.398882	-1.13596	-0.260594	-0.228083	-0.476273	-0.65379	-1.13682	-0.46557	-0.33654	-0.697971	-0.824042	-0.626995	-0.86843	-0.46242	-0.894235
-90.5	-1.17758	-0.523282	-1.07329	-0.310029	-0.131756	-0.521124	-0.591751	-1.08994	-0.529097	-0.428686	-0.561528	-0.801343	-0.506019	-0.766017	-0.337765	-0.929509
-90	-1.19346	-0.610361	-1.06731	-0.255241	-0.158113	-0.47984	-0.42977	-1.1295	-0.615715	-0.578161	-0.584533	-0.826305	-0.622651	-0.696924	-0.528671	-0.848987
-89.5	-1.13327	-0.602648	-1.02031	-0.181493	-0.271463	-0.512745	-0.291376	-1.06584	-0.816851	-0.618016	-0.564385	-0.817254	-0.670577	-0.667483	-0.483672	-0.81772
-89	-1.05106	-0.558184	-0.99746	-0.143258	-0.243345	-0.557153	-0.170378	-1.05695	-0.820269	-0.656416	-0.504754	-0.709896	-0.770563	-0.703724	-0.616496	-0.772102
-88.5	-1.13528	-0.552243	-1.0369	-0.0585929	-0.277613	-0.584229	-0.0504773	-1.00686	-0.782782	-0.574148	-0.499514	-0.604621	-0.798729	-0.799964	-0.545481	-0.911873
-88	-1.0831	-0.323481	-0.982388	-0.123789	-0.214812	-0.510592	0.0194635	-1.00024	-0.81142	-0.381919	-0.449851	-0.592464	-0.859606	-0.870968	-0.756985	-0.762225
-87.5	-0.834712	-0.267979	-0.948571	-0.290367	-0.28292	-0.521122	-0.0155527	-1.02357	-0.853024	-0.0944316	-0.465702	-0.664443	-0.854163	-0.88882	-0.98226	-0.743998
-87	-0.891482	-0.192922	-1.00173	-0.281212	-0.223646	-0.565525	-0.208384	-0.923162	-0.849012	-0.116522	-0.546883	-0.668259	-0.84621	-0.942619	-1.00369	-0.721642
-86.5	-0.807122	-0.0844049	-1.02734	-0.298327	-0.270934	-0.533116	-0.435347	-0.943903	-0.778636	-0.132565	-0.548841	-0.591514	-0.935453	-0.960172	-0.872256	-0.774148
-86	-0.797397	-0.0688163	-1.03961	-0.409947	-0.244855	-0.558047	-0.378716	-1.0189	-0.985248	-0.113837	-0.652569	-0.474128	-0.989489	-1.05145	-0.703299	-0.746279
-85.5	-0.786162	0.0359587	-1.04871	-0.428646	-0.0666202	-0.470034	-0.372267	-0.94775	-1.10677	-0.262253	-0.716992	-0.508539	-1.02327	-0.954923	-0.864555	-0.672425
-85	-0.851991	0.141821	-1.0195	-0.531446	-0.158192	-0.470141	-0.44154	-0.936023	-1.15995	-0.316028	-0.810884	-0.580891	-0.890442	-1.02053	-0.864223	-0.736956
-84.5	-0.829908	0.11333	-0.986404	-0.505979	-0.170757	-0.48022	-0.411639	-0.966644	-1.17095	-0.36804	-0.760323	-0.554948	-0.859461	-1.10918	-0.962354	-0.765666
-84	-0.952876	0.034018	-1.03031	-0.651838	-0.128229	-0.470595	-0.703362	-1.0755	-1.32418	-0.322489	-0.692544	-0.715542	-0.883534	-1.07744	-1.00626	-0.717978
-83.5	-1.01869	-0.0760129	-0.889908	-0.716136	-0.136586	-0.616947	-0.668441	-1.31945	-1.42527	-0.262462	-0.576467	-0.51099	-0.963306	-1.21033	-0.937071	-0.547106
-83	-1.00509	-0.0757178	-0.79454	-0.79157	-0.0324452	-0.690655	-0.586383	-1.21664	-1.58633	-0.149843	-0.697579	-0.391826	-0.919154	-1.20869	-0.956014	-0.472423
-82.5	-1.004	-0.0337962	-0.752272	-0.821719	-0.0698728	-0.73175	-0.587088	-1.07748	-1.32147	-0.225401	-0.687002	-0.345003	-0.861003	-1.17896	-1.11999	-0.560655
-82	-0.930891	0.0143866	-0.792398	-0.800639	-0.110041	-0.691649	-0.544089	-0.994427	-1.29686	-0.390979	-0.728646	-0.466143	-0.844913	-1.13457	-1.21586	-0.566258
-81.5	-1.00686	-0.0142862	-0.821242	-0.963928	-0.208764	-0.589888	-0.580224	-0.937382	-1.14005	-0.405817	-0.832434	-0.582229	-0.945478	-1.06189	-1.07534	-0.581968
-81	-1.04129	-0.240233	-0.740592	-1.13991	-0.227749	-0.616213	-0.759961	-0.91189	-1.16682	-0.577674	-0.877025	-0.579352	-0.970888	-1.0481	-0.870505	-0.673658
-80.5	-0.930159	-0.34793	-0.757984	-1.10567	-0.286953	-0.687573	-0.785859	-0.936641	-1.24427	-0.47765	-0.687219	-0.518351	-0.86048	-1.05231	-0.80287	-0.634702
-80	-1.0101	-0.317753	-0.783495	-0.978465	-0.20946	-0.646757	-0.821359	-0.887827	-1.10006	-0.383412	-0.514136	-0.405657	-0.857431	-1.082	-0.724586	-0.690237
-79.5	-0.870861	-0.219803	-0.956836	-0.99304	-0.22777	-0.680052	-0.653986	-0.789118	-0.956353	-0.332256	-0.477973	-0.427875	-0.93187	-1.06531	-0.678324	-0.693739
-79	-0.81478	-0.295669	-0.948528	-0.990373	-0.304684	-0.756342	-0.602451	-0.892263	-0.774365	-0.226962	-0.478242	-0.389796	-1.0139	-1.09662	-0.888999	-0.75737
-78.5	-0.786312	-0.333041	-0.793335	-0.924381	-0.193321	-0.833205	-0.681028	-0.907616	-0.871496	-0.20353	-0.613009	-0.488354	-1.07782	-1.05958	-1.0852	-0.725595
-78	-0.875803	-0.246917	-0.756651	-0.961988	-0.19215	-0.805183	-0.753586	-1.02398	-1.07223	-0.270933	-0.785163	-0.618439	-1.00861	-0.958194	-1.24024	-0.845196
-77.5	-0.908242	-0.181119	-0.812141	-1.12097	-0.253718	-0.838071	-0.798381	-0.999372	-1.20415	-0.438627	-0.673923	-0.609183	-1.06643	-1.01651	-1.06391	-0.826306
-77	-0.842446	-0.127689	-0.833495	-1.10453	-0.212562	-0.707998	-0.869738	-1.16859	-1.21981	-0.443523	-0.532072	-0.605213	-1.15	-0.962889	-0.996241	-0.845203
-76.5	-0.875237	0.00103808	-0.846297	-1.06043	-0.274551	-0.690018	-0.964097	-1.11185	-1.22179	-0.35647	-0.534413	-0.525322	-1.19333	-0.913849	-1.24013	-0.759025
-76	-0.966448	0.193883	-0.714526	-1.02285	-0.16588	-0.689875	-0.991044	-1.06661	-1.13866	-0.335785	-0.509143	-0.597852	-1.17487	-1.01483	-1.3664	-0.585655
-75.5	-1.00068	0.168385	-0.70976	-1.12436	-0.199614	-0.721088	-0.984312	-1.21847	-1.22346	-0.363093	-0.483122	-0.558034	-1.02867	-0.985137	-1.24358	-0.559316
-75	-0.845126	0.23114	-0.661294	-1.15045	-0.262126	-0.731409	-0.901813	-1.19414	-1.16746	-0.322372	-0.352235	-0.563215	-1.112	-1.04057	-1.25081	-0.563991
-74.5	-0.85593	0.0766794	-0.636336	-1.22083	-0.331768	-0.681038	-0.765448	-1.0247	-0.97525	-0.273489	-0.348573	-0.432956	-1.20529	-1.18191	-1.17992	-0.591658
-74	-0.871653	0.143454	-0.694285	-1.24058	-0.311037	-0.783141	-0.7509	-0.943851	-0.869599	-0.195709	-0.388601	-0.435007	-1.28833	-1.15234	-0.994413	-0.479681
-73.5	-0.73506	0.0463991	-0.724641	-1.12263	-0.364226	-0.757251	-0.805588	-0.659611	-0.906671	-0.174325	-0.49219	-0.525069	-1.25937	-1.13913	-0.925788	-0.439075
-73	-0.756741	-0.00322976	-0.770607	-1.00922	-0.424546	-0.833198	-0.793972	-0.875099	-1.08712	-0.280372	-0.512676	-0.485928	-1.35879	-1.31883	-1.02572	-0.414077
-72.5	-0.809993	-0.0747186	-0.823341	-1.02432	-0.35469	-0.748409	-0.899575	-0.848675	-1.33342	-0.447234	-0.608782	-0.334922	-1.26541	-1.21944	-1.17118	-0.434587
-72	-0.793189	-0.196393	-0.863666	-0.906994	-0.29908	-0.668208	-1.15243	-0.971626	-1.38989	-0.400039	-0.393106	-0.250992	-1.2562	-1.11581	-1.11411	-0.416514
-71.5	-0.767915	0.0300842	-0.89213	-0.93296	-0.27027	-0.656699	-1.4379	-0.959952	-1.42376	-0.404096	-0.436678	-0.265931	-1.26004	-1.23109	-1.10463	-0.387803
-71	-0.943765	0.0683839	-0.84771	-0.985463	-0.36016	-0.680254	-1.49279	-0.946432	-1.3482	-0.289929	-0.417641	-0.317426	-1.29116	-1.29887	-0.936189	-0.389365
-70.5	-0.744581	0.00937895	-0.915385	-1.01802	-0.346207	-0.659345	-1.3644	-0.976718	-1.43692	-0.199652	-0.512313	-0.388003	-1.1878	-1.16958	-0.937603	-0.375985
-70	-0.785151	0.0102999	-0.903055	-0.978393	-0.38226	-0.731135	-1.26238	-1.04506	-1.38092	-0.319979	-0.539064	-0.354628	-1.30694	-1.16031	-1.07589	-0.216284
-69.5	-0.817928	0.0430484	-0.909019	-0.990796	-0.415871	-0.727766	-0.986481	-0.981585	-1.38111	-0.426144	-0.620347	-0.266585	-1.4086	-1.23236	-1.09823	-0.3465
-69	-0.843921	0.102721	-0.853165	-0.977649	-0.405239	-0.677183	-0.911268	-0.874667	-1.2746	-0.471685	-0.683776	-0.282918	-1.42501	-1.20932	-0.999138	-0.386653
-68.5	-0.949717	0.1402	-0.923244	-1.05606	-0.448291	-0.671933	-0.933689	-1.03623	-1.21923	-0.597902	-0.673098	-0.309316	-1.45465	-1.09569	-0.905876	-0.462672
-68	-0.99431	0.036181	-0.878995	-1.05303	-0.507601	-0.701115	-0.989793	-1.04558	-1.32677	-0.631363	-0.461292	-0.383153	-1.32545	-1.13924	-0.925209	-0.38739
-67.5	-0.925257	-0.00157278	-0.858446	-1.02316	-0.56314	-0.870158	-0.985192	-1.11249	-1.44798	-0.646412	-0.407532	-0.278639	-1.3395	-1.12634	-0.968955	-0.446382
-67	-0.888095	-0.0586253	-0.781163	-1.1142	-0.436074	-0.866976	-1.23192	-0.949081	-1.33506	-0.50625	-0.349169	-0.236139	-1.39025	-1.19412	-1.02933	-0.421174
-66.5	-0.994535	-0.0979834	-0.77365	-1.23305	-0.434102	-0.92071	-1.33793	-1.00557	-1.23523	-0.390205	-0.390983	-0.29221	-1.41743	-1.2678	-0.868149	-0.455557
-66	-1.01968	-0.0701291	-0.86003	-1.44868	-0.37437	-0.887421	-1.25319	-1.01783	-1.27802	-0.236295	-0.396116	-0.228598	-1.47884	-1.25403	-0.573868	-0.625083
-65.5	-0.993005	0.0828547	-0.84171	-1.36139	-0.285645	-0.853192	-1.32519	-0.875505	-1.31679	-0.279677	-0.410579	-0.37502	-1.46716	-1.26598	-0.548708	-0.611908
-65	-1.02821	-0.0439778	-0.789149	-1.39613	-0.38696	-0.816082	-1.16302	-1.02999	-1.26917	-0.248137	-0.355822	-0.340703	-1.45445	-1.27815	-0.38866	-0.508004
-64.5	-1.03602	-0.294536	-0.89741	-1.27128	-0.624955	-0.842452	-1.11034	-1.07838	-1.25417	-0.194744	-0.42796	-0.251654	-1.3816	-1.11821	-0.533818	-0.464671
-64	-0.957133	-0.300324	-0.784974	-1.33165	-0.610184	-0.783125	-1.06715	-1.23055	-1.14848	-0.287182	-0.408157	-0.291632	-1.44271	-1.19266	-0.872024	-0.428691
-63.5	-1.05253	-0.297515	-0.712198	-1.42162	-0.538776	-0.782959	-1.07904	-1.20643	-1.36095	-0.304177	-0.357746	-0.437531	-1.44843	-1.11509	-1.16965	-0.462993
-63	-1.06361	-0.334303	-0.798647	-1.4558	-0.618379	-0.746227	-1.11371	-1.20869	-1.49758	-0.422467	-0.575408	-0.43199	-1.33657	-1.2176	-1.03906	-0.410197
-62.5	-1.05148	-0.330679	-0.707907	-1.54659	-0.552718	-0.736615	-1.11338	-1.07969	-1.44922	-0.371758	-0.645224	-0.340612	-1.25919	-1.29696	-1.086	-0.416327
-62	-1.11741	-0.207105	-0.710877	-1.68699	-0.466639	-0.701631	-1.11482	-1.03193	-1.191	-0.462391	-0.662552	-0.505508	-1.37247	-1.34576	-1.05751	-0.356745
-61.5	-1.10827	-0.06067	-0.64072	-1.66033	-0.359792	-0.784792	-1.05405	-0.980569	-1.24101	-0.745289	-0.647746	-0.517456	-1.45976	-1.12791	-0.972321	-0.474638
-61	-1.04497	-0.0276781	-0.548656	-1.53268	-0.248872	-0.82976	-1.08219	-0.992214	-1.35092	-0.834483	-0.78823	-0.532789	-1.46579	-1.17182	-0.703246	-0.407041
-60.5	-1.00734	0.0785668	-0.702338	-1.46185	-0.358977	-0.858706	-1.13095	-0.9561	-1.50204	-0.826844	-0.67243	-0.599093	-1.27284	-1.21202	-0.636248	-0.421837
-60	-1.07723	0.113889	-0.697281	-1.577	-0.307801	-0.856227	-1.05016	-0.840456	-1.4796	-0.617913	-0.580571	-0.564619	-1.32993	-1.29716	-0.704928	-0.614128
-59.5	-1.06961	0.343996	-0.832378	-1.65835	-0.399349	-0.963765	-0.958957	-0.915168	-1.45315	-0.670293	-0.539942	-0.590983	-1.32748	-1.32983	-0.779046	-0.499313
-59	-1.10254	0.298459	-0.728044	-1.57754	-0.454203	-0.916598	-0.981533	-0.908587	-1.45497	-0.665887	-0.689164	-0.598365	-1.34346	-1.36182	-0.76349	-0.548351
-58.5	-1.0602	0.370403	-0.827777	-1.68672	-0.490553	-0.864985	-0.881037	-0.831477	-1.55936	-0.542652	-0.600421	-0.645538	-1.34238	-1.33004	-0.904149	-0.489666
-58	-1.1342	0.292638	-0.842059	-1.7053	-0.453914	-0.849298	-0.967586	-0.883642	-1.39764	-0.462996	-0.602672	-0.574893	-1.38335	-1.25131	-0.748296	-0.613823
-57.5	-1.07257	0.328065	-0.827677	-1.63278	-0.365535	-0.75942	-1.07053	-0.956764	-1.48923	-0.560869	-0.465876	-0.606563	-1.34977	-1.35264	-0.589962	-0.544345
-57	-1.13397	0.356993	-0.877757	-1.61255	-0.205684	-0.78188	-0.993929	-1.04653	-1.5913	-0.487218	-0.42138	-0.653494	-1.42674	-1.32589	-0.522284	-0.590083
-56.5	-1.12314	0.211253	-0.901022	-1.55708	-0.166243	-0.635032	-0.811472	-1.08416	-1.59603	-0.363649	-0.440987	-0.690626	-1.22983	-1.34073	-0.681688	-0.558338
-56	-1.09157	0.0779872	-0.832063	-1.60829	-0.206114	-0.740745	-0.880686	-1.02581	-1.60052	-0.546891	-0.452496	-0.755922	-1.2153	-1.33825	-0.73182	-0.421673
-55.5	-1.13366	-0.0928891	-0.912865	-1.54998	-0.207857	-0.748559	-0.916592	-1.13435	-1.4214	-0.649885	-0.452161	-0.703494	-1.25008	-1.25898	-0.696559	-0.556702
-55	-1.164	-0.091179	-0.847558	-1.43814	-0.34537	-0.744008	-1.05797	-1.112	-1.31297	-0.812742	-0.43838	-0.649811	-1.20216	-1.1534	-0.789548	-0.631072
-54.5	-1.03717	-0.024636	-0.753356	-1.41536	-0.397097	-0.805922	-0.956238	-0.818188	-1.09288	-0.746655	-0.453822	-0.557784	-1.19479	-1.27309	-0.72317	-0.61406
-54	-1.17033	0.0841598	-0.838446	-1.36338	-0.378577	-0.852969	-0.926784	-0.729184	-1.10144	-0.78322	-0.29619	-0.629543	-1.2093	-1.19828	-0.625047	-0.575649
-53.5	-1.04463	0.21279	-0.900713	-1.39649	-0.367283	-0.806986	-0.690179	-0.61711	-1.04735	-0.61307	-0.397216	-0.570697	-1.26099	-1.13499	-0.672358	-0.526233
-53	-0.908278	0.218456	-0.810678	-1.30704	-0.31617	-0.762469	-0.484153	-0.726771	-0.890332	-0.625401	-0.330951	-0.564936	-1.17903	-1.10311	-0.572414	-0.431964
-52.5	-0.800404	0.130958	-0.770881	-1.31615	-0.252358	-0.778795	-0.428508	-0.682151	-0.995993	-0.396976	-0.406275	-0.54703	-1.23267	-0.982127	-0.60882	-0.441675
-52	-0.87562	-0.124465	-0.879366	-1.12813	-0.341361	-0.73171	-0.476675	-0.702589	-1.15764	-0.228295	-0.398754	-0.607204	-1.159	-0.976982	-0.575551	-0.357319
-51.5	-0.987574	-0.273736	-0.924597	-1.07954	-0.396385	-0.932652	-0.578267	-0.802424	-1.10769	-0.0769734	-0.456062	-0.576905	-1.1316	-0.981933	-0.532952	-0.362323
-51	-0.999981	-0.214397	-0.917875	-1.11974	-0.275611	-0.877041	-0.407832	-0.878208	-0.898099	-0.0486365	-0.486285	-0.406662	-1.0974	-0.914992	-0.397345	-0.46983
-50.5	-1.02325	-0.280581	-0.855167	-1.19989	-0.349174	-0.786599	-0.217826	-0.766526	-0.929035	-0.0937842	-0.439529	-0.47935	-1.20239	-0.811556	-0.616812	-0.598248
-50	-1.01775	-0.231966	-0.815902	-1.16694	-0.181459	-0.845395	-0.220115	-0.93748	-0.963811	-0.20788	-0.544802	-0.489811	-1.15562	-0.853784	-0.71227	-0.580344
-49.5	-1.0065	-0.089895	-0.809526	-0.985241	-0.0670431	-0.756367	-0.373958	-0.867603	-1.10554	-0.462415	-0.569514	-0.465389	-1.21296	-0.831596	-0.568156	-0.618685
-49	-0.991736	-0.000104838	-0.877117	-0.987207	-0.0650817	-0.802465	-0.403151	-0.771942	-1.30887	-0.624195	-0.586046	-0.476682	-1.23073	-0.857019	-0.674021	-0.687482
-48.5	-1.09826	0.138401	-0.928732	-1.00233	-0.00174716	-0.842878	-0.433206	-0.786972	-1.47587	-0.655668	-0.487251	-0.51601	-1.21419	-0.83509	-0.60686	-0.692609
-48	-1.1134	0.231587	-0.795106	-0.985719	0.0238483	-0.923752	-0.457407	-0.804139	-1.66551	-0.746391	-0.513013	-0.512577	-1.14731	-0.87008	-0.455949	-0.582393
-47.5	-1.13961	0.289472	-0.700335	-1.06332	-0.136993	-1.05149	-0.491012	-0.888433	-1.30521	-0.712483	-0.701816	-0.500952	-1.19936	-0.854057	-0.751128	-0.59373
-47	-1.13817	0.0476836	-0.746022	-1.0393	-0.457599	-0.972147	-0.45439	-0.79686	-0.997771	-0.615587	-0.695774	-0.499955	-1.2321	-0.865017	-0.782298	-0.616166
-46.5	-1.12576	-0.161016	-0.840642	-0.992547	-0.460807	-0.979327	-0.429253	-0.796467	-1.10032	-0.572278	-0.523101	-0.480769	-1.1875	-0.834832	-0.759363	-0.577774
-46	-0.997851	-0.0931052	-0.859579	-1.02878	-0.475435	-1.00968	-0.376095	-0.906279	-1.28373	-0.517167	-0.606585	-0.423068	-1.20355	-0.910961	-0.575665	-0.658327
-45.5	-0.936731	-0.200007	-0.770286	-1.14635	-0.515781	-1.11161	-0.184592	-0.794435	-1.30443	-0.473588	-0.500611	-0.384543	-1.2161	-0.943424	-0.572665	-0.635499
-45	-0.816276	-0.529409	-0.81675	-1.26274	-0.521702	-1.10716	-0.237983	-0.735671	-1.45423	-0.475886	-0.482669	-0.363734	-1.14946	-0.817163	-0.369368	-0.669301
-44.5	-0.692052	-0.569759	-0.756461	-1.21677	-0.562935	-1.06756	-0.385421	-0.739267	-1.3812	-0.491737	-0.488189	-0.347855	-1.08872	-0.842641	-0.434851	-0.688856
-44	-0.859657	-0.482211	-0.750545	-1.27231	-0.572617	-1.07818	-0.499181	-0.853553	-1.3902	-0.53375	-0.345076	-0.396686	-1.16473	-0.9653	-0.723913	-0.670782
-43.5	-0.813839	-0.418175	-0.715383	-1.20805	-0.541497	-1.15667	-0.385426	-0.945096	-1.28218	-0.416762	-0.281118	-0.370789	-1.17141	-0.940272	-0.766858	-0.616838
-43	-0.816092	-0.457756	-0.619289	-1.10377	-0.573523	-1.23149	-0.319336	-0.877683	-1.33352	-0.108532	-0.369975	-0.545536	-1.2849	-1.04504	-0.652947	-0.566647
-42.5	-0.787502	-0.259785	-0.465295	-1.27951	-0.465132	-1.23109	-0.258792	-0.683229	-1.3402	0.182333	-0.441111	-0.424872	-1.21978	-1.12342	-0.608782	-0.559681
-42	-0.820737	-0.138211	-0.492485	-1.29823	-0.349684	-1.04544	-0.166178	-0.722514	-1.26738	0.0802865	-0.422195	-0.527719	-1.19106	-1.02762	-0.553116	-0.578997
-41.5	-0.833038	-0.0662459	-0.454287	-1.28606	-0.459309	-1.05155	0.0760665	-0.673312	-1.36445	-0.16028	-0.318049	-0.594602	-1.20724	-0.879486	-0.532734	-0.504308
-41	-0.855999	-0.163092	-0.636162	-1.33903	-0.416855	-1.08078	-0.109764	-0.665485	-1.48505	-0.363224	-0.47515	-0.527908	-1.15204	-0.883973	-0.560482	-0.50264
-40.5	-0.755817	-0.120565	-0.627254	-1.35822	-0.476004	-1.02009	-0.170107	-0.741665	-1.32899	-0.54399	-0.389634	-0.580047	-1.20119	-0.818775	-0.61916	-0.460226
-40	-0.745671	-0.199754	-0.617227	-1.41509	-0.415905	-0.966156	-0.108876	-0.813961	-1.13158	-0.376047	-0.359402	-0.566118	-1.14246	-0.827396	-0.673131	-0.441594
-39.5	-0.833698	-0.154891	-0.724629	-1.41257	-0.310894	-0.984335	-0.282486	-0.652674	-1.15272	-0.496365	-0.341785	-0.516588	-1.17108	-0.827033	-0.765372	-0.430394
-39	-0.814364	-0.290976	-0.710968	-1.33068	-0.164255	-0.957886	-0.421696	-0.461021	-1.10241	-0.645316	-0.258185	-0.53785	-1.12873	-0.832272	-0.751757	-0.60829
-38.5	-0.836376	-0.442415	-0.638234	-1.35516	-0.0965508	-1.02024	-0.446046	-0.41463	-1.19531	-0.687062	-0.282806	-0.551456	-1.04779	-0.792376	-0.95504	-0.765107
-38	-0.861442	-0.529715	-0.542279	-1.38612	-0.12083	-1.01517	-0.441356	-0.470386	-1.18825	-0.571456	-0.438678	-0.517707	-1.08089	-0.867961	-1.0497	-0.716894
-37.5	-0.885366	-0.344751	-0.541808	-1.39319	-0.130355	-1.05354	-0.49255	-0.450109	-1.2582	-0.380393	-0.371042	-0.63459	-1.09446	-0.908689	-1.01528	-0.724896
-37	-0.810866	-0.350827	-0.551305	-1.26095	-0.312755	-0.99555	-0.491514	-0.620551	-1.4275	-0.344067	-0.187208	-0.387904	-1.06437	-0.95334	-0.855503	-0.733032
-36.5	-0.901422	-0.300384	-0.581355	-1.20019	-0.289583	-0.917929	-0.624214	-0.71304	-1.59645	-0.447662	-0.201274	-0.491372	-1.08523	-0.861517	-0.836552	-0.772482
-36	-0.853689	-0.19588	-0.612537	-1.2708	-0.312992	-0.917498	-0.80258	-0.755802	-1.34235	-0.476414	-0.22046	-0.4433	-1.11025	-0.745251	-0.668219	-0.650266
-35.5	-0.840697	-0.254343	-0.532897	-1.32119	-0.458996	-0.882495	-0.829436	-0.786959	-1.35877	-0.502181	-0.244541	-0.280149	-1.05818	-0.734815	-0.711347	-0.69672
-35	-0.923463	-0.444719	-0.584487	-1.40519	-0.33137	-1.08168	-1.05609	-0.781037	-1.35507	-0.498765	-0.239005	-0.332059	-0.915657	-0.721075	-0.919751	-0.695098
-34.5	-0.75742	-0.543559	-0.525852	-1.36017	-0.144561	-1.10412	-1.23245	-0.757435	-1.31555	-0.599726	-0.137573	-0.375323	-1.03278	-0.820457	-0.895815	-0.663767
-34	-0.593864	-0.633818	-0.601743	-1.40574	-0.115285	-0.878376	-1.27351	-0.567911	-1.22663	-0.668073	-0.203308	-0.29261	-1.02486	-0.877852	-0.751135	-0.683064
-33.5	-0.601324	-0.617521	-0.67365	-1.25096	-0.0536803	-0.874776	-1.2408	-0.46166	-1.10696	-0.697039	-0.227613	-0.360505	-0.989585	-1.02726	-0.632763	-0.776996
-33	-0.589264	-0.71213	-0.648153	-1.13637	-0.120018	-0.802094	-1.23472	-0.517903	-1.00116	-0.725058	-0.202024	-0.342745	-1.02453	-0.960277	-0.481705	-0.679748
-32.5	-0.498801	-0.775279	-0.587082	-1.10797	-0.0657708	-0.859158	-1.10362	-0.344774	-0.670421	-0.738047	-0.184207	-0.297959	-1.03997	-0.932646	-0.606538	-0.482993
-32	-0.595257	-0.770529	-0.617336	-1.12231	-0.0222389	-0.90173	-1.14162	-0.382115	-0.782189	-0.572448	-0.365884	-0.218413	-1.14465	-0.960852	-0.690454	-0.31848
-31.5	-0.683022	-0.756094	-0.668687	-1.06127	0.0211391	-0.767821	-1.12918	-0.454749	-1.09955	-0.294873	-0.262472	-0.0667061	-1.20444	-1.01386	-0.776278	-0.395295
-31	-0.727936	-0.720392	-0.606334	-1.15859	0.00533888	-0.786799	-1.05714	-0.31978	-1.19869	-0.232306	-0.0273219	-0.0286954	-1.25125	-0.837987	-0.760641	-0.282844
-30.5	-0.772739	-0.626938	-0.67766	-1.25928	0.00193981	-0.710157	-0.949581	-0.308523	-1.16279	-0.342976	-0.0827418	0.0446887	-1.25006	-0.872227	-0.66524	-0.423659
-30	-0.732166	-0.567518	-0.663118	-1.28478	-0.110746	-0.625457	-0.938132	-0.460861	-1.06002	-0.41428	-0.0834738	-0.000735968	-1.18626	-0.76028	-0.557426	-0.539188
-29.5	-0.68886	-0.445006	-0.616046	-1.21405	-0.0815048	-0.705152	-0.773328	-0.466519	-1.00457	-0.491406	-0.0697247	0.0273642	-1.15269	-0.827757	-0.602065	-0.466117
-29	-0.698974	-0.436012	-0.756001	-1.30508	-0.0764445	-0.860983	-0.738496	-0.446795	-1.07656	-0.357603	-0.072289	-0.0085876	-1.17833	-0.772685	-0.741394	-0.573415
-28.5	-0.763544	-0.291092	-0.676891	-1.43585	-0.278713	-0.794026	-0.615819	-0.454904	-0.952499	-0.356833	-0.0795459	-0.168682	-1.23783	-0.705491	-0.658729	-0.700886
-28	-0.764851	-0.262548	-0.562947	-1.65933	-0.375215	-0.829131	-0.654809	-0.602953	-0.97666	-0.364386	-0.107781	-0.128476	-1.22809	-0.766165	-0.45466	-0.606049
-27.5	-0.716395	-0.174363	-0.45448	-1.54984	-0.421337	-0.920433	-0.644096	-0.525636	-0.838653	-0.488924	-0.0914724	-0.112678	-1.26336	-0.783242	-0.383731	-0.547991
-27	-0.650836	-0.327263	-0.352434	-1.6276	-0.443882	-0.864364	-0.720801	-0.370619	-0.711392	-0.489907	-0.113304	-0.0883866	-1.25373	-0.80729	-0.335015	-0.568924
-26.5	-0.681333	-0.228888	-0.517944	-1.73142	-0.333414	-0.990904	-0.656658	-0.334173	-0.581079	-0.570609	-0.301204	-0.11839	-1.27797	-0.783214	-0.330587	-0.433384
-26	-0.695045	-0.195357	-0.508533	-1.77623	-0.452737	-0.977131	-0.398801	-0.425839	-0.685789	-0.505019	-0.327833	0.0425828	-1.23325	-0.833616	-0.247487	-0.567985
-25.5	-0.754884	-0.277639	-0.501062	-1.68573	-0.528399	-0.922262	-0.326417	-0.286058	-0.83462	-0.485771	-0.170012	0.0603916	-1.30419	-0.901597	-0.351912	-0.608594
-25	-0.79256	-0.383992	-0.542931	-1.73896	-0.465774	-0.88012	-0.429375	-0.281581	-1.11215	-0.388455	-0.29573	0.094695	-1.23993	-0.90359	-0.250247	-0.525691
-24.5	-0.814821	-0.51834	-0.640843	-1.73951	-0.443542	-0.797544	-0.586954	-0.398919	-1.16857	-0.441836	-0.486897	-0.00924374	-1.1585	-0.84982	-0.148413	-0.542033
-24	-0.837986	-0.568764	-0.594091	-1.73468	-0.301921	-0.731772	-0.5259	-0.493106	-1.16401	-0.63717	-0.380666	-0.0970739	-1.10906	-1.009	-0.277244	-0.585673
-23.5	-0.795553	-0.650612	-0.570643	-1.69673	-0.229127	-0.8174	-0.405589	-0.635378	-1.14468	-0.648421	-0.289762	-0.0863973	-0.999565	-1.10759	-0.437433	-0.526883
-23	-0.898217	-0.796155	-0.57387	-1.89596	-0.227199	-0.86654	-0.512584	-0.699226	-1.43614	-0.698595	-0.369771	-0.111334	-1.03833	-1.12105	-0.458969	-0.649166
-22.5	-0.897222	-0.969434	-0.512167	-2.0256	-0.191179	-0.890766	-0.444283	-0.584579	-1.37481	-0.612299	-0.377585	-0.161117	-1.04497	-1.13575	-0.556313	-0.695066
-22	-0.897432	-0.891037	-0.449177	-2.04544	-0.205536	-0.850766	-0.412296	-0.569892	-1.3835	-0.594603	-0.486504	-0.038728	-0.994572	-1.05026	-0.445386	-0.719216
-21.5	-0.959416	-0.726913	-0.502657	-2.11033	-0.15328	-0.963381	-0.327154	-0.548465	-1.31207	-0.545714	-0.578294	-0.0259397	-0.912289	-0.946214	-0.346183	-0.715518
-21	-0.829292	-0.686282	-0.491324	-2.13825	-0.109644	-0.863945	-0.379465	-0.459372	-1.34708	-0.654373	-0.591591	-0.0527805	-0.996507	-0.973292	-0.317022	-0.748224
-20.5	-0.896097	-0.476719	-0.643664	-2.1657	-0.0115101	-0.8118	-0.392765	-0.335118	-1.41765	-0.568198	-0.625769	-0.0170125	-1.04898	-0.952286	-0.354332	-0.711721
-20	-0.927782	-0.586619	-0.676543	-2.18965	-0.0864997	-0.858522	-0.460319	-0.381705	-1.41744	-0.623655	-0.54506	-0.0917411	-1.05118	-0.930335	-0.513604	-0.922951
-19.5	-0.898973	-0.685967	-0.600782	-2.08433	-0.0404792	-0.787342	-0.71257	-0.244219	-1.61847	-0.740177	-0.32311	-0.0387589	-0.989842	-0.833363	-0.658941	-0.9044
-19	-1.05556	-0.697626	-0.638956	-2.09607	0.0707966	-0.81536	-0.834414	-0.364644	-1.68953	-0.673084	-0.322693	-0.123684	-1.00601	-0.868988	-0.664747	-0.819991
-18.5	-0.850093	-0.97495	-0.615905	-1.87507	0.0828456	-0.908716	-0.705452	-0.381587	-1.62402	-0.794622	-0.40209	-0.131844	-0.878202	-0.822107	-0.847033	-0.984953
-18	-0.915841	-0.989972	-0.714313	-1.84502	0.0917328	-0.800896	-0.736583	-0.412134	-1.63604	-0.603828	-0.493306	-0.135373	-0.944334	-0.886117	-0.836164	-1.05123
-17.5	-0.971489	-0.924579	-0.774282	-1.81025	0.207403	-0.685687	-0.736058	-0.500991	-1.492	-0.471296	-0.254227	-0.248375	-0.925149	-0.991109	-0.673215	-1.08608
-17	-0.934536	-0.810414	-0.880821	-1.76515	0.120418	-0.689454	-0.751118	-0.688297	-1.39413	-0.303029	-0.199726	-0.165016	-0.979292	-0.90788	-0.613538	-0.976952
-16.5	-0.7807	-0.930663	-0.659351	-1.72293	0.0636542	-0.750096	-0.729875	-0.598899	-1.13844	-0.387037	-0.253233	-0.236972	-0.945961	-0.876113	-0.654338	-0.905141
-16	-0.604799	-0.849756	-0.75623	-1.65241	0.115751	-0.654896	-0.641066	-0.709703	-1.12238	-0.525038	-0.194669	-0.222432	-0.896955	-0.976002	-0.701939	-0.996297
-15.5	-0.594979	-0.945278	-0.573777	-1.80319	-0.0889786	-0.659914	-0.558355	-0.879337	-1.13666	-0.526584	-0.25912	-0.164134	-0.713411	-0.971564	-0.682503	-1.03323
-15	-0.573384	-1.026	-0.585741	-1.80901	-0.12531	-0.731323	-0.579126	-0.710013	-0.87096	-0.488865	-0.280297	-0.150953	-0.695247	-0.940493	-0.690575	-0.965699
-14.5	-0.546265	-0.99022	-0.519969	-1.72636	0.0520431	-0.757223	-0.672933	-0.668893	-0.950052	-0.604571	-0.318318	-0.20021	-0.665237	-1.02143	-0.658497	-1.05216
-14	-0.619172	-1.04209	-0.559737	-1.60124	0.0784414	-0.68133	-0.679135	-0.618819	-1.02598	-0.65694	-0.284185	-0.179959	-0.671763	-1.01575	-0.493592	-1.02876
-13.5	-0.648091	-1.07035	-0.49978	-1.67746	0.116869	-0.765887	-0.659808	-0.386924	-0.935843	-0.719627	-0.589151	-0.0930605	-0.5987	-1.09916	-0.402302	-1.08146
-13	-0.692639	-0.871384	-0.567856	-1.68128	0.104097	-0.866766	-0.699835	-0.420824	-0.815465	-0.588815	-0.601514	-0.116972	-0.625039	-1.11836	-0.569158	-0.83214
-12.5	-0.720675	-0.721522	-0.555141	-1.53962	0.0894972	-0.872103	-0.689125	-0.472349	-0.647846	-0.673967	-0.466238	-0.0584213	-0.632576	-1.17279	-0.545544	-0.800902
-12	-0.758716	-0.40637	-0.487024	-1.48372	0.211706	-0.897608	-0.746206	-0.577882	-0.689046	-0.577856	-0.507842	-0.09563	-0.662812	-1.13181	-0.628563	-0.801664
-11.5	-0.770743	-0.210211	-0.595186	-1.40281	0.277169	-0.971467	-0.871613	-0.680289	-0.862557	-0.633942	-0.390216	-0.0534187	-0.565871	-1.11812	-0.75054	-0.891829
-11	-0.767021	-0.108344	-0.658417	-1.50458	0.192615	-0.850813	-0.809142	-0.683083	-1.12441	-0.67625	-0.385518	-0.0287729	-0.464913	-1.07663	-0.892826	-0.918454
-10.5	-0.820407	-0.279527	-0.697852	-1.66046	0.212293	-0.813303	-0.845797	-0.64013	-1.31305	-0.639353	-0.479584	0.0693099	-0.441011	-1.06636	-0.739622	-0.924416
-10	-0.685455	-0.255965	-0.618466	-1.56225	0.150237	-0.840279	-0.570312	-0.628149	-1.48795	-0.59727	-0.57313	-0.0611215	-0.597237	-0.990899	-0.747738	-0.863718
-9.5	-0.594054	-0.394363	-0.648371	-1.5025	0.203943	-0.914879	-0.461562	-0.561379	-1.57144	-0.510102	-0.573534	-0.0227996	-0.553787	-1.00667	-0.796593	-0.955123
-9	-0.608613	-0.512722	-0.637061	-1.39023	0.105062	-0.957855	-0.474902	-0.564553	-1.54805	-0.377688	-0.49952	0.00330991	-0.579021	-0.984549	-0.867132	-0.980831
-8.5	-0.613363	-0.490033	-0.609419	-1.46305	0.169189	-1.04768	-0.519518	-0.654077	-1.37158	-0.192057	-0.48099	-0.0462714	-0.485625	-0.935342	-0.860062	-0.876724
-8	-0.70297	-0.379725	-0.422366	-1.3118	0.138102	-1.02425	-0.495801	-0.765543	-1.12811	-0.219744	-0.492913	-0.0595033	-0.361653	-0.773195	-0.743307	-0.826018
-7.5	-0.576783	-0.218367	-0.398179	-1.26228	-0.0436563	-1.09028	-0.511406	-0.672723	-1.05339	-0.277473	-0.47413	0.0483303	-0.298668	-0.768219	-0.773533	-0.783376
-7	-0.502076	-0.319695	-0.418594	-1.24159	-0.179806	-1.14767	-0.635307	-0.622246	-0.947094	-0.244155	-0.419184	0.124152	-0.450652	-0.837981	-0.772087	-0.730508
-6.5	-0.526537	-0.32584	-0.455096	-1.29043	-0.225797	-1.09065	-0.703003	-0.599214	-0.906428	-0.0655173	-0.36868	0.0983306	-0.421232	-0.872955	-0.710382	-0.723026
-6	-0.662159	-0.394	-0.50032	-1.33809	-0.145175	-1.0731	-0.701978	-0.688323	-0.915364	0.0629422	-0.375438	0.242395	-0.414018	-0.761456	-0.753111	-0.82369
-5.5	-0.565917	-0.407937	-0.503103	-1.32256	-0.0413396	-1.01151	-0.756654	-0.546271	-1.06974	0.125296	-0.442569	0.171387	-0.383668	-0.88345	-0.771453	-0.854155
-5	-0.500202	-0.54921	-0.509081	-1.25684	-0.073219	-0.850615	-0.598059	-0.514067	-1.38325	0.155802	-0.322824	0.0966511	-0.432606	-0.730911	-0.733506	-0.808876
-4.5	-0.499172	-0.662701	-0.486866	-1.15296	0.0121052	-0.848808	-0.625857	-0.575729	-1.49736	0.0244987	-0.481151	0.158643	-0.45075	-0.622302	-0.72996	-0.828022
-4	-0.55196	-0.863036	-0.631968	-1.17906	-0.234127	-0.851989	-0.645768	-0.856486	-1.36958	-0.0861026	-0.537996	0.167879	-0.512594	-0.714467	-0.655113	-0.735426
-3.5	-0.5114	-0.990774	-0.611886	-1.19787	-0.263702	-0.830076	-0.614265	-1.03721	-1.52125	-0.131535	-0.466732	0.121161	-0.411718	-0.659543	-0.459366	-0.776541
-3	-0.598508	-0.770285	-0.465467	-1.24918	-0.381237	-0.876355	-0.429396	-0.962285	-1.72406	-0.199688	-0.410748	0.0571859	-0.449604	-0.679286	-0.321271	-0.691603
-2.5	-0.735147	-0.83809	-0.496806	-1.21361	-0.493052	-0.839882	-0.275398	-0.816432	-1.52863	-0.243411	-0.409935	-0.0238411	-0.293947	-0.503345	-0.255684	-0.835872
-2	-0.699382	-0.666699	-0.4724	-1.24337	-0.46555	-0.876598	-0.250117	-0.896953	-1.32523	-0.357447	-0.163202	-0.0386626	-0.33046	-0.571751	-0.325442	-0.878794
-1.5	-0.705425	-0.667663	-0.463575	-1.24658	-0.44153	-0.961696	-0.169278	-1.02539	-1.28876	-0.450736	0.342668	-0.0262592	-0.432924	-0.517593	-0.393622	-0.859695
-1	-0.714776	-0.663725	-0.464868	-1.24112	-0.424253	-1.05156	-0.119404	-1.12569	-1.25801	-0.545295	0.756332	-0.00513154	-0.511223	-0.476294	-0.480488	-0.84529
-0.5	-0.723622	-0.654618	-0.475331	-1.22696	-0.407652	-1.13496	-0.09979	-1.1984	-1.2302	-0.642529	1.07866	0.0180309	-0.562184	-0.449741	-0.585298	-0.835057
0	-0.731735	-0.6402	-0.493789	-1.20427	-0.391852	-1.20972	-0.108647	-1.24327	-1.20457	-0.739143	1.30937	0.0434165	-0.585816	-0.436972	-0.703153	-0.828637
0.5	-0.738908	-0.62046	-0.51887	-1.17345	-0.376955	-1.27422	-0.143547	-1.26097	-1.18068	-0.832061	1.4502	0.0706178	-0.583024	-0.436821	-0.82932	-0.825482
1	-0.744955	-0.59552	-0.549038	-1.13509	-0.363041	-1.32777	-0.201634	-1.25387	-1.15841	-0.918591	1.50416	0.0976907	-0.557346	-0.448961	-0.961444	-0.82486
1.5	-0.749719	-0.565627	-0.582632	-1.08997	-0.350168	-1.36906	-0.279168	-1.22357	-1.13707	-0.995825	1.47741	0.124427	-0.510862	-0.471617	-1.09354	-0.82614
2	-0.753075	-0.531153	-0.617907	-1.03902	-0.338366	-1.39808	-0.372335	-1.17384	-1.11665	-1.06153	1.37708	0.148781	-0.448119	-0.503818	-1.22369	-0.82844
2.5	-0.75493	-0.49258	-0.653078	-0.983337	-0.32764	-1.41339	-0.476355	-1.10662	-1.09573	-1.11289	1.21406	0.17209	-0.370355	-0.542445	-1.34434	-0.83121
3	-0.755231	-0.450492	-0.686359	-0.924126	-0.317967	-1.41582	-0.586685	-1.02638	-1.07447	-1.14841	0.99853	0.192142	-0.283586	-0.586396	-1.45332	-0.833475
3.5	-0.753964	-0.405559	-0.716013	-0.862674	-0.309301	-1.40606	-0.698622	-0.937905	-1.05268	-1.16678	0.74256	0.20722	-0.192395	-0.633846	-1.54841	-0.834425
4	-0.751149	-0.358522	-0.740394	-0.800329	-0.301569	-1.3836	-0.806934	-0.843972	-1.02902	-1.16633	0.460845	0.219244	-0.0993609	-0.681375	-1.62303	-0.83352
4.5	-0.746849	-0.310171	-0.757981	-0.738457	-0.294675	-1.35027	-0.907013	-0.749983	-1.00368	-1.14687	0.166414	0.225851	-0.0103922	-0.727623	-1.67643	-0.829893
5	-0.741162	-0.261332	-0.767425	-0.678415	-0.288503	-1.30702	-0.9942	-0.660083	-0.976113	-1.10819	-0.12601	0.22709	0.0704609	-0.770194	-1.7058	-0.822962
5.5	-0.734219	-0.212839	-0.767575	-0.621513	-0.282919	-1.2553	-1.06419	-0.578522	-0.946034	-1.05054	-0.402194	0.222858	0.139115	-0.806895	-1.70915	-0.812167
6	-0.726184	-0.16552	-0.757511	-0.568985	-0.277775	-1.19683	-1.11311	-0.509414	-0.913122	-0.974754	-0.648154	0.212921	0.191675	-0.835864	-1.68565	-0.797084
6.5	-0.717246	-0.120174	-0.736563	-0.521956	-0.272911	-1.13341	-1.13761	-0.456596	-0.877197	-0.882065	-0.850655	0.197275	0.224687	-0.855147	-1.63474	-0.777324
7	-0.707618	-0.0775491	-0.70433	-0.481416	-0.268163	-1.06697	-1.13492	-0.423412	-0.83816	-0.774143	-0.997733	0.176063	0.235191	-0.863394	-1.55652	-0.752684
7.5	-0.697528	-0.0383284	-0.660688	-0.448195	-0.263361	-0.999602	-1.10298	-0.412717	-0.795935	-0.653008	-1.0785	0.149689	0.220737	-0.859203	-1.45198	-0.723028
8	-0.687218	-0.00311034	-0.605795	-0.422943	-0.258337	-0.9333	-1.04041	-0.426895	-0.750562	-0.521003	-1.08405	0.118525	0.179462	-0.841715	-1.32279	-0.688383
8.5	-0.676933	0.027605	-0.540087	-0.406112	-0.252931	-0.870154	-0.946634	-0.467742	-0.702181	-0.380737	-1.00685	0.0830876	0.110489	-0.810096	-1.17092	-0.648865
9	-0.666919	0.0534287	-0.464265	-0.397948	-0.246989	-0.812058	-0.821786	-0.53622	-0.650937	-0.235077	-0.841895	0.0440859	0.0130164	-0.764257	-0.998974	-0.604743
9.5	-0.657414	0.0740918	-0.37928	-0.398483	-0.240371	-0.760877	-0.666788	-0.632789	-0.597092	-0.0869648	-0.586037	0.0020688	-0.112651	-0.70417	-0.81054	-0.556362
10	-0.686072	0.0392673	-0.356913	-0.353278	-0.193428	-0.690357	-0.509957	-0.74825	-0.515605	0.07752	-0.202071	-0.0788775	-0.0848918	-0.639057	-0.596335	-0.321119
10.5	-0.548314	-0.329635	-0.186086	-0.23543	-0.36799	-0.801323	-0.605204	-0.648192	-0.711045	-0.262024	-0.281203	-0.0339369	-0.182731	-0.605316	-0.559607	-0.439073
11	-0.574501	-0.527298	-0.179948	-0.229162	-0.40706	-0.780974	-0.71374	-0.66837	-0.977757	-0.334358	-0.256608	-0.169555	-0.1088	-0.624642	-0.419998	-0.488101
11.5	-0.591945	-0.478488	-0.242193	-0.283073	-0.318327	-0.707237	-0.69756	-0.603438	-1.0404	-0.250247	-0.383931	-0.193865	-0.187068	-0.546459	-0.282932	-0.344612
12	-0.465647	-0.327801	-0.259039	-0.22571	-0.219541	-0.875006	-0.721185	-0.529992	-0.771467	-0.389884	-0.428249	-0.329929	-0.0954964	-0.584822	-0.165012	-0.292844
12.5	-0.435778	-0.315201	-0.244645	-0.359131	-0.268514	-0.744005	-0.633092	-0.284601	-0.527014	-0.386287	-0.390355	-0.3688	-0.134586	-0.669041	-0.0159501	-0.109192
13	-0.318839	-0.257714	-0.0668709	-0.14979	-0.344252	-0.671317	-0.714942	-0.122403	-0.313766	-0.287432	-0.28459	-0.231737	-0.159663	-0.539515	1.06566e-08	-0.0950569
13.5	-0.310503	-0.116117	-0.0782971	-0.0597359	-0.200611	-0.561387	-0.558065	-0.228314	-0.176458	-0.210513	-0.208502	-0.220428	-0.252135	-0.487347	-0.0027545	-0.127365
14	-0.274442	-0.0829913	-0.200593	-2.14661e-08	-0.103408	-0.409879	-0.372547	-0.128361	-0.112802	-0.107078	-0.0806431	1.17633e-10	-0.327178	-0.471146	-0.0744905	-0.18778
14.5	-0.333529	6.22391e-09	-0.0596504	-0.245826	-0.129225	-0.299015	-0.226638	-2.42524e-08	-0.0399126	-0.10821	-1.70725e-09	-0.139937	-0.21326	-0.241989	-0.219243	6.80501e-11
15	-0.12929	-0.292782	-6.56463e-11	-0.471147	-0.0474791	-2.3403e-08	-0.177857	-0.317406	3.09876e-08	-4.14602e-09	-0.165718	-0.0625374	-0.0923234	-3.4834e-09	-0.168051	-0.0253694
15.5	-0.00517097	-0.326384	-0.0397376	-0.558808	-0.175772	-0.179187	-2.72269e-08	-0.805827	-0.079176	-0.176504	-0.273182	-0.112389	-0.0958312	-0.153147	-0.0887273	-0.237731
16	-2.65088e-08	-0.259927	-0.151461	-0.514941	-0.177535	-0.556501	-0.186571	-0.986687	-0.282973	-0.514422	-0.282252	-0.163401	2.92315e-08	-0.555331	-0.313194	-0.0832583
16.5	-0.372029	-0.382575	-0.220246	-0.415043	-0.131228	-0.922061	-0.482377	-1.39204	-0.381017	-0.693614	-0.204933	-0.228438	-0.101996	-0.709276	-0.321669	0.164609
17	-0.378287	-0.452632	-0.305268	-0.282002	2.67185e-09	-1.55779	-0.6699	-1.57529	-0.349592	-0.740848	-0.333105	-0.288025	-0.308946	-1.16106	-0.521835	0.0981061
17.5	-0.126706	-0.372769	-0.40017	-0.492804	-0.148153	-2.42155	-0.895776	-1.59178	-0.251064	-0.917532	-0.367536	-0.523559	-0.404154	-1.67592	-0.810793	0.122946
18	-0.0297043	-0.0930527	-0.560487	-0.35925	-0.304897	-2.97325	-0.912023	-1.82755	-0.12536	-0.827994	-0.621292	-0.690296	-0.531223	-1.94544	-1.11621	-0.0777647
18.5	0.0544395	0.261534	-0.635872	0.778275	-0.390052	-3.79062	-1.12897	-1.86987	0.312515	-0.564099	-0.655365	-0.769075	-0.82054	-2.19055	-1.46264	0.2352
19	0.264049	0.649844	-0.739906	2.35185	-0.593392	-3.97564	-1.32514	-1.28334	0.441054	-0.471645	-0.667625	-1.17157	-1.0045	-1.54152	-1.69827	1.18546
19.5	0.213229	1.30878	-0.584669	3.77337	-0.79532	-2.93973	-1.38164	0.0263051	0.49325	0.0988928	-0.796115	-1.64168	-1.2813	-0.198553	-1.93306	2.34976
20	0.259762	1.51752	-0.555439	4.49539	-0.97666	-1.15975	-0.93134	0.776194	0.866226	0.851715	-0.79868	-1.83181	-1.44964	1.7724	-1.57156	2.84422
20.5	0.638138	1.68817	-0.042707	4.30053	-0.714898	0.939776	-0.239682	1.03818	1.1724	1.4748	-0.578753	-1.3508	-1.40004	3.70708	-0.806438	2.78846
21	1.0425	1.91098	0.37914	3.59719	-0.512457	2.29783	0.625689	0.961007	1.20012	1.66418	-0.0867707	0.0740859	-1.19775	4.39033	0.559432	2.56009
21.5	1.27711	1.75338	0.471828	3.21101	-0.374626	3.06596	1.49354	0.485902	1.33979	1.90722	0.181999	1.34613	-0.782819	4.90498	1.75017	1.89619
22	1.52508	1.58833	0.285482	3.19781	-0.271833	3.24902	2.19331	-0.298092	1.59051	1.92873	0.30391	2.42169	-0.496492	4.82043	2.51511	1.17526
22.5	1.581	1.7962	0.188261	3.45491	-0.0356582	2.74094	2.33132	-1.0779	1.42091	1.75346	0.342289	3.14999	-0.223566	4.20105	3.04271	0.639188
23	1.52938	1.66508	-0.0666223	3.76397	0.0111615	2.23492	2.18283	-1.53447	1.20927	1.70238	0.210645	3.04795	0.165023	3.78344	3.09083	0.136443
23.5	1.33497	1.1434	-0.331216	3.57108	-0.127342	2.00577	2.02241	-1.66507	1.10121	1.67276	-0.0159328	2.31296	0.275079	3.65469	2.91167	-0.00511324
24	1.00162	0.841007	-0.176516	3.11174	-0.074908	1.89597	1.82118	-1.79948	0.875829	1.56791	-0.082071	1.9583	0.244316	3.74889	2.75499	0.0945917
24.5	0.761277	0.257157	0.244037	2.36665	-0.0669448	1.80621	1.48531	-2.00208	0.584628	1.4059	0.0474325	1.93423	0.254509	3.47612	2.69963	-0.0190102
25	0.73055	-0.0966085	0.58247	1.6097	0.0556998	1.81025	1.31285	-1.8943	0.046157	1.36835	0.438038	2.1838	0.321753	3.23061	2.39273	-0.10848
25.5	0.634983	-0.440694	0.953831	0.997759	0.146323	1.75899	1.15998	-1.70014	-0.495624	0.934967	0.771265	2.33765	0.325147	3.17602	2.25145	-0.225783
26	0.473635	-0.554957	1.1119	0.541921	0.306094	1.64972	0.836696	-1.42374	-0.628363	0.414817	1.07972	2.61831	0.453238	2.89356	1.94856	-0.0728421
26.5	0.535732	-0.56414	1.27448	0.0416569	0.49288	1.60524	0.59279	-1.06833	-0.382385	0.15889	1.25667	2.64395	0.56872	2.84149	1.90905	-0.0665703
27	0.604184	-0.647522	1.30732	-0.465669	0.799286	1.75899	0.440383	-0.845486	-0.352001	-0.139114	1.50912	2.73152	0.724796	2.86672	1.99998	-0.0785725
27.5	0.538819	-0.35918	1.26992	-0.864346	1.05978	1.91732	0.390966	-0.674143	-0.48393	-0.249864	1.61579	2.74634	0.748791	2.91272	2.18433	0.112238
28	0.590176	-0.27087	1.20506	-1.2024	1.24918	2.11714	0.291575	-0.527885	-0.649884	-0.226778	1.68762	2.74678	0.866791	2.87272	2.4005	0.0106643
28.5	0.578374	-0.367697	1.24754	-1.43614	1.57984	2.28548	0.160122	-0.343748	-0.682752	-0.171327	1.8104	2.84399	0.861746	3.04437	2.48357	-0.14118
29	0.620623	-0.52468	1.18256	-1.84365	1.81739	2.52364	0.191346	0.0491132	-0.876053	-0.102778	1.99006	2.7871	0.955996	3.27095	2.49164	-0.197071
29.5	0.63857	-0.687031	1.26577	-1.98907	2.06384	2.56037	0.261059	0.402634	-1.04664	0.205435	2.1164	2.52926	0.855315	3.31699	2.38179	-0.437011
30	0.653171	-0.652087	1.27781	-2.04493	2.13873	2.67378	0.443221	0.603191	-1.01666	0.2012	2.36055	2.34265	0.896119	3.34396	2.38786	-0.536709
30.5	0.70091	-0.717245	1.21471	-2.02382	2.14161	2.82878	0.614873	0.871983	-0.855568	0.046385	2.29826	2.15235	1.06908	3.29198	2.32692	-0.584698
31	0.847283	-0.789568	1.14949	-2.23335	2.23738	3.01279	0.632367	1.06808	-0.66466	0.134316	2.35001	1.92183	1.21841	3.39483	2.03131	-0.606906
31.5	0.930236	-0.871495	1.17266	-2.29148	2.20899	3.18106	0.487361	1.25775	-0.625716	0.13059	2.34334	1.76677	1.30459	3.5271	1.73066	-0.557012
32	1.08553	-0.875847	1.07354	-2.18605	2.37006	3.26978	0.346714	1.21488	-0.527618	0.0377883	2.46038	1.58933	1.47608	3.46533	1.44111	-0.481983
32.5	1.30311	-0.724769	0.950298	-2.26425	2.36091	3.40025	0.322611	1.37472	-0.359678	0.0354582	2.29052	1.64608	1.54207	3.45982	1.09898	-0.329636
33	1.29185	-0.542034	0.98511	-2.14892	2.48126	3.47739	0.131744	1.64065	0.012064	0.0642702	2.30487	1.72524	1.74003	3.70582	0.695548	-0.193617
33.5	1.31757	-0.350562	0.820485	-1.59043	2.61208	3.80841	0.169824	1.88384	0.174224	0.334717	2.03409	1.90342	1.944	3.72534	0.512489	-0.0916016
34	1.36476	-0.195111	0.707833	-1.12267	2.64071	4.00083	-0.128693	1.90782	0.241128	0.563599	2.02853	2.04991	2.06991	3.91446	0.274191	0.121616
34.5	1.42639	0.208547	0.671106	-0.765534	2.70597	4.34855	-0.0500039	2.03594	0.382809	0.602191	2.07723	2.29238	2.30579	4.02248	0.188051	0.471661
35	1.56685	0.307682	0.464549	-0.222339	2.82535	4.52106	-0.0279506	1.90218	0.393516	0.702693	2.08171	2.61048	2.34338	4.18732	0.236888	0.723051
35.5	1.64534	0.477223	0.475993	0.376376	2.91899	4.75938	-0.0492829	1.74152	0.616391	0.804259	2.05787	2.89421	2.29984	4.25576	0.173278	0.99259
36	1.75381	0.347435	0.365335	0.619446	3.0533	5.0219	0.266104	1.60253	0.998605	0.824814	2.0286	3.0845	2.34059	4.44998	0.183534	1.1249
36.5	1.65961	0.233444	0.386361	0.724883	3.22554	5.01697	0.381297	1.53775	1.27401	0.973343	2.1915	3.46286	2.48593	4.49469	0.491591	1.14771
37	1.79266	0.099953	0.416321	0.850799	3.33397	5.08474	0.5964	1.59657	1.40684	1.22391	2.32252	3.80311	2.41231	4.57187	0.782375	1.24303
37.5	1.83303	0.0727791	0.499144	0.774338	3.46449	5.01856	1.07875	1.63731	1.60012	1.28678	2.45762	3.9465	2.39798	4.55636	1.15139	1.47769
38	1.6697	0.0425097	0.564334	0.730415	3.50482	4.95928	1.52071	1.57018	1.60841	1.13261	2.5389	4.30413	2.35047	4.54391	1.5345	1.55953
38.5	1.64624	0.151119	0.691396	0.418949	3.58137	4.82792	1.96367	1.74885	1.75384	1.00488	2.54131	4.36698	2.24116	4.56402	1.74534	1.64436
39	1.51745	0.292691	0.752967	0.299428	3.49782	4.79387	2.08794	1.69369	1.86539	0.986038	2.50986	4.42606	2.05473	4.50758	1.74214	1.66264
39.5	1.52475	0.461518	0.814183	0.194489	3.47212	4.41427	2.22175	1.57355	1.82023	1.07661	2.61325	4.46759	1.76705	4.46375	1.98386	1.58422
40	1.42553	0.404093	0.917757	-0.140483	3.3314	4.25122	2.39625	1.7188	1.91232	1.19602	2.52603	4.41228	1.46546	4.3369	2.14685	1.4289
40.5	1.3103	0.520697	0.870811	-0.361576	3.10486	4.08659	2.4811	1.67319	1.95512	1.17646	2.53584	4.32866	1.22058	4.27734	2.34513	1.29959
41	1.18989	0.827323	0.787419	-0.415577	2.91507	3.91682	2.52708	1.55624	2.17416	1.27637	2.40077	4.18137	1.06876	4.10477	2.6969	1.02108
41.5	1.19394	0.890875	0.782897	-0.573693	2.72315	3.72091	2.58316	1.45271	2.09154	1.27515	2.18274	4.03997	0.769848	3.89828	3.11647	0.87025
42	1.07692	0.939056	0.758685	-0.77492	2.58343	3.4525	2.84656	1.42929	1.96395	1.40847	2.03921	3.78293	0.423414	3.59042	3.44002	0.684857
42.5	0.793284	0.841466	0.600796	-0.859301	2.27203	3.21017	2.88044	1.32908	2.01209	1.55345	1.99757	3.52467	0.0633359	3.36732	3.89387	0.579106
43	0.675308	0.931599	0.524632	-1.09402	2.18191	2.90985	2.75417	1.27671	1.82346	1.85219	1.87002	3.06169	-0.21813	3.31998	4.16122	0.44869
43.5	0.571838	0.830691	0.476233	-1.33871	2.07848	2.71751	2.58268	1.15874	1.82028	1.73387	1.74494	2.62363	-0.380785	3.02851	3.96883	0.304777
44	0.356307	0.803782	0.537127	-1.55859	1.8712	2.55197	2.52439	1.0711	1.65577	1.65137	1.75431	2.3133	-0.743772	2.83421	3.91936	0.24553
44.5	0.266064	0.68615	0.436822	-1.81172	1.62656	2.18829	2.4264	0.71493	1.50722	1.52198	1.56345	1.86816	-1.06981	2.69484	3.89504	0.0467711
45	0.0730065	0.71247	0.46206	-1.87633	1.50266	1.95337	2.44815	0.431522	1.38025	1.5069	1.43253	1.5227	-1.14936	2.55275	3.72847	-0.074492
45.5	0.00746927	0.801188	0.522865	-2.0425	1.15429	1.86311	2.59673	0.36682	1.25075	1.44596	1.35544	1.09381	-1.32082	2.42578	3.66898	-0.155659
46	-0.147841	0.834282	0.545676	-2.06355	0.918946	1.59641	2.49901	0.205178	1.14582	1.45337	1.42107	0.678415	-1.60828	2.29683	3.60137	-0.122385
46.5	-0.277689	0.574869	0.44051	-2.20834	0.804449	1.42522	2.2811	0.310484	1.15114	1.28867	1.28462	0.298533	-1.87979	2.0402	3.53217	-0.376899
47	-0.448405	0.517526	0.279888	-2.39737	0.454513	1.30278	1.97578	0.0548578	1.13221	1.22383	1.16736	-0.158212	-1.94114	1.91806	3.36033	-0.412459
47.5	-0.63794	0.322922	0.201941	-2.58223	0.162272	1.34319	1.75263	-0.142346	1.13193	1.28786	1.0738	-0.469188	-2.04258	1.71578	3.09056	-0.705942
48	-0.579747	0.286842	0.0790344	-2.44651	0.116333	1.25586	1.60869	-0.375943	0.988546	1.35012	0.95312	-0.74539	-2.26732	1.63928	2.89341	-0.919549
48.5	-0.69266	0.159988	-0.0851092	-2.42517	-0.082324	1.05706	1.28364	-0.731332	0.831175	1.39968	1.01153	-1.12175	-2.38995	1.24338	2.71698	-1.30485
49	-0.890622	0.212563	-0.155128	-2.44495	0.0824994	1.16142	0.981367	-1.00499	0.633002	1.44559	0.997347	-1.31071	-2.40282	0.984537	2.49441	-1.5236
49.5	-0.859177	0.287163	-0.227233	-2.45041	0.215467	1.09515	0.633805	-1.17467	0.186822	1.48116	0.932958	-1.41345	-2.45375	0.693686	2.42022	-1.686
50	-1.02076	0.376727	-0.255997	-2.27616	0.300456	1.06004	0.280858	-1.47015	-0.260723	1.5008	0.883768	-1.65594	-2.39559	0.571077	2.12003	-2.07372
50.5	-1.19112	0.24124	-0.358759	-2.10728	0.285343	0.955654	0.0353809	-1.75516	-0.566015	1.41429	0.79062	-1.78159	-2.46642	0.27826	2.00067	-2.49577
51	-1.25409	0.14382	-0.620548	-2.03842	0.309119	0.767732	-0.277522	-1.93911	-0.762242	1.34767	0.675719	-1.8771	-2.5414	0.116356	1.85633	-2.80908
51.5	-1.29127	-0.0384137	-0.567017	-1.92604	0.34563	0.774457	-0.690655	-2.08595	-0.773958	1.26107	0.620416	-1.94975	-2.38641	-0.15055	1.57799	-3.09129
52	-1.37945	-0.12583	-0.51033	-1.90895	0.448044	0.667977	-0.983267	-2.13101	-0.822789	1.13633	0.457121	-1.98928	-2.40712	-0.433368	1.39702	-3.35537
52.5	-1.45801	-0.168642	-0.459822	-1.84091	0.521417	0.576883	-1.15662	-2.16938	-1.09762	1.16537	0.26727	-1.97591	-2.34214	-0.586002	1.1209	-3.56582
53	-1.5277	-0.0564009	-0.473178	-1.92834	0.581054	0.473973	-1.43603	-2.25604	-1.37943	1.17757	0.15453	-1.96269	-2.1968	-0.740411	1.00667	-3.68457
53.5	-1.46847	0.0992296	-0.452652	-2.0641	0.720238	0.374814	-1.75876	-2.43978	-1.52162	1.17339	0.219149	-1.76273	-2.19291	-1.01989	0.983339	-3.78329
54	-1.56782	0.170925	-0.37774	-1.98656	0.828334	0.348972	-1.97456	-2.53419	-1.64105	1.19383	0.155865	-1.70772	-2.10263	-1.3112	0.771618	-3.76087
54.5	-1.63507	0.197977	-0.32222	-2.08343	0.928107	0.299682	-2.25975	-2.47714	-1.69619	1.05518	0.0924515	-1.4601	-2.07792	-1.43761	0.49401	-3.71583
55	-1.65	3.81532e-05	-0.268976	-2.06928	0.997287	0.232531	-2.40156	-2.63234	-1.89286	0.939391	0.182015	-1.35919	-1.95582	-1.57017	0.367405	-3.63647
55.5	-1.58842	-0.168323	-0.262243	-1.96826	1.14122	0.127402	-2.65118	-2.75456	-1.90733	0.816836	0.206969	-1.26726	-1.86853	-1.83117	0.0415906	-3.52817
56	-1.59892	-0.187515	-0.115994	-1.95485	1.21297	0.00960342	-3.00594	-2.75772	-1.97528	1.01099	0.266097	-1.00803	-1.80567	-2.12314	-0.241435	-3.4238
56.5	-1.64377	-0.220019	-0.0744875	-1.90972	1.35906	-0.183151	-3.18839	-2.83208	-2.31456	0.939745	0.363631	-0.825736	-1.70507	-2.36671	-0.374469	-3.22697
57	-1.79183	-0.276412	0.0522947	-1.80032	1.31654	-0.276997	-3.30614	-2.7248	-2.79342	1.143	0.421277	-0.742402	-1.64902	-2.48948	-0.341416	-3.07643
57.5	-1.84058	-0.451924	0.121803	-1.7665	1.40166	-0.437538	-3.52784	-2.50166	-3.11706	1.10947	0.487963	-0.576792	-1.59818	-2.7249	-0.328771	-2.81866
58	-1.79677	-0.509784	0.0940689	-1.79096	1.39577	-0.595219	-3.65835	-2.42365	-3.26182	0.897906	0.451084	-0.426052	-1.56723	-2.75723	-0.345187	-2.64198
58.5	-1.81831	-0.699066	0.192236	-1.93385	1.39375	-0.724907	-3.69236	-2.33072	-3.28072	0.771559	0.587374	-0.360195	-1.69698	-2.8235	-0.414186	-2.41513
59	-1.80296	-0.639704	0.21634	-1.99659	1.33073	-0.831625	-3.85168	-2.28031	-3.32933	0.540035	0.5851	-0.370091	-1.66172	-2.89119	-0.35152	-2.2563
59.5	-1.69442	-0.544441	0.299919	-1.96873	1.41041	-0.900133	-4.03811	-2.202	-3.4882	0.330109	0.543327	-0.324242	-1.56896	-2.88097	-0.515278	-2.10465
60	-1.73204	-0.48007	0.444914	-2.19082	1.33229	-0.905681	-4.09105	-2.10027	-3.81613	0.41646	0.495845	-0.169851	-1.66991	-2.90525	-0.588703	-1.8492
60.5	-1.72037	-0.482351	0.539004	-2.22141	1.2309	-1.02934	-4.09533	-2.05525	-3.76613	0.466607	0.505062	-0.133496	-1.59049	-3.02189	-0.629063	-1.75865
61	-1.67807	-0.788779	0.604921	-2.13566	1.36869	-1.01143	-4.11859	-1.97525	-3.66176	0.290182	0.506717	-0.0757059	-1.63163	-3.096	-0.530085	-1.6477
61.5	-1.68093	-1.09665	0.523998	-2.20216	1.43935	-0.963205	-4.25682	-1.71552	-3.75744	0.220913	0.372614	0.011219	-1.56588	-3.11849	-0.516857	-1.53601
62	-1.63282	-1.1478	0.585549	-2.08154	1.46454	-1.13297	-4.01883	-1.75738	-3.90186	0.175302	0.451468	0.110817	-1.64699	-3.12876	-0.337054	-1.27051
62.5	-1.76894	-1.202	0.554393	-2.2331	1.34509	-1.21704	-3.77174	-1.6624	-3.85605	0.146614	0.641986	0.237948	-1.61818	-2.94655	-0.144469	-0.869069
63	-1.91341	-1.20348	0.63844	-2.40242	1.23558	-1.26319	-3.52281	-1.68781	-3.8684	0.030864	0.588216	0.24775	-1.62435	-2.90251	-0.140141	-0.818753
63.5	-2.02583	-1.12183	0.792403	-2.48278	1.09677	-1.39274	-3.45955	-1.64643	-3.87534	-0.131288	0.687255	0.387027	-1.64118	-2.84234	-0.155031	-0.604881
64	-2.10679	-1.33002	0.783083	-2.3742	1.08988	-1.37104	-3.2465	-1.53231	-3.86321	-0.24514	0.819498	0.402573	-1.66672	-2.81208	-0.316563	-0.312648
64.5	-2.11047	-1.55557	0.845465	-2.33859	1.05288	-1.39423	-3.18465	-1.71165	-4.00811	-0.264323	0.794116	0.41009	-1.51161	-2.74467	-0.57745	-0.0540353
65	-2.17388	-1.54729	0.813684	-2.1456	1.06744	-1.56214	-2.97396	-1.68496	-4.14867	-0.273164	0.870267	0.344444	-1.48213	-2.57583	-0.704058	0.121709
65.5	-2.32597	-1.48163	0.937164	-2.13514	0.941379	-1.65463	-2.73912	-1.50412	-4.48991	-0.302233	1.05086	0.412026	-1.47422	-2.70952	-0.816535	0.303582
66	-2.39376	-1.43516	1.05215	-2.08501	0.873033	-1.82408	-2.59266	-1.37422	-4.76787	-0.284856	1.24286	0.464516	-1.50237	-2.70058	-0.709547	0.473632
66.5	-2.42906	-1.57635	1.05604	-2.10613	0.828746	-1.97561	-2.31217	-1.17978	-4.77194	-0.334174	1.41167	0.445839	-1.46481	-2.68955	-0.64612	0.562258
67	-2.51429	-1.46685	1.04491	-2.17666	0.71841	-1.99853	-2.19216	-1.17245	-4.91799	-0.379025	1.48834	0.501839	-1.44414	-2.5341	-0.602609	0.684631
67.5	-2.52412	-1.70501	0.87575	-2.25915	0.548815	-2.03145	-1.94265	-1.29542	-4.90026	-0.393746	1.57749	0.564212	-1.32385	-2.42568	-0.522276	0.88719
68	-2.72569	-1.70958	0.792079	-2.19591	0.482459	-2.06312	-1.85462	-1.26122	-4.92072	-0.532205	1.53037	0.774422	-1.27271	-2.36498	-0.425595	1.06711
68.5	-2.86886	-1.77458	0.8122	-2.08476	0.6319	-2.1393	-1.80363	-1.20411	-4.85107	-0.766583	1.6722	0.749772	-1.23391	-2.23383	-0.284487	1.11881
69	-2.71736	-1.86516	0.766433	-1.97201	0.570225	-2.26806	-1.68005	-1.01725	-4.73794	-0.599884	1.83194	0.843749	-1.16017	-2.20532	-0.26352	1.16097
69.5	-2.71825	-1.82191	0.780461	-1.88476	0.49008	-2.25421	-1.38289	-0.806547	-4.59637	-0.745202	1.8286	0.895403	-1.12224	-2.21364	-0.171236	1.16655
70	-2.66782	-1.66279	0.794259	-1.79358	0.6578	-2.24828	-1.40922	-0.837157	-4.45768	-0.745972	1.84831	1.16457	-1.03062	-2.11075	0.0165939	1.07351
70.5	-2.72703	-1.74007	0.829199	-1.71579	0.645445	-2.14794	-1.22509	-0.732776	-4.58677	-0.736949	1.76545	1.1466	-0.957606	-2.155	0.201031	1.11456
71	-2.75953	-1.83081	0.708162	-1.67981	0.614239	-2.09432	-0.991607	-0.593993	-4.78657	-0.719839	1.91325	1.1478	-0.816621	-2.09621	0.40531	1.17401
71.5	-2.59279	-1.81219	0.709625	-1.66024	0.440597	-1.98389	-0.76016	-0.504834	-4.84264	-0.805925	2.02679	1.28208	-0.751694	-2.20717	0.511332	1.05279
72	-2.76976	-1.79282	0.679631	-1.61492	0.294779	-1.83809	-0.667981	-0.313785	-4.97802	-0.756832	2.04243	1.35746	-0.579509	-2.13751	0.683357	1.13393
72.5	-2.82454	-1.80357	0.680548	-1.65405	0.247667	-1.87953	-0.694345	-0.325004	-4.98562	-0.706365	1.86237	1.54593	-0.515272	-2.00751	0.778645	1.17647
73	-2.72402	-1.95457	0.658721	-1.73986	0.0922923	-1.82767	-0.557333	0.00555304	-5.00458	-0.639945	1.98391	1.61328	-0.52069	-1.89991	0.865915	1.23224
73.5	-2.65707	-1.87719	0.553683	-1.64586	0.10156	-1.89404	-0.38325	0.0212345	-4.87152	-0.469597	2.0581	1.79862	-0.432972	-1.82215	0.9854	1.25432
74	-2.56393	-1.72113	0.495212	-1.6252	0.0273546	-1.73276	-0.177097	0.126228	-4.84916	-0.332842	2.15336	1.87724	-0.426991	-1.68653	0.998008	1.2556
74.5	-2.44379	-1.50111	0.517266	-1.46225	-0.0666252	-1.75062	0.0419209	0.422328	-4.84534	-0.386672	2.1914	1.9694	-0.395953	-1.65904	0.968582	1.37479
75	-2.44267	-1.44452	0.437726	-1.43257	-0.106275	-1.58782	0.00649122	0.513242	-4.87389	-0.431069	2.09959	1.93224	-0.41511	-1.64668	1.16098	1.28515
75.5	-2.2736	-1.48784	0.363045	-1.42074	-0.041827	-1.52701	0.101934	0.438558	-4.84084	-0.459368	1.96636	2.11278	-0.303325	-1.62656	1.10971	1.34142
76	-2.19403	-1.61451	0.353831	-1.44517	0.0150421	-1.40129	0.203976	0.481056	-4.68068	-0.51478	2.03554	2.17778	-0.287474	-1.52168	0.968511	1.31029
76.5	-1.98441	-1.67762	0.292017	-1.38282	-0.0454787	-1.40307	0.324718	0.492354	-4.71224	-0.472697	2.1295	2.29763	-0.256289	-1.42513	0.880044	1.37875
77	-1.93855	-1.6796	0.181097	-1.50206	-0.0195141	-1.47856	0.47168	0.564033	-4.84844	-0.460015	2.21851	2.34449	-0.143708	-1.42277	0.909409	1.38307
77.5	-2.01325	-1.72845	0.222464	-1.74034	0.169689	-1.32752	0.655309	0.688188	-4.70009	-0.46642	2.29422	2.48738	0.0398386	-1.48267	0.84514	1.30684
78	-1.87405	-1.70611	0.0750169	-1.68247	0.474055	-1.27314	0.725714	0.902088	-4.76751	-0.411661	2.28823	2.55052	0.0457375	-1.49672	0.856071	1.20313
78.5	-1.96175	-1.57225	-0.166011	-1.54628	0.606675	-1.22764	0.851437	1.15598	-4.90077	-0.547398	2.23009	2.59999	0.166874	-1.38201	0.908905	1.16279
79	-1.92991	-1.596	-0.0872748	-1.50828	0.788334	-1.07873	0.674997	1.2105	-4.72829	-0.732825	2.29414	2.6574	0.225342	-1.41191	1.04843	1.22236
79.5	-1.77869	-1.578	-0.16508	-1.42071	0.495632	-1.17601	0.624795	1.23891	-4.75798	-0.605657	2.52262	2.59678	0.404688	-1.32214	0.972402	1.23672
80	-1.79114	-1.68568	-0.449809	-1.44507	0.543055	-1.28158	0.672448	1.40919	-4.82832	-0.415297	2.67722	2.58889	0.34144	-1.36755	0.838745	1.25347
80.5	-1.73171	-1.75744	-0.457474	-1.33621	0.749754	-1.33725	0.657273	1.49027	-4.73823	-0.43603	2.68637	2.66428	0.411476	-1.51824	0.713444	1.14707
81	-1.58942	-1.87401	-0.477555	-1.32622	0.853368	-1.30506	0.598845	1.59996	-4.44899	-0.351693	2.68665	2.77833	0.657919	-1.63856	0.741817	1.17192
81.5	-1.50091	-1.92932	-0.713179	-1.20654	0.974613	-1.26885	0.723536	1.69438	-4.35849	-0.223052	2.56418	2.8144	0.75206	-1.60241	0.62641	1.08796
82	-1.46208	-1.91078	-0.844486	-1.13124	1.04891	-1.27906	0.771068	1.77713	-4.13258	-0.107092	2.63707	2.79893	0.920009	-1.73264	0.54455	0.965974
82.5	-1.27914	-1.56808	-1.01967	-1.06735	0.965966	-1.26409	0.74623	1.7861	-4.16301	-0.0742561	2.6733	3.01878	0.933413	-1.70889	0.59089	1.0917
83	-1.30216	-1.41687	-0.925076	-0.970984	0.829522	-1.20868	0.724051	1.93596	-4.41184	-0.171345	2.55918	3.14564	1.0759	-1.67505	0.566117	1.10856
83.5	-1.3384	-1.39447	-0.968124	-0.811179	0.854163	-1.16233	0.665272	2.15688	-4.3965	-0.224305	2.52934	3.23461	1.21285	-1.74862	0.451124	1.22637
84	-1.10686	-1.41564	-1.07292	-0.706832	1.01665	-1.24026	0.623814	2.15427	-4.26997	-0.198064	2.51223	3.32786	1.32222	-1.86526	0.172639	1.39539
84.5	-1.00535	-1.49952	-1.21027	-0.551583	1.08334	-1.31268	0.836615	2.08549	-4.31264	-0.116519	2.44288	3.42499	1.39075	-1.8877	0.0958867	1.50494
85	-0.948795	-1.41881	-1.17391	-0.399678	1.21874	-1.30497	0.875629	2.32755	-4.11737	-0.111932	2.45334	3.46374	1.5558	-1.91292	0.169139	1.36785
85.5	-1.00939	-1.49882	-1.19469	-0.352709	1.28772	-1.34757	0.991357	2.60469	-3.8273	-0.0838286	2.456	3.6851	1.62717	-1.89679	0.0671335	1.57156
86	-0.951501	-1.66552	-1.25489	-0.123882	1.33014	-1.32075	0.859246	2.73879	-3.59234	0.0582854	2.49367	3.76139	1.66994	-2.00224	0.124582	1.77489
86.5	-0.863561	-1.83404	-1.33226	-0.157433	1.37505	-1.30848	0.830956	2.9284	-3.52612	0.177936	2.43783	3.92327	1.70975	-1.8774	0.128467	1.79648
87	-0.925584	-1.67882	-1.35173	-0.0640252	1.54822	-1.35205	0.91798	2.7336	-3.23942	0.0188999	2.3804	3.99828	1.86602	-2.08419	0.0829267	1.85647
87.5	-0.835916	-1.59244	-1.42334	0.0203101	1.33667	-1.19906	1.06823	2.77087	-3.18676	-0.167804	2.2366	4.17802	1.97375	-2.05437	0.0313029	1.84884
88	-0.816161	-1.40099	-1.39422	0.0254346	1.31472	-1.22289	1.04121	2.69472	-3.0428	-0.229935	2.09605	4.10601	1.94205	-1.98452	0.180635	1.92035
88.5	-0.824399	-1.34672	-1.54603	0.0012115	1.34366	-1.18945	1.07022	2.77484	-3.08128	-0.217265	1.9032	4.20056	1.98874	-1.9044	0.243121	2.07931
89	-0.756392	-1.32064	-1.68763	0.0698627	1.51499	-1.28119	1.27695	2.81046	-3.07649	-0.219958	1.73774	4.31516	2.04551	-1.73889	0.360858	2.11031
89.5	-0.608248	-1.28205	-1.77271	0.117392	1.59895	-1.18537	1.38609	2.97398	-2.97983	-0.122404	1.61388	4.35172	2.1236	-1.85089	0.478802	2.22987
90	-0.645497	-1.06898	-1.7404	0.328307	1.45943	-1.13146	1.43714	3.13241	-2.74787	-0.276304	1.61036	4.47341	2.04357	-1.75926	0.695508	2.08687
90.5	-0.588628	-1.11823	-1.74428	0.494148	1.29699	-1.09772	1.53936	3.09079	-2.59043	-0.304683	1.55381	4.39987	2.08091	-1.79005	0.800492	1.99919
91	-0.439389	-1.10097	-1.7126	0.512267	1.35202	-1.09884	1.58429	3.01201	-2.39306	-0.359596	1.46884	4.46272	2.0314	-1.67803	0.815693	2.09585
91.5	-0.529862	-1.04859	-1.72329	0.622856	1.37095	-0.955431	1.59048	3.08838	-2.23722	-0.338075	1.36704	4.56078	2.16114	-1.73488	0.62066	2.26096
92	-0.503984	-1.05307	-1.61347	0.6271	1.27755	-0.924646	1.75322	3.06892	-2.31553	-0.332025	1.30817	4.63365	2.23952	-1.72758	0.648579	2.28657
92.5	-0.390144	-0.99581	-1.59853	0.570393	1.18524	-0.893336	1.89479	3.11846	-2.40086	-0.215341	1.27963	4.69219	2.20225	-1.67356	0.443276	2.34965
93	-0.466675	-1.16347	-1.57239	0.484752	1.27581	-0.962467	1.85395	3.23339	-2.3421	-0.37604	1.13307	4.70521	2.18876	-1.69094	0.331005	2.40286
93.5	-0.531163	-1.21818	-1.667	0.624855	1.16515	-0.875335	1.96184	3.12635	-2.31037	-0.438402	1.03658	4.79956	2.16568	-1.76861	0.294468	2.26993
94	-0.406012	-1.22671	-1.68817	0.489461	1.08366	-0.916492	2.02612	3.00263	-2.26024	-0.342424	1.00802	4.83619	2.04826	-1.81651	0.344066	2.30452
94.5	-0.617863	-0.904847	-1.6111	0.674898	1.15899	-0.94467	1.95375	3.25928	-2.1633	-0.206667	0.831546	4.75501	2.0241	-1.8702	0.223186	2.32293
95	-0.639073	-0.982939	-1.74305	0.787691	1.15324	-0.97402	2.05436	3.15895	-2.00826	-0.227533	0.785414	4.72748	2.07307	-1.91837	0.227837	2.28609
95.5	-0.555853	-0.933972	-1.81125	0.85057	0.985005	-0.900222	1.95533	2.89996	-1.90071	-0.452402	0.726092	4.76544	2.0251	-1.91574	0.396944	2.38359
96	-0.493446	-0.917726	-1.72927	0.7322	1.07491	-0.865976	1.82811	2.67126	-1.88782	-0.501591	0.585181	4.78441	1.97136	-1.97519	0.497408	2.37612
96.5	-0.47925	-0.830906	-1.73615	0.710947	1.28486	-0.906301	1.83453	2.57471	-2.01563	-0.428888	0.57095	4.87629	1.97762	-1.97675	0.526072	2.34533
97	-0.435903	-0.695073	-1.61539	0.739859	1.36746	-1.02835	1.78898	2.5393	-2.18915	-0.418652	0.568564	4.7194	1.93328	-1.98926	0.448392	2.35234
97.5	-0.502873	-0.62702	-1.57264	0.735563	1.31829	-1.02352	1.95119	2.57684	-2.13663	-0.527386	0.593975	4.61174	1.84844	-2.03621	0.411864	2.49779
98	-0.702912	-0.399028	-1.61149	0.677155	1.10246	-1.20939	2.08919	2.50649	-2.12875	-0.720116	0.453129	4.56654	1.93585	-2.20448	0.404426	2.46438
98.5	-0.865921	-0.218674	-1.5669	0.527182	0.810145	-1.13408	2.04849	2.66483	-2.00784	-0.832309	0.490904	4.61765	1.87772	-2.09084	0.315213	2.37987
99	-0.853789	-0.23552	-1.50658	0.716053	0.645219	-1.11402	2.21181	2.41996	-1.769	-0.794393	0.390618	4.68147	1.91555	-2.31447	0.357147	2.34948
99.5	-0.779887	-0.249095	-1.50456	0.830657	0.520679	-1.17004	2.11897	2.33248	-1.62582	-0.728873	0.373393	4.69901	1.91033	-2.40637	0.205927	2.30091
100	-0.846426	-0.312871	-1.63809	0.858657	0.420637	-1.32408	2.00317	2.2494	-1.82137	-0.67548	0.286066	4.7812	1.75087	-2.47093	0.248406	2.14286
100.5	-0.860418	-0.184801	-1.66352	0.985095	0.472703	-1.43966	1.99672	2.28284	-1.50824	-0.668359	0.181594	4.84668	1.72314	-2.73018	0.193477	2.13744
101	-0.921041	-0.287433	-1.67814	1.15383	0.591477	-1.48809	1.93284	2.35931	-1.40427	-0.778353	0.0191494	4.70929	1.80727	-2.88405	0.152998	2.06
101.5	-0.910684	-0.329979	-1.77253	1.02235	0.52632	-1.51114	1.80194	2.35299	-1.43606	-0.618699	-0.157137	4.58789	1.74872	-2.93406	0.00970156	1.97308
102	-0.960924	-0.393499	-1.82604	1.09661	0.554394	-1.48768	1.69817	2.38471	-1.29242	-0.567069	-0.185801	4.65046	1.58651	-3.07921	0.0287131	1.93958
102.5	-1.089	-0.233531	-1.87795	1.09152	0.643335	-1.5036	1.63933	2.33935	-1.28569	-0.366861	-0.156943	4.49825	1.6363	-3.19927	0.138546	1.94383
103	-1.15775	0.0394371	-1.84119	1.00188	0.718693	-1.56636	1.74124	2.22657	-1.32321	-0.344231	-0.0679939	4.53119	1.57917	-3.27148	0.0792327	1.83374
103.5	-1.14523	0.432317	-1.70206	1.06174	0.665195	-1.52434	1.66481	2.2452	-1.28935	-0.173226	-0.119891	4.52075	1.54517	-3.43339	-0.134797	1.92825
104	-1.22645	0.714725	-1.83695	1.01116	0.424881	-1.45105	1.82502	2.14778	-1.19302	-0.104378	-0.205563	4.48513	1.55542	-3.32728	-0.0984009	1.89524
104.5	-1.1888	0.56008	-1.85078	0.996935	0.310195	-1.58289	1.85976	2.02953	-1.37887	0.0335697	-0.326148	4.5514	1.58882	-3.40468	-0.0244963	1.89866
105	-1.11188	0.601382	-1.76224	0.907552	0.28787	-1.69189	1.96414	2.01529	-1.5412	-0.103459	-0.233798	4.5754	1.59551	-3.44844	-0.135128	1.94691
105.5	-1.03795	0.547129	-1.65814	0.809194	0.0750692	-1.70353	1.91132	2.03436	-1.81565	-0.165161	-0.272603	4.63743	1.55707	-3.43197	-0.248844	1.95764
106	-0.918558	0.42514	-1.71581	1.00158	-0.0724148	-1.85615	1.79904	1.96473	-1.86922	-0.0486378	-0.345098	4.61527	1.54858	-3.42274	-0.292422	2.02903
106.5	-1.0121	0.225576	-1.81983	1.23441	0.041623	-1.77493	1.63955	1.95169	-1.55135	0.198503	-0.60736	4.66828	1.51787	-3.43093	-0.20336	1.91895
107	-0.917381	0.0293104	-1.79651	1.28346	0.00806456	-1.74204	1.49582	1.8285	-1.25841	0.0733417	-0.718272	4.66628	1.43329	-3.5343	-0.105874	1.98323
107.5	-0.863798	0.013192	-1.95787	1.30407	-0.108055	-1.80761	1.47292	1.75689	-1.24818	0.214176	-0.687118	4.59038	1.2083	-3.53098	0.0041777	2.03344
108	-0.86832	0.153965	-1.85899	1.34622	0.0116529	-1.81411	1.39489	1.56871	-1.35296	0.331961	-0.594422	4.60552	1.22599	-3.53429	-0.0812405	2.06143
108.5	-0.854684	0.210556	-1.79733	1.42356	0.102597	-1.89631	1.29887	1.50981	-1.42734	0.311999	-0.533266	4.69562	1.22632	-3.61583	-0.301026	2.10441
109	-0.833045	0.271897	-1.85274	1.56788	0.131793	-1.80156	1.37973	1.40442	-1.52241	0.233999	-0.542034	4.81105	1.08111	-3.67603	-0.265666	1.95005
109.5	-0.934323	0.189097	-1.78731	1.39696	0.233528	-1.86108	1.58604	1.40265	-1.44633	0.324264	-0.50235	4.87616	1.0257	-3.59752	-0.0975561	1.81907
110	-1.07649	0.259649	-1.79973	1.32536	0.156852	-2.01885	1.66045	1.24816	-1.18684	0.531728	-0.658293	4.78479	0.974424	-3.5626	0.0289994	1.80771
110.5	-0.964505	0.517492	-1.82475	1.24559	0.169925	-2.03271	1.62494	1.19693	-1.00032	0.581285	-0.772419	4.73781	0.915602	-3.65286	0.104873	1.77634
111	-0.869744	0.793962	-1.90765	1.14672	0.19888	-2.0574	1.60369	1.105	-0.921004	0.485783	-0.888258	4.76438	0.909805	-3.66545	0.104017	1.70492
111.5	-0.805296	0.943796	-1.8833	1.2044	0.206029	-2.10838	1.48059	1.05945	-0.902795	0.475912	-0.763831	4.6183	0.889508	-3.60754	0.223633	1.53163
112	-0.98112	0.987947	-1.86158	1.19247	0.166946	-2.11931	1.61103	0.917026	-1.01701	0.45338	-0.625384	4.59662	0.819293	-3.56674	0.186708	1.48762
112.5	-1.00023	0.974895	-1.84696	1.12187	0.26413	-2.31273	1.74244	0.848141	-0.800317	0.380041	-0.580769	4.61872	0.823285	-3.58244	0.120674	1.47848
113	-0.970153	1.06237	-1.80156	1.25483	0.144168	-2.4103	1.57667	1.03306	-0.789788	0.39685	-0.588916	4.45029	0.791654	-3.67026	-0.0447971	1.44356
113.5	-0.910182	0.846579	-1.75657	1.1044	0.258882	-2.35234	1.43408	1.05526	-0.978393	0.334341	-0.606107	4.46862	0.807528	-3.61601	-0.190593	1.35086
114	-0.88377	0.740592	-1.78641	0.937296	0.297332	-2.45476	1.54532	0.776354	-1.09431	0.591748	-0.7432	4.41906	0.799695	-3.59325	-0.15045	1.31627
114.5	-0.84221	0.66819	-1.79656	1.02285	0.257524	-2.41453	1.68437	0.882524	-1.09977	0.783363	-0.671106	4.22518	0.748644	-3.52789	-0.128466	1.30048
115	-0.854413	0.597029	-1.67935	0.93816	0.227939	-2.47304	1.61461	0.928055	-1.09833	0.814727	-0.622192	4.26271	0.696744	-3.60961	-0.089723	1.15265
115.5	-0.765751	0.603989	-1.65494	0.974191	0.221581	-2.48399	1.54338	0.649997	-1.02968	0.778575	-0.740315	4.21158	0.581107	-3.48448	-0.0504935	1.22903
116	-0.935407	0.510252	-1.6302	0.834771	-0.0331389	-2.44123	1.55882	0.410675	-1.2472	0.978007	-0.768357	4.05339	0.665466	-3.52253	-0.237997	1.20348
116.5	-0.913959	0.525382	-1.60303	0.885075	0.0330405	-2.40955	1.48888	0.369075	-1.45497	1.03802	-0.660646	4.06163	0.576527	-3.62167	-0.202782	1.25489
117	-0.993147	0.594859	-1.55491	1.05672	0.0554603	-2.48291	1.38186	0.509527	-1.5049	1.22215	-0.669065	3.85206	0.669882	-3.68216	-0.0779617	1.0466
117.5	-0.98949	0.743821	-1.476	0.982135	0.224064	-2.49488	1.27854	0.49129	-1.40424	1.40858	-0.588541	3.91818	0.715246	-3.51844	0.027193	1.04613
118	-0.832818	0.683531	-1.57171	1.07515	0.302907	-2.47663	1.39212	0.541025	-1.24899	1.37685	-0.55146	3.80505	0.683627	-3.62203	0.157827	0.959824
118.5	-0.771889	0.5323	-1.43239	0.891318	0.523971	-2.57156	1.5126	0.586331	-1.16869	1.40508	-0.497181	3.6562	0.690814	-3.62938	0.156631	0.922531
119	-0.760862	0.540185	-1.32885	0.977567	0.478717	-2.59624	1.47266	0.587724	-1.08683	1.28162	-0.473922	3.51565	0.742015	-3.62252	-0.00252341	0.858518
119.5	-0.759624	0.495639	-1.33615	0.960448	0.495985	-2.51066	1.51098	0.527278	-1.11983	1.11302	-0.463877	3.36227	0.70676	-3.57204	-0.0376874	0.703983
120	-0.744556	0.484273	-1.50411	1.03652	0.453167	-2.56996	1.66463	0.502352	-1.17584	1.12274	-0.396972	3.32689	0.756231	-3.6355	-0.0461445	0.617401
120.5	-0.750572	0.554509	-1.36244	1.01189	0.543214	-2.50376	1.43148	0.357388	-1.20576	1.12411	-0.304917	3.19061	0.82715	-3.52705	-0.126052	0.569914
121	-0.653695	0.412299	-1.33602	0.966711	0.61756	-2.51758	1.28266	0.305626	-1.15529	1.1316	-0.231969	3.15805	0.884543	-3.61554	-0.311215	0.479321
121.5	-0.508924	0.513493	-1.34685	0.81667	0.58879	-2.50172	1.24421	0.360465	-1.08902	1.15253	-0.343105	3.02033	0.948511	-3.58606	-0.642134	0.465275
122	-0.485429	0.548617	-1.34909	0.880713	0.622151	-2.40452	1.19926	0.384425	-0.886038	1.26222	-0.352639	3.15743	0.916058	-3.54726	-0.691244	0.384845
122.5	-0.522331	0.558911	-1.35861	0.89637	0.828254	-2.31743	1.19497	0.423849	-0.66603	1.11451	-0.320788	3.00647	0.956091	-3.47979	-0.451052	0.262829
123	-0.340443	0.506075	-1.4086	0.854419	0.972848	-2.27181	1.28998	0.400987	-0.789655	1.2807	-0.341042	2.89848	0.912253	-3.29309	-0.291698	0.206527
123.5	-0.327322	0.682068	-1.34279	0.949767	1.05341	-2.2834	1.22807	0.381097	-0.925013	1.37853	-0.318391	2.8029	0.904084	-3.35246	-0.601806	0.35609
124	-0.343364	0.765748	-1.25379	0.958262	0.880127	-2.31934	1.25442	0.235946	-0.800293	1.31684	-0.214669	2.77919	1.04895	-3.32962	-0.91076	0.336916
124.5	-0.395	0.820867	-1.11339	0.974003	0.794301	-2.27858	1.15599	0.120338	-0.46352	1.17237	-0.291445	2.71802	1.14176	-3.31594	-0.903108	0.302971
125	-0.386744	0.940595	-1.13525	0.826945	0.833625	-2.31416	1.04718	0.0963222	-0.12555	1.16777	-0.184265	2.71902	1.19487	-3.33648	-0.930231	0.226024
125.5	-0.131903	1.03081	-1.03972	0.731596	0.824711	-2.21123	1.10916	0.0830444	-0.161805	1.22701	-0.0223877	2.6002	1.14833	-3.37887	-0.989676	0.152971
126	-0.0799899	0.859572	-1.09516	0.945517	0.869993	-2.26151	1.10879	0.283368	-0.172989	1.24935	0.0371712	2.59222	1.18068	-3.33671	-0.909254	0.102209
126.5	-0.0244139	0.763959	-1.09614	1.22466	0.903986	-2.22493	1.09466	0.413543	-0.0852965	1.21793	0.104883	2.59062	1.04651	-3.24036	-0.889557	0.148998
127	0.0312725	0.51173	-0.957208	1.2706	1.16935	-2.2356	1.07189	0.206018	-0.0181378	1.0415	0.309186	2.52661	0.976643	-3.24505	-0.923643	0.373029
127.5	0.0528916	0.555626	-0.863613	1.1502	1.33282	-2.31413	0.89733	0.274191	-0.0962863	0.963859	0.386901	2.46006	1.09223	-3.31701	-0.845818	0.366286
128	0.140799	0.468699	-0.882683	0.953991	1.27563	-2.18412	0.740393	0.156157	-0.249312	1.06526	0.390266	2.50188	1.08899	-3.31167	-0.788019	0.253157
128.5	0.125523	0.580663	-0.856352	0.905841	1.02291	-2.03723	0.660114	0.138015	-0.393749	1.14013	0.452001	2.5786	1.04288	-3.22923	-0.730975	0.258731
129	0.113126	0.669101	-0.912797	0.960195	1.14283	-2.01289	0.595356	0.219242	-0.261863	1.09411	0.657292	2.45619	1.22327	-3.13365	-0.987798	0.198468
129.5	0.0939451	0.869907	-0.848875	1.18189	1.16873	-1.9576	0.70956	0.224823	-0.180377	1.0452	0.596252	2.436	1.33417	-3.07042	-0.946047	0.159762
130	0.206499	1.16465	-0.744107	1.32873	1.15878	-1.91502	0.812422	0.0668087	-0.240234	1.13577	0.492264	2.35304	1.27774	-2.97181	-1.03979	0.0924474
130.5	0.190117	1.07208	-0.914417	1.26379	1.01591	-1.88345	1.04181	0.170781	-0.097791	1.12808	0.455079	2.23263	1.23257	-2.90826	-0.95422	0.073689
131	0.158538	1.14158	-0.875247	1.12439	0.814768	-1.72939	1.13046	0.137104	-0.102396	1.13575	0.443113	2.1963	1.26767	-2.91321	-1.06667	0.0141077
131.5	0.270631	1.02391	-0.611061	1.03986	0.841387	-1.79537	1.1806	-0.0236064	0.13062	0.96512	0.526565	2.14224	1.2096	-2.82801	-0.868795	0.0366512
132	0.27963	0.834715	-0.512752	1.09766	0.862029	-1.83785	1.11275	0.0737502	0.175183	0.832558	0.472313	1.91907	1.32869	-2.77904	-0.789186	0.101914
132.5	0.340957	0.622477	-0.566858	1.06691	1.02032	-1.74324	0.868531	0.107192	0.241889	0.698406	0.397832	1.81337	1.26969	-2.79608	-0.787495	0.181225
133	0.497914	0.339179	-0.596961	1.00309	1.03772	-1.74188	0.703326	0.101871	0.337017	0.569529	0.415252	1.7988	1.22993	-2.64778	-0.848535	0.129409
133.5	0.562686	0.0880474	-0.657296	1.0118	1.13791	-1.77751	0.724405	0.232098	0.210566	0.537787	0.287581	1.83016	1.24854	-2.57072	-0.759149	0.0411755
134	0.574752	0.0106909	-0.669725	1.06889	1.19309	-1.76104	0.589847	0.242879	0.21604	0.589561	0.348062	1.84415	1.18335	-2.62139	-0.707912	0.0351925
134.5	0.63487	0.0691508	-0.523686	1.04882	1.29674	-1.80908	0.549652	0.399759	0.225017	0.711791	0.520507	1.86143	1.13037	-2.51519	-0.69183	0.0832061
135	0.560402	0.0938497	-0.527608	1.03973	1.28366	-1.65497	0.448508	0.455161	0.181306	0.939529	0.651845	1.73305	1.10412	-2.48402	-0.666703	0.172137
135.5	0.648938	-0.0265776	-0.518535	1.24414	1.35128	-1.7037	0.295516	0.457985	0.130201	0.900228	0.757652	1.63211	1.13728	-2.49665	-0.923038	0.13941
136	0.647455	0.0629089	-0.589066	1.09952	1.34218	-1.6068	0.153811	0.384865	0.296851	0.77224	0.985614	1.52173	0.995729	-2.50142	-1.10913	0.182621
136.5	0.663617	0.0391585	-0.482222	0.973841	1.27636	-1.54275	0.117935	0.392274	0.527518	0.405327	1.12918	1.54197	1.01113	-2.57693	-0.992462	0.174409
137	0.733645	0.124015	-0.437527	1.03845	1.3577	-1.57578	0.02366	0.404382	0.533658	0.290014	1.23913	1.35179	1.08887	-2.5685	-0.876881	0.239443
137.5	0.681868	0.119781	-0.487552	1.00695	1.27411	-1.51366	0.066813	0.4666	0.642207	0.136975	1.39459	1.31489	1.12484	-2.47612	-0.865981	0.273171
138	0.693821	0.189671	-0.457423	1.06894	1.05895	-1.34522	0.190674	0.479367	0.659532	-0.00193423	1.39849	1.25678	1.10208	-2.45503	-1.0394	0.299465
138.5	0.784883	0.278618	-0.372238	0.958639	1.04686	-1.33167	0.321741	0.448337	0.52696	-0.326405	1.40882	1.23461	1.14812	-2.42152	-0.92818	0.297827
139	0.904372	0.252921	-0.45162	0.965294	1.09797	-1.35234	0.223071	0.452684	0.62986	-0.326771	1.52422	1.11661	1.04274	-2.30645	-0.889695	0.253189
139.5	0.853715	0.173272	-0.407481	0.943414	1.21103	-1.19234	0.159046	0.556566	0.896281	-0.205725	1.47079	0.942321	0.905286	-2.35327	-0.99549	0.268948
140	0.759886	0.357195	-0.515275	0.960669	1.222	-1.15555	0.0343082	0.461455	1.0669	0.0170044	1.46416	0.827379	0.882769	-2.3343	-0.973047	0.23619
140.5	0.813835	0.356356	-0.571579	0.914859	1.18767	-1.16275	-0.232103	0.461364	1.16759	0.171483	1.60018	0.794516	0.936652	-2.25817	-1.0731	0.20663
141	0.975597	0.478649	-0.496572	0.896555	1.14797	-1.17847	-0.381662	0.442311	0.961164	0.0412375	1.60872	0.811226	0.936787	-2.31332	-1.12095	-0.0027234
141.5	1.05692	0.530042	-0.422758	0.8476	1.22209	-1.14496	-0.447035	0.383466	0.971033	-0.0523713	1.5822	0.674563	0.951403	-2.32272	-1.12587	-0.1739
142	1.14275	0.422493	-0.369569	0.801245	1.26305	-1.16373	-0.351608	0.324221	0.981059	-0.136856	1.78725	0.69664	0.842814	-2.25598	-0.947122	-0.0314608
142.5	1.21867	0.485668	-0.490258	0.698167	1.26234	-1.05579	-0.424707	0.244784	1.03904	-0.0732097	1.73329	0.64966	0.737204	-2.15575	-0.906023	-0.0740302
143	1.30536	0.443087	-0.508156	0.802717	1.39297	-0.896532	-0.429283	0.205194	1.28827	-0.232871	1.70577	0.611037	0.748218	-2.21689	-0.86059	-0.114419
143.5	1.3475	0.521209	-0.570992	0.90467	1.34779	-0.807992	-0.415341	0.365647	1.48014	-0.0995925	1.7131	0.470535	0.660732	-2.19899	-0.773819	-0.0208539
144	1.38166	0.615695	-0.549936	0.987826	1.27621	-0.895664	-0.395334	0.48923	1.45823	-0.00370917	1.66317	0.49822	0.663729	-2.07102	-0.940479	-0.0156841
144.5	1.44476	0.783873	-0.557884	0.917865	1.29029	-0.791649	-0.411486	0.398638	1.28524	0.159782	1.62455	0.392143	0.527665	-1.99205	-1.07952	-0.136329
145	1.45426	0.781102	-0.544486	0.883096	1.27982	-0.776169	-0.263546	0.476351	1.42353	0.274414	1.65933	0.337657	0.51722	-2.0426	-1.04078	-0.205829
145.5	1.50362	0.757896	-0.471439	0.941306	1.16078	-0.838093	-0.320675	0.566356	1.47572	0.363985	1.76868	0.198416	0.494429	-2.03039	-1.07843	-0.261938
146	1.60312	0.718522	-0.549411	1.20393	1.10407	-0.934707	-0.479087	0.725611	1.47074	0.460175	1.91895	0.220939	0.437282	-1.95679	-0.868652	-0.184553
146.5	1.5718	0.560476	-0.506733	1.31964	0.985511	-0.785796	-0.642545	0.714658	1.26967	0.375354	2.0217	0.207735	0.397777	-1.93508	-0.905368	-0.234973
147	1.6689	0.530359	-0.498855	1.11777	1.08361	-0.629232	-0.667571	0.46855	1.43226	0.311248	2.21963	0.220087	0.1957	-1.952	-0.811376	-0.226001
147.5	1.7146	0.554729	-0.615529	1.07597	1.06018	-0.631391	-0.636665	0.458235	1.31225	0.368129	2.21137	0.227294	0.253199	-1.99827	-0.648576	-0.0668666
148	1.75603	0.694007	-0.483188	1.03069	0.925347	-0.582206	-0.670934	0.256961	1.45166	0.424667	2.19403	0.0732118	0.243646	-1.94558	-0.574898	0.0279316
148.5	1.8277	0.695862	-0.449817	0.845122	0.912088	-0.662185	-0.748776	0.259077	1.61606	0.439648	2.15295	0.137145	0.262841	-1.80154	-0.490143	0.000633717
149	1.91596	0.772394	-0.475049	0.793918	0.852028	-0.692733	-0.701665	0.404787	1.76379	0.420925	2.32139	0.045645	0.1631	-1.68474	-0.519114	0.0499883
149.5	1.88169	0.786983	-0.52746	0.687436	0.802152	-0.71434	-0.797854	0.374742	1.72035	0.365956	2.32239	0.0629893	-0.119473	-1.58821	-0.483711	-0.0147948
150	1.85343	0.850752	-0.399298	0.705092	0.794609	-0.618233	-0.706465	0.329668	2.00437	0.0920123	2.38401	0.123679	-0.0984453	-1.50648	-0.599216	-0.110155
150.5	1.83926	0.66142	-0.36745	0.706003	0.886821	-0.606997	-0.525487	0.383428	1.8883	-0.0455328	2.49737	-0.0723742	-0.0517396	-1.37989	-0.523994	-0.312949
151	1.97176	0.533611	-0.341938	0.841915	1.1415	-0.57999	-0.418154	0.233099	1.72273	0.0478495	2.44941	-0.119035	-0.146477	-1.28193	-0.56209	-0.184361
151.5	2.0422	0.518819	-0.371803	0.922118	1.17843	-0.559897	-0.450569	0.243081	1.60335	-0.0271778	2.50332	-0.18986	-0.260964	-1.19503	-0.580652	-0.247542
152	2.15008	0.560909	-0.344875	0.981291	1.13684	-0.631171	-0.565557	0.310877	1.43408	-0.0831579	2.50476	-0.364073	-0.316438	-1.36093	-0.459154	-0.354104
152.5	2.07104	0.868027	-0.351153	1.02895	0.984231	-0.616965	-0.613042	0.33463	1.36234	0.0595889	2.39061	-0.273426	-0.225331	-1.16988	-0.535484	-0.284753
153	2.21525	1.05773	-0.45981	1.10318	0.949987	-0.63527	-0.5678	0.367319	1.4345	0.182788	2.5241	-0.435115	-0.364927	-1.15369	-0.708479	-0.114398
153.5	2.1172	1.30813	-0.485699	0.995472	1.06871	-0.660038	-0.481714	0.285252	1.25923	0.220575	2.39231	-0.497546	-0.375692	-1.16551	-0.576931	-0.207043
154	2.10361	1.3465	-0.378725	0.940049	1.08672	-0.668579	-0.393608	0.187968	1.37145	0.265151	2.4909	-0.454653	-0.363977	-1.14081	-0.348856	-0.237667
154.5	2.2161	1.03372	-0.342089	0.748889	1.12744	-0.580763	-0.436966	0.197038	1.58408	0.215672	2.53305	-0.540074	-0.353995	-1.14307	-0.277848	-0.247219
155	2.17371	0.977221	-0.394603	0.853432	1.02916	-0.522511	-0.570165	0.206137	1.66561	0.359366	2.46037	-0.491255	-0.527628	-1.19518	-0.220973	-0.101032
155.5	2.18034	0.863407	-0.492781	0.911264	0.80616	-0.551981	-0.770657	0.179346	1.81522	0.527356	2.49415	-0.532727	-0.506103	-1.17984	-0.247378	-0.167632
156	2.30931	0.74231	-0.418355	0.958406	0.481415	-0.53712	-0.708458	0.0737721	2.03278	0.612745	2.4116	-0.508633	-0.53371	-1.08198	-0.421208	-0.197896
156.5	2.2748	0.618178	-0.377246	0.685695	0.388866	-0.624207	-0.605492	-0.0563495	2.04543	0.611574	2.3377	-0.637066	-0.670178	-1.08971	-0.247713	-0.0992538
157	2.34026	0.412873	-0.271195	0.655406	0.401929	-0.532184	-0.611264	0.0502809	1.82557	0.502846	2.2289	-0.658402	-0.571712	-1.06817	-0.158555	-0.0762389
157.5	2.3246	0.177612	-0.220855	0.636038	0.342942	-0.608504	-0.587001	-0.0273261	1.74754	0.55029	2.40783	-0.68798	-0.76226	-1.02815	-0.23518	-0.156885
158	2.47112	-0.0550166	-0.193203	0.42577	0.142179	-0.683241	-0.381215	0.0507799	1.79513	0.725513	2.28952	-0.809994	-0.845414	-1.02782	-0.240403	-0.194782
158.5	2.52572	0.0621851	-0.267155	0.251376	0.15769	-0.628132	-0.0225915	-0.0139154	1.635	0.772812	2.36052	-0.704339	-0.803262	-0.956282	-0.0860779	-0.135975
159	2.56359	0.108962	-0.0886728	0.210855	0.236859	-0.596807	0.0905185	-0.164223	1.42537	0.690574	2.29247	-0.618946	-0.74826	-0.957204	-0.0506551	-0.227271
159.5	2.46742	0.239381	-0.0454187	0.163005	0.424743	-0.738903	0.0569299	-0.162495	1.40894	0.650982	2.40955	-0.582681	-0.702881	-0.85241	-0.233468	-0.31568
160	2.46214	0.293238	-0.158995	0.127153	0.42803	-0.798904	0.0672036	-0.171298	1.52466	0.567897	2.44914	-0.57982	-0.676847	-0.981574	-0.541961	-0.373936
160.5	2.35279	0.375721	-0.219506	0.13787	0.356674	-0.858202	-0.171365	-0.156114	1.46095	0.492381	2.44842	-0.636125	-0.632268	-0.966246	-0.71019	-0.438792
161	2.26113	0.456971	-0.112386	0.106149	0.495496	-0.789654	-0.370744	-0.108535	1.46577	0.548663	2.43586	-0.630572	-0.59978	-0.844158	-0.67811	-0.459542
161.5	2.27402	0.40428	-0.0269668	0.0927666	0.418108	-0.757332	-0.420892	-0.0925125	1.38284	0.560076	2.33784	-0.583415	-0.642895	-0.756712	-0.663121	-0.527376
162	2.37468	0.483367	-0.0544422	-0.0220499	0.481762	-0.76232	-0.58094	-0.131667	1.43368	0.463796	2.31336	-0.580338	-0.733791	-0.696955	-0.642455	-0.546328
162.5	2.40058	0.421038	-0.165009	-0.0426716	0.622982	-0.754738	-0.48726	-0.119166	1.4226	0.440393	2.31064	-0.560877	-0.800914	-0.742104	-0.464186	-0.533813
163	2.35046	0.352474	-0.160313	-0.100805	0.735473	-0.709746	-0.340337	-0.163954	1.46397	0.324142	2.23049	-0.459491	-0.890858	-0.732812	-0.514953	-0.601995
163.5	2.27902	0.475164	-0.0602137	-0.0592184	0.733746	-0.756238	-0.547227	-0.0956357	1.39361	0.290387	2.30964	-0.450174	-0.829755	-0.736235	-0.525088	-0.486399
164	2.28938	0.501114	-0.057497	0.0364877	0.59179	-0.773493	-0.521005	-0.256825	1.57263	0.264416	2.10811	-0.476103	-0.720293	-0.670322	-0.588877	-0.446425
164.5	2.31499	0.306637	-0.0679269	0.17234	0.569969	-0.802717	-0.490202	-0.346105	1.42426	0.373117	2.04587	-0.559515	-0.707932	-0.537613	-0.427151	-0.431299
165	2.25611	0.250385	-0.139051	0.15886	0.589217	-0.669031	-0.510155	-0.321917	1.45927	0.253244	2.20824	-0.540618	-0.634998	-0.538852	-0.383098	-0.403962
165.5	2.21752	0.109611	-0.182817	0.0281255	0.385564	-0.665445	-0.360721	-0.323104	1.62995	0.194988	2.21109	-0.579292	-0.605576	-0.456998	-0.332119	-0.275547
166	2.38883	-0.0192138	-0.10332	0.0731908	0.396586	-0.773584	-0.273037	-0.105434	1.78333	0.168309	2.31668	-0.515878	-0.641722	-0.462037	-0.266648	-0.444305
166.5	2.48807	-0.0302733	-0.00629979	-0.0986936	0.432303	-0.598421	-0.283569	0.128704	1.75522	0.275567	2.2847	-0.439598	-0.551246	-0.474699	-0.278816	-0.356726
167	2.57324	0.015951	0.080955	-0.0637486	0.4245	-0.551318	-0.275743	-0.0294845	2.01615	0.226591	2.33571	-0.394521	-0.504496	-0.338092	-0.307646	-0.439172
167.5	2.4945	-0.0702931	-0.0129408	-0.0455828	0.479454	-0.594389	-0.336033	-0.131371	1.95012	0.271836	2.33364	-0.371517	-0.459843	-0.304716	-0.256636	-0.33409
168	2.41513	-0.0114784	-0.0541835	0.00136349	0.399831	-0.632082	-0.48009	-0.10106	2.05698	0.157812	2.45796	-0.359908	-0.375233	-0.265547	-0.296454	-0.302589
168.5	2.47162	0.130452	-0.0621229	0.063185	0.405782	-0.529713	-0.641707	-0.10983	2.14251	0.177517	2.42106	-0.316999	-0.319895	-0.337711	-0.347811	-0.281591
169	2.50706	0.25751	-0.121066	0.0125717	0.363389	-0.628884	-0.593887	-0.125608	2.42931	0.16734	2.47305	-0.209155	-0.306827	-0.286983	-0.36173	-0.321196
169.5	2.62722	0.388926	-0.147494	-0.153948	0.437915	-0.601802	-0.52385	-0.095335	2.49492	0.119201	2.37497	-0.259017	-0.385726	-0.0559279	-0.312735	-0.489037
170	2.57675	0.469022	-0.225514	-0.247864	0.486144	-0.726395	-0.559763	-0.142244	2.41838	0.100798	2.2655	-0.244875	-0.212976	-0.277382	-0.311388	-0.459177
170.5	2.50002	0.319007	-0.140563	-0.29248	0.559792	-0.591595	-0.475803	-0.162673	2.10571	0.13653	2.36736	-0.195793	-0.35054	-0.139818	-0.391318	-0.641014
171	2.60651	0.414667	-0.0314265	-0.162246	0.538868	-0.571728	-0.453381	-0.295442	1.70308	0.114091	2.25551	-0.128892	-0.270009	-0.192311	-0.489148	-0.812627
171.5	2.65851	0.3564	-0.0312163	-0.217545	0.373995	-0.530309	-0.546442	-0.353068	1.66837	0.0245669	2.25965	-0.06725	-0.212495	-0.135276	-0.378487	-0.727134
172	2.60853	0.410059	-0.0390246	-0.195339	0.379518	-0.597875	-0.524737	-0.439004	1.50316	-0.0530476	2.34536	-0.0204232	-0.193253	-0.0345227	-0.218262	-0.708865
172.5	2.6019	0.614186	0.0238447	-0.220139	0.416367	-0.570583	-0.432266	-0.447335	1.72974	-0.0231839	2.20702	-0.0224409	-0.199128	-0.0766851	-0.440658	-0.80303
173	2.54165	0.570369	0.0623021	-0.331664	0.36705	-0.649227	-0.555164	-0.341764	1.88628	-0.0648462	2.2282	-0.0406824	-0.123103	-0.110619	-0.566954	-0.766928
173.5	2.46502	0.359712	0.00214326	-0.406395	0.510869	-0.56492	-0.615896	-0.328073	1.91868	-0.103462	2.19977	0.0204107	-0.227686	-0.0670619	-0.616568	-0.973815
174	2.44631	0.192909	-0.0156928	-0.4692	0.652141	-0.58113	-0.623275	-0.356326	1.84004	-0.0863086	2.14466	0.170662	-0.140958	0.0590838	-0.671564	-0.983988
174.5	2.36087	0.310267	-0.0529795	-0.709725	0.63983	-0.528748	-0.545437	-0.329457	1.89757	0.0786407	2.14303	0.141585	-0.0119561	0.0298511	-0.524949	-0.950935
175	2.40249	0.22655	-0.073545	-0.852112	0.41402	-0.499458	-0.472449	-0.281028	2.05497	0.0411378	2.0071	0.209802	-0.0459847	-0.00416166	-0.285415	-0.936844
175.5	2.26197	0.215914	-0.19542	-0.953534	0.370683	-0.410373	-0.664863	-0.394907	1.93105	0.0734143	1.99431	0.306043	-0.0645953	0.0363752	-0.195842	-0.853423
176	2.32215	0.37491	-0.199773	-0.987829	0.450906	-0.299421	-0.797696	-0.570272	2.05097	-0.159092	1.98444	0.267119	0.0999475	0.0899821	-0.167638	-0.998471
176.5	2.35847	0.431197	-0.155632	-0.996444	0.53391	-0.356674	-1.02428	-0.769872	2.03152	-0.137522	1.85437	0.092615	0.110648	0.194683	-0.164393	-0.985831
177	2.37956	0.463632	-0.235422	-1.03579	0.626239	-0.35278	-1.13271	-0.695274	1.96151	-0.0515123	1.79092	0.0897139	0.136925	0.153514	-0.123075	-0.857458
177.5	2.30078	0.385317	-0.267561	-1.16186	0.566886	-0.378331	-1.1518	-0.533739	2.00476	0.0850892	1.82152	-0.0775285	0.0843476	0.367633	-0.0982671	-1.06823
178	2.26064	0.407438	-0.266617	-1.28679	0.566705	-0.528616	-1.13691	-0.522238	2.06299	0.143634	1.97116	-0.0178625	0.109209	0.164374	-0.198871	-1.03268
178.5	2.17834	0.606941	-0.178941	-1.22958	0.407539	-0.307976	-1.07558	-0.469128	1.87832	-0.00107816	1.89397	-0.0219842	0.145106	0.179095	-0.233674	-0.996737
179	2.14394	0.516993	-0.174845	-1.12605	0.461823	-0.248511	-0.960983	-0.500911	1.59798	-0.182897	1.87712	0.0550437	0.167457	0.196875	-0.27563	-1.08539
179.5	1.94138	0.496369	-0.408487	-1.03628	0.482633	-0.282459	-0.820175	-0.548589	1.3231	-0.43794	1.89603	0.0814812	0.192329	0.188263	-0.401736	-1.10134
180	2.10713	0.360636	-0.340257	-0.963238	0.405489	-0.114931	-0.915984	-0.525996	1.23155	-0.427656	1.81173	0.0841924	0.197383	0.259953	-0.473827	-1.15175
180.5	2.12801	0.364545	-0.340933	-1.00407	0.519795	-0.152838	-1.09231	-0.50732	1.64423	-0.29261	1.80295	0.0959927	0.184525	0.340988	-0.603207	-1.17547
181	2.06831	0.439854	-0.315852	-1.065	0.530108	-0.166246	-1.15502	-0.622235	1.82222	-0.210914	1.72193	0.106022	0.343426	0.298392	-0.516411	-1.29412
181.5	2.09164	0.421536	-0.403577	-1.06336	0.689609	-0.165882	-0.995126	-0.542927	1.80288	-0.108744	1.46031	0.140822	0.317647	0.425986	-0.379058	-1.20316
182	2.15096	0.37572	-0.42019	-1.2821	0.728299	0.0114554	-0.939928	-0.531932	1.79386	0.0498842	1.29176	0.108941	0.39018	0.392749	-0.293669	-1.19206
182.5	2.0223	0.352282	-0.39099	-1.2197	0.673542	0.00683842	-0.89929	-0.569952	1.81536	0.198633	1.21047	0.262014	0.426713	0.376909	-0.0314023	-1.17502
183	1.99386	0.346463	-0.538057	-1.17337	0.778513	0.0611996	-0.850695	-0.544809	1.75194	0.121258	1.17842	0.0492439	0.535684	0.454639	0.00144185	-1.1893
183.5	1.99559	0.248664	-0.567604	-1.08772	0.647595	0.068058	-0.805245	-0.619223	1.73018	0.0837338	1.06428	0.0142936	0.474642	0.303075	-0.0705312	-1.05334
184	2.01306	0.322947	-0.573448	-0.947499	0.718857	0.0461048	-1.02192	-0.660614	1.69465	0.0426342	1.22068	0.0804208	0.574489	0.297454	-0.12644	-1.00866
184.5	2.15737	0.150512	-0.501004	-0.94074	0.908482	0.158176	-1.11294	-0.781767	1.52792	-0.0205544	1.24066	0.0218626	0.656266	0.41018	-0.0403232	-1.0887
185	1.98044	0.0878832	-0.540936	-0.940626	0.900412	0.167494	-1.17758	-0.756771	1.63379	0.130814	1.17208	0.0952518	0.704239	0.461325	-0.0917521	-1.02506
185.5	2.09673	0.236684	-0.512076	-1.10626	0.841709	0.183196	-1.083	-0.794201	1.70003	0.243152	1.27072	0.0676803	0.744363	0.237033	-0.196606	-0.845414
186	2.06502	0.359525	-0.575701	-1.0292	0.657836	0.176495	-0.859417	-0.695034	1.56359	0.367439	1.24949	0.117479	0.75086	0.332424	-0.129717	-0.954533
186.5	2.18214	0.394766	-0.583977	-0.900821	0.618603	0.0739352	-0.895225	-0.572925	1.5015	0.369402	1.13661	0.0932063	0.762921	0.33712	-0.0028926	-0.841498
187	2.15874	0.374633	-0.629662	-1.01335	0.73589	0.193722	-0.969303	-0.621894	1.41664	0.447749	1.23094	0.100703	0.665725	0.349466	-0.0228801	-0.832587
187.5	2.06018	0.467276	-0.62518	-1.02554	0.925437	0.263824	-1.07895	-0.828055	1.535	0.42442	1.25578	0.00755301	0.649146	0.365836	0.0453364	-0.666075
188	1.92903	0.507547	-0.695851	-0.978816	0.986455	0.20479	-1.04732	-0.889563	1.80029	0.448563	1.25007	0.0294949	0.64887	0.378069	0.182042	-0.794935
188.5	1.92124	0.67871	-0.684227	-0.929829	0.866899	0.262917	-0.881049	-0.95395	1.84555	0.425964	1.28437	0.0632065	0.702899	0.356933	0.115035	-0.824207
189	1.82632	0.656908	-0.699606	-1.076	0.808516	0.44074	-0.64132	-1.04162	1.72047	0.444138	1.15134	0.105227	0.662387	0.304673	-0.047538	-0.83606
189.5	1.83341	0.492677	-0.809555	-1.05809	0.561065	0.330687	-0.497371	-0.911848	1.50361	0.37337	1.0904	0.0791771	0.670081	0.399214	-0.195834	-0.903875
190	1.88975	0.491034	-0.707934	-0.863365	0.494368	0.391761	-0.471208	-1.08179	1.38224	0.346649	1.02445	0.191027	0.586956	0.499586	-0.208112	-0.896602
190.5	1.88426	0.272655	-0.683133	-0.88779	0.66428	0.397206	-0.236186	-1.12563	1.43704	0.19536	1.05276	0.139042	0.660439	0.534978	-0.133818	-1.00559
191	1.77693	0.28158	-0.857102	-0.712844	0.709716	0.391101	-0.223889	-1.02884	1.3906	0.132204	1.03364	0.189664	0.670904	0.665881	-0.0454965	-1.03186
191.5	1.87317	0.288852	-0.839578	-0.659766	0.61458	0.376881	-0.229776	-1.04522	1.39424	0.177051	1.05557	0.211837	0.676013	0.727721	-0.149778	-1.04588
192	1.91621	0.238606	-0.820339	-0.636158	0.55284	0.416618	-0.0908144	-0.947846	1.40316	0.217	1.00599	0.277196	0.698927	0.663355	0.0116802	-1.04209
192.5	1.83405	0.0638779	-0.709936	-0.586276	0.460227	0.391616	-0.129301	-1.05082	1.52977	0.301361	0.980169	0.226005	0.709058	0.599494	0.216626	-0.884213
193	1.71265	0.114795	-0.672548	-0.67328	0.542355	0.378407	-0.107083	-0.941388	1.67739	0.546064	0.999043	0.260421	0.74357	0.578459	0.425058	-0.983485
193.5	1.65581	0.206945	-0.642606	-0.594634	0.621131	0.333377	-0.058095	-0.932924	1.60917	0.619471	0.890888	0.230547	0.795756	0.566296	0.374384	-0.900116
194	1.45142	0.232685	-0.721136	-0.66723	0.722124	0.28938	-0.279351	-0.969941	1.42963	0.461577	0.817663	0.11465	0.774444	0.546909	0.449475	-0.865498
194.5	1.50053	0.30053	-0.700993	-0.800537	0.777743	0.422271	-0.244307	-0.77139	1.50965	0.347434	0.711821	0.174003	0.66484	0.474341	0.257488	-0.888291
195	1.56809	0.262935	-0.718449	-0.752032	0.721983	0.436615	-0.228219	-0.829037	1.70618	0.434499	0.798035	0.205403	0.689084	0.38191	0.25491	-0.854416
195.5	1.5368	0.326964	-0.804457	-0.59516	0.666238	0.575411	-0.247231	-0.927153	1.73089	0.619912	0.814737	0.174522	0.57936	0.311136	0.229994	-0.911287
196	1.41361	0.280629	-0.945647	-0.685177	0.557417	0.632123	-0.434616	-0.994349	1.85124	0.738697	1.03	0.207747	0.602678	0.323227	0.0618066	-0.845055
196.5	1.3743	0.094414	-0.911971	-0.791181	0.558777	0.572981	-0.423323	-1.02353	1.69624	0.626539	1.13806	0.10539	0.623835	0.308245	0.115089	-0.812173
197	1.37732	0.0229131	-0.851243	-0.813153	0.391853	0.609081	-0.625039	-1.10995	1.35238	0.800137	1.1251	-0.0252106	0.642876	0.443548	0.218825	-0.92029
197.5	1.34836	-0.00839912	-0.867044	-0.792129	0.41316	0.57066	-0.661051	-1.01902	1.40399	0.767279	0.988351	-0.120275	0.712726	0.278692	0.283289	-0.839224
198	1.28384	0.162693	-0.839585	-0.684882	0.472659	0.508899	-0.557121	-0.871918	1.25784	0.642796	0.958896	-0.107161	0.6397	0.14381	0.494495	-0.815893
198.5	1.29643	0.168643	-0.698451	-0.824274	0.531155	0.547157	-0.696828	-0.890144	1.05988	0.639225	0.925134	-0.128839	0.79813	0.174988	0.750395	-0.802425
199	1.34242	0.0247339	-0.756104	-0.901692	0.432398	0.513132	-0.853891	-0.978231	1.09381	0.714457	0.985126	-0.117039	0.66669	0.14526	0.844427	-0.825739
199.5	1.31799	0.107588	-0.855734	-0.632069	0.44051	0.550436	-0.764816	-1.02024	1.12567	0.923701	1.0714	-0.215104	0.741555	0.15763	0.586277	-0.823147
200	1.25903	0.0343968	-1.03313	-0.650234	0.494094	0.557563	-0.570838	-0.975503	1.19931	0.869483	1.06593	-0.16356	0.539344	0.0138277	0.571492	-0.848534
200.5	1.27589	0.15039	-0.959145	-0.783249	0.440219	0.472105	-0.70086	-1.01639	1.4288	0.952645	1.04028	-0.242846	0.540965	-0.0335055	0.500303	-0.862348
201	1.0927	0.219737	-0.867986	-0.624594	0.62731	0.525874	-0.724212	-0.99365	1.45868	1.06699	0.958266	-0.160566	0.665197	0.143075	0.620226	-0.924497
201.5	0.990815	0.262074	-0.942236	-0.571222	0.713013	0.529167	-0.640711	-0.775298	1.52959	1.00512	0.996461	-0.149915	0.692205	0.0513927	0.513405	-0.983099
202	1.0623	0.514536	-0.95583	-0.511386	0.590793	0.516118	-0.636838	-0.730686	1.50635	0.917638	0.891993	-0.137597	0.707877	0.0956908	0.510179	-0.966747
202.5	0.954953	0.566668	-1.03208	-0.344948	0.449956	0.587501	-0.636276	-0.664704	1.44531	0.839646	0.904861	-0.12254	0.654707	0.055186	0.565483	-0.87676
203	1.04864	0.896031	-0.915245	-0.254126	0.395355	0.529854	-0.658973	-0.69181	1.17382	0.746224	0.893328	-0.198717	0.594037	0.0109062	0.715212	-0.817202
203.5	0.947637	0.918371	-0.931196	-0.189055	0.402326	0.726716	-0.657349	-0.73941	1.36694	0.691004	0.923932	-0.0297344	0.634757	0.00910991	0.584784	-0.74927
204	0.952794	0.848653	-0.909913	-0.120618	0.394757	0.693799	-0.554072	-0.790114	1.41297	0.749792	0.843566	-0.0161342	0.633326	-0.02618	0.634239	-0.686862
204.5	0.847649	0.600623	-0.994672	-0.0557454	0.613853	0.578502	-0.512225	-0.975961	1.36667	0.730114	0.97285	-0.0248978	0.58844	-0.038227	0.583325	-0.620907
205	0.739135	0.446496	-0.90756	-0.0138386	0.632583	0.651331	-0.551248	-0.941178	1.08606	0.992	1.00893	0.0110812	0.615923	-0.182913	0.587818	-0.650546
205.5	0.617357	0.42059	-0.781787	-0.25584	0.708165	0.629957	-0.607563	-0.817725	0.97091	1.12201	1.0493	-0.0214305	0.696067	-0.184391	0.710352	-0.617148
206	0.505963	0.243482	-0.865407	-0.266685	0.717971	0.678437	-0.814458	-0.7631	1.17906	1.0879	1.01994	-0.0573905	0.744047	-0.155372	0.795099	-0.460689
206.5	0.544158	0.194778	-0.864963	-0.180579	0.803771	0.700578	-0.782884	-0.848829	1.23469	0.985447	0.742127	-0.0119174	0.714875	-0.225064	0.749957	-0.529562
207	0.617874	0.158032	-0.980647	0.02397	0.81533	0.711424	-0.872862	-1.03709	1.00238	0.946144	0.86064	-0.0354176	0.628327	-0.232768	0.625592	-0.497505
207.5	0.653935	0.153206	-0.959672	0.131254	0.859042	0.838264	-0.832666	-0.993128	1.00184	0.899989	0.841461	0.086526	0.653192	-0.182568	0.310136	-0.367833
208	0.674263	0.270601	-0.955531	0.31944	0.866005	0.856238	-1.00475	-1.07574	1.04449	1.08109	0.93316	0.205345	0.604391	-0.0353196	0.401076	-0.241352
208.5	0.656552	0.282988	-0.868279	0.282122	0.884631	0.774546	-1.03697	-1.07407	1.28034	1.23322	1.09213	0.238892	0.554464	-0.148953	0.318267	-0.189846
209	0.661339	0.512493	-0.937928	0.36056	0.808789	0.823318	-0.883707	-1.09185	1.55929	1.15276	1.21861	0.237809	0.546132	-0.191889	0.150421	-0.171852
209.5	0.654656	0.553819	-0.894561	0.48531	0.733175	0.710271	-0.634227	-1.06017	1.79614	1.05297	1.31398	0.364529	0.72748	-0.195742	0.110434	-0.166768
210	0.609413	0.804939	-0.831469	0.605286	0.732724	0.741838	-0.469751	-1.12454	1.80266	1.1399	1.27709	0.398139	0.552416	-0.200785	0.267712	-0.189453
210.5	0.667388	0.883069	-0.828899	0.494082	0.74398	0.766115	-0.532819	-1.01425	1.50108	1.07108	1.1912	0.391905	0.743263	-0.171481	0.298538	-0.336519
211	0.568844	0.880632	-0.764558	0.528119	0.779274	0.663399	-0.412971	-0.966832	1.55382	1.07074	1.27021	0.381684	0.838575	-0.12612	0.337498	-0.367977
211.5	0.658232	0.787306	-0.728679	0.53976	0.838591	0.63908	-0.425522	-1.02674	1.68657	0.870421	1.41973	0.537471	0.764757	-0.193722	0.419047	-0.315082
212	0.524112	0.847785	-0.847994	0.478727	0.883741	0.749733	-0.348453	-1.04976	1.61816	0.856001	1.38047	0.481166	0.685834	-0.173213	0.441472	-0.308088
212.5	0.277443	0.949869	-0.927058	0.390823	0.795726	0.638542	-0.298262	-1.02271	1.59359	0.756684	1.2974	0.468378	0.766335	-0.161367	0.389048	-0.310235
213	0.153646	1.07331	-0.85579	0.491507	0.687498	0.698492	-0.440067	-0.84609	1.59428	0.853123	1.11979	0.493962	0.765437	-0.160297	0.454279	-0.29633
213.5	0.0685774	1.20277	-0.820472	0.470649	0.59076	0.616221	-0.53237	-0.924852	1.6408	0.847715	1.12533	0.525188	0.692142	-0.223816	0.436255	-0.23405
214	0.116304	1.2156	-0.929405	0.330343	0.614697	0.671343	-0.411063	-1.03662	1.73443	0.942098	1.13096	0.442574	0.634561	-0.118891	0.451503	-0.164278
214.5	0.0365205	1.13474	-0.776834	0.122743	0.716245	0.735529	-0.212889	-0.882228	1.6881	1.11307	1.19223	0.550124	0.649071	-0.192086	0.422836	-0.151202
215	-0.00538167	0.905479	-0.854026	0.362727	0.914769	0.880043	-0.169763	-0.950865	1.517	1.12449	1.29274	0.680336	0.521004	-0.251273	0.615422	-0.0851048
215.5	-0.0472148	0.739935	-0.877306	0.481793	0.774909	0.715268	-0.120454	-1.0057	1.56605	0.849227	1.17242	0.608785	0.570289	-0.249388	0.600348	-0.116386
216	0.0466559	0.767246	-0.840816	0.527584	0.514561	0.687777	-0.0820151	-1.21647	1.61857	0.640472	0.999708	0.567019	0.610207	-0.352371	0.596525	-0.0473164
216.5	0.0264606	0.66175	-0.777186	0.334769	0.4698	0.791998	-0.114474	-1.29688	1.7088	0.640308	1.12146	0.571765	0.673149	-0.381959	0.610527	0.0509819
217	-0.164811	0.705484	-0.740424	0.225751	0.420665	0.750465	-0.125507	-1.08604	1.67566	0.735442	1.10164	0.599847	0.62754	-0.362397	0.611291	0.0205603
217.5	-0.156519	0.719345	-0.808342	0.186476	0.588583	0.858945	-0.147253	-0.942532	1.67372	0.79932	1.12463	0.58801	0.642763	-0.196965	0.619906	0.218794
218	-0.191	0.718714	-0.813313	0.203623	0.630519	0.791775	-0.060063	-0.903017	1.52595	0.693412	1.19698	0.598251	0.595226	-0.223413	0.41795	0.17212
218.5	-0.120794	0.714177	-0.945743	0.351994	0.765898	0.845466	0.0591997	-0.936874	1.36613	0.466467	1.22412	0.570261	0.569211	-0.0782124	0.454975	0.150716
219	-0.0496116	0.609336	-0.949603	0.370868	0.830991	0.823107	-0.0511403	-0.881415	1.4071	0.50557	1.26304	0.651411	0.523425	-0.129036	0.595113	0.143642
219.5	-0.175187	0.615836	-0.749596	0.373868	1.01761	0.840919	-0.0839461	-0.828414	1.41754	0.522794	1.22916	0.68106	0.537604	-0.275531	0.566492	0.214208
220	-0.0844946	0.565071	-0.85683	0.287918	1.0449	0.796552	-0.162603	-0.939758	1.37853	0.736672	1.23281	0.680512	0.473502	-0.24111	0.424007	0.158773
220.5	-0.0406247	0.716968	-0.805019	0.233634	1.05824	0.703008	-0.327179	-0.95735	1.47152	0.790417	1.20016	0.694651	0.421633	-0.20753	0.254104	0.0689163
221	0.134656	0.856731	-0.886367	0.0697479	0.948627	0.778441	-0.418671	-0.925221	1.61543	0.869004	1.17424	0.700967	0.429517	-0.15373	0.25747	-0.018721
221.5	0.0132274	0.853485	-0.690483	0.0225103	0.861702	0.95192	-0.377844	-0.801208	1.7217	0.94649	1.07331	0.928976	0.433051	-0.225187	0.239874	-0.0975162
222	-0.0167327	0.78057	-0.844798	0.00745688	0.78643	0.940899	-0.331317	-0.953834	1.69794	0.816664	1.2212	1.02982	0.429716	-0.267697	0.313532	-0.0627434
222.5	-0.0760429	0.784137	-0.849402	0.0911821	0.713267	0.89732	-0.342604	-1.03586	1.70326	0.808595	1.14573	1.0018	0.439163	-0.20745	0.4691	0.136609
223	-0.146128	0.787387	-0.892013	0.106304	0.971221	0.920999	-0.364666	-1.14672	1.68168	0.806796	1.05131	1.07321	0.448125	-0.213545	0.487269	0.0723639
223.5	-0.0595027	0.766529	-0.809146	0.10641	1.14242	0.940127	-0.221005	-1.15888	1.54323	0.922822	1.141	0.997685	0.483452	-0.296077	0.310836	0.114144
224	-0.114002	0.85155	-0.772563	0.178798	1.21299	0.956499	-0.153406	-1.28144	1.5266	0.975341	1.14184	0.965159	0.527665	-0.351733	0.203571	0.226937
224.5	-0.0873372	0.854674	-0.810948	0.220224	1.27334	0.939145	-0.222632	-1.24153	1.37486	1.02553	1.15793	1.1526	0.577295	-0.232511	0.0387672	0.250397
225	-0.0481538	0.892466	-0.743217	0.250304	1.137	0.897969	-0.460979	-1.12485	1.4761	0.938261	1.0984	1.20383	0.491415	-0.293155	-0.09038	0.239048
225.5	-0.0962766	0.972643	-0.676693	0.0759874	1.03527	0.856901	-0.64309	-1.16286	1.56088	0.761704	1.14534	1.34992	0.513316	-0.314914	-0.100785	0.278553
226	-0.138731	0.949227	-0.757239	0.0307867	1.11889	0.879575	-0.870731	-0.92337	1.52262	0.815288	1.04993	1.36143	0.454303	-0.294421	0.0242154	0.420597
226.5	-0.038302	0.687093	-0.682346	0.224668	1.10572	0.935647	-0.734179	-0.960772	1.48896	1.00472	1.20719	1.35813	0.411936	-0.46812	-0.0209093	0.517714
227	-0.0208029	0.649792	-0.692841	0.24791	1.20224	1.01151	-0.849181	-1.00846	1.62849	0.926385	1.14751	1.40007	0.261963	-0.453267	0.0471561	0.582766
227.5	-0.0316953	0.741135	-0.698848	0.324625	1.20607	1.08189	-0.852278	-1.02404	1.69243	0.891864	1.10001	1.39929	0.322306	-0.393294	0.0981358	0.665558
228	0.0552996	0.84252	-0.61467	0.498856	1.26888	1.08493	-0.94922	-1.07515	1.58381	1.00449	1.00861	1.59551	0.217195	-0.40506	0.142006	0.808526
228.5	0.0380118	0.810618	-0.599852	0.553659	1.35863	1.01383	-0.990396	-1.16948	1.52689	1.1156	1.21012	1.6077	0.307598	-0.47011	0.135716	0.833445
229	-0.0121413	0.786007	-0.741707	0.566265	1.4064	0.959978	-1.10382	-1.14497	1.46489	1.15734	1.30211	1.60964	0.41326	-0.547968	0.169461	0.733507
229.5	0.0236881	0.952381	-0.664902	0.457382	1.24326	0.973508	-0.968081	-1.12046	1.31107	1.18172	1.21857	1.68215	0.41846	-0.491223	0.244363	0.738294
230	-0.0253382	0.926216	-0.621003	0.420055	1.27494	0.992628	-0.956312	-1.00519	1.42608	1.04456	1.15866	1.70855	0.433252	-0.453398	0.390056	0.860335
230.5	0.0846405	0.69413	-0.63019	0.451618	1.33317	0.87049	-0.720276	-1.05206	1.49858	0.914483	1.25222	1.69661	0.390956	-0.488297	0.554164	0.737822
231	0.12429	0.68221	-0.711251	0.471083	1.36211	1.0393	-0.465553	-1.08794	1.70313	0.643704	1.37299	1.68098	0.446936	-0.497783	0.327324	0.758178
231.5	0.0206366	0.782881	-0.764703	0.45038	1.43441	1.12455	-0.513391	-1.21585	1.88273	0.523653	1.47073	1.71085	0.424208	-0.476659	0.210798	0.708292
232	0.14355	0.906691	-0.73502	0.504258	1.49583	1.03524	-0.490917	-1.28496	1.59055	0.43712	1.55979	1.88592	0.294715	-0.430433	0.192491	0.610428
232.5	0.215115	0.929915	-0.730948	0.399173	1.58918	0.981008	-0.468685	-1.30953	1.23999	0.421695	1.53281	1.85216	0.307782	-0.341082	0.155801	0.717185
233	0.193503	0.883284	-0.843423	0.379914	1.53213	0.999507	-0.574116	-1.14664	1.26053	0.382427	1.56285	1.83522	0.239796	-0.507063	0.315762	0.597951
233.5	0.223748	0.787948	-0.735064	0.360048	1.58401	0.977711	-0.605129	-1.13114	1.28721	0.377426	1.52264	1.8254	0.186926	-0.544199	0.168717	0.59591
234	0.191101	0.702762	-0.825003	0.37339	1.61228	0.997337	-0.634408	-1.07738	1.47692	0.353961	1.58689	1.72156	0.177653	-0.54353	0.195329	0.560671
234.5	0.0814273	0.684244	-0.794203	0.324629	1.63489	1.05489	-0.692999	-0.870902	1.68812	0.470404	1.5658	1.88328	0.116389	-0.458504	0.389485	0.653427
235	0.151121	0.625205	-0.737955	0.449982	1.69618	1.06224	-0.847296	-0.895888	1.94183	0.513053	1.52767	1.94824	0.092345	-0.546685	0.584407	0.648435
235.5	0.158514	0.381334	-0.822991	0.455876	1.75228	1.15316	-0.868954	-1.02481	1.86916	0.595091	1.55208	2.00203	0.168049	-0.580813	0.605199	0.587781
236	0.118023	0.411423	-0.708122	0.498285	1.61355	1.1214	-0.841759	-1.07778	1.88003	0.567092	1.70132	2.01217	0.162602	-0.634431	0.504008	0.647159
236.5	0.185788	0.455334	-0.675037	0.433916	1.67384	1.06613	-0.872529	-1.19891	1.83156	0.462064	1.75797	1.97865	0.201117	-0.608539	0.443719	0.757285
237	0.193073	0.435113	-0.665752	0.37258	1.80546	0.978248	-0.945952	-0.978761	1.68048	0.495933	1.80712	2.00441	0.23696	-0.511544	0.533439	0.852464
237.5	0.211857	0.384121	-0.762993	0.281607	1.88978	1.02718	-0.874058	-0.940023	1.48707	0.520151	1.8193	2.06406	0.21949	-0.47664	0.40525	0.827397
238	0.192553	0.399917	-0.709324	0.358167	1.81972	1.1439	-0.773831	-0.873971	1.29728	0.321595	1.73494	2.08606	0.27455	-0.541624	0.367268	0.808115
238.5	0.150449	0.505738	-0.663398	0.500773	1.69488	1.14649	-0.741751	-0.834025	1.21719	0.235818	1.71564	2.16355	0.240828	-0.560297	0.496915	0.94283
239	0.106778	0.57403	-0.534117	0.486101	1.6219	1.05256	-0.745788	-0.840956	1.05219	0.213421	1.64622	2.18694	0.221524	-0.58063	0.377179	0.93168
239.5	0.284862	0.791929	-0.555299	0.621688	1.6353	1.02583	-0.718495	-0.793047	0.883275	0.440314	1.67913	2.0957	0.0976836	-0.66095	0.418548	0.996849
240	0.303135	0.880059	-0.673727	0.728357	1.74428	1.15242	-0.671694	-0.917673	1.13706	0.759147	1.56816	2.15661	0.0869519	-0.72586	0.363544	0.994014
240.5	0.2741	0.944609	-0.640079	0.717068	1.86643	1.16517	-0.73939	-0.881514	1.54956	0.816652	1.6254	2.22004	0.219623	-0.754559	0.199882	0.980744
241	0.427563	1.02188	-0.595048	0.758653	1.92003	1.03439	-0.9847	-0.848034	1.77813	0.843472	1.60459	2.22474	0.154339	-0.71739	0.106915	0.900721
241.5	0.475689	0.950169	-0.65785	0.748397	1.91138	1.04744	-1.06694	-0.755673	1.8599	0.743373	1.69882	2.28561	0.296517	-0.746201	0.0321362	0.898196
242	0.399912	0.745915	-0.815645	0.767645	1.75402	1.11166	-0.894806	-0.771783	1.82079	0.744093	1.77202	2.23451	0.412069	-0.705562	-0.0183335	0.912289
242.5	0.448756	0.749353	-0.74874	0.71756	1.86843	1.11182	-0.724964	-0.843334	1.54157	0.700097	1.94115	2.39714	0.324091	-0.705523	0.140672	0.726192
243	0.527405	0.816115	-0.616972	0.715302	1.84147	1.30296	-0.64443	-0.886653	1.35173	0.510568	1.96355	2.37213	0.254478	-0.754918	0.0386385	0.687772
243.5	0.336841	0.767966	-0.57854	0.927655	2.02612	1.32227	-0.577634	-0.823645	1.47302	0.304034	2.01345	2.37077	0.20521	-0.751003	-0.0982816	0.837885
244	0.479448	0.794601	-0.587849	0.900658	2.03881	1.29564	-0.723535	-0.901388	1.63334	0.0467176	2.10879	2.44056	0.379861	-0.777311	-0.321712	0.89997
244.5	0.355548	0.92075	-0.611954	0.814826	1.96781	1.13662	-0.792449	-1.10585	1.65756	-0.0496208	2.00234	2.54552	0.442562	-0.748421	-0.402043	0.882476
245	0.523305	1.17741	-0.556671	0.732888	1.83799	1.27091	-0.675567	-1.07488	1.76836	0.0595301	1.76703	2.52357	0.530849	-0.77285	-0.285647	0.969151
245.5	0.648865	1.17048	-0.524617	0.923352	1.77711	1.28925	-0.61893	-0.783863	1.70596	0.0726826	1.7255	2.62142	0.51556	-0.686637	-0.145701	1.01419
246	0.70895	0.935952	-0.552262	1.14625	1.80486	1.18106	-0.621764	-0.769322	1.61861	0.12927	1.69656	2.75448	0.457043	-0.647759	0.0934718	1.02787
246.5	0.729031	0.99637	-0.48118	1.26951	2.0146	1.14853	-0.64411	-0.644127	1.34241	0.129737	1.63583	2.79225	0.535889	-0.589972	0.253452	1.04254
247	0.680647	1.04144	-0.513008	1.48208	2.13011	1.11298	-0.737679	-0.668915	1.40514	-0.0357288	1.803	2.8398	0.441976	-0.54284	0.00111796	1.09979
247.5	0.688746	0.974439	-0.513156	1.44466	2.07714	1.1952	-0.849023	-0.730088	1.5929	-0.0191576	1.8783	2.93506	0.31828	-0.554824	-0.0654824	1.11842
248	0.813281	0.958734	-0.609633	1.45326	2.17672	1.25867	-0.696085	-0.724376	1.80521	0.107921	2.04311	2.9315	0.416974	-0.446526	0.088502	1.16342
248.5	0.76934	0.940233	-0.746702	1.32611	2.03497	1.17985	-0.759346	-0.826306	1.76024	0.426229	2.03826	2.96152	0.339696	-0.499269	0.135631	1.25783
249	0.735728	0.947526	-0.698445	1.3261	2.06369	1.07906	-0.629358	-0.817067	1.61793	0.430332	1.82543	3.05463	0.397058	-0.467652	0.0292469	1.28403
249.5	0.77238	0.831988	-0.591237	1.39116	2.03998	1.11254	-0.475886	-0.733575	1.47446	0.455383	1.69318	2.96137	0.391392	-0.432409	-0.0445249	1.29328
250	0.743833	0.929451	-0.474134	1.56489	2.07684	1.13438	-0.261481	-0.799177	1.38854	0.431181	1.71483	3.06321	0.366368	-0.494085	-0.135484	1.10543
250.5	0.691084	0.771532	-0.546451	1.45771	2.1993	1.20103	-0.0766403	-0.749345	1.52384	0.209322	1.726	3.11765	0.412482	-0.337203	-0.0978296	1.12072
251	0.62972	0.756561	-0.568925	1.54487	2.21462	1.14985	-0.0856144	-0.805096	1.49501	0.256509	1.65404	3.03282	0.390518	-0.314266	-0.121444	1.16845
251.5	0.703056	0.895687	-0.60905	1.58161	2.22114	1.20454	-0.0798319	-0.728289	1.55922	0.246124	1.6421	2.95739	0.332603	-0.279004	-0.0922164	1.17864
252	0.682876	0.850358	-0.498802	1.4333	2.08683	1.21109	-0.170165	-0.753211	1.61192	0.296725	1.75647	2.98698	0.398995	-0.256412	0.090958	0.964951
252.5	0.90063	0.970547	-0.444476	1.55522	2.12767	1.26547	-0.194137	-0.687427	1.96351	0.324506	1.71847	3.10107	0.40884	-0.199117	0.120483	1.03861
253	0.809998	1.05941	-0.532546	1.60281	1.99267	1.14346	-0.321187	-0.601145	2.27174	0.282335	1.62701	3.10411	0.323146	-0.287493	0.171386	1.19493
253.5	0.881651	1.12423	-0.537131	1.59156	2.02415	1.22221	-0.171698	-0.612432	2.3773	0.296069	1.45116	3.12631	0.363313	-0.321817	0.111622	1.13597
254	1.03021	1.1325	-0.519932	1.51888	2.02748	1.28813	-0.0675628	-0.634845	2.231	0.253428	1.48013	3.06849	0.362191	-0.168116	0.138831	1.13033
254.5	1.05315	1.09666	-0.538795	1.48141	2.01588	1.24935	-0.143995	-0.614924	1.84967	0.275456	1.36636	3.23736	0.310328	-0.182908	0.179972	1.08396
255	1.0971	1.21039	-0.525413	1.57827	1.95726	1.27992	-0.298023	-0.556702	1.85768	0.313021	1.22195	3.19149	0.303466	-0.293277	0.17269	1.09511
255.5	1.09657	1.24484	-0.51949	1.59436	2.14838	1.2482	-0.257321	-0.675979	1.99964	0.147514	1.17539	3.26511	0.264505	-0.188023	0.260581	1.14537
256	0.993252	1.22289	-0.459581	1.46916	2.19933	1.30346	-0.340958	-0.729051	1.89844	-0.0528345	1.31636	3.27484	0.231672	-0.202892	0.234358	1.22523
256.5	0.850936	1.06114	-0.448694	1.38513	2.18085	1.26435	-0.17675	-0.743434	1.64349	-0.0715658	1.44543	3.36683	0.296324	-0.207345	0.196221	1.06847
257	0.921949	0.862027	-0.492494	1.33172	2.19913	1.12908	-0.0666436	-0.684937	1.44226	0.131739	1.41332	3.26045	0.266574	-0.259586	0.205535	1.07531
257.5	1.05108	0.731042	-0.534063	1.32574	2.19351	1.13446	-0.0291303	-0.546242	1.59935	0.366976	1.44726	3.26638	0.353845	-0.188284	0.433541	1.04403
258	1.13326	0.667206	-0.395794	1.51371	2.22878	1.19251	0.00782886	-0.543377	1.61596	0.400407	1.52713	3.33036	0.348945	-0.304324	0.459314	0.934294
258.5	1.15633	0.764445	-0.408751	1.46741	2.27067	1.15263	-0.097507	-0.392518	1.9662	0.441976	1.43574	3.21242	0.485817	-0.130127	0.548676	0.95265
259	1.254	0.888577	-0.366033	1.53734	2.17296	1.11659	-0.129384	-0.390496	2.10753	0.53446	1.4396	3.24013	0.449852	-0.0799233	0.475067	0.998979
259.5	1.12525	1.06703	-0.292861	1.59584	2.17668	1.12813	-0.00351199	-0.385525	2.02675	0.503157	1.44261	3.1384	0.448293	-0.0012188	0.353212	1.00535
260	1.13429	1.01574	-0.409773	1.41382	2.10085	1.24128	-0.0921951	-0.316557	1.81424	0.480857	1.512	3.23781	0.420861	0.0791203	0.22188	0.861627
260.5	1.23907	1.11191	-0.454004	1.35741	2.13887	1.13235	-0.0820296	-0.388519	1.7824	0.562566	1.64879	3.31676	0.392682	0.00119722	0.0577492	0.742692
261	1.27356	1.08212	-0.383626	1.21058	2.02083	1.20394	-0.185844	-0.54358	1.73981	0.580052	1.60674	3.3349	0.455563	-0.16144	0.0345797	0.683969
261.5	1.01048	0.905755	-0.477898	1.20862	1.83933	1.15206	-0.205681	-0.414075	1.83346	0.608448	1.43809	3.39899	0.482233	-0.215593	-0.0105471	0.567298
262	0.995354	0.628851	-0.459718	1.27166	1.8435	1.34166	-0.31079	-0.57084	1.86193	0.569262	1.3571	3.39564	0.471915	-0.207187	-0.0459044	0.521858
262.5	0.956909	0.536632	-0.52516	1.1825	1.82887	1.29582	-0.271482	-0.715497	1.49176	0.510349	1.35307	3.34265	0.424083	-0.240152	0.0953266	0.504247
263	1.1762	0.658448	-0.570991	1.22099	1.8188	1.31388	-0.272625	-0.798079	1.32732	0.497007	1.2136	3.25223	0.457892	-0.157085	0.225268	0.393172
263.5	1.26998	0.72484	-0.512624	1.30745	1.97943	1.40683	-0.3812	-0.733237	1.21158	0.532629	1.27124	3.29139	0.411702	-0.147318	0.205879	0.469825
264	1.26284	0.766368	-0.574874	1.34689	1.99934	1.37572	-0.269393	-0.666602	1.36417	0.561596	1.28894	3.38789	0.299106	-0.0926651	0.195778	0.501028
264.5	1.29469	0.624365	-0.514908	1.40752	2.04071	1.24295	-0.26607	-0.890121	1.48407	0.542987	1.20876	3.40715	0.319189	-0.147199	0.423412	0.51634
265	1.40023	0.794558	-0.535269	1.43856	1.99392	1.27179	-0.0645817	-0.752783	1.76795	0.452622	1.14482	3.4575	0.339098	-0.132263	0.430003	0.558842
265.5	1.43442	0.655743	-0.474178	1.31216	2.05374	1.1755	0.00425843	-0.541872	1.85399	0.467435	1.13575	3.60445	0.247375	-0.103422	0.409741	0.509711
266	1.44523	0.473475	-0.410811	1.59034	2.09109	1.1471	0.1225	-0.425648	1.77385	0.438683	1.23241	3.60831	0.362297	-0.0358903	0.421353	0.48389
266.5	1.4552	0.304006	-0.446734	1.58759	2.13627	1.20982	0.12156	-0.311918	1.85037	0.410867	1.02093	3.59048	0.410541	-0.0455319	0.689159	0.470284
267	1.42788	0.270626	-0.449339	1.66711	2.05292	1.25757	0.143483	-0.455618	1.95007	0.16022	1.10291	3.64875	0.362817	0.016356	0.693776	0.603998
267.5	1.27974	0.312529	-0.43454	1.57405	2.12279	1.26114	-0.0475567	-0.4768	2.02191	0.121027	1.16385	3.52943	0.309851	-0.0756958	0.573357	0.522505
268	1.24999	0.435032	-0.478801	1.61676	2.20331	1.25193	-0.0720469	-0.449798	2.12459	0.0245343	1.2335	3.424	0.228766	0.208226	0.515476	0.607504
268.5	1.39193	0.48132	-0.699627	1.67698	2.24928	1.26303	-0.231509	-0.446039	2.0721	0.0824319	1.44849	3.43572	0.341888	0.17553	0.478151	0.516936
269	1.41636	0.553521	-0.555595	1.59465	2.38732	1.24713	-0.240379	-0.342489	1.87755	0.277853	1.42585	3.47427	0.225237	0.134576	0.364218	0.526681
269.5	1.5201	0.643424	-0.623522	1.69239	2.51444	1.2482	-0.2946	-0.30373	1.65106	0.190284	1.31362	3.44427	0.229186	0.219734	0.218029	0.30691
270	1.49532	0.732373	-0.619646	1.66498	2.50658	1.27861	-0.273423	-0.442163	1.65156	0.155949	1.33042	3.62602	0.236594	0.138189	0.154269	0.242681
270.5	1.52022	0.756216	-0.546053	1.6419	2.54081	1.36249	-0.291058	-0.61523	1.70954	0.155773	1.37388	3.6435	0.197795	0.301871	0.270565	0.353335
271	1.36272	0.93266	-0.678211	1.50932	2.47824	1.42989	-0.312236	-0.638958	1.55089	0.331277	1.2495	3.69719	0.156797	0.294222	0.105568	0.320764
271.5	1.40369	0.856198	-0.685002	1.62789	2.43094	1.4493	-0.268775	-0.566912	1.49473	0.39424	1.18547	3.70676	0.214213	0.252639	0.195031	0.37037
272	1.46579	0.828567	-0.673772	1.54691	2.44845	1.37228	-0.144488	-0.483989	1.45879	0.334713	1.17891	3.71484	0.315205	0.213602	0.215555	0.288061
272.5	1.37912	0.742222	-0.568009	1.38179	2.53801	1.3701	-0.125641	-0.471506	1.59383	0.2427	0.910562	3.68932	0.40324	0.18697	0.21668	0.251783
273	1.45992	0.638798	-0.603733	1.42415	2.60283	1.38206	-0.140019	-0.414937	1.80672	0.341545	0.887873	3.60617	0.293829	0.150427	0.171855	0.302446
273.5	1.55515	0.637953	-0.628844	1.48864	2.55463	1.21912	-0.1986	-0.456722	1.90212	0.236671	0.948908	3.70309	0.23817	0.151731	0.244131	0.278092
274	1.51652	0.723709	-0.629456	1.25116	2.46537	1.27995	-0.229626	-0.557128	2.01566	0.400946	0.891096	3.77338	0.276435	0.326439	0.339348	0.251183
274.5	1.50439	0.951644	-0.524883	1.01107	2.37862	1.335	-0.157835	-0.53733	1.93363	0.256642	1.01151	3.854	0.307861	0.307049	0.351427	0.181141
275	1.55411	1.11504	-0.458937	0.908654	2.38168	1.2358	-0.248236	-0.502712	1.99114	0.192962	1.0106	3.87357	0.263802	0.313855	0.563829	0.221659
275.5	1.5479	1.22196	-0.605265	1.06917	2.34824	1.25707	-0.339345	-0.351652	2.10478	0.165871	0.949014	3.71708	0.231537	0.226032	0.701373	0.234379
276	1.53218	1.13402	-0.566732	0.868556	2.40334	1.28458	-0.365228	-0.535204	2.11196	0.181882	0.921243	3.64843	0.303161	0.25853	0.514054	0.231113
276.5	1.53719	1.03222	-0.542108	0.867474	2.24719	1.23843	-0.349295	-0.581522	2.1308	0.163379	1.09844	3.72188	0.271761	0.256004	0.511002	0.278025
277	1.56847	0.966216	-0.563868	0.87581	2.33695	1.19234	-0.320012	-0.538031	2.16983	0.269201	1.13045	3.68409	0.236518	0.342999	0.53039	0.283364
277.5	1.38023	0.85319	-0.461333	0.891564	2.33529	1.18949	-0.257777	-0.595246	2.18034	0.24022	0.997157	3.76657	0.141645	0.270006	0.172908	0.273451
278	1.37696	0.706303	-0.587898	0.926021	2.42769	1.11883	0.0166002	-0.612808	2.03828	0.175679	0.922766	3.57543	0.177525	0.255967	0.248866	0.233102
278.5	1.44285	0.550225	-0.487792	0.919223	2.58212	1.151	0.0191841	-0.510269	1.96295	0.0655514	0.779818	3.58623	0.212801	0.368218	0.287984	0.251952
279	1.6119	0.544285	-0.320873	0.748614	2.61545	1.19887	-0.0853589	-0.558665	1.75256	-0.00251961	0.682795	3.57077	0.136086	0.308729	0.363905	0.150791
279.5	1.49115	0.543243	-0.378074	0.656743	2.61565	1.08056	-0.187804	-0.473219	1.70981	0.0022535	0.63562	3.52199	0.278767	0.259453	0.291417	0.042674
280	1.47615	0.646484	-0.483055	0.699815	2.51145	1.00878	-0.250836	-0.493538	1.83844	0.0263466	0.618369	3.52549	0.29211	0.167048	0.406116	0.0978178
280.5	1.46603	0.756841	-0.501499	0.607165	2.45738	0.95737	-0.332622	-0.571914	1.97935	-0.0313897	0.698671	3.49422	0.323223	0.307273	0.341883	-0.0876803
281	1.51338	0.859003	-0.458426	0.660812	2.41711	1.00655	-0.495074	-0.451458	1.94364	-0.092714	0.564514	3.45677	0.335723	0.244977	0.390937	-0.195574
281.5	1.57469	0.883172	-0.483348	0.724725	2.65304	1.09797	-0.273028	-0.442645	1.66081	-0.0653383	0.650677	3.41403	0.411857	0.242828	0.516375	-0.138266
282	1.6421	0.874501	-0.451949	0.728377	2.86704	1.16242	-0.0991519	-0.474857	1.44336	-0.181593	0.535106	3.53864	0.448356	0.370822	0.437596	-0.224507
282.5	1.57217	0.697251	-0.550576	0.741082	2.71019	1.15111	0.0636765	-0.459891	1.4551	-0.333312	0.637768	3.48292	0.426039	0.196816	0.527079	-0.215476
283	1.57981	0.727233	-0.589446	0.876955	2.58741	1.22035	0.214073	-0.536601	1.5254	-0.186429	0.599411	3.48108	0.422651	0.365046	0.326697	-0.169275
283.5	1.58642	0.703472	-0.45318	0.898515	2.4392	1.23143	0.298477	-0.487178	1.71742	-0.0278959	0.656543	3.64168	0.463975	0.415933	0.264623	-0.00895959
284	1.35871	0.780299	-0.508819	0.893593	2.46876	1.28493	0.285699	-0.495523	1.88447	-0.0990384	0.572354	3.54566	0.444359	0.405627	0.22999	0.0403167
284.5	1.40553	0.665167	-0.513697	0.876646	2.42437	1.23534	0.182882	-0.640104	1.78246	-0.152736	0.409155	3.5662	0.511361	0.382859	0.187497	-0.0480585
285	1.37151	0.701963	-0.62412	0.817864	2.55862	1.2659	0.183854	-0.490734	1.84528	-0.12453	0.459133	3.53043	0.405301	0.445128	0.0912451	-0.163007
285.5	1.38734	0.618062	-0.509761	0.773491	2.6725	1.11718	0.175662	-0.251788	1.76234	-0.12543	0.586465	3.65131	0.519777	0.443359	0.112147	-0.0155114
286	1.48638	0.509133	-0.418724	0.744851	2.62197	1.00029	0.125588	-0.223844	1.67288	-0.0230928	0.600164	3.66676	0.594382	0.440437	0.153817	0.0663495
286.5	1.57666	0.407515	-0.503428	0.807683	2.61678	1.10466	0.238341	-0.0765526	1.68296	-0.0780486	0.563732	3.69717	0.607006	0.540844	0.197711	-0.0177315
287	1.6385	0.343905	-0.520103	0.749231	2.60641	1.17366	0.0881146	-0.166712	1.80924	-0.0770159	0.726318	3.65504	0.617734	0.572483	0.132888	-0.0803116
287.5	1.59764	0.462995	-0.559399	0.830449	2.4543	0.986687	0.0261132	-0.288929	1.6239	0.0278406	0.771328	3.7904	0.610994	0.697207	0.185549	-0.023401
288	1.68223	0.531576	-0.830949	0.748217	2.19084	1.11532	-0.0572678	-0.308715	1.53867	0.194359	0.885648	3.73141	0.522658	0.744205	0.114986	0.120108
288.5	1.67494	0.472904	-0.787434	0.811446	1.99921	1.2292	-0.0315159	-0.241503	1.70931	0.221803	0.930719	3.6422	0.500979	0.601512	0.18493	0.109919
289	1.51944	0.415271	-0.676938	0.893331	2.21271	1.15485	0.0382856	-0.116753	1.72605	0.32758	0.891364	3.6771	0.601769	0.621289	0.0973921	0.222051
289.5	1.37164	0.436227	-0.790529	0.964306	2.18162	1.11075	0.0684989	-0.128291	1.60728	0.269444	0.884174	3.59044	0.614032	0.624891	-0.0930155	0.181261
290	1.33661	0.557736	-0.727224	0.990796	2.33798	1.11309	0.0771497	-0.155269	1.41885	0.200082	0.932103	3.46726	0.512651	0.603795	0.0675173	0.150949
290.5	1.32371	0.692109	-0.750935	1.01781	2.42002	1.23243	0.261476	-0.151562	1.29259	0.111386	0.877045	3.28669	0.586226	0.609327	0.113127	0.085928
291	1.46616	0.686828	-0.585005	1.05237	2.47692	1.2241	0.401164	-0.0759447	1.32931	0.0420019	1.0543	3.44299	0.638825	0.671378	-0.0383536	0.0988648
291.5	1.47685	0.853772	-0.535739	0.946961	2.51522	1.23247	0.366695	-0.0490701	1.28634	0.000821676	1.00249	3.38984	0.63555	0.759384	-0.0057513	0.198502
292	1.39536	0.945003	-0.438504	0.875249	2.40626	1.27855	0.260866	-0.0768565	1.33996	0.014095	0.831177	3.55071	0.867412	0.640673	-0.135614	0.137605
292.5	1.36832	0.919145	-0.486199	0.801902	2.34893	1.18032	0.274062	0.00462172	1.47967	0.0548108	0.766842	3.54259	0.916154	0.721329	-0.246415	0.14546
293	1.26311	0.736882	-0.562169	0.737357	2.48046	1.2387	0.268729	0.0777526	1.67171	0.0563978	0.834521	3.66059	0.729732	0.638367	-0.204491	0.216864
293.5	1.30884	0.472249	-0.605595	0.705927	2.48953	1.11534	0.0721219	-0.1626	1.63003	0.00706547	0.753509	3.62829	0.836096	0.593738	3.4641e-05	0.206723
294	1.31867	0.402988	-0.548129	0.749936	2.61625	1.04207	0.0440727	-0.188329	1.56343	-0.0263958	0.80933	3.56704	0.781432	0.782837	0.275315	0.0729951
294.5	1.33743	0.31692	-0.524919	0.881799	2.59443	0.915167	-0.0975947	-0.097711	1.46565	0.0956619	0.87042	3.49207	0.864444	0.779663	0.596083	0.0595162
295	1.40474	0.316797	-0.627102	0.965514	2.42325	0.973302	-0.235335	-0.0593798	1.35314	0.135425	0.835053	3.39487	0.795361	0.86027	0.677412	0.0683607
295.5	1.41257	0.380277	-0.653192	1.01923	2.26579	1.00188	-0.189073	-0.174207	1.31406	-0.00415707	0.822673	3.29034	0.832371	0.854548	0.490183	0.0486428
296	1.2841	0.332743	-0.68698	1.09851	2.1987	0.908771	-0.110933	-0.34137	1.3432	0.00842845	0.945703	3.40385	0.837087	0.81437	0.223712	0.0604513
296.5	1.37093	0.41927	-0.669095	1.05379	1.99619	1.01702	-0.232972	-0.39767	1.48689	0.137017	1.03148	3.38705	0.814016	0.715209	0.174207	0.116019
297	1.39841	0.481367	-0.67679	0.965971	1.83236	0.96884	-0.335489	-0.177756	1.42323	0.104766	0.918272	3.25641	0.800904	0.707975	0.224191	0.0509076
297.5	1.26434	0.381521	-0.613707	1.09954	1.83577	0.962857	-0.285172	-0.00659909	1.25299	0.248647	0.914391	3.22842	0.924359	0.855976	0.187651	0.200015
298	1.30755	0.24446	-0.610029	1.08147	1.92156	1.00075	-0.222179	0.0523626	1.01117	0.249534	0.822628	3.1647	0.915487	0.746435	0.358151	0.252129
298.5	1.25935	0.0806842	-0.651177	1.05859	2.01659	1.03843	0.015389	-0.0014154	0.69568	0.198478	0.782959	3.06991	0.817395	0.781307	0.508307	0.131971
299	1.25425	0.00646338	-0.482955	1.11834	2.09127	1.10391	-0.048431	-0.0660764	0.82214	0.152538	0.596216	3.00781	0.996462	0.712433	0.603431	0.142913
299.5	1.12504	0.0288078	-0.495751	1.05017	2.02856	1.01451	-0.103724	-0.0473982	1.00485	0.0398253	0.58407	3.14541	1.05266	0.61776	0.343307	0.203264
300	1.08059	0.143111	-0.449757	0.915591	1.90078	1.01699	0.018104	-0.0160479	1.08785	0.141069	0.692614	3.0106	1.08089	0.657162	0.169901	0.041414
300.5	1.02835	0.270111	-0.655982	0.8911	1.85519	1.01571	-0.0518539	-0.0579134	1.19997	0.189195	0.608625	3.12423	1.09208	0.658876	-0.06388	0.0344786
301	1.08711	0.248392	-0.70383	0.980062	1.97643	1.01882	-0.0148165	0.00374064	1.11159	0.11725	0.603561	3.0135	1.05632	0.55991	0.0188754	-0.0304951
301.5	1.02812	0.263075	-0.750045	0.938594	1.92552	1.04162	-0.0464121	0.0850491	1.01504	0.0814707	0.528424	3.07273	1.20887	0.591049	-0.079725	-0.025465
302	0.916026	0.255648	-0.850237	0.962266	1.88829	1.02966	-0.0848468	0.0784672	0.79478	-0.0628034	0.48192	3.08633	1.20359	0.502299	-0.237202	-0.0129141
302.5	1.00253	0.22941	-0.845046	0.944934	1.70707	0.999424	-0.148914	-0.0827919	0.703602	-0.162977	0.548033	2.93253	1.0918	0.537182	-0.186303	-0.00623858
303	1.04515	0.360643	-0.761159	0.962314	1.53789	1.02683	-0.265534	-0.139513	0.635781	-0.346707	0.615754	3.00993	1.08546	0.478664	-0.235118	-0.0667648
303.5	1.07955	0.414554	-0.70945	0.859196	1.50242	0.964984	-0.217317	-0.194561	0.565094	-0.465368	0.739233	2.90912	1.0426	0.53546	-0.259122	0.0836409
304	1.1382	0.453996	-0.505252	1.07696	1.55825	0.899866	-0.224136	-0.190888	0.529929	-0.452862	0.731621	2.90757	1.00043	0.510931	-0.116339	0.0706247
304.5	1.1585	0.344474	-0.486367	1.18935	1.66473	0.821349	-0.177444	-0.312851	0.416659	-0.290665	0.677319	2.7095	0.963662	0.523603	0.160553	0.0942798
305	1.03864	0.144007	-0.540895	1.16746	1.79896	0.889174	-0.103659	-0.257483	0.653655	-0.102464	0.740248	2.76896	0.972577	0.463664	0.260355	0.057841
305.5	1.13523	0.165494	-0.479909	1.13998	1.72907	0.899487	-0.104873	-0.0282882	0.754724	-0.0236132	0.874096	2.66621	0.942429	0.415862	0.116308	0.0653779
306	1.09313	0.285454	-0.410988	1.19442	1.93066	0.924884	-0.0662067	0.134345	0.670783	-0.00382096	0.689302	2.73314	0.937535	0.420995	0.172509	0.148654
306.5	1.07032	0.547515	-0.403796	1.2753	2.00454	0.965162	0.138024	0.295316	0.787157	0.225717	0.617401	2.71643	0.986497	0.516065	0.310169	0.0606977
307	1.13069	0.578687	-0.460584	1.22879	1.86926	0.980446	0.0546828	0.202849	0.773081	0.0819358	0.597073	2.68212	1.05585	0.544593	0.45085	0.0696272
307.5	1.0441	0.572279	-0.442682	1.19165	1.78717	0.88665	0.0239895	0.0530776	0.612267	0.101309	0.559216	2.67114	1.03167	0.49452	0.430926	0.0447372
308	1.12987	0.705241	-0.383493	1.18577	1.69053	0.944989	0.0806663	0.0382594	0.590067	0.20323	0.682212	2.67335	0.963701	0.492573	0.584166	0.059503
308.5	1.234	0.620633	-0.48753	1.25168	1.56643	0.894752	0.0897407	0.064686	0.577173	0.136979	0.726743	2.59	0.806006	0.454868	0.530651	0.0290485
309	1.2013	0.667037	-0.537238	1.16973	1.70309	0.852308	0.00711897	0.0948996	0.522561	0.100586	0.725474	2.46137	0.762854	0.377179	0.483826	0.104735
309.5	1.22797	0.704124	-0.564967	1.15354	1.66633	0.732743	0.0890613	0.197343	0.306418	0.146026	0.75169	2.45167	0.811112	0.367983	0.375648	0.0625935
310	1.25242	0.636238	-0.652412	1.25266	1.53893	0.688586	0.180699	0.22175	0.196088	0.127861	0.669689	2.46747	0.970529	0.255756	0.388704	0.109184
310.5	1.22108	0.62844	-0.722917	1.31507	1.54467	0.834123	0.145014	0.158278	0.143033	0.182147	0.553	2.49552	0.916368	0.390533	0.226835	-0.0203791
311	1.07851	0.561854	-0.686742	1.32893	1.72194	0.813597	0.143572	0.06583	0.14557	-0.0133357	0.480776	2.49284	0.841151	0.331486	0.228891	0.00899416
311.5	0.964096	0.513959	-0.665056	1.23352	1.67872	0.72605	0.129054	-0.0497251	0.265389	0.0695175	0.582056	2.54913	0.84179	0.172451	0.132829	-0.12883
312	0.856483	0.492138	-0.629463	1.16363	1.64824	0.746604	0.299942	0.0356558	0.479585	-0.0532537	0.559349	2.46135	0.830264	0.219196	0.137198	-0.0615504
312.5	0.854084	0.408634	-0.586298	1.11757	1.55647	0.590423	0.305936	0.0874097	0.655058	-0.188162	0.551348	2.38149	0.84704	0.315495	0.0587191	-0.11729
313	0.865412	0.374398	-0.609512	1.09029	1.50903	0.527042	0.166532	0.0642911	0.908373	-0.324111	0.535059	2.29433	0.733851	0.23472	-0.0287736	-0.0445652
313.5	0.942648	0.293453	-0.573084	1.0028	1.59161	0.47666	-0.102561	0.132007	0.854033	-0.17288	0.585163	2.22921	0.669061	0.224701	-0.00516199	-0.113252
314	0.903301	0.333441	-0.532941	1.07542	1.65126	0.492634	-0.202635	0.147164	0.67333	0.00152012	0.624865	2.23732	0.606353	0.168735	0.00422211	-0.196167
314.5	0.872647	0.424514	-0.562875	1.0486	1.53193	0.46007	-0.0564076	0.274409	0.605069	0.155343	0.737066	2.23169	0.60854	0.134633	0.0707586	-0.114927
315	1.01577	0.440978	-0.64669	1.07509	1.5087	0.382463	-0.109309	0.229579	0.793021	0.196263	0.697817	2.15481	0.539885	0.0803713	0.249154	-0.083451
315.5	0.957087	0.439645	-0.695346	1.14051	1.56194	0.378605	-0.195534	0.0553621	0.986695	0.203542	0.692272	2.17683	0.448669	0.0979888	0.357046	-0.0336539
316	0.796916	0.511459	-0.669957	0.935185	1.57164	0.415068	0.010957	0.114311	1.02673	0.0485248	0.600734	2.08892	0.434651	0.00790953	0.3202	-0.0331846
316.5	0.826159	0.464017	-0.701205	0.940426	1.39196	0.23445	-0.0323313	0.0804472	0.884506	-0.0888859	0.67214	1.96623	0.425542	0.0563612	0.259775	-0.0482354
317	0.926575	0.468862	-0.544858	0.965159	1.34984	0.243914	-0.152643	0.0563226	0.583855	-0.0662059	0.643985	1.85969	0.528508	0.0431058	0.185101	0.0976577
317.5	0.878305	0.54029	-0.556274	1.03314	1.28952	0.209675	0.0494624	0.162644	0.576915	0.0121018	0.598515	1.80722	0.608624	0.0564023	0.173165	0.0249128
318	0.751161	0.442523	-0.586258	1.00183	1.27897	0.234591	0.17521	0.31948	0.439268	0.178201	0.613701	1.70042	0.508461	-0.155717	0.095558	1.00733e-05
318.5	0.736401	0.352377	-0.541767	0.863185	1.35204	0.139223	0.0897236	0.287738	0.252575	0.249725	0.512672	1.74557	0.36504	-0.31004	0.194581	-0.0461817
319	0.779398	0.52178	-0.506008	0.849776	1.36706	0.0305372	0.0973561	0.13245	0.216027	0.0424216	0.516067	1.64988	0.330806	-0.291751	0.405356	-0.0608078
319.5	0.813632	0.676963	-0.57575	0.86104	1.30965	-0.0645347	0.109769	0.187524	0.225345	0.000259365	0.604012	1.68752	0.311637	-0.381785	0.402648	-0.149646
320	0.807124	0.792353	-0.540922	0.792046	1.34459	-0.0967313	-0.0275751	0.266802	0.316589	0.0255623	0.730817	1.59354	0.415487	-0.431852	0.441527	-0.120052
320.5	0.649131	0.835778	-0.498994	0.788976	1.31667	-0.122733	-0.164003	0.269757	0.191767	0.069399	0.612973	1.63882	0.394341	-0.274904	0.24992	-0.23259
321	0.507133	0.750453	-0.437546	0.939322	1.3114	-0.00759371	-0.214554	0.24514	0.340484	0.141789	0.536855	1.64639	0.361214	-0.468734	0.319092	-0.305032
321.5	0.514712	0.63199	-0.45316	0.897897	1.39065	-0.118557	-0.294276	0.267863	0.233987	0.0644005	0.450851	1.53523	0.368433	-0.499093	0.229741	-0.312932
322	0.502646	0.482034	-0.562633	0.828529	1.36926	-0.113971	-0.403134	0.258012	0.192732	0.158059	0.437507	1.50821	0.328817	-0.349938	0.420305	-0.29435
322.5	0.384861	0.631537	-0.571621	0.753916	1.46204	-0.0204947	-0.346054	0.386485	0.00372473	-0.0519875	0.574435	1.36673	0.384358	-0.370402	0.592077	-0.228089
323	0.460222	0.796556	-0.571492	0.764513	1.24796	-0.110349	-0.378095	0.370565	-0.029557	-0.11563	0.628916	1.45751	0.352247	-0.348131	0.542881	-0.155
323.5	0.473403	0.971289	-0.579829	0.735482	1.20271	-0.159487	-0.362875	0.377977	0.0377301	-0.0705143	0.69283	1.26219	0.352458	-0.435034	0.316056	-0.0444605
324	0.600249	0.995971	-0.608138	0.802604	1.01817	-0.151817	-0.462096	0.472867	0.0821961	-0.21388	0.582343	1.28196	0.369516	-0.529833	0.122442	-0.124333
324.5	0.66749	0.874063	-0.608526	0.858274	0.834594	-0.206703	-0.470783	0.352882	0.106956	-0.252959	0.387188	1.09514	0.326623	-0.530278	0.0860819	0.0119895
325	0.598684	0.83555	-0.540045	0.795574	0.901772	-0.274308	-0.424845	0.338474	0.137369	-0.0636628	0.426143	1.22569	0.274885	-0.519688	0.149489	-0.00130463
325.5	0.663287	0.800695	-0.521764	0.606965	1.10662	-0.22289	-0.424866	0.406201	-0.0413236	-0.026277	0.423996	1.08138	0.228164	-0.519393	-0.0759102	0.0478652
326	0.740396	0.826553	-0.533883	0.737143	1.0224	-0.328772	-0.322115	0.650071	-0.194985	-0.0911	0.404817	1.02948	0.0888236	-0.381871	-0.259591	0.0947808
326.5	0.804999	0.760295	-0.371622	0.750405	1.09479	-0.342191	-0.357208	0.572252	-0.305687	-0.17676	0.428752	0.958903	0.055936	-0.28836	-0.453497	0.0183718
327	0.695777	0.809345	-0.432623	0.777382	0.999145	-0.376463	-0.324238	0.340831	-0.309734	-0.0704744	0.596614	0.986646	0.0329955	-0.376053	-0.647155	0.162825
327.5	0.648795	0.784988	-0.389353	0.827981	0.90769	-0.33025	-0.314357	0.219256	-0.0870907	-0.0888732	0.690972	0.94247	0.0351272	-0.568202	-0.762754	0.233411
328	0.685067	0.801213	-0.399959	0.771903	0.789252	-0.213498	-0.45236	0.263269	0.0957312	0.0360142	0.696823	0.948589	0.0118885	-0.630854	-0.614967	0.181823
328.5	0.788502	0.731257	-0.471556	0.808231	0.658414	-0.270273	-0.43018	0.165876	0.0217406	0.0559802	0.459382	0.966433	0.0416212	-0.598462	-0.460058	0.148749
329	0.800363	0.697692	-0.53304	0.66673	0.707023	-0.305535	-0.427944	0.0918087	-0.140228	-0.139381	0.307702	0.978382	0.11776	-0.677383	-0.378042	0.130983
329.5	0.655861	0.562977	-0.573254	0.54969	0.709779	-0.349002	-0.403205	0.111379	-0.239956	0.0218271	0.321573	0.99276	0.015498	-0.640069	-0.350484	0.0249364
330	0.607921	0.694915	-0.522789	0.419454	0.550764	-0.380373	-0.439666	0.00732646	-0.175539	0.0597541	0.40435	0.793282	0.00858185	-0.68247	-0.322492	-0.00519723
330.5	0.664159	0.60099	-0.420951	0.539526	0.542217	-0.443388	-0.17251	0.026593	-0.249661	0.281137	0.356346	0.793799	0.0792291	-0.604461	-0.254824	-0.079139
331	0.564744	0.56799	-0.327597	0.636533	0.65767	-0.437602	-0.267549	0.157953	-0.475776	0.445225	0.393393	0.823796	0.108702	-0.641977	-0.16127	0.0334723
331.5	0.490773	0.598146	-0.302124	0.568102	0.757533	-0.425143	-0.103317	0.141103	-0.555953	0.342405	0.329891	0.758436	0.0129084	-0.660735	-0.330867	-0.0269925
332	0.388774	0.614676	-0.270622	0.541812	0.665947	-0.579232	-0.0233237	0.248797	-0.47523	0.243221	0.392855	0.679759	-0.0748287	-0.765526	-0.382164	0.0167194
332.5	0.444798	0.645708	-0.230585	0.448418	0.781577	-0.529403	-0.190831	0.309331	-0.274368	0.200562	0.233149	0.709871	-0.120271	-0.717097	-0.550585	0.0396149
333	0.523627	0.579839	-0.213801	0.437788	0.696151	-0.62241	-0.398905	0.303306	-0.0593726	0.108898	0.218597	0.708879	0.0035986	-0.707304	-0.418337	0.0502935
333.5	0.586361	0.531713	-0.244076	0.209675	0.695197	-0.671905	-0.445793	0.388936	-0.0283297	0.242537	0.196263	0.643717	-0.0155365	-0.768655	-0.441181	0.0118077
334	0.482307	0.618937	-0.317674	0.163094	0.639823	-0.712095	-0.620855	0.438594	-0.10041	0.462825	0.193972	0.786441	-0.0207007	-0.858881	-0.326271	-0.11853
334.5	0.391613	0.742051	-0.273287	0.192188	0.667374	-0.721922	-0.719983	0.466885	-0.0442754	0.483039	0.241027	0.639302	0.00505725	-0.824316	-0.30963	-0.0889554
335	0.291598	0.797405	-0.433627	0.264236	0.610368	-0.713068	-0.696199	0.329109	-0.0423827	0.308444	0.376699	0.49278	-0.0602416	-0.859989	-0.208644	-0.0532544
335.5	0.325488	0.844794	-0.515968	0.280451	0.594575	-0.516938	-0.573981	0.261109	0.0220623	-0.0142113	0.397546	0.506612	-0.0960027	-0.983754	-0.0763941	-0.0518152
336	0.276649	0.878199	-0.467706	0.150523	0.537692	-0.510765	-0.489777	0.0498238	-0.0780856	0.00897038	0.326859	0.429148	-0.104539	-0.962696	-0.236109	0.0164171
336.5	0.287952	0.919211	-0.487312	0.159686	0.342702	-0.604351	-0.416137	0.0666527	-0.229835	0.0749812	0.37113	0.2135	-0.165597	-0.902924	-0.262218	0.122863
337	0.208935	0.81599	-0.446936	0.0752249	0.366717	-0.530778	-0.381234	0.103341	-0.400843	0.196225	0.309553	0.224669	-0.182175	-0.816601	-0.322309	0.0901262
337.5	0.17249	0.603768	-0.409816	0.00207756	0.356296	-0.542688	-0.222668	0.0555457	-0.0695152	0.0831381	0.206288	0.355025	-0.10297	-0.87597	-0.289979	0.0654315
338	0.214561	0.632039	-0.448727	-0.0169488	0.332793	-0.58122	-0.127994	-0.0736745	-0.197871	0.127006	0.057012	0.428035	-0.113516	-0.984297	-0.272364	0.133411
338.5	0.212562	0.663634	-0.397007	-0.237597	0.238499	-0.568846	-0.210709	0.0741514	-0.412435	0.229639	0.0365431	0.418459	-0.0248699	-0.961384	-0.290324	-0.00947905
339	0.310765	0.554852	-0.314216	-0.238869	0.390221	-0.575766	-0.0950564	-0.0491821	-0.501219	0.362172	-0.0849481	0.316886	-0.0680243	-0.858537	-0.151626	-0.0680175
339.5	0.316863	0.447651	-0.289512	-0.179199	0.39124	-0.5264	-0.0731504	0.0117064	-0.480868	0.423237	-0.00338659	0.190738	-0.381863	-0.891474	-0.122117	-0.258171
340	0.251405	0.323108	-0.353405	-0.199675	0.245273	-0.647539	-0.21494	-0.0383494	-0.504274	0.343608	0.17727	0.230327	-0.36953	-0.93097	-0.0919002	-0.207815
340.5	0.235573	0.293571	-0.513233	-0.25786	0.368237	-0.693653	-0.333938	-0.010808	-0.379813	0.184024	0.315921	0.266208	-0.28907	-0.884328	-0.208825	-0.31927
341	0.207791	0.392264	-0.518516	-0.356048	0.396503	-0.602203	-0.484913	0.0464225	-0.29885	-0.0976727	0.338931	0.203657	-0.148757	-0.824686	-0.0701439	-0.393934
341.5	0.115413	0.418217	-0.465057	-0.397792	0.33616	-0.555573	-0.431928	-0.0544957	-0.293806	-0.211912	0.340859	0.313715	-0.103801	-0.670078	0.0167818	-0.452024
342	0.165276	0.585159	-0.440612	-0.473356	0.167932	-0.407505	-0.411653	-0.0688094	-0.179238	-0.121786	0.350019	0.249105	-0.258226	-0.711051	-0.0468055	-0.430288
342.5	0.0873508	0.403489	-0.483002	-0.455938	0.136544	-0.442323	-0.426817	-0.0850121	-0.0532093	-0.107827	0.362501	0.292453	-0.267803	-0.80945	-0.0543141	-0.429017
343	0.0678948	0.26428	-0.473018	-0.350539	0.0749412	-0.326241	-0.471939	-0.121738	-0.138055	0.0504943	0.301316	0.220095	-0.278704	-0.872969	0.0621312	-0.332236
343.5	-0.0511666	0.139718	-0.435399	-0.41172	0.0147367	-0.275783	-0.304072	-0.146304	-0.12089	0.146828	0.394397	0.163744	-0.359571	-0.857595	0.0553473	-0.398463
344	-0.279281	0.20291	-0.538819	-0.49683	0.0512886	-0.281241	-0.328447	-0.121954	-0.190144	0.270373	0.244168	0.165809	-0.343621	-0.72678	-0.0279652	-0.303314
344.5	-0.252058	0.292141	-0.425728	-0.34026	0.193258	-0.257594	-0.345574	-0.271723	-0.248527	0.0599888	0.135273	0.116294	-0.276985	-0.7217	-0.105227	-0.299438
345	-0.152695	0.397208	-0.550674	-0.361003	0.352418	-0.345997	-0.387732	-0.140014	-0.480118	0.0183929	0.204023	0.0606687	-0.390379	-0.780442	-0.221789	-0.247869
345.5	-0.00326064	0.544669	-0.477478	-0.388375	0.353716	-0.345102	-0.210813	-0.0965306	-0.381014	0.192816	0.176595	-0.0337731	-0.400891	-0.787814	-0.371269	-0.159156
346	-0.110321	0.423312	-0.449513	-0.236874	0.36305	-0.355811	-0.143721	-0.1374	-0.294721	0.266454	0.108103	0.0188835	-0.435612	-0.812301	-0.277392	-0.122076
346.5	-0.0792743	0.272546	-0.48538	-0.125034	0.222964	-0.386514	-0.13071	0.00745515	-0.141101	0.260811	0.128588	0.0349562	-0.333802	-0.705282	-0.209931	0.0112396
347	-0.0223915	0.286949	-0.444206	-0.149675	0.124178	-0.264829	-0.227335	-0.127091	-0.0853133	0.228169	0.125485	0.135889	-0.47803	-0.53161	-0.124411	0.0816243
347.5	0.10315	0.376022	-0.386656	-0.297076	0.00203358	-0.254108	-0.313804	-0.234222	-0.341738	0.0971322	0.216213	0.133062	-0.472827	-0.717984	-0.151826	0.15918
348	0.160719	0.494249	-0.484654	-0.431274	-0.0909521	-0.125092	-0.365328	-0.305632	-0.440857	0.0478158	0.218334	0.183593	-0.448241	-0.731518	-0.206872	0.0439544
348.5	0.11521	0.506149	-0.517142	-0.553391	0.0641041	-0.0703109	-0.511583	-0.350912	-0.43611	-0.0372075	0.21495	0.130741	-0.535586	-0.691071	-0.262283	0.201115
349	0.0213731	0.49716	-0.44708	-0.82234	0.0349512	-0.0160791	-0.478584	-0.49343	-0.426771	-0.0931649	0.168068	0.0487958	-0.6344	-0.638272	-0.215433	0.10973
349.5	-0.171967	0.52372	-0.388338	-0.763811	0.113334	-0.0691044	-0.603193	-0.544332	-0.484345	-0.276261	0.0530393	0.0756876	-0.653226	-0.730856	-0.13627	0.111768
350	-0.299098	0.651508	-0.393258	-0.564792	0.311711	-0.0576447	-0.696299	-0.517813	-0.449407	-0.36929	0.0107958	0.0866998	-0.67874	-0.700078	-0.0875599	0.222874
350.5	-0.222995	0.901362	-0.428343	-0.473898	0.293079	-0.0385565	-0.560214	-0.630788	-0.618837	-0.332287	-0.00335539	0.244462	-0.607477	-0.723009	-0.0723321	0.145505
351	-0.267373	0.852511	-0.492764	-0.388136	0.461873	-0.100639	-0.538445	-0.566015	-0.615296	-0.206631	0.00852597	0.17438	-0.746434	-0.679648	-0.163441	0.0457634
351.5	-0.221635	0.755306	-0.544449	-0.453668	0.548429	-0.0133475	-0.40662	-0.471159	-0.350506	-0.048032	0.124239	0.0664792	-0.707435	-0.614555	-0.211079	-0.00967979
352	-0.185099	0.622706	-0.494581	-0.555424	0.417702	-0.0346405	-0.469029	-0.472661	-0.39638	0.1721	0.0922798	0.0725726	-0.663532	-0.722242	-0.165268	-0.139152
352.5	-0.0647688	0.369552	-0.485599	-0.532708	0.232765	-0.178458	-0.603515	-0.430457	-0.325296	0.223758	0.0778579	0.158558	-0.698201	-0.654108	-0.310354	-0.198098
353	-0.167396	0.306968	-0.523017	-0.64489	0.0787747	-0.236355	-0.783864	-0.258815	-0.0423252	0.157972	0.126379	0.0570062	-0.65673	-0.695956	-0.266997	-0.150021
353.5	-0.227296	0.2496	-0.697243	-0.792772	0.155913	-0.15784	-0.875462	-0.284632	-0.0389346	0.21664	0.114889	0.0680827	-0.617926	-0.655684	-0.155613	-0.269522
354	-0.205037	0.359199	-0.708082	-0.802026	0.0419612	-0.215826	-0.919967	-0.464319	-0.0740274	0.204043	0.228101	0.133472	-0.734714	-0.605795	0.0365078	-0.270603
354.5	-0.215664	0.397495	-0.715676	-0.80832	0.14417	-0.218088	-0.656864	-0.361778	-0.407722	0.0588116	0.244277	0.0855442	-0.790764	-0.659748	0.0330575	-0.14555
355	-0.246296	0.317692	-0.762282	-0.779671	0.207397	-0.122227	-0.688242	-0.409303	-0.874426	-0.0649018	0.211201	0.104778	-0.894071	-0.658682	0.193004	-0.243904
355.5	-0.298466	0.253208	-0.775896	-0.695928	0.255014	-0.0970791	-0.655643	-0.678454	-0.871507	-0.198997	0.105938	0.0839503	-0.826967	-0.722037	0.134831	-0.268768
356	-0.380025	0.276399	-0.826324	-0.802173	0.166546	-0.0827059	-0.512272	-0.777911	-0.792524	-0.108139	0.0937784	0.120626	-0.874939	-0.754444	0.0480922	-0.112568
356.5	-0.472715	0.534577	-0.852112	-0.639699	0.14732	0.0283283	-0.465291	-0.852779	-0.74148	-0.0804177	0.122467	0.09064	-0.830868	-0.701057	-0.112945	-0.127607
357	-0.50105	0.478196	-0.667444	-0.601148	0.0438563	-0.0269025	-0.663627	-0.767962	-0.833641	0.0301882	0.111309	0.0725155	-0.74016	-0.588613	-0.286453	-0.245633
357.5	-0.62281	0.342076	-0.594152	-0.581749	-0.121321	-0.0523155	-0.517337	-0.654135	-0.920009	0.0825067	0.0929292	0.0645723	-0.67062	-0.594166	-0.388708	-0.14205
358	-0.585585	0.188819	-0.639096	-0.732473	-0.263982	-0.0423188	-0.381001	-0.677535	-0.978687	-0.0288405	-0.0589666	-0.0251967	-0.775791	-0.617122	-0.420861	-0.224807
358.5	-0.578696	0.202503	-0.698657	-0.763242	-0.390765	0.131195	-0.389448	-0.666972	-0.944646	-0.114085	-0.126744	-0.0549193	-0.700442	-0.573642	-0.543589	-0.180667
359	-0.575832	0.127822	-0.786593	-0.630969	-0.364294	-0.0538731	-0.49331	-0.747923	-0.919372	0.0208344	-0.223194	-0.0723357	-0.914711	-0.627654	-0.60435	-0.107275
359.5	-0.780101	-0.126178	-0.795023	-0.426602	-0.332416	-0.128686	-0.632533	-0.586004	-0.758302	0.0408985	-0.184168	-0.10409	-0.870634	-0.745704	-0.600903	-0.20084
360	-0.663939	-0.243158	-0.766142	-0.448323	-0.214313	-0.00428506	-0.664354	-0.570867	-0.642435	-0.143043	-0.172186	-0.238509	-0.85251	-0.81297	-0.546407	-0.337847
360.5	-0.743145	-0.27117	-0.766018	-0.575556	-0.183398	-0.02055	-0.735139	-0.717653	-0.408938	-0.0830852	-0.0554387	-0.323666	-0.966272	-0.908978	-0.568947	-0.483383
361	-0.583247	-0.305232	-0.722792	-0.752628	-0.016279	-0.0949694	-0.739152	-0.87078	-0.41334	0.010904	-0.0761771	-0.441007	-0.941851	-0.773183	-0.428276	-0.530648
361.5	-0.51433	-0.270095	-0.738189	-0.834467	0.0726463	-0.188475	-0.711451	-0.831388	-0.399732	-0.0151149	-0.114761	-0.409785	-0.915183	-0.810888	-0.501723	-0.487533
362	-0.47035	-0.118968	-0.906079	-0.791023	0.0457002	-0.168605	-0.596639	-0.740081	-0.326763	-0.0899258	-0.0934607	-0.458088	-0.895964	-0.810175	-0.475251	-0.530391
362.5	-0.462074	-0.141787	-0.914994	-0.877286	0.126501	-0.089633	-0.667435	-0.889014	-0.486838	-0.127489	-0.0887017	-0.466682	-0.97701	-0.82522	-0.358807	-0.492082
363	-0.496265	-0.169877	-0.8342	-0.8739	0.0528421	-0.0663562	-0.629192	-0.928377	-0.567835	-0.100308	-0.23631	-0.390894	-0.958487	-0.767597	-0.220158	-0.507256
363.5	-0.631587	-0.110903	-0.678264	-0.753103	-0.0170163	-0.206522	-0.40601	-0.953766	-0.879623	-0.167105	-0.236173	-0.394077	-0.905914	-0.731525	-0.268097	-0.374987
364	-0.651663	-0.0286143	-0.92319	-0.566811	-0.058238	-0.100624	-0.309332	-0.930113	-0.817616	-0.291101	-0.293562	-0.369242	-0.858764	-0.823409	-0.292467	-0.400493
364.5	-0.582584	0.0697224	-0.92852	-0.455885	-0.0810179	-0.0772532	-0.282878	-1.03052	-0.791391	-0.331023	-0.387469	-0.375524	-0.916335	-0.933851	-0.429505	-0.448029
365	-0.631265	0.226189	-0.964586	-0.492113	-0.152111	-0.0496566	-0.315518	-1.00913	-0.587586	-0.314769	-0.433199	-0.338668	-0.898395	-0.891352	-0.55595	-0.407279
365.5	-0.52612	0.287731	-0.888485	-0.470716	-0.215775	-0.210064	-0.487927	-0.974769	-0.527782	-0.20576	-0.400527	-0.350637	-0.860172	-0.794442	-0.667157	-0.381973
366	-0.659556	0.330494	-0.847117	-0.19606	-0.237682	-0.250973	-0.537207	-0.754204	-0.424698	-0.148056	-0.394777	-0.285567	-0.823367	-0.723283	-0.698432	-0.384373
366.5	-0.815171	0.176351	-0.781596	-0.224388	-0.270452	-0.429746	-0.451446	-0.66248	-0.307388	-0.234687	-0.329364	-0.316552	-0.984425	-0.644241	-0.782069	-0.423041
367	-0.820595	0.216213	-0.872123	-0.239901	-0.18978	-0.383857	-0.508182	-0.797555	-0.0278706	-0.297358	-0.210777	-0.320448	-0.85057	-0.691307	-0.948119	-0.438282
367.5	-0.864349	0.113004	-0.934118	-0.316736	-0.185984	-0.451575	-0.568692	-0.76456	-0.07888	-0.373164	-0.300937	-0.329413	-0.90299	-0.578269	-0.960014	-0.265176
368	-0.785059	-0.124435	-0.839608	-0.288337	-0.153833	-0.430597	-0.698255	-0.768842	-0.256713	-0.51644	-0.302265	-0.356803	-0.967937	-0.435291	-0.850403	-0.369674
368.5	-0.765602	-0.205282	-0.920782	-0.42233	-0.144283	-0.461882	-0.628609	-0.902424	-0.517509	-0.441011	-0.146133	-0.488326	-0.930433	-0.501998	-0.828816	-0.315944
369	-0.737034	-0.163809	-0.91078	-0.546186	-0.0880131	-0.677856	-0.576194	-0.848836	-0.501899	-0.300405	-0.0639633	-0.509045	-0.939831	-0.577735	-0.938013	-0.249388
369.5	-0.854	0.0696089	-0.877274	-0.416334	-0.0414567	-0.719722	-0.612044	-0.764329	-0.476498	-0.166241	-0.0739182	-0.418617	-0.893363	-0.590425	-0.920717	-0.252954
370	-0.95485	0.127277	-0.851399	-0.282221	-0.162673	-0.763984	-0.514731	-0.833006	-0.536137	-0.147104	0.00723824	-0.305607	-0.957734	-0.517564	-0.857588	-0.305203
370.5	-0.929964	-0.0522766	-0.820983	-0.309645	-0.278578	-0.814356	-0.476684	-0.817466	-0.780215	0.0110724	0.094624	-0.380094	-0.880682	-0.472013	-0.810641	-0.309253
371	-0.959279	-0.0762658	-0.79608	-0.421757	-0.298621	-0.803543	-0.333842	-0.881822	-0.675194	-0.0551449	0.0183326	-0.32695	-0.944449	-0.592851	-0.745259	-0.456626
371.5	-0.898537	-0.0646975	-0.688734	-0.412186	-0.327654	-0.742953	-0.320707	-0.807463	-0.576387	-0.0249223	0.110544	-0.346002	-0.964136	-0.677277	-0.710814	-0.577406
372	-1.04729	0.0968579	-0.680733	-0.406721	-0.193494	-0.784715	-0.370827	-0.915955	-0.58835	-0.215562	0.068327	-0.401361	-1.00511	-0.677511	-0.623254	-0.541763
372.5	-1.05695	0.064913	-0.738564	-0.476239	-0.107505	-0.893984	-0.374894	-0.84108	-0.582816	-0.292196	-0.0682053	-0.363803	-1.01268	-0.695822	-0.833117	-0.438514
373	-0.92752	0.00636885	-0.785178	-0.529686	-0.0791948	-0.93606	-0.606531	-0.756935	-0.518913	-0.259111	-0.126966	-0.476441	-0.991827	-0.714199	-0.784879	-0.465393
373.5	-0.979292	0.0706317	-0.912325	-0.486954	-0.112552	-0.97303	-0.771911	-0.689473	-0.549153	-0.0311777	-0.365947	-0.58021	-1.01278	-0.685151	-0.710172	-0.519206
374	-0.992523	0.099718	-0.946364	-0.338041	-0.00382706	-1.03657	-0.706697	-0.669515	-0.432695	0.093698	-0.378202	-0.677316	-1.02226	-0.746487	-0.689264	-0.568012
374.5	-0.898365	0.138301	-0.93681	-0.363252	-0.304621	-1.03382	-0.639849	-0.710416	-0.48449	0.135982	-0.378308	-0.644072	-1.10137	-0.81318	-0.585135	-0.394528
375	-0.914382	0.218671	-0.978654	-0.306266	-0.560285	-0.999944	-0.587016	-0.761845	-0.601205	-0.0910845	-0.270021	-0.720855	-1.03279	-0.808526	-0.405693	-0.498942
375.5	-1.02301	0.345103	-0.915599	-0.240912	-0.51801	-0.932691	-0.611368	-0.70543	-0.681109	-0.298467	-0.228383	-0.844046	-1.05042	-0.633347	-0.236926	-0.450214
376	-1.08267	0.303847	-0.884504	-0.352305	-0.423953	-0.717028	-0.655279	-0.730306	-0.554593	-0.348797	-0.23488	-0.846666	-1.08443	-0.633267	-0.230382	-0.436311
376.5	-1.13446	0.367895	-0.863381	-0.463835	-0.392834	-0.838342	-0.539263	-0.750882	-0.601853	-0.347784	-0.106808	-0.865216	-0.933694	-0.774573	-0.242819	-0.345616
377	-1.18238	0.190107	-0.819562	-0.620092	-0.358434	-0.927353	-0.681227	-0.643079	-0.48957	-0.336323	0.0678278	-0.957865	-0.918388	-0.792117	-0.328701	-0.30183
377.5	-1.1697	0.151492	-0.884991	-0.509204	-0.224361	-0.979608	-0.735225	-0.59839	-0.407692	-0.318247	-0.04576	-0.960117	-0.982073	-0.756119	-0.437811	-0.288814
378	-1.16929	0.291551	-0.913642	-0.541038	-0.0555406	-0.971296	-0.662665	-0.566799	-0.572315	-0.488622	-0.226104	-0.986055	-1.09881	-0.861291	-0.425592	-0.427882
378.5	-1.1953	0.476252	-0.938069	-0.664307	0.0143507	-1.01695	-0.702513	-0.580342	-0.483191	-0.490996	-0.147847	-1.08116	-0.990805	-0.893116	-0.52627	-0.462498
379	-1.17305	0.398632	-0.989207	-0.657037	0.00175363	-0.980306	-0.888294	-0.618606	-0.318281	-0.60706	-0.168797	-1.14696	-1.07051	-1.03715	-0.750239	-0.464457
379.5	-1.23427	0.458487	-0.969423	-0.647768	-0.0328058	-0.954642	-0.870491	-0.736317	-0.284133	-0.563126	-0.118583	-1.06144	-0.932784	-1.00177	-0.817263	-0.428397
380	-1.24019	0.305909	-1.10211	-0.678941	-0.129995	-0.974077	-0.900373	-0.737451	-0.292104	-0.559217	-0.0671102	-1.11776	-1.07001	-1.06455	-0.838968	-0.456769
380.5	-1.26548	0.133331	-1.09385	-0.624787	-0.0846485	-0.908066	-1.03907	-0.792656	-0.227351	-0.504005	-0.176879	-1.12379	-1.13031	-0.968332	-0.892662	-0.635549
381	-1.15569	-0.0188901	-1.12306	-0.607659	-0.179163	-0.955291	-1.0946	-0.716418	-0.314537	-0.602353	-0.294239	-1.176	-1.00241	-0.881635	-0.742348	-0.724429
381.5	-1.08802	-0.209073	-1.02454	-0.621873	-0.384855	-1.01153	-1.15942	-0.773491	-0.200788	-0.47978	-0.436809	-1.27153	-1.00421	-0.896995	-0.560476	-0.813929
382	-0.995785	-0.393049	-1.07523	-0.679581	-0.273102	-0.890753	-1.2099	-0.836077	-0.0802557	-0.213974	-0.363043	-1.22976	-0.979077	-0.726764	-0.71564	-0.847046
382.5	-1.1659	-0.433667	-1.06476	-0.695671	-0.233237	-0.852129	-1.13967	-0.947042	-0.406827	0.0178837	-0.461317	-1.19569	-0.998775	-0.766436	-0.727997	-0.883293
383	-1.27616	-0.384102	-1.07494	-0.568353	0.0218755	-0.783739	-0.962868	-1.06905	-0.779561	0.0753858	-0.554375	-1.22269	-0.961352	-0.804376	-0.925644	-0.890629
383.5	-1.19668	-0.271265	-1.09957	-0.565473	0.0741906	-0.927974	-0.968029	-0.855016	-0.98055	0.0563145	-0.525501	-1.22509	-0.745991	-0.727362	-0.862811	-0.737302
384	-1.21555	-0.0095182	-1.14177	-0.57201	0.167569	-0.929849	-0.833661	-0.78705	-1.18879	-0.0356691	-0.46084	-1.23452	-0.637759	-0.85909	-0.920418	-0.65997
384.5	-1.08815	-0.0109942	-1.14544	-0.574278	0.164049	-0.890431	-0.865701	-0.786538	-1.14672	-0.110396	-0.566633	-1.28458	-0.646526	-0.894537	-1.25702	-0.610914
385	-1.16048	0.035518	-1.14188	-0.706705	0.183333	-0.835903	-0.932449	-0.757515	-0.819694	-0.26793	-0.57936	-1.31959	-0.537629	-0.889438	-1.46971	-0.699717
385.5	-1.18607	0.241446	-1.06075	-0.808422	0.1776	-0.891007	-0.993405	-0.64136	-0.641169	-0.155941	-0.506455	-1.14446	-0.652723	-0.900599	-1.4699	-0.655011
386	-1.02632	0.297938	-1.04327	-0.67494	0.0725727	-0.962094	-0.922772	-0.418691	-0.705204	-0.397552	-0.680778	-1.23117	-0.536904	-0.949101	-1.27334	-0.691346
386.5	-0.928707	0.13983	-0.973422	-0.536089	-0.0543858	-0.965649	-0.934966	-0.350009	-0.706879	-0.519371	-0.575005	-1.08787	-0.659784	-1.05946	-0.936534	-0.701943
387	-0.915311	0.0283918	-1.03281	-0.351052	-0.0041281	-0.941298	-0.898056	-0.630543	-0.377433	-0.539153	-0.577493	-1.17277	-0.715319	-0.954356	-0.849095	-0.65238
387.5	-0.921081	-0.0138602	-1.03353	-0.293154	0.0475095	-0.799604	-0.857342	-0.766254	-0.338593	-0.456377	-0.518995	-1.17659	-0.650911	-0.913907	-0.734915	-0.553654
388	-0.969636	-0.0873141	-1.06615	-0.348787	-0.0341994	-0.814186	-0.843338	-0.871544	-0.178767	-0.346589	-0.496199	-1.05668	-0.607564	-0.850441	-0.76356	-0.600162
388.5	-1.04296	-0.34709	-1.02659	-0.307451	-0.237398	-0.763559	-0.905684	-0.907317	-0.344729	-0.273857	-0.348931	-1.09574	-0.673611	-0.912053	-0.725505	-0.461518
389	-1.01645	-0.246266	-1.06676	-0.4162	-0.30344	-0.72706	-0.959367	-0.915448	-0.478284	-0.312861	-0.425619	-1.05414	-0.669886	-0.912348	-0.795953	-0.604077
389.5	-1.05406	-0.306993	-1.08238	-0.43094	-0.111007	-0.727785	-0.958037	-0.947312	-0.396753	-0.343985	-0.344099	-1.00676	-0.628469	-0.78117	-0.824394	-0.612982
390	-1.08685	-0.131736	-1.04288	-0.322275	-0.12004	-0.71543	-0.815272	-0.794622	-0.122841	-0.351152	-0.522277	-0.913122	-0.637486	-0.866629	-0.905545	-0.653644
390.5	-1.10835	-0.0475142	-1.01414	-0.328465	-0.0867053	-0.642428	-0.776054	-0.750855	-0.271512	0.0132301	-0.657849	-0.903896	-0.5702	-0.838024	-0.55927	-0.686117
391	-1.18805	0.0480451	-0.989384	-0.4472	-0.0867295	-0.658191	-0.856361	-0.763468	-0.549539	0.00725948	-0.613897	-0.867159	-0.532858	-0.842927	-0.528961	-0.554128
391.5	-1.11498	0.355269	-0.905567	-0.557289	-0.195426	-0.570553	-0.729743	-0.767072	-0.680384	-0.096189	-0.613514	-0.987197	-0.648848	-0.778111	-0.572312	-0.647705
392	-1.08659	0.431158	-0.897012	-0.422564	-0.00269322	-0.580308	-0.680789	-0.953568	-0.785478	0.112772	-0.572089	-0.955606	-0.59974	-0.751077	-0.467148	-0.634753
392.5	-1.01415	0.380781	-0.921935	-0.47238	-0.0547093	-0.601105	-0.604198	-0.832338	-0.78006	-0.0849125	-0.631247	-0.920038	-0.551933	-0.825559	-0.517372	-0.571807
393	-0.965085	0.252571	-0.993003	-0.469695	0.0105741	-0.531675	-0.615873	-0.706832	-0.740566	-0.418721	-0.624721	-0.978836	-0.472921	-0.859029	-0.598436	-0.556542
393.5	-1.03318	0.0920945	-1.09012	-0.469587	-0.0677726	-0.565873	-0.795932	-0.736475	-0.619849	-0.591352	-0.712794	-0.979101	-0.495233	-0.820066	-0.711413	-0.691607
394	-1.11252	-0.139766	-1.06145	-0.567859	-0.324778	-0.542226	-0.709163	-0.582085	-0.424899	-0.599568	-0.545755	-0.948205	-0.525688	-0.866714	-0.601422	-0.845961
394.5	-1.08134	-0.169753	-1.04056	-0.403219	-0.418316	-0.479948	-0.673136	-0.485958	-0.285772	-0.530261	-0.465038	-0.961311	-0.55103	-0.866934	-0.508961	-0.805617
395	-1.1521	-0.266924	-1.09472	-0.183271	-0.420395	-0.546193	-0.697777	-0.579249	-0.219363	-0.311136	-0.598905	-0.814819	-0.579235	-0.773924	-0.536446	-0.88597
395.5	-1.16561	-0.338447	-1.23884	-0.083302	-0.628856	-0.546285	-0.734736	-0.772205	-0.204623	-0.250449	-0.58582	-0.932373	-0.5535	-0.861559	-0.551709	-0.851451
396	-1.20211	-0.278435	-1.19905	-0.280582	-0.470018	-0.543936	-0.796482	-0.926892	-0.253017	-0.315817	-0.486452	-0.938339	-0.333051	-0.851558	-0.804131	-0.755479
396.5	-1.19695	-0.224425	-0.983174	-0.137679	-0.350171	-0.530336	-0.749126	-0.975668	-0.499432	-0.336727	-0.411044	-0.955025	-0.346913	-1.01021	-0.714161	-0.823098
397	-1.19996	-0.366102	-1.02513	-0.246957	-0.194793	-0.495505	-0.858935	-0.890041	-0.805377	-0.348381	-0.4365	-1.03783	-0.41958	-1.04017	-0.705281	-0.790151
397.5	-1.17647	-0.355383	-1.00441	-0.232498	-0.153888	-0.580913	-0.88449	-0.935395	-0.592232	-0.379976	-0.466643	-0.932251	-0.338747	-0.886978	-0.699442	-0.764169
398	-1.09783	-0.366585	-0.998264	-0.22515	-0.0658202	-0.666459	-0.925531	-0.843721	-0.393087	-0.537793	-0.527511	-1.05435	-0.442294	-0.938527	-0.484916	-0.858419
398.5	-1.07025	-0.100389	-0.976228	-0.385603	0.0463777	-0.626601	-0.832119	-0.795185	-0.275776	-0.613236	-0.521101	-1.01343	-0.586601	-0.833101	-0.517386	-0.805108
399	-1.27712	-0.18341	-0.995949	-0.537878	-0.0287789	-0.545911	-0.725268	-0.851887	-0.445813	-0.652545	-0.570342	-0.937652	-0.54339	-0.895651	-0.478561	-0.790669
399.5	-1.16745	-0.0368535	-0.854747	-0.560475	-0.107963	-0.38285	-0.922939	-0.865912	-0.532001	-0.683902	-0.530906	-1.16967	-0.471543	-0.834877	-0.469231	-0.837609
400	-1.15337	-0.203601	-0.992441	-0.537843	-0.0983495	-0.370321	-1.04272	-0.878822	-0.554782	-0.590698	-0.619351	-1.12467	-0.423327	-0.872384	-0.547898	-0.931361
