# Supplementary material for: MEP Latencies Predict the Neuromodulatory Effect of cTBS Delivered to the Ipsilateral and Contralateral Sensorimotor Cortex
Source: PLoS One. 2015 Aug 11;10(8):e0133893. doi: 10.1371/journal.pone.0133893 (PMC4532482; doi:10.1371/journal.pone.0133893)
Supplement: S1 Dataset — MEP, SEP and TEP data were converted to .xls format from .mat format. (ZIP) [file pone.0133893.s001.zip › S1 Dataset_xlsx/TEP APPA CON T0.xlsx]

## Sheet: SEP
t [ms]	sub01	sub02	sub03	sub04	sub05	sub06	sub07	sub08	sub09	sub10	sub11	sub12	sub13	sub14	sub15	sub16
-500	1.6843	1.49911	0.461647	-1.46252	0.325132	0.894634	1.12674	1.23485	0.555967	-0.625285	0.797446	1.3319	0.163847	-0.685503	-0.517961	0.537349
-499.5	1.7161	1.50224	0.471787	-1.40652	0.306227	0.931655	1.24702	1.21891	0.624424	-0.627184	0.891957	1.3131	0.167056	-0.761656	-0.616377	0.627992
-499	1.73599	1.49529	0.492139	-1.34852	0.269762	0.969926	1.3709	1.19618	0.692634	-0.628579	0.975315	1.28795	0.17124	-0.838262	-0.726755	0.71833
-498.5	1.74247	1.47727	0.520742	-1.2901	0.216612	1.00731	1.49645	1.1675	0.760549	-0.628537	1.04485	1.26469	0.175923	-0.909906	-0.84453	0.809169
-498	1.73288	1.44857	0.557937	-1.23435	0.150314	1.03922	1.62137	1.13383	0.825507	-0.625654	1.09857	1.25139	0.181348	-0.971938	-0.966396	0.899824
-497.5	1.70527	1.41032	0.605321	-1.18567	0.0760306	1.0605	1.741	1.09673	0.882881	-0.617376	1.1353	1.25297	0.188825	-1.02239	-1.09046	0.987914
-497	1.66062	1.3636	0.662806	-1.14856	-0.000956753	1.06829	1.84865	1.05915	0.928383	-0.600516	1.15549	1.26964	0.199806	-1.06286	-1.21484	1.07037
-496.5	1.60285	1.30964	0.726262	-1.12577	-0.0758002	1.06357	1.938	1.02527	0.960742	-0.572542	1.16132	1.29788	0.214582	-1.0987	-1.33604	1.14479
-496	1.5367	1.25096	0.788246	-1.11756	-0.144487	1.05026	2.0043	0.9996	0.982126	-0.532077	1.15487	1.33274	0.231759	-1.1373	-1.44804	1.2103
-495.5	1.46622	1.19161	0.840765	-1.12229	-0.204864	1.03346	2.04413	0.985649	0.995845	-0.478534	1.13659	1.36927	0.248473	-1.18393	-1.54383	1.26761
-495	1.39481	1.13584	0.877303	-1.13671	-0.257019	1.01865	2.05565	0.984727	1.00403	-0.412215	1.10555	1.40244	0.261003	-1.23856	-1.61793	1.31817
-494.5	1.32531	1.08645	0.893227	-1.15534	-0.302775	1.01097	2.03938	0.995178	1.00707	-0.335256	1.06075	1.42708	0.265951	-1.29651	-1.6669	1.3629
-494	1.25941	1.04391	0.884887	-1.17046	-0.345187	1.01399	1.99861	1.01332	1.00444	-0.252178	1.00242	1.43853	0.262116	-1.35191	-1.68894	1.40101
-493.5	1.19759	1.00661	0.848594	-1.1735	-0.387778	1.02891	1.93918	1.03576	0.996729	-0.169015	0.932992	1.4334	0.251869	-1.40076	-1.68426	1.4299
-493	1.13943	0.972104	0.781092	-1.15723	-0.433348	1.0551	1.86903	1.06067	0.987997	-0.0919386	0.857158	1.41053	0.240399	-1.44222	-1.65507	1.44619
-492.5	1.08392	0.938718	0.680786	-1.1171	-0.483161	1.09082	1.79714	1.08672	0.985564	-0.0262775	0.780444	1.37177	0.233364	-1.47825	-1.60478	1.44704
-492	1.02975	0.906204	0.549278	-1.05151	-0.536596	1.13294	1.73178	1.11117	0.997913	0.0244695	0.707098	1.32138	0.23511	-1.51266	-1.53714	1.4311
-491.5	0.975854	0.875589	0.394224	-0.962228	-0.591135	1.17675	1.6793	1.12931	1.03279	0.0594603	0.638995	1.26366	0.248134	-1.54945	-1.45613	1.39911
-491	0.921357	0.848445	0.230679	-0.854969	-0.643047	1.2166	1.64405	1.13602	1.09493	0.0802516	0.576544	1.20126	0.272822	-1.5911	-1.36662	1.35507
-490.5	0.865873	0.825573	0.0772076	-0.738318	-0.6886	1.24727	1.62909	1.1279	1.18326	0.0894345	0.52032	1.13539	0.307243	-1.63839	-1.27479	1.30642
-490	0.810707	0.806002	-0.0507938	-0.620943	-0.724938	1.26511	1.63747	1.10392	1.2896	0.0893968	0.472022	1.06706	0.347826	-1.69124	-1.18745	1.26211
-489.5	0.759357	0.787634	-0.145409	-0.509188	-0.750463	1.26868	1.67317	1.06512	1.39998	0.0825749	0.434807	0.997806	0.390878	-1.74948	-1.11115	1.23057
-489	0.716049	0.7689	-0.206203	-0.406195	-0.765066	1.25832	1.73979	1.01462	1.49784	0.0725784	0.412618	0.92936	0.433819	-1.81308	-1.05185	1.21887
-488.5	0.683718	0.749532	-0.237792	-0.312117	-0.770043	1.23467	1.83745	0.957306	1.5682	0.0640231	0.408105	0.862902	0.475279	-1.88194	-1.0145	1.23211
-488	0.6629	0.730084	-0.246935	-0.224355	-0.767246	1.19783	1.9607	0.89909	1.6012	0.0607588	0.420836	0.79862	0.514254	-1.9557	-1.00182	1.27195
-487.5	0.651874	0.711504	-0.239086	-0.138087	-0.757549	1.14821	2.10003	0.846148	1.59295	0.0641566	0.447319	0.735812	0.549042	-2.03386	-1.01271	1.33534
-487	0.647567	0.695327	-0.215292	-0.0486602	-0.739726	1.0875	2.24438	0.80401	1.54432	0.0725402	0.482258	0.673295	0.576862	-2.11555	-1.04162	1.41566
-486.5	0.646223	0.683404	-0.17284	0.0451165	-0.711447	1.01859	2.38305	0.776748	1.45987	0.0818615	0.519794	0.609881	0.594238	-2.19853	-1.0792	1.50582
-486	0.643846	0.676789	-0.110649	0.140053	-0.671881	0.94488	2.50802	0.766331	1.34809	0.0872889	0.554717	0.54491	0.597636	-2.27904	-1.11432	1.59996
-485.5	0.637002	0.675438	-0.0339771	0.230625	-0.622773	0.870072	2.61626	0.772162	1.22117	0.0847926	0.583822	0.478965	0.584605	-2.35267	-1.13653	1.6925
-485	0.623384	0.679218	0.0470933	0.311514	-0.567398	0.798225	2.70976	0.791296	1.09311	0.0721025	0.606361	0.414194	0.554704	-2.41492	-1.13818	1.77693
-484.5	0.60172	0.688352	0.123485	0.3791	-0.509452	0.733229	2.79332	0.819169	0.976936	0.04944	0.622712	0.353593	0.509211	-2.4614	-1.11596	1.84665
-484	0.571909	0.703028	0.191042	0.431758	-0.452762	0.677864	2.87112	0.850579	0.882914	0.0198284	0.632627	0.300194	0.450895	-2.48839	-1.07117	1.89615
-483.5	0.535397	0.723222	0.249673	0.469242	-0.401123	0.633822	2.94346	0.880795	0.818535	-0.0118829	0.634975	0.257024	0.384483	-2.49331	-1.00796	1.92088
-483	0.49486	0.748518	0.3007	0.491917	-0.357327	0.602404	3.006	0.906205	0.788809	-0.0405922	0.628692	0.226849	0.316468	-2.47442	-0.9314	1.91738
-482.5	0.453336	0.777443	0.345833	0.500206	-0.322083	0.584553	3.05193	0.92427	0.795463	-0.0618722	0.613621	0.211348	0.253755	-2.4305	-0.847268	1.88491
-482	0.413778	0.806994	0.387053	0.494447	-0.294725	0.580191	3.07467	0.93325	0.835339	-0.0728652	0.591224	0.210399	0.201813	-2.36162	-0.761965	1.82673
-481.5	0.378808	0.833628	0.425969	0.475228	-0.275098	0.587946	3.06993	0.932241	0.899377	-0.0738699	0.564997	0.221202	0.163664	-2.26973	-0.680935	1.74904
-481	0.349797	0.855139	0.463295	0.443568	-0.264016	0.605697	3.03678	0.92143	0.974327	-0.0689747	0.539545	0.237695	0.140254	-2.1583	-0.607197	1.65918
-480.5	0.325856	0.871098	0.498932	0.400702	-0.262142	0.63118	2.97687	0.902041	1.04797	-0.0642743	0.51888	0.251825	0.131185	-2.03219	-0.541534	1.56409
-480	0.303901	0.881732	0.532148	0.348164	-0.269261	0.661999	2.89239	0.87595	1.11388	-0.0652953	0.505709	0.256309	0.135215	-1.89751	-0.483616	1.46973
-479.5	0.279542	0.887316	0.561468	0.288332	-0.284784	0.695169	2.78466	0.845159	1.1713	-0.0757901	0.501889	0.246832	0.150571	-1.76062	-0.432428	1.38141
-479	0.248348	0.888122	0.584674	0.224758	-0.307941	0.726859	2.65431	0.811304	1.22193	-0.0978961	0.508814	0.222745	0.174711	-1.6264	-0.386065	1.30453
-478.5	0.207273	0.883959	0.59928	0.162046	-0.336872	0.752853	2.50233	0.775779	1.26772	-0.132122	0.526786	0.186271	0.204598	-1.49778	-0.342428	1.24471
-478	0.155232	0.874232	0.602872	0.105297	-0.368296	0.769466	2.33065	0.740564	1.30916	-0.176085	0.554235	0.140695	0.238251	-1.37668	-0.300216	1.20671
-477.5	0.092737	0.85885	0.593247	0.0587317	-0.398799	0.774476	2.1422	0.708277	1.3431	-0.223493	0.588483	0.08881	0.27546	-1.26426	-0.25887	1.1929
-477	0.0218227	0.83864	0.569021	0.0239386	-0.426275	0.767808	1.94135	0.68077	1.36291	-0.265509	0.627737	0.0325416	0.316706	-1.16045	-0.218368	1.20257
-476.5	-0.0545718	0.815167	0.530174	-0.000888822	-0.449897	0.751579	1.73397	0.658031	1.3612	-0.293387	0.671625	-0.0265518	0.362132	-1.06432	-0.179288	1.23255
-476	-0.134672	0.790481	0.478236	-0.0200593	-0.468981	0.728991	1.52659	0.638837	1.33229	-0.300376	0.719262	-0.0867501	0.411057	-0.975663	-0.142705	1.27858
-475.5	-0.218969	0.766421	0.416355	-0.038241	-0.482138	0.703078	1.32522	0.622026	1.27391	-0.283039	0.767656	-0.146257	0.461436	-0.895811	-0.110534	1.33714
-475	-0.309016	0.744054	0.348516	-0.058493	-0.487553	0.676731	1.13431	0.606895	1.18788	-0.241822	0.812697	-0.203429	0.509849	-0.827137	-0.085683	1.40629
-474.5	-0.40607	0.723992	0.278039	-0.0819902	-0.483832	0.653311	0.956688	0.593182	1.07863	-0.180246	0.851262	-0.256357	0.552372	-0.771927	-0.0698401	1.48461
-474	-0.510445	0.706641	0.206683	-0.109449	-0.470234	0.636666	0.79429	0.581636	0.950308	-0.103525	0.882037	-0.30243	0.585903	-0.731331	-0.0611905	1.5691
-473.5	-0.621026	0.692107	0.134856	-0.142545	-0.446212	0.630213	0.649135	0.574166	0.80554	-0.0170861	0.905233	-0.338452	0.609352	-0.705102	-0.0560343	1.6543
-473	-0.735616	0.680687	0.0630236	-0.183621	-0.411377	0.635315	0.523807	0.572454	0.646933	0.0747983	0.922476	-0.361164	0.62389	-0.692615	-0.0518092	1.73331
-472.5	-0.851977	0.673653	-0.00686633	-0.234106	-0.36549	0.650615	0.421452	0.576382	0.479479	0.16909	0.936702	-0.368635	0.631874	-0.69376	-0.0479377	1.79927
-472	-0.967747	0.673386	-0.071628	-0.29318	-0.307356	0.673006	0.345165	0.583779	0.312758	0.262707	0.951336	-0.361741	0.635419	-0.707991	-0.0456482	1.84625
-471.5	-1.07897	0.682501	-0.12737	-0.357527	-0.234003	0.698419	0.296779	0.591331	0.162007	0.351699	0.968937	-0.343943	0.635923	-0.732761	-0.0478881	1.87018
-471	-1.17968	0.702078	-0.168532	-0.422712	-0.142148	0.722065	0.275768	0.595874	0.0450198	0.431716	0.989838	-0.319612	0.634239	-0.763593	-0.0588969	1.86925
-470.5	-1.26385	0.730064	-0.187465	-0.485505	-0.030674	0.739405	0.279516	0.59556	-0.0257151	0.498796	1.0114	-0.292247	0.630632	-0.795627	-0.0832106	1.8434
-470	-1.32743	0.761249	-0.176652	-0.54494	0.098154	0.747527	0.304878	0.590823	-0.0498159	0.549852	1.02915	-0.26334	0.62512	-0.824971	-0.12431	1.79408
-469.5	-1.369	0.788833	-0.131986	-0.601385	0.238969	0.745947	0.349298	0.584782	-0.0382826	0.583181	1.04	-0.233226	0.618482	-0.849071	-0.1837	1.7253
-469	-1.38955	0.80656	-0.0546552	-0.655252	0.384291	0.736272	0.410311	0.582489	-0.00649415	0.599095	1.04472	-0.20374	0.612477	-0.866841	-0.260366	1.64391
-468.5	-1.39224	0.810569	0.0491029	-0.706847	0.525684	0.720462	0.484057	0.589444	0.0322826	0.600123	1.04715	-0.179401	0.608819	-0.878897	-0.350329	1.5573
-468	-1.38162	0.800374	0.170298	-0.757033	0.655027	0.698822	0.564536	0.610364	0.0697631	0.590377	1.05171	-0.165925	0.608436	-0.887059	-0.447641	1.4705
-467.5	-1.36269	0.778376	0.300632	-0.807008	0.765821	0.669471	0.644476	0.648633	0.10294	0.574504	1.06205	-0.168106	0.611887	-0.893347	-0.546944	1.38579
-467	-1.3407	0.748104	0.43456	-0.856655	0.853978	0.630018	0.716595	0.705867	0.132077	0.556619	1.08039	-0.188205	0.620505	-0.899448	-0.645202	1.30449
-466.5	-1.32054	0.712387	0.567643	-0.903418	0.917871	0.580144	0.774357	0.781052	0.157932	0.539366	1.10768	-0.225327	0.636799	-0.906235	-0.741737	1.22836
-466	-1.30516	0.67276	0.693034	-0.943528	0.957903	0.522559	0.813552	0.870322	0.181626	0.523212	1.14453	-0.276336	0.663169	-0.913292	-0.837427	1.15942
-465.5	-1.29476	0.630275	0.80055	-0.974589	0.976292	0.461687	0.83495	0.968023	0.206027	0.506064	1.19168	-0.337133	0.700515	-0.919221	-0.933049	1.09939
-465	-1.28803	0.586793	0.879468	-0.996869	0.977082	0.40142	0.845573	1.06809	0.23469	0.483863	1.2491	-0.40255	0.748016	-0.92204	-1.02762	1.04909
-464.5	-1.28328	0.545604	0.922815	-1.01239	0.965431	0.343636	0.856712	1.16511	0.270075	0.452324	1.31555	-0.466053	0.803086	-0.919042	-1.11863	1.00753
-464	-1.27832	0.51092	0.930323	-1.02352	0.946388	0.288693	0.879771	1.25485	0.31455	0.40833	1.38918	-0.521369	0.861053	-0.907064	-1.20396	0.971263
-463.5	-1.27049	0.48667	0.907729	-1.03229	0.924514	0.237042	0.922423	1.33395	0.371652	0.35037	1.46774	-0.565176	0.915337	-0.883424	-1.28346	0.934878
-463	-1.2571	0.475387	0.863374	-1.04002	0.904283	0.189908	0.986346	1.3996	0.444239	0.279153	1.54823	-0.598729	0.958659	-0.846724	-1.3588	0.892674
-462.5	-1.23593	0.477623	0.805404	-1.04692	0.889897	0.148767	1.06705	1.44977	0.531685	0.198571	1.62677	-0.627119	0.985077	-0.797447	-1.43197	0.84086
-462	-1.2057	0.491937	0.740752	-1.05252	0.883873	0.114803	1.15618	1.48327	0.629763	0.115826	1.69912	-0.656609	0.991606	-0.738313	-1.50467	0.779637
-461.5	-1.16649	0.515618	0.674659	-1.05663	0.88578	0.0890723	1.24481	1.4994	0.73331	0.0404713	1.76136	-0.692063	0.978358	-0.673984	-1.57902	0.713584
-461	-1.11945	0.545894	0.610163	-1.0602	0.89273	0.072869	1.32582	1.49804	0.839307	-0.0173183	1.81053	-0.735512	0.947549	-0.610303	-1.6575	0.649331
-460.5	-1.06547	0.58075	0.548841	-1.06587	0.901299	0.0671801	1.39528	1.48031	0.948426	-0.04927	1.84518	-0.78585	0.902232	-0.553065	-1.74107	0.592846
-460	-1.00447	0.619011	0.492293	-1.0776	0.909505	0.0712675	1.45294	1.44897	1.06474	-0.0518586	1.86474	-0.839807	0.845434	-0.506188	-1.82737	0.548648
-459.5	-0.936016	0.659807	0.442055	-1.09876	0.917421	0.0817958	1.5012	1.40839	1.19413	-0.0278402	1.86805	-0.893081	0.779813	-0.470332	-1.91006	0.520142
-459	-0.860148	0.701394	0.398913	-1.13052	0.926081	0.0934204	1.54376	1.36414	1.34156	0.015102	1.85342	-0.940897	0.707299	-0.443035	-1.98005	0.50995
-458.5	-0.777489	0.740047	0.363635	-1.17171	0.936308	0.100374	1.58478	1.32238	1.50781	0.0675737	1.82099	-0.978931	0.629234	-0.420259	-2.02854	0.520063
-458	-0.688944	0.77053	0.337911	-1.21988	0.948527	0.097814	1.62748	1.28845	1.68735	0.121035	1.77439	-1.00459	0.547524	-0.398502	-2.05016	0.55143
-457.5	-0.594951	0.788162	0.324437	-1.27234	0.962705	0.0822989	1.67221	1.26549	1.86833	0.169117	1.72012	-1.01757	0.465541	-0.375983	-2.04384	0.603352
-457	-0.495293	0.790549	0.326477	-1.3268	0.978494	0.0518896	1.71618	1.2541	2.03449	0.208419	1.66534	-1.01945	0.388331	-0.35224	-2.01221	0.673539
-456.5	-0.39013	0.777973	0.347214	-1.38188	0.996396	0.00628681	1.7557	1.25291	2.1687	0.238959	1.61564	-1.01213	0.322173	-0.327405	-1.9611	0.758502
-456	-0.280864	0.752948	0.389229	-1.43722	1.01851	-0.0533563	1.78768	1.25888	2.25715	0.263443	1.57304	-0.996037	0.273043	-0.302109	-1.89886	0.853483
-455.5	-0.170117	0.719442	0.454141	-1.49327	1.04743	-0.125105	1.80857	1.2677	2.29091	0.28493	1.5363	-0.969668	0.244684	-0.277493	-1.83527	0.952098
-455	-0.0612608	0.681995	0.541687	-1.55147	1.08472	-0.206587	1.81367	1.27477	2.26496	0.304677	1.50312	-0.930665	0.23721	-0.255042	-1.7802	1.04661
-454.5	0.0423866	0.644927	0.647559	-1.61362	1.13019	-0.29434	1.79864	1.27673	2.17766	0.321948	1.47173	-0.876846	0.246906	-0.236453	-1.74119	1.12921
-454	0.13795	0.611414	0.761759	-1.68025	1.18224	-0.383252	1.76138	1.27244	2.03137	0.335065	1.4403	-0.80694	0.267886	-0.22333	-1.72135	1.19373
-453.5	0.222722	0.582677	0.870056	-1.7498	1.23873	-0.467419	1.70244	1.26266	1.83332	0.342517	1.40662	-0.721384	0.294781	-0.216821	-1.71978	1.23719
-453	0.294176	0.558253	0.957424	-1.81921	1.29722	-0.54168	1.62443	1.24838	1.59564	0.344303	1.36923	-0.622571	0.324375	-0.217517	-1.73315	1.26059
-452.5	0.350496	0.537504	1.01076	-1.88528	1.3541	-0.602523	1.53199	1.22884	1.33428	0.342494	1.32867	-0.514092	0.355285	-0.225141	-1.75649	1.26847
-452	0.391228	0.520944	1.02074	-1.94579	1.40501	-0.648372	1.43273	1.20109	1.06808	0.339961	1.28661	-0.399591	0.386375	-0.238186	-1.78358	1.26656
-451.5	0.417895	0.510193	0.984094	-1.99936	1.44735	-0.679373	1.33706	1.16141	0.817838	0.33917	1.24391	-0.281963	0.415393	-0.254513	-1.80799	1.2591
-451	0.434283	0.506961	0.905148	-2.04432	1.48171	-0.696683	1.25598	1.10748	0.602991	0.342179	1.20078	-0.163616	0.439155	-0.27275	-1.82446	1.24829
-450.5	0.445882	0.511913	0.794226	-2.07802	1.51072	-0.701988	1.19856	1.0398	0.43618	0.350298	1.1584	-0.0476552	0.455063	-0.293256	-1.8295	1.23562
-450	0.458011	0.523461	0.662776	-2.09689	1.53673	-0.697793	1.1709	0.961754	0.319755	0.36362	1.11971	0.0613479	0.461867	-0.317874	-1.82126	1.22317
-449.5	0.473688	0.536997	0.519094	-2.09699	1.56027	-0.687638	1.17628	0.87872	0.246444	0.381481	1.0887	0.157457	0.458622	-0.349198	-1.79954	1.21369
-449	0.493527	0.546335	0.367628	-2.07487	1.57973	-0.675235	1.21544	0.796708	0.203072	0.403183	1.06924	0.233886	0.443842	-0.390768	-1.76545	1.20985
-448.5	0.51773	0.546988	0.210167	-2.02864	1.59206	-0.663012	1.28698	0.7212	0.174975	0.428493	1.06379	0.284515	0.416047	-0.446992	-1.72035	1.21385
-448	0.547378	0.538323	0.046626	-1.95853	1.59385	-0.651458	1.38784	0.657209	0.149665	0.457984	1.07256	0.306513	0.374505	-0.520522	-1.66451	1.22705
-447.5	0.58367	0.523065	-0.123705	-1.86715	1.58269	-0.639378	1.51346	0.60967	0.119457	0.492626	1.09373	0.302049	0.319707	-0.608788	-1.59732	1.24929
-447	0.626784	0.505189	-0.300205	-1.75985	1.55809	-0.62439	1.65657	0.58248	0.0823843	0.532627	1.12403	0.277337	0.253713	-0.703225	-1.51801	1.27824
-446.5	0.675653	0.487845	-0.48022	-1.64435	1.52092	-0.603778	1.80649	0.577167	0.0409618	0.57678	1.15928	0.239758	0.18007	-0.791604	-1.42568	1.3094
-446	0.72847	0.472233	-0.660611	-1.52866	1.47203	-0.57601	1.95122	0.592734	-0.000244897	0.622655	1.19543	0.195278	0.103401	-0.861858	-1.31969	1.3372
-445.5	0.783264	0.457697	-0.839493	-1.41889	1.41242	-0.542063	2.08018	0.625646	-0.0369527	0.666712	1.23045	0.147617	0.0290008	-0.905734	-1.20052	1.35657
-445	0.838113	0.442828	-1.01549	-1.3185	1.34532	-0.505095	2.18587	0.669492	-0.0661934	0.704343	1.26502	0.0988721	-0.0379464	-0.920226	-1.06963	1.36353
-444.5	0.891479	0.426778	-1.18584	-1.22802	1.27703	-0.468964	2.26444	0.715962	-0.085291	0.730684	1.30128	0.0503499	-0.0936358	-0.906781	-0.929303	1.35563
-444	0.942738	0.410152	-1.34685	-1.14538	1.21426	-0.436905	2.31519	0.757115	-0.0898055	0.74214	1.34069	0.00282271	-0.136631	-0.87095	-0.78348	1.333
-443.5	0.991662	0.394944	-1.49604	-1.06794	1.16075	-0.410398	2.33891	0.787251	-0.0729309	0.737419	1.38225	-0.0435039	-0.1678	-0.822786	-0.637547	1.29867
-443	1.03734	0.383026	-1.63241	-0.993935	1.11623	-0.388506	2.33625	0.80378	-0.028434	0.717254	1.42213	-0.0885596	-0.189284	-0.775212	-0.496494	1.2575
-442.5	1.07817	0.374291	-1.75396	-0.921547	1.07787	-0.368128	2.30763	0.807157	0.0445651	0.683766	1.45529	-0.131352	-0.203186	-0.740157	-0.363887	1.21443
-442	1.11268	0.36675	-1.85553	-0.848418	1.04233	-0.345091	2.25452	0.799873	0.139924	0.6404	1.47841	-0.169367	-0.21088	-0.725296	-0.242111	1.17284
-441.5	1.13991	0.358623	-1.93019	-0.773112	1.00728	-0.315597	2.18098	0.785006	0.24741	0.591719	1.49167	-0.199552	-0.213554	-0.733352	-0.132428	1.1341
-441	1.1594	0.349986	-1.97343	-0.696505	0.972775	-0.27706	2.09383	0.765313	0.356724	0.542599	1.49798	-0.219865	-0.213133	-0.763512	-0.0348202	1.09851
-440.5	1.17157	0.34256	-1.98516	-0.622177	0.942031	-0.228618	2.00093	0.743403	0.460069	0.497292	1.50043	-0.229654	-0.212198	-0.813305	0.0515388	1.06675
-440	1.17781	0.338478	-1.96857	-0.556027	0.920351	-0.171759	1.90872	0.722316	0.55394	0.458564	1.50046	-0.228912	-0.213014	-0.879388	0.12705	1.04063
-439.5	1.17965	0.33938	-1.92919	-0.504548	0.912567	-0.110049	1.82077	0.705417	0.639723	0.427213	1.49729	-0.217323	-0.216552	-0.95693	0.190742	1.02242
-439	1.17794	0.346027	-1.87351	-0.472013	0.921074	-0.0479791	1.7375	0.695546	0.721583	0.402661	1.48831	-0.193836	-0.221908	-1.03895	0.240378	1.01323
-438.5	1.17238	0.358113	-1.80649	-0.458365	0.945581	0.0101598	1.65668	0.694172	0.802978	0.383996	1.47017	-0.157518	-0.226432	-1.11685	0.2729	1.01256
-438	1.16209	0.374503	-1.73085	-0.459294	0.982778	0.0616275	1.57382	0.701394	0.88385	0.369964	1.44034	-0.109127	-0.226549	-1.18192	0.285205	1.01896
-437.5	1.14689	0.393976	-1.64918	-0.468144	1.02547	0.106216	1.48274	0.7165	0.959117	0.358334	1.39826	-0.0515741	-0.218943	-1.22709	0.276181	1.03041
-437	1.12791	0.415864	-1.56626	-0.478181	1.06391	0.145396	1.37799	0.73761	1.01939	0.346033	1.34596	0.0110594	-0.201822	-1.24855	0.248798	1.04458
-436.5	1.10709	0.44013	-1.48851	-0.484058	1.08946	0.180254	1.25793	0.761096	1.05383	0.330056	1.28731	0.0747336	-0.175721	-1.24644	0.210044	1.05911
-436	1.08625	0.467001	-1.42129	-0.481952	1.09695	0.210496	1.12461	0.782692	1.05306	0.308485	1.22565	0.13682	-0.143663	-1.22459	0.168682	1.07182
-435.5	1.0664	0.496316	-1.36715	-0.469211	1.08422	0.235418	0.980679	0.799071	1.01145	0.281411	1.16241	0.197529	-0.110895	-1.18951	0.132346	1.08064
-435	1.04785	0.526933	-1.32642	-0.444959	1.05073	0.255332	0.827492	0.808083	0.92872	0.251174	1.09769	0.259651	-0.0835523	-1.14832	0.105956	1.08369
-434.5	1.03126	0.556554	-1.2991	-0.410959	0.997489	0.271814	0.666282	0.808783	0.809181	0.221309	1.03186	0.326483	-0.0665844	-1.10699	0.0923828	1.07914
-434	1.01837	0.582386	-1.28586	-0.371389	0.927023	0.287186	0.499534	0.802144	0.65825	0.195171	0.96614	0.39983	-0.0624047	-1.06932	0.0929489	1.06537
-433.5	1.01154	0.602338	-1.28777	-0.331706	0.841989	0.304115	0.331189	0.79111	0.480166	0.175514	0.902732	0.4787	-0.0705059	-1.03649	0.106455	1.04202
-433	1.01231	0.615852	-1.30645	-0.297193	0.743613	0.325117	0.166452	0.779453	0.279605	0.164318	0.844967	0.55886	-0.0882352	-1.00816	0.129403	1.01081
-432.5	1.02093	0.624388	-1.34482	-0.271318	0.631888	0.352029	0.0111263	0.770494	0.064983	0.162131	0.79645	0.633958	-0.112786	-0.983958	0.157881	0.974986
-432	1.03699	0.631288	-1.40636	-0.254633	0.508055	0.386019	-0.129612	0.766157	-0.150548	0.167576	0.758705	0.697853	-0.142376	-0.963447	0.188404	0.93813
-431.5	1.06019	0.640222	-1.4918	-0.245004	0.376803	0.427943	-0.252005	0.766496	-0.351835	0.177749	0.728867	0.746865	-0.175552	-0.944984	0.217542	0.904183
-431	1.0903	0.653377	-1.59595	-0.238402	0.245058	0.478127	-0.353442	0.770282	-0.526627	0.189693	0.700044	0.781066	-0.210164	-0.925621	0.241557	0.878527
-430.5	1.12673	0.670955	-1.70771	-0.229389	0.1188	0.535352	-0.431581	0.776256	-0.670287	0.201824	0.665186	0.80407	-0.243057	-0.902487	0.256219	0.868016
-430	1.16779	0.691683	-1.81304	-0.212217	0.00169419	0.596485	-0.483387	0.783634	-0.787579	0.213914	0.620595	0.820886	-0.270542	-0.873748	0.257697	0.879177
-429.5	1.21029	0.713891	-1.89842	-0.182616	-0.103741	0.657637	-0.50447	0.791509	-0.889732	0.226345	0.565686	0.834943	-0.289674	-0.838344	0.24408	0.916034
-429	1.2497	0.736656	-1.95341	-0.138419	-0.194672	0.715556	-0.489653	0.798825	-0.988492	0.239994	0.501318	0.846918	-0.299457	-0.796128	0.215578	0.979266
-428.5	1.281	0.760083	-1.97222	-0.0786467	-0.268375	0.768096	-0.435094	0.805491	-1.09124	0.256148	0.429935	0.856048	-0.300689	-0.748363	0.174423	1.0664
-428	1.29987	0.784992	-1.95446	-0.00275538	-0.324447	0.813797	-0.340121	0.812816	-1.19986	0.275279	0.356813	0.862007	-0.29463	-0.697138	0.125188	1.17187
-427.5	1.30345	0.812713	-1.9048	0.0891531	-0.366191	0.851171	-0.207419	0.822607	-1.3125	0.295383	0.289696	0.866206	-0.282179	-0.64442	0.0732005	1.28733
-427	1.29059	0.844767	-1.8313	0.195544	-0.399196	0.878598	-0.0424413	0.83593	-1.42498	0.312041	0.236237	0.872496	-0.264146	-0.591741	0.0215697	1.40279
-426.5	1.26215	0.88219	-1.74261	0.312623	-0.42856	0.895018	0.147464	0.852106	-1.53118	0.320634	0.201943	0.886369	-0.241461	-0.540046	-0.0296261	1.50847
-426	1.22075	0.92487	-1.64607	0.4342	-0.457466	0.900728	0.354643	0.868612	-1.62416	0.318616	0.190305	0.912657	-0.214672	-0.489646	-0.0815647	1.59651
-425.5	1.16968	0.971344	-1.54838	0.552537	-0.487333	0.897238	0.57276	0.8823	-1.6979	0.30612	0.202901	0.953742	-0.183572	-0.440673	-0.134494	1.66179
-425	1.11179	1.01909	-1.45717	0.659526	-0.51823	0.885823	0.797208	0.890842	-1.74711	0.285014	0.238294	1.00957	-0.148023	-0.393583	-0.186575	1.70194
-424.5	1.04964	1.06504	-1.38056	0.747712	-0.54935	0.866401	1.02439	0.893186	-1.76536	0.257535	0.292084	1.07837	-0.10941	-0.348932	-0.234673	1.71634
-424	0.986179	1.10611	-1.3247	0.811301	-0.579884	0.838283	1.25091	0.889021	-1.7447	0.225679	0.358903	1.1569	-0.0710644	-0.307378	-0.275961	1.70457
-423.5	0.925166	1.13988	-1.29242	0.847162	-0.609735	0.801631	1.47299	0.878036	-1.67884	0.191456	0.433863	1.24082	-0.0371463	-0.270415	-0.308171	1.66546
-423	0.871185	1.16493	-1.28341	0.855388	-0.639445	0.758067	1.68592	0.859948	-1.5675	0.157035	0.512113	1.32595	-0.0110748	-0.240262	-0.329871	1.59765
-422.5	0.828802	1.18053	-1.29376	0.83888	-0.669612	0.710312	1.88383	0.835239	-1.41841	0.124132	0.588609	1.40892	0.00536106	-0.219029	-0.342128	1.5013
-422	0.801203	1.18571	-1.31582	0.802408	-0.700404	0.661301	2.05989	0.805323	-1.24527	0.0933271	0.659461	1.48638	0.0119134	-0.208049	-0.34932	1.37996
-421.5	0.789328	1.17911	-1.34089	0.751965	-0.731243	0.613543	2.20766	0.771719	-1.06333	0.0640982	0.722791	1.55421	0.00938702	-0.20676	-0.357946	1.24109
-421	0.792119	1.16006	-1.36291	0.694115	-0.76066	0.569115	2.3236	0.735649	-0.885507	0.0355786	0.777658	1.60752	-0.000264756	-0.212208	-0.374358	1.09441
-420.5	0.806918	1.12949	-1.37955	0.6351	-0.786678	0.52976	2.40858	0.698492	-0.720361	0.00768578	0.822681	1.6414	-0.0135532	-0.220508	-0.402094	0.949634
-420	0.829667	1.08951	-1.3909	0.580054	-0.807521	0.496514	2.46643	0.662102	-0.572221	-0.0180992	0.856217	1.65195	-0.0262802	-0.228995	-0.440238	0.814817
-419.5	0.856212	1.04301	-1.39776	0.533059	-0.821907	0.468998	2.50168	0.628911	-0.443064	-0.0392855	0.877623	1.638	-0.0352938	-0.236884	-0.484123	0.695263
-419	0.884608	0.99355	-1.40021	0.498524	-0.829028	0.445176	2.51908	0.602254	-0.334117	-0.0540497	0.887908	1.60297	-0.0392815	-0.244077	-0.527132	0.592982
-418.5	0.915872	0.944909	-1.39662	0.482151	-0.828668	0.422159	2.52383	0.586431	-0.246457	-0.062493	0.889421	1.5549	-0.0386721	-0.250182	-0.562275	0.507876
-418	0.951906	0.900051	-1.38407	0.489495	-0.821191	0.397616	2.52033	0.586224	-0.182057	-0.0665291	0.884771	1.50355	-0.0356056	-0.254781	-0.58383	0.439725
-417.5	0.992671	0.860877	-1.36023	0.523473	-0.807455	0.370812	2.51016	0.606268	-0.144998	-0.0689022	0.875138	1.45664	-0.033228	-0.257494	-0.588946	0.388692
-417	1.03502	0.828218	-1.32492	0.583273	-0.789209	0.342263	2.49218	0.650469	-0.140411	-0.0720957	0.860115	1.41815	-0.0342611	-0.25744	-0.578387	0.355164
-416.5	1.07362	0.801043	-1.27989	0.665099	-0.769305	0.312382	2.46445	0.721283	-0.171101	-0.0773651	0.83982	1.38847	-0.0400888	-0.253461	-0.555928	0.340404
-416	1.10276	0.776307	-1.22703	0.763858	-0.750448	0.280959	2.42558	0.818782	-0.235632	-0.0843022	0.816224	1.36613	-0.0502828	-0.245081	-0.526862	0.346371
-415.5	1.11823	0.750569	-1.16698	0.874698	-0.732968	0.247829	2.37502	0.940026	-0.330119	-0.0912831	0.792206	1.34954	-0.062332	-0.23246	-0.497334	0.373566
-415	1.1187	0.72132	-1.09958	0.993613	-0.714282	0.213373	2.31346	1.07914	-0.450963	-0.096051	0.770151	1.33752	-0.0723777	-0.215213	-0.474606	0.419207
-414.5	1.10574	0.686998	-1.02535	1.11706	-0.691359	0.178508	2.24302	1.22782	-0.595408	-0.0957779	0.751329	1.32917	-0.0767515	-0.19212	-0.465979	0.477818
-414	1.08209	0.647289	-0.946914	1.24151	-0.663622	0.144899	2.16685	1.37687	-0.76058	-0.0874656	0.735697	1.3241	-0.0730655	-0.162217	-0.476856	0.542654
-413.5	1.04983	0.603546	-0.869006	1.36342	-0.633474	0.115068	2.08863	1.51831	-0.94281	-0.0692498	0.721784	1.32165	-0.0604161	-0.125678	-0.510307	0.606227
-413	1.00921	0.558146	-0.797782	1.47955	-0.604726	0.0914907	2.01236	1.64625	-1.13735	-0.0414148	0.707257	1.31914	-0.0392826	-0.0836518	-0.566866	0.661211
-412.5	0.959466	0.513524	-0.740265	1.58751	-0.580667	0.0752243	1.94215	1.75656	-1.33773	-0.00612844	0.690575	1.31209	-0.0113801	-0.0375839	-0.643301	0.701944
-412	0.901121	0.471696	-0.703385	1.68648	-0.562896	0.065447	1.88154	1.84632	-1.53437	0.0333822	0.672637	1.29667	0.0209023	0.0110729	-0.73253	0.724815
-411.5	0.837428	0.434133	-0.691674	1.77758	-0.55154	0.060347	1.833	1.91365	-1.71403	0.0732335	0.657146	1.2716	0.0549958	0.0600941	-0.825415	0.72804
-411	0.773327	0.401849	-0.704605	1.86308	-0.547062	0.0583661	1.79762	1.95819	-1.86291	0.109126	0.649676	1.23812	0.0878565	0.105629	-0.912993	0.712095
-410.5	0.713352	0.375186	-0.735901	1.9449	-0.551696	0.0584039	1.7748	1.98182	-1.97178	0.136976	0.656171	1.19855	0.115938	0.142997	-0.98828	0.679965
-410	0.660455	0.353308	-0.77599	2.02387	-0.568336	0.0588629	1.76256	1.9886	-2.03859	0.15359	0.681581	1.15467	0.136597	0.168816	-1.04668	0.636553
-409.5	0.616299	0.334193	-0.815873	2.1003	-0.597965	0.0571516	1.75844	1.98393	-2.06731	0.157067	0.728708	1.10706	0.149678	0.182252	-1.08554	0.58821
-409	0.582266	0.315585	-0.850228	2.17439	-0.638275	0.050631	1.75993	1.97302	-2.06572	0.146953	0.796963	1.05558	0.157359	0.184134	-1.10398	0.542042
-408.5	0.559619	0.296397	-0.878706	2.24582	-0.684658	0.03774	1.76495	1.95966	-2.04341	0.123955	0.881791	1.00002	0.162785	0.17506	-1.10267	0.503868
-408	0.548198	0.277386	-0.904486	2.3133	-0.732499	0.0182346	1.77284	1.9466	-2.00869	0.0895735	0.9759	0.940761	0.169267	0.154603	-1.08375	0.476448
-407.5	0.545185	0.260481	-0.930673	2.37481	-0.77846	-0.00691901	1.78382	1.93699	-1.96535	0.0462243	1.07104	0.879614	0.179853	0.121948	-1.05151	0.459325
-407	0.545568	0.247573	-0.957409	2.42816	-0.82031	-0.0358399	1.79617	1.93484	-1.91334	-0.00231588	1.15856	0.819981	0.196044	0.076682	-1.01164	0.4494
-406.5	0.544039	0.239421	-0.982304	2.47124	-0.856858	-0.0661795	1.80438	1.94378	-1.85257	-0.0506781	1.23033	0.765813	0.216651	0.0196938	-0.97	0.442431
-406	0.536869	0.234458	-1.00342	2.50207	-0.88803	-0.0947748	1.80115	1.9653	-1.78425	-0.0926549	1.28155	0.720367	0.238229	-0.045881	-0.932049	0.435072
-405.5	0.522597	0.228308	-1.02122	2.51834	-0.913773	-0.116924	1.78168	1.99817	-1.70952	-0.123127	1.31208	0.68601	0.256526	-0.114981	-0.900804	0.42539
-405	0.501527	0.215472	-1.03797	2.51617	-0.932664	-0.127103	1.74628	2.03916	-1.62844	-0.139688	1.32413	0.664426	0.267963	-0.181771	-0.874537	0.411963
-404.5	0.474955	0.192053	-1.05606	2.49078	-0.942327	-0.121193	1.69938	2.08402	-1.53912	-0.142378	1.31993	0.655879	0.270792	-0.239941	-0.847793	0.39353
-404	0.445032	0.157348	-1.07674	2.4392	-0.941524	-0.0983812	1.64665	2.12785	-1.4368	-0.13198	1.30168	0.658201	0.265652	-0.283129	-0.814736	0.36945
-403.5	0.415196	0.114022	-1.09917	2.36171	-0.931639	-0.0612359	1.59291	2.16582	-1.31445	-0.10899	1.27198	0.667606	0.254966	-0.306909	-0.771026	0.339793
-403	0.389778	0.0667262	-1.12009	2.26064	-0.91623	-0.0141656	1.5413	2.19421	-1.16555	-0.074637	1.23361	0.680863	0.241591	-0.310465	-0.713989	0.304986
-402.5	0.372458	0.0196781	-1.13463	2.13983	-0.899523	0.0381595	1.49355	2.21082	-0.9875	-0.0327557	1.18916	0.696286	0.227795	-0.296381	-0.642912	0.265874
-402	0.365221	-0.0245234	-1.13782	2.00547	-0.885413	0.0912945	1.45169	2.21467	-0.783487	0.0100634	1.14085	0.712919	0.214608	-0.269968	-0.558888	0.224082
-401.5	0.368411	-0.0639477	-1.12605	1.86552	-0.876775	0.141072	1.41954	2.20567	-0.56187	0.0465989	1.0909	0.72945	0.201961	-0.238771	-0.463046	0.181817
-401	0.38067	-0.0958522	-1.09829	1.72721	-0.874455	0.183983	1.40143	2.1842	-0.332665	0.0720594	1.04198	0.743747	0.189506	-0.210979	-0.355093	0.141156
-400.5	0.398416	-0.116641	-1.05644	1.59512	-0.877174	0.217405	1.39861	2.15064	-0.103092	0.0867798	0.997279	0.75304	0.176824	-0.192655	-0.234428	0.10365
-400	0.416075	-0.123471	-1.00422	1.471	-0.883061	0.239423	1.40755	2.10586	0.124352	0.0968297	0.960351	0.754989	0.163417	-0.185733	-0.102384	0.07046
-399.5	0.427461	-0.115572	-0.945565	1.35489	-0.89129	0.248635	1.42128	2.05235	0.350326	0.111562	0.934716	0.749278	0.149074	-0.188487	0.0372159	0.0421916
-399	0.427112	-0.0941652	-0.883513	1.24663	-0.90223	0.244282	1.43221	1.99462	0.575844	0.139928	0.923062	0.738216	0.133988	-0.197847	0.179522	0.0184092
-398.5	0.410992	-0.0621756	-0.819907	1.14631	-0.916622	0.226549	1.43401	1.9383	0.799872	0.187771	0.926574	0.725352	0.118545	-0.211496	0.320175	-0.00208527
-398	0.377003	-0.0241918	-0.755685	1.05298	-0.935227	0.196411	1.42156	1.88885	1.01724	0.256448	0.944773	0.713024	0.103052	-0.22866	0.455836	-0.0203436
-397.5	0.325246	0.0147747	-0.691406	0.963397	-0.958446	0.15537	1.39019	1.85043	1.21737	0.342781	0.97575	0.700605	0.0877937	-0.249507	0.584472	-0.0364995
-397	0.257402	0.0515383	-0.628316	0.873143	-0.984927	0.10585	1.33632	1.82526	1.38564	0.440294	1.01708	0.684285	0.0734966	-0.273874	0.705718	-0.0494175
-396.5	0.175499	0.0858097	-0.569313	0.778669	-1.01053	0.0515058	1.25803	1.81326	1.50793	0.541035	1.06664	0.658417	0.0612928	-0.300782	0.820743	-0.0577082
-396	0.0815163	0.119188	-0.518204	0.677973	-1.02907	-0.00323674	1.15436	1.81207	1.57534	0.637562	1.12203	0.617883	0.0521217	-0.328768	0.931324	-0.0614652
-395.5	-0.0218502	0.153026	-0.477824	0.57019	-1.03422	-0.0538736	1.02453	1.81774	1.58526	0.72445	1.17973	0.559719	0.0461709	-0.355685	1.03878	-0.0618759
-395	-0.13084	0.18698	-0.449351	0.456049	-1.0216	-0.0961838	0.868777	1.8264	1.53932	0.798495	1.23562	0.48299	0.0422431	-0.378103	1.14331	-0.0588968
-394.5	-0.241083	0.21939	-0.433702	0.338791	-0.990572	-0.126191	0.689575	1.83542	1.44125	0.857855	1.28628	0.388072	0.0380257	-0.391781	1.24359	-0.0498625
-394	-0.347872	0.24845	-0.432769	0.223918	-0.944053	-0.140265	0.491766	1.84364	1.29646	0.901393	1.32959	0.276489	0.0320042	-0.392746	1.33662	-0.0298687
-393.5	-0.446484	0.27279	-0.448171	0.117987	-0.886648	-0.135681	0.282068	1.85103	1.11251	0.928791	1.36449	0.15119	0.0248071	-0.377838	1.41811	0.00621858
-393	-0.532777	0.291775	-0.479881	0.0274494	-0.823403	-0.111116	0.0692348	1.8577	0.899551	0.94084	1.39076	0.0167011	0.0183096	-0.345616	1.48356	0.0609485
-392.5	-0.603485	0.305929	-0.527735	-0.0421504	-0.759298	-0.0668507	-0.135811	1.86278	0.671598	0.939401	1.40916	-0.121096	0.0139632	-0.297535	1.52957	0.133198
-392	-0.656569	0.316876	-0.593028	-0.0871155	-0.697792	-0.00522464	-0.321299	1.86439	0.448003	0.927524	1.42122	-0.255347	0.0121699	-0.237555	1.5548	0.219149
-391.5	-0.691639	0.326562	-0.676392	-0.106827	-0.639739	0.0688603	-0.477648	1.8608	0.251904	0.909691	1.42885	-0.378651	0.0128773	-0.170674	1.55986	0.313351
-391	-0.709591	0.336621	-0.77447	-0.104388	-0.584582	0.148511	-0.600746	1.85134	0.103742	0.89126	1.4348	-0.483749	0.0164301	-0.102492	1.54681	0.40942
-390.5	-0.711534	0.348456	-0.87961	-0.0858733	-0.532327	0.226337	-0.692372	1.83655	0.0141704	0.877289	1.44303	-0.564265	0.0238581	-0.0394124	1.51867	0.500531
-390	-0.697959	0.363513	-0.981651	-0.0582671	-0.484244	0.295377	-0.756765	1.81738	-0.0181482	0.871504	1.45884	-0.615405	0.0367411	0.0121621	1.47915	0.579766
-389.5	-0.669134	0.383047	-1.06938	-0.0273152	-0.442116	0.349337	-0.796826	1.79444	-0.0037492	0.875579	1.48806	-0.635255	0.0572028	0.0473299	1.43286	0.64122
-389	-0.626236	0.407582	-1.13276	0.00322131	-0.407471	0.38331	-0.813533	1.76817	0.0423956	0.889366	1.53501	-0.626361	0.0878059	0.0637433	1.38601	0.681406
-388.5	-0.571549	0.436875	-1.166	0.0308062	-0.381498	0.394855	-0.807589	1.7399	0.105901	0.912044	1.60027	-0.595618	0.130431	0.0618114	1.34598	0.699017
-388	-0.508124	0.470319	-1.16843	0.0531278	-0.364469	0.384701	-0.780384	1.71254	0.177585	0.942721	1.68024	-0.551811	0.184723	0.0440357	1.31876	0.69343
-387.5	-0.440107	0.506745	-1.1428	0.0675853	-0.354622	0.356805	-0.734747	1.69009	0.255863	0.979994	1.76897	-0.502823	0.247858	0.01413	1.30652	0.664444
-387	-0.37231	0.543898	-1.09395	0.0706569	-0.348247	0.317248	-0.676551	1.67649	0.344836	1.02164	1.85972	-0.454109	0.31556	-0.0232742	1.30742	0.613515
-386.5	-0.308789	0.579167	-1.02874	0.0575592	-0.341754	0.272269	-0.614571	1.6745	0.449269	1.06476	1.94555	-0.408673	0.383167	-0.0626278	1.31721	0.54451
-386	-0.252448	0.6111	-0.955912	0.0239545	-0.334172	0.227177	-0.55693	1.68489	0.57132	1.10593	2.02012	-0.367912	0.446564	-0.098093	1.33094	0.463386
-385.5	-0.205242	0.639624	-0.884656	-0.0310552	-0.327317	0.187016	-0.507585	1.70577	0.711165	1.14176	2.07871	-0.331874	0.503063	-0.124673	1.34465	0.37765
-385	-0.167564	0.664821	-0.822814	-0.103824	-0.323528	0.157549	-0.466057	1.73345	0.868034	1.17014	2.1186	-0.298644	0.551698	-0.138694	1.3558	0.295696
-384.5	-0.137825	0.686143	-0.775388	-0.187559	-0.323922	0.144444	-0.429154	1.76466	1.04042	1.19103	2.13905	-0.264729	0.59277	-0.137472	1.36097	0.22562
-384	-0.113536	0.703031	-0.743646	-0.273947	-0.328392	0.151049	-0.392421	1.79816	1.22767	1.20652	2.14123	-0.226974	0.626581	-0.119398	1.35385	0.173835
-383.5	-0.0930813	0.715472	-0.725034	-0.354034	-0.336414	0.177273	-0.351243	1.83405	1.43095	1.22035	2.12747	-0.18357	0.651836	-0.0852863	1.32707	0.144045
-383	-0.0761397	0.723253	-0.714217	-0.41942	-0.347632	0.220372	-0.301996	1.87186	1.65045	1.2363	2.09997	-0.13324	0.665958	-0.0394363	1.27528	0.136963
-382.5	-0.0621522	0.725149	-0.704546	-0.463945	-0.361605	0.276087	-0.243086	1.90923	1.88174	1.2566	2.06017	-0.0749245	0.667689	0.0114655	1.19628	0.15072
-382	-0.0493625	0.719177	-0.689337	-0.484703	-0.377106	0.339224	-0.175746	1.94134	2.11553	1.28167	2.0093	-0.00882126	0.658814	0.0607167	1.09123	0.181532
-381.5	-0.0363577	0.703297	-0.663911	-0.481878	-0.392004	0.404273	-0.10342	1.9615	2.34089	1.31123	1.9492	0.0631565	0.643637	0.103292	0.964106	0.224271
-381	-0.0239219	0.676029	-0.627944	-0.458208	-0.403654	0.466352	-0.0294469	1.96336	2.54935	1.34547	1.88226	0.138307	0.627928	0.136117	0.820461	0.273108
-380.5	-0.0148285	0.636887	-0.585964	-0.418495	-0.409324	0.52182	0.0443744	1.94399	2.73839	1.38578	1.81068	0.214101	0.618172	0.157436	0.666279	0.322636
-380	-0.0122411	0.586489	-0.545803	-0.368737	-0.406818	0.56828	0.116576	1.90585	2.91179	1.43468	1.7365	0.288929	0.620265	0.166412	0.50733	0.369195
-379.5	-0.0182357	0.526485	-0.515932	-0.314887	-0.394799	0.604296	0.183586	1.85602	3.07675	1.49503	1.66207	0.362737	0.637768	0.163689	0.348267	0.411174
-379	-0.0334401	0.459465	-0.50247	-0.262329	-0.372414	0.628968	0.238724	1.8036	3.24027	1.56874	1.59068	0.436513	0.671451	0.152252	0.191889	0.448072
-378.5	-0.0582423	0.38857	-0.507027	-0.216474	-0.33906	0.641366	0.273732	1.75696	3.40631	1.65567	1.52641	0.51095	0.720077	0.136941	0.0393698	0.479675
-378	-0.0944399	0.31672	-0.526409	-0.182939	-0.294759	0.640303	0.280893	1.72215	3.57337	1.75289	1.47264	0.585697	0.780775	0.122571	-0.107832	0.506343
-377.5	-0.144888	0.246252	-0.554484	-0.166742	-0.240677	0.624824	0.254112	1.7025	3.73324	1.85408	1.43035	0.65886	0.849368	0.112569	-0.245821	0.52979
-377	-0.211059	0.179013	-0.585181	-0.17175	-0.179199	0.594915	0.190007	1.69895	3.87293	1.94998	1.39792	0.726388	0.921211	0.108901	-0.369425	0.552497
-376.5	-0.291566	0.116315	-0.614745	-0.200329	-0.113157	0.551958	0.0888595	1.71009	3.98019	2.03067	1.37153	0.782922	0.9918	0.11256	-0.476083	0.575497
-376	-0.382902	0.0595542	-0.642067	-0.252655	-0.0451002	0.499156	-0.0458438	1.73242	4.04949	2.0883	1.34541	0.824333	1.05709	0.124052	-0.567656	0.597291
-375.5	-0.480519	0.0112654	-0.667254	-0.326278	0.0225973	0.441542	-0.208583	1.76158	4.08332	2.11873	1.31286	0.849457	1.11391	0.143504	-0.64915	0.615307
-375	-0.579012	-0.0254812	-0.690165	-0.416244	0.0875456	0.384821	-0.392871	1.79382	4.08857	2.1217	1.26876	0.859587	1.16063	0.170065	-0.726318	0.627718
-374.5	-0.672304	-0.0490535	-0.710995	-0.515913	0.147871	0.333611	-0.592452	1.82629	4.07165	2.10031	1.21162	0.856983	1.19828	0.201083	-0.802582	0.634235
-374	-0.754318	-0.0601857	-0.731807	-0.618733	0.202891	0.290517	-0.80239	1.85684	4.03538	2.05989	1.14361	0.843755	1.23107	0.231837	-0.877289	0.636457
-373.5	-0.819668	-0.0613349	-0.756556	-0.72025	0.252768	0.256508	-1.01859	1.88368	3.97887	2.00637	1.06965	0.821328	1.26518	0.256406	-0.947673	0.637559
-373	-0.864348	-0.0555166	-0.789711	-0.819073	0.297359	0.231743	-1.23548	1.90464	3.90054	1.94521	0.995766	0.790457	1.30614	0.269899	-1.01153	0.641068
-372.5	-0.8866	-0.0449321	-0.834884	-0.9158	0.335781	0.215987	-1.44525	1.91662	3.80252	1.88071	0.927191	0.752114	1.35641	0.270696	-1.06683	0.649363
-372	-0.887152	-0.0303444	-0.893867	-1.01047	0.367336	0.208933	-1.63996	1.91616	3.69396	1.8152	0.867536	0.709126	1.41456	0.260496	-1.11016	0.662904
-371.5	-0.868355	-0.0122585	-0.965179	-1.10096	0.392714	0.210879	-1.81326	1.90073	3.58998	1.74903	0.818679	0.667015	1.47612	0.242423	-1.13723	0.681424
-371	-0.832998	0.007684	-1.04264	-1.18373	0.413865	0.223045	-1.95955	1.86961	3.50572	1.68233	0.780863	0.632923	1.53571	0.219459	-1.14465	0.706257
-370.5	-0.783386	0.026964	-1.1165	-1.25566	0.43262	0.246472	-2.07309	1.824	3.44976	1.61724	0.75314	0.613473	1.58892	0.194028	-1.13162	0.740874
-370	-0.720953	0.0435528	-1.17714	-1.31514	0.450155	0.280353	-2.14838	1.76662	3.42116	1.55828	0.733932	0.612658	1.6327	0.16806	-1.10124	0.789066
-369.5	-0.647331	0.0567422	-1.21815	-1.36212	0.468043	0.321519	-2.18135	1.7017	3.41063	1.51092	0.721445	0.630531	1.66478	0.143021	-1.05987	0.852935
-369	-0.566279	0.0664908	-1.23672	-1.3975	0.489019	0.365326	-2.1711	1.63485	3.40432	1.47996	0.71401	0.663725	1.6838	0.119757	-1.01438	0.931886
-368.5	-0.483729	0.0724035	-1.23272	-1.422	0.515836	0.407084	-2.12072	1.57191	3.38865	1.46834	0.710692	0.707478	1.69018	0.0986384	-0.969315	1.02241
-368	-0.405599	0.0741987	-1.20861	-1.4353	0.548775	0.443206	-2.03638	1.51713	3.35471	1.47677	0.712501	0.757203	1.68626	0.0802838	-0.926026	1.11854
-367.5	-0.336036	0.0730069	-1.16845	-1.43676	0.584202	0.471551	-1.92644	1.47239	3.30082	1.50391	0.722822	0.809146	1.67533	0.0654716	-0.883557	1.21316
-367	-0.277309	0.0713696	-1.1157	-1.42684	0.615699	0.490965	-1.8017	1.4373	3.23172	1.54689	0.745734	0.860842	1.66018	0.0539378	-0.838926	1.29976
-366.5	-0.23082	0.0716161	-1.05359	-1.40786	0.636685	0.501061	-1.67412	1.40984	3.15581	1.60271	0.783677	0.91099	1.64224	0.0443851	-0.787076	1.37317
-366	-0.198183	0.0741539	-0.988408	-1.38421	0.642558	0.503091	-1.5528	1.38697	3.08212	1.66961	0.836836	0.958604	1.62213	0.035991	-0.722256	1.42899
-365.5	-0.180516	0.0768098	-0.93075	-1.3617	0.631542	0.500426	-1.44095	1.36516	3.0179	1.74645	0.904077	1.00236	1.60106	0.0289682	-0.639975	1.46351
-365	-0.176238	0.0753303	-0.892246	-1.34544	0.604835	0.497158	-1.33739	1.34056	2.96758	1.83006	0.983338	1.04071	1.58113	0.0238913	-0.537145	1.4743
-364.5	-0.180533	0.0653142	-0.880626	-1.33789	0.56651	0.496233	-1.23971	1.30955	2.93425	1.9138	1.07117	1.07219	1.56412	0.0209534	-0.410966	1.461
-364	-0.187278	0.0450131	-0.897304	-1.33829	0.52247	0.498823	-1.14557	1.27	2.92255	1.98935	1.16281	1.09552	1.55064	0.0191465	-0.258945	1.42572
-363.5	-0.190913	0.0167937	-0.937887	-1.3429	0.478756	0.504746	-1.05234	1.2218	2.93958	2.04979	1.25295	1.11019	1.54075	0.0161123	-0.0799926	1.37273
-363	-0.18734	-0.0142295	-0.994048	-1.34657	0.441001	0.513197	-0.957052	1.16629	2.99159	2.0913	1.33636	1.11714	1.5347	0.00970591	0.125006	1.30723
-362.5	-0.174656	-0.0433731	-1.05575	-1.34543	0.414704	0.522949	-0.856495	1.10517	3.07919	2.11315	1.40834	1.1185	1.53304	-8.05751e-06	0.353068	1.23472
-362	-0.153026	-0.0685159	-1.11261	-1.33837	0.404679	0.53217	-0.748535	1.03981	3.19543	2.11721	1.46557	1.11637	1.53582	-0.0103212	0.598999	1.16158
-361.5	-0.123212	-0.0896685	-1.15484	-1.32615	0.414005	0.53899	-0.634446	0.971422	3.32789	2.10732	1.50658	1.11148	1.54199	-0.0172329	0.85557	1.0948
-361	-0.0853928	-0.107622	-1.17513	-1.30925	0.444126	0.542302	-0.520115	0.901504	3.46218	2.08805	1.531	1.1026	1.54931	-0.0173921	1.114	1.04067
-360.5	-0.0398291	-0.123286	-1.16953	-1.2865	0.495773	0.541545	-0.414374	0.831772	3.58554	2.06386	1.53826	1.08716	1.55509	-0.0096737	1.36476	1.00361
-360	0.0119229	-0.137475	-1.13747	-1.25564	0.568559	0.536456	-0.325943	0.763865	3.69018	2.03889	1.52712	1.06298	1.55761	0.00400583	1.59855	0.985442
-359.5	0.0675538	-0.150954	-1.08156	-1.21532	0.659262	0.527418	-0.260805	0.69916	3.77434	2.01635	1.49669	1.02953	1.55713	0.0195344	1.80749	0.984984
-359	0.125315	-0.164451	-1.00716	-1.16644	0.761099	0.515219	-0.2208	0.638538	3.83927	1.99766	1.44826	0.988116	1.55528	0.0333079	1.98683	0.999705
-358.5	0.183891	-0.177851	-0.920917	-1.11216	0.865345	0.499887	-0.204268	0.582644	3.88396	1.98214	1.38647	0.941563	1.5537	0.0447326	2.13611	1.02844
-358	0.241903	-0.18934	-0.828936	-1.05682	0.964302	0.479795	-0.208385	0.532551	3.90199	1.96674	1.31823	0.893683	1.55317	0.0562142	2.25823	1.07253
-357.5	0.298406	-0.195771	-0.735413	-1.00404	1.05335	0.452172	-0.231177	0.489808	3.88313	1.94674	1.25046	0.848029	1.55338	0.0709703	2.35735	1.13393
-357	0.3534	-0.193891	-0.642165	-0.955515	1.13116	0.414396	-0.271992	0.455682	3.81896	1.91786	1.18861	0.806181	1.55387	0.0912662	2.43715	1.21202
-356.5	0.407589	-0.181351	-0.549183	-0.911177	1.19897	0.364729	-0.33103	0.43015	3.70757	1.87819	1.13642	0.767143	1.55489	0.11827	2.50052	1.3022
-356	0.46193	-0.157133	-0.456327	-0.869528	1.25942	0.302837	-0.408625	0.41152	3.55433	1.82809	1.09542	0.728695	1.5572	0.152309	2.55023	1.39743
-355.5	0.517382	-0.121742	-0.365162	-0.828171	1.31497	0.230552	-0.504513	0.397577	3.3697	1.76898	1.06454	0.688607	1.5613	0.192718	2.58866	1.49033
-355	0.574638	-0.0772469	-0.279278	-0.785215	1.3666	0.152063	-0.617866	0.387283	3.16586	1.70294	1.04129	0.644423	1.56736	0.237588	2.61639	1.57387
-354.5	0.63378	-0.0267122	-0.203304	-0.741089	1.41421	0.0734611	-0.747856	0.381019	2.95276	1.63291	1.02374	0.593739	1.57545	0.283796	2.63246	1.64125
-354	0.693923	0.0267749	-0.141815	-0.699157	1.45844	0.00196918	-0.893254	0.379465	2.73555	1.56279	1.01131	0.535446	1.58533	0.327768	2.6361	1.68634
-353.5	0.753189	0.0805893	-0.0981033	-0.66438	1.50134	-0.0551256	-1.05071	0.382789	2.51583	1.49724	1.00392	0.470378	1.59599	0.366595	2.62749	1.70515
-353	0.809606	0.132504	-0.0730916	-0.641028	1.54512	-0.0914564	-1.21289	0.39054	2.29567	1.44131	1.00077	0.40144	1.60575	0.398477	2.60716	1.69707
-352.5	0.862206	0.180873	-0.0658778	-0.631369	1.59067	-0.102458	-1.3683	0.401561	2.08083	1.39966	0.999495	0.33366	1.61279	0.422624	2.57566	1.66482
-352	0.911106	0.224742	-0.0750192	-0.636014	1.63765	-0.0865022	-1.50385	0.413794	1.88096	1.37545	0.995992	0.273302	1.61537	0.439281	2.53338	1.6136
-351.5	0.957253	0.263461	-0.0974997	-0.654685	1.68512	-0.0456322	-1.60878	0.424356	1.70732	1.36956	0.985177	0.225644	1.61189	0.449652	2.48007	1.55048
-351	1.00269	0.296814	-0.126887	-0.686387	1.7316	0.0150087	-1.67709	0.43003	1.56921	1.38082	0.962531	0.192954	1.60116	0.455459	2.41436	1.48407
-350.5	1.05049	0.325399	-0.154734	-0.729626	1.77507	0.0884253	-1.70759	0.427928	1.47066	1.40666	0.926016	0.174328	1.58285	0.458402	2.33415	1.42316
-350	1.10356	0.350082	-0.174194	-0.782844	1.81365	0.166744	-1.70184	0.415785	1.4087	1.44315	0.877365	0.166853	1.55763	0.460238	2.23839	1.3749
-349.5	1.163	0.371199	-0.182173	-0.843925	1.84663	0.242069	-1.6613	0.392038	1.37315	1.4859	0.821074	0.166956	1.52684	0.463105	2.12858	1.34448
-349	1.22757	0.388583	-0.179147	-0.908777	1.8746	0.307489	-1.58593	0.356161	1.34896	1.53158	0.761787	0.171448	1.4921	0.468522	2.00797	1.33575
-348.5	1.29449	0.402181	-0.167958	-0.970638	1.89852	0.358194	-1.47533	0.309014	1.3206	1.57796	0.703006	0.177761	1.45556	0.475728	1.87989	1.35152
-348	1.36048	0.412404	-0.152762	-1.02096	1.91916	0.391971	-1.33034	0.253017	1.2769	1.62284	0.647445	0.18377	1.41983	0.481767	1.74754	1.39355
-347.5	1.42245	0.420067	-0.138729	-1.05148	1.93705	0.408326	-1.15409	0.19195	1.21422	1.66347	0.596833	0.188227	1.38707	0.483264	1.61444	1.46195
-347	1.47805	0.425911	-0.132807	-1.05677	1.95276	0.407191	-0.953617	0.130139	1.13613	1.69703	0.550973	0.191483	1.35796	0.477624	1.48482	1.55365
-346.5	1.52555	0.429564	-0.144594	-1.03574	1.96667	0.388662	-0.740644	0.0713432	1.04906	1.72175	0.507861	0.195256	1.33172	0.462975	1.36332	1.66163
-346	1.56317	0.429186	-0.185348	-0.991107	1.97867	0.353748	-0.529745	0.0181085	0.957997	1.73735	0.465374	0.201305	1.307	0.437921	1.25357	1.77598
-345.5	1.58915	0.422777	-0.264593	-0.927592	1.98829	0.305143	-0.334656	-0.0281787	0.865369	1.74419	0.423246	0.21069	1.28303	0.401754	1.15802	1.88548
-345	1.60206	0.410036	-0.386414	-0.851478	1.99534	0.247346	-0.165311	-0.0670834	0.772668	1.74232	0.3837	0.22386	1.25999	0.355166	1.08003	1.97877
-344.5	1.60093	0.393272	-0.547525	-0.771594	2.00056	0.186298	-0.0271784	-0.0993302	0.683794	1.73183	0.350376	0.240178	1.23843	0.30097	1.02435	2.04583
-344	1.5857	0.376938	-0.738032	-0.698051	2.00537	0.128551	0.0776954	-0.127015	0.607001	1.71333	0.32685	0.257775	1.21879	0.244192	0.994571	2.07933
-343.5	1.55842	0.366144	-0.94497	-0.638245	2.01091	0.0797646	0.149631	-0.153139	0.552771	1.68733	0.315853	0.274804	1.20107	0.191459	0.99056	2.07533
-343	1.52333	0.364594	-1.15618	-0.593799	2.01795	0.0434836	0.19095	-0.180702	0.529085	1.65298	0.318922	0.290867	1.18435	0.149787	1.00752	2.03364
-342.5	1.48578	0.372833	-1.36147	-0.560614	2.02761	0.0210049	0.205933	-0.211929	0.538113	1.60815	0.336165	0.307448	1.16678	0.124889	1.03631	1.95801
-342	1.45101	0.388045	-1.55214	-0.531291	2.04169	0.0122113	0.200563	-0.247755	0.576225	1.55135	0.36657	0.326915	1.14695	0.119557	1.06575	1.8556
-341.5	1.42304	0.405363	-1.72231	-0.498238	2.0619	0.0171496	0.181699	-0.28763	0.635925	1.48363	0.408494	0.35047	1.12476	0.133015	1.08666	1.73555
-341	1.40299	0.419308	-1.87091	-0.455955	2.08874	0.0373037	0.156143	-0.32969	0.708371	1.40933	0.459502	0.376764	1.10076	0.161614	1.09421	1.60749
-340.5	1.38813	0.424993	-2.00166	-0.402042	2.12087	0.0749107	0.129786	-0.371038	0.78664	1.33587	0.516365	0.402558	1.07519	0.200015	1.08679	1.48035
-340	1.37301	0.419466	-2.12135	-0.337445	2.15529	0.130361	0.105933	-0.408014	0.86868	1.27181	0.57586	0.424863	1.04786	0.241644	1.06436	1.36142
-339.5	1.35213	0.402675	-2.23775	-0.266216	2.18834	0.199981	0.0839861	-0.436369	0.957176	1.22382	0.635407	0.442851	1.01871	0.279039	1.02818	1.25562
-339	1.32125	0.37712	-2.3566	-0.194089	2.21749	0.276231	0.0606677	-0.451838	1.0559	1.1953	0.693248	0.458496	0.987862	0.305018	0.980976	1.16581
-338.5	1.27718	0.34614	-2.47879	-0.125861	2.2424	0.34993	0.032053	-0.451477	1.16565	1.18648	0.748666	0.475892	0.955507	0.314172	0.926851	1.09409
-338	1.21805	0.312269	-2.59984	-0.0634671	2.26418	0.412992	-0.00617727	-0.434588	1.28247	1.19453	0.801905	0.499514	0.922089	0.304219	0.871226	1.04288
-337.5	1.14458	0.277269	-2.71282	-0.00622331	2.28392	0.460508	-0.0585555	-0.402057	1.39844	1.21444	0.853984	0.532219	0.889367	0.276645	0.82036	1.01542
-337	1.06082	0.243047	-2.81252	0.0478101	2.30196	0.490997	-0.128252	-0.355291	1.50402	1.24065	0.906622	0.574078	0.861122	0.235853	0.780233	1.01491
-336.5	0.97358	0.211697	-2.89695	0.100547	2.31765	0.50473	-0.216627	-0.296639	1.59089	1.26799	0.961518	0.622506	0.842399	0.187333	0.755402	1.04299
-336	0.890503	0.184824	-2.96537	0.152634	2.32911	0.502234	-0.324616	-0.230599	1.65345	1.2921	1.01912	0.6738	0.837363	0.136003	0.748606	1.0989
-335.5	0.817556	0.162776	-3.01593	0.202983	2.33318	0.484892	-0.452734	-0.163749	1.68966	1.31004	1.07792	0.725307	0.847213	0.0851331	0.760574	1.17868
-335	0.757858	0.144108	-3.04548	0.249756	2.3259	0.456809	-0.598718	-0.102929	1.70094	1.32075	1.13485	0.776492	0.869462	0.0360417	0.789326	1.2742
-334.5	0.712453	0.126109	-3.05183	0.29121	2.30402	0.425294	-0.755642	-0.0528246	1.69005	1.32493	1.18634	0.828283	0.898616	-0.0110155	0.830829	1.3741
-334	0.681183	0.106239	-3.03686	0.325175	2.26649	0.398723	-0.913033	-0.0144707	1.6581	1.32381	1.22897	0.881857	0.92765	-0.0551622	0.881302	1.46629
-333.5	0.663138	0.0832879	-3.00758	0.348285	2.21506	0.383825	-1.06068	0.0144606	1.60355	1.31843	1.26009	0.937698	0.949704	-0.0940931	0.937963	1.54088
-333	0.657159	0.0574833	-2.97403	0.356343	2.15325	0.384609	-1.19156	0.0378082	1.5238	1.31029	1.27866	0.995149	0.959549	-0.125207	0.998264	1.5926
-332.5	0.661902	0.0301302	-2.9466	0.345978	2.08491	0.40237	-1.3015	0.0590331	1.41957	1.30174	1.28526	1.05294	0.954475	-0.147502	1.05979	1.62153
-332	0.675534	0.00347799	-2.93319	0.316383	2.01364	0.435653	-1.38764	0.0807238	1.29889	1.29496	1.28134	1.11032	0.934482	-0.162419	1.1202	1.63152
-331.5	0.696143	-0.019565	-2.93566	0.269842	1.94315	0.480557	-1.44879	0.104977	1.1767	1.29076	1.26865	1.1674	0.902122	-0.17334	1.17753	1.62793
-331	0.722896	-0.0359279	-2.94746	0.210907	1.87761	0.531559	-1.48632	0.133313	1.0693	1.2881	1.24956	1.22445	0.862047	-0.184385	1.23157	1.61628
-330.5	0.75674	-0.0426216	-2.95535	0.144431	1.82164	0.582274	-1.50413	0.16587	0.987287	1.285	1.22718	1.28169	0.819557	-0.199176	1.28487	1.60162
-330	0.799644	-0.0371735	-2.94469	0.0738368	1.7789	0.626352	-1.50701	0.200825	0.931443	1.27983	1.20516	1.33932	0.778356	-0.220016	1.34183	1.58826
-329.5	0.852727	-0.0186367	-2.90415	0.00134579	1.7505	0.658579	-1.49884	0.235043	0.893709	1.27158	1.18726	1.39621	0.739291	-0.247583	1.40606	1.58002
-329	0.914853	0.0117193	-2.8283	-0.0708511	1.73484	0.675609	-1.48163	0.265542	0.861397	1.25916	1.17632	1.44856	0.701098	-0.281159	1.478	1.57991
-328.5	0.983136	0.0508209	-2.71823	-0.140239	1.72913	0.676329	-1.45516	0.290542	0.822343	1.24147	1.17343	1.49075	0.662003	-0.319315	1.55489	1.58946
-328	1.05442	0.0948171	-2.58016	-0.20435	1.7306	0.661446	-1.41719	0.309732	0.769393	1.21835	1.17863	1.51826	0.621074	-0.360627	1.63176	1.60799
-327.5	1.12571	0.139773	-2.4232	-0.261098	1.73699	0.631951	-1.36561	0.323646	0.702454	1.19097	1.19141	1.52959	0.578924	-0.404084	1.70191	1.63178
-327	1.19384	0.181837	-2.258	-0.308847	1.74655	0.588022	-1.30027	0.33261	0.627229	1.16136	1.20972	1.52608	0.537392	-0.448912	1.7584	1.65455
-326.5	1.25589	0.217424	-2.09644	-0.346907	1.75765	0.529584	-1.22207	0.336692	0.551898	1.13217	1.22886	1.51005	0.498225	-0.493518	1.79619	1.66991
-326	1.31039	0.24353	-1.95164	-0.376269	1.76852	0.457728	-1.13147	0.336786	0.484094	1.10649	1.24247	1.48302	0.461722	-0.534122	1.81328	1.67396
-325.5	1.35803	0.258065	-1.83714	-0.398934	1.7773	0.37553	-1.02794	0.335241	0.429393	1.08742	1.24511	1.44561	0.426705	-0.564661	1.81097	1.66629
-325	1.4007	0.260101	-1.7647	-0.416099	1.78234	0.287522	-0.910079	0.335071	0.391422	1.07744	1.23437	1.3982	0.391914	-0.578226	1.79375	1.64958
-324.5	1.43994	0.249785	-1.74075	-0.427352	1.78241	0.198669	-0.776815	0.338472	0.373432	1.07766	1.21154	1.3408	0.357618	-0.569293	1.76755	1.62807
-324	1.47668	0.228417	-1.7639	-0.431437	1.77648	0.114135	-0.628954	0.34602	0.380441	1.08722	1.18068	1.27304	0.326123	-0.536385	1.73775	1.60548
-323.5	1.51229	0.199072	-1.82676	-0.427453	1.76358	0.0398928	-0.469998	0.35706	0.420147	1.10326	1.14703	1.196	0.30082	-0.483622	1.70923	1.58321
-323	1.54898	0.166447	-1.91964	-0.41517	1.74356	-0.0172757	-0.306134	0.3708	0.500728	1.12147	1.11516	1.11373	0.284802	-0.419223	1.68637	1.56078
-322.5	1.5881	0.135384	-2.03186	-0.394682	1.71819	-0.0517701	-0.145028	0.387126	0.625906	1.13726	1.08701	1.03251	0.280025	-0.352158	1.67154	1.53769
-322	1.62872	0.109687	-2.1512	-0.366423	1.69119	-0.0618008	0.00590411	0.406338	0.791307	1.14689	1.06127	0.958411	0.286745	-0.289654	1.66481	1.51435
-321.5	1.66785	0.0919031	-2.26648	-0.331082	1.66661	-0.0497325	0.140461	0.428225	0.985867	1.14803	1.03487	0.894831	0.30324	-0.236217	1.66542	1.49087
-321	1.70166	0.0830147	-2.37188	-0.289067	1.6476	-0.0202297	0.254801	0.451696	1.19725	1.13976	1.00524	0.84162	0.326681	-0.193638	1.6729	1.46602
-320.5	1.72643	0.0821179	-2.46721	-0.240943	1.63627	0.0216072	0.34894	0.475239	1.41661	1.12239	0.971601	0.797107	0.35469	-0.161622	1.68636	1.43808
-320	1.73947	0.0868141	-2.55353	-0.188897	1.63332	0.0714541	0.426162	0.497745	1.6393	1.09691	0.934907	0.760798	0.385992	-0.138822	1.70373	1.40651
-319.5	1.73985	0.0937668	-2.62886	-0.137111	1.63781	0.126503	0.490485	0.519122	1.8627	1.06391	0.896473	0.733776	0.420075	-0.123834	1.72242	1.37249
-319	1.72826	0.0988861	-2.68703	-0.0903322	1.64755	0.185432	0.544858	0.54022	2.08367	1.02293	0.857013	0.717117	0.456892	-0.115497	1.74112	1.33816
-318.5	1.70636	0.0978418	-2.71972	-0.0516607	1.66	0.247538	0.590349	0.562031	2.29729	0.973438	0.817385	0.710261	0.496549	-0.112562	1.76048	1.30573
-318	1.6766	0.087263	-2.72083	-0.0210126	1.6732	0.311766	0.625416	0.5845	2.49651	0.916376	0.779339	0.710517	0.538543	-0.113496	1.78212	1.27706
-317.5	1.64233	0.0659456	-2.69096	0.00451504	1.68578	0.376797	0.646173	0.606205	2.67325	0.854316	0.744814	0.713776	0.581144	-0.116375	1.80737	1.2542
-317	1.60741	0.035544	-2.6378	0.0292027	1.69612	0.442077	0.648675	0.62538	2.82045	0.790246	0.715029	0.715624	0.621543	-0.118703	1.83664	1.23941
-316.5	1.57528	0.000287275	-2.57169	0.0573838	1.70181	0.507824	0.631729	0.640686	2.93313	0.726306	0.690253	0.712272	0.656669	-0.117888	1.86898	1.23379
-316	1.54804	-0.0342973	-2.50108	0.0918976	1.69981	0.573322	0.597362	0.65102	3.0082	0.663514	0.66955	0.701372	0.684163	-0.112257	1.9019	1.23633
-315.5	1.52566	-0.062973	-2.43056	0.132699	1.68724	0.635602	0.548131	0.655397	3.04416	0.601893	0.650564	0.682477	0.702856	-0.101538	1.93104	1.24538
-315	1.50656	-0.0823393	-2.36006	0.176568	1.66197	0.690236	0.484089	0.653315	3.04038	0.540115	0.630101	0.656968	0.712489	-0.0869067	1.94985	1.2603
-314.5	1.48945	-0.0917689	-2.28706	0.217727	1.62277	0.733598	0.403017	0.645149	2.99554	0.475548	0.604984	0.627583	0.713163	-0.0708523	1.95128	1.28063
-314	1.47414	-0.093056	-2.21114	0.248999	1.57004	0.764616	0.303783	0.632419	2.9069	0.405634	0.572714	0.597416	0.705417	-0.0560824	1.93018	1.30496
-313.5	1.46096	-0.0892435	-2.13531	0.263433	1.50676	0.784839	0.189338	0.617705	2.77192	0.32962	0.532546	0.568798	0.691015	-0.0436521	1.88376	1.33116
-313	1.44994	-0.0832994	-2.06381	0.25617	1.43782	0.797514	0.0661966	0.603865	2.59145	0.24939	0.486494	0.543087	0.673094	-0.0323837	1.81129	1.35719
-312.5	1.44056	-0.0767705	-2.00109	0.226289	1.36795	0.806892	-0.0588646	0.592873	2.37206	0.169025	0.439008	0.521345	0.65481	-0.0200913	1.7144	1.38162
-312	1.43178	-0.0691669	-1.95202	0.177396	1.30095	0.817323	-0.18079	0.58498	2.12603	0.0931712	0.394929	0.505127	0.637927	-0.00458154	1.59621	1.4036
-311.5	1.42199	-0.0590985	-1.91986	0.115644	1.24104	0.831767	-0.296221	0.578826	1.86876	0.0249906	0.357027	0.496653	0.62272	0.0162525	1.45909	1.4224
-311	1.40889	-0.0463225	-1.90276	0.0467336	1.19288	0.851101	-0.403879	0.572547	1.61395	-0.034893	0.325264	0.498232	0.608598	0.0438658	1.30403	1.43719
-310.5	1.39	-0.0325149	-1.89321	-0.0254313	1.15982	0.874586	-0.504254	0.564692	1.36958	-0.0879279	0.298327	0.5118	0.594415	0.0779384	1.13221	1.4476
-310	1.36414	-0.0203815	-1.88172	-0.0979049	1.1423	0.900421	-0.597162	0.554178	1.13704	-0.136427	0.275718	0.538494	0.578589	0.116319	0.946968	1.45434
-309.5	1.33262	-0.0124045	-1.86125	-0.167019	1.13804	0.92619	-0.679866	0.54014	0.91274	-0.182111	0.258545	0.577622	0.559738	0.156117	0.753644	1.45938
-309	1.29876	-0.00974638	-1.82963	-0.228001	1.14322	0.949176	-0.748071	0.52219	0.690554	-0.224857	0.248836	0.626212	0.537664	0.194273	0.558052	1.46543
-308.5	1.2665	-0.0115836	-1.78918	-0.276346	1.15404	0.965888	-0.798029	0.500158	0.46491	-0.262607	0.248571	0.68003	0.513817	0.227603	0.365839	1.47545
-308	1.23891	-0.015295	-1.74404	-0.308798	1.168	0.971544	-0.827566	0.473609	0.233581	-0.292364	0.259116	0.735168	0.490621	0.253504	0.18257	1.49206
-307.5	1.21718	-0.017137	-1.69844	-0.322909	1.18441	0.961097	-0.836455	0.442483	-0.000504317	-0.311293	0.280807	0.789653	0.470024	0.270785	0.0133166	1.51663
-307	1.20109	-0.0130954	-1.65681	-0.316557	1.20379	0.931221	-0.826475	0.40815	-0.229191	-0.317123	0.312159	0.844115	0.452796	0.279745	-0.137935	1.54852
-306.5	1.19059	-0.00027629	-1.62348	-0.288302	1.22667	0.881542	-0.800795	0.373226	-0.441185	-0.308094	0.349631	0.900284	0.438854	0.281666	-0.268779	1.58544
-306	1.1864	0.0212069	-1.60233	-0.238318	1.25256	0.814837	-0.763334	0.3407	-0.624665	-0.283367	0.38877	0.959099	0.427696	0.277701	-0.378775	1.62408
-305.5	1.18909	0.0475521	-1.59703	-0.169639	1.28004	0.736621	-0.7184	0.313581	-0.769105	-0.243324	0.425372	1.02079	0.418942	0.267915	-0.468691	1.66103
-305	1.19762	0.0731856	-1.60969	-0.0887537	1.30769	0.654306	-0.670237	0.294463	-0.866907	-0.188996	0.455866	1.08605	0.413173	0.252167	-0.539102	1.69393
-304.5	1.2086	0.093432	-1.63839	-0.00400268	1.33456	0.576024	-0.62282	0.28454	-0.914439	-0.121693	0.477707	1.15611	0.412277	0.231669	-0.590984	1.72204
-304	1.21704	0.105651	-1.67713	0.0773859	1.35967	0.509212	-0.579888	0.283261	-0.911331	-0.0434065	0.489728	1.23144	0.41855	0.208199	-0.627434	1.74597
-303.5	1.21813	0.109283	-1.71947	0.150929	1.38135	0.459332	-0.544631	0.288891	-0.859411	0.0425735	0.491706	1.31065	0.432975	0.181452	-0.652924	1.76725
-303	1.20843	0.105594	-1.76144	0.214517	1.39717	0.429227	-0.519265	0.299194	-0.763061	0.131127	0.483438	1.39098	0.45422	0.148053	-0.671046	1.78773
-302.5	1.1857	0.0966079	-1.80006	0.267586	1.40474	0.419227	-0.505031	0.312035	-0.630121	0.215374	0.464664	1.46943	0.479254	0.103688	-0.684004	1.80868
-302	1.1489	0.0837071	-1.83039	0.310783	1.40246	0.427765	-0.502755	0.325654	-0.472467	0.288197	0.435901	1.54335	0.504753	0.0461906	-0.693273	1.82999
-301.5	1.09896	0.067308	-1.84651	0.346026	1.38942	0.452344	-0.514049	0.338115	-0.305489	0.344342	0.398993	1.61006	0.528261	-0.0227306	-0.699702	1.84993
-301	1.03902	0.0474742	-1.84484	0.376689	1.36473	0.490261	-0.542587	0.346276	-0.144631	0.381439	0.35708	1.66626	0.548634	-0.0974973	-0.703354	1.86575
-300.5	0.97349	0.0245868	-1.82509	0.407482	1.32794	0.538482	-0.594066	0.345669	-0.000433853	0.399929	0.314208	1.70788	0.565828	-0.170159	-0.703699	1.87458
-300	0.906111	-0.00014604	-1.78842	0.443792	1.27992	0.593433	-0.67447	0.331851	0.123446	0.402424	0.274866	1.73116	0.58046	-0.233024	-0.70017	1.87425
-299.5	0.8389	-0.0246478	-1.73692	0.490402	1.22226	0.651172	-0.787481	0.30197	0.228114	0.392613	0.243391	1.73427	0.593366	-0.28102	-0.692838	1.86377
-299	0.7725	-0.0466437	-1.6746	0.549874	1.15593	0.707649	-0.931378	0.255968	0.316073	0.374577	0.222843	1.71856	0.60525	-0.312397	-0.682364	1.84375
-298.5	0.706751	-0.0648105	-1.60716	0.621531	1.08054	0.759139	-1.09732	0.197208	0.388738	0.352594	0.214202	1.68877	0.616559	-0.327846	-0.669378	1.81601
-298	0.641277	-0.0797771	-1.54032	0.701586	0.994915	0.802582	-1.27188	0.131556	0.444917	0.330657	0.216457	1.65222	0.627358	-0.329181	-0.654242	1.78249
-297.5	0.576377	-0.0940407	-1.47895	0.784113	0.898772	0.835644	-1.44158	0.065465	0.480231	0.312226	0.227086	1.61718	0.637069	-0.318778	-0.637078	1.74512
-297	0.513387	-0.110569	-1.4262	0.862055	0.794456	0.856724	-1.59504	0.00462817	0.488215	0.300732	0.243277	1.5899	0.644075	-0.299649	-0.617827	1.70676
-296.5	0.454145	-0.131074	-1.38202	0.928204	0.687006	0.864772	-1.72322	-0.046762	0.463018	0.299576	0.263399	1.57249	0.645449	-0.275356	-0.596329	1.67189
-296	0.400177	-0.1553	-1.34239	0.976398	0.582614	0.85906	-1.82045	-0.0862736	0.401424	0.311114	0.287154	1.56368	0.637842	-0.249182	-0.571876	1.64622
-295.5	0.351977	-0.181938	-1.30061	1.00226	0.487041	0.839793	-1.88521	-0.112469	0.303316	0.335835	0.314959	1.56063	0.619427	-0.222849	-0.543203	1.63525
-295	0.308936	-0.210033	-1.25	1.00369	0.404654	0.809222	-1.9197	-0.124039	0.172049	0.372115	0.347809	1.56001	0.590821	-0.196314	-0.509601	1.64197
-294.5	0.270235	-0.239268	-1.18659	0.981525	0.338119	0.771573	-1.92821	-0.120537	0.0142304	0.415979	0.386497	1.55906	0.55438	-0.169356	-0.470556	1.6659
-294	0.23574	-0.269769	-1.11116	0.938671	0.288777	0.731441	-1.91559	-0.103843	-0.161861	0.461592	0.429589	1.55713	0.513274	-0.143032	-0.42404	1.70435
-293.5	0.206128	-0.302492	-1.02846	0.877626	0.256919	0.692146	-1.88665	-0.0779215	-0.347241	0.503271	0.472419	1.55604	0.470615	-0.119391	-0.367264	1.75404
-293	0.182235	-0.339063	-0.944453	0.799493	0.241351	0.65519	-1.84584	-0.0469926	-0.53166	0.537729	0.50854	1.55863	0.42875	-0.100698	-0.299205	1.81186
-292.5	0.164093	-0.38046	-0.864403	0.705292	0.239398	0.621015	-1.79644	-0.0142941	-0.703198	0.564664	0.531909	1.567	0.389709	-0.0892128	-0.221237	1.87486
-292	0.150529	-0.425755	-0.7926	0.597829	0.248034	0.590368	-1.73931	0.0178463	-0.84902	0.585799	0.538198	1.58203	0.356352	-0.0866768	-0.136337	1.9401
-291.5	0.139555	-0.471575	-0.730854	0.482562	0.264962	0.564793	-1.67239	0.0472192	-0.957032	0.603655	0.524946	1.604	0.332749	-0.0931967	-0.0490695	2.0049
-291	0.128857	-0.512575	-0.676064	0.366969	0.288916	0.545612	-1.59198	0.0713941	-1.01869	0.621041	0.490578	1.63252	0.323355	-0.106628	0.0344558	2.06765
-290.5	0.116276	-0.543253	-0.620447	0.258873	0.319198	0.532782	-1.4946	0.0888122	-1.03291	0.641131	0.433482	1.66511	0.331307	-0.12341	0.108507	2.12845
-290	0.100373	-0.560235	-0.555242	0.164515	0.354838	0.524827	-1.3774	0.0999979	-1.00861	0.667026	0.352561	1.69715	0.356579	-0.13991	0.170404	2.18895
-289.5	0.080364	-0.563413	-0.474584	0.0871709	0.394052	0.519729	-1.23779	0.107376	-0.962541	0.700684	0.248921	1.72374	0.395593	-0.152878	0.22105	2.25165
-289	0.0552668	-0.555376	-0.377027	0.0270057	0.433926	0.516181	-1.07438	0.114429	-0.913392	0.742265	0.127314	1.74135	0.442701	-0.159478	0.263211	2.31817
-288.5	0.0236074	-0.539791	-0.26537	-0.0180187	0.470471	0.514157	-0.888357	0.125177	-0.875757	0.790082	-0.00396638	1.74824	0.491991	-0.157341	0.299704	2.387
-288	-0.0153106	-0.519852	-0.145632	-0.051246	0.499746	0.514035	-0.683839	0.143964	-0.85581	0.841129	-0.134644	1.74494	0.538232	-0.144468	0.331899	2.45305
-287.5	-0.0598657	-0.497336	-0.0247102	-0.0768537	0.51957	0.51531	-0.467033	0.174914	-0.849842	0.892166	-0.254638	1.73415	0.576584	-0.119778	0.358833	2.50918
-287	-0.106065	-0.47239	0.0920623	-0.0993062	0.530146	0.516272	-0.245092	0.221076	-0.84764	0.940082	-0.356657	1.72006	0.601507	-0.084106	0.378567	2.54841
-286.5	-0.149101	-0.4446	0.20129	-0.122559	0.533272	0.514667	-0.025348	0.28418	-0.838602	0.981012	-0.438221	1.70755	0.606798	-0.0401824	0.390485	2.56624
-286	-0.185372	-0.414436	0.299336	-0.149236	0.531882	0.508865	0.184597	0.364721	-0.815773	1.01004	-0.501003	1.70159	0.587592	0.00781309	0.395995	2.56146
-285.5	-0.213204	-0.383086	0.379726	-0.180189	0.530242	0.498953	0.377262	0.461327	-0.776491	1.0226	-0.547918	1.70613	0.542723	0.0542443	0.398167	2.53515
-285	-0.231737	-0.351394	0.433875	-0.214871	0.532445	0.486933	0.547449	0.569972	-0.720776	1.01612	-0.581251	1.72339	0.475465	0.0929527	0.400743	2.48947
-284.5	-0.23961	-0.319933	0.455312	-0.25224	0.539232	0.475979	0.694182	0.683934	-0.648502	0.990337	-0.603151	1.75372	0.391702	0.119819	0.405829	2.42728
-284	-0.234794	-0.289663	0.442611	-0.291222	0.54654	0.469495	0.819616	0.794338	-0.557333	0.946777	-0.6161	1.79609	0.297	0.135075	0.412269	2.3524
-283.5	-0.215298	-0.261829	0.398567	-0.330522	0.547239	0.470677	0.925789	0.891121	-0.443576	0.888234	-0.621913	1.84886	0.195359	0.1431	0.416917	2.26979
-283	-0.180185	-0.237947	0.328577	-0.368585	0.534387	0.482196	1.01274	0.96468	-0.305571	0.818436	-0.620887	1.90952	0.0900663	0.150032	0.416852	2.18468
-282.5	-0.130443	-0.22026	0.241079	-0.404359	0.503931	0.505371	1.079	1.00801	-0.146384	0.742097	-0.612212	1.97372	-0.015204	0.161492	0.410018	2.10085
-282	-0.0689104	-0.210987	0.148064	-0.438007	0.455471	0.53936	1.12268	1.01827	0.0265327	0.66473	-0.594748	2.03555	-0.116293	0.181315	0.394893	2.01957
-281.5	0.00062083	-0.210379	0.062313	-0.470103	0.3911	0.581585	1.14254	0.996614	0.20386	0.591683	-0.567425	2.08922	-0.20918	0.2113	0.370479	1.93998
-281	0.0740178	-0.21577	-0.00686049	-0.500042	0.314149	0.629229	1.1388	0.946535	0.377847	0.527141	-0.529478	2.12985	-0.290672	0.252152	0.336302	1.86
-280.5	0.14713	-0.222276	-0.0551501	-0.5261	0.229436	0.679951	1.11271	0.87225	0.545273	0.473776	-0.480725	2.15346	-0.35886	0.304408	0.292072	1.77763
-280	0.216272	-0.224077	-0.0826997	-0.547254	0.143842	0.731189	1.06571	0.777792	0.707848	0.432907	-0.421848	2.15853	-0.413113	0.368048	0.237693	1.69278
-279.5	0.278388	-0.21587	-0.0940668	-0.564368	0.0649369	0.779634	0.999877	0.667039	0.869557	0.404677	-0.3547	2.14823	-0.454134	0.441432	0.173731	1.60874
-279	0.330779	-0.19467	-0.0972416	-0.579736	-0.0013848	0.821453	0.919668	0.544696	1.03265	0.388142	-0.282211	2.12974	-0.48451	0.521026	0.101151	1.53173
-278.5	0.370971	-0.161021	-0.0999486	-0.595736	-0.0514891	0.852368	0.83272	0.417498	1.1946	0.381539	-0.207746	2.11098	-0.508383	0.602052	0.0202137	1.46824
-278	0.397294	-0.11823	-0.10627	-0.613471	-0.0830991	0.86771	0.74832	0.294345	1.34764	0.382506	-0.134757	2.09732	-0.529388	0.678674	-0.0699008	1.4216
-277.5	0.410123	-0.0701566	-0.116711	-0.632741	-0.0950376	0.863367	0.674691	0.184837	1.48077	0.38829	-0.0668173	2.08989	-0.548758	0.743635	-0.169799	1.39005
-277	0.412145	-0.0194601	-0.129628	-0.65348	-0.0879613	0.837478	0.616672	0.0970343	1.58277	0.396173	-0.00719295	2.08573	-0.565678	0.788928	-0.278643	1.36748
-276.5	0.406381	0.0325286	-0.141614	-0.676756	-0.0646741	0.79162	0.573606	0.035786	1.64555	0.403479	0.0414918	2.07948	-0.579464	0.807642	-0.394552	1.3461
-276	0.394091	0.0849702	-0.148098	-0.704411	-0.0288811	0.73047	0.537918	0.00248311	1.66705	0.406831	0.0767628	2.06602	-0.591304	0.795985	-0.515371	1.31964
-275.5	0.375106	0.137089	-0.144756	-0.738176	0.0166124	0.660347	0.496261	-0.00390097	1.6511	0.401547	0.0958792	2.04277	-0.604087	0.755089	-0.639473	1.28548
-275	0.349536	0.188202	-0.128827	-0.779226	0.0699032	0.587691	0.433557	0.0144561	1.60347	0.382452	0.0960583	2.01045	-0.621042	0.691187	-0.766615	1.24466
-274.5	0.318231	0.237372	-0.100789	-0.828355	0.128109	0.518021	0.338046	0.0546288	1.52707	0.346384	0.0748893	1.97255	-0.644251	0.613281	-0.896589	1.19982
-274	0.282076	0.282948	-0.0654179	-0.885849	0.186168	0.455328	0.205094	0.112755	1.42011	0.294431	0.0310876	1.93429	-0.673528	0.530753	-1.02686	1.15275
-273.5	0.242065	0.322801	-0.0300154	-0.950838	0.237639	0.401989	0.0384873	0.18427	1.27867	0.231551	-0.0342637	1.90103	-0.706475	0.45313	-1.15331	1.10329
-273	0.200332	0.355139	-0.00134272	-1.02162	0.276751	0.359138	-0.150627	0.264456	1.10217	0.164463	-0.116865	1.87656	-0.739454	0.389944	-1.27234	1.04927
-272.5	0.160437	0.37961	0.0156388	-1.09696	0.300524	0.32695	-0.346235	0.348767	0.898393	0.100208	-0.209742	1.86313	-0.768359	0.348662	-1.38094	0.987697
-272	0.126155	0.397739	0.0175431	-1.17631	0.30942	0.30441	-0.530855	0.432746	0.684415	0.0452617	-0.305286	1.86263	-0.789495	0.33285	-1.47644	0.916643
-271.5	0.0995946	0.411754	0.00278974	-1.25869	0.305889	0.289125	-0.689024	0.512025	0.482569	0.00413075	-0.397441	1.87618	-0.801147	0.342443	-1.55771	0.836564
-271	0.0799582	0.42283	-0.027152	-1.34234	0.2926	0.277819	-0.809657	0.58328	0.313305	-0.0217188	-0.482336	1.9028	-0.804662	0.375045	-1.62549	0.750648
-270.5	0.0639098	0.430469	-0.0666394	-1.42512	0.271861	0.267018	-0.887414	0.645299	0.18851	-0.0338467	-0.557481	1.93924	-0.803526	0.427581	-1.68096	0.664297
-270	0.0471605	0.43287	-0.107028	-1.50473	0.245606	0.253331	-0.923168	0.698767	0.108475	-0.0364325	-0.620917	1.98025	-0.801091	0.497772	-1.72443	0.583284
-269.5	0.0258569	0.427656	-0.141149	-1.57835	0.215217	0.233889	-0.923299	0.745445	0.0636958	-0.0352528	-0.671235	2.01902	-0.79917	0.583561	-1.75597	0.511426
-269	-0.00272564	0.412906	-0.167801	-1.64229	0.181333	0.207009	-0.898747	0.787858	0.0393909	-0.0354553	-0.708294	2.04903	-0.798525	0.680943	-1.77706	0.449647
-268.5	-0.0397775	0.388005	-0.191866	-1.69229	0.143988	0.17196	-0.863501	0.829378	0.0197021	-0.0395742	-0.733286	2.06557	-0.799744	0.783739	-1.79112	0.396893
-268	-0.0849586	0.353587	-0.220739	-1.72518	0.102782	0.12775	-0.830872	0.874308	-0.00876173	-0.0476185	-0.747649	2.06605	-0.802987	0.886122	-1.80264	0.351343
-267.5	-0.137071	0.311077	-0.259883	-1.74064	0.0573704	0.0729409	-0.809452	0.927608	-0.0535213	-0.0588851	-0.752311	2.04961	-0.80745	0.984519	-1.81609	0.311236
-267	-0.194935	0.262707	-0.309302	-1.74183	0.00881866	0.00731647	-0.802616	0.993521	-0.114855	-0.0733619	-0.748667	2.01667	-0.811908	1.07705	-1.83493	0.276017
-266.5	-0.257574	0.211619	-0.364032	-1.7343	-0.0396174	-0.0667234	-0.810887	1.07358	-0.187167	-0.0912503	-0.739796	1.96871	-0.816	1.16195	-1.86111	0.247125
-266	-0.323287	0.161618	-0.419039	-1.72445	-0.0833539	-0.144351	-0.833499	1.16621	-0.261118	-0.111452	-0.729309	1.90853	-0.820774	1.23629	-1.8951	0.227122
-265.5	-0.38872	0.116898	-0.473434	-1.71793	-0.117493	-0.219361	-0.868663	1.26772	-0.326164	-0.130582	-0.719089	1.84026	-0.827906	1.2964	-1.93543	0.217834
-265	-0.449391	0.0815772	-0.530049	-1.71856	-0.137164	-0.285574	-0.914034	1.37273	-0.37349	-0.1432	-0.709214	1.76856	-0.838252	1.33979	-1.97777	0.219175
-264.5	-0.50096	0.0588367	-0.591558	-1.72758	-0.138391	-0.338078	-0.967006	1.47477	-0.397424	-0.143526	-0.699376	1.69745	-0.850643	1.36638	-2.01604	0.2292
-264	-0.54022	0.050206	-0.657475	-1.74317	-0.119773	-0.373632	-1.02446	1.56818	-0.3946	-0.127888	-0.689421	1.63007	-0.862113	1.37793	-2.04547	0.244723
-263.5	-0.565841	0.0555519	-0.724924	-1.76052	-0.0831909	-0.390102	-1.08257	1.64974	-0.362402	-0.0961879	-0.679383	1.56947	-0.869455	1.37686	-2.06386	0.262145
-263	-0.578153	0.0734825	-0.791174	-1.7727	-0.0325983	-0.385885	-1.13643	1.71831	-0.298565	-0.0514731	-0.669823	1.51862	-0.870055	1.36519	-2.0705	0.278292
-262.5	-0.578033	0.10169	-0.854553	-1.77275	0.027611	-0.360098	-1.17991	1.77391	-0.202724	0.00163442	-0.661737	1.4792	-0.861798	1.34372	-2.06483	0.291071
-262	-0.566357	0.137295	-0.914143	-1.75637	0.0929231	-0.312998	-1.20696	1.81724	-0.0784789	0.0580998	-0.655558	1.45094	-0.843586	1.31228	-2.04586	0.300307
-261.5	-0.544079	0.177242	-0.970295	-1.72314	0.158122	-0.246401	-1.21324	1.84909	0.0664537	0.112623	-0.650377	1.43224	-0.816098	1.27116	-2.01235	0.307911
-261	-0.511984	0.218701	-1.02499	-1.67537	0.217696	-0.164404	-1.19614	1.86974	0.222668	0.159673	-0.644374	1.42117	-0.781797	1.2221	-1.96303	0.315985
-260.5	-0.470479	0.259368	-1.08012	-1.61661	0.267989	-0.0732534	-1.15447	1.87926	0.382086	0.194181	-0.635676	1.41589	-0.744328	1.16729	-1.89645	0.3247
-260	-0.420177	0.297329	-1.13547	-1.5516	0.309293	0.0204801	-1.08974	1.87806	0.539846	0.212747	-0.622843	1.41464	-0.707625	1.10812	-1.8108	0.33262
-259.5	-0.362699	0.330734	-1.18891	-1.48636	0.345323	0.11134	-1.00702	1.86707	0.694686	0.214524	-0.605351	1.41614	-0.675193	1.04511	-1.70411	0.338345
-259	-0.301062	0.358014	-1.23839	-1.42728	0.380188	0.194264	-0.913586	1.84779	0.846689	0.200963	-0.583936	1.42009	-0.650024	0.978649	-1.57459	0.341197
-258.5	-0.239803	0.378537	-1.28387	-1.37989	0.416065	0.263966	-0.817115	1.82217	0.992813	0.17486	-0.560563	1.42694	-0.634512	0.909863	-1.42135	0.341169
-258	-0.184666	0.392808	-1.32715	-1.3483	0.453373	0.316385	-0.724614	1.79193	1.12443	0.139792	-0.538357	1.43692	-0.629419	0.840405	-1.24473	0.338846
-257.5	-0.141658	0.402119	-1.37009	-1.33467	0.491498	0.350194	-0.640818	1.75813	1.22969	0.100086	-0.520881	1.44871	-0.632742	0.771645	-1.04617	0.335106
-257	-0.115834	0.407826	-1.41329	-1.33832	0.528578	0.366174	-0.566239	1.72172	1.29853	0.0609507	-0.510297	1.4589	-0.640095	0.70461	-0.828116	0.330489
-256.5	-0.110173	0.410752	-1.45541	-1.35593	0.5618	0.365462	-0.497635	1.6847	1.32585	0.0286562	-0.506218	1.46332	-0.646354	0.640458	-0.594134	0.324257
-256	-0.124985	0.411799	-1.49221	-1.38256	0.589328	0.349188	-0.431374	1.64985	1.31145	0.0104636	-0.507046	1.45891	-0.647285	0.581011	-0.34839	0.314315
-255.5	-0.158131	0.413008	-1.51691	-1.41248	0.612389	0.319695	-0.366592	1.61896	1.25845	0.0134673	-0.512078	1.44415	-0.640453	0.528701	-0.0957577	0.29922
-255	-0.20568	0.417112	-1.52415	-1.43996	0.634773	0.280819	-0.305304	1.59119	1.17174	0.0422567	-0.5216	1.41837	-0.62562	0.485366	0.157197	0.280698
-254.5	-0.262788	0.425707	-1.51455	-1.46157	0.659412	0.236559	-0.250303	1.56337	1.05594	0.0971337	-0.535447	1.38124	-0.604773	0.451506	0.402952	0.263968
-254	-0.324958	0.438196	-1.49503	-1.479	0.685911	0.190069	-0.203383	1.53208	0.913777	0.174298	-0.551709	1.3328	-0.581457	0.427099	0.635134	0.255193
-253.5	-0.388952	0.452665	-1.47462	-1.49929	0.711909	0.143536	-0.164598	1.49549	0.746817	0.267338	-0.566155	1.27344	-0.559657	0.41267	0.848432	0.257722
-253	-0.452545	0.467229	-1.46037	-1.53071	0.735724	0.0984966	-0.132218	1.45386	0.558189	0.368936	-0.572654	1.20464	-0.542975	0.408905	1.03726	0.26955
-252.5	-0.514082	0.480838	-1.45664	-1.57794	0.75727	0.0564649	-0.103057	1.40953	0.355195	0.472269	-0.56462	1.13052	-0.534348	0.415179	1.1969	0.283337
-252	-0.572833	0.494042	-1.46553	-1.63948	0.77775	0.0191913	-0.0728035	1.36665	0.150256	0.571673	-0.537071	1.05769	-0.535878	0.428878	1.32635	0.288566
-251.5	-0.629023	0.50887	-1.48506	-1.70801	0.799292	-0.0113472	-0.0368104	1.32984	-0.0405307	0.662561	-0.488361	0.992965	-0.548692	0.445934	1.42964	0.27532
-251	-0.682754	0.527008	-1.50804	-1.7736	0.824217	-0.0326437	0.00866593	1.30258	-0.201445	0.741077	-0.420565	0.940857	-0.573109	0.461564	1.51449	0.238624
-250.5	-0.733246	0.548252	-1.52591	-1.82695	0.853633	-0.0421153	0.0658443	1.28679	-0.322619	0.804107	-0.33858	0.902539	-0.608677	0.470755	1.59005	0.180077
-250	-0.779361	0.570502	-1.5343	-1.8609	0.88662	-0.0386896	0.136055	1.28329	-0.404132	0.849799	-0.248458	0.876189	-0.653615	0.469044	1.66491	0.10491
-249.5	-0.820469	0.590375	-1.53555	-1.87077	0.92125	-0.0239251	0.22077	1.29178	-0.455583	0.87831	-0.155527	0.857845	-0.704711	0.45388	1.74501	0.0183174
-249	-0.856554	0.604018	-1.53733	-1.8549	0.956474	-0.00178095	0.321381	1.31098	-0.490723	0.892741	-0.063658	0.84213	-0.758529	0.425578	1.83221	-0.0749267
-248.5	-0.887794	0.608195	-1.54953	-1.81457	0.992773	0.0221593	0.438078	1.33945	-0.520709	0.89941	0.0242721	0.823247	-0.812706	0.387193	1.92504	-0.168856
-248	-0.914814	0.600802	-1.58	-1.75303	1.03143	0.0411415	0.569762	1.37675	-0.550495	0.906095	0.106216	0.79678	-0.865861	0.343571	2.01995	-0.255875
-247.5	-0.939821	0.580354	-1.63073	-1.67463	1.07385	0.0477175	0.714093	1.42351	-0.580008	0.918785	0.180769	0.761399	-0.916471	0.300032	2.11132	-0.328112
-247	-0.966857	0.545905	-1.69716	-1.58495	1.12102	0.0352904	0.865828	1.48025	-0.607276	0.938988	0.24598	0.719044	-0.962359	0.261501	2.19202	-0.379629
-246.5	-0.999983	0.497981	-1.77175	-1.49134	1.17273	0.000504063	1.01578	1.54607	-0.629547	0.963393	0.298251	0.673651	-1.00111	0.232289	2.2554	-0.408538
-246	-1.04082	0.43901	-1.84763	-1.40271	1.22764	-0.0551987	1.15323	1.61853	-0.643046	0.986314	0.332542	0.629363	-1.0303	0.215548	2.2969	-0.417975
-245.5	-1.08705	0.37292	-1.91883	-1.32828	1.28428	-0.125676	1.26965	1.69429	-0.644041	1.00269	0.343897	0.588846	-1.04777	0.212438	2.31453	-0.415228
-245	-1.13247	0.304616	-1.9795	-1.27617	1.34177	-0.201541	1.35985	1.76912	-0.629935	1.00911	0.329486	0.552166	-1.05266	0.222035	2.30884	-0.408965
-244.5	-1.16901	0.239563	-2.02448	-1.2518	1.39986	-0.272506	1.4212	1.83799	-0.598847	1.00331	0.289386	0.517118	-1.04662	0.241829	2.28203	-0.405725
-244	-1.18987	0.183483	-2.05015	-1.25643	1.4588	-0.329339	1.45293	1.89569	-0.549112	0.983601	0.22528	0.481348	-1.03415	0.268075	2.23646	-0.407957
-243.5	-1.19145	0.141407	-2.05497	-1.28631	1.51889	-0.364457	1.45591	1.93779	-0.479375	0.948649	0.139495	0.444341	-1.02108	0.295966	2.17411	-0.414841
-243	-1.17364	0.116007	-2.03992	-1.33336	1.5802	-0.372568	1.43249	1.96147	-0.388753	0.897886	0.0364846	0.406798	-1.01216	0.320261	2.09734	-0.424649
-242.5	-1.1396	0.106636	-2.00801	-1.38735	1.64297	-0.352133	1.38681	1.9659	-0.277255	0.833006	-0.0759597	0.368573	-1.00994	0.336477	2.00967	-0.436151
-242	-1.09501	0.110037	-1.9632	-1.43846	1.70852	-0.306009	1.32454	1.95206	-0.147092	0.759012	-0.188221	0.327992	-1.01514	0.341812	1.91585	-0.448381
-241.5	-1.04668	0.122263	-1.90997	-1.47869	1.77926	-0.240737	1.25116	1.92221	-0.00399875	0.682844	-0.29073	0.282108	-1.02751	0.335469	1.8204	-0.460389
-241	-1.00093	0.13993	-1.85313	-1.50245	1.85764	-0.165281	1.17111	1.87914	0.144058	0.610585	-0.374982	0.227142	-1.04602	0.318319	1.72568	-0.472005
-240.5	-0.962334	0.159635	-1.79632	-1.50699	1.94468	-0.0890645	1.08803	1.82566	0.291006	0.545886	-0.434606	0.160066	-1.06852	0.292046	1.6312	-0.48417
-240	-0.933107	0.17739	-1.74109	-1.49205	2.03868	-0.0201475	1.00504	1.76438	0.43534	0.490108	-0.465712	0.0806149	-1.09115	0.258597	1.53456	-0.497963
-239.5	-0.913572	0.189309	-1.68848	-1.45913	2.13436	0.0347691	0.92473	1.69777	0.578209	0.443188	-0.4667	-0.00804604	-1.10856	0.220469	1.43328	-0.513884
-239	-0.902907	0.19242	-1.6411	-1.41081	2.2238	0.0694398	0.849913	1.62849	0.719244	0.404256	-0.438887	-0.10026	-1.11542	0.181513	1.32679	-0.532077
-238.5	-0.900316	0.185174	-1.60243	-1.3505	2.29936	0.0782207	0.784252	1.55982	0.853667	0.371664	-0.387092	-0.189709	-1.10798	0.14704	1.21653	-0.552589
-238	-0.906477	0.167321	-1.57448	-1.28288	2.35629	0.0572311	0.731464	1.49523	0.971793	0.342757	-0.319056	-0.271418	-1.08493	0.122273	1.10422	-0.575394
-237.5	-0.923326	0.139065	-1.55774	-1.2136	2.39269	0.00560643	0.69391	1.43718	1.0609	0.313767	-0.24415	-0.343452	-1.04697	0.110138	0.990439	-0.600358
-237	-0.951889	0.100986	-1.55292	-1.14748	2.40814	-0.0740561	0.672689	1.38614	1.10818	0.280355	-0.171609	-0.407522	-0.996183	0.110374	0.874029	-0.627632
-236.5	-0.990698	0.054826	-1.56099	-1.08694	2.40328	-0.176212	0.668652	1.34089	1.10291	0.23861	-0.108997	-0.467739	-0.935836	0.119875	0.752714	-0.658484
-236	-1.0359	0.0039159	-1.58164	-1.03217	2.37966	-0.293149	0.682275	1.29971	1.03749	0.186028	-0.0620822	-0.52861	-0.869836	0.133431	0.624714	-0.695047
-235.5	-1.08203	-0.0469112	-1.61217	-0.981879	2.33919	-0.416269	0.71249	1.26111	0.908284	0.122308	-0.0352229	-0.593687	-0.802085	0.145571	0.488866	-0.738819
-235	-1.12265	-0.0918427	-1.64737	-0.933564	2.2843	-0.537766	0.755796	1.22387	0.716558	0.0492448	-0.0308795	-0.664697	-0.736624	0.152693	0.343428	-0.789984
-234.5	-1.15122	-0.125151	-1.68163	-0.883322	2.21923	-0.651259	0.806256	1.18707	0.468239	-0.0302576	-0.0487758	-0.741422	-0.677925	0.152877	0.186215	-0.847752
-234	-1.16199	-0.142606	-1.71215	-0.826959	2.15075	-0.751515	0.856844	1.1507	0.17234	-0.112755	-0.0858389	-0.822775	-0.630377	0.144015	0.0156831	-0.910186
-233.5	-1.15042	-0.143078	-1.73931	-0.761936	2.0875	-0.834542	0.901912	1.11492	-0.160184	-0.194273	-0.137247	-0.907918	-0.597114	0.123217	-0.168636	-0.973652
-233	-1.11407	-0.129271	-1.76421	-0.687691	2.03794	-0.897861	0.938728	1.07892	-0.516363	-0.270776	-0.198079	-0.996339	-0.579299	0.0878421	-0.365877	-1.03309
-232.5	-1.05379	-0.106288	-1.78735	-0.604379	2.00831	-0.940566	0.967054	1.04104	-0.880627	-0.3389	-0.264703	-1.08725	-0.576862	0.0362326	-0.57331	-1.08328
-232	-0.974446	-0.0791287	-1.80919	-0.512403	2.00091	-0.963241	0.988222	0.999858	-1.23459	-0.395943	-0.335518	-1.17904	-0.589853	-0.0318325	-0.786496	-1.11989
-231.5	-0.884262	-0.0515148	-1.8295	-0.412591	2.01397	-0.967835	1.00435	0.954486	-1.55811	-0.439124	-0.410864	-1.26921	-0.618594	-0.113804	-1.00048	-1.13956
-231	-0.79241	-0.0259335	-1.84582	-0.305681	2.04286	-0.957827	1.01732	0.904484	-1.83247	-0.465753	-0.491754	-1.35494	-0.662531	-0.203463	-1.21063	-1.13922
-230.5	-0.705562	-0.00342488	-1.85395	-0.191922	2.08135	-0.938106	1.02886	0.849834	-2.04544	-0.474962	-0.578071	-1.43465	-0.71945	-0.292283	-1.41225	-1.11601
-230	-0.625863	0.0163686	-1.85061	-0.0714242	2.1222	-0.913835	1.04173	0.791104	-2.19492	-0.468613	-0.667991	-1.50901	-0.785901	-0.371927	-1.6005	-1.06796
-229.5	-0.551665	0.0340449	-1.83484	0.0554103	2.15834	-0.889082	1.05955	0.73021	-2.28855	-0.450253	-0.758849	-1.58012	-0.857906	-0.436093	-1.77168	-0.994822
-229	-0.479754	0.0496918	-1.8076	0.187279	2.18434	-0.866294	1.08516	0.671423	-2.33934	-0.424052	-0.847788	-1.65028	-0.931038	-0.481751	-1.92449	-0.898335
-228.5	-0.407647	0.0635742	-1.77172	0.321005	2.19718	-0.846838	1.11916	0.621001	-2.36021	-0.394267	-0.931458	-1.72133	-1.00035	-0.509731	-2.05923	-0.781998
-228	-0.335013	0.0767075	-1.73187	0.45143	2.1958	-0.832017	1.15853	0.584899	-2.36056	-0.364235	-1.00584	-1.79364	-1.06095	-0.523988	-2.17546	-0.650885
-227.5	-0.263629	0.0901527	-1.69308	0.573082	2.18072	-0.823888	1.19649	0.566487	-2.3461	-0.335004	-1.06719	-1.86529	-1.109	-0.529687	-2.27138	-0.512058
-227	-0.196221	0.103735	-1.6595	0.682356	2.15386	-0.825214	1.2247	0.56602	-2.32064	-0.304637	-1.11381	-1.933	-1.14244	-0.531201	-2.34487	-0.374615
-226.5	-0.134722	0.115244	-1.63416	0.778648	2.11822	-0.837972	1.23649	0.581725	-2.28822	-0.268756	-1.14763	-1.99401	-1.16062	-0.531073	-2.3944	-0.248289
-226	-0.0787997	0.12091	-1.61891	0.864283	2.07689	-0.861779	1.229	0.61103	-2.25391	-0.222231	-1.17396	-2.04655	-1.1632	-0.530139	-2.41945	-0.141061
-225.5	-0.0262694	0.117307	-1.61477	0.943574	2.03229	-0.894043	1.2038	0.650191	-2.22206	-0.161517	-1.199	-2.08922	-1.14944	-0.528287	-2.41984	-0.0573411
-225	0.0252645	0.103126	-1.62229	1.02135	1.98665	-0.931354	1.16587	0.69345	-2.1936	-0.0863818	-1.22647	-2.12147	-1.11879	-0.525325	-2.39538	0.00254757
-224.5	0.0779396	0.079125	-1.64055	1.10209	1.94311	-0.970372	1.12167	0.734059	-2.16473	0.000135543	-1.25624	-2.14509	-1.07255	-0.521596	-2.34736	0.0417001
-224	0.134271	0.0470523	-1.6658	1.1903	1.90509	-1.00772	1.07728	0.76612	-2.12753	0.0928156	-1.28514	-2.16431	-1.01498	-0.518136	-2.27988	0.064602
-223.5	0.197288	0.00901203	-1.69245	1.29067	1.87406	-1.04009	1.03667	0.785146	-2.07267	0.185321	-1.30838	-2.18329	-0.953063	-0.516347	-2.19867	0.0746188
-223	0.270027	-0.0329416	-1.71492	1.40583	1.84879	-1.06523	1.00007	0.787574	-1.99378	0.271307	-1.32153	-2.20342	-0.895037	-0.517692	-2.10905	0.0732499
-222.5	0.354653	-0.0772526	-1.72757	1.53412	1.82671	-1.08299	0.963932	0.770605	-1.89098	0.345832	-1.32215	-2.22321	-0.84837	-0.523568	-2.01545	0.0615825
-222	0.45094	-0.122738	-1.72367	1.6703	1.80497	-1.09473	0.923133	0.733216	-1.77136	0.40682	-1.31004	-2.24063	-0.817953	-0.534861	-1.92176	0.0416768
-221.5	0.555116	-0.168136	-1.69672	1.80809	1.78121	-1.10153	0.873591	0.677441	-1.64595	0.455736	-1.28682	-2.2554	-0.804863	-0.551654	-1.83037	0.0162907
-221	0.660778	-0.212234	-1.64405	1.94221	1.75441	-1.10323	0.813178	0.608356	-1.52449	0.496525	-1.25564	-2.26963	-0.806641	-0.573747	-1.74084	-0.0120599
-220.5	0.761367	-0.254017	-1.56871	2.06857	1.72492	-1.09941	0.741567	0.532863	-1.41143	0.533354	-1.22022	-2.28663	-0.819195	-0.600925	-1.65038	-0.0415758
-220	0.852053	-0.291812	-1.47778	2.18329	1.69368	-1.09076	0.660028	0.458236	-1.30491	0.56853	-1.18358	-2.30892	-0.838488	-0.632492	-1.55621	-0.0713416
-219.5	0.929884	-0.322186	-1.37914	2.28209	1.66166	-1.07921	0.570616	0.391143	-1.19846	0.601319	-1.14778	-2.33657	-0.86117	-0.667336	-1.45749	-0.101374
-219	0.992824	-0.340254	-1.27933	2.36118	1.62913	-1.06701	0.474852	0.33741	-1.08452	0.62779	-1.11442	-2.36669	-0.885039	-0.704312	-1.35533	-0.13221
-218.5	1.03928	-0.341914	-1.18304	2.41785	1.59513	-1.05593	0.372864	0.30182	-0.958666	0.641761	-1.08489	-2.39435	-0.909228	-0.742084	-1.25105	-0.163521
-218	1.06863	-0.326286	-1.09366	2.44986	1.55813	-1.04755	0.263197	0.287239	-0.821933	0.636856	-1.06109	-2.41409	-0.933241	-0.779479	-1.14446	-0.192637
-217.5	1.08168	-0.296141	-1.01424	2.45559	1.51769	-1.04375	0.143882	0.293588	-0.681051	0.608865	-1.04675	-2.42183	-0.955733	-0.816637	-1.03375	-0.215079
-217	1.08045	-0.256186	-0.947471	2.43531	1.47549	-1.0468	0.0144506	0.317495	-0.546744	0.557053	-1.04697	-2.4163	-0.974815	-0.855037	-0.917541	-0.226879
-216.5	1.06781	-0.21076	-0.894549	2.39179	1.43486	-1.05864	-0.123509	0.352974	-0.430877	0.483993	-1.06503	-2.39931	-0.989366	-0.895941	-0.795917	-0.226163
-216	1.04708	-0.162448	-0.854045	2.32983	1.39931	-1.07956	-0.26782	0.392952	-0.344294	0.394887	-1.10031	-2.37475	-0.999522	-0.93904	-0.669303	-0.212837
-215.5	1.02169	-0.112504	-0.821895	2.25581	1.37126	-1.10668	-0.417106	0.430376	-0.295774	0.297319	-1.14929	-2.34728	-1.00628	-0.982395	-0.538012	-0.18775
-215	0.995457	-0.0620778	-0.792344	2.17726	1.3515	-1.13362	-0.570808	0.458558	-0.291598	0.200806	-1.20792	-2.32162	-1.01098	-1.023	-0.402852	-0.15248
-214.5	0.972858	-0.0120115	-0.75938	2.10183	1.33938	-1.15226	-0.728388	0.471527	-0.33598	0.115252	-1.27267	-2.30173	-1.01441	-1.05716	-0.264464	-0.109567
-214	0.959041	0.0382934	-0.718464	2.03628	1.33318	-1.15512	-0.888205	0.464383	-0.431124	0.0490941	-1.34076	-2.28943	-1.01591	-1.08106	-0.122698	-0.0629774
-213.5	0.959094	0.0905364	-0.668183	1.98591	1.33123	-1.13691	-1.04652	0.433976	-0.575176	0.00788129	-1.40988	-2.28436	-1.01372	-1.09181	0.0225877	-0.0180272
-213	0.976437	0.145816	-0.61122	1.95411	1.33312	-1.09521	-1.19765	0.380083	-0.75947	-0.00692079	-1.47733	-2.28524	-1.00656	-1.08806	0.171154	0.0197694
-212.5	1.01112	0.203608	-0.553244	1.9417	1.33982	-1.03096	-1.33516	0.305514	-0.968363	0.0019643	-1.53935	-2.29024	-0.994575	-1.07054	0.32272	0.0459316
-212	1.05934	0.262388	-0.499318	1.9469	1.35294	-0.948462	-1.45274	0.214732	-1.18208	0.0293265	-1.5915	-2.29591	-0.97924	-1.04208	0.47686	0.0579334
-211.5	1.11488	0.320662	-0.450069	1.96639	1.37406	-0.854503	-1.54458	0.112935	-1.37997	0.0692785	-1.63007	-2.297	-0.962661	-1.00641	0.632915	0.0563695
-211	1.17144	0.376779	-0.401252	1.99705	1.40334	-0.756735	-1.60593	0.00631108	-1.54344	0.115587	-1.65291	-2.2876	-0.94724	-0.966666	0.790218	0.0456743
-210.5	1.22437	0.428153	-0.347382	2.03732	1.43797	-0.662395	-1.63348	-0.0976528	-1.65956	0.161534	-1.65951	-2.26222	-0.935407	-0.925013	0.947695	0.0331617
-210	1.27146	0.471315	-0.285383	2.08726	1.47278	-0.577811	-1.62492	-0.190406	-1.72449	0.200712	-1.65087	-2.21724	-0.929137	-0.882831	1.10317	0.0264114
-209.5	1.31253	0.502382	-0.215336	2.14734	1.50267	-0.508357	-1.57807	-0.263531	-1.74402	0.228392	-1.62924	-2.15258	-0.929223	-0.840571	1.25344	0.0302746
-209	1.34831	0.517416	-0.139762	2.21733	1.5249	-0.458521	-1.49213	-0.310718	-1.73028	0.242471	-1.59733	-2.07229	-0.934669	-0.798382	1.39498	0.0454341
-208.5	1.37975	0.513276	-0.0628695	2.29556	1.53925	-0.431308	-1.37038	-0.328813	-1.6963	0.243184	-1.55767	-1.98329	-0.942856	-0.757373	1.52418	0.0694422
-208	1.40796	0.489046	0.0110156	2.37791	1.54681	-0.427031	-1.22063	-0.317117	-1.65211	0.231392	-1.51203	-1.89259	-0.95088	-0.719956	1.6373	0.0989764
-207.5	1.43407	0.44682	0.0797991	2.45766	1.54858	-0.442946	-1.05298	-0.276467	-1.60502	0.207077	-1.46069	-1.80443	-0.957199	-0.689197	1.73037	0.131711
-207	1.45924	0.390942	0.144501	2.52717	1.54505	-0.474104	-0.877576	-0.209771	-1.56114	0.169678	-1.40267	-1.71898	-0.962038	-0.668027	1.80003	0.167388
-206.5	1.48467	0.32617	0.207743	2.58092	1.53604	-0.514346	-0.703972	-0.122798	-1.52501	0.119301	-1.33655	-1.63349	-0.966136	-0.658459	1.84442	0.207916
-206	1.51121	0.256355	0.270934	2.61748	1.52105	-0.557333	-0.541195	-0.0230979	-1.49795	0.0572782	-1.26096	-1.54441	-0.969508	-0.660959	1.86291	0.256245
-205.5	1.53895	0.184926	0.33201	2.63914	1.49996	-0.597726	-0.397164	0.081756	-1.47757	-0.0136843	-1.17449	-1.44884	-0.971608	-0.674304	1.85646	0.314575
-205	1.56702	0.116069	0.386438	2.64972	1.47369	-0.631785	-0.276969	0.184537	-1.45838	-0.0895402	-1.07624	-1.34453	-0.971899	-0.695673	1.82898	0.383384
-204.5	1.59381	0.0546552	0.431181	2.65278	1.44447	-0.657021	-0.181018	0.27827	-1.43213	-0.165348	-0.966537	-1.2301	-0.969814	-0.720935	1.78649	0.461578
-204	1.6179	0.00490518	0.467143	2.6514	1.41509	-0.671748	-0.105103	0.356732	-1.38858	-0.235937	-0.846887	-1.10545	-0.964898	-0.745549	1.73401	0.546336
-203.5	1.63894	-0.0309966	0.497597	2.64856	1.38708	-0.675141	-0.0428457	0.414644	-1.31815	-0.296577	-0.719714	-0.971664	-0.95735	-0.765701	1.67479	0.632745
-203	1.65724	-0.0537257	0.525079	2.64677	1.35998	-0.667236	0.0118942	0.447625	-1.21527	-0.343355	-0.588905	-0.830315	-0.948246	-0.77898	1.61102	0.715103
-202.5	1.67281	-0.0669316	0.550693	2.64737	1.33215	-0.648305	0.0643151	0.453207	-1.07962	-0.373174	-0.460298	-0.683536	-0.939404	-0.78452	1.54332	0.789722
-202	1.68519	-0.0762739	0.575799	2.65068	1.30157	-0.618292	0.118098	0.432145	-0.915015	-0.384019	-0.340763	-0.534941	-0.932663	-0.782747	1.46998	0.85628
-201.5	1.694	-0.0875884	0.6023	2.65606	1.26568	-0.577022	0.174376	0.388233	-0.727243	-0.375709	-0.236782	-0.390118	-0.928275	-0.775036	1.38885	0.91596
-201	1.69919	-0.105016	0.631132	2.66167	1.22169	-0.525076	0.23198	0.326831	-0.522495	-0.350133	-0.153671	-0.255466	-0.923988	-0.76273	1.29995	0.968545
-200.5	1.70083	-0.129814	0.66203	2.664	1.16777	-0.464717	0.288961	0.253661	-0.306631	-0.310146	-0.0950852	-0.136046	-0.916494	-0.745342	1.20589	1.01175
-200	1.69878	-0.160479	0.694372	2.65793	1.1037	-0.399962	0.343378	0.174774	-0.083762	-0.257956	-0.0624618	-0.0342144	-0.903866	-0.720224	1.11035	1.04279
-199.5	1.69254	-0.194077	0.727186	2.63873	1.03005	-0.335407	0.392675	0.0967185	0.145069	-0.194855	-0.0547497	0.0500786	-0.88649	-0.684507	1.01678	1.05993
-199	1.68119	-0.22779	0.759295	2.60552	0.947031	-0.274921	0.433359	0.0255187	0.381423	-0.123103	-0.0684029	0.118013	-0.866257	-0.636875	0.927596	1.06289
-198.5	1.6634	-0.260101	0.79024	2.56294	0.854475	-0.221369	0.462724	-0.034815	0.626914	-0.0482714	-0.0977099	0.170878	-0.845596	-0.57826	0.843999	1.05275
-198	1.63781	-0.291277	0.820487	2.51958	0.752328	-0.177128	0.480949	-0.0829953	0.879818	0.020342	-0.135861	0.209744	-0.827037	-0.512121	0.766979	1.03129
-197.5	1.60366	-0.322889	0.850401	2.48475	0.64076	-0.144738	0.491077	-0.120304	1.13361	0.0715189	-0.176481	0.235616	-0.812443	-0.443456	0.698344	0.999619
-197	1.56116	-0.357051	0.879501	2.46563	0.520004	-0.127114	0.497416	-0.14976	1.37905	0.0949911	-0.214453	0.250062	-0.801642	-0.376633	0.639441	0.957394
-196.5	1.51115	-0.395686	0.907773	2.46565	0.391006	-0.126918	0.503965	-0.175258	1.60774	0.0844801	-0.245585	0.2558	-0.791983	-0.31433	0.58962	0.90337
-196	1.45503	-0.439432	0.938196	2.48452	0.256646	-0.145108	0.513339	-0.201472	1.81363	0.0396946	-0.266253	0.256561	-0.779847	-0.258419	0.54708	0.836537
-195.5	1.39498	-0.486832	0.977147	2.51917	0.121893	-0.179652	0.526034	-0.233942	1.99183	-0.0339371	-0.273519	0.256375	-0.762928	-0.21101	0.509286	0.757275
-195	1.33368	-0.534541	1.03159	2.56461	-0.00790046	-0.225723	0.540024	-0.278279	2.13696	-0.127037	-0.264983	0.258405	-0.74121	-0.174523	0.472032	0.668038
-194.5	1.27379	-0.578209	1.10556	2.61443	-0.128722	-0.276754	0.55095	-0.338605	2.24233	-0.227967	-0.238757	0.263874	-0.716321	-0.15121	0.430246	0.572756
-194	1.21775	-0.614071	1.19887	2.66111	-0.238018	-0.32508	0.553167	-0.416363	2.30058	-0.324715	-0.194161	0.271984	-0.690379	-0.142646	0.379863	0.475797
-193.5	1.16723	-0.640521	1.30806	2.69655	-0.33402	-0.363017	0.541803	-0.510474	2.30682	-0.407628	-0.132373	0.280398	-0.664895	-0.149223	0.317799	0.381762
-193	1.12212	-0.658061	1.42748	2.7135	-0.415557	-0.38536	0.515391	-0.618365	2.26268	-0.471756	-0.05652	0.285861	-0.640218	-0.169668	0.2411	0.295865
-192.5	1.08083	-0.667815	1.54945	2.70685	-0.48239	-0.391566	0.477428	-0.736205	2.17837	-0.517048	0.0283445	0.285667	-0.61577	-0.200948	0.147489	0.223637
-192	1.04228	-0.670658	1.66539	2.67375	-0.535135	-0.385339	0.435409	-0.858108	2.07114	-0.546305	0.11511	0.279416	-0.590211	-0.238515	0.0363277	0.169299
-191.5	1.00689	-0.667748	1.76939	2.61388	-0.574527	-0.372312	0.398149	-0.976288	1.96057	-0.562967	0.194939	0.269541	-0.561472	-0.276594	-0.0912728	0.134343
-191	0.975518	-0.660738	1.86121	2.52979	-0.601458	-0.357832	0.373207	-1.08312	1.86254	-0.570905	0.259028	0.260342	-0.527331	-0.309046	-0.232554	0.118203
-190.5	0.947943	-0.650992	1.94558	2.42594	-0.618187	-0.345496	0.365224	-1.17323	1.78497	-0.575504	0.301238	0.256036	-0.486502	-0.331225	-0.383151	0.11971
-190	0.922384	-0.639757	2.02839	2.30714	-0.628891	-0.336806	0.375772	-1.24364	1.72694	-0.583348	0.319323	0.258623	-0.43959	-0.341494	-0.537272	0.137018
-189.5	0.896467	-0.629178	2.11271	2.1782	-0.638593	-0.33207	0.4048	-1.29261	1.68094	-0.599791	0.314347	0.266847	-0.388902	-0.341245	-0.688482	0.167009
-189	0.868879	-0.622081	2.19682	2.04402	-0.651736	-0.331461	0.452026	-1.31881	1.63642	-0.62623	0.290004	0.276991	-0.337176	-0.333891	-0.831377	0.206172
-188.5	0.840507	-0.620748	2.27398	1.90972	-0.671466	-0.335302	0.51682	-1.32116	1.58313	-0.659159	0.252103	0.284546	-0.286561	-0.323495	-0.962862	0.252036
-188	0.813792	-0.626103	2.33476	1.78071	-0.699145	-0.344102	0.597224	-1.29868	1.51465	-0.691869	0.207681	0.285633	-0.238518	-0.313277	-1.08185	0.303375
-187.5	0.790551	-0.637633	2.37213	1.66234	-0.734003	-0.35899	0.688534	-1.25091	1.43075	-0.717847	0.164117	0.278075	-0.194408	-0.304724	-1.18848	0.359135
-187	0.770294	-0.653496	2.38549	1.55891	-0.773607	-0.381602	0.781554	-1.17948	1.33638	-0.733487	0.128016	0.262017	-0.156029	-0.297875	-1.28406	0.416973
-186.5	0.75087	-0.670449	2.37967	1.47298	-0.815263	-0.412891	0.862796	-1.08904	1.23862	-0.73879	0.103841	0.239555	-0.12536	-0.291977	-1.37088	0.472739
-186	0.730574	-0.684	2.36058	1.40515	-0.857432	-0.452236	0.917893	-0.986841	1.14519	-0.736849	0.0934916	0.213076	-0.103749	-0.285496	-1.45116	0.521352
-185.5	0.709227	-0.688852	2.33158	1.35409	-0.89983	-0.497794	0.936252	-0.880779	1.06426	-0.732382	0.0968946	0.18338	-0.091217	-0.276156	-1.52549	0.558366
-185	0.687794	-0.680099	2.29203	1.31663	-0.942314	-0.54718	0.914492	-0.777478	1.00416	-0.728958	0.11253	0.149368	-0.0862134	-0.26162	-1.59172	0.581807
-184.5	0.667825	-0.655299	2.23844	1.28806	-0.984271	-0.59735	0.856882	-0.682253	0.972822	-0.726761	0.137887	0.109431	-0.0860244	-0.240286	-1.64584	0.593462
-184	0.651379	-0.615818	2.16726	1.26287	-1.02483	-0.644022	0.772764	-0.5999	0.97662	-0.722958	0.170344	0.0633123	-0.0878403	-0.211845	-1.68422	0.597966
-183.5	0.641226	-0.566346	2.07675	1.23594	-1.0629	-0.682241	0.672728	-0.534696	1.01812	-0.713709	0.207957	0.0131201	-0.0899688	-0.177579	-1.70496	0.600247
-183	0.640565	-0.513313	1.9677	1.20354	-1.09723	-0.70817	0.565371	-0.490179	1.09427	-0.696147	0.249499	-0.0371817	-0.0926296	-0.140348	-1.70822	0.603512
-182.5	0.652069	-0.463723	1.84438	1.16392	-1.12643	-0.720155	0.456326	-0.469078	1.19743	-0.669738	0.294082	-0.0828989	-0.0981039	-0.104638	-1.69601	0.608349
-182	0.677021	-0.424699	1.71339	1.11726	-1.14896	-0.718533	0.349522	-0.472655	1.31814	-0.636414	0.340795	-0.119303	-0.109785	-0.0762056	-1.67093	0.612959
-181.5	0.71457	-0.401633	1.57916	1.06528	-1.16367	-0.705176	0.248416	-0.499915	1.44702	-0.599536	0.388162	-0.142453	-0.130231	-0.0603023	-1.63459	0.614545
-181	0.761125	-0.394825	1.44055	1.01006	-1.17101	-0.683008	0.156109	-0.54769	1.5766	-0.562773	0.433707	-0.15067	-0.159711	-0.0595485	-1.58748	0.610818
-180.5	0.810641	-0.398429	1.29284	0.952912	-1.17365	-0.655321	0.0747897	-0.610845	1.70453	-0.529562	0.474364	-0.145219	-0.19634	-0.0729318	-1.53015	0.600968
-180	0.855671	-0.403553	1.13181	0.893863	-1.17548	-0.624837	0.00390097	-0.682232	1.8342	-0.503139	0.507275	-0.128782	-0.237063	-0.096227	-1.46307	0.586381
-179.5	0.888641	-0.402559	0.955707	0.832486	-1.17995	-0.593244	-0.0619098	-0.753712	1.97035	-0.486534	0.530011	-0.103494	-0.278582	-0.123676	-1.38539	0.570441
-179	0.90344	-0.39127	0.766545	0.769802	-1.18923	-0.561674	-0.131355	-0.818211	2.11446	-0.481942	0.540891	-0.0707918	-0.318464	-0.14984	-1.29503	0.556934
-178.5	0.89689	-0.368872	0.571495	0.708872	-1.20427	-0.530934	-0.211692	-0.871072	2.26337	-0.490246	0.53996	-0.0322419	-0.356135	-0.170704	-1.19051	0.548045
-178	0.868931	-0.3373	0.380994	0.653544	-1.2249	-0.501607	-0.305557	-0.909823	2.40858	-0.511433	0.529348	0.0100786	-0.392363	-0.183973	-1.07248	0.543163
-177.5	0.821489	-0.300668	0.204538	0.607042	-1.25025	-0.474885	-0.411267	-0.933187	2.53589	-0.545203	0.512266	0.0533642	-0.427409	-0.188336	-0.94347	0.539041
-177	0.757703	-0.264027	0.0479681	0.571172	-1.27908	-0.452329	-0.523767	-0.940725	2.62833	-0.591054	0.491739	0.0936077	-0.459992	-0.182394	-0.806436	0.531437
-176.5	0.681596	-0.231599	-0.0866166	0.545932	-1.30915	-0.433937	-0.635803	-0.933203	2.6717	-0.647614	0.470112	0.125722	-0.487992	-0.16468	-0.66307	0.517533
-176	0.597007	-0.20552	-0.199105	0.529377	-1.33685	-0.417548	-0.740943	-0.912603	2.65799	-0.711906	0.448914	0.145181	-0.510045	-0.134704	-0.513075	0.497367
-175.5	0.506685	-0.186029	-0.289557	0.518219	-1.35888	-0.400868	-0.837042	-0.881346	2.58535	-0.779766	0.428683	0.149631	-0.526952	-0.0940482	-0.355995	0.472657
-175	0.412516	-0.172633	-0.357956	0.509019	-1.37555	-0.383315	-0.927254	-0.841239	2.4568	-0.846842	0.409445	0.138657	-0.541352	-0.0469484	-0.193875	0.443938
-174.5	0.315722	-0.164934	-0.404531	0.4988	-1.39238	-0.365842	-1.01805	-0.792868	2.27858	-0.908954	0.391492	0.113113	-0.555319	0.000678816	-0.0304536	0.409534
-174	0.216579	-0.162775	-0.429465	0.484802	-1.41773	-0.350151	-1.11624	-0.735906	2.05767	-0.962111	0.375333	0.0754207	-0.568112	0.0434678	0.131682	0.367571
-173.5	0.114475	-0.165924	-0.43323	0.464198	-1.45832	-0.33839	-1.22664	-0.669892	1.80054	-1.00273	0.361296	0.0296516	-0.576197	0.0780932	0.291018	0.317763
-173	0.00873882	-0.173284	-0.417789	0.434454	-1.51649	-0.332594	-1.35071	-0.594849	1.51495	-1.02828	0.349644	-0.0194236	-0.574993	0.103516	0.44515	0.260922
-172.5	-0.100083	-0.182193	-0.386869	0.39397	-1.59086	-0.333561	-1.48587	-0.511931	1.21278	-1.03856	0.340771	-0.0672505	-0.560836	0.120574	0.590531	0.198188
-172	-0.209436	-0.188564	-0.344793	0.34241	-1.67843	-0.339939	-1.62637	-0.424054	0.910553	-1.03637	0.334682	-0.10956	-0.532654	0.131055	0.723092	0.131184
-171.5	-0.315424	-0.187829	-0.294878	0.280813	-1.77554	-0.348156	-1.76535	-0.335905	0.626735	-1.02702	0.330195	-0.142215	-0.493072	0.136637	0.838432	0.061771
-171	-0.414389	-0.176165	-0.239011	0.211232	-1.87761	-0.353269	-1.89717	-0.253155	0.376966	-1.01654	0.32505	-0.161511	-0.447598	0.138105	0.932481	-0.00876879
-170.5	-0.50384	-0.151948	-0.179264	0.13579	-1.97919	-0.35036	-2.01842	-0.181342	0.169036	-1.00966	0.316945	-0.164786	-0.401954	0.134899	1.00274	-0.0793843
-170	-0.582427	-0.117072	-0.119931	0.0561036	-2.07448	-0.335836	-2.12647	-0.124932	0.000391994	-1.00864	0.304638	-0.150909	-0.360365	0.125134	1.04923	-0.1478
-169.5	-0.649616	-0.0770084	-0.0676133	-0.0263496	-2.15814	-0.308301	-2.21758	-0.0868659	-0.139528	-1.01349	0.288756	-0.120343	-0.325803	0.106341	1.07472	-0.210102
-169	-0.705361	-0.0388851	-0.0293048	-0.109828	-2.22671	-0.269237	-2.28677	-0.0686518	-0.263157	-1.02283	0.271713	-0.0750328	-0.29975	0.0769811	1.08392	-0.261776
-168.5	-0.750086	-0.00846793	-0.0103986	-0.192151	-2.27999	-0.223024	-2.32936	-0.0700213	-0.379043	-1.03503	0.256812	-0.0183993	-0.280992	0.0380497	1.08244	-0.298998
-168	-0.785414	0.0119113	-0.0134222	-0.270502	-2.32133	-0.17577	-2.34185	-0.0877863	-0.489888	-1.04888	0.247643	0.0451241	-0.265807	-0.00676595	1.07615	-0.319994
-167.5	-0.815289	0.023029	-0.03707	-0.342371	-2.35608	-0.133895	-2.32254	-0.115635	-0.593749	-1.06372	0.24754	0.111289	-0.249807	-0.0524844	1.07072	-0.326406
-167	-0.846058	0.0268496	-0.0767123	-0.407871	-2.38917	-0.103189	-2.27266	-0.146001	-0.686071	-1.07993	0.258321	0.177014	-0.229505	-0.0942171	1.07073	-0.323532
-166.5	-0.884799	0.0250973	-0.126957	-0.470951	-2.42412	-0.0877697	-2.19648	-0.17278	-0.762266	-1.09963	0.279379	0.240496	-0.203009	-0.127999	1.0779	-0.319185
-166	-0.937088	0.019325	-0.184028	-0.538068	-2.46356	-0.0892159	-2.09932	-0.192912	-0.820201	-1.12565	0.308168	0.30065	-0.170204	-0.151459	1.08889	-0.321939
-165.5	-1.00559	0.0113563	-0.246576	-0.615542	-2.50948	-0.106402	-1.98588	-0.205845	-0.860626	-1.15941	0.341555	0.356249	-0.1324	-0.164038	1.09622	-0.338888
-165	-1.08976	0.00294669	-0.314799	-0.706925	-2.56244	-0.135825	-1.86006	-0.21168	-0.885302	-1.20031	0.376625	0.405405	-0.0915512	-0.166417	1.09297	-0.373489
-164.5	-1.18635	-0.0045077	-0.3877	-0.810833	-2.62121	-0.172805	-1.72548	-0.209954	-0.894745	-1.24635	0.410258	0.445548	-0.0497623	-0.159868	1.07614	-0.424831
-164	-1.29	-0.00956181	-0.461179	-0.9207	-2.68347	-0.213262	-1.58577	-0.200078	-0.887582	-1.29389	0.438812	0.473937	-0.00930871	-0.146388	1.04633	-0.488372
-163.5	-1.39414	-0.0106642	-0.529965	-1.02707	-2.74727	-0.254586	-1.44494	-0.182145	-0.861625	-1.33713	0.45898	0.48956	0.0274616	-0.12909	1.0064	-0.55732
-163	-1.49248	-0.00687348	-0.590483	-1.12026	-2.81155	-0.29554	-1.30754	-0.156667	-0.815494	-1.3691	0.468572	0.494928	0.0587353	-0.111608	0.959323	-0.624284
-162.5	-1.58066	0.00137435	-0.639853	-1.19149	-2.87574	-0.335479	-1.17808	-0.124193	-0.750583	-1.38309	0.467046	0.494861	0.083862	-0.0969565	0.906021	-0.682997
-162	-1.65679	0.0119328	-0.673425	-1.23294	-2.93932	-0.373086	-1.06011	-0.0858733	-0.672289	-1.37348	0.456697	0.493277	0.103328	-0.0870403	0.845518	-0.729661
-161.5	-1.72052	0.0212173	-0.686827	-1.23776	-3.00208	-0.406187	-0.955746	-0.0436882	-0.588676	-1.33662	0.442669	0.491579	0.11834	-0.0825294	0.776608	-0.763212
-161	-1.77244	0.0250346	-0.680634	-1.20113	-3.06389	-0.432942	-0.866148	0.000417413	-0.507538	-1.27242	0.430286	0.489259	0.130591	-0.0829955	0.698791	-0.784574
-160.5	-1.81383	0.0199804	-0.661415	-1.12129	-3.12428	-0.452475	-0.791943	0.0451362	-0.433652	-1.18507	0.42216	0.485029	0.141836	-0.0875573	0.61258	-0.795332
-160	-1.84614	0.00517422	-0.639201	-0.999485	-3.18218	-0.464583	-0.732899	0.0897264	-0.367038	-1.08177	0.417728	0.47777	0.152669	-0.094983	0.51951	-0.796293
-159.5	-1.86997	-0.0170778	-0.624551	-0.839772	-3.23653	-0.469986	-0.686857	0.134161	-0.303997	-0.970677	0.41435	0.467645	0.161426	-0.103342	0.421904	-0.787336
-159	-1.88532	-0.0427744	-0.625847	-0.649458	-3.28724	-0.471002	-0.649231	0.179497	-0.240965	-0.859679	0.408116	0.457129	0.164605	-0.110399	0.323197	-0.768731
-158.5	-1.89293	-0.0687123	-0.647104	-0.43873	-3.33476	-0.471193	-0.613872	0.227485	-0.178134	-0.755569	0.394637	0.450842	0.158389	-0.114436	0.228596	-0.742092
-158	-1.89455	-0.0937498	-0.687542	-0.219625	-3.37873	-0.474616	-0.574472	0.27926	-0.121107	-0.662844	0.370699	0.453626	0.140116	-0.114509	0.144641	-0.709834
-157.5	-1.89127	-0.118187	-0.742989	-0.00521743	-3.41746	-0.485755	-0.525655	0.334551	-0.0799698	-0.583291	0.335718	0.468051	0.109215	-0.110121	0.077487	-0.674139
-157	-1.88242	-0.142805	-0.807936	0.192118	-3.44839	-0.508951	-0.464014	0.392186	-0.065384	-0.517371	0.291702	0.49333	0.0671872	-0.101237	0.0310052	-0.636551
-156.5	-1.86651	-0.168323	-0.876753	0.363269	-3.46826	-0.546765	-0.388899	0.450938	-0.0842748	-0.466078	0.241847	0.526661	0.0169589	-0.0888844	0.00614661	-0.597976
-156	-1.84278	-0.194378	-0.943508	0.503892	-3.47326	-0.598762	-0.302894	0.509554	-0.138502	-0.431767	0.188777	0.56562	-0.0372889	-0.0751387	0.00176294	-0.558702
-155.5	-1.8117	-0.218696	-1.00179	0.614497	-3.45999	-0.661329	-0.212206	0.566022	-0.226506	-0.417543	0.13364	0.609284	-0.0903	-0.0618501	0.0149054	-0.518365
-155	-1.77486	-0.237894	-1.04619	0.699021	-3.42797	-0.728116	-0.125477	0.617263	-0.345263	-0.425855	0.076642	0.65726	-0.137459	-0.0493533	0.0403986	-0.476291
-154.5	-1.73445	-0.249308	-1.07449	0.762206	-3.38235	-0.791385	-0.0502653	0.659667	-0.490437	-0.457183	0.0184943	0.708211	-0.176781	-0.0367241	0.0721862	-0.432526
-154	-1.69228	-0.252407	-1.08861	0.807458	-3.3333	-0.844287	0.0100378	0.690266	-0.655538	-0.509065	-0.0386663	0.759808	-0.208399	-0.0231389	0.105284	-0.387705
-153.5	-1.64876	-0.24863	-1.0939	0.836173	-3.29064	-0.882703	0.0566807	0.708176	-0.832305	-0.576219	-0.0921761	0.809336	-0.232633	-0.00848811	0.135315	-0.341229
-153	-1.60323	-0.239328	-1.09745	0.848263	-3.25892	-0.905433	0.0945003	0.714828	-1.01241	-0.652251	-0.140362	0.85369	-0.249725	0.00694826	0.157525	-0.290825
-152.5	-1.55516	-0.223958	-1.10569	0.843022	-3.237	-0.913264	0.130681	0.712548	-1.18859	-0.731488	-0.182505	0.890149	-0.26079	0.0227193	0.167636	-0.234667
-152	-1.50451	-0.201054	-1.12157	0.819465	-3.22092	-0.907984	0.173034	0.703317	-1.35464	-0.809487	-0.217878	0.91855	-0.267867	0.0382888	0.162683	-0.173505
-151.5	-1.4511	-0.17067	-1.14284	0.776365	-3.20598	-0.891607	0.227595	0.688678	-1.50562	-0.882956	-0.245681	0.942423	-0.273106	0.0532929	0.140853	-0.110746
-151	-1.3944	-0.135323	-1.16364	0.712763	-3.18725	-0.865868	0.297166	0.669958	-1.63878	-0.94993	-0.265166	0.967004	-0.278048	0.0677129	0.101741	-0.050938
-150.5	-1.33393	-0.0991623	-1.17853	0.629039	-3.15932	-0.83261	0.382243	0.648156	-1.75443	-1.00945	-0.274977	0.995471	-0.283542	0.081744	0.0473992	0.00149376
-150	-1.26996	-0.0667664	-1.1849	0.527685	-3.11655	-0.794461	0.482709	0.623993	-1.857	-1.06066	-0.273142	1.02616	-0.290261	0.0955299	-0.017093	0.0424381
-149.5	-1.20357	-0.0423614	-1.18339	0.413014	-3.05438	-0.754336	0.598025	0.599094	-1.95533	-1.10261	-0.258344	1.05254	-0.299291	0.108973	-0.084824	0.0680773
-149	-1.13609	-0.0291844	-1.17734	0.290203	-2.97104	-0.714444	0.726209	0.577192	-2.05968	-1.13501	-0.230979	1.06664	-0.312326	0.12159	-0.149225	0.0752905
-148.5	-1.06855	-0.0285242	-1.17044	0.164383	-2.86817	-0.676219	0.863601	0.563119	-2.17637	-1.15832	-0.192941	1.06384	-0.331069	0.132408	-0.20494	0.0615566
-148	-1.00208	-0.0391745	-1.16402	0.0399796	-2.7504	-0.640697	1.00614	0.560572	-2.30465	-1.17327	-0.146076	1.04473	-0.355748	0.140219	-0.247287	0.0241474
-147.5	-0.93874	-0.058096	-1.15651	-0.0797545	-2.62457	-0.608428	1.15021	0.571097	-2.43767	-1.18105	-0.0910916	1.01351	-0.384336	0.144479	-0.272143	-0.0396223
-147	-0.881238	-0.0815614	-1.145	-0.192875	-2.49822	-0.578848	1.292	0.594483	-2.56594	-1.18309	-0.0288749	0.975961	-0.413435	0.14607	-0.276549	-0.130249
-146.5	-0.83181	-0.105898	-1.1273	-0.298448	-2.37824	-0.549996	1.42651	0.629319	-2.68096	-1.17977	0.0376714	0.937634	-0.43936	0.146868	-0.259362	-0.244009
-146	-0.791428	-0.128394	-1.10381	-0.396198	-2.26998	-0.519101	1.54722	0.67316	-2.77744	-1.16958	0.104025	0.90152	-0.458662	0.148396	-0.221599	-0.373121
-145.5	-0.759588	-0.148444	-1.07839	-0.486081	-2.17627	-0.482994	1.64633	0.722733	-2.85361	-1.14995	0.165636	0.867769	-0.468862	0.151236	-0.165121	-0.507314
-145	-0.734545	-0.167102	-1.05669	-0.567678	-2.09619	-0.438208	1.71669	0.774402	-2.90996	-1.11832	0.21902	0.83537	-0.469361	0.155957	-0.0907248	-0.635555
-144.5	-0.713835	-0.184969	-1.04251	-0.640075	-2.02522	-0.382349	1.75433	0.824516	-2.94707	-1.07335	0.262406	0.802766	-0.461658	0.164008	0.000570283	-0.747795
-144	-0.694312	-0.200753	-1.0358	-0.702431	-1.95717	-0.315803	1.7585	0.870033	-2.9637	-1.01641	0.295875	0.767502	-0.448456	0.176864	0.104979	-0.836079
-143.5	-0.67178	-0.211626	-1.03341	-0.754738	-1.88738	-0.24119	1.73041	0.909561	-2.95758	-0.951941	0.320854	0.726816	-0.432502	0.194732	0.216572	-0.895109
-143	-0.641233	-0.214733	-1.0304	-0.797993	-1.81469	-0.161169	1.67272	0.943779	-2.92795	-0.885674	0.339152	0.678698	-0.416088	0.217357	0.329256	-0.923275
-142.5	-0.598094	-0.208587	-1.02035	-0.833268	-1.74094	-0.077344	1.58936	0.974663	-2.87708	-0.822169	0.351792	0.622436	-0.400852	0.246225	0.437562	-0.922884
-142	-0.539745	-0.193614	-0.996347	-0.860868	-1.66888	0.00910378	1.48479	1.0044	-2.81073	-0.76369	0.358715	0.558374	-0.387663	0.285151	0.537689	-0.898205
-141.5	-0.466334	-0.172108	-0.953786	-0.880863	-1.60065	0.096418	1.364	1.03467	-2.73793	-0.711098	0.359858	0.486829	-0.376995	0.338269	0.628891	-0.853192
-141	-0.38059	-0.148229	-0.892745	-0.894077	-1.53712	0.181743	1.23276	1.06593	-2.66848	-0.665367	0.355971	0.407324	-0.369464	0.407164	0.713277	-0.790994
-140.5	-0.286938	-0.127437	-0.817251	-0.901727	-1.47736	0.261206	1.09647	1.09716	-2.6084	-0.627811	0.348007	0.319313	-0.365977	0.489517	0.793739	-0.714873
-140	-0.190077	-0.114398	-0.73284	-0.90425	-1.41845	0.330645	0.958246	1.12605	-2.55676	-0.599191	0.335777	0.223426	-0.367753	0.579919	0.87146	-0.62947
-139.5	-0.09335	-0.110699	-0.645243	-0.901085	-1.35614	0.386433	0.818906	1.14991	-2.50731	-0.579209	0.317341	0.121736	-0.376355	0.672065	0.944967	-0.541819
-139	0.00197278	-0.114893	-0.560295	-0.891413	-1.28613	0.425892	0.678512	1.16702	-2.4532	-0.567273	0.290155	0.0174106	-0.393521	0.761348	1.01116	-0.461481
-138.5	0.0957459	-0.124313	-0.483252	-0.87449	-1.20526	0.448148	0.537897	1.17774	-2.39104	-0.563891	0.253266	-0.0856346	-0.421026	0.845862	1.06647	-0.398635
-138	0.187287	-0.136442	-0.41751	-0.849461	-1.11249	0.455115	0.3992	1.18432	-2.32212	-0.570764	0.208373	-0.183103	-0.460537	0.925069	1.10764	-0.360647
-137.5	0.274794	-0.149391	-0.364173	-0.815581	-1.00993	0.450509	0.265907	1.18945	-2.25174	-0.58942	0.159124	-0.270739	-0.512961	0.998436	1.13287	-0.35019
-137	0.35595	-0.162125	-0.322542	-0.77279	-0.902478	0.437602	0.142741	1.1951	-2.18818	-0.619939	0.110194	-0.345138	-0.577694	1.06534	1.14212	-0.366069
-136.5	0.428167	-0.174288	-0.290512	-0.722128	-0.795968	0.418028	0.0342721	1.20217	-2.14177	-0.660314	0.0668423	-0.404629	-0.652412	1.12471	1.13642	-0.404576
-136	0.488337	-0.18576	-0.264366	-0.665857	-0.695532	0.391837	-0.057926	1.21028	-2.12318	-0.706503	0.0339365	-0.449725	-0.733413	1.17427	1.11789	-0.459944
-135.5	0.532993	-0.196801	-0.239046	-0.606815	-0.605279	0.358565	-0.136828	1.21737	-2.14156	-0.753446	0.0142518	-0.483326	-0.816157	1.21134	1.08974	-0.524463
-135	0.55911	-0.208677	-0.21025	-0.547088	-0.528284	0.318663	-0.208104	1.22024	-2.20354	-0.796158	0.0074247	-0.510452	-0.895661	1.23436	1.05526	-0.589342
-134.5	0.565291	-0.223592	-0.177053	-0.487546	-0.466191	0.273785	-0.277008	1.21573	-2.31284	-0.83014	0.0101169	-0.537331	-0.966812	1.2434	1.01767	-0.646664
-134	0.552585	-0.243824	-0.142516	-0.428582	-0.419144	0.226052	-0.346904	1.20181	-2.46999	-0.851698	0.0174156	-0.570363	-1.02475	1.24025	0.980754	-0.691262
-133.5	0.524121	-0.271091	-0.112244	-0.370035	-0.386701	0.177566	-0.419127	1.17796	-2.67215	-0.858581	0.0253768	-0.614847	-1.06553	1.22862	0.947997	-0.721218
-133	0.483606	-0.306089	-0.0930254	-0.309938	-0.368624	0.130765	-0.493594	1.14484	-2.91283	-0.850105	0.0328774	-0.673569	-1.08753	1.21321	0.920975	-0.73702
-132.5	0.434067	-0.347572	-0.0921613	-0.244641	-0.364191	0.0891811	-0.57049	1.10348	-3.181	-0.826484	0.0412691	-0.746073	-1.09314	1.19772	0.898816	-0.740925
-132	0.377817	-0.39233	-0.115572	-0.171206	-0.370664	0.0574574	-0.65169	1.05424	-3.46044	-0.788209	0.0527891	-0.828615	-1.08861	1.18432	0.878772	-0.737768
-131.5	0.316485	-0.436913	-0.16442	-0.0898608	-0.382763	0.040314	-0.740272	0.996777	-3.73123	-0.736135	0.069129	-0.914804	-1.08191	1.17507	0.85682	-0.735132
-131	0.250663	-0.478907	-0.23302	-0.00452098	-0.393741	0.0414511	-0.838672	0.931147	-3.9739	-0.672399	0.0903553	-0.997416	-1.08062	1.17224	0.828266	-0.740763
-130.5	0.180226	-0.516713	-0.309961	0.0782681	-0.397118	0.0632835	-0.94741	0.858561	-4.17466	-0.601342	0.114242	-1.07093	-1.09043	1.17695	0.789157	-0.759456
-130	0.105181	-0.549181	-0.381403	0.150777	-0.387983	0.106845	-1.06463	0.78112	-4.32907	-0.528987	0.13705	-1.13301	-1.11402	1.18805	0.737606	-0.79223
-129.5	0.0263514	-0.575753	-0.434869	0.205836	-0.363335	0.17057	-1.18549	0.70124	-4.44161	-0.460994	0.155713	-1.18423	-1.15093	1.20235	0.673615	-0.83732
-129	-0.054076	-0.596729	-0.462981	0.23874	-0.321622	0.24925	-1.30236	0.620912	-4.52116	-0.400428	0.169585	-1.22756	-1.19862	1.21555	0.597933	-0.89115
-128.5	-0.132513	-0.613123	-0.465436	0.248274	-0.262211	0.335244	-1.40618	0.541084	-4.5759	-0.346467	0.180631	-1.26806	-1.25346	1.22366	0.511167	-0.94866
-128	-0.204705	-0.626261	-0.447107	0.236617	-0.185456	0.420598	-1.48719	0.461873	-4.61116	-0.294926	0.192464	-1.31119	-1.31096	1.22477	0.41387	-1.00369
-127.5	-0.266545	-0.637645	-0.413909	0.208714	-0.0930883	0.497863	-1.53655	0.383426	-4.62977	-0.241071	0.209032	-1.35977	-1.36602	1.2201	0.307584	-1.05015
-127	-0.314387	-0.648765	-0.369505	0.1707	0.0115285	0.560043	-1.55011	0.30643	-4.63266	-0.182999	0.233207	-1.41273	-1.41406	1.21336	0.19582	-1.08355
-126.5	-0.345339	-0.660789	-0.314354	0.127752	0.123634	0.60138	-1.53057	0.231588	-4.61889	-0.122641	0.26544	-1.46627	-1.45243	1.20908	0.0837703	-1.10187
-126	-0.357997	-0.674602	-0.247908	0.0837318	0.238275	0.618955	-1.48558	0.158392	-4.58538	-0.0641944	0.303637	-1.51579	-1.48118	1.21062	-0.0234086	-1.10533
-125.5	-0.353223	-0.690786	-0.172138	0.042638	0.351935	0.613006	-1.42358	0.0846713	-4.5278	-0.0124499	0.344509	-1.55784	-1.50199	1.21895	-0.121556	-1.09555
-125	-0.334569	-0.709652	-0.0918917	0.00903158	0.462948	0.585644	-1.35011	0.00812783	-4.4424	0.0281416	0.384609	-1.59217	-1.51642	1.23291	-0.206654	-1.07415
-124.5	-0.307533	-0.731749	-0.011669	-0.0130193	0.570242	0.540068	-1.2671	-0.0715576	-4.32682	0.054726	0.42047	-1.62236	-1.52556	1.25004	-0.274951	-1.04194
-124	-0.277277	-0.757838	0.0662682	-0.0210537	0.67216	0.481035	-1.17508	-0.152906	-4.17928	0.0674549	0.449124	-1.65363	-1.53133	1.26748	-0.324635	-0.999948
-123.5	-0.246619	-0.787848	0.141254	-0.0149925	0.766783	0.415054	-1.07597	-0.235008	-3.99817	0.0695071	0.468688	-1.69024	-1.53711	1.28283	-0.355908	-0.951235
-123	-0.215918	-0.820182	0.214018	0.00254827	0.853044	0.349126	-0.973632	-0.318752	-3.78281	0.065218	0.477701	-1.73484	-1.54672	1.29455	-0.369518	-0.90097
-122.5	-0.184427	-0.852399	0.287338	0.0264533	0.931222	0.289176	-0.87209	-0.405835	-3.53576	0.0577486	0.47439	-1.78923	-1.56365	1.30155	-0.366015	-0.854698
-122	-0.15195	-0.882268	0.365689	0.0499027	1.00253	0.239225	-0.774132	-0.497905	-3.26552	0.0485129	0.4575	-1.85391	-1.59107	1.30301	-0.345551	-0.816806
-121.5	-0.119663	-0.90804	0.452759	0.0662804	1.06837	0.201004	-0.681566	-0.596732	-2.98627	0.038418	0.427519	-1.92748	-1.63131	1.29861	-0.307829	-0.790247
-121	-0.0898782	-0.928457	0.548662	0.0714893	1.1302	0.17417	-0.595737	-0.703737	-2.71365	0.0286113	0.386648	-2.00772	-1.68478	1.28888	-0.253046	-0.777034
-120.5	-0.0651481	-0.943164	0.650277	0.064967	1.18984	0.157533	-0.51809	-0.818314	-2.45962	0.0201675	0.338231	-2.09254	-1.74977	1.27541	-0.183385	-0.778577
-120	-0.0470743	-0.952922	0.754238	0.0491027	1.24912	0.150164	-0.451387	-0.936559	-2.2297	0.0140441	0.286771	-2.17932	-1.82344	1.26043	-0.103488	-0.795883
-119.5	-0.0359096	-0.959139	0.858763	0.0279559	1.30907	0.151147	-0.399841	-1.0517	-2.02385	0.0109522	0.237524	-2.26378	-1.90281	1.24495	-0.0191233	-0.829652
-119	-0.031352	-0.963175	0.962755	0.00550218	1.37021	0.158907	-0.36711	-1.15594	-1.84032	0.0102593	0.194695	-2.34004	-1.98536	1.22774	0.0648892	-0.879831
-118.5	-0.0329527	-0.965785	1.06437	-0.0162768	1.43372	0.171421	-0.354589	-1.24277	-1.67935	0.0091425	0.160106	-2.4021	-2.06913	1.2065	0.145495	-0.945212
-118	-0.0394631	-0.967039	1.1608	-0.0380396	1.50166	0.18691	-0.361464	-1.30851	-1.5446	0.00342096	0.133762	-2.44566	-2.15278	1.17909	0.221101	-1.02383
-117.5	-0.0485716	-0.966781	1.24774	-0.0617923	1.57597	0.204108	-0.384756	-1.35237	-1.44209	-0.0104721	0.11513	-2.4698	-2.23541	1.14411	0.291156	-1.11358
-117	-0.0577115	-0.965098	1.31848	-0.0886507	1.65733	0.221932	-0.419075	-1.3755	-1.37829	-0.0339432	0.103729	-2.47768	-2.31568	1.10149	0.355296	-1.21219
-116.5	-0.0650205	-0.962187	1.36666	-0.117514	1.74469	0.238859	-0.457598	-1.3804	-1.35829	-0.066089	0.0985345	-2.4756	-2.39133	1.05198	0.412759	-1.3169
-116	-0.0698003	-0.957929	1.39219	-0.145902	1.83564	0.252561	-0.493638	-1.37075	-1.38446	-0.104763	0.0967112	-2.47073	-2.45988	0.995843	0.462707	-1.42467
-115.5	-0.0728244	-0.95206	1.40378	-0.171994	1.92666	0.26054	-0.521445	-1.35083	-1.45602	-0.147729	0.0938642	-2.46936	-2.51953	0.932798	0.504004	-1.53256
-115	-0.0764443	-0.945266	1.41481	-0.196163	2.01309	0.261338	-0.537212	-1.32432	-1.56929	-0.192902	0.086276	-2.47593	-2.56937	0.863536	0.534779	-1.63807
-114.5	-0.0838284	-0.94016	1.43629	-0.221424	2.08953	0.25513	-0.540861	-1.29366	-1.71814	-0.238126	0.0720631	-2.49228	-2.60904	0.790763	0.553132	-1.73953
-114	-0.0979102	-0.941042	1.47199	-0.252453	2.15117	0.243548	-0.536171	-1.26049	-1.89423	-0.281678	0.050264	-2.51806	-2.63836	0.718705	0.557638	-1.83612
-113.5	-0.120929	-0.952527	1.51854	-0.293047	2.19518	0.229096	-0.52775	-1.22676	-2.08719	-0.323481	0.0203454	-2.55253	-2.65718	0.651931	0.546742	-1.9272
-113	-0.154099	-0.977336	1.56893	-0.343794	2.22091	0.214465	-0.517699	-1.19513	-2.28446	-0.365324	-0.0175764	-2.59551	-2.66546	0.594677	0.518863	-2.01189
-112.5	-0.197143	-1.01441	1.61641	-0.401776	2.2292	0.202442	-0.504915	-1.16888	-2.47096	-0.409331	-0.063115	-2.64711	-2.66339	0.550182	0.473919	-2.08918
-112	-0.248428	-1.05916	1.65712	-0.461636	2.22217	0.196263	-0.485975	-1.15168	-2.62957	-0.456472	-0.116025	-2.70708	-2.6517	0.519571	0.414143	-2.15832
-111.5	-0.305928	-1.10502	1.69166	-0.517172	2.20344	0.199425	-0.456151	-1.14716	-2.74337	-0.506637	-0.175831	-2.774	-2.63185	0.501508	0.343049	-2.219
-111	-0.367808	-1.14479	1.72524	-0.563488	2.17788	0.214913	-0.411174	-1.15799	-2.79999	-0.559306	-0.241011	-2.84503	-2.60614	0.493175	0.264488	-2.27143
-110.5	-0.431928	-1.17225	1.76463	-0.598461	2.15093	0.244032	-0.349321	-1.18502	-2.7959	-0.61331	-0.308606	-2.91666	-2.5775	0.491142	0.182897	-2.31644
-110	-0.495426	-1.18328	1.81387	-0.622647	2.12704	0.285103	-0.272265	-1.22763	-2.73724	-0.665769	-0.374996	-2.98584	-2.54876	0.49116	0.103567	-2.35561
-109.5	-0.555358	-1.17612	1.87277	-0.638676	2.1076	0.333486	-0.185023	-1.28437	-2.6368	-0.711824	-0.437141	-3.05103	-2.52076	0.48819	0.0323621	-2.39118
-109	-0.60992	-1.15106	1.93809	-0.650478	2.09054	0.383192	-0.0961364	-1.35302	-2.50944	-0.746002	-0.493183	-3.11337	-2.49105	0.47771	-0.0251215	-2.42542
-108.5	-0.65886	-1.10962	2.00434	-0.662089	2.07186	0.427881	-0.0170189	-1.43084	-2.36864	-0.764193	-0.542777	-3.17646	-2.45485	0.457263	-0.0649083	-2.45996
-108	-0.702616	-1.05357	2.06347	-0.676541	2.04748	0.460523	0.0412367	-1.51422	-2.22485	-0.765139	-0.586903	-3.24427	-2.4075	0.427237	-0.0861216	-2.49544
-107.5	-0.74148	-0.984929	2.10529	-0.694816	2.01493	0.473808	0.0714764	-1.59788	-2.08496	-0.751209	-0.626537	-3.31806	-2.34629	0.39092	-0.0914472	-2.53172
-107	-0.775588	-0.906513	2.12009	-0.715513	1.97425	0.462509	0.0711605	-1.67503	-1.95295	-0.728136	-0.661918	-3.39425	-2.2707	0.353735	-0.0850547	-2.56827
-106.5	-0.805195	-0.822484	2.10222	-0.736146	1.92688	0.425826	0.0414453	-1.73987	-1.83204	-0.703383	-0.69313	-3.46545	-2.18178	0.321873	-0.069459	-2.60424
-106	-0.830717	-0.738123	2.05147	-0.754941	1.87358	0.367916	-0.0130084	-1.78975	-1.72537	-0.683984	-0.719984	-3.52444	-2.08217	0.3009	-0.0446531	-2.63872
-105.5	-0.852761	-0.65883	1.97108	-0.771507	1.81396	0.296776	-0.0848698	-1.8243	-1.6332	-0.674828	-0.741305	-3.5671	-1.97585	0.294785	-0.00924263	-2.67181
-105	-0.872498	-0.588704	1.86476	-0.78627	1.74799	0.221646	-0.166206	-1.84387	-1.55103	-0.677736	-0.755652	-3.59239	-1.86701	0.305934	0.0385772	-2.70488
-104.5	-0.891744	-0.529534	1.73595	-0.799377	1.67716	0.150153	-0.25028	-1.85008	-1.46972	-0.691099	-0.76292	-3.60155	-1.75935	0.335419	0.0994774	-2.73909
-104	-0.912196	-0.480822	1.58905	-0.809758	1.6041	0.0873956	-0.332869	-1.8462	-1.37636	-0.710169	-0.764994	-3.5981	-1.65616	0.382115	0.170597	-2.77437
-103.5	-0.93438	-0.440926	1.43024	-0.814981	1.53144	0.0362565	-0.412974	-1.83608	-1.25749	-0.728761	-0.765063	-3.58679	-1.56056	0.441566	0.245494	-2.8093
-103	-0.957374	-0.408843	1.26747	-0.811915	1.46128	-0.00246338	-0.491726	-1.82319	-1.10398	-0.741638	-0.766239	-3.5715	-1.47621	0.506066	0.316809	-2.84138
-102.5	-0.979974	-0.385363	1.11065	-0.797616	1.39567	-0.0292731	-0.570035	-1.81065	-0.91405	-0.745761	-0.770607	-3.55452	-1.40728	0.565887	0.378046	-2.86725
-102	-1.00215	-0.372604	0.971851	-0.770543	1.33726	-0.0448901	-0.646918	-1.80139	-0.694192	-0.740277	-0.779125	-3.53778	-1.35715	0.610917	0.423775	-2.88258
-101.5	-1.02472	-0.372545	0.863465	-0.731893	1.28912	-0.0499328	-0.718813	-1.79817	-0.458093	-0.726107	-0.791788	-3.52396	-1.32749	0.632402	0.449472	-2.88251
-101	-1.04782	-0.38558	0.793922	-0.685546	1.25373	-0.0449579	-0.779738	-1.80317	-0.221802	-0.705388	-0.807777	-3.51647	-1.31864	0.624981	0.451122	-2.86359
-100.5	-1.07077	-0.409779	0.763317	-0.636701	1.23233	-0.0303793	-0.822994	-1.81752	0.00231197	-0.680972	-0.825564	-3.51865	-1.33016	0.588274	0.425415	-2.82526
-100	-1.09317	-0.441396	0.762808	-0.590813	1.22449	-0.00671024	-0.844358	-1.84112	0.208227	-0.656181	-0.843017	-3.53241	-1.36049	0.526565	0.370949	-2.76918
-99.5	-1.11466	-0.475735	0.779314	-0.553054	1.22813	0.0245898	-0.84484	-1.87249	0.395151	-0.634368	-0.857738	-3.5571	-1.4063	0.447118	0.289112	-2.69831
-99	-1.13406	-0.507731	0.802464	-0.528018	1.24042	0.0602958	-0.830382	-1.90818	0.564141	-0.617846	-0.867732	-3.58974	-1.46239	0.35919	0.183616	-2.61677
-98.5	-1.1496	-0.532831	0.828724	-0.519707	1.25849	0.0958105	-0.809056	-1.94318	0.713998	-0.60714	-0.872379	-3.62587	-1.52247	0.274026	0.0596469	-2.52959
-98	-1.16046	-0.547831	0.860307	-0.530897	1.27906	0.126678	-0.789296	-1.97256	0.83893	-0.601414	-0.872982	-3.66084	-1.58005	0.204058	-0.0758319	-2.44244
-97.5	-1.1672	-0.551377	0.901344	-0.56175	1.29792	0.14955	-0.778768	-1.99282	0.929118	-0.599728	-0.872238	-3.69138	-1.62894	0.160733	-0.213746	-2.36137
-97	-1.171	-0.54473	0.955578	-0.609632	1.31042	0.162016	-0.781027	-2.00166	0.973571	-0.602413	-0.873499	-3.71692	-1.66389	0.152608	-0.344525	-2.2922
-96.5	-1.17326	-0.531543	1.02644	-0.670937	1.3127	0.162351	-0.792938	-1.99737	0.963752	-0.611495	-0.880651	-3.73938	-1.6812	0.184268	-0.460192	-2.2398
-96	-1.17584	-0.515886	1.11675	-0.742935	1.30274	0.149884	-0.807453	-1.97844	0.894961	-0.629244	-0.897942	-3.76162	-1.67902	0.254904	-0.555217	-2.20743
-95.5	-1.18055	-0.500603	1.22719	-0.823844	1.28062	0.12569	-0.819448	-1.9432	0.764782	-0.656028	-0.929016	-3.78543	-1.65786	0.357493	-0.627433	-2.19574
-95	-1.18834	-0.487073	1.35546	-0.911802	1.24823	0.0927539	-0.828845	-1.89048	0.571947	-0.689477	-0.975576	-3.81036	-1.62062	0.480535	-0.678664	-2.20232
-94.5	-1.19926	-0.475518	1.4961	-1.00469	1.20908	0.0554829	-0.839319	-1.82107	0.317427	-0.725361	-1.03645	-3.83403	-1.57181	0.611535	-0.71321	-2.22251
-94	-1.21347	-0.465571	1.64098	-1.1008	1.16779	0.0194813	-0.854858	-1.73836	0.00611231	-0.75947	-1.10742	-3.85349	-1.51636	0.740323	-0.735956	-2.2512
-93.5	-1.23189	-0.456949	1.78162	-1.19856	1.12877	-0.00868166	-0.87693	-1.6473	-0.352965	-0.789441	-1.18213	-3.86673	-1.45905	0.861039	-0.752031	-2.28411
-93	-1.25575	-0.449588	1.91133	-1.29528	1.09468	-0.0228926	-0.903454	-1.55302	-0.747676	-0.815312	-1.25347	-3.87347	-1.40426	0.971782	-0.766035	-2.31777
-92.5	-1.28614	-0.44313	2.02424	-1.38667	1.06601	-0.0195217	-0.929607	-1.46005	-1.16299	-0.838341	-1.31482	-3.87479	-1.35531	1.0723	-0.780388	-2.34895
-92	-1.32397	-0.436737	2.11406	-1.46743	1.04174	0.00162704	-0.950178	-1.37243	-1.58032	-0.859381	-1.36142	-3.8719	-1.31378	1.16195	-0.795232	-2.37443
-91.5	-1.36986	-0.429763	2.17687	-1.53267	1.02034	0.0377172	-0.962472	-1.29426	-1.97874	-0.878263	-1.39166	-3.86522	-1.27999	1.23949	-0.80957	-2.391
-91	-1.42371	-0.422675	2.21397	-1.57957	1.00026	0.0837961	-0.967375	-1.2295	-2.33919	-0.893805	-1.40657	-3.854	-1.25389	1.30383	-0.821703	-2.39523
-90.5	-1.4844	-0.417461	2.23024	-1.60792	0.979591	0.133919	-0.967713	-1.18062	-2.64899	-0.904036	-1.40787	-3.83686	-1.23499	1.35379	-0.82896	-2.38394
-90	-1.54969	-0.417276	2.23054	-1.61921	0.956451	0.181922	-0.965853	-1.14791	-2.90481	-0.907216	-1.39719	-3.81333	-1.22181	1.38772	-0.827309	-2.35502
-89.5	-1.61641	-0.425549	2.21895	-1.61606	0.930035	0.221776	-0.962298	-1.13055	-3.11274	-0.903461	-1.37666	-3.78494	-1.21155	1.40407	-0.811884	-2.30785
-89	-1.68039	-0.44448	2.19963	-1.60233	0.900837	0.248607	-0.956116	-1.12737	-3.28407	-0.895417	-1.34924	-3.75455	-1.20049	1.40242	-0.778569	-2.24327
-88.5	-1.73683	-0.473103	2.17614	-1.58265	0.86938	0.259867	-0.947055	-1.13646	-3.42801	-0.887226	-1.31854	-3.72516	-1.18466	1.38417	-0.724985	-2.16381
-88	-1.78146	-0.506916	2.15028	-1.56106	0.835183	0.25566	-0.93678	-1.15467	-3.54729	-0.883404	-1.28846	-3.69908	-1.16034	1.35275	-0.650552	-2.0735
-87.5	-1.81186	-0.540094	2.123	-1.53959	0.797538	0.2386	-0.928063	-1.17796	-3.63921	-0.888674	-1.26241	-3.67679	-1.12449	1.31302	-0.556619	-1.97737
-87	-1.8279	-0.567993	2.09588	-1.51768	0.756932	0.213248	-0.923977	-1.20195	-3.69895	-0.907497	-1.24264	-3.65579	-1.07519	1.26984	-0.446011	-1.88133
-86.5	-1.83078	-0.588472	2.06992	-1.49224	0.715026	0.184876	-0.927245	-1.22206	-3.72171	-0.942813	-1.22992	-3.63091	-1.01183	1.22683	-0.321741	-1.79182
-86	-1.82201	-0.60233	2.04237	-1.45843	0.672995	0.158114	-0.938517	-1.23408	-3.70376	-0.99456	-1.22317	-3.59653	-0.934568	1.18615	-0.18626	-1.71467
-85.5	-1.80323	-0.612493	2.00664	-1.41199	0.630112	0.136063	-0.955265	-1.2352	-3.64267	-1.05867	-1.21939	-3.54893	-0.84381	1.14953	-0.0409506	-1.65359
-85	-1.77635	-0.62237	1.9564	-1.35223	0.584319	0.120124	-0.97322	-1.22418	-3.537	-1.12756	-1.21497	-3.48672	-0.740485	1.11945	0.114035	-1.60934
-84.5	-1.74353	-0.634319	1.88994	-1.28272	0.533978	0.110353	-0.989122	-1.20056	-3.38668	-1.19204	-1.20777	-3.40988	-0.626952	1.09913	0.277824	-1.58029
-84	-1.70698	-0.648858	1.81157	-1.20905	0.47845	0.10607	-1.00225	-1.16438	-3.19308	-1.24354	-1.19773	-3.31889	-0.507345	1.09124	0.446776	-1.56406
-83.5	-1.66775	-0.665413	1.73011	-1.13654	0.417697	0.106478	-1.01354	-1.11715	-2.95859	-1.27643	-1.18559	-3.21465	-0.386417	1.09633	0.615313	-1.55894
-83	-1.62528	-0.683859	1.65636	-1.06924	0.352624	0.111014	-1.02383	-1.0627	-2.6876	-1.28931	-1.17198	-3.09913	-0.26737	1.11232	0.777731	-1.5645
-82.5	-1.57874	-0.705056	1.60041	-1.00981	0.285322	0.119465	-1.03309	-1.00732	-2.38835	-1.28443	-1.15736	-2.97603	-0.15068	1.13488	0.92908	-1.58134
-82	-1.5282	-0.72996	1.56888	-0.959332	0.218183	0.131791	-1.04013	-0.959203	-2.07296	-1.2662	-1.1419	-2.85059	-0.0351751	1.15824	1.06606	-1.60989
-81.5	-1.4741	-0.758471	1.56291	-0.917155	0.153013	0.147309	-1.0417	-0.926563	-1.75471	-1.24041	-1.1253	-2.72839	0.0800592	1.1766	1.18803	-1.6494
-81	-1.41599	-0.789215	1.57797	-0.881265	0.0908195	0.163801	-1.03254	-0.915287	-1.44434	-1.21331	-1.10791	-2.61401	0.194717	1.18587	1.29707	-1.69795
-80.5	-1.35265	-0.819864	1.60546	-0.84944	0.0317831	0.177525	-1.00718	-0.927914	-1.14837	-1.19103	-1.09243	-2.51012	0.307012	1.1843	1.39667	-1.75275
-80	-1.28329	-0.847156	1.63496	-0.820189	-0.0246106	0.184247	-0.96279	-0.964326	-0.869481	-1.17964	-1.08343	-2.41708	0.413916	1.17172	1.48988	-1.81003
-79.5	-1.20849	-0.867001	1.65582	-0.792845	-0.0791448	0.180539	-0.901765	-1.02272	-0.607115	-1.18478	-1.08493	-2.33275	0.512355	1.14879	1.57785	-1.86585
-79	-1.13058	-0.875586	1.65861	-0.767391	-0.132696	0.164358	-0.832657	-1.0998	-0.358839	-1.21049	-1.09894	-2.25329	0.600572	1.11712	1.6591	-1.91772
-78.5	-1.05351	-0.871305	1.63769	-0.744698	-0.186336	0.134619	-0.767471	-1.19086	-0.123293	-1.25836	-1.12586	-2.17458	0.678364	1.07874	1.72941	-1.96485
-78	-0.982019	-0.855884	1.59318	-0.726564	-0.240863	0.090549	-0.717298	-1.29084	0.0969632	-1.32797	-1.16568	-2.09343	0.746531	1.03516	1.78323	-2.0062
-77.5	-0.920542	-0.833491	1.52996	-0.71527	-0.296078	0.0316624	-0.689152	-1.39593	0.294605	-1.41722	-1.21933	-2.00846	0.807029	0.987663	1.81579	-2.03888
-77	-0.872604	-0.809023	1.45507	-0.71293	-0.35088	-0.0416047	-0.684865	-1.50404	0.459116	-1.52208	-1.28891	-1.92064	0.863497	0.938656	1.82391	-2.05883
-76.5	-0.840443	-0.787063	1.37682	-0.720558	-0.403616	-0.12731	-0.702638	-1.61383	0.579438	-1.63674	-1.37598	-1.83286	0.920405	0.891925	1.80677	-2.06284
-76	-0.824454	-0.771114	1.30498	-0.737746	-0.452148	-0.222091	-0.739986	-1.72352	0.646177	-1.75411	-1.48036	-1.74842	0.981428	0.851517	1.76732	-2.05002
-75.5	-0.822239	-0.762869	1.24969	-0.763704	-0.494747	-0.321694	-0.795049	-1.83036	0.652904	-1.86585	-1.6004	-1.66969	1.04884	0.820101	1.71184	-2.02196
-75	-0.828268	-0.761949	1.21838	-0.797768	-0.532002	-0.42163	-0.865022	-1.93113	0.597183	-1.96293	-1.73295	-1.59787	1.12396	0.797419	1.64699	-1.98249
-74.5	-0.835184	-0.766284	1.21223	-0.838464	-0.567941	-0.517937	-0.94339	-2.02298	0.481572	-2.0376	-1.87275	-1.53274	1.20797	0.779621	1.57824	-1.93721
-74	-0.836235	-0.773176	1.22519	-0.883503	-0.608553	-0.607178	-1.0191	-2.1043	0.31389	-2.08558	-2.0125	-1.47179	1.30243	0.76008	1.50996	-1.89272
-73.5	-0.827504	-0.780538	1.24688	-0.931552	-0.658433	-0.685378	-1.07904	-2.17514	0.106869	-2.10637	-2.14396	-1.4107	1.40916	0.731379	1.44496	-1.85543
-73	-0.808505	-0.787423	1.26661	-0.9835	-0.719091	-0.747836	-1.11165	-2.23752	-0.122531	-2.10124	-2.25928	-1.34526	1.52845	0.687629	1.38422	-1.83065
-72.5	-0.781107	-0.793635	1.27589	-1.04182	-0.790452	-0.790554	-1.10938	-2.29551	-0.354421	-2.07163	-2.35215	-1.27289	1.65669	0.626388	1.3278	-1.82247
-72	-0.748315	-0.798871	1.26974	-1.10873	-0.872721	-0.811545	-1.06965	-2.35434	-0.567926	-2.01989	-2.41875	-1.19236	1.78653	0.54938	1.27552	-1.83369
-71.5	-0.713459	-0.802229	1.24755	-1.18517	-0.966072	-0.811326	-0.994976	-2.41871	-0.744246	-1.95075	-2.45849	-1.10335	1.91004	0.461777	1.22691	-1.86522
-71	-0.67962	-0.802784	1.21314	-1.27144	-1.06942	-0.792868	-0.892052	-2.49103	-0.870896	-1.87073	-2.47382	-1.00711	2.02168	0.370945	1.18168	-1.91488
-70.5	-0.649586	-0.800237	1.17291	-1.36797	-1.18072	-0.760877	-0.769798	-2.57029	-0.945109	-1.78603	-2.46949	-0.907227	2.1187	0.28502	1.13969	-1.97748
-70	-0.626074	-0.794208	1.13308	-1.47396	-1.29819	-0.7211	-0.636759	-2.65276	-0.974108	-1.70121	-2.45147	-0.809083	2.20026	0.211465	1.10013	-2.04609
-69.5	-0.611627	-0.783481	1.09795	-1.58504	-1.42067	-0.680302	-0.498801	-2.73385	-0.971922	-1.61959	-2.42586	-0.718277	2.26708	0.15653	1.06069	-2.11307
-69	-0.607711	-0.766703	1.06988	-1.69323	-1.54748	-0.645786	-0.358848	-2.80911	-0.954188	-1.54392	-2.39767	-0.639248	2.32091	0.124999	1.01777	-2.17085
-68.5	-0.613237	-0.742882	1.05037	-1.78992	-1.67849	-0.623542	-0.218472	-2.87447	-0.933157	-1.47715	-2.37058	-0.574024	2.36367	0.118797	0.967747	-2.21325
-68	-0.624205	-0.710809	1.0416	-1.8688	-1.81378	-0.616447	-0.0793486	-2.92676	-0.915184	-1.42389	-2.34731	-0.52124	2.39704	0.135783	0.908328	-2.2365
-67.5	-0.635332	-0.66901	1.0482	-1.92656	-1.95236	-0.62428	0.0559606	-2.96403	-0.901509	-1.3906	-2.33007	-0.47623	2.42286	0.170858	0.838827	-2.23874
-67	-0.642152	-0.616504	1.07677	-1.96233	-2.09102	-0.644922	0.183308	-2.98567	-0.890251	-1.38314	-2.32055	-0.432251	2.44317	0.218228	0.759964	-2.21967
-66.5	-0.642428	-0.553412	1.13253	-1.97748	-2.22554	-0.675294	0.297352	-2.99281	-0.877259	-1.40429	-2.31925	-0.382577	2.45988	0.272517	0.67334	-2.18104
-66	-0.637063	-0.481664	1.21597	-1.97548	-2.35361	-0.711661	0.393902	-2.98876	-0.856933	-1.45287	-2.32421	-0.32311	2.47492	0.328536	0.580165	-2.12666
-65.5	-0.629875	-0.405701	1.32241	-1.96146	-2.47584	-0.749564	0.472208	-2.97844	-0.824036	-1.52346	-2.33069	-0.253949	2.49038	0.380999	0.481074	-2.06183
-65	-0.625467	-0.331757	1.44385	-1.94109	-2.59343	-0.784349	0.535396	-2.96684	-0.774011	-1.60651	-2.33317	-0.17855	2.50783	0.425112	0.377675	-1.99248
-64.5	-0.626724	-0.26578	1.57135	-1.91875	-2.70578	-0.812829	0.589519	-2.95804	-0.701144	-1.68993	-2.32828	-0.101577	2.52734	0.457555	0.273053	-1.92414
-64	-0.634045	-0.211754	1.69688	-1.89602	-2.81097	-0.834269	0.641538	-2.95489	-0.597947	-1.76176	-2.31606	-0.0272542	2.5476	0.477455	0.17082	-1.86078
-63.5	-0.646041	-0.171267	1.81413	-1.8725	-2.90788	-0.849442	0.696556	-2.95909	-0.457267	-1.81286	-2.29867	0.0411628	2.56654	0.486851	0.0749596	-1.80482
-63	-0.660531	-0.143888	1.91911	-1.8478	-2.9973	-0.859166	0.756154	-2.97081	-0.275066	-1.8382	-2.27894	0.101209	2.58167	0.489242	-0.0102294	-1.75775
-62.5	-0.675142	-0.12805	2.01102	-1.82162	-3.08097	-0.863682	0.819077	-2.98812	-0.0527482	-1.83704	-2.25998	0.151183	2.59017	0.487064	-0.0815654	-1.72052
-62	-0.686835	-0.122372	2.09282	-1.79216	-3.16002	-0.862785	0.882494	-3.00736	0.200786	-1.81254	-2.24538	0.190324	2.58926	0.480843	-0.138385	-1.6938
-61.5	-0.691077	-0.126337	2.17012	-1.75554	-3.23513	-0.856429	0.942267	-3.02463	0.469503	-1.77042	-2.23924	0.218507	2.57697	0.46984	-0.182716	-1.67814
-61	-0.682633	-0.139846	2.24823	-1.70716	-3.30774	-0.845147	0.993722	-3.03716	0.734926	-1.71725	-2.24559	0.235656	2.55287	0.452603	-0.218677	-1.67364
-60.5	-0.657767	-0.162563	2.33051	-1.64357	-3.38025	-0.829696	1.03367	-3.04385	0.982314	-1.65959	-2.26695	0.241783	2.51843	0.427661	-0.251372	-1.67944
-60	-0.615717	-0.193423	2.41947	-1.56363	-3.45541	-0.810647	1.06181	-3.04592	1.20402	-1.60392	-2.30314	0.237923	2.47689	0.394265	-0.285401	-1.69265
-59.5	-0.558338	-0.230459	2.51819	-1.4686	-3.53633	-0.788713	1.08034	-3.04725	1.39832	-1.55579	-2.35149	0.227324	2.43244	0.352456	-0.323762	-1.70811
-59	-0.488583	-0.271221	2.63029	-1.36116	-3.62676	-0.765204	1.09253	-3.05285	1.5655	-1.51862	-2.40822	0.215924	2.38924	0.302733	-0.367963	-1.72004
-58.5	-0.409661	-0.313642	2.75896	-1.24414	-3.72966	-0.742052	1.10092	-3.06633	1.70427	-1.49382	-2.46968	0.211264	2.35063	0.246103	-0.418708	-1.72438
-58	-0.32572	-0.356678	2.90533	-1.12012	-3.84526	-0.722056	1.10544	-3.08851	1.80993	-1.48143	-2.53316	0.220124	2.31894	0.184437	-0.475843	-1.72024
-57.5	-0.242282	-0.399602	3.06723	-0.991498	-3.97074	-0.709278	1.10377	-3.11751	1.87513	-1.48013	-2.59677	0.246119	2.29561	0.120444	-0.537959	-1.71003
-57	-0.165231	-0.440863	3.23952	-0.859365	-4.10128	-0.707845	1.09353	-3.14954	1.89339	-1.48692	-2.65855	0.28814	2.28104	0.057317	-0.60293	-1.69836
-56.5	-0.0995212	-0.478839	3.41606	-0.72236	-4.23123	-0.719476	1.07303	-3.17953	1.86228	-1.49741	-2.71607	0.340403	2.27437	-0.0015089	-0.668381	-1.69055
-56	-0.0490738	-0.513408	3.59142	-0.577671	-4.35514	-0.742227	1.04056	-3.20179	1.78349	-1.50694	-2.76698	0.394685	2.27427	-0.0524432	-0.730489	-1.69158
-55.5	-0.0174409	-0.545645	3.76117	-0.423753	-4.4692	-0.771172	0.99408	-3.21076	1.66054	-1.51186	-2.80951	0.443608	2.28026	-0.0919453	-0.783255	-1.70556
-55	-0.00741816	-0.576506	3.92133	-0.262021	-4.5722	-0.799743	0.931715	-3.2023	1.49687	-1.51044	-2.84219	0.482874	2.293	-0.117415	-0.820488	-1.73565
-54.5	-0.0190928	-0.606484	4.06742	-0.0965418	-4.66517	-0.821203	0.852287	-3.175	1.29535	-1.50286	-2.86335	0.511656	2.31319	-0.128379	-0.838213	-1.78439
-54	-0.0486061	-0.635814	4.19341	0.0669728	-4.74959	-0.830246	0.755623	-3.13055	1.05879	-1.49084	-2.87061	0.531623	2.34107	-0.126569	-0.835239	-1.85383
-53.5	-0.0894414	-0.664099	4.29152	0.222452	-4.8258	-0.824077	0.64187	-3.0733	0.791032	-1.47705	-2.86091	0.545491	2.37679	-0.11494	-0.813058	-1.94548
-53	-0.135135	-0.689175	4.35332	0.365538	-4.89252	-0.802431	0.511274	-3.00876	0.498459	-1.4646	-2.83173	0.556215	2.41997	-0.0965836	-0.775907	-2.06043
-52.5	-0.180968	-0.706386	4.371	0.49475	-4.94767	-0.767038	0.365752	-2.94212	0.190851	-1.45706	-2.78275	0.566935	2.46838	-0.0734354	-0.730112	-2.19859
-52	-0.223586	-0.710081	4.33967	0.610234	-4.98916	-0.72116	0.210325	-2.8781	-0.119301	-1.45802	-2.71682	0.580442	2.51825	-0.0451831	-0.682765	-2.3571
-51.5	-0.259898	-0.696883	4.26098	0.712176	-5.01512	-0.66901	0.0523696	-2.82135	-0.418741	-1.46976	-2.63885	0.598118	2.56618	-0.00956002	-0.640486	-2.5291
-51	-0.287019	-0.667952	4.14464	0.800688	-5.02386	-0.615192	-0.100784	-2.7757	-0.696155	-1.49201	-2.55382	0.620002	2.60951	0.0362936	-0.608311	-2.70419
-50.5	-0.303175	-0.628802	4.00542	0.876241	-5.0141	-0.564755	-0.24367	-2.74251	-0.945184	-1.52177	-2.46541	0.645678	2.64536	0.0946961	-0.588732	-2.87084
-50	-0.308233	-0.587494	3.8583	0.939771	-4.98543	-0.52305	-0.372133	-2.72016	-1.16626	-1.55455	-2.3762	0.674285	2.67049	0.166978	-0.581331	-3.01915
-49.5	-0.303209	-0.551994	3.71605	0.99269	-4.9387	-0.494662	-0.481906	-2.706	-1.36513	-1.58584	-2.28874	0.703835	2.68267	0.253411	-0.583316	-3.14159
-49	-0.289338	-0.527162	3.58836	1.03731	-4.87612	-0.482422	-0.56914	-2.69879	-1.54842	-1.61163	-2.20633	0.730778	2.68157	0.352895	-0.590149	-3.23268
-48.5	-0.26758	-0.513145	3.48094	1.07726	-4.80086	-0.48698	-0.632121	-2.6992	-1.71911	-1.62808	-2.13261	0.750405	2.66838	0.462298	-0.595341	-3.28948
-48	-0.238917	-0.506577	3.39531	1.11661	-4.71645	-0.506738	-0.671481	-2.70819	-1.87472	-1.63157	-2.07048	0.758903	2.64505	0.57607	-0.590778	-3.31264
-47.5	-0.205167	-0.503245	3.33025	1.15788	-4.62625	-0.538678	-0.689016	-2.72524	-2.00846	-1.61954	-2.02065	0.755856	2.61377	0.686706	-0.568563	-3.30631
-47	-0.169352	-0.499517	3.2835	1.20153	-4.53291	-0.579103	-0.686977	-2.74786	-2.11141	-1.59124	-1.98173	0.744797	2.57675	0.786314	-0.522853	-3.27726
-46.5	-0.134913	-0.492406	3.25216	1.24719	-4.43807	-0.623276	-0.668055	-2.77225	-2.17503	-1.54802	-1.95222	0.731689	2.53679	0.868725	-0.450944	-3.23357
-46	-0.104307	-0.480161	3.23159	1.29498	-4.34284	-0.665758	-0.634941	-2.79489	-2.19412	-1.49312	-1.93211	0.722786	2.49696	0.930738	-0.354139	-3.18353
-45.5	-0.0780559	-0.462741	3.21507	1.34629	-4.24874	-0.702089	-0.588947	-2.81385	-2.16878	-1.43087	-1.92192	0.722833	2.45951	0.971758	-0.237647	-3.13416
-45	-0.0552901	-0.440673	3.19588	1.40406	-4.15825	-0.729661	-0.529074	-2.8288	-2.10358	-1.3655	-1.92095	0.73408	2.42498	0.992571	-0.108974	-3.0896
-44.5	-0.0355048	-0.414047	3.17015	1.47248	-4.07424	-0.747266	-0.453173	-2.84056	-2.00403	-1.30062	-1.92653	0.756252	2.39272	0.994431	0.0234922	-3.0502
-44	-0.0197203	-0.382941	3.1378	1.55565	-3.9991	-0.754908	-0.360002	-2.85063	-1.87332	-1.23978	-1.93491	0.786936	2.36191	0.97873	0.150616	-3.0139
-43.5	-0.0098004	-0.347732	3.10095	1.65565	-3.93413	-0.75431	-0.250476	-2.86031	-1.71187	-1.18707	-1.94276	0.822306	2.33128	0.947066	0.263315	-2.97849
-43	-0.00667487	-0.309158	3.06242	1.77103	-3.87939	-0.748557	-0.128521	-2.87012	-1.51963	-1.14674	-1.94825	0.858277	2.29781	0.901932	0.354716	-2.94294
-42.5	-0.0091173	-0.269088	3.02552	1.89681	-3.834	-0.740548	-0.00118181	-2.88029	-1.29906	-1.12229	-1.95038	0.891471	2.25692	0.847564	0.421525	-2.90696
-42	-0.0140703	-0.231014	2.99446	2.02586	-3.79616	-0.732022	0.123112	-2.89185	-1.05742	-1.11588	-1.94748	0.91961	2.20447	0.789827	0.464221	-2.86987
-41.5	-0.0183197	-0.199357	2.97333	2.15086	-3.76296	-0.723862	0.237002	-2.90727	-0.80681	-1.12753	-1.93675	0.941018	2.13816	0.734882	0.487008	-2.8303
-41	-0.0205763	-0.17788	2.9639	2.26635	-3.73027	-0.716641	0.335386	-2.92958	-0.561253	-1.15407	-1.91555	0.953571	2.05772	0.687286	0.496585	-2.78711
-40.5	-0.0224314	-0.167897	2.96546	2.36916	-3.69289	-0.710852	0.415053	-2.96056	-0.331891	-1.18914	-1.883	0.955194	1.9645	0.648623	0.499778	-2.7399
-40	-0.027041	-0.16742	2.9768	2.45733	-3.64543	-0.706806	0.47335	-2.99992	-0.123522	-1.22479	-1.84025	0.945977	1.86092	0.617645	0.501771	-2.68857
-39.5	-0.036902	-0.171953	2.99724	2.52861	-3.58366	-0.704219	0.50685	-3.04624	0.0654586	-1.25305	-1.78971	0.929009	1.75022	0.591625	0.50531	-2.63344
-39	-0.0532097	-0.176207	3.02607	2.5805	-3.50596	-0.701913	0.511498	-3.09826	0.240101	-1.26759	-1.73386	0.908914	1.63614	0.567912	0.510579	-2.57628
-38.5	-0.0767158	-0.175771	3.06264	2.61217	-3.41466	-0.69822	0.48387	-3.15516	0.404697	-1.26583	-1.67474	0.889597	1.52232	0.545096	0.515986	-2.52075
-38	-0.108118	-0.168542	3.10684	2.62607	-3.31544	-0.691979	0.422027	-3.21552	0.55979	-1.24995	-1.61487	0.872773	1.41161	0.523542	0.519588	-2.47177
-37.5	-0.147315	-0.155578	3.15871	2.6275	-3.21441	-0.683497	0.32634	-3.27647	0.701628	-1.22551	-1.55806	0.858004	1.30651	0.505065	0.520212	-2.43462
-37	-0.192901	-0.140209	3.21785	2.6222	-3.11509	-0.674729	0.200707	-3.33389	0.82304	-1.19866	-1.50814	0.843832	1.20982	0.491543	0.516973	-2.41433
-36.5	-0.243328	-0.125733	3.28342	2.61401	-3.01811	-0.668058	0.0522574	-3.38334	0.914646	-1.1733	-1.46689	0.829085	1.12422	0.482936	0.507801	-2.41502
-36	-0.298772	-0.113787	3.35396	2.60418	-2.92274	-0.66418	-0.1112	-3.42055	0.966841	-1.15072	-1.43365	0.813557	1.05089	0.476386	0.489414	-2.4385
-35.5	-0.361422	-0.104577	3.42684	2.5919	-2.82798	-0.661252	-0.283955	-3.44181	0.972218	-1.13135	-1.40627	0.797596	0.988063	0.467357	0.458551	-2.48348
-35	-0.434072	-0.0983545	3.49801	2.57559	-2.7326	-0.656241	-0.463667	-3.44443	0.926868	-1.11575	-1.38233	0.781252	0.930555	0.451341	0.412487	-2.54637
-34.5	-0.518768	-0.0972131	3.56223	2.55462	-2.6354	-0.646624	-0.650596	-3.42712	0.830335	-1.10399	-1.36	0.76407	0.871494	0.424564	0.349419	-2.62263
-34	-0.61619	-0.105684	3.61359	2.53011	-2.5359	-0.630934	-0.845338	-3.39014	0.684594	-1.09475	-1.33824	0.745277	0.805029	0.384591	0.269399	-2.70715
-33.5	-0.725327	-0.128757	3.64696	2.50401	-2.43449	-0.609008	-1.04678	-3.33496	0.492947	-1.08546	-1.31681	0.723884	0.727815	0.331449	0.174226	-2.79404
-33	-0.843432	-0.169026	3.65922	2.47753	-2.33221	-0.582934	-1.25128	-3.26432	0.260756	-1.07268	-1.297	0.699218	0.63802	0.267913	0.0660339	-2.87679
-32.5	-0.96631	-0.225474	3.64876	2.45065	-2.23047	-0.557173	-1.45316	-3.18284	-0.00244473	-1.05275	-1.28171	0.671715	0.533683	0.198828	-0.0536658	-2.9491
-32	-1.08874	-0.294237	3.61475	2.42307	-2.13077	-0.536447	-1.64631	-3.09663	-0.281998	-1.02282	-1.27422	0.64266	0.413144	0.13048	-0.183742	-3.00662
-31.5	-1.20512	-0.370489	3.55876	2.3949	-2.03373	-0.523243	-1.82539	-3.01221	-0.559646	-0.981532	-1.27745	0.613097	0.27694	0.0696668	-0.322402	-3.04822
-31	-1.31056	-0.449558	3.48729	2.3661	-1.93827	-0.517492	-1.98613	-2.93618	-0.817523	-0.928696	-1.29361	0.583712	0.128427	0.0223083	-0.46617	-3.07481
-30.5	-1.40168	-0.526685	3.4104	2.33597	-1.84217	-0.517845	-2.12554	-2.87495	-1.04362	-0.864785	-1.32313	0.555547	-0.0277398	-0.00730556	-0.609752	-3.08731
-30	-1.47658	-0.597476	3.3372	2.30386	-1.74328	-0.522886	-2.24157	-2.83405	-1.23589	-0.791315	-1.36365	0.529759	-0.187417	-0.0164426	-0.746648	-3.08554
-29.5	-1.53534	-0.65945	3.27267	2.27059	-1.64014	-0.531744	-2.3328	-2.81718	-1.40184	-0.71147	-1.41066	0.506446	-0.347265	-0.00399891	-0.870746	-3.06807
-29	-1.5807	-0.712305	3.21727	2.23938	-1.53199	-0.544206	-2.39989	-2.82579	-1.55391	-0.630011	-1.45913	0.483995	-0.503805	0.0288453	-0.97886	-3.03302
-28.5	-1.61711	-0.756108	3.16832	2.21475	-1.41931	-0.56054	-2.44691	-2.85916	-1.70376	-0.552115	-1.50543	0.459996	-0.652805	0.0782991	-1.07171	-2.97942
-28	-1.64863	-0.789694	3.12248	2.19975	-1.3045	-0.581226	-2.47913	-2.91499	-1.85745	-0.482579	-1.54804	0.433302	-0.789757	0.138714	-1.15216	-2.90892
-27.5	-1.67805	-0.811234	3.07844	2.19414	-1.19144	-0.606937	-2.49981	-2.98951	-2.01339	-0.426114	-1.58679	0.40517	-0.91088	0.203816	-1.22337	-2.82612
-27	-1.70703	-0.819932	3.03817	2.19514	-1.08346	-0.638465	-2.51079	-3.07743	-2.16406	-0.386676	-1.622	0.378372	-1.01388	0.267684	-1.28809	-2.73728
-26.5	-1.7358	-0.816721	3.00558	2.19926	-0.981481	-0.67573	-2.51446	-3.17222	-2.29946	-0.365506	-1.65403	0.355474	-1.09802	0.325199	-1.34807	-2.64862
-26	-1.76311	-0.803696	2.98346	2.2039	-0.88479	-0.716547	-2.5133	-3.26711	-2.40918	-0.360411	-1.68246	0.337638	-1.16377	0.371814	-1.40373	-2.56547
-25.5	-1.78729	-0.783386	2.97085	2.20819	-0.79308	-0.75661	-2.5083	-3.3561	-2.48341	-0.366812	-1.70569	0.324364	-1.21266	0.40309	-1.45385	-2.49201
-25	-1.80783	-0.758424	2.96335	2.21315	-0.706881	-0.790762	-2.49858	-3.43459	-2.51459	-0.378997	-1.72201	0.314052	-1.24735	0.414875	-1.4957	-2.43075
-24.5	-1.82548	-0.731515	2.95614	2.22133	-0.626351	-0.814376	-2.48256	-3.49906	-2.49873	-0.391245	-1.73043	0.304497	-1.27156	0.404387	-1.52702	-2.38235
-24	-1.84149	-0.705164	2.94653	2.23596	-0.550465	-0.824096	-2.46	-3.54674	-2.43437	-0.398761	-1.73029	0.293006	-1.28964	0.371278	-1.54859	-2.34646
-23.5	-1.85685	-0.680897	2.93507	2.25976	-0.477391	-0.818392	-2.43321	-3.57677	-2.32074	-0.397523	-1.72199	0.277036	-1.30581	0.317357	-1.56417	-2.3229
-23	-1.8718	-0.659093	2.92619	2.29377	-0.405157	-0.798047	-2.40633	-3.59118	-2.1582	-0.383764	-1.70904	0.255245	-1.32274	0.245488	-1.57847	-2.3119
-22.5	-1.88505	-0.640101	2.92678	2.33634	-0.332202	-0.766033	-2.38277	-3.59419	-1.95113	-0.354482	-1.69752	0.227884	-1.34099	0.159396	-1.59616	-2.3133
-22	-1.89365	-0.624929	2.9424	2.38273	-0.258223	-0.726402	-2.36339	-3.59049	-1.71019	-0.308101	-1.69241	0.196261	-1.3604	0.0643798	-1.62175	-2.32555
-21.5	-1.8941	-0.614199	2.97436	2.42583	-0.184697	-0.682828	-2.34655	-3.58402	-1.4508	-0.244284	-1.69484	0.161573	-1.38205	-0.0322772	-1.6586	-2.34556
-21	-1.88432	-0.606854	3.02002	2.45817	-0.114287	-0.638152	-2.32977	-3.57783	-1.18812	-0.163986	-1.7026	0.123973	-1.40822	-0.12141	-1.70739	-2.36963
-20.5	-1.86462	-0.600332	3.07512	2.47305	-0.0494681	-0.594967	-2.31166	-3.57463	-0.932415	-0.0703659	-1.712	0.083135	-1.44139	-0.192755	-1.7653	-2.39459
-20	-1.83697	-0.591732	3.13526	2.46468	0.00909226	-0.556138	-2.29323	-3.57646	-0.687605	0.0307765	-1.71965	0.0398988	-1.4834	-0.236945	-1.82637	-2.41801
-19.5	-1.80393	-0.57891	3.19566	2.42919	0.0628318	-0.525077	-2.27807	-3.58447	-0.453584	0.131373	-1.72335	-0.00330295	-1.5353	-0.248222	-1.88271	-2.43812
-19	-1.76816	-0.561103	3.25165	2.36636	0.113255	-0.506106	-2.27076	-3.59959	-0.230494	0.221577	-1.72222	-0.0443131	-1.59745	-0.22639	-1.92647	-2.45408
-18.5	-1.73227	-0.53898	3.29979	2.28081	0.159957	-0.504171	-2.27471	-3.62292	-0.0219335	0.29113	-1.71637	-0.083446	-1.66954	-0.177092	-1.95192	-2.46653
-18	-1.69881	-0.514456	3.33768	2.18142	0.200621	-0.523475	-2.2914	-3.65562	0.164127	0.332096	-1.70704	-0.124001	-1.75067	-0.110392	-1.95647	-2.4776
-17.5	-1.66954	-0.490476	3.36312	2.07903	0.231673	-0.566236	-2.32055	-3.69882	0.316029	0.341283	-1.69622	-0.171082	-1.83946	-0.0380858	-1.93978	-2.48983
-17	-1.64429	-0.470831	3.37478	1.98342	0.249027	-0.632127	-2.35949	-3.7533	0.421063	0.320497	-1.6855	-0.229395	-1.93431	0.0294638	-1.90235	-2.50533
-16.5	-1.62183	-0.459897	3.37362	1.90087	0.249746	-0.717622	-2.40295	-3.81886	0.469672	0.274656	-1.67564	-0.301009	-2.03457	0.0855269	-1.84482	-2.52623
-16	-1.60264	-0.4618	3.36292	1.83286	0.233872	-0.815896	-2.44463	-3.89355	0.458167	0.209917	-1.66767	-0.384713	-2.14111	0.126896	-1.76832	-2.55565
-15.5	-1.59035	-0.479266	3.34662	1.77663	0.204661	-0.918227	-2.48007	-3.97348	0.388543	0.133239	-1.66397	-0.477621	-2.25495	0.151924	-1.67566	-2.59722
-15	-1.59027	-0.513091	3.32719	1.72667	0.166862	-1.01597	-2.50838	-4.05366	0.26697	0.0522605	-1.66751	-0.57719	-2.37634	0.159447	-1.57219	-2.65307
-14.5	-1.60695	-0.562082	3.30514	1.67639	0.124617	-1.10215	-2.53185	-4.12922	0.101532	-0.0254624	-1.67979	-0.681694	-2.50478	0.149701	-1.46407	-2.7225
-14	-1.64265	-0.623078	3.28074	1.61954	0.0807937	-1.17227	-2.55382	-4.19574	-0.0998345	-0.0931828	-1.6994	-0.789774	-2.6384	0.124999	-1.3559	-2.80249
-13.5	-1.69663	-0.691395	3.25516	1.55154	0.037343	-1.2242	-2.576	-4.24953	-0.328979	-0.145365	-1.72251	-0.900493	-2.77322	0.08883	-1.25091	-2.88907
-13	-1.7646	-0.761476	3.22966	1.47024	-0.00481898	-1.25742	-2.59602	-4.28866	-0.575677	-0.178027	-1.74439	-1.01361	-2.90404	0.0445924	-1.15184	-2.97809
-12.5	-1.83918	-0.827362	3.20537	1.37578	-0.0457319	-1.2723	-2.60712	-4.31398	-0.826814	-0.188897	-1.7605	-1.12925	-3.02581	-0.00460504	-1.06014	-3.06528
-12	-1.91203	-0.883693	3.18486	1.26947	-0.0853523	-1.26957	-2.60048	-4.32881	-1.06661	-0.177317	-1.76737	-1.24704	-3.13437	-0.0551917	-0.974974	-3.14605
-11.5	-1.97627	-0.927259	3.17362	1.15367	-0.1229	-1.2503	-2.56878	-4.33745	-1.27765	-0.144375	-1.76312	-1.36581	-3.22702	-0.102817	-0.894463	-3.21549
-11	-2.02778	-0.957688	3.17928	1.03325	-0.157402	-1.21619	-2.50932	-4.34358	-1.44391	-0.0935229	-1.74717	-1.48388	-3.30282	-0.143354	-0.817097	-3.26828
-10.5	-2.06535	-0.976716	3.2091	0.916486	-0.188253	-1.17027	-2.42483	-4.34967	-1.55533	-0.0309087	-1.71985	-1.59943	-3.36279	-0.174281	-0.742537	-3.29919
-10	-2.09064	-0.987149	3.26727	0.813705	-0.214761	-1.11738	-2.32267	-4.3572	-1.61112	0.0353873	-1.6828	-1.71071	-3.41018	-0.194729	-0.672363	-3.30449
-9.5	-2.10716	-0.991888	3.35216	0.73445	-0.235129	-1.06364	-2.21482	-4.36716	-1.61879	0.0966519	-1.63944	-1.8165	-3.45021	-0.204301	-0.61013	-3.28269
-9	-2.11813	-0.992129	3.45371	0.685426	-0.245925	-1.01552	-2.11876	-4.38111	-1.58929	0.144447	-1.59433	-1.91593	-3.48853	-0.202196	-0.560681	-3.23418
-8.5	-2.12434	-0.984972	3.55326	0.669888	-0.242737	-0.978712	-2.05757	-4.40179	-1.53266	0.171089	-1.5524	-2.00682	-3.52973	-0.187427	-0.529975	-3.16081
-8	-2.12339	-0.962393	3.62597	0.688045	-0.221703	-0.95675	-2.05799	-4.43194	-1.45755	0.170204	-1.51898	-2.08403	-3.57739	-0.159669	-0.525221	-3.06511
-7.5	-2.11057	-0.912719	3.644	0.738714	-0.180201	-0.949989	-2.14827	-4.4727	-1.37256	0.137347	-1.49931	-2.13893	-3.63468	-0.119418	-0.554027	-2.94835
-7	-2.07992	-0.823181	3.57826	0.821727	-0.115746	-0.956245	-2.35706	-4.5232	-1.288	0.0702915	-1.49731	-2.15914	-3.70404	-0.0671925	-0.622738	-2.80812
-6.5	-2.02426	-0.681867	3.39831	0.93888	-0.0247148	-0.97201	-2.71048	-4.58079	-1.21847	-0.0309961	-1.5142	-2.12872	-3.78614	-0.00328027	-0.735904	-2.6378
-6	-1.9347	-0.479376	3.07171	1.09292	0.0973343	-0.992762	-3.22593	-4.64168	-1.18534	-0.164653	-1.54779	-2.0297	-3.87942	0.0712546	-0.897312	-2.42862
-5.5	-1.8011	-0.210511	2.56588	1.28632	0.254411	-1.01312	-3.90564	-4.70208	-1.21821	-0.327331	-1.59324	-1.84481	-3.9808	0.153145	-1.11054	-2.17255
-5	-1.61408	0.124749	1.8532	1.52046	0.449401	-1.02794	-4.73168	-4.75881	-1.35581	-0.514539	-1.64484	-1.56069	-4.08643	0.236402	-1.37854	-1.86396
-4.5	-1.36783	0.521312	0.917419	1.79506	0.68363	-1.03362	-5.66253	-4.80971	-1.64502	-0.721237	-1.69715	-1.17135	-4.19238	0.313852	-1.7038	-1.50026
-4	-1.06156	0.969789	-0.243346	2.10805	0.956012	-1.02858	-6.63389	-4.85399	-2.13484	-0.942638	-1.74456	-0.680176	-4.29506	0.379722	-2.0887	-1.08202
-3.5	-0.698867	1.4578	-1.61882	2.45582	1.26274	-1.01293	-7.56599	-4.89227	-2.86535	-1.17454	-1.78089	-0.0989338	-4.39134	0.430903	-2.53493	-0.612674
-3	-0.285988	1.97146	-3.19122	2.83353	1.59806	-0.987971	-8.37393	-4.926	-3.85694	-1.41315	-1.79971	0.555046	-4.47842	0.466604	-3.04247	-0.0980945
-2.5	0.169624	2.49659	-4.93914	3.23555	1.95527	-0.95576	-8.97666	-4.95682	-5.10373	-1.65477	-1.79495	1.26155	-4.55384	0.48762	-3.6088	0.453941
-2	0.660347	3.01958	-6.8402	3.6558	2.32743	-0.918749	-9.30342	-4.98605	-6.5715	-1.89567	-1.76128	1.9995	-4.61548	0.495729	-4.22863	1.03423
-1.5	1.17905	3.52808	-8.87267	4.08809	2.70788	-0.879518	-9.29789	-5.0144	-8.19876	-2.13199	-1.69446	2.74847	-4.66149	0.493226	-4.89379	1.6326
-1	1.71944	4.01128	-11.0163	4.52626	3.09058	-0.840565	-8.92054	-5.04184	-9.90025	-2.35975	-1.59145	3.48964	-4.69037	0.482581	-5.59354	2.23835
-0.5	2.27627	4.46023	-13.2527	4.96443	3.4703	-0.804176	-8.1495	-5.0676	-11.5719	-2.57488	-1.45057	4.20644	-4.70096	0.466196	-6.31492	2.8406
0	2.84527	4.86784	-15.5652	5.39706	3.84267	-0.772329	-6.9804	-5.09023	-13.0965	-2.77333	-1.27147	4.88492	-4.69247	0.44626	-7.04328	3.42864
0.5	3.42313	5.22898	-17.9388	5.81904	4.20424	-0.746648	-5.42532	-5.10773	-14.3498	-2.95122	-1.0551	5.51387	-4.66449	0.42466	-7.76287	3.99227
1	4.00733	5.54039	-20.3598	6.22579	4.55244	-0.728384	-3.51133	-5.11771	-15.2062	-3.10491	-0.803634	6.08487	-4.61705	0.402945	-8.45743	4.52201
1.5	4.596	5.8006	-22.8156	6.61331	4.88551	-0.71841	-1.27858	-5.11758	-15.5446	-3.23116	-0.52033	6.59217	-4.5506	0.382329	-9.11082	5.00939
2	5.18776	6.00981	-25.2943	6.97819	5.20244	-0.717245	1.22181	-5.10467	-15.2529	-3.32726	-0.209407	7.0326	-4.466	0.363704	-9.70752	5.44709
2.5	5.78164	6.16981	-27.7847	7.31772	5.50293	-0.725069	3.92995	-5.07643	-14.2323	-3.39109	0.124127	7.40536	-4.36456	0.34768	-10.2333	5.82918
3	6.37693	6.28382	-30.2763	7.62983	5.7873	-0.741764	6.77941	-5.03056	-12.4011	-3.42127	0.47464	7.71189	-4.24794	0.334622	-10.6754	6.1512
3.5	6.97314	6.35637	-32.7591	7.9132	6.05641	-0.766944	9.69949	-4.96514	-9.69663	-3.41715	0.836057	7.95567	-4.11822	0.324683	-11.0233	6.41031
4	7.56998	6.39312	-35.2241	8.16725	6.31165	-0.799994	12.6173	-4.87868	-6.07783	-3.37889	1.20204	8.14201	-3.97778	0.317847	-11.2688	6.6053
4.5	8.16728	6.40077	-37.6633	8.39215	6.55486	-0.840104	15.4601	-4.77027	-1.52595	-3.30746	1.56618	8.2779	-3.82926	0.313958	-11.4064	6.73667
5	8.76505	6.38683	-40.0699	8.58883	6.78829	-0.886312	18.1568	-4.63956	3.9548	-3.20464	1.92212	8.37175	-3.67555	0.312746	-11.4332	6.80661
5.5	9.36344	6.35945	-42.4384	8.759	7.0145	-0.937531	20.6404	-4.48685	10.3374	-3.07298	2.26379	8.43316	-3.51967	0.313856	-11.3494	6.81895
6	9.96272	6.32724	-44.765	8.9051	7.23636	-0.992587	22.8494	-4.31303	17.5725	-2.91577	2.5855	8.47272	-3.36473	0.316866	-11.158	6.77904
6.5	10.5633	6.29899	-47.0472	9.03034	7.45691	-1.05024	24.7294	-4.11964	25.5898	-2.73696	2.88208	8.50161	-3.21382	0.321311	-10.8648	6.6937
7	11.1654	6.28343	-49.2843	9.13859	7.67923	-1.10922	26.2346	-3.90879	34.2985	-2.54111	3.14901	8.53133	-3.06996	0.326706	-10.4783	6.57093
7.5	11.7695	6.2889	-51.476	9.23441	7.90637	-1.16822	27.3292	-3.68314	43.5897	-2.3333	3.38244	8.57323	-2.93602	0.33256	-10.0093	6.41976
8	12.3754	6.32302	-53.6226	9.32288	8.14108	-1.22591	27.9881	-3.44579	53.3371	-2.11905	3.57932	8.63806	-2.81459	0.338408	-9.47081	6.24994
8.5	12.9826	6.39225	-55.7239	9.40957	8.38563	-1.28094	28.1983	-3.20023	63.3984	-1.90425	3.73734	8.73539	-2.70796	0.343835	-8.8773	6.07159
9	13.5894	6.50148	-57.7773	9.50036	8.64156	-1.33191	27.9591	-2.95018	73.617	-1.69504	3.85495	8.873	-2.61798	0.348513	-8.24456	5.89481
9.5	14.1929	6.65349	-59.7769	9.60125	8.9093	-1.37733	27.2828	-2.69947	83.8228	-1.49772	3.93129	9.05615	-2.54598	0.352234	-7.58894	5.72925
10	14.7882	6.8485	-61.7111	9.71809	9.18788	-1.41562	26.1947	-2.45189	93.8332	-1.31869	3.96614	9.28685	-2.49271	0.35495	-6.92682	5.5836
10.5	15.3682	7.08362	-63.5607	9.85627	9.47455	-1.44501	24.7328	-2.21094	103.454	-1.16425	3.9598	9.56315	-2.45827	0.356817	-6.27389	5.46506
11	15.9226	7.35241	-65.2969	10.0203	9.76442	-1.46352	22.9476	-1.97964	112.483	-1.04054	3.91295	9.87837	-2.44199	0.358231	-5.64453	5.37881
11.5	16.438	7.64451	-66.879	10.2133	10.0502	-1.46893	20.9009	-1.76029	120.707	-0.953275	3.82664	10.2206	-2.44245	0.359855	-5.05114	5.32747
12	16.8972	7.9455	-68.2539	10.4365	10.3219	-1.45874	18.664	-1.55419	127.912	-0.907555	3.70214	10.5724	-2.4574	0.362633	-4.5035	5.31062
12.5	17.2797	8.23705	-69.3557	10.6883	10.5672	-1.43023	16.3154	-1.36138	133.885	-0.907519	3.54101	10.9107	-2.4838	0.367784	-4.00828	5.32445
13	17.5621	8.49749	-70.1076	10.9637	10.7714	-1.38051	13.9384	-1.18041	138.426	-0.955941	3.34516	11.2082	-2.51788	0.376747	-3.56876	5.36159
13.5	17.7195	8.70307	-70.4264	11.2538	10.9183	-1.30675	11.6162	-1.00812	141.357	-1.05371	3.11708	11.4338	-2.55522	0.391088	-3.18468	5.41126
14	17.728	8.82988	-70.2302	11.5445	10.9919	-1.20646	9.42746	-0.839559	142.546	-1.1992	2.8603	11.5564	-2.59104	0.412335	-2.85266	5.45982
14.5	17.568	8.85687	-69.451	11.8166	10.978	-1.07794	7.43977	-0.667972	141.931	-1.38748	2.57995	11.5482	-2.62046	0.441735	-2.56688	5.49185
15	17.2297	8.76994	-68.0518	12.0451	10.8672	-0.921013	5.70247	-0.48508	139.548	-1.60952	2.28374	11.3903	-2.63905	0.479942	-2.32035	5.49197
15.5	16.718	8.56646	-66.0458	12.2007	10.6577	-0.737697	4.23985	-0.281755	135.558	-1.85177	1.98275	11.0782	-2.64361	0.526734	-2.10631	5.44729
16	16.0557	8.25743	-63.5031	12.2522	10.3558	-0.532604	3.04977	-0.0496612	130.242	-2.097	1.69086	10.6236	-2.63292	0.580826	-1.91881	5.35027
16.5	15.2794	7.86556	-60.5371	12.1724	9.97458	-0.312025	2.10974	0.216708	123.95	-2.32612	1.42229	10.0519	-2.60753	0.639773	-1.75214	5.20066
17	14.4319	7.42054	-57.2797	11.9433	9.53088	-0.0817473	1.38671	0.519341	117.049	-2.51985	1.18906	9.39484	-2.56837	0.700282	-1.60054	5.00563
17.5	13.5542	6.95373	-53.8603	11.5589	9.04365	0.154786	0.845503	0.857968	109.871	-2.66	1.00034	8.684	-2.51551	0.759162	-1.45915	4.77811
18	12.6807	6.49383	-50.3939	11.0258	8.53211	0.396307	0.453797	1.23165	102.697	-2.73082	0.863262	7.94738	-2.44831	0.814652	-1.32453	4.53464
18.5	11.8384	6.06419	-46.9768	10.3636	8.01393	0.642378	0.183671	1.6397	95.7376	-2.72071	0.783153	7.20924	-2.36657	0.867779	-1.19392	4.29362
19	11.0468	5.68223	-43.6842	9.60319	7.50386	0.892151	0.0113443	2.08231	89.1454	-2.62308	0.762351	6.49138	-2.27141	0.922593	-1.06508	4.07322
19.5	10.3182	5.36029	-40.5692	8.78568	7.0137	1.14336	-0.0840194	2.56072	83.0173	-2.43626	0.799586	5.81369	-2.16445	0.984298	-0.937585	3.8889
20	9.65811	5.10696	-37.6623	7.95893	6.55332	1.39258	-0.121968	3.07597	77.4099	-2.16317	0.890815	5.19372	-2.04674	1.05676	-0.814094	3.75143
20.5	9.06668	4.92769	-34.9741	7.17253	6.13097	1.63697	-0.122034	3.62637	72.3484	-1.81144	1.02981	4.64594	-1.91883	1.14184	-0.699669	3.66613
21	8.54119	4.82438	-32.499	6.47166	5.75289	1.87489	-0.103401	4.20492	67.8303	-1.39238	1.20815	4.1813	-1.78127	1.24063	-0.600016	3.63367
21.5	8.07749	4.79405	-30.2202	5.89196	5.42257	2.10466	-0.0826686	4.79879	63.828	-0.918569	1.41573	3.80749	-1.63499	1.35469	-0.520228	3.65203
22	7.67107	4.82836	-28.115	5.45717	5.14075	2.32379	-0.0715613	5.39011	60.2938	-0.401817	1.64151	3.52984	-1.48154	1.48469	-0.463389	3.71813
22.5	7.31856	4.9151	-26.1608	5.17901	4.90592	2.52969	-0.0757087	5.9573	57.1678	0.147412	1.87417	3.3513	-1.32309	1.62793	-0.429058	3.8283
23	7.01898	5.04066	-24.3387	5.05863	4.7151	2.72036	-0.0938211	6.47862	54.386	0.719397	2.10335	3.27122	-1.16167	1.77832	-0.413946	3.97751
23.5	6.77308	5.19227	-22.6341	5.08949	4.56495	2.89436	-0.118233	6.93844	51.8887	1.3042	2.32016	3.28472	-0.998459	1.92905	-0.414419	4.15849
24	6.58152	5.35904	-21.0354	5.25985	4.45233	3.05089	-0.138244	7.33193	49.6228	1.89107	2.51664	3.38364	-0.833498	2.07399	-0.427665	4.36157
24.5	6.44343	5.53145	-19.5334	5.5541	4.37385	3.19009	-0.144492	7.66453	47.5429	2.4686	2.68552	3.55796	-0.666118	2.20715	-0.451406	4.57571
25	6.35554	5.70028	-18.1231	5.95368	4.32456	3.31263	-0.131435	7.9471	45.6104	3.02515	2.82097	3.7962	-0.495417	2.32232	-0.483816	4.79
25.5	6.31169	5.85693	-16.8029	6.43905	4.29687	3.41965	-0.0977301	8.1904	43.7922	3.54934	2.9191	4.08574	-0.3209	2.41381	-0.522937	4.99507
26	6.30359	5.99487	-15.5737	6.9914	4.28118	3.51312	-0.0458286	8.40194	42.0604	4.03055	2.97772	4.41376	-0.143407	2.47738	-0.565767	5.18408
26.5	6.3226	6.1112	-14.4378	7.59222	4.26876	3.59564	0.0191207	8.58577	40.3922	4.45959	2.99568	4.76712	0.0343775	2.51009	-0.608622	5.35266
27	6.36063	6.20701	-13.3986	8.22181	4.25411	3.66936	0.0906511	8.74318	38.7704	4.82958	2.97238	5.13178	0.208135	2.50929	-0.647806	5.4981
27.5	6.40968	6.28582	-12.4597	8.85875	4.23488	3.73522	0.161773	8.87234	37.1821	5.13674	2.90786	5.49305	0.372443	2.47184	-0.679707	5.61782
28	6.46133	6.35038	-11.6225	9.48091	4.21071	3.79257	0.225847	8.96745	35.6179	5.38016	2.80259	5.8365	0.521909	2.39401	-0.701814	5.70787
28.5	6.50711	6.40045	-10.8852	10.0667	4.18244	3.83919	0.277957	9.02036	34.0695	5.56089	2.65692	6.14832	0.652664	2.27272	-0.71424	5.763
29	6.5394	6.43335	-10.2436	10.595	4.15091	3.87202	0.315621	9.02452	32.5284	5.68159	2.47108	6.41481	0.762926	2.10759	-0.719687	5.77851
29.5	6.55177	6.44516	-9.69053	11.0451	4.11509	3.88824	0.338599	8.9774	30.9857	5.74708	2.24612	6.62198	0.852505	1.90243	-0.722016	5.75191
30	6.53908	6.4306	-9.21745	11.398	4.07153	3.88554	0.348691	8.87984	29.4328	5.76398	1.98448	6.75626	0.921836	1.66454	-0.72508	5.68321
30.5	6.49773	6.3833	-8.8155	11.6384	4.01602	3.86163	0.349097	8.73473	27.8606	5.73947	1.68953	6.80613	0.971245	1.40268	-0.733051	5.57465
31	6.42458	6.29756	-8.47764	11.7566	3.94522	3.81434	0.34305	8.54661	26.26	5.68051	1.36491	6.76433	1.00136	1.12549	-0.752052	5.43013
31.5	6.31549	6.17089	-8.2004	11.7493	3.8565	3.74217	0.333023	8.32115	24.6241	5.5937	1.01409	6.62957	1.01393	0.84077	-0.790828	5.25432
32	6.16507	6.00538	-7.98385	11.6201	3.74679	3.64448	0.320951	8.06472	22.9509	5.48467	0.640157	6.40734	1.01163	0.555391	-0.859412	5.05124
32.5	5.96757	5.80764	-7.82893	11.3785	3.6123	3.52082	0.307882	7.78412	21.2442	5.35743	0.246049	6.10895	0.997334	0.276134	-0.966673	4.82325
33	5.71765	5.58713	-7.73428	11.0379	3.44933	3.3709	0.292177	7.48626	19.5125	5.21483	-0.164792	5.74953	0.973341	0.0106453	-1.1167	4.57104
33.5	5.41111	5.35346	-7.69462	10.6126	3.2548	3.1962	0.268672	7.17784	17.7677	5.05919	-0.587576	5.34619	0.941059	-0.233228	-1.30648	4.29402
34	5.04563	5.11396	-7.70146	10.1173	3.02626	3.00153	0.230954	6.86526	16.0243	4.89272	-1.01501	4.91645	0.90125	-0.44962	-1.52798	3.99158
34.5	4.62209	4.87319	-7.74505	9.56625	2.7624	2.79394	0.174728	6.55408	14.299	4.71864	-1.43636	4.47708	0.854095	-0.636562	-1.7713	3.66509
35	4.1456	4.63353	-7.81523	8.97495	2.46381	2.57989	0.0990676	6.24786	12.6087	4.54188	-1.83821	4.04333	0.798825	-0.796379	-2.02535	3.31956
35.5	3.62587	4.39625	-7.9012	8.35986	2.13349	2.36387	0.00504498	5.94731	10.9685	4.36814	-2.20686	3.62769	0.733576	-0.934592	-2.27862	2.9628
36	3.07606	4.16272	-7.99175	7.73844	1.77642	2.14873	-0.106267	5.6512	9.39173	4.20201	-2.53058	3.23834	0.655871	-1.05813	-2.5215	2.60301
36.5	2.51078	3.93583	-8.07656	7.12795	1.39828	1.93659	-0.234801	5.35881	7.88953	4.04628	-2.80155	2.87946	0.563226	-1.17363	-2.74776	2.24764
37	1.94452	3.71983	-8.14699	6.5431	1.00426	1.72942	-0.381473	5.07173	6.46983	3.90295	-3.01709	2.55326	0.45369	-1.28583	-2.95509	1.90412
37.5	1.39106	3.51866	-8.19544	5.99367	0.599272	1.52943	-0.547312	4.7934	5.13612	3.7738	-3.18001	2.26065	0.326971	-1.39671	-3.14504	1.57986
38	0.862825	3.33546	-8.21516	5.48453	0.188829	1.33915	-0.731855	4.52699	3.88761	3.6594	-3.29773	2.00044	0.185563	-1.50605	-3.32096	1.28154
38.5	0.36971	3.17326	-8.20198	5.01794	-0.220965	1.16112	-0.931627	4.27373	2.7212	3.55842	-3.3808	1.76909	0.0344195	-1.61274	-3.48469	1.01537
39	-0.0818877	3.03495	-8.15594	4.59592	-0.62388	0.997293	-1.13983	4.03303	1.63404	3.46819	-3.44066	1.562	-0.120541	-1.71513	-3.63458	0.787672
39.5	-0.488734	2.92267	-8.08002	4.2211	-1.01355	0.849252	-1.34745	3.80412	0.626262	3.38546	-3.48776	1.37537	-0.273691	-1.81022	-3.76563	0.604375
40	-0.84896	2.83749	-7.97713	3.8958	-1.38385	0.71932	-1.54523	3.58765	-0.297976	3.30684	-3.53026	1.20769	-0.420305	-1.89269	-3.87148	0.469691
40.5	-1.16031	2.77922	-7.84719	3.6208	-1.73032	0.611299	-1.72622	3.38605	-1.13218	3.22944	-3.57347	1.06023	-0.557065	-1.95492	-3.94723	0.38528
41	-1.41999	2.74627	-7.68533	3.39546	-2.05097	0.530027	-1.88709	3.20299	-1.87111	3.15115	-3.61942	0.936538	-0.68228	-1.98867	-3.99106	0.350239
41.5	-1.62554	2.73613	-7.48265	3.21857	-2.34542	0.479883	-2.02689	3.04218	-2.51367	3.07097	-3.66651	0.841137	-0.795123	-1.98754	-4.00397	0.36171
42	-1.77485	2.74603	-7.22984	3.08902	-2.61373	0.463606	-2.14526	2.90572	-3.06381	2.9901	-3.7106	0.778105	-0.89437	-1.94905	-3.98912	0.415393
42.5	-1.86616	2.77334	-6.92164	3.00574	-2.85677	0.482169	-2.2409	2.79356	-3.52996	2.91346	-3.74686	0.749872	-0.977603	-1.87579	-3.95131	0.506057
43	-1.8994	2.81555	-6.5595	2.96746	-3.07649	0.534796	-2.31015	2.7046	-3.92283	2.84887	-3.77072	0.756224	-1.04136	-1.77479	-3.89587	0.628466
43.5	-1.87744	2.8702	-6.15022	2.97236	-3.27469	0.619255	-2.3474	2.63781	-4.25297	2.80395	-3.77733	0.794263	-1.08222	-1.65488	-3.8267	0.777846
44	-1.80589	2.93476	-5.70157	3.01788	-3.45152	0.733189	-2.34786	2.59209	-4.52976	2.78355	-3.76194	0.860048	-1.09822	-1.52445	-3.74536	0.949198
44.5	-1.69243	3.00691	-5.21852	3.10072	-3.60601	0.875346	-2.31053	2.56575	-4.7614	2.78904	-3.72177	0.950372	-1.08939	-1.3907	-3.65309	1.13684
45	-1.54613	3.08518	-4.70333	3.21635	-3.73781	1.04561	-2.23897	2.55607	-4.95433	2.81857	-3.65674	1.06311	-1.05743	-1.25953	-3.55328	1.33542
45.5	-1.37646	3.16884	-4.15865	3.35809	-3.84847	1.24412	-2.13941	2.5594	-5.11305	2.86757	-3.56861	1.19678	-1.00481	-1.1353	-3.45126	1.54148
46	-1.19253	3.2562	-3.59009	3.51703	-3.94074	1.47019	-2.01795	2.57182	-5.24078	2.92934	-3.46024	1.34966	-0.933878	-1.02014	-3.35224	1.75421
46.5	-1.00264	3.34297	-3.00695	3.68293	-4.01672	1.72199	-1.87878	2.58982	-5.3397	2.99588	-3.33572	1.51803	-0.846101	-0.912829	-3.2606	1.9746
47	-0.813952	3.42298	-2.42233	3.84518	-4.07662	1.99658	-1.72337	2.60996	-5.4102	3.05868	-3.19994	1.69515	-0.741834	-0.808966	-3.18019	2.20388
47.5	-0.632611	3.49052	-1.85267	3.99417	-4.1192	2.28943	-1.5501	2.62813	-5.45059	3.10957	-3.05755	1.87259	-0.62126	-0.703521	-3.11373	2.44268
48	-0.464151	3.54174	-1.31515	4.12222	-4.14279	2.59382	-1.35521	2.63939	-5.4569	3.14181	-2.91372	2.04306	-0.48533	-0.593738	-3.06196	2.69048
48.5	-0.313657	3.57428	-0.823576	4.22351	-4.1462	2.90155	-1.13483	2.63908	-5.42373	3.1504	-2.77523	2.20223	-0.335296	-0.480556	-3.02395	2.94457
49	-0.185535	3.58675	-0.385169	4.29343	-4.12898	3.20464	-0.887184	2.62429	-5.34757	3.13162	-2.6498	2.34828	-0.171682	-0.368347	-2.99844	3.1997
49.5	-0.0828614	3.57905	0.000377734	4.32846	-4.09129	3.49584	-0.613463	2.594	-5.23197	3.08308	-2.54433	2.48083	0.00608841	-0.263624	-2.98497	3.44908
50	-0.00705576	3.5523	0.339511	4.32668	-4.03359	3.76764	-0.316637	2.54825	-5.09075	3.00438	-2.46422	2.59973	0.19943	-0.173308	-2.98344	3.68628
50.5	0.0413516	3.50843	0.641394	4.28773	-3.9564	4.01096	-0.000495236	2.48808	-4.94624	2.89837	-2.41287	2.70371	0.410045	-0.103459	-2.99319	3.90722
51	0.061652	3.44992	0.913675	4.21153	-3.86018	4.21558	0.329843	2.41614	-4.82251	2.77207	-2.3908	2.78958	0.639912	-0.0591131	-3.01305	4.11046
51.5	0.0528175	3.37953	1.15932	4.09695	-3.74535	4.37245	0.667406	2.33637	-4.73801	2.6359	-2.39488	2.85331	0.891628	-0.0442878	-3.04195	4.29595
52	0.0140529	3.3001	1.3758	3.94196	-3.61227	4.47551	1.00365	2.25341	-4.70192	2.50124	-2.41918	2.8928	1.16725	-0.0607929	-3.07911	4.46397
52.5	-0.0551576	3.2149	1.55657	3.74496	-3.46213	4.52213	1.32874	2.17175	-4.71522	2.37748	-2.45752	2.90987	1.46606	-0.107083	-3.12372	4.61458
53	-0.155406	3.12764	1.6931	3.50607	-3.29828	4.51302	1.63167	2.0947	-4.77369	2.26993	-2.50551	2.90985	1.7838	-0.179453	-3.17438	4.7471
53.5	-0.286932	3.04145	1.77566	3.22767	-3.12666	4.45243	1.90109	2.02354	-4.87021	2.17958	-2.56076	2.89912	2.11403	-0.274413	-3.22933	4.86014
54	-0.448474	2.95752	1.79402	2.9138	-2.95454	4.34795	2.12804	1.95783	-4.99678	2.1048	-2.62172	2.88235	2.4498	-0.389255	-3.28664	4.95199
54.5	-0.636527	2.87478	1.73918	2.56961	-2.78873	4.21024	2.30896	1.89634	-5.14695	2.04306	-2.68619	2.86134	2.78466	-0.52127	-3.3431	5.02021
55	-0.845417	2.79126	1.60578	2.20121	-2.63435	4.05186	2.44558	1.83764	-5.31655	1.99135	-2.75117	2.83528	3.11322	-0.667713	-3.39326	5.06149
55.5	-1.06794	2.70549	1.39458	1.81546	-2.49484	3.88472	2.5415	1.78039	-5.50212	1.94673	-2.81371	2.8016	3.43144	-0.826304	-3.43102	5.07265
56	-1.29624	2.61699	1.11334	1.41867	-2.37259	3.71765	2.59866	1.72302	-5.69898	1.90777	-2.87154	2.75712	3.73644	-0.995438	-3.45236	5.05157
56.5	-1.5226	2.52608	0.774958	1.01499	-2.26909	3.55557	2.61585	1.66337	-5.90048	1.87494	-2.92358	2.69939	4.02603	-1.17387	-3.45639	4.99777
57	-1.74004	2.43373	0.394526	0.605806	-2.18459	3.40033	2.5897	1.59919	-6.0987	1.84899	-2.97056	2.62745	4.29853	-1.35947	-3.44484	4.91309
57.5	-1.94357	2.34072	-0.0133771	0.190861	-2.11814	3.25161	2.51686	1.52939	-6.28654	1.82921	-3.01451	2.54154	4.55306	-1.54774	-3.42145	4.80152
58	-2.13087	2.247	-0.436754	-0.230549	-2.06879	3.10773	2.39592	1.45468	-6.45982	1.81398	-3.05764	2.44214	4.79	-1.73175	-3.39136	4.66759
58.5	-2.30219	2.15213	-0.867624	-0.658719	-2.03655	2.96628	2.22805	1.37727	-6.61705	1.80249	-3.10176	2.32968	5.01123	-1.90405	-3.36024	4.51475
59	-2.45927	2.05633	-1.30194	-1.0929	-2.022	2.82448	2.01727	1.29973	-6.75619	1.79536	-3.14867	2.20453	5.2194	-2.05844	-3.33393	4.34464
59.5	-2.60401	1.96102	-1.73766	-1.53186	-2.02504	2.67986	1.77062	1.2237	-6.87204	1.79374	-3.2006	2.06734	5.41614	-2.19024	-3.31791	4.15733
60	-2.73738	1.86912	-2.17304	-1.97546	-2.04426	2.53137	1.49774	1.15002	-6.95684	1.79772	-3.26064	1.91965	5.60062	-2.29602	-3.31614	3.95148
60.5	-2.85912	1.78442	-2.60641	-2.42483	-2.07768	2.38055	1.20939	1.08015	-7.00429	1.80553	-3.33323	1.76426	5.7697	-2.37357	-3.33062	3.72473
61	-2.96866	1.71051	-3.03621	-2.88131	-2.12414	2.2317	0.915677	1.01696	-7.01496	1.81412	-3.42358	1.60517	5.91816	-2.42168	-3.36215	3.47427
61.5	-3.06628	1.64993	-3.46026	-3.34553	-2.18463	2.09052	0.6247	0.96418	-6.99921	1.82023	-3.53604	1.44653	6.03944	-2.44019	-3.41133	3.1978
62	-3.15334	1.60328	-3.87496	-3.81678	-2.2624	1.96199	0.341111	0.925171	-6.97502	1.82067	-3.67299	1.29101	6.12779	-2.43044	-3.47796	2.89464
62.5	-3.23103	1.5683	-4.27453	-4.29254	-2.36164	1.84903	0.0659604	0.901986	-6.96281	1.81299	-3.83463	1.13903	6.18051	-2.39553	-3.55938	2.5663
63	-3.29921	1.54036	-4.65096	-4.76875	-2.48516	1.75168	-0.201416	0.895041	-6.9808	1.79608	-4.0191	0.989354	6.19746	-2.34061	-3.65059	2.21655
63.5	-3.35668	1.51438	-4.99593	-5.24075	-2.63257	1.66684	-0.461792	0.902844	-7.04214	1.76992	-4.22238	0.840252	6.17919	-2.2724	-3.74581	1.85158
64	-3.40272	1.48667	-5.30353	-5.70337	-2.80019	1.5897	-0.716021	0.921684	-7.15417	1.73485	-4.43947	0.690898	6.12641	-2.19765	-3.83965	1.47952
64.5	-3.4381	1.4561	-5.57074	-6.15069	-2.98247	1.51676	-0.96557	0.946782	-7.31976	1.69116	-4.66656	0.542132	6.04071	-2.12157	-3.92849	1.10859
65	-3.46447	1.42342	-5.796	-6.57666	-3.17433	1.4473	-1.213	0.974519	-7.54011	1.63933	-4.90216	0.395916	5.92494	-2.04731	-4.01188	0.745172
65.5	-3.48333	1.38932	-5.97952	-6.97626	-3.37332	1.38257	-1.46171	1.00319	-7.81654	1.58014	-5.14594	0.254748	5.78337	-1.97658	-4.09093	0.393215
66	-3.4962	1.35311	-6.12604	-7.34549	-3.57986	1.32486	-1.71426	1.03179	-8.15044	1.51456	-5.39655	0.121297	5.62175	-1.91095	-4.16552	0.0552186
66.5	-3.50489	1.31293	-6.24565	-7.68052	-3.79586	1.27688	-1.97013	1.05893	-8.54205	1.4437	-5.64982	-0.00285629	5.44666	-1.8529	-4.23383	-0.2668
67	-3.51142	1.26707	-6.35164	-7.97783	-4.023	1.2409	-2.22416	1.08264	-8.98841	1.36944	-5.89839	-0.118534	5.26378	-1.80578	-4.29272	-0.571366
67.5	-3.51827	1.2154	-6.4574	-8.23602	-4.26183	1.21776	-2.46678	1.10047	-9.481	1.2955	-6.13296	-0.228127	5.07613	-1.77225	-4.33766	-0.858377
68	-3.52786	1.15948	-6.57333	-8.45735	-4.51099	1.20668	-2.68616	1.10976	-10.005	1.22673	-6.34427	-0.333007	4.88398	-1.75219	-4.36366	-1.13017
68.5	-3.54142	1.10145	-6.7038	-8.64706	-4.767	1.20608	-2.87128	1.1084	-10.5422	1.16676	-6.52524	-0.432169	4.68611	-1.74233	-4.36704	-1.39157
69	-3.55927	1.04289	-6.84591	-8.811	-5.0254	1.21398	-3.01388	1.09512	-11.0756	1.11669	-6.67255	-0.523552	4.48058	-1.73758	-4.34639	-1.64825
69.5	-3.5815	0.984455	-6.99152	-8.95332	-5.28246	1.22736	-3.10855	1.06939	-11.594	1.07544	-6.78723	-0.605839	4.26464	-1.73314	-4.30268	-1.90545
70	-3.60741	0.92553	-7.13081	-9.07622	-5.53606	1.24194	-3.15166	1.03115	-12.0937	1.04097	-6.87322	-0.678719	4.03472	-1.72631	-4.23906	-2.16807
70.5	-3.63426	0.864148	-7.25533	-9.18086	-5.78541	1.25295	-3.14092	0.980645	-12.5772	1.01141	-6.93493	-0.742901	3.78682	-1.71732	-4.16013	-2.44083
71	-3.65767	0.797591	-7.35997	-9.26828	-6.03006	1.25604	-3.07643	0.918154	-13.0488	0.985727	-6.97604	-0.800924	3.51716	-1.7088	-4.07045	-2.72762
71.5	-3.6736	0.72353	-7.44402	-9.33911	-6.26928	1.24806	-2.96196	0.843651	-13.5101	0.963166	-6.99965	-0.857197	3.22333	-1.70422	-3.9731	-3.03099
72	-3.67994	0.640876	-7.51101	-9.39288	-6.50204	1.22747	-2.80513	0.756951	-13.9586	0.943335	-7.00877	-0.916308	2.90589	-1.70631	-3.87027	-3.35231
72.5	-3.67669	0.550168	-7.56713	-9.42839	-6.72735	1.19402	-2.61709	0.658378	-14.3888	0.927293	-7.00657	-0.980992	2.5691	-1.7159	-3.76494	-3.69226
73	-3.66568	0.45382	-7.61932	-9.44617	-6.94436	1.14835	-2.41156	0.549189	-14.7942	0.917914	-6.99619	-1.05126	2.22025	-1.73221	-3.66074	-4.0506
73.5	-3.64961	0.355904	-7.67446	-9.45104	-7.15223	1.09225	-2.20254	0.431798	-15.1686	0.918521	-6.98014	-1.12473	1.86819	-1.75383	-3.56008	-4.42558
74	-3.62984	0.26118	-7.7392	-9.45223	-7.35011	1.02855	-2.00176	0.309992	-15.5057	0.931253	-6.95915	-1.19749	1.52219	-1.7793	-3.4629	-4.81416
74.5	-3.60524	0.17401	-7.82017	-9.4608	-7.53731	0.959708	-1.81673	0.188525	-15.7991	0.956609	-6.93131	-1.26504	1.19096	-1.80755	-3.36615	-5.21317
75	-3.57326	0.0975854	-7.92326	-9.48601	-7.7132	0.886707	-1.64969	0.0720013	-16.0417	0.994025	-6.89304	-1.3233	0.881367	-1.83858	-3.26386	-5.62001
75.5	-3.53138	0.0334325	-8.0514	-9.53381	-7.87661	0.809485	-1.49851	-0.0362476	-16.2265	1.04218	-6.84155	-1.36959	0.596878	-1.87383	-3.14954	-6.03262
76	-3.47755	-0.0185528	-8.20257	-9.60777	-8.0257	0.727347	-1.35868	-0.134634	-16.347	1.09886	-6.77614	-1.40301	0.336509	-1.91632	-3.01917	-6.44919
76.5	-3.40993	-0.0595315	-8.37002	-9.71004	-8.15879	0.638688	-1.22511	-0.222945	-16.3984	1.16136	-6.69817	-1.42335	0.0953681	-1.9701	-2.87158	-6.86749
77	-3.32679	-0.0917439	-8.54419	-9.84162	-8.27496	0.540855	-1.09305	-0.301745	-16.3814	1.22738	-6.61033	-1.43033	-0.13322	-2.03929	-2.70799	-7.28371
77.5	-3.22666	-0.11888	-8.71433	-10.0024	-8.3731	0.43063	-0.958344	-0.371938	-16.3047	1.29479	-6.51532	-1.42407	-0.355209	-2.12694	-2.5328	-7.69185
78	-3.10941	-0.145009	-8.86976	-10.1909	-8.45068	0.305207	-0.817035	-0.434527	-16.1855	1.36031	-6.41528	-1.40579	-0.573982	-2.23434	-2.35286	-8.08436
78.5	-2.97718	-0.17266	-9.00169	-10.4049	-8.50439	0.162913	-0.665011	-0.490428	-16.0458	1.41869	-6.31263	-1.37766	-0.789644	-2.36094	-2.17456	-8.45375
79	-2.83381	-0.202368	-9.10407	-10.6416	-8.53175	0.00328417	-0.499103	-0.539972	-15.9072	1.46388	-6.21063	-1.34256	-0.999642	-2.50417	-2.00238	-8.79446
79.5	-2.68343	-0.233597	-9.17326	-10.8976	-8.53142	-0.172682	-0.319062	-0.58236	-15.7858	1.4914	-6.11282	-1.30446	-1.19973	-2.65899	-1.83982	-9.10392
80	-2.53003	-0.265384	-9.20809	-11.1696	-8.50225	-0.361839	-0.128912	-0.615486	-15.69	1.49986	-6.02183	-1.26777	-1.38472	-2.8184	-1.69109	-9.38256
80.5	-2.37742	-0.296779	-9.21039	-11.4551	-8.44318	-0.559475	0.0637958	-0.635944	-15.6218	1.49083	-5.93801	-1.23579	-1.54996	-2.97481	-1.56135	-9.63311
81	-2.22919	-0.32791	-9.18376	-11.7516	-8.35483	-0.761741	0.2513	-0.63931	-15.5816	1.46798	-5.85946	-1.20969	-1.693	-3.12127	-1.45497	-9.85977
81.5	-2.08877	-0.360714	-9.13209	-12.0568	-8.24146	-0.967557	0.428912	-0.620935	-15.5712	1.43653	-5.78364	-1.18906	-1.81387	-3.25267	-1.37392	-10.0667
82	-1.95924	-0.39807	-9.05964	-12.3685	-8.11088	-1.17844	0.594871	-0.577044	-15.5936	1.40207	-5.70874	-1.17281	-1.91458	-3.36672	-1.31773	-10.2569
82.5	-1.84289	-0.442152	-8.97193	-12.686	-7.97188	-1.39724	0.747984	-0.505508	-15.6522	1.36864	-5.63368	-1.15964	-1.99848	-3.4641	-1.28352	-10.4319
83	-1.74109	-0.493561	-8.87559	-13.0094	-7.831	-1.62669	0.886919	-0.405242	-15.75	1.33784	-5.55783	-1.14906	-2.0694	-3.54777	-1.26597	-10.594
83.5	-1.65421	-0.551519	-8.77643	-13.3386	-7.69048	-1.86786	1.01109	-0.274453	-15.8889	1.3099	-5.48102	-1.14224	-2.13019	-3.62268	-1.25809	-10.7461
84	-1.58157	-0.614851	-8.6766	-13.673	-7.54855	-2.11955	1.12059	-0.110114	-16.0696	1.28499	-5.40319	-1.14132	-2.18224	-3.69538	-1.2524	-10.8915
84.5	-1.52153	-0.682966	-8.57369	-14.0125	-7.40173	-2.37906	1.21484	0.0896715	-16.2915	1.26315	-5.32443	-1.14807	-2.22643	-3.77224	-1.24285	-11.0327
85	-1.47182	-0.756026	-8.46346	-14.3574	-7.24752	-2.64318	1.29142	0.321374	-16.5529	1.24382	-5.24553	-1.16379	-2.26442	-3.85739	-1.22708	-11.1713
85.5	-1.42969	-0.834666	-8.3446	-14.7096	-7.08557	-2.90801	1.34641	0.571893	-16.8505	1.22579	-5.16846	-1.18949	-2.29859	-3.9524	-1.2062	-11.3085
86	-1.39201	-0.919924	-8.22121	-15.0713	-6.91731	-3.16868	1.37644	0.816506	-17.1787	1.20793	-5.09643	-1.22559	-2.33081	-4.05679	-1.183	-11.4436
86.5	-1.35541	-1.01337	-8.10066	-15.4441	-6.74471	-3.41985	1.38171	1.02151	-17.5301	1.19012	-5.03324	-1.27193	-2.36169	-4.16851	-1.16168	-11.5721
87	-1.31657	-1.11666	-7.98983	-15.8273	-6.5691	-3.65611	1.36751	1.15472	-17.8944	1.17357	-4.98176	-1.32811	-2.39114	-4.28444	-1.14828	-11.6867
87.5	-1.27287	-1.22996	-7.89402	-16.2188	-6.39095	-3.87214	1.34322	1.1998	-18.2589	1.16025	-4.94276	-1.39366	-2.41927	-4.40087	-1.14963	-11.7789
88	-1.22324	-1.3506	-7.818	-16.6164	-6.21002	-4.06435	1.31906	1.16167	-18.6099	1.15208	-4.91482	-1.46816	-2.44628	-4.5139	-1.17112	-11.8414
88.5	-1.16791	-1.47322	-7.76486	-17.0187	-6.02572	-4.23253	1.3033	1.05936	-18.9346	1.14991	-4.89499	-1.55153	-2.4713	-4.62008	-1.21521	-11.8706
89	-1.10688	-1.59154	-7.73259	-17.4266	-5.83715	-4.37961	1.30176	0.916555	-19.2227	1.15294	-4.87978	-1.64449	-2.49178	-4.71616	-1.28166	-11.8662
89.5	-1.03906	-1.70028	-7.71393	-17.843	-5.643	-4.50983	1.31951	0.7561	-19.4679	1.15957	-4.86602	-1.74906	-2.50414	-4.79921	-1.36873	-11.8311
90	-0.962906	-1.79617	-7.70082	-18.2714	-5.44151	-4.62736	1.36153	0.597013	-19.67	1.16918	-4.85168	-1.86895	-2.50507	-4.86826	-1.47396	-11.769
90.5	-0.877379	-1.87752	-7.68953	-18.7141	-5.23106	-4.73543	1.43126	0.453003	-19.8342	1.18297	-4.83622	-2.00908	-2.49186	-4.92522	-1.59392	-11.684
91	-0.781646	-1.94359	-7.68179	-19.1705	-5.01068	-4.83619	1.52839	0.332849	-19.9693	1.20333	-4.82095	-2.17442	-2.46182	-4.97383	-1.72353	-11.5808
91.5	-0.674196	-1.99401	-7.68202	-19.6369	-4.78035	-4.93124	1.64776	0.241956	-20.0847	1.23212	-4.80986	-2.36814	-2.41219	-5.01763	-1.8558	-11.4661
92	-0.552921	-2.02879	-7.69435	-20.1077	-4.54061	-5.02257	1.78003	0.18353	-20.1875	1.2688	-4.80972	-2.58916	-2.34117	-5.05858	-1.98273	-11.3498
92.5	-0.416384	-2.04947	-7.72129	-20.5772	-4.29246	-5.11288	1.91324	0.15865	-20.2804	1.30958	-4.82818	-2.83074	-2.24866	-5.09758	-2.09711	-11.2433
93	-0.265036	-2.05966	-7.76245	-21.0406	-4.03759	-5.20486	2.03473	0.165947	-20.3616	1.34852	-4.87139	-3.08101	-2.13645	-5.136	-2.19358	-11.1573
93.5	-0.101775	-2.06394	-7.81409	-21.4938	-3.77822	-5.30037	2.13323	0.202141	-20.4264	1.38022	-4.943	-3.32605	-2.00841	-5.17587	-2.26809	-11.1006
94	0.0681224	-2.06675	-7.87174	-21.9328	-3.51695	-5.40048	2.20091	0.263467	-20.4693	1.40183	-5.04415	-3.5539	-1.87051	-5.21838	-2.31764	-11.0803
94.5	0.237531	-2.07258	-7.93351	-22.3527	-3.25711	-5.50577	2.23456	0.346209	-20.4854	1.41278	-5.17439	-3.75681	-1.72944	-5.26335	-2.34145	-11.1012
95	0.398678	-2.08606	-7.99999	-22.748	-3.00209	-5.61664	2.23592	0.445894	-20.4714	1.41287	-5.33285	-3.93147	-1.59113	-5.31037	-2.34168	-11.1653
95.5	0.54481	-2.1109	-8.07168	-23.113	-2.75444	-5.73383	2.21046	0.556662	-20.4247	1.40035	-5.51859	-4.0791	-1.46068	-5.35994	-2.32278	-11.271
96	0.670788	-2.14807	-8.14794	-23.4435	-2.51623	-5.8583	2.16492	0.67145	-20.3411	1.37173	-5.7296	-4.20466	-1.3428	-5.41313	-2.28966	-11.4131
96.5	0.772575	-2.19539	-8.22705	-23.737	-2.29005	-5.99006	2.10493	0.782539	-20.2154	1.32367	-5.96207	-4.31493	-1.24157	-5.47063	-2.24606	-11.5834
97	0.847373	-2.24932	-8.30629	-23.993	-2.07876	-6.12734	2.03474	0.882472	-20.0457	1.25533	-6.21107	-4.41674	-1.1595	-5.53161	-2.19462	-11.7717
97.5	0.894288	-2.30712	-8.38282	-24.2108	-1.88381	-6.26723	1.95828	0.965425	-19.8371	1.16888	-6.47213	-4.51593	-1.09653	-5.59345	-2.13853	-11.9672
98	0.91442	-2.36716	-8.45478	-24.3902	-1.70422	-6.40709	1.87959	1.02828	-19.6023	1.06799	-6.74217	-4.61696	-1.05024	-5.65228	-2.08142	-12.1602
98.5	0.910544	-2.42783	-8.52208	-24.5321	-1.53782	-6.54549	1.80239	1.0708	-19.3586	0.956169	-7.01924	-4.72304	-1.01727	-5.70393	-2.02548	-12.3436
99	0.886461	-2.48662	-8.58638	-24.6384	-1.38302	-6.68212	1.72959	1.09476	-19.123	0.83673	-7.30241	-4.83584	-0.994487	-5.74487	-1.97051	-12.5123
99.5	0.845651	-2.53948	-8.65002	-24.7111	-1.23934	-6.81713	1.6635	1.10249	-18.9078	0.713756	-7.59256	-4.95451	-0.979618	-5.77282	-1.91505	-12.6627
100	0.790525	-2.58131	-8.71499	-24.7513	-1.1068	-6.95045	1.60624	1.09585	-18.7199	0.592553	-7.89243	-5.07568	-0.971325	-5.78631	-1.8581	-12.7924
100.5	0.723511	-2.60762	-8.7825	-24.7587	-0.985128	-7.08158	1.56046	1.0771	-18.5619	0.478943	-8.20548	-5.19477	-0.968897	-5.78377	-1.79907	-12.8999
101	0.648139	-2.61635	-8.85284	-24.7317	-0.87407	-7.20973	1.52892	1.04996	-18.4347	0.378136	-8.53415	-5.30631	-0.970906	-5.76326	-1.73607	-12.9845
101.5	0.56838	-2.6082	-8.92546	-24.6687	-0.77421	-7.33469	1.51282	1.01904	-18.339	0.293575	-8.87825	-5.40317	-0.973829	-5.72358	-1.66555	-13.0464
102	0.487621	-2.58561	-8.99979	-24.5693	-0.686829	-7.45681	1.51084	0.988761	-18.2764	0.225813	-9.23461	-5.47763	-0.972457	-5.66533	-1.58436	-13.086
102.5	0.408833	-2.55207	-9.07598	-24.436	-0.612904	-7.57608	1.52084	0.963249	-18.2495	0.172641	-9.59827	-5.5245	-0.96183	-5.59116	-1.49167	-13.105
103	0.335111	-2.512	-9.15508	-24.2735	-0.552612	-7.69166	1.54235	0.946128	-18.2629	0.130906	-9.9637	-5.54357	-0.939012	-5.50536	-1.38936	-13.1048
103.5	0.269332	-2.47	-9.23899	-24.0876	-0.505442	-7.80261	1.57619	0.939181	-18.3193	0.0983333	-10.3241	-5.5395	-0.903579	-5.41423	-1.28136	-13.087
104	0.213223	-2.42965	-9.32921	-23.8827	-0.470325	-7.90873	1.622	0.941646	-18.416	0.0740296	-10.6707	-5.51973	-0.85676	-5.32703	-1.17238	-13.0537
104.5	0.16688	-2.39329	-9.42514	-23.6608	-0.445494	-8.01044	1.67687	0.951244	-18.5444	0.057615	-10.9932	-5.4917	-0.800198	-5.25521	-1.06755	-13.0079
105	0.12912	-2.36279	-9.52472	-23.4222	-0.428694	-8.10781	1.73602	0.965409	-18.6937	0.0475467	-11.2839	-5.46062	-0.735579	-5.20941	-0.973181	-12.9525
105.5	0.0982271	-2.33998	-9.62698	-23.1666	-0.418029	-8.19965	1.79442	0.981735	-18.8543	0.04036	-11.5396	-5.42828	-0.665359	-5.1962	-0.895691	-12.8905
106	0.0723943	-2.32633	-9.73272	-22.8937	-0.412409	-8.28368	1.84852	0.997887	-19.0189	0.0317117	-11.7615	-5.39365	-0.593089	-5.21741	-0.838868	-12.8241
106.5	0.0492951	-2.32265	-9.84242	-22.6027	-0.411209	-8.35773	1.89652	1.01111	-19.1818	0.0175189	-11.9513	-5.35408	-0.522362	-5.27111	-0.80281	-12.7542
107	0.025261	-2.32918	-9.95426	-22.293	-0.414052	-8.42117	1.93705	1.0182	-19.3381	-0.00544783	-12.1101	-5.30575	-0.45591	-5.35203	-0.784638	-12.6802
107.5	-0.00468646	-2.34628	-10.0641	-21.9645	-0.42097	-8.47561	1.96843	1.01639	-19.4819	-0.0384018	-12.2379	-5.24398	-0.396488	-5.45203	-0.779029	-12.6014
108	-0.0457788	-2.37469	-10.1661	-21.6182	-0.432397	-8.52446	1.98956	1.00394	-19.6055	-0.0795212	-12.335	-5.16426	-0.347865	-5.56175	-0.779923	-12.5178
108.5	-0.102338	-2.41468	-10.2512	-21.2563	-0.448587	-8.57237	2.00186	0.98023	-19.7003	-0.124044	-12.4032	-5.06273	-0.313862	-5.67232	-0.783055	-12.4308
109	-0.176885	-2.46538	-10.3074	-20.8806	-0.469409	-8.62439	2.00976	0.945423	-19.7598	-0.165122	-12.446	-4.93647	-0.296721	-5.77624	-0.786293	-12.3424
109.5	-0.269758	-2.52498	-10.3229	-20.4903	-0.495664	-8.68479	2.01953	0.899779	-19.7844	-0.195444	-12.4684	-4.78473	-0.296349	-5.86802	-0.788113	-12.2557
110	-0.379549	-2.59099	-10.2915	-20.0829	-0.530154	-8.75607	2.038	0.843277	-19.7824	-0.209417	-12.4752	-4.61001	-0.309989	-5.9447	-0.78676	-12.1744
110.5	-0.503947	-2.66023	-10.2143	-19.6572	-0.576105	-8.83893	2.07186	0.776206	-19.7676	-0.204631	-12.4706	-4.4176	-0.332466	-6.00519	-0.780917	-12.1025
111	-0.640318	-2.72932	-10.0993	-19.2145	-0.634274	-8.93289	2.12702	0.700012	-19.7543	-0.181738	-12.4575	-4.21464	-0.35741	-6.04937	-0.771169	-12.0424
111.5	-0.786008	-2.79503	-9.95722	-18.7582	-0.701773	-9.03639	2.20829	0.618088	-19.7515	-0.143456	-12.4369	-4.00862	-0.37858	-6.07835	-0.760414	-11.9936
112	-0.938537	-2.85471	-9.7987	-18.2921	-0.773267	-9.14696	2.31905	0.536634	-19.7604	-0.0937665	-12.4098	-3.80573	-0.39073	-6.09461	-0.752705	-11.9518
112.5	-1.09554	-2.90646	-9.63327	-17.8191	-0.842919	-9.2615	2.46031	0.46444	-19.7739	-0.0372733	-12.3773	-3.60966	-0.390337	-6.10049	-0.752263	-11.9097
113	-1.25446	-2.94913	-9.46827	-17.3419	-0.905383	-9.37643	2.6298	0.410323	-19.7788	0.0218648	-12.3402	-3.42074	-0.37596	-6.09759	-0.763141	-11.859
113.5	-1.41262	-2.98261	-9.30839	-16.8642	-0.955869	-9.48775	2.8224	0.380138	-19.7598	0.0810118	-12.2984	-3.23653	-0.347857	-6.08757	-0.78849	-11.7925
114	-1.56771	-3.00879	-9.15691	-16.3906	-0.99054	-9.59143	3.03124	0.376352	-19.7022	0.139187	-12.2495	-3.05359	-0.306988	-6.07243	-0.829714	-11.7047
114.5	-1.71809	-3.03118	-9.01806	-15.926	-1.00757	-9.68424	3.24811	0.399177	-19.5951	0.195948	-12.1902	-2.86853	-0.254079	-6.0543	-0.885941	-11.5914
115	-1.8627	-3.05321	-8.89734	-15.4743	-1.00726	-9.76399	3.46341	0.446801	-19.4321	0.249808	-12.1163	-2.6782	-0.190013	-6.0359	-0.954025	-11.4498
115.5	-2.00078	-3.07724	-8.79897	-15.0395	-0.990496	-9.82933	3.66631	0.515096	-19.2105	0.29746	-12.0237	-2.48092	-0.117351	-6.02073	-1.0301	-11.2793
116	-2.13174	-3.10447	-8.72328	-14.6263	-0.957385	-9.88013	3.84574	0.598308	-18.9291	0.334422	-11.9099	-2.27792	-0.0409621	-6.01161	-1.1115	-11.082
116.5	-2.25459	-3.13511	-8.666	-14.2401	-0.908235	-9.91809	3.99175	0.690094	-18.5889	0.356384	-11.7742	-2.07285	0.0331816	-6.00914	-1.19637	-10.8634
117	-2.36751	-3.16878	-8.61812	-13.8863	-0.844982	-9.94691	4.0965	0.783751	-18.1948	0.360011	-11.6176	-1.86961	0.100151	-6.01217	-1.28199	-10.6294
117.5	-2.46821	-3.20553	-8.56686	-13.5695	-0.770739	-9.97199	4.15496	0.872545	-17.7577	0.343052	-11.4423	-1.67078	0.157293	-6.01966	-1.36456	-10.384
118	-2.55441	-3.24671	-8.4985	-13.2925	-0.688669	-9.99899	4.16572	0.950747	-17.2942	0.304378	-11.2512	-1.47765	0.203238	-6.03193	-1.4403	-10.1271
118.5	-2.62384	-3.29439	-8.40156	-13.0563	-0.60193	-10.0317	4.13218	1.01417	-16.8236	0.24419	-11.0478	-1.29173	0.23644	-6.05076	-1.50603	-9.85618
119	-2.67441	-3.35016	-8.26877	-12.8591	-0.513528	-10.0707	4.06256	1.06016	-16.3623	0.16452	-10.8356	-1.11545	0.25566	-6.07861	-1.5594	-9.56809
119.5	-2.70486	-3.41434	-8.09763	-12.6952	-0.425582	-10.1142	3.96801	1.08805	-15.9186	0.0697399	-10.6181	-0.951121	0.26167	-6.11789	-1.59906	-9.25933
120	-2.71505	-3.48547	-7.89024	-12.5565	-0.339302	-10.1597	3.85965	1.0997	-15.4922	-0.0337441	-10.3989	-0.799534	0.257957	-6.1707	-1.62457	-8.9262
120.5	-2.70579	-3.56081	-7.65298	-12.4353	-0.255204	-10.2047	3.74613	1.09898	-15.0776	-0.138773	-10.1816	-0.659528	0.249664	-6.23781	-1.63545	-8.56626
121	-2.67868	-3.63724	-7.39538	-12.3264	-0.172867	-10.247	3.63303	1.09088	-14.6708	-0.239105	-9.97021	-0.528315	0.241866	-6.31708	-1.63034	-8.17984
121.5	-2.63638	-3.71177	-7.12819	-12.2261	-0.0911036	-10.2848	3.52305	1.08089	-14.2735	-0.330881	-9.7679	-0.402666	0.238415	-6.40352	-1.60793	-7.76974
122	-2.58243	-3.78173	-6.86095	-12.1319	-0.00825811	-10.3176	3.41638	1.07429	-13.8937	-0.41305	-9.57616	-0.280409	0.241845	-6.49125	-1.56871	-7.34
122.5	-2.52073	-3.84469	-6.59901	-12.0422	0.0781627	-10.346	3.3125	1.0753	-13.5425	-0.48628	-9.39394	-0.160919	0.254559	-6.57538	-1.51594	-6.89487
123	-2.45516	-3.89796	-6.34164	-11.9555	0.171458	-10.3705	3.21333	1.08699	-13.231	-0.551317	-9.21762	-0.0444488	0.280021	-6.65242	-1.45534	-6.43876
123.5	-2.38983	-3.9385	-6.08323	-11.8693	0.274776	-10.3909	3.12448	1.11135	-12.9677	-0.608191	-9.04107	0.0686454	0.322186	-6.7199	-1.39333	-5.97625
124	-2.32921	-3.96325	-5.81662	-11.7797	0.390595	-10.4065	3.05315	1.14822	-12.7574	-0.656513	-8.85665	0.177544	0.383985	-6.77606	-1.33487	-5.51141
124.5	-2.27709	-3.96988	-5.53575	-11.6823	0.520881	-10.4166	3.00446	1.19532	-12.6001	-0.696067	-8.65715	0.279145	0.466445	-6.81976	-1.28261	-5.04731
125	-2.23489	-3.95773	-5.23674	-11.5725	0.666938	-10.4195	2.97943	1.25045	-12.4892	-0.726861	-8.43773	0.366849	0.568359	-6.84958	-1.23802	-4.58655
125.5	-2.20098	-3.92905	-4.91837	-11.4469	0.829029	-10.4128	2.97544	1.31313	-12.4149	-0.748832	-8.1967	0.432694	0.68638	-6.86321	-1.20189	-4.13151
126	-2.17136	-3.88898	-4.58239	-11.3044	1.006	-10.3931	2.98751	1.38383	-12.3683	-0.761967	-7.93448	0.471676	0.816029	-6.85851	-1.17326	-3.68406
126.5	-2.14114	-3.84347	-4.23318	-11.1466	1.19465	-10.358	3.00905	1.46242	-12.3409	-0.766566	-7.65201	0.483868	0.953285	-6.83519	-1.14976	-3.24484
127	-2.10578	-3.79698	-3.87661	-10.9763	1.38947	-10.3066	3.033	1.54791	-12.3213	-0.763242	-7.35001	0.472839	1.09549	-6.79504	-1.12965	-2.81225
127.5	-2.06074	-3.75191	-3.51966	-10.7953	1.58391	-10.2398	3.05377	1.63936	-12.2937	-0.752864	-7.02908	0.443334	1.24116	-6.74126	-1.11264	-2.38257
128	-2.00072	-3.70905	-3.17017	-10.6033	1.77286	-10.1602	3.06859	1.7364	-12.2382	-0.736381	-6.69064	0.400493	1.38929	-6.67811	-1.09854	-1.9518
128.5	-1.9202	-3.66808	-2.83478	-10.3976	1.95474	-10.0705	3.07787	1.83918	-12.1337	-0.714951	-6.33809	0.349817	1.53875	-6.61002	-1.08552	-1.5169
129	-1.81517	-3.62828	-2.51646	-10.1742	2.13141	-9.97345	3.08461	1.94868	-11.9631	-0.690591	-5.97659	0.296474	1.68762	-6.54081	-1.06945	-1.07549
129.5	-1.68478	-3.58918	-2.21464	-9.93028	2.30591	-9.8721	3.09329	2.06671	-11.7178	-0.66633	-5.61142	0.244062	1.833	-6.47344	-1.04454	-0.625446
130	-1.53162	-3.55083	-1.92639	-9.66578	2.48006	-9.77051	3.10876	2.19496	-11.4003	-0.645532	-5.24698	0.193718	1.97199	-6.40975	-1.00506	-0.16513
130.5	-1.36007	-3.51317	-1.64683	-9.38254	2.65395	-9.67302	3.13564	2.33432	-11.0217	-0.630924	-4.8864	0.14425	2.10361	-6.34989	-0.947783	0.306476
131	-1.17398	-3.47506	-1.36967	-9.08307	2.82705	-9.58294	3.17775	2.48505	-10.5964	-0.623794	-4.5305	0.0934628	2.22912	-6.29317	-0.873867	0.789542
131.5	-0.974941	-3.43405	-1.08883	-8.76923	2.99924	-9.50196	3.23755	2.6468	-10.1379	-0.623774	-4.17732	0.0399467	2.35006	-6.23945	-0.788126	1.28258
132	-0.761537	-3.38775	-0.799883	-8.44131	3.17096	-9.43036	3.3167	2.81841	-9.65735	-0.629161	-3.82313	-0.0155835	2.46735	-6.18941	-0.696308	1.78186
132.5	-0.529784	-3.33524	-0.501793	-8.09904	3.3426	-9.36676	3.4168	2.99777	-9.16328	-0.637265	-3.46388	-0.0698772	2.58186	-6.14393	-0.60317	2.2816
133	-0.275147	-3.27647	-0.198148	-7.74358	3.51359	-9.30785	3.53791	3.18218	-8.66202	-0.644571	-3.09611	-0.118468	2.69464	-6.10414	-0.511765	2.77503
133.5	0.00451836	-3.21042	0.103167	-7.37753	3.68244	-9.24928	3.67664	3.36888	-8.15726	-0.646898	-2.71767	-0.158464	2.8064	-6.07131	-0.423321	3.25643
134	0.307747	-3.13469	0.39149	-7.00331	3.84742	-9.18767	3.82638	3.55519	-7.65073	-0.639919	-2.32882	-0.190361	2.91742	-6.04557	-0.337932	3.72314
134.5	0.630817	-3.04712	0.655064	-6.62232	4.00667	-9.12181	3.97896	3.73821	-7.14371	-0.620221	-1.93309	-0.217448	3.02811	-6.02531	-0.254564	4.17551
135	0.969281	-2.9472	0.883446	-6.23486	4.15823	-9.05227	4.12575	3.91501	-6.63744	-0.586425	-1.53691	-0.243872	3.13965	-6.00784	-0.170191	4.61515
135.5	1.3184	-2.83617	1.0709	-5.8401	4.30046	-8.9807	4.25838	4.08342	-6.13203	-0.539176	-1.14748	-0.273052	3.25353	-5.99029	-0.0811032	5.04342
136	1.67334	-2.71642	1.2188	-5.43672	4.43206	-8.90954	4.37005	4.24231	-5.62499	-0.479713	-0.770527	-0.307343	3.37044	-5.96972	0.0139747	5.46109
136.5	2.02946	-2.59079	1.33543	-5.02442	4.55153	-8.8414	4.4566	4.39101	-5.11091	-0.409155	-0.408831	-0.348631	3.48967	-5.94383	0.112826	5.86874
137	2.3824	-2.46246	1.43388	-4.6052	4.65774	-8.7777	4.51614	4.5294	-4.58358	-0.329449	-0.0618221	-0.398845	3.60978	-5.91244	0.210966	6.26687
137.5	2.72824	-2.33474	1.52993	-4.18337	4.75123	-8.71813	4.54774	4.65818	-4.03984	-0.243901	0.273416	-0.459933	3.72965	-5.8775	0.303272	6.65594
138	3.06413	-2.21034	1.63974	-3.76374	4.83407	-8.66155	4.55081	4.77793	-3.482	-0.156321	0.600669	-0.533483	3.84876	-5.84146	0.385836	7.03632
138.5	3.38897	-2.09093	1.77579	-3.34953	4.90868	-8.60624	4.52576	4.8878	-2.91767	-0.0700387	0.923957	-0.62062	3.96672	-5.80561	0.457068	7.40808
139	3.70303	-1.9771	1.9438	-2.94202	4.97715	-8.54973	4.47408	4.98589	-2.3574	0.0122581	1.24763	-0.722283	4.08301	-5.76925	0.516933	7.77181
139.5	4.00718	-1.86842	2.14415	-2.54099	5.04088	-8.48998	4.39781	5.07089	-1.81013	0.0881695	1.57635	-0.83894	4.19691	-5.73044	0.565762	8.13011
140	4.3024	-1.76379	2.37586	-2.14486	5.10003	-8.42669	4.29966	5.14324	-1.27813	0.155547	1.91422	-0.96908	4.30793	-5.68837	0.60418	8.48704
140.5	4.5893	-1.66228	2.63846	-1.75113	5.15303	-8.36122	4.18335	5.20519	-0.756633	0.21298	2.26311	-1.10786	4.41579	-5.6448	0.633888	8.84561
141	4.86725	-1.56374	2.93095	-1.35734	5.19713	-8.29582	4.05319	5.26048	-0.239158	0.260487	2.62144	-1.24776	4.51944	-5.60274	0.658381	9.20596
141.5	5.13387	-1.46921	3.24994	-0.961929	5.22929	-8.23315	3.91367	5.31341	0.276509	0.299936	2.98478	-1.38084	4.6162	-5.56379	0.682728	9.5656
142	5.38574	-1.38145	3.58831	-0.564664	5.2468	-8.17515	3.76934	5.36716	0.785805	0.334837	3.34777	-1.50074	4.70229	-5.5274	0.712288	9.92086
142.5	5.61995	-1.30403	3.93551	-0.166934	5.24744	-8.12166	3.62523	5.42307	1.27842	0.369759	3.70527	-1.60391	4.77456	-5.49182	0.751232	10.268
143	5.83534	-1.23922	4.27978	0.228192	5.23007	-8.07055	3.48801	5.48134	1.74119	0.409447	4.0529	-1.69042	4.83182	-5.4545	0.801263	10.6038
143.5	6.03282	-1.18613	4.61078	0.616329	5.19507	-8.01907	3.36544	5.54155	2.16115	0.457724	4.38773	-1.76335	4.87477	-5.41156	0.861102	10.9252
144	6.21453	-1.14016	4.92115	0.993347	5.14449	-7.96463	3.26373	5.60204	2.52765	0.516594	4.7084	-1.82678	4.9052	-5.35808	0.927741	11.2296
144.5	6.38308	-1.09445	5.20686	1.3577	5.08143	-7.90508	3.18574	5.65967	2.83346	0.585706	5.01452	-1.88442	4.9251	-5.28977	0.998023	11.5143
145	6.5416	-1.04303	5.46632	1.71115	5.00846	-7.83949	3.13111	5.71036	3.07562	0.662554	5.30678	-1.93959	4.93629	-5.20507	1.06914	11.7768
145.5	6.69378	-0.983317	5.69828	2.05667	4.92601	-7.76848	3.09808	5.75021	3.25602	0.743957	5.58735	-1.99506	4.94023	-5.10627	1.1397	12.0151
146	6.84233	-0.915727	5.90054	2.39554	4.83274	-7.69314	3.08526	5.77689	3.38021	0.827907	5.85899	-2.05224	4.93838	-4.99859	1.21089	12.2281
146.5	6.98736	-0.841756	6.07152	2.72658	4.72751	-7.61294	3.09142	5.78954	3.45526	0.913978	6.1238	-2.10996	4.93294	-4.88774	1.28537	12.4172
147	7.12669	-0.762827	6.21284	3.04768	4.6109	-7.52507	3.11401	5.78723	3.48911	1.00236	6.38331	-2.16408	4.92662	-4.7777	1.36519	12.586
147.5	7.25718	-0.680244	6.33007	3.35729	4.48554	-7.42636	3.14905	5.76821	3.49164	1.09297	6.63966	-2.20871	4.92108	-4.67036	1.45154	12.7384
148	7.37548	-0.595464	6.43211	3.65476	4.35589	-7.31552	3.19229	5.7312	3.47562	1.18459	6.89561	-2.2384	4.91612	-4.56674	1.54537	12.8764
148.5	7.47841	-0.510047	6.52995	3.94037	4.22739	-7.19341	3.2404	5.6767	3.45641	1.27367	7.1535	-2.24985	4.90995	-4.46766	1.64673	13.0005
149	7.56353	-0.425487	6.63512	4.21516	4.10461	-7.06219	3.29116	5.6073	3.44982	1.35434	7.41503	-2.24184	4.89965	-4.37334	1.75386	13.1107
149.5	7.62972	-0.343128	6.7575	4.47966	3.98952	-6.92487	3.34356	5.52768	3.46804	1.42003	7.6814	-2.21458	4.88195	-4.28335	1.86386	13.2087
150	7.67736	-0.264147	6.90295	4.73311	3.88122	-6.78456	3.3978	5.44437	3.51604	1.46541	7.95277	-2.16937	4.85475	-4.19676	1.97427	13.2972
150.5	7.70811	-0.189462	7.07176	4.97368	3.77652	-6.64391	3.4558	5.36473	3.59135	1.48741	8.22823	-2.10943	4.81832	-4.11236	2.08334	13.3804
151	7.72439	-0.119219	7.2593	5.19878	3.67086	-6.50491	3.52068	5.29523	3.68705	1.4851	8.50659	-2.04109	4.77534	-4.02872	2.18895	13.4638
151.5	7.72902	-0.0520122	7.45795	5.40576	3.55945	-6.36859	3.59482	5.23936	3.79534	1.45926	8.78656	-1.97327	4.72929	-3.94456	2.2882	13.5529
152	7.72497	0.0154239	7.65879	5.59303	3.439	-6.23516	3.67839	5.19633	3.91028	1.41176	9.0659	-1.9142	4.6828	-3.85905	2.3776	13.6511
152.5	7.71494	0.0870791	7.85278	5.76017	3.30873	-6.10472	3.76934	5.16213	4.02904	1.34491	9.34121	-1.86737	4.63737	-3.772	2.45331	13.7591
153	7.7005	0.165398	8.03255	5.90792	3.17031	-5.97762	3.86282	5.13166	4.1518	1.26145	9.60926	-1.82963	4.59397	-3.68425	2.51209	13.8758
153.5	7.68176	0.249912	8.1935	6.0388	3.02682	-5.85413	3.9513	5.10017	4.28041	1.16535	9.86766	-1.79253	4.5525	-3.59748	2.55246	14.0001
154	7.65793	0.338098	8.33295	6.15737	2.88128	-5.73387	4.02689	5.06429	4.4173	1.06233	10.1138	-1.74617	4.51112	-3.51343	2.57447	14.1318
154.5	7.62782	0.427571	8.44913	6.26915	2.73613	-5.61574	4.08369	5.02285	4.56493	0.959069	10.3436	-1.6824	4.46695	-3.43306	2.57978	14.2712
155	7.5896	0.517693	8.54188	6.37815	2.59448	-5.49847	4.11844	4.97716	4.72555	0.861562	10.5514	-1.59609	4.41717	-3.35683	2.57348	14.4176
155.5	7.5405	0.609528	8.61352	6.4853	2.46088	-5.38086	4.13019	4.93	4.90166	0.774513	10.7307	-1.48571	4.3595	-3.28565	2.56427	14.5698
156	7.47715	0.704828	8.66823	6.58972	2.33978	-5.26135	4.11992	4.88381	5.09702	0.701355	10.8766	-1.35315	4.29278	-3.22128	2.56126	14.7257
156.5	7.39645	0.805267	8.71015	6.69158	2.23329	-5.13745	4.09005	4.83928	5.31664	0.644177	10.9875	-1.20239	4.21739	-3.166	2.5707	14.8823
157	7.29659	0.911775	8.74251	6.79339	2.14064	-5.00582	4.04399	4.79568	5.56341	0.603541	11.0651	-1.03789	4.13515	-3.12171	2.59439	15.0345
157.5	7.17762	1.02352	8.76827	6.89864	2.05981	-4.86277	3.98659	4.75174	5.83341	0.578481	11.114	-0.863588	4.04896	-3.08881	2.62914	15.1772
158	7.04094	1.13769	8.79099	7.00957	1.98942	-4.70511	3.92443	4.70563	6.11436	0.566425	11.1407	-0.682506	3.96245	-3.06535	2.66783	15.3066
158.5	6.88863	1.25058	8.81441	7.12658	1.92872	-4.53147	3.86514	4.65493	6.38953	0.563288	11.1542	-0.497067	3.87959	-3.04724	2.70223	15.4213
159	6.72306	1.35855	8.84144	7.24845	1.87678	-4.34285	3.81648	4.59743	6.64386	0.564588	11.1647	-0.309829	3.80456	-3.02904	2.72612	15.5202
159.5	6.54681	1.4582	8.87453	7.37295	1.83306	-4.1421	3.78592	4.53204	6.86818	0.566885	11.1816	-0.124123	3.7422	-3.00409	2.73711	15.6024
160	6.36247	1.54652	8.91615	7.49802	1.79874	-3.93347	3.77971	4.45932	7.06017	0.568092	11.2117	0.0566682	3.6976	-2.96526	2.73657	15.6665
160.5	6.17294	1.62185	8.96752	7.6232	1.77658	-3.72187	3.80112	4.38169	7.22259	0.566836	11.2601	0.230844	3.67431	-2.90665	2.72834	15.7107
161	5.98137	1.68471	9.02767	7.74966	1.76878	-3.5121	3.85002	4.30207	7.35967	0.561381	11.3315	0.39919	3.67264	-2.8248	2.71695	15.733
161.5	5.78977	1.73661	9.09447	7.87816	1.77487	-3.30869	3.92394	4.2216	7.47366	0.548777	11.429	0.563852	3.68978	-2.71844	2.70599	15.7326
162	5.5984	1.77879	9.16598	8.00752	1.79188	-3.11628	4.01825	4.13868	7.56378	0.525601	11.5518	0.726596	3.72127	-2.58851	2.69747	15.7107
162.5	5.40744	1.81284	9.24152	8.13525	1.81631	-2.93971	4.12594	4.05014	7.62674	0.489766	11.6933	0.887991	3.76245	-2.43867	2.69279	15.6697
163	5.21907	1.84185	9.32179	8.2593	1.84501	-2.78336	4.23843	3.9529	7.65816	0.441169	11.8433	1.04711	3.80921	-2.27549	2.69308	15.6126
163.5	5.03702	1.87024	9.40834	8.37917	1.8748	-2.64982	4.34652	3.84475	7.65465	0.381231	11.9918	1.2012	3.85788	-2.10736	2.69813	15.5421
164	4.86452	1.90235	9.50355	8.49577	1.90312	-2.53843	4.44074	3.72406	7.61554	0.313011	12.1317	1.34604	3.90501	-1.94261	2.70601	15.4599
164.5	4.70339	1.94098	9.61143	8.61106	1.92944	-2.44539	4.51275	3.58951	7.54333	0.241566	12.2587	1.47731	3.94761	-1.78747	2.7139	15.3671
165	4.55446	1.98724	9.73675	8.7284	1.95518	-2.3658	4.55752	3.44068	7.44268	0.172987	12.3718	1.59309	3.98291	-1.64508	2.71831	15.264
165.5	4.41798	2.04087	9.882	8.85303	1.98187	-2.29523	4.57466	3.27876	7.31798	0.11236	12.4714	1.69659	4.00754	-1.5158	2.71487	15.1499
166	4.29355	2.09991	10.0442	8.99134	2.00924	-2.22923	4.5674	3.10596	7.17162	0.0626804	12.5578	1.79611	4.01781	-1.39822	2.69925	15.0245
166.5	4.17988	2.16101	10.214	9.14915	2.03462	-2.1622	4.54002	2.92408	7.00502	0.0253899	12.6295	1.90147	4.01114	-1.28948	2.66837	14.8888
167	4.07454	2.221	10.3768	9.33019	2.05401	-2.08792	4.4961	2.73421	6.82152	0.00112356	12.6853	2.02039	3.98656	-1.18448	2.62061	14.7463
167.5	3.97381	2.27817	10.5159	9.53613	2.06387	-2.00129	4.43878	2.53759	6.62957	-0.0104574	12.7256	2.15743	3.94405	-1.07627	2.55638	14.6019
168	3.87333	2.33221	10.6156	9.76728	2.06223	-1.89953	4.3711	2.33629	6.44339	-0.0114863	12.7521	2.31481	3.88414	-0.959175	2.47821	14.4609
168.5	3.7696	2.38341	10.6658	10.0233	2.04905	-1.78175	4.29525	2.13306	6.27983	-0.00656918	12.767	2.49353	3.8086	-0.831964	2.39014	14.3281
169	3.66126	2.43199	10.6645	10.3038	2.02585	-1.64793	4.2121	1.93089	6.15248	-0.00205844	12.7726	2.69342	3.72108	-0.697653	2.29729	14.2075
169.5	3.54904	2.47794	10.6159	10.6081	1.99509	-1.49876	4.12161	1.73319	6.06674	-0.00371882	12.7712	2.91237	3.62689	-0.560966	2.20531	14.1029
170	3.43531	2.52069	10.5278	10.935	1.95935	-1.3361	4.02395	1.54419	6.01902	-0.0149058	12.7647	3.14624	3.53178	-0.426345	2.11932	14.0174
170.5	3.32398	2.55886	10.4102	11.2829	1.92073	-1.1634	3.9214	1.3684	6.00031	-0.0365571	12.7536	3.38903	3.44079	-0.29701	2.04235	13.9527
171	3.21967	2.59091	10.2739	11.6501	1.88058	-0.985384	3.81911	1.20945	6.00084	-0.0672972	12.7372	3.63346	3.35794	-0.174648	1.97415	13.9084
171.5	3.12629	2.61621	10.1276	12.0362	1.84013	-0.807484	3.72303	1.06896	6.0131	-0.102844	12.7138	3.87227	3.28619	-0.0594584	1.91177	13.8821
172	3.04612	2.63518	9.97832	12.4409	1.80092	-0.634927	3.6377	0.946353	6.03368	-0.136597	12.6828	4.09991	3.22699	0.0496029	1.85084	13.8692
172.5	2.97912	2.64888	9.83223	12.8633	1.76436	-0.471616	3.56551	0.839264	6.06411	-0.161799	12.6461	4.31333	3.18016	0.154405	1.78669	13.8642
173	2.92298	2.65915	9.69436	13.2999	1.73108	-0.319023	3.50612	0.744101	6.10895	-0.173467	12.6077	4.51216	3.14424	0.257469	1.71592	13.8608
173.5	2.87452	2.66863	9.56635	13.7458	1.70074	-0.175748	3.45631	0.656545	6.17212	-0.169292	12.5732	4.69783	3.11699	0.362068	1.63753	13.8537
174	2.83109	2.67981	9.44572	14.1969	1.67181	-0.0384248	3.41161	0.572273	6.25476	-0.149622	12.5473	4.87171	3.09592	0.471699	1.55234	13.8387
174.5	2.79103	2.69425	9.32718	14.6511	1.64196	0.0968533	3.36816	0.487868	6.35518	-0.116385	12.5325	5.0342	3.07881	0.588609	1.46207	13.8117
175	2.75353	2.71293	9.20457	15.1091	1.60957	0.233688	3.32327	0.401224	6.47038	-0.0716931	12.5284	5.18571	3.06396	0.713014	1.36974	13.769
175.5	2.71826	2.73662	9.07372	15.573	1.57503	0.374696	3.27485	0.311198	6.59881	-0.0177418	12.5324	5.32723	3.04998	0.84401	1.28013	13.708
176	2.68467	2.76585	8.93457	16.0449	1.54045	0.520942	3.22047	0.216877	6.74234	0.0423215	12.5415	5.45975	3.03583	0.979979	1.19941	13.6281
176.5	2.65134	2.80083	8.78968	16.5235	1.50827	0.672263	3.15681	0.116974	6.90542	0.10437	12.5537	5.58413	3.0214	1.11739	1.13428	13.5295
177	2.61582	2.84144	8.64214	17.0041	1.47973	0.8281	3.08013	0.00994016	7.09279	0.164292	12.5678	5.7015	3.00786	1.25064	1.09066	13.4147
177.5	2.575	2.88612	8.49581	17.478	1.45414	0.988037	2.98792	-0.105424	7.30619	0.219031	12.5819	5.81283	2.99711	1.37378	1.07214	13.2903
178	2.526	2.9313	8.35565	17.9353	1.42925	1.1522	2.88081	-0.229618	7.54093	0.266945	12.5936	5.91791	2.9909	1.48185	1.07903	13.1668
178.5	2.46667	2.97231	8.22631	18.3688	1.40226	1.32109	2.76348	-0.36269	7.78654	0.307264	12.6009	6.01514	2.99036	1.57094	1.10823	13.0554
179	2.39573	3.00431	8.11084	18.7754	1.37089	1.49424	2.64328	-0.50473	8.03215	0.339543	12.6021	6.10295	2.9956	1.63801	1.15388	12.9656
179.5	2.3131	3.02227	8.01161	19.1554	1.33427	1.66882	2.52703	-0.656122	8.2715	0.363428	12.5956	6.18143	3.00502	1.68147	1.20845	12.904
180	2.22015	3.02145	7.93122	19.512	1.29325	1.83961	2.41863	-0.817391	8.50434	0.37781	12.5781	6.25265	3.01529	1.70193	1.2641	12.8741
180.5	2.11927	2.99895	7.8715	19.8501	1.24963	2.0008	2.31878	-0.988628	8.73434	0.380315	12.5458	6.32006	3.02242	1.70216	1.31432	12.875
181	2.01293	2.9546	7.83249	20.1752	1.20484	2.14793	2.22599	-1.16846	8.96511	0.368583	12.4961	6.38781	3.02347	1.68658	1.3552	12.9022
181.5	1.90277	2.89069	7.81233	20.4917	1.15951	2.27853	2.13758	-1.35311	9.19649	0.342026	12.4288	6.46002	3.01746	1.66097	1.38521	12.9494
182	1.78949	2.81159	7.80738	20.8022	1.11393	2.3919	2.05042	-1.53664	9.42319	0.302247	12.346	6.53987	3.0051	1.63201	1.40433	13.0103
182.5	1.67366	2.72317	7.81306	21.1063	1.06834	2.48889	1.9619	-1.71239	9.63621	0.252408	12.2504	6.6288	2.98805	1.60667	1.41366	13.0796
183	1.55666	2.63118	7.82567	21.4	1.02289	2.57159	1.87099	-1.87445	9.82549	0.196808	12.1452	6.72663	2.96817	1.5914	1.41489	13.1534
183.5	1.44091	2.54	7.84437	21.6773	0.978083	2.6432	1.77882	-2.01845	9.98185	0.140798	12.0343	6.83227	2.94684	1.59081	1.40947	13.2288
184	1.32945	2.45337	7.87187	21.9316	0.935464	2.70805	1.68835	-2.14162	10.0981	0.0904827	11.9221	6.94427	2.92461	1.60646	1.39877	13.3039
184.5	1.22554	2.37548	7.91294	22.1574	0.897604	2.77113	1.60333	-2.24276	10.1697	0.0522184	11.8129	7.06054	2.90108	1.63679	1.38398	13.3759
185	1.13253	2.31032	7.97184	22.3516	0.867086	2.83731	1.52709	-2.32276	10.1949	0.0314328	11.7098	7.17863	2.87509	1.67829	1.36547	13.4404
185.5	1.05341	2.25956	8.04994	22.5154	0.844646	2.9104	1.4614	-2.38472	10.1746	0.0307712	11.6144	7.2967	2.84562	1.72644	1.34398	13.4905
186	0.990123	2.22172	8.14433	22.6539	0.827875	2.99232	1.40575	-2.43309	10.1114	0.0490599	11.5264	7.41392	2.81268	1.77593	1.32243	13.519
186.5	0.94304	2.1931	8.2479	22.7754	0.812024	3.08332	1.35793	-2.47226	10.0088	0.081663	11.4434	7.52933	2.7772	1.82118	1.30519	13.5198
187	0.910116	2.16975	8.35121	22.8887	0.792228	3.18281	1.31589	-2.50543	9.87264	0.121215	11.3635	7.64043	2.74036	1.85809	1.2963	13.4902
187.5	0.886289	2.14967	8.44531	23.0021	0.765243	3.29	1.2792	-2.53434	9.71274	0.158227	11.2856	7.74355	2.70299	1.88568	1.29865	13.4311
188	0.864842	2.13359	8.52425	23.1209	0.729745	3.40377	1.24871	-2.56	9.54311	0.182309	11.2082	7.83603	2.66547	1.90631	1.31294	13.347
188.5	0.83999	2.1239	8.58583	23.2459	0.685868	3.52212	1.22546	-2.58331	9.37961	0.184345	11.129	7.91841	2.62818	1.92444	1.33682	13.2455
189	0.808725	2.12273	8.63026	23.3738	0.635033	3.64147	1.2104	-2.60509	9.23578	0.158672	11.0454	7.99432	2.592	1.94479	1.36545	13.1355
189.5	0.771083	2.13058	8.65819	23.4993	0.579731	3.75703	1.20506	-2.62607	9.11923	0.104216	10.955	8.06839	2.55894	1.9719	1.39335	13.0262
190	0.72941	2.14611	8.67057	23.6175	0.522573	3.86432	1.21224	-2.64698	9.03037	0.0242011	10.8559	8.14405	2.53243	2.01086	1.41657	12.9261
190.5	0.687236	2.16688	8.67017	23.7239	0.465265	3.9599	1.23577	-2.66807	8.96329	-0.0747911	10.7473	8.22205	2.51662	2.06712	1.43378	12.8423
191	0.647989	2.19036	8.66134	23.8149	0.408389	4.04072	1.27875	-2.68814	8.90857	-0.183705	10.6313	8.30026	2.51452	2.14419	1.44538	12.7796
191.5	0.614185	2.21457	8.6473	23.8882	0.351908	4.1037	1.34179	-2.70424	8.85742	-0.29248	10.5116	8.37562	2.52709	2.24148	1.45219	12.7403
192	0.587247	2.23842	8.62772	23.9429	0.295815	4.14632	1.4226	-2.71239	8.80494	-0.392253	10.3915	8.44661	2.55342	2.35488	1.4548	12.7232
192.5	0.567345	2.26089	8.59864	23.9786	0.240514	4.1678	1.51635	-2.70927	8.75123	-0.477179	10.2736	8.51434	2.59106	2.47861	1.45375	12.7259
193	0.553712	2.28007	8.55465	23.9951	0.186814	4.16984	1.61621	-2.69381	8.70014	-0.545106	10.1598	8.58199	2.63619	2.60595	1.45092	12.7461
193.5	0.545513	2.29315	8.49231	23.9932	0.135479	4.15635	1.71549	-2.66717	8.65637	-0.597084	10.0522	8.65319	2.6845	2.72953	1.45107	12.7816
194	0.542196	2.29742	8.41214	23.9755	0.0864981	4.13228	1.80997	-2.63131	8.62336	-0.636146	9.95082	8.72983	2.73211	2.84238	1.46026	12.828
194.5	0.543162	2.29133	8.31733	23.9454	0.0385706	4.10188	1.89809	-2.58786	8.60344	-0.66599	9.85395	8.8111	2.77557	2.93894	1.48252	12.879
195	0.547062	2.27483	8.21174	23.9074	-0.0105608	4.06741	1.9796	-2.53842	8.59869	-0.690039	9.75886	8.89451	2.81117	3.01531	1.51828	12.928
195.5	0.551394	2.24864	8.1001	23.8658	-0.0629031	4.02964	2.05466	-2.48514	8.61136	-0.710885	9.66237	8.97667	2.83487	3.06973	1.56452	12.9707
196	0.553225	2.21355	7.98816	23.8253	-0.119517	3.98919	2.12286	-2.43083	8.64404	-0.730223	9.562	9.05358	2.84292	3.10354	1.61537	13.0039
196.5	0.550441	2.17021	7.88066	23.7889	-0.181142	3.94724	2.18257	-2.37862	8.69919	-0.749239	9.45667	9.12175	2.83237	3.12109	1.66483	13.0261
197	0.542522	2.1193	7.78041	23.7563	-0.248442	3.90589	2.2313	-2.33179	8.77761	-0.768597	9.34646	9.1794	2.80119	3.12816	1.70976	13.0364
197.5	0.530347	2.06183	7.69056	23.7242	-0.320794	3.8678	2.26659	-2.29408	8.87675	-0.787684	9.23189	9.22637	2.74916	3.13053	1.75003	13.035
198	0.515234	1.99951	7.61609	23.6871	-0.395382	3.83486	2.28691	-2.26912	8.99046	-0.803971	9.11382	9.2631	2.67924	3.13281	1.78666	13.0223
198.5	0.49854	1.93486	7.56067	23.6398	-0.467935	3.80735	2.29229	-2.25887	9.11082	-0.813252	8.99352	9.28952	2.59798	3.13741	1.82063	12.9994
199	0.481687	1.87113	7.52242	23.5792	-0.534242	3.78446	2.28429	-2.26274	9.23096	-0.811081	8.87262	9.30409	2.51399	3.14508	1.85254	12.9672
199.5	0.465205	1.81194	7.49401	23.5051	-0.5911	3.76521	2.26562	-2.27821	9.34674	-0.795397	8.75262	9.3044	2.436	3.15572	1.88301	12.9266
200	0.447951	1.76052	7.46626	23.4192	-0.636499	3.74865	2.23959	-2.30147	9.4565	-0.768855	8.63476	9.2892	2.37117	3.16783	1.91277	12.8784
200.5	0.427901	1.71868	7.43156	23.3231	-0.669448	3.73368	2.20969	-2.32756	9.55964	-0.738733	8.51965	9.26054	2.32359	3.17785	1.9418	12.8239
201	0.402989	1.68577	7.38569	23.2179	-0.689846	3.71872	2.17963	-2.3506	9.65529	-0.714193	8.40718	9.22416	2.29345	3.18149	1.96862	12.7654
201.5	0.370859	1.65833	7.32841	23.1043	-0.698633	3.70179	2.15334	-2.36532	9.7413	-0.703163	8.29711	9.18801	2.27753	3.17581	1.99021	12.7051
202	0.328674	1.63102	7.26265	22.9818	-0.697942	3.68077	2.13401	-2.36881	9.81289	-0.711001	8.18968	9.15978	2.27087	3.16004	2.00271	12.6443
202.5	0.273968	1.5987	7.19207	22.8484	-0.690888	3.65362	2.12269	-2.36058	9.86233	-0.740487	8.08467	9.14493	2.26874	3.13517	2.00223	12.5841
203	0.205879	1.55819	7.11871	22.7011	-0.680828	3.61866	2.11794	-2.3411	9.88104	-0.791776	7.98038	9.14638	2.26772	3.10363	1.98529	12.5255
203.5	0.125591	1.509	7.04214	22.5375	-0.670184	3.57495	2.1169	-2.31088	9.86269	-0.862311	7.87459	9.16505	2.26588	3.06876	1.94932	12.4697
204	0.0358837	1.4528	6.961	22.3575	-0.659513	3.52272	2.11623	-2.27079	9.80528	-0.947239	7.76625	9.20008	2.26212	3.03332	1.89322	12.4185
204.5	-0.059731	1.39218	6.87495	22.1635	-0.647609	3.46383	2.11164	-2.22306	9.71171	-1.04049	7.65502	9.24853	2.25554	2.99804	1.8169	12.3738
205	-0.157845	1.32958	6.78468	21.9589	-0.632993	3.40209	2.09732	-2.17167	9.58888	-1.13627	7.54024	9.30616	2.24581	2.96117	1.72025	12.3367
205.5	-0.255311	1.26688	6.68971	21.7468	-0.615777	3.34248	2.06745	-2.12132	9.44492	-1.22985	7.42107	9.36923	2.23416	2.91977	1.60356	12.3063
206	-0.348717	1.20574	6.58677	21.5297	-0.597843	3.28987	2.01904	-2.07565	9.28532	-1.31712	7.29725	9.4352	2.22355	2.8714	1.46925	12.28
206.5	-0.434274	1.14749	6.4698	21.3093	-0.581498	3.24815	1.95342	-2.03624	9.11184	-1.39364	7.16985	9.50193	2.21781	2.81524	1.3218	12.255
207	-0.508575	1.09263	6.33196	21.0878	-0.568223	3.21938	1.87584	-2.00313	8.9257	-1.45462	7.04139	9.56747	2.22003	2.75276	1.16621	12.2286
207.5	-0.569359	1.04127	6.1687	20.8675	-0.557796	3.2035	1.79367	-1.97561	8.73176	-1.49654	6.91525	9.63109	2.23137	2.68748	1.00732	12.1988
208	-0.615871	0.994232	5.98022	20.6509	-0.548071	3.1987	1.71473	-1.95196	8.53927	-1.51909	6.79483	9.69401	2.25058	2.6236	0.850397	12.1634
208.5	-0.648773	0.953136	5.77242	20.4382	-0.535825	3.20214	1.6456	-1.92879	8.35965	-1.52501	6.68308	9.75847	2.27399	2.56414	0.700881	12.1195
209	-0.669191	0.918765	5.55584	20.2261	-0.517998	3.20994	1.59011	-1.90182	8.20326	-1.51837	6.58183	9.82593	2.29627	2.50976	0.563475	12.0642
209.5	-0.677686	0.889647	5.34234	20.0099	-0.492965	3.21682	1.54948	-1.86798	8.07637	-1.50337	6.49106	9.89598	2.31212	2.45942	0.441977	11.9951
210	-0.674465	0.862451	5.14111	19.7845	-0.46157	3.21605	1.52407	-1.82663	7.97871	-1.48433	6.40898	9.96613	2.31814	2.41165	0.339795	11.9119
210.5	-0.660168	0.833426	4.95615	19.5462	-0.42681	3.20027	1.51399	-1.77886	7.90239	-1.46568	6.33275	10.0329	2.3135	2.36524	0.259216	11.8162
211	-0.636169	0.799997	4.78608	19.2919	-0.392234	3.16361	1.51765	-1.72608	7.83394	-1.4512	6.25968	10.0933	2.29983	2.31928	0.199881	11.7109
211.5	-0.604777	0.761917	4.62583	19.0197	-0.360643	3.1039	1.53066	-1.66924	7.75973	-1.44356	6.18821	10.1457	2.28088	2.273	0.159111	11.5999
212	-0.569391	0.720881	4.46954	18.7288	-0.333703	3.02288	1.54639	-1.6089	7.6713	-1.4444	6.1178	10.1901	2.26116	2.22589	0.133857	11.4888
212.5	-0.534322	0.67925	4.31335	18.4192	-0.311607	2.92493	1.55704	-1.5453	7.56743	-1.45451	6.04823	10.2277	2.24356	2.17811	0.122072	11.3838
213	-0.504339	0.639508	4.15627	18.0914	-0.292887	2.81571	1.55451	-1.47832	7.45255	-1.47341	5.97942	10.2603	2.22854	2.1301	0.122752	11.2901
213.5	-0.483587	0.6039	3.99886	17.7474	-0.275692	2.70139	1.53137	-1.40824	7.33369	-1.49865	5.9112	10.2905	2.21572	2.0823	0.134472	11.2105
214	-0.474198	0.572946	3.84138	17.3897	-0.259586	2.58804	1.48137	-1.33698	7.21805	-1.52527	5.84216	10.3207	2.20484	2.03609	0.153791	11.1452
214.5	-0.475581	0.544345	3.68207	17.0216	-0.245199	2.48067	1.40007	-1.26807	7.11196	-1.5468	5.76895	10.3522	2.1955	1.99429	0.176372	11.0914
215	-0.484672	0.514468	3.51653	16.6475	-0.232351	2.38226	1.2859	-1.20561	7.02051	-1.5576	5.68692	10.3842	2.18697	1.96009	0.200019	11.0447
215.5	-0.497074	0.480959	3.33959	16.2739	-0.219439	2.29372	1.14081	-1.15316	6.94836	-1.55457	5.59117	10.414	2.17897	1.93626	0.225293	11.0013
216	-0.508679	0.443582	3.14751	15.9095	-0.204507	2.21527	0.969845	-1.11287	6.90143	-1.53738	5.4776	10.4382	2.17216	1.92567	0.253561	10.9588
216.5	-0.516912	0.403592	2.93814	15.5633	-0.186585	2.14689	0.780348	-1.08534	6.88718	-1.50765	5.34398	10.4536	2.16727	1.93083	0.285999	10.9148
217	-0.521139	0.363038	2.71119	15.242	-0.165816	2.08708	0.580393	-1.07039	6.91157	-1.46798	5.19078	10.4599	2.16377	1.95198	0.323379	10.8653
217.5	-0.522466	0.323959	2.47007	14.9488	-0.142458	2.03298	0.37704	-1.06811	6.97469	-1.42062	5.02099	10.4597	2.16004	1.98656	0.365403	10.8047
218	-0.523148	0.287487	2.22304	14.6823	-0.116588	1.9822	0.17615	-1.07936	7.06876	-1.36699	4.83958	10.4568	2.15476	2.03096	0.410574	10.7283
218.5	-0.525873	0.25331	1.98117	14.4365	-0.0890959	1.9343	-0.0165788	-1.10526	7.18089	-1.30824	4.65373	10.4531	2.14788	2.08182	0.456323	10.6335
219	-0.533086	0.219753	1.75486	14.2019	-0.0623672	1.89027	-0.194614	-1.1453	7.29905	-1.2458	4.47201	10.4472	2.14095	2.13592	0.499058	10.52
219.5	-0.546837	0.184717	1.55206	13.9668	-0.039686	1.85085	-0.350352	-1.19626	7.41649	-1.18113	4.30223	10.4372	2.13627	2.18973	0.534665	10.3902
220	-0.568879	0.147362	1.37768	13.7204	-0.023788	1.81568	-0.475983	-1.25327	7.5323	-1.1156	4.14932	10.4221	2.13525	2.2395	0.558985	10.2491
220.5	-0.599593	0.109275	1.23277	13.4555	-0.0156378	1.78371	-0.564822	-1.31139	7.64845	-1.05009	4.01502	10.4022	2.13765	2.28104	0.569062	10.1033
221	-0.636788	0.0738336	1.11442	13.1696	-0.0143229	1.75304	-0.612614	-1.36605	7.76537	-0.984726	3.89878	10.3788	2.14195	2.30939	0.565786	9.9589
221.5	-0.676846	0.0438975	1.01705	12.8636	-0.018055	1.72063	-0.619231	-1.41256	7.8794	-0.919348	3.79847	10.3524	2.14583	2.31937	0.555264	9.81997
222	-0.71656	0.0199753	0.933494	12.5403	-0.0253031	1.68279	-0.589954	-1.44589	7.98269	-0.854729	3.71095	10.3226	2.14646	2.30682	0.547385	9.68907
222.5	-0.752809	0.000778098	0.855933	12.2052	-0.0353566	1.63631	-0.534351	-1.46119	8.06389	-0.793199	3.63309	10.2878	2.14094	2.26938	0.553181	9.56729
223	-0.781889	-0.0147321	0.77739	11.8663	-0.0480428	1.57947	-0.46331	-1.45485	8.1093	-0.738303	3.56209	10.2453	2.12684	2.20685	0.581801	9.454
223.5	-0.800766	-0.0259245	0.693881	11.5325	-0.0622631	1.51269	-0.386422	-1.42524	8.10544	-0.693834	3.49518	10.1924	2.10293	2.12202	0.637441	9.34701
224	-0.808566	-0.0309564	0.606739	11.2107	-0.0746466	1.43878	-0.31073	-1.37281	8.04116	-0.663153	3.42985	10.1266	2.06997	2.02094	0.71852	9.24378
224.5	-0.806787	-0.0282855	0.523672	10.9046	-0.0802179	1.36257	-0.24094	-1.29982	7.90933	-0.649207	3.3643	10.0464	2.03005	1.91182	0.819256	9.14272
225	-0.799162	-0.0176944	0.45604	10.6153	-0.0744374	1.28979	-0.180371	-1.21	7.70849	-0.653875	3.29707	9.95184	1.98513	1.80336	0.931214	9.04345
225.5	-0.791502	-0.00108222	0.413437	10.3422	-0.0549219	1.22611	-0.131571	-1.1085	7.44287	-0.676374	3.22645	9.84488	1.9361	1.70282	1.0452	8.94628
226	-0.790777	0.0168842	0.399785	10.0838	-0.0222024	1.17652	-0.0963119	-1.00138	7.121	-0.712701	3.15066	9.7288	1.88322	1.61408	1.1536	8.85212
226.5	-0.803302	0.0298063	0.412521	9.83817	0.0210852	1.14389	-0.0748781	-0.894659	6.75483	-0.757109	3.06852	9.60785	1.82727	1.53745	1.25094	8.7621
227	-0.832616	0.0321495	0.4442	9.6031	0.072454	1.12719	-0.0645471	-0.794045	6.35968	-0.804383	2.98026	9.48662	1.77053	1.47194	1.33372	8.67627
227.5	-0.878128	0.0211802	0.485401	9.37652	0.131086	1.1215	-0.05883	-0.704733	5.95449	-0.850881	2.8876	9.36895	1.71667	1.41694	1.40135	8.59199
228	-0.93556	-0.00276659	0.527331	9.15686	0.197248	1.11979	-0.0497518	-0.630361	5.56006	-0.894246	2.79346	9.25686	1.66929	1.37207	1.45607	8.5038
228.5	-0.99841	-0.0371081	0.564081	8.94254	0.270931	1.11502	-0.0323298	-0.57197	5.19452	-0.933049	2.70124	9.1506	1.63056	1.33702	1.50085	8.40495
229	-1.05928	-0.0777909	0.594467	8.73136	0.351185	1.10158	-0.00729842	-0.528152	4.86848	-0.966622	2.61396	9.04951	1.60115	1.31216	1.53742	8.28973
229.5	-1.11172	-0.11962	0.621595	8.52105	0.436288	1.07568	0.0202865	-0.495626	4.58189	-0.994773	2.53368	8.95252	1.58061	1.29849	1.56635	8.15567
230	-1.15265	-0.157256	0.649721	8.31046	0.524131	1.03527	0.0448865	-0.469359	4.32398	-1.01767	2.46167	8.85758	1.56715	1.29639	1.58859	8.0046
230.5	-1.18357	-0.186912	0.680893	8.10002	0.611881	0.979789	0.0635317	-0.443044	4.07784	-1.03563	2.39938	8.76194	1.558	1.30457	1.60571	7.84124
231	-1.20936	-0.207026	0.713943	7.89132	0.694959	0.910046	0.0762129	-0.410808	3.82777	-1.04834	2.34935	8.66354	1.55087	1.31993	1.61881	7.67056
231.5	-1.23529	-0.217044	0.745694	7.68653	0.76699	0.828408	0.0842789	-0.368997	3.56499	-1.05441	2.31457	8.56178	1.54481	1.33804	1.62893	7.4965
232	-1.26457	-0.215582	0.772662	7.48781	0.82176	0.739224	0.089006	-0.316482	3.28946	-1.05255	2.29665	8.45683	1.54006	1.35369	1.63808	7.32164
232.5	-1.29822	-0.200308	0.793149	7.29656	0.855816	0.648384	0.0906174	-0.254078	3.00826	-1.04334	2.29479	8.34948	1.53741	1.36163	1.6487	7.14701
233	-1.33633	-0.169618	0.809182	7.11307	0.869754	0.561709	0.0870625	-0.184072	2.73226	-1.02914	2.30565	8.24175	1.53727	1.35735	1.66283	6.97257
233.5	-1.37881	-0.123934	0.825332	6.93652	0.867615	0.483198	0.0743827	-0.109416	2.47276	-1.01267	2.32318	8.13685	1.53889	1.33777	1.6825	6.79834
234	-1.42545	-0.0661311	0.844552	6.76456	0.854806	0.414461	0.049876	-0.0326158	2.23883	-0.995596	2.33972	8.03826	1.54065	1.30133	1.70926	6.62514
234.5	-1.47547	-0.00170769	0.86586	6.59362	0.83617	0.355611	0.0153453	0.044459	2.03597	-0.977197	2.34837	7.94877	1.54107	1.24728	1.74386	6.45536
235	-1.52813	0.0620229	0.886109	6.4205	0.815805	0.306749	-0.0224929	0.119929	1.86722	-0.954293	2.34495	7.8695	1.53929	1.1748	1.78683	6.2934
235.5	-1.58426	0.117886	0.903276	6.24371	0.797915	0.26882	-0.0543704	0.191862	1.7355	-0.92299	2.32877	7.79903	1.53463	1.08364	1.83768	6.14502
236	-1.6462	0.160878	0.918061	6.06279	0.78687	0.24297	-0.0718239	0.258811	1.64379	-0.881036	2.30264	7.73361	1.52573	0.975509	1.89294	6.01495
236.5	-1.7155	0.189154	0.933154	5.87757	0.786338	0.229224	-0.0695805	0.319924	1.59303	-0.829147	2.27144	7.66886	1.51074	0.854644	1.94722	5.90497
237	-1.79092	0.203033	0.951699	5.68894	0.798731	0.226198	-0.0461412	0.375049	1.58042	-0.770821	2.24009	7.60159	1.48839	0.727372	1.9964	5.8142
237.5	-1.86875	0.203053	0.975627	5.49938	0.825256	0.231837	-0.00325524	0.425147	1.59916	-0.711463	2.21222	7.53023	1.45894	0.601552	2.03874	5.74069
238	-1.94479	0.189476	1.00363	5.31188	0.866118	0.244036	0.0553916	0.472187	1.63908	-0.657788	2.18943	7.45351	1.42402	0.485667	2.07339	5.68199
238.5	-2.01603	0.163493	1.02986	5.12894	0.921174	0.260973	0.126134	0.518272	1.68847	-0.617307	2.17134	7.36915	1.38608	0.387036	2.0987	5.63471
239	-2.08077	0.128414	1.04579	4.95203	0.99068	0.281414	0.20658	0.564608	1.73713	-0.597228	2.15626	7.27474	1.34772	0.309532	2.11181	5.59454
239.5	-2.13846	0.0895392	1.04498	4.7816	1.075	0.304364	0.294994	0.611496	1.7787	-0.602684	2.14176	7.16985	1.31108	0.252162	2.10936	5.55757
240	-2.18983	0.0528471	1.02633	4.61717	1.17352	0.327594	0.388665	0.659849	1.81123	-0.634926	2.12574	7.05691	1.27754	0.209696	2.08877	5.52166
240.5	-2.23665	0.0235635	0.992546	4.45735	1.28406	0.346409	0.483567	0.712384	1.83645	-0.690709	2.10725	6.94036	1.24742	0.175722	2.04957	5.48632
241	-2.28135	0.00506017	0.946808	4.29957	1.40276	0.354301	0.575705	0.772633	1.85748	-0.763359	2.08593	6.82544	1.21975	0.146303	1.9943	5.45146
241.5	-2.32705	-0.00188258	0.89168	4.13973	1.52435	0.345323	0.661685	0.84292	1.87495	-0.844714	2.06131	6.71689	1.19275	0.120896	1.92834	5.41658
242	-2.3773	0.00098864	0.830158	3.9722	1.64303	0.316621	0.73738	0.923343	1.88469	-0.926654	2.03314	6.6177	1.16444	0.100078	1.85871	5.38041
242.5	-2.43529	0.0106449	0.765204	3.79036	1.75464	0.269411	0.797248	1.01196	1.87872	-1.00165	2.00219	6.52873	1.13299	0.0831467	1.79256	5.3415
243	-2.50252	0.0243048	0.697878	3.58821	1.85859	0.208121	0.835828	1.10563	1.84783	-1.06317	1.97068	6.44935	1.09643	0.0677584	1.73536	5.2988
243.5	-2.578	0.039797	0.627547	3.3627	1.95772	0.138659	0.849127	1.20167	1.7844	-1.10641	1.94187	6.3774	1.05239	0.0508824	1.68981	5.2519
244	-2.65837	0.0552396	0.553772	3.11542	2.05582	0.0668551	0.834587	1.29963	1.68441	-1.12911	1.91802	6.30905	0.998941	0.0296806	1.65693	5.20178
244.5	-2.73902	0.0692214	0.476712	2.85261	2.15528	-0.00194506	0.79088	1.40131	1.54703	-1.13171	1.89863	6.23974	0.935144	0.00225608	1.63766	5.15153
245	-2.81524	0.0810844	0.396221	2.58334	2.25624	-0.0625814	0.718398	1.50912	1.3727	-1.11655	1.88081	6.16524	0.860495	-0.0318337	1.63232	5.10562
245.5	-2.88323	0.0908282	0.311645	2.3165	2.35699	-0.110209	0.620292	1.62466	1.16216	-1.08603	1.86131	6.08191	0.774281	-0.0721747	1.63945	5.06853
246	-2.94108	0.0986859	0.222447	2.05828	2.45518	-0.140628	0.503119	1.7478	0.916674	-1.04144	1.8381	5.98736	0.676017	-0.118585	1.65583	5.04431
246.5	-2.98918	0.104352	0.128561	1.81085	2.54933	-0.15073	0.376743	1.87614	0.639193	-0.983431	1.8114	5.88111	0.566418	-0.171372	1.67637	5.03604
247	-3.03007	0.106576	0.0299052	1.57246	2.63975	-0.13953	0.253711	2.00449	0.336187	-0.912954	1.78409	5.7642	0.447844	-0.230925	1.69381	5.04415
247.5	-3.06814	0.103638	-0.0740197	1.33903	2.72797	-0.108707	0.147633	2.12565	0.0191319	-0.831993	1.76121	5.63828	0.323951	-0.296962	1.70039	5.06558
248	-3.10896	0.094161	-0.182767	1.10655	2.81565	-0.0617008	0.0708528	2.2336	-0.296217	-0.743915	1.7482	5.5055	0.198948	-0.367423	1.69035	5.09473
248.5	-3.15792	0.0778717	-0.292371	0.8729	2.90407	-0.00270658	0.0324082	2.32646	-0.593254	-0.653323	1.74895	5.36883	0.0764108	-0.437959	1.66126	5.12539
249	-3.21944	0.0559591	-0.39492	0.63787	2.9941	0.0635367	0.0364102	2.40625	-0.859284	-0.565207	1.76536	5.23158	-0.0417306	-0.502891	1.61365	5.15256
249.5	-3.29616	0.0307822	-0.481969	0.402179	3.08609	0.132002	0.0815075	2.47703	-1.08908	-0.48391	1.79802	5.09631	-0.154734	-0.556806	1.54983	5.1731
250	-3.3878	0.00518401	-0.548524	0.166632	3.17956	0.198059	0.162462	2.54386	-1.28566	-0.412472	1.84644	4.96398	-0.261659	-0.595448	1.47343	5.18536
250.5	-3.49069	-0.0178435	-0.594087	-0.0686458	3.27319	0.25783	0.272992	2.61214	-1.45833	-0.352268	1.90888	4.83358	-0.360965	-0.615676	1.38891	5.18883
251	-3.59843	-0.0345157	-0.622001	-0.304341	3.36478	0.307985	0.407058	2.68642	-1.61854	-0.302502	1.98169	4.70218	-0.451162	-0.615294	1.30043	5.18411
251.5	-3.70278	-0.0394112	-0.63904	-0.540783	3.45155	0.34594	0.55766	2.76855	-1.77523	-0.260024	2.05885	4.56598	-0.531462	-0.593374	1.21172	5.17261
252	-3.795	-0.0260761	-0.653637	-0.776508	3.53058	0.370645	0.715418	2.85642	-1.93168	-0.220391	2.13267	4.42263	-0.602246	-0.550864	1.12616	5.15627
252.5	-3.86811	0.0106247	-0.672362	-1.00786	3.59998	0.382972	0.868643	2.94517	-2.0853	-0.179633	2.19565	4.27284	-0.665111	-0.491026	1.04605	5.13643
253	-3.91869	0.0722068	-0.697926	-1.23013	3.65976	0.385663	1.00512	3.02979	-2.22992	-0.135473	2.24219	4.1205	-0.722116	-0.419579	0.972467	5.11224
253.5	-3.9462	0.155668	-0.730664	-1.43914	3.71113	0.383046	1.11497	3.10685	-2.35867	-0.0880541	2.26917	3.97117	-0.77513	-0.344366	0.90634	5.0809
254	-3.95134	0.253692	-0.771931	-1.63168	3.7549	0.380084	1.19235	3.17531	-2.46555	-0.0402465	2.27595	3.82963	-0.825547	-0.27431	0.848504	5.03977
254.5	-3.93536	0.356424	-0.826029	-1.8056	3.79103	0.380669	1.2356	3.2366	-2.54583	0.00303119	2.26453	3.69833	-0.873106	-0.218132	0.799937	4.98769
255	-3.90012	0.454982	-0.898496	-1.96044	3.81941	0.386103	1.24707	3.29366	-2.59554	0.036621	2.23845	3.57745	-0.915034	-0.183215	0.763408	4.9249
255.5	-3.84843	0.544694	-0.992669	-2.09739	3.84035	0.395269	1.2329	3.34974	-2.61034	0.0575128	2.2009	3.46554	-0.948106	-0.174011	0.743794	4.85268
256	-3.78416	0.62617	-1.10821	-2.21922	3.85437	0.406532	1.20193	3.40777	-2.58573	0.0663785	2.15364	3.36048	-0.971445	-0.190673	0.746153	4.77328
256.5	-3.71211	0.703585	-1.24231	-2.33075	3.86159	0.419368	1.16395	3.47005	-2.51856	0.0667789	2.09718	3.26033	-0.986086	-0.229536	0.774217	4.68968
257	-3.63703	0.781054	-1.3909	-2.43849	3.86188	0.434627	1.12811	3.53776	-2.40906	0.0629836	2.03119	3.16387	-0.992622	-0.284758	0.828966	4.60587
257.5	-3.56261	0.8598	-1.54818	-2.54852	3.85601	0.454045	1.10173	3.61067	-2.26351	0.0588272	1.9547	3.07084	-0.990535	-0.349864	0.906747	4.52707
258	-3.49072	0.938092	-1.70661	-2.66527	3.84655	0.479535	1.08994	3.68708	-2.0955	0.057856	1.86648	2.98133	-0.979393	-0.418834	0.999481	4.45837
258.5	-3.42121	1.01345	-1.85859	-2.79219	3.83741	0.512201	1.09627	3.76347	-1.92269	0.0632127	1.76581	2.8951	-0.959746	-0.48635	1.09756	4.40257
259	-3.35291	1.08508	-1.99787	-2.93227	3.83256	0.5515	1.12327	3.83505	-1.76073	0.0769641	1.65354	2.81176	-0.932435	-0.547624	1.1928	4.35945
259.5	-3.28517	1.15476	-2.11889	-3.08684	3.83488	0.595429	1.17226	3.89767	-1.61905	0.0995737	1.53237	2.73189	-0.89725	-0.598932	1.27958	4.32663
260	-3.21873	1.22588	-2.2159	-3.25424	3.84556	0.641795	1.24249	3.9497	-1.50065	0.129515	1.40665	2.65784	-0.852461	-0.638898	1.35451	4.30121
260.5	-3.15584	1.30118	-2.28352	-3.43028	3.86348	0.689388	1.33075	3.99247	-1.40427	0.163053	1.28149	2.59345	-0.795496	-0.66888	1.41592	4.28002
261	-3.10055	1.38122	-2.31813	-3.61029	3.8851	0.737657	1.43248	4.02891	-1.32718	0.194813	1.16209	2.54308	-0.724132	-0.69151	1.46386	4.25924
261.5	-3.05852	1.46458	-2.31968	-3.79112	3.90556	0.785164	1.54379	4.06176	-1.26748	0.219137	1.05319	2.51012	-0.637734	-0.709223	1.50027	4.23479
262	-3.03525	1.54836	-2.29253	-3.97133	3.92076	0.828942	1.66226	4.09276	-1.22474	0.231444	0.958491	2.49521	-0.537752	-0.723904	1.52924	4.20294
262.5	-3.03319	1.62893	-2.24442	-4.14977	3.92868	0.865433	1.78676	4.12365	-1.19849	0.229304	0.879648	2.49548	-0.426801	-0.736951	1.55721	4.15989
263	-3.05064	1.70373	-2.18426	-4.32491	3.92912	0.891327	1.91732	4.1578	-1.18658	0.213363	0.815719	2.50547	-0.307179	-0.749586	1.59146	4.10177
263.5	-3.08358	1.77253	-2.12001	-4.49578	3.92277	0.903867	2.05425	4.20028	-1.18685	0.187504	0.764268	2.51939	-0.180283	-0.763203	1.63766	4.02589
264	-3.12875	1.83596	-2.0568	-4.66232	3.9107	0.901403	2.19542	4.25584	-1.20043	0.15779	0.723084	2.53293	-0.047021	-0.778993	1.69917	3.93205
264.5	-3.18502	1.89342	-1.99686	-4.82442	3.89455	0.883839	2.33457	4.3266	-1.23199	0.131051	0.690124	2.54316	0.0914077	-0.797092	1.77666	3.82226
265	-3.25221	1.9429	-1.94187	-4.98034	3.87662	0.852816	2.4631	4.41101	-1.28651	0.113592	0.662679	2.54691	0.232739	-0.816353	1.86663	3.69886
265.5	-3.32966	1.98241	-1.89488	-5.12723	3.85898	0.811949	2.57377	4.50518	-1.36762	0.110033	0.637969	2.53989	0.373426	-0.835082	1.96232	3.56304
266	-3.41603	2.01126	-1.8593	-5.26363	3.84239	0.766502	2.66276	4.60503	-1.47786	0.122463	0.614106	2.51816	0.509044	-0.852015	2.05706	3.41577
266.5	-3.50911	2.03055	-1.83663	-5.39108	3.82602	0.721788	2.72963	4.70646	-1.61796	0.149924	0.589742	2.48003	0.634817	-0.866833	2.14555	3.25977
267	-3.60524	2.04255	-1.82589	-5.51335	3.80805	0.681054	2.77735	4.80434	-1.78466	0.188804	0.563223	2.42662	0.745896	-0.879935	2.22355	3.09989
267.5	-3.69936	2.04981	-1.82531	-5.63501	3.7868	0.644507	2.81186	4.89313	-1.96903	0.234312	0.532406	2.36089	0.837618	-0.891568	2.28924	2.94126
268	-3.78616	2.05427	-1.8332	-5.76067	3.76195	0.610431	2.84009	4.96838	-2.15712	0.281967	0.494999	2.28644	0.906343	-0.901023	2.34421	2.78741
268.5	-3.86129	2.05679	-1.84587	-5.8947	3.73482	0.577216	2.86751	5.02785	-2.33358	0.32846	0.448772	2.20657	0.950725	-0.906721	2.39145	2.6404
269	-3.92193	2.05735	-1.85608	-6.04065	3.70719	0.54466	2.89735	5.07183	-2.48619	0.372189	0.3915	2.12391	0.97222	-0.907168	2.43264	2.50215
269.5	-3.96649	2.05609	-1.85558	-6.20014	3.67989	0.514495	2.93073	5.10232	-2.609	0.413433	0.321289	2.04003	0.974446	-0.901745	2.46847	2.37501
270	-3.99378	2.05459	-1.83903	-6.37196	3.65212	0.489962	2.96708	5.12205	-2.70345	0.454069	0.237701	1.95507	0.962302	-0.890649	2.50034	2.26115
270.5	-4.00318	2.05576	-1.80532	-6.5519	3.62199	0.474215	3.00438	5.13436	-2.77681	0.496828	0.142999	1.86737	0.94173	-0.87474	2.5306	2.16193
271	-3.99522	2.06238	-1.75656	-6.73333	3.58822	0.469048	3.03922	5.14342	-2.83812	0.543978	0.0422185	1.77347	0.920078	-0.855739	2.56154	2.07717
271.5	-3.97157	2.07564	-1.69652	-6.90839	3.55156	0.474778	3.06684	5.15393	-2.89357	0.595992	-0.0582821	1.66886	0.905895	-0.835752	2.59499	2.00426
272	-3.93482	2.09524	-1.62903	-7.06978	3.51463	0.490121	3.0816	5.17031	-2.94439	0.651415	-0.152498	1.54986	0.90711	-0.815927	2.63193	1.93783
272.5	-3.88874	2.12022	-1.55625	-7.21285	3.48024	0.511724	3.07795	5.19538	-2.98813	0.708032	-0.235326	1.41584	0.928707	-0.796068	2.67134	1.87088
273	-3.83811	2.14906	-1.47832	-7.33564	3.44961	0.53474	3.05151	5.22935	-3.02104	0.76399	-0.302436	1.2702	0.972212	-0.776122	2.71042	1.79683
273.5	-3.78771	2.17922	-1.39486	-7.43702	3.42172	0.554552	3.00022	5.27093	-3.03951	0.817952	-0.350678	1.11939	1.03659	-0.757779	2.74633	1.71123
274	-3.74158	2.20713	-1.30648	-7.51606	3.39377	0.568118	2.92438	5.31949	-3.04066	0.869051	-0.378438	0.971014	1.11903	-0.744275	2.7773	1.61218
274.5	-3.70274	2.22851	-1.21508	-7.57304	3.36234	0.574599	2.82628	5.37512	-3.02301	0.91742	-0.385314	0.831667	1.21569	-0.738667	2.80329	1.49971
275	-3.67266	2.23967	-1.12412	-7.60932	3.32528	0.575833	2.70953	5.43727	-2.98612	0.964694	-0.372232	0.705248	1.32215	-0.7421	2.82647	1.37566
275.5	-3.65076	2.23937	-1.03825	-7.62613	3.28313	0.575829	2.57743	5.50437	-2.92817	1.01358	-0.341626	0.592138	1.4334	-0.753089	2.84983	1.24399
276	-3.63482	2.22906	-0.962076	-7.624	3.23941	0.579004	2.43144	5.57421	-2.84409	1.06646	-0.29653	0.489681	1.54417	-0.768137	2.87508	1.10951
276.5	-3.62235	2.21124	-0.89912	-7.60352	3.19907	0.588817	2.27228	5.64381	-2.72755	1.12443	-0.239821	0.393922	1.64939	-0.783688	2.90301	0.975965
277	-3.61145	2.18847	-0.85145	-7.56579	3.16596	0.60775	2.1024	5.70974	-2.57604	1.18724	-0.174535	0.301664	1.7447	-0.798738	2.93421	0.845488
277.5	-3.6006	2.16354	-0.819302	-7.51182	3.14132	0.637346	1.92664	5.76985	-2.39492	1.25345	-0.104418	0.211669	1.82735	-0.816096	2.96828	0.719182
278	-3.58838	2.1395	-0.801023	-7.44198	3.12407	0.677191	1.75141	5.8243	-2.19684	1.3206	-0.033813	0.124414	1.89681	-0.84084	3.00345	0.597636
278.5	-3.57401	2.11916	-0.794876	-7.35648	3.11227	0.724089	1.58412	5.87395	-1.9966	1.38579	0.0332684	0.0405066	1.95389	-0.877325	3.03803	0.481185
279	-3.55758	2.10468	-0.80124	-7.25633	3.10459	0.77309	1.43318	5.91823	-1.8059	1.44681	0.0935207	-0.0404299	1.99943	-0.927115	3.07133	0.369724
279.5	-3.53934	2.09706	-0.821139	-7.14361	3.10096	0.819398	1.30745	5.9552	-1.63103	1.5038	0.143182	-0.118961	2.034	-0.989036	3.10246	0.262431
280	-3.51918	2.09556	-0.852776	-7.02061	3.10205	0.859424	1.21459	5.98306	-1.47341	1.55991	0.177488	-0.194764	2.05869	-1.06079	3.12857	0.157852
280.5	-3.49691	2.09808	-0.891791	-6.8889	3.10798	0.890966	1.15898	6.00095	-1.33174	1.61978	0.19273	-0.266579	2.07599	-1.13981	3.14549	0.0543134
281	-3.47257	2.1024	-0.934086	-6.74999	3.11707	0.912548	1.14082	6.00871	-1.20489	1.68734	0.188823	-0.332369	2.08975	-1.22223	3.15035	-0.0493153
281.5	-3.44658	2.10708	-0.976551	-6.6071	3.12548	0.92279	1.15645	6.00669	-1.09477	1.76471	0.1695	-0.389937	2.10375	-1.30201	3.1422	-0.153273
282	-3.41965	2.11199	-1.01636	-6.46601	3.1282	0.921277	1.19868	5.99596	-1.00787	1.85191	0.140484	-0.438874	2.11969	-1.37202	3.12078	-0.257614
282.5	-3.39288	2.11783	-1.05112	-6.33414	3.12129	0.909388	1.258	5.97858	-0.953753	1.94621	0.107654	-0.48256	2.13655	-1.42598	3.08632	-0.363195
283	-3.36754	2.12436	-1.07926	-6.21875	3.10379	0.889531	1.32524	5.95754	-0.941471	2.0415	0.0760791	-0.528221	2.15188	-1.46042	3.03951	-0.472336
283.5	-3.34422	2.12968	-1.10006	-6.12568	3.07764	0.864606	1.39407	5.93605	-0.97657	2.12919	0.0495443	-0.584895	2.16317	-1.4759	2.98051	-0.58886
284	-3.32243	2.13179	-1.11332	-6.05818	3.0462	0.838615	1.461	5.91676	-1.06018	2.20049	0.0298854	-0.660557	2.16868	-1.4769	2.90916	-0.716596
284.5	-3.30164	2.1305	-1.11885	-6.01627	3.01317	0.816716	1.5235	5.9015	-1.18894	2.24821	0.0163645	-0.760075	2.16756	-1.47052	2.82567	-0.857157
285	-3.28199	2.12722	-1.11628	-5.99736	2.98184	0.804262	1.57827	5.89114	-1.35547	2.26716	0.00616625	-0.88486	2.15938	-1.46419	2.73026	-1.0091
285.5	-3.264	2.12333	-1.10609	-5.99744	2.95438	0.806045	1.62078	5.88561	-1.55072	2.25447	-0.00435354	-1.03356	2.14419	-1.46349	2.62319	-1.16851
286	-3.24811	2.11898	-1.09098	-6.01184	2.93107	0.825704	1.6459	5.88433	-1.76689	2.21048	-0.0186948	-1.20312	2.12339	-1.47089	2.50575	-1.32909
286.5	-3.23429	2.11339	-1.0757	-6.03548	2.91048	0.86492	1.64955	5.88685	-1.99817	2.13949	-0.0391217	-1.39002	2.09984	-1.48581	2.37969	-1.48205
287	-3.22142	2.1057	-1.06483	-6.06331	2.89029	0.923073	1.63021	5.89276	-2.23857	2.0493	-0.0658459	-1.59093	2.07697	-1.50543	2.24625	-1.6178
287.5	-3.20776	2.09557	-1.061	-6.09082	2.86749	0.997301	1.58908	5.9007	-2.47843	1.94998	-0.0978481	-1.80234	2.05752	-1.52584	2.10737	-1.72971
288	-3.19171	2.083	-1.06536	-6.11426	2.83846	1.08244	1.52948	5.90755	-2.70344	1.85225	-0.134503	-2.01956	2.04319	-1.54328	1.9667	-1.81683
288.5	-3.17184	2.06857	-1.07713	-6.13117	2.80053	1.17166	1.45654	5.90865	-2.89927	1.76616	-0.176235	-2.23715	2.03568	-1.5552	1.82811	-1.88354
289	-3.1468	2.05342	-1.09216	-6.14125	2.75384	1.25807	1.37736	5.89887	-3.05827	1.70049	-0.223785	-2.45038	2.03746	-1.56068	1.69363	-1.93649
289.5	-3.1156	2.03871	-1.1042	-6.14633	2.70078	1.33585	1.30045	5.87414	-3.18281	1.66177	-0.276471	-2.65601	2.05129	-1.55968	1.56326	-1.98126
290	-3.07749	2.02507	-1.10765	-6.14954	2.6436	1.40048	1.23345	5.83306	-3.28405	1.65258	-0.331135	-2.85236	2.07914	-1.55197	1.43584	-2.02092
290.5	-3.03177	2.01206	-1.09852	-6.155	2.58312	1.44868	1.18065	5.77715	-3.37689	1.67145	-0.383134	-3.03958	2.12124	-1.53715	1.31016	-2.05683
291	-2.97784	1.99804	-1.07486	-6.1681	2.5194	1.47863	1.14219	5.7098	-3.47325	1.71436	-0.427813	-3.21964	2.17579	-1.51657	1.18611	-2.09032
291.5	-2.91492	1.9811	-1.03784	-6.19484	2.45226	1.4905	1.11475	5.6351	-3.57797	1.77565	-0.460987	-3.39546	2.23904	-1.49451	1.06521	-2.12344
292	-2.84207	1.96087	-0.990376	-6.24021	2.38134	1.48706	1.09271	5.55744	-3.68867	1.84825	-0.479097	-3.56934	2.30554	-1.47689	0.949621	-2.15853
292.5	-2.75946	1.93949	-0.933991	-6.30683	2.30664	1.47273	1.06976	5.48122	-3.79787	1.92473	-0.479209	-3.74123	2.36928	-1.46825	0.840671	-2.19752
293	-2.66923	1.92075	-0.867767	-6.39534	2.22916	1.45176	1.04081	5.41082	-3.89593	1.9992	-0.458849	-3.90803	2.42548	-1.46966	0.738805	-2.24172
293.5	-2.57447	1.90848	-0.790003	-6.50513	2.15109	1.4277	1.00386	5.3507	-3.97336	2.06855	-0.416109	-4.06489	2.47181	-1.47902	0.644399	-2.29203
294	-2.47756	1.90573	-0.701007	-6.63404	2.07486	1.40391	0.961089	5.30492	-4.02214	2.13139	-0.350005	-4.20752	2.50872	-1.49297	0.557782	-2.34879
294.5	-2.37987	1.91475	-0.605006	-6.77837	2.00148	1.38363	0.918444	5.27593	-4.03726	2.18607	-0.261285	-4.33394	2.53908	-1.50796	0.479078	-2.41113
295	-2.28227	1.93704	-0.508828	-6.93372	1.93012	1.36985	0.88384	5.26445	-4.01724	2.23005	-0.153607	-4.44447	2.56712	-1.5199	0.409253	-2.47624
295.5	-2.186	1.97294	-0.418417	-7.09641	1.8587	1.36553	0.864841	5.26987	-3.96198	2.26095	-0.0335679	-4.54077	2.59674	-1.52368	0.350773	-2.53892
296	-2.09319	2.02067	-0.337232	-7.26515	1.78426	1.37394	0.866489	5.28975	-3.87086	2.27769	0.090509	-4.62521	2.62974	-1.51376	0.306595	-2.59211
296.5	-2.0061	2.0758	-0.267109	-7.44098	1.70263	1.39768	0.890664	5.3192	-3.74365	2.28086	0.20936	-4.70108	2.66529	-1.48621	0.279348	-2.62877
297	-1.92571	2.13189	-0.208864	-7.62503	1.60771	1.43731	0.937146	5.35175	-3.58283	2.27258	0.313284	-4.77226	2.70108	-1.4407	0.270955	-2.64391
297.5	-1.85183	2.18142	-0.162344	-7.81713	1.491	1.49102	1.00427	5.38115	-3.395	2.25632	0.393638	-4.84222	2.7347	-1.38068	0.281644	-2.63601
298	-1.78479	2.21692	-0.127592	-8.01645	1.34212	1.55566	1.08873	5.40287	-3.19054	2.2363	0.444889	-4.91414	2.76352	-1.31124	0.309555	-2.6075
298.5	-1.72734	2.23238	-0.106348	-8.22276	1.15054	1.62798	1.18604	5.41429	-2.98231	2.21662	0.466226	-4.99174	2.78414	-1.23697	0.351711	-2.56394
299	-1.68432	2.22403	-0.102078	-8.43643	0.907878	1.70505	1.292	5.41354	-2.78393	2.20069	0.462129	-5.07858	2.79306	-1.16083	0.405487	-2.51232
299.5	-1.65998	2.19092	-0.118625	-8.6569	0.610637	1.78377	1.40441	5.39887	-2.60745	2.19148	0.441369	-5.17659	2.78844	-1.08338	0.469945	-2.45917
300	-1.65464	2.13518	-0.15816	-8.88064	0.26348	1.85964	1.52309	5.3695	-2.46087	2.19185	0.414575	-5.28558	2.77162	-1.00347	0.546069	-2.40862
300.5	-1.66269	2.06199	-0.218042	-9.09946	-0.11737	1.9262	1.64839	5.3269	-2.34693	2.20411	0.391382	-5.40365	2.74666	-0.920513	0.635451	-2.36149
301	-1.67192	1.97906	-0.287453	-9.30037	-0.501275	1.97664	1.77969	5.27482	-2.26367	2.2289	0.378452	-5.52688	2.71915	-0.836302	0.739013	-2.31645
301.5	-1.66507	1.89517	-0.346632	-9.46712	-0.843249	2.00641	1.91534	5.21843	-2.20639	2.26457	0.379092	-5.64928	2.6952	-0.754736	0.856716	-2.27188
302	-1.62607	1.8175	-0.373016	-9.58566	-1.0947	2.01497	2.05302	5.16272	-2.17057	2.30779	0.393944	-5.76414	2.68083	-0.680411	0.988259	-2.22668
302.5	-1.54834	1.74934	-0.355547	-9.6533	-1.22483	2.0057	2.19055	5.11125	-2.15469	2.35494	0.421587	-5.86629	2.68157	-0.617217	1.13447	-2.18019
303	-1.43688	1.69023	-0.30399	-9.68201	-1.234	1.98438	2.32704	5.06605	-2.16066	2.40298	0.459275	-5.95307	2.70166	-0.567221	1.29702	-2.13233
303.5	-1.303	1.63787	-0.240162	-9.69072	-1.14665	1.9572	2.46338	5.02812	-2.19151	2.44955	0.504523	-6.02378	2.74256	-0.529612	1.47607	-2.08422
304	-1.15911	1.58998	-0.182166	-9.69617	-0.995671	1.92934	2.60139	4.99697	-2.24899	2.49255	0.556091	-6.07872	2.80207	-0.50051	1.66934	-2.03895
304.5	-1.01622	1.54477	-0.137926	-9.71055	-0.812151	1.90476	2.74219	4.97006	-2.33354	2.52958	0.612841	-6.11893	2.87522	-0.474486	1.87286	-2.00225
305	-0.882552	1.50106	-0.107382	-9.7429	-0.621543	1.8859	2.88492	4.94362	-2.4453	2.55789	0.672195	-6.14643	2.95608	-0.446965	2.08106	-1.98221
305.5	-0.763267	1.45876	-0.086332	-9.80033	-0.443242	1.87308	3.02666	4.91448	-2.58375	2.57501	0.73048	-6.16433	3.03882	-0.41613	2.28703	-1.98684
306	-0.661378	1.41857	-0.0692369	-9.88836	-0.290423	1.86497	3.1646	4.88094	-2.74676	2.57986	0.784393	-6.17643	3.11788	-0.383417	2.48392	-2.02073
306.5	-0.579032	1.38057	-0.0515681	-10.0105	-0.169121	1.86008	3.29823	4.84209	-2.93069	2.57297	0.832104	-6.18649	3.18812	-0.352534	2.66576	-2.08338
307	-0.517876	1.34383	-0.0314022	-10.1678	-0.0788551	1.85783	3.42897	4.79696	-3.12979	2.55586	0.873808	-6.19729	3.24535	-0.328279	2.82783	-2.17009
307.5	-0.478738	1.30736	-0.00889708	-10.3585	-0.0158554	1.85869	3.55743	4.74439	-3.33431	2.53041	0.91167	-6.20945	3.28677	-0.315889	2.968	-2.27381
308	-0.461644	1.27057	0.0164495	-10.5785	0.0239298	1.86361	3.68194	4.68333	-3.52997	2.49862	0.948824	-6.22101	3.31117	-0.320005	3.08782	-2.38676
308.5	-0.466278	1.23278	0.0486924	-10.822	0.0443275	1.87374	3.7994	4.6129	-3.70097	2.46201	0.987765	-6.22782	3.31867	-0.343378	3.19211	-2.5014
309	-0.49236	1.19371	0.0951368	-11.082	0.0495294	1.89048	3.90649	4.53263	-3.83483	2.42132	1.02934	-6.22507	3.30994	-0.38638	3.28738	-2.61014
309.5	-0.53931	1.15435	0.16265	-11.3492	0.0435387	1.91446	4.00056	4.44285	-3.92622	2.37739	1.07335	-6.20952	3.28555	-0.447042	3.37988	-2.70475
310	-0.605001	1.11672	0.254727	-11.6129	0.0287635	1.94372	4.08061	4.34493	-3.97867	2.33217	1.12002	-6.18192	3.24567	-0.521064	3.47386	-2.77667
310.5	-0.6849	1.0828	0.371462	-11.864	0.00539257	1.97362	4.14731	4.2414	-4.00334	2.2885	1.17044	-6.1478	3.19043	-0.602482	3.57072	-2.81842
311	-0.772933	1.05421	0.510304	-12.0956	-0.0277869	1.99885	4.20154	4.13528	-4.01478	2.2491	1.22671	-6.11516	3.12042	-0.685271	3.66935	-2.82521
311.5	-0.863247	1.03328	0.666206	-12.3028	-0.0718752	2.01502	4.24255	4.02891	-4.02593	2.21583	1.2921	-6.09049	3.03743	-0.764652	3.76722	-2.79613
312	-0.951362	1.02371	0.831985	-12.4821	-0.126975	2.01932	4.26726	3.92336	-4.04437	2.1894	1.37016	-6.07618	2.94476	-0.837505	3.86101	-2.73434
312.5	-1.0347	1.02952	0.999342	-12.6317	-0.191797	2.01081	4.27047	3.8189	-4.07037	2.16927	1.46306	-6.07053	2.84669	-0.902427	3.9463	-2.64609
313	-1.11286	1.05291	1.16035	-12.7517	-0.262877	1.99032	4.2457	3.71578	-4.09718	2.15396	1.57114	-6.06928	2.7474	-0.959615	4.0182	-2.5387
313.5	-1.18721	1.09322	1.3087	-12.8444	-0.334743	1.96037	4.18764	3.61508	-4.11411	2.1423	1.6931	-6.06779	2.65036	-1.01047	4.07252	-2.41877
314	-1.25968	1.14695	1.43966	-12.9137	-0.402456	1.92477	4.09512	3.51918	-4.11135	2.13442	1.82568	-6.06259	2.55823	-1.05694	4.10635	-2.29185
314.5	-1.33184	1.20846	1.54956	-12.9646	-0.464324	1.88787	3.97185	3.43087	-4.08374	2.13154	1.9633	-6.05174	2.47331	-1.10034	4.11884	-2.16324
315	-1.40466	1.2715	1.6363	-13.0022	-0.521272	1.85361	3.82521	3.35189	-4.03078	2.13514	2.09812	-6.03481	2.398	-1.14067	4.11257	-2.0386
315.5	-1.47802	1.33103	1.70004	-13.0311	-0.573422	1.82542	3.66501	3.28203	-3.95395	2.14612	2.22127	-6.0126	2.33485	-1.1768	4.09228	-1.92397
316	-1.5502	1.38366	1.74324	-13.0554	-0.618222	1.80652	3.502	3.21885	-3.85522	2.16385	2.32527	-5.98601	2.28544	-1.20659	4.06119	-1.82506
316.5	-1.61827	1.42682	1.77097	-13.0782	-0.651492	1.79976	3.34593	3.15784	-3.73697	2.18601	2.40634	-5.95502	2.24906	-1.22667	4.01938	-1.74571
317	-1.67908	1.45724	1.79172	-13.0995	-0.668397	1.80699	3.20442	3.09391	-3.60194	2.20957	2.46491	-5.91907	2.22288	-1.23371	3.96489	-1.68689
317.5	-1.73008	1.46978	1.81668	-13.1158	-0.662932	1.82864	3.0828	3.02351	-3.45421	2.23192	2.50456	-5.87768	2.20353	-1.22586	3.89537	-1.64734
318	-1.76944	1.4583	1.85738	-13.1231	-0.627305	1.86395	2.98387	2.94591	-3.30082	2.25133	2.5304	-5.83065	2.18878	-1.203	3.80929	-1.62427
318.5	-1.79557	1.4187	1.9226	-13.1202	-0.552333	1.91098	2.90775	2.86281	-3.15104	2.26707	2.54768	-5.77803	2.17828	-1.16686	3.70663	-1.61399
319	-1.80712	1.35188	2.01538	-13.1084	-0.428803	1.96663	2.8528	2.7766	-3.01391	2.27965	2.56105	-5.72004	2.17258	-1.12164	3.58793	-1.61292
319.5	-1.80387	1.26437	2.13217	-13.0903	-0.248836	2.02715	2.81722	2.68859	-2.89552	2.29082	2.57384	-5.65709	2.17149	-1.07381	3.45272	-1.61788
320	-1.78767	1.16623	2.26382	-13.0678	-0.00629433	2.08939	2.79973	2.59879	-2.79686	2.30282	2.58769	-5.58939	2.17361	-1.03073	3.29917	-1.62595
320.5	-1.7624	1.06772	2.39658	-13.0441	0.302726	2.15126	2.79907	2.50686	-2.71401	2.31742	2.60317	-5.51679	2.17619	-0.999242	3.12598	-1.63496
321	-1.73353	0.976519	2.51192	-13.0252	0.677385	2.21037	2.81436	2.41294	-2.642	2.33504	2.62002	-5.43956	2.17549	-0.984803	2.93468	-1.64375
321.5	-1.70884	0.897057	2.58684	-13.0194	1.10857	2.26278	2.84556	2.31751	-2.57987	2.35443	2.63658	-5.35957	2.1677	-0.990271	2.73031	-1.6512
322	-1.69969	0.830774	2.59935	-13.034	1.57649	2.30364	2.89266	2.22097	-2.53319	2.37297	2.64949	-5.28051	2.15028	-1.01519	2.52038	-1.65553
322.5	-1.72093	0.775851	2.54149	-13.0743	2.04805	2.32889	2.95532	2.12382	-2.51216	2.38741	2.6551	-5.20739	2.12356	-1.05648	2.31332	-1.65517
323	-1.78741	0.727477	2.42881	-13.1424	2.4737	2.33621	3.03374	2.02742	-2.52704	2.39451	2.6515	-5.14558	2.09054	-1.10959	2.11671	-1.64962
323.5	-1.90727	0.679794	2.29307	-13.2378	2.79146	2.32561	3.1283	1.93402	-2.58465	2.39163	2.63928	-5.09982	2.05375	-1.16909	1.93557	-1.6391
324	-2.07605	0.628341	2.16539	-13.3569	2.9456	2.29976	3.23749	1.84572	-2.68792	2.37683	2.62098	-5.07303	2.01242	-1.22942	1.7723	-1.62401
324.5	-2.27755	0.571058	2.06629	-13.4946	2.91061	2.26364	3.35603	1.76392	-2.83687	2.34882	2.60046	-5.0661	1.96257	-1.28625	1.62765	-1.60523
325	-2.49084	0.507567	2.00519	-13.6445	2.70023	2.22292	3.47532	1.68972	-3.02966	2.30694	2.58229	-5.07804	1.89902	-1.33756	1.50038	-1.58531
325.5	-2.69704	0.438155	1.98385	-13.8001	2.35647	2.18265	3.58612	1.6245	-3.26357	2.25123	2.57104	-5.10613	1.81792	-1.38302	1.3874	-1.56851
326	-2.88218	0.36368	1.99957	-13.9533	1.93158	2.14679	3.68135	1.56922	-3.53512	2.18248	2.57013	-5.14664	1.71869	-1.42211	1.28553	-1.55851
326.5	-3.03804	0.285956	2.04642	-14.0956	1.47465	2.11833	3.75714	1.52267	-3.83868	2.10269	2.5807	-5.19583	1.60434	-1.45245	1.19218	-1.55581
327	-3.16273	0.207362	2.11546	-14.219	1.02569	2.09942	3.81213	1.48047	-4.16514	2.01587	2.6015	-5.24957	1.48013	-1.47015	1.10484	-1.55826
327.5	-3.26039	0.130092	2.19612	-14.3181	0.614462	2.09085	3.84649	1.436	-4.50184	1.92805	2.62994	-5.30215	1.35135	-1.47254	1.02141	-1.56343
328	-3.33835	0.0559449	2.27948	-14.3908	0.260991	2.09157	3.8618	1.38253	-4.83365	1.84576	2.66308	-5.34675	1.22149	-1.45957	0.941177	-1.57028
328.5	-3.4033	-0.0139748	2.3623	-14.438	-0.0236041	2.09933	3.86033	1.31554	-5.14596	1.77349	2.69792	-5.37782	1.09181	-1.43303	0.865668	-1.57983
329	-3.45939	-0.0798082	2.44801	-14.4627	-0.235954	2.11155	3.84353	1.23428	-5.42889	1.7124	2.73169	-5.39316	0.96269	-1.39606	0.799011	-1.59532
329.5	-3.50892	-0.143	2.54313	-14.4682	-0.378945	2.12639	3.81065	1.14108	-5.68009	1.66152	2.7629	-5.39412	0.834684	-1.35359	0.74751	-1.62116
330	-3.55351	-0.205902	2.65173	-14.4577	-0.459749	2.14334	3.75923	1.03964	-5.90505	1.62025	2.79213	-5.3848	0.708302	-1.31149	0.718453	-1.66026
330.5	-3.59454	-0.270883	2.77222	-14.4347	-0.487977	2.16218	3.68713	0.933892	-6.11437	1.5895	2.82152	-5.37069	0.583717	-1.27438	0.717862	-1.7121
331	-3.63295	-0.338996	2.89848	-14.403	-0.474307	2.18148	3.59389	0.827139	-6.31883	1.57074	2.8539	-5.35706	0.461221	-1.24384	0.748086	-1.77261
331.5	-3.66864	-0.409357	3.02318	-14.3644	-0.429349	2.19892	3.48088	0.721457	-6.52474	1.56502	2.89198	-5.347	0.341397	-1.21823	0.807195	-1.83546
332	-3.70022	-0.479685	3.1397	-14.3164	-0.363011	2.2126	3.35123	0.618232	-6.73181	1.57288	2.93737	-5.3406	0.224499	-1.19399	0.88987	-1.89395
332.5	-3.72581	-0.546881	3.24199	-14.2519	-0.284268	2.22136	3.20947	0.519329	-6.93369	1.5944	2.99023	-5.33616	0.110074	-1.16743	0.988708	-1.94236
333	-3.74395	-0.607088	3.32471	-14.1625	-0.20101	2.22479	3.05976	0.427948	-7.12113	1.6287	3.04901	-5.33202	-0.00223686	-1.13585	1.09672	-1.97657
333.5	-3.75344	-0.655956	3.38386	-14.0403	-0.12007	2.2236	2.90428	0.348119	-7.2862	1.67354	3.1101	-5.32758	-0.11137	-1.09793	1.20936	-1.99423
334	-3.75285	-0.689489	3.41737	-13.8799	-0.0473971	2.21975	2.74312	0.283009	-7.42437	1.72541	3.16825	-5.32347	-0.214454	-1.05355	1.32343	-1.99508
334.5	-3.74076	-0.705082	3.42602	-13.6788	0.012162	2.21541	2.57571	0.233738	-7.53392	1.77966	3.21842	-5.3203	-0.307954	-1.0034	1.43561	-1.98102
335	-3.71691	-0.702787	3.414	-13.4377	0.0556042	2.21191	2.40299	0.199454	-7.61401	1.83088	3.25749	-5.31751	-0.389095	-0.948673	1.54395	-1.95528
335.5	-3.68288	-0.686112	3.3879	-13.1611	0.0823436	2.20993	2.22829	0.178075	-7.66329	1.87345	3.28461	-5.31442	-0.456535	-0.890451	1.64875	-1.92156
336	-3.64143	-0.660844	3.3547	-12.8561	0.0937607	2.21026	2.05631	0.167009	-7.67921	1.90249	3.30037	-5.3117	-0.510716	-0.829106	1.75157	-1.8846
336.5	-3.59533	-0.632703	3.31999	-12.5339	0.0919862	2.21409	1.89189	0.163338	-7.65847	1.9151	3.30564	-5.31117	-0.554322	-0.764869	1.85524	-1.85008
337	-3.54701	-0.606141	3.28801	-12.2123	0.0793807	2.22247	1.74006	0.163612	-7.59929	1.91083	3.30082	-5.31512	-0.592242	-0.699241	1.96438	-1.82295
337.5	-3.49934	-0.584258	3.26239	-11.9156	0.0591517	2.2356	1.60597	0.164013	-7.50427	1.89089	3.28602	-5.32673	-0.630467	-0.635	2.0839	-1.80531
338	-3.45644	-0.568577	3.24594	-11.666	0.0355717	2.25232	1.49481	0.161195	-7.38192	1.8574	3.26146	-5.35009	-0.674605	-0.574523	2.21637	-1.79548
338.5	-3.42291	-0.558725	3.23932	-11.4717	0.0131412	2.27049	1.41145	0.153398	-7.24516	1.8135	3.22813	-5.38875	-0.729309	-0.518558	2.36053	-1.78916
339	-3.40149	-0.552785	3.23974	-11.324	-0.00413269	2.28864	1.35911	0.141077	-7.10668	1.76299	3.18823	-5.44384	-0.798702	-0.466332	2.51102	-1.78164
339.5	-3.39205	-0.548446	3.24117	-11.205	-0.0129271	2.30723	1.33829	0.126432	-6.97399	1.70973	3.14383	-5.5129	-0.886625	-0.416151	2.65901	-1.76898
340	-3.39295	-0.543778	3.23722	-11.097	-0.0109834	2.32812	1.34627	0.112483	-6.84759	1.65731	3.09522	-5.59031	-0.995791	-0.366318	2.79411	-1.74786
340.5	-3.4025	-0.537035	3.22453	-10.9879	0.00221074	2.35264	1.37715	0.102361	-6.72293	1.60854	3.04163	-5.66848	-1.12644	-0.316375	2.90803	-1.71541
341	-3.41926	-0.526717	3.20392	-10.8715	0.0250473	2.38015	1.42336	0.0984012	-6.59483	1.56488	2.9838	-5.73963	-1.27588	-0.267503	2.99804	-1.67015
341.5	-3.44181	-0.512282	3.17848	-10.7457	0.0542296	2.40788	1.47827	0.101298	-6.46201	1.52647	2.92524	-5.79724	-1.43905	-0.221722	3.06708	-1.61316
342	-3.4684	-0.494319	3.15105	-10.6099	0.0858896	2.43145	1.53753	0.110367	-6.32926	1.49238	2.87069	-5.83703	-1.60957	-0.180993	3.12081	-1.54789
342.5	-3.497	-0.474299	3.12241	-10.4637	0.116843	2.44638	1.59888	0.124699	-6.20587	1.46094	2.82327	-5.85757	-1.78067	-0.14654	3.16533	-1.47834
343	-3.52583	-0.454403	3.09177	-10.3062	0.145733	2.44973	1.66191	0.143739	-6.10134	1.43071	2.7829	-5.86058	-1.94605	-0.118179	3.20608	-1.40739
343.5	-3.55327	-0.437134	3.05986	-10.1357	0.173478	2.44083	1.72766	0.16632	-6.02138	1.40123	2.74778	-5.85062	-2.10014	-0.0943704	3.24689	-1.33716
344	-3.57716	-0.424511	3.03118	-9.95176	0.202018	2.42061	1.7983	0.189342	-5.96772	1.37291	2.71656	-5.8341	-2.23854	-0.0736655	3.29006	-1.27027
344.5	-3.59468	-0.416965	3.01286	-9.75624	0.232218	2.39056	1.87668	0.207949	-5.94062	1.3467	2.68845	-5.81833	-2.35867	-0.056521	3.33614	-1.2099
345	-3.60367	-0.412797	3.01208	-9.55292	0.262987	2.35239	1.96512	0.217158	-5.94106	1.32427	2.66196	-5.81013	-2.45989	-0.0453703	3.38308	-1.15881
345.5	-3.60419	-0.409292	3.03353	-9.34607	0.292001	2.30869	2.06345	0.213538	-5.97102	1.30801	2.63439	-5.8136	-2.54273	-0.0427078	3.42729	-1.11873
346	-3.59924	-0.404963	3.07709	-9.13904	0.317	2.26377	2.16814	0.196116	-6.03263	1.30046	2.60292	-5.82904	-2.60797	-0.0493956	3.46604	-1.09041
346.5	-3.59382	-0.400782	3.13715	-8.93329	0.33667	2.22285	2.27318	0.165965	-6.12653	1.30377	2.56609	-5.85392	-2.65635	-0.0643493	3.49758	-1.07391
347	-3.59199	-0.399377	3.20479	-8.72906	0.350501	2.1908	2.37222	0.124672	-6.24968	1.31982	2.52509	-5.88424	-2.68932	-0.0846205	3.51988	-1.06913
347.5	-3.59441	-0.403274	3.2709	-8.52672	0.357988	2.17146	2.46012	0.0736425	-6.39402	1.3504	2.48363	-5.91505	-2.70987	-0.105612	3.53017	-1.07658
348	-3.59864	-0.413237	3.32884	-8.3271	0.358224	2.16746	2.53347	0.0147205	-6.54752	1.39701	2.44621	-5.94119	-2.72188	-0.121881	3.52583	-1.0972
348.5	-3.60111	-0.427707	3.37777	-8.13117	0.350471	2.1803	2.58958	-0.0492661	-6.69778	1.45997	2.41623	-5.95896	-2.72868	-0.128028	3.50578	-1.13045
349	-3.59849	-0.444178	3.42474	-7.9403	0.335158	2.21005	2.62501	-0.114197	-6.83634	1.53732	2.39522	-5.96741	-2.73243	-0.11919	3.47128	-1.1723
349.5	-3.58836	-0.461172	3.48173	-7.75616	0.313886	2.25433	2.63519	-0.174883	-6.96123	1.62423	2.38303	-5.96805	-2.73468	-0.0914833	3.42601	-1.21517
350	-3.5695	-0.4785	3.55945	-7.58065	0.288356	2.3083	2.61634	-0.226272	-7.07599	1.71372	2.37877	-5.96388	-2.73696	-0.0427725	3.37604	-1.25049
350.5	-3.5415	-0.495866	3.66289	-7.4163	0.25983	2.36596	2.56814	-0.264877	-7.18584	1.79849	2.38243	-5.95871	-2.74009	0.0264042	3.32946	-1.27119
351	-3.50374	-0.511776	3.79055	-7.26603	0.229563	2.42149	2.4942	-0.289784	-7.29406	1.87302	2.39569	-5.95703	-2.74358	0.112513	3.29468	-1.27259
351.5	-3.45511	-0.523798	3.93547	-7.13124	0.199033	2.47014	2.40026	-0.302947	-7.40079	1.93494	2.42099	-5.96297	-2.74633	0.209533	3.2782	-1.25228
352	-3.39599	-0.529483	4.08695	-7.01	0.169401	2.50855	2.29239	-0.30794	-7.50367	1.9848	2.4603	-5.9786	-2.74765	0.30991	3.28301	-1.20987
352.5	-3.33015	-0.526928	4.23365	-6.89663	0.141025	2.53473	2.17532	-0.30753	-7.59887	2.02407	2.51451	-6.00267	-2.74778	0.405681	3.30805	-1.14753
353	-3.26417	-0.514865	4.36665	-6.78285	0.114079	2.54832	2.05077	-0.302117	-7.68151	2.05327	2.58314	-6.03071	-2.74771	0.489433	3.34884	-1.07009
353.5	-3.20534	-0.493252	4.47972	-6.66016	0.0894161	2.55105	1.91751	-0.290348	-7.74626	2.07197	2.66347	-6.05638	-2.7483	0.555282	3.39878	-0.983907
354	-3.16049	-0.46455	4.56785	-6.52245	0.0678185	2.54593	1.77311	-0.271014	-7.78837	2.08037	2.75008	-6.07319	-2.74961	0.600214	3.44968	-0.895367
354.5	-3.13485	-0.433818	4.62644	-6.36727	0.0485719	2.53554	1.61623	-0.244581	-7.80473	2.08013	2.83596	-6.07586	-2.7509	0.624521	3.49251	-0.81055
355	-3.13065	-0.406747	4.6517	-6.19551	0.0298335	2.5216	1.44851	-0.213394	-7.79437	2.07378	2.91417	-6.06103	-2.75122	0.630525	3.51919	-0.735015
355.5	-3.14571	-0.387458	4.6428	-6.00991	0.010481	2.50515	1.275	-0.181077	-7.75788	2.06417	2.97916	-6.02784	-2.75068	0.621322	3.52396	-0.673372
356	-3.17281	-0.377458	4.60472	-5.81288	-0.008976	2.48617	1.10257	-0.152124	-7.69541	2.05441	3.02788	-5.9783	-2.75111	0.600526	3.50331	-0.629291
356.5	-3.20107	-0.37535	4.54799	-5.60436	-0.0270236	2.46352	0.937798	-0.131594	-7.60553	2.04741	3.06015	-5.91682	-2.75541	0.571916	3.4558	-0.605444
357	-3.2192	-0.377441	4.48483	-5.38183	-0.0422944	2.43671	0.785945	-0.124263	-7.48733	2.04504	3.07761	-5.84836	-2.76589	0.538799	3.38172	-0.602992
357.5	-3.21875	-0.379704	4.4256	-5.14284	-0.0543057	2.40746	0.651357	-0.133936	-7.34373	2.04787	3.08238	-5.77661	-2.78283	0.504029	3.28144	-0.621704
358	-3.19542	-0.379754	4.37758	-4.88736	-0.0631529	2.379	0.5388	-0.163851	-7.18147	2.05534	3.07693	-5.7034	-2.80434	0.470305	3.15406	-0.66051
358.5	-3.14812	-0.377393	4.34431	-4.6177	-0.068599	2.35428	0.453811	-0.216801	-7.00846	2.0651	3.06441	-5.62904	-2.8273	0.439752	2.99818	-0.717586
359	-3.07751	-0.37398	4.32488	-4.33736	-0.0694302	2.3348	0.40124	-0.293701	-6.83148	2.07259	3.04783	-5.55336	-2.84839	0.413506	2.81353	-0.790245
359.5	-2.98568	-0.370809	4.31488	-4.04991	-0.0633128	2.32033	0.382917	-0.392001	-6.65562	2.07185	3.02917	-5.47615	-2.86463	0.392264	2.60126	-0.874627
360	-2.87657	-0.367505	4.30889	-3.75781	-0.0476552	2.30928	0.396078	-0.505712	-6.4847	2.0577	3.00982	-5.39678	-2.87361	0.376863	2.36363	-0.965436
360.5	-2.75608	-0.362692	4.30275	-3.46235	-0.0214944	2.29975	0.433904	-0.626737	-6.32158	2.02767	2.99108	-5.31381	-2.8736	0.367911	2.10424	-1.05684
361	-2.63148	-0.356032	4.29485	-3.16487	0.0129926	2.29001	0.48798	-0.746264	-6.16805	1.983	2.97353	-5.22539	-2.86388	0.365127	1.82902	-1.14414
361.5	-2.51032	-0.348794	4.28587	-2.86817	0.0507365	2.27833	0.551162	-0.855521	-6.02604	1.92834	2.95703	-5.12965	-2.84527	0.367404	1.54634	-1.22458
362	-2.39856	-0.342917	4.27746	-2.57666	0.0858759	2.26293	0.619509	-0.94624	-5.89955	1.87058	2.94143	-5.02523	-2.82027	0.373499	1.26595	-1.29692
362.5	-2.29839	-0.340052	4.27125	-2.29566	0.114181	2.24275	0.693546	-1.01195	-5.79527	1.81692	2.92687	-4.91228	-2.79243	0.382331	0.997981	-1.36045
363	-2.20812	-0.341016	4.26857	-2.03088	0.133909	2.21747	0.778516	-1.05003	-5.72127	1.77229	2.91366	-4.79297	-2.76566	0.392694	0.75142	-1.41493
363.5	-2.12416	-0.345411	4.26998	-1.7883	0.145302	2.18693	0.881461	-1.06266	-5.68469	1.73845	2.90203	-4.67153	-2.74387	0.402656	0.531868	-1.4612
364	-2.04292	-0.351718	4.2747	-1.57384	0.15026	2.15191	1.00624	-1.05588	-5.68988	1.7158	2.89166	-4.55415	-2.73049	0.408907	0.341203	-1.50116
364.5	-1.96178	-0.358482	4.28096	-1.39277	0.152232	2.11559	1.15104	-1.03789	-5.73777	1.70476	2.88153	-4.44816	-2.72756	0.407393	0.17887	-1.53657
365	-1.87969	-0.365612	4.28639	-1.24939	0.155373	2.0833	1.3097	-1.01729	-5.82615	1.70462	2.87045	-4.35952	-2.73488	0.39524	0.0424619	-1.56779
365.5	-1.79716	-0.374286	4.2877	-1.14647	0.163182	2.06079	1.47435	-1.0008	-5.95021	1.71211	2.85727	-4.28974	-2.74945	0.371714	-0.0709912	-1.5934
366	-1.71583	-0.385891	4.28151	-1.08428	0.177436	2.05269	1.63756	-0.99183	-6.10364	1.72246	2.84066	-4.23539	-2.76583	0.337527	-0.162996	-1.6103
366.5	-1.63833	-0.401447	4.26641	-1.06046	0.197771	2.0621	1.79334	-0.990446	-6.27987	1.73108	2.8203	-4.19105	-2.77752	0.294424	-0.23329	-1.61432
367	-1.56761	-0.4219	4.24367	-1.06969	0.222218	2.08982	1.93709	-0.994717	-6.47128	1.73427	2.79859	-4.15268	-2.77897	0.245775	-0.280254	-1.60185
367.5	-1.5056	-0.448233	4.21529	-1.10247	0.248733	2.13373	2.06466	-1.00295	-6.66638	1.72935	2.78026	-4.11833	-2.76645	0.196587	-0.30104	-1.57177
368	-1.45208	-0.480671	4.18275	-1.14562	0.276382	2.18941	2.17151	-1.01546	-6.84832	1.71549	2.7692	-4.08632	-2.73763	0.152198	-0.293431	-1.52673
368.5	-1.40478	-0.517937	4.14845	-1.1851	0.305281	2.25168	2.25357	-1.0344	-6.99898	1.6938	2.76585	-4.05321	-2.69128	0.11681	-0.258308	-1.47279
369	-1.36104	-0.557493	4.11699	-1.20917	0.33592	2.31539	2.30869	-1.06235	-7.10662	1.66666	2.76734	-4.0138	-2.62821	0.0929707	-0.199115	-1.41796
369.5	-1.31876	-0.596635	4.09328	-1.20959	0.368041	2.37589	2.33668	-1.10086	-7.17004	1.637	2.76934	-3.96268	-2.55189	0.082078	-0.118795	-1.37016
370	-1.27616	-0.633418	4.07976	-1.1813	0.399558	2.42987	2.33863	-1.14971	-7.1969	1.60823	2.76768	-3.896	-2.46768	0.0852569	-0.0182415	-1.33542
370.5	-1.2314	-0.666445	4.07577	-1.12204	0.427111	2.47569	2.31658	-1.20765	-7.19933	1.5839	2.75912	-3.81279	-2.38078	0.103475	0.101828	-1.31655
371	-1.18252	-0.694192	4.07832	-1.03206	0.448078	2.51317	2.27281	-1.27328	-7.18972	1.5667	2.74128	-3.71565	-2.29446	0.136651	0.238083	-1.31293
371.5	-1.1276	-0.714805	4.08257	-0.913105	0.46198	2.54258	2.20927	-1.34468	-7.17757	1.55767	2.71217	-3.60957	-2.20998	0.182836	0.384464	-1.3218
372	-1.06585	-0.726487	4.0835	-0.767671	0.470172	2.56302	2.12836	-1.41805	-7.16784	1.55609	2.67051	-3.49903	-2.1277	0.238303	0.534294	-1.34018
372.5	-0.998697	-0.728496	4.07883	-0.599214	0.474967	2.57156	2.03302	-1.48699	-7.1608	1.55999	2.61676	-3.38623	-2.04824	0.298158	0.681762	-1.36632
373	-0.929788	-0.722255	4.07033	-0.412127	0.479228	2.5648	1.9255	-1.54293	-7.15401	1.56691	2.55277	-3.27147	-1.97253	0.35726	0.822592	-1.40018
373.5	-0.863799	-0.711509	4.06156	-0.211165	0.485566	2.5409	1.80634	-1.57742	-7.14454	1.57511	2.48017	-3.15428	-1.90106	0.411985	0.954331	-1.44244
374	-0.805022	-0.701015	4.05394	-0.00107604	0.495145	2.50016	1.67467	-1.58511	-7.12934	1.58429	2.40028	-3.03384	-1.83346	0.46223	1.07566	-1.49281
374.5	-0.756374	-0.694206	4.04448	0.213409	0.507068	2.44432	1.52923	-1.56558	-7.10474	1.59533	2.31614	-2.90896	-1.76891	0.511662	1.18693	-1.54956
375	-0.718915	-0.691256	4.02712	0.427344	0.518548	2.37593	1.3696	-1.52297	-7.06616	1.60908	2.23346	-2.77829	-1.70659	0.56537	1.29256	-1.61008
375.5	-0.691644	-0.689007	3.99609	0.635484	0.526216	2.29811	1.19747	-1.46468	-7.00788	1.62531	2.15907	-2.64068	-1.64607	0.626671	1.40069	-1.6714
376	-0.671831	-0.682519	3.94812	0.832896	0.528418	2.21422	1.01738	-1.39985	-6.92367	1.64228	2.09865	-2.49555	-1.58773	0.6959	1.51959	-1.73047
376.5	-0.65639	-0.666806	3.88252	1.01556	0.526314	2.12693	0.836601	-1.3376	-6.80901	1.65704	2.05501	-2.34295	-1.53263	0.771313	1.65566	-1.78424
377	-0.643252	-0.638089	3.80115	1.17996	0.522593	2.03783	0.663479	-1.28515	-6.66348	1.66643	2.02738	-2.18329	-1.48173	0.850109	1.81395	-1.8299
377.5	-0.631284	-0.594754	3.70914	1.32261	0.519438	1.94845	0.50534	-1.24642	-6.49144	1.66856	2.01212	-2.01754	-1.43571	0.929198	1.99743	-1.86534
378	-0.619325	-0.537661	3.61384	1.44077	0.517634	1.86115	0.367842	-1.22263	-6.30052	1.66364	2.00463	-1.84774	-1.39603	1.00596	2.20514	-1.8888
378.5	-0.605479	-0.469767	3.52156	1.53392	0.516764	1.77837	0.255612	-1.21448	-6.09846	1.65374	2.0014	-1.67659	-1.36519	1.07834	2.43133	-1.89805
379	-0.587068	-0.395465	3.43476	1.60467	0.515684	1.70118	0.172125	-1.22306	-5.89013	1.64209	2.00049	-1.50677	-1.34521	1.14412	2.66635	-1.89105
379.5	-0.561409	-0.319035	3.35209	1.65865	0.513084	1.62946	0.118445	-1.24897	-5.67649	1.63165	2.00034	-1.34052	-1.33588	1.20005	2.8988	-1.86779
380	-0.526704	-0.242894	3.27091	1.70345	0.508123	1.56317	0.0924929	-1.2917	-5.45507	1.62417	1.99913	-1.17955	-1.33439	1.24147	3.1179	-1.83105
380.5	-0.482415	-0.167591	3.18946	1.74669	0.500821	1.50284	0.0906106	-1.34952	-5.22298	1.61985	1.99539	-1.02492	-1.33599	1.26305	3.31596	-1.78592
381	-0.429448	-0.0928688	3.10702	1.79359	0.491723	1.44891	0.110451	-1.41895	-4.98183	1.61727	1.98817	-0.876775	-1.33609	1.26072	3.49027	-1.73871
381.5	-0.370056	-0.0181196	3.0229	1.84527	0.481055	1.40197	0.151368	-1.49505	-4.73986	1.61403	1.9766	-0.734319	-1.33282	1.23406	3.64251	-1.69546
382	-0.30716	0.0572286	2.93585	1.89944	0.468402	1.36343	0.21166	-1.57262	-4.50946	1.60821	1.96018	-0.597027	-1.32773	1.18636	3.77587	-1.66045
382.5	-0.243738	0.133246	2.84391	1.95304	0.453318	1.33468	0.287233	-1.64666	-4.30379	1.59902	1.93923	-0.466152	-1.32373	1.12247	3.89226	-1.63546
383	-0.182743	0.209569	2.74452	2.00398	0.435809	1.3159	0.373761	-1.71183	-4.13449	1.58581	1.9153	-0.344235	-1.32265	1.04743	3.99119	-1.6205
383.5	-0.12695	0.285525	2.63538	2.05123	0.416443	1.30647	0.468551	-1.76323	-4.00964	1.56739	1.89204	-0.23369	-1.32462	0.966389	4.07047	-1.61514
384	-0.0784668	0.360179	2.51639	2.09478	0.396779	1.30641	0.569283	-1.79828	-3.93265	1.54268	1.87514	-0.136566	-1.32889	0.883699	4.1279	-1.61876
384.5	-0.0383941	0.432404	2.39043	2.13597	0.379122	1.31679	0.672193	-1.81723	-3.90239	1.51182	1.8699	-0.0547908	-1.33419	0.801462	4.16208	-1.63019
385	-0.0066615	0.500206	2.26205	2.17728	0.364757	1.33865	0.772385	-1.82238	-3.91364	1.47635	1.87902	0.0106756	-1.33846	0.719719	4.17227	-1.64763
385.5	0.0180524	0.56039	2.13544	2.22124	0.352759	1.37175	0.864788	-1.81697	-3.95861	1.43873	1.90295	0.0609219	-1.33905	0.638207	4.15899	-1.6691
386	0.0378934	0.610272	2.01234	2.26967	0.340777	1.41476	0.944583	-1.80411	-4.02919	1.40179	1.94123	0.098762	-1.33297	0.557435	4.12472	-1.69266
386.5	0.0545471	0.650086	1.89051	2.32311	0.326486	1.46605	1.00805	-1.78627	-4.1183	1.36842	1.99316	0.127316	-1.3166	0.478554	4.07279	-1.71555
387	0.0676874	0.683403	1.76483	2.38045	0.308281	1.52375	1.05346	-1.76597	-4.2184	1.34146	2.0578	0.148966	-1.28555	0.403082	4.00621	-1.73314
387.5	0.074781	0.715222	1.63033	2.44007	0.285098	1.58599	1.08141	-1.74617	-4.31916	1.32381	2.13307	0.165456	-1.236	0.332693	3.92784	-1.73965
388	0.0728823	0.749904	1.485	2.50202	0.256514	1.65175	1.09465	-1.72994	-4.40753	1.31796	2.21493	0.178587	-1.16658	0.269158	3.84066	-1.73012
388.5	0.0605059	0.790784	1.33186	2.56814	0.22344	1.72075	1.09733	-1.72027	-4.47106	1.32547	2.29739	0.19032	-1.07966	0.214539	3.74774	-1.70149
389	0.0377899	0.840917	1.17938	2.63961	0.188187	1.79122	1.09375	-1.71934	-4.50279	1.34686	2.37321	0.20208	-0.980844	0.170953	3.6525	-1.65203
389.5	0.00581965	0.902663	1.03837	2.71501	0.15353	1.85851	1.08707	-1.72733	-4.50454	1.38208	2.43494	0.214154	-0.877199	0.140011	3.55922	-1.58099
390	-0.0335987	0.975649	0.917536	2.79065	0.121457	1.91647	1.07905	-1.74203	-4.48639	1.43102	2.47654	0.22524	-0.775245	0.122819	3.4728	-1.4895
390.5	-0.077664	1.05564	0.821466	2.86277	0.0925753	1.95996	1.07068	-1.75933	-4.46207	1.49349	2.49486	0.232056	-0.679593	0.120336	3.39694	-1.38095
391	-0.12227	1.1358	0.750907	2.92999	0.066718	1.98606	1.06272	-1.77328	-4.44313	1.56815	2.49052	0.230011	-0.592044	0.133706	3.33131	-1.26023
391.5	-0.162691	1.20909	0.703171	2.99383	0.0434712	1.99395	1.05587	-1.77617	-4.43516	1.65181	2.46802	0.215062	-0.511786	0.164587	3.27103	-1.13321
392	-0.195656	1.27015	0.673386	3.05696	0.0215681	1.98434	1.05045	-1.76122	-4.43739	1.74076	2.43426	0.185939	-0.437111	0.214804	3.20951	-1.00668
392.5	-0.221139	1.3164	0.656899	3.12069	-0.00111351	1.95915	1.04564	-1.72585	-4.44456	1.83242	2.39582	0.145578	-0.367355	0.285197	3.14128	-0.887699
393	-0.241729	1.34844	0.651011	3.18341	-0.0257044	1.92125	1.03857	-1.67234	-4.44862	1.92515	2.35714	0.100454	-0.303214	0.374962	3.06333	-0.782306
393.5	-0.25998	1.36938	0.655017	3.24092	-0.0510747	1.87437	1.02459	-1.60562	-4.43987	2.01705	2.31992	0.0582671	-0.245747	0.481984	2.97487	-0.694475
394	-0.276747	1.38354	0.668797	3.28832	-0.0749298	1.82327	0.998698	-1.53073	-4.40901	2.10527	2.28325	0.0254329	-0.195772	0.602936	2.87595	-0.625983
394.5	-0.291769	1.395	0.69106	3.32212	-0.0955317	1.77345	0.957304	-1.45153	-4.34981	2.18597	2.24454	0.00546834	-0.153905	0.732934	2.76647	-0.57687
395	-0.304497	1.40671	0.718942	3.3417	-0.11221	1.7303	0.899613	-1.37068	-4.25981	2.25558	2.20054	-0.000699412	-0.120239	0.865968	2.64705	-0.545613
395.5	-0.31378	1.42039	0.7487	3.34943	-0.124668	1.69817	0.827472	-1.29011	-4.13911	2.31194	2.14728	0.00665512	-0.0937064	0.996201	2.51927	-0.529109
396	-0.317372	1.43743	0.775788	3.34962	-0.132775	1.67999	0.744371	-1.2114	-3.98905	2.35411	2.08022	0.0268396	-0.0721982	1.11919	2.3846	-0.523251
396.5	-0.312209	1.45969	0.794542	3.34689	-0.137616	1.67667	0.655596	-1.13608	-3.81145	2.38164	1.99561	0.059326	-0.0534846	1.23267	2.24514	-0.523782
397	-0.295456	1.48888	0.799201	3.34519	-0.141684	1.68751	0.569066	-1.06578	-3.6083	2.39485	1.89194	0.104094	-0.0359191	1.33671	2.10496	-0.527324
397.5	-0.265619	1.52485	0.786698	3.34741	-0.147539	1.71164	0.494994	-1.00172	-3.38291	2.39575	1.77077	0.160781	-0.018475	1.4327	1.96871	-0.532446
398	-0.222864	1.56503	0.758375	3.35476	-0.156995	1.74801	0.444437	-0.943994	-3.14244	2.38795	1.63705	0.227757	-0.000849544	1.5213	1.83927	-0.539621
398.5	-0.168927	1.6058	0.717842	3.3664	-0.171579	1.79363	0.427749	-0.891991	-2.89853	2.37545	1.49823	0.302361	0.016256	1.60094	1.71654	-0.550273
399	-0.107115	1.64412	0.667124	3.37967	-0.19292	1.84321	0.453299	-0.84511	-2.66392	2.36133	1.36226	0.38132	0.0315909	1.66814	1.59712	-0.565962
399.5	-0.0417224	1.67802	0.605281	3.3904	-0.222422	1.89092	0.525797	-0.802542	-2.44723	2.34733	1.23589	0.46061	0.0444251	1.71939	1.47467	-0.587544
400	0.022734	1.70656	0.530413	3.39331	-0.260751	1.93303	0.643953	-0.763149	-2.24977	2.3337	1.12386	0.535949	0.0548794	1.75281	1.34117	-0.614665
400.5	0.081689	1.72971	0.443225	3.38315	-0.307174	1.96916	0.799119	-0.725699	-2.06708	2.31914	1.02832	0.604547	0.0630532	1.76816	1.18825	-0.646322
401	0.131098	1.74809	0.349315	3.3555	-0.358934	2.00168	0.976828	-0.688506	-1.89427	2.3016	0.94856	0.666322	0.0681798	1.76643	1.0092	-0.681672
401.5	0.168319	1.76236	0.257872	3.30734	-0.411717	2.03455	1.16053	-0.648943	-1.73019	2.27974	0.881562	0.722908	0.0689804	1.75002	0.801014	-0.719626
402	0.192464	1.77232	0.17792	3.23861	-0.461367	2.072	1.33493	-0.603764	-1.57811	2.25397	0.82394	0.775501	0.0647775	1.72264	0.56504	-0.757657
402.5	0.205054	1.77628	0.115421	3.15411	-0.5054	2.11675	1.48792	-0.5501	-1.44499	2.22664	0.773554	0.823665	0.056032	1.68899	0.30699	-0.791671
403	0.210419	1.77119	0.0718328	3.06331	-0.542725	2.16861	1.61199	-0.48702	-1.33982	2.20077	0.729872	0.865786	0.0437468	1.65436	0.0362139	-0.817747
403.5	0.214157	1.75432	0.0436307	2.97824	-0.571469	2.22455	1.70436	-0.417109	-1.27046	2.1788	0.693536	0.900651	0.0284775	1.62359	-0.236589	-0.834184
404	0.220863	1.72536	0.0241433	2.91118	-0.587226	2.28024	1.76565	-0.345959	-1.24054	2.16235	0.665537	0.928459	0.0101187	1.59963	-0.501358	-0.842091
404.5	0.233028	1.68704	0.00699314	2.87254	-0.583706	2.33227	1.7986	-0.279377	-1.24907	2.15231	0.646936	0.94988	-0.0113007	1.58319	-0.749616	-0.844617
405	0.250907	1.64398	-0.012027	2.86879	-0.555205	2.37952	1.80722	-0.220985	-1.2919	2.14833	0.639311	0.964951	-0.0346674	1.57424	-0.975587	-0.845105
405.5	0.272759	1.60113	-0.035905	2.90148	-0.499509	2.4228	1.79616	-0.171947	-1.36303	2.14892	0.644369	0.973447	-0.0573999	1.57343	-1.17628	-0.844646
406	0.29563	1.56259	-0.0681349	2.9678	-0.419622	2.46368	1.77031	-0.132332	-1.45494	2.15212	0.662588	0.975641	-0.075983	1.5817	-1.35005	-0.840925
406.5	0.31686	1.53035	-0.112679	3.06222	-0.323007	2.5039	1.73449	-0.102864	-1.5592	2.15546	0.692356	0.972512	-0.0872856	1.59948	-1.49588	-0.829443
407	0.33529	1.50357	-0.172623	3.17764	-0.219135	2.54478	1.69317	-0.0858274	-1.66706	2.15597	0.730377	0.965353	-0.0897954	1.62673	-1.61296	-0.805787
407.5	0.351047	1.47981	-0.249266	3.30574	-0.117181	2.58677	1.65032	-0.0845934	-1.76783	2.15088	0.772903	0.955202	-0.0840751	1.66291	-1.69938	-0.767717
408	0.364526	1.45741	-0.341094	3.4373	-0.0249412	2.62978	1.60872	-0.102106	-1.84761	2.13873	0.816518	0.943321	-0.0724952	1.7064	-1.75219	-0.716494
408.5	0.375818	1.43634	-0.442028	3.56235	0.0517073	2.67392	1.56937	-0.139106	-1.8931	2.11981	0.857787	0.932611	-0.0587807	1.75488	-1.76975	-0.656204
409	0.384713	1.4174	-0.541283	3.671	0.109685	2.71923	1.53196	-0.192814	-1.89786	2.09525	0.892853	0.927909	-0.0473156	1.80649	-1.75394	-0.591721
409.5	0.390925	1.4015	-0.6267	3.75597	0.148882	2.76499	1.49618	-0.25693	-1.86511	2.06599	0.918034	0.934463	-0.0416298	1.85988	-1.71026	-0.527893
410	0.394821	1.38951	-0.689017	3.81477	0.170688	2.80938	1.4629	-0.323147	-1.80665	2.03284	0.930883	0.955715	-0.0431081	1.91284	-1.64608	-0.469385
410.5	0.398365	1.38158	-0.723633	3.84907	0.176233	2.84999	1.43342	-0.383011	-1.73868	1.99723	0.93086	0.991491	-0.0513629	1.96175	-1.56882	-0.419032
411	0.405013	1.37629	-0.729982	3.86298	0.166261	2.8846	1.4074	-0.429698	-1.67636	1.96106	0.919357	1.03751	-0.0652289	2.0024	-1.48528	-0.376203
411.5	0.418525	1.37155	-0.710684	3.86261	0.142474	2.91182	1.38187	-0.459937	-1.63043	1.92555	0.898804	1.08685	-0.0829911	2.03084	-1.4014	-0.337391
412	0.442114	1.36622	-0.671023	3.856	0.108192	2.9311	1.35215	-0.474642	-1.60678	1.89025	0.871551	1.13248	-0.102467	2.04363	-1.32167	-0.298082
412.5	0.478148	1.3605	-0.618037	3.85152	0.0679376	2.94181	1.3125	-0.477053	-1.60619	1.8533	0.839727	1.16932	-0.121277	2.03823	-1.24874	-0.254509
413	0.527672	1.35548	-0.559699	3.85554	0.0268257	2.94268	1.25598	-0.470087	-1.62494	1.81287	0.805406	1.19504	-0.136506	2.01341	-1.18246	-0.204654
413.5	0.590068	1.35232	-0.504895	3.87142	-0.0102387	2.93275	1.17531	-0.455351	-1.65664	1.76853	0.770087	1.20933	-0.144238	1.96908	-1.11944	-0.147951
414	0.663356	1.35068	-0.462938	3.89998	-0.0394078	2.91286	1.06511	-0.433517	-1.69319	1.72129	0.734481	1.21272	-0.140586	1.90591	-1.05419	-0.0850765
414.5	0.744767	1.34758	-0.441568	3.9405	-0.0583636	2.88559	0.923736	-0.404336	-1.72478	1.67328	0.699108	1.20648	-0.123896	1.8253	-0.980923	-0.0189011
415	0.83141	1.33823	-0.444647	3.99169	-0.066434	2.85492	0.753255	-0.366734	-1.74014	1.62767	0.664668	1.1927	-0.096162	1.72944	-0.894802	0.0453944
415.5	0.921156	1.31791	-0.471588	4.0529	-0.0644381	2.826	0.558081	-0.320043	-1.72751	1.58843	0.63159	1.17328	-0.0628695	1.62168	-0.792903	0.102137
416	1.01344	1.28374	-0.518916	4.12458	-0.0543645	2.8039	0.343727	-0.265235	-1.67632	1.55958	0.599466	1.14969	-0.0316103	1.50693	-0.674737	0.147074
416.5	1.10951	1.23561	-0.582407	4.2072	-0.0390705	2.79183	0.116826	-0.204842	-1.57974	1.54447	0.567037	1.12364	-0.0101071	1.39112	-0.541526	0.177495
417	1.21165	1.17608	-0.658532	4.29979	-0.0220385	2.79064	-0.113958	-0.142006	-1.43686	1.54522	0.532507	1.09711	-0.00443464	1.27997	-0.395406	0.190812
417.5	1.32118	1.10963	-0.744252	4.39939	-0.00696339	2.7996	-0.338568	-0.0794799	-1.25361	1.56239	0.493942	1.07115	-0.0181501	1.17888	-0.239609	0.183967
418	1.43682	1.0414	-0.835954	4.50128	0.00288024	2.81695	-0.547912	-0.0189895	-1.04125	1.59542	0.450162	1.0454	-0.0527743	1.09348	-0.0781464	0.155224
418.5	1.5553	0.976289	-0.931	4.59914	0.00526785	2.83991	-0.735023	0.038614	-0.813232	1.64304	0.40163	1.01864	-0.108762	1.02906	0.0857254	0.106422
419	1.67342	0.919041	-1.03026	4.68583	-0.000742191	2.86531	-0.894204	0.0925884	-0.58247	1.7028	0.350117	0.98938	-0.185239	0.988905	0.250226	0.0426387
419.5	1.78898	0.874395	-1.13594	4.75438	-0.0152418	2.89082	-1.02018	0.142037	-0.359781	1.7699	0.297408	0.955957	-0.278694	0.973179	0.414197	-0.0304203
420	1.9006	0.84611	-1.2468	4.79926	-0.0379389	2.9156	-1.1085	0.186235	-0.152612	1.83729	0.244603	0.917325	-0.382582	0.978648	0.576254	-0.10836
420.5	2.00701	0.835774	-1.35761	4.81804	-0.0679845	2.93961	-1.15665	0.224586	0.0357675	1.89761	0.192148	0.87437	-0.488639	0.999227	0.734976	-0.187794
421	2.10605	0.843257	-1.46228	4.81163	-0.10368	2.96233	-1.16496	0.256079	0.2043	1.94507	0.139832	0.830051	-0.589372	1.02763	0.889789	-0.264857
421.5	2.19449	0.867929	-1.55635	4.7817	-0.142592	2.98194	-1.13643	0.278972	0.349603	1.97607	0.0868408	0.788148	-0.680298	1.05754	1.04099	-0.334133
422	2.26901	0.908538	-1.63834	4.72853	-0.181897	2.99604	-1.07602	0.291189	0.462996	1.98793	0.0318142	0.751985	-0.7599	1.08442	1.1886	-0.388582
422.5	2.32749	0.962286	-1.7112	4.65245	-0.21887	3.00364	-0.988721	0.291285	0.531809	1.97785	-0.0269711	0.723713	-0.827542	1.10445	1.33205	-0.420346
423	2.37013	1.02489	-1.78147	4.55605	-0.251415	3.00612	-0.878013	0.279266	0.543963	1.94381	-0.0906622	0.703693	-0.881884	1.11404	1.47066	-0.422394
423.5	2.39971	1.09186	-1.85509	4.44457	-0.278093	3.00661	-0.746491	0.256623	0.492462	1.8861	-0.158845	0.690099	-0.921227	1.11087	1.60319	-0.390739
424	2.42055	1.16016	-1.93319	4.32483	-0.297429	3.00909	-0.597576	0.225712	0.376985	1.80739	-0.229425	0.679748	-0.94484	1.09452	1.72731	-0.325683
424.5	2.43646	1.22902	-2.01205	4.20427	-0.307723	3.0172	-0.435634	0.18901	0.202714	1.7121	-0.299115	0.669651	-0.954059	1.06586	1.84011	-0.23082
425	2.4493	1.29892	-2.0862	4.09014	-0.308146	3.03342	-0.264518	0.148673	-0.0216418	1.6058	-0.364297	0.65747	-0.9525	1.02628	1.93841	-0.111543
425.5	2.45919	1.36997	-2.15161	3.98813	-0.300032	3.05916	-0.0865957	0.106779	-0.285564	1.49471	-0.422171	0.64096	-0.944886	0.976978	2.0199	0.0251276
426	2.46557	1.44128	-2.20711	3.90062	-0.287186	3.09448	0.0968954	0.0660814	-0.578168	1.38506	-0.47151	0.617683	-0.93535	0.918389	2.08435	0.170838
426.5	2.4679	1.51113	-2.25398	3.82652	-0.27489	3.1369	0.285074	0.0302507	-0.888358	1.28237	-0.512309	0.585526	-0.926878	0.8508	2.13333	0.317442
427	2.46603	1.57743	-2.29505	3.76323	-0.268472	3.18154	0.47646	0.0030709	-1.20301	1.19068	-0.544967	0.544099	-0.921557	0.776225	2.16949	0.458142
427.5	2.46037	1.63812	-2.3342	3.70805	-0.272452	3.22358	0.66801	-0.0126584	-1.5053	1.11211	-0.570439	0.496143	-0.920436	0.698966	2.19673	0.58715
428	2.45195	1.69127	-2.3749	3.658	-0.289799	3.26013	0.854794	-0.0156357	-1.7758	1.04734	-0.590787	0.447157	-0.923148	0.623871	2.21942	0.698968
428.5	2.44252	1.73505	-2.41723	3.61047	-0.321095	3.28996	1.03034	-0.00576106	-1.99632	0.997113	-0.6086	0.402977	-0.928005	0.554703	2.24091	0.78916
429	2.43412	1.76789	-2.4559	3.56488	-0.364236	3.31194	1.18774	0.016685	-2.15528	0.963239	-0.625595	0.367449	-0.932958	0.493812	2.26242	0.85655
429.5	2.42798	1.78834	-2.48241	3.52327	-0.414965	3.32404	1.32132	0.0514588	-2.25149	0.948041	-0.641337	0.341886	-0.936613	0.442331	2.28291	0.903895
430	2.42347	1.79545	-2.48984	3.4889	-0.468176	3.32432	1.42861	0.0977798	-2.29403	0.952955	-0.652713	0.325703	-0.938001	0.400646	2.29943	0.935976
430.5	2.41828	1.7897	-2.47565	3.46423	-0.51895	3.31205	1.51154	0.153841	-2.29845	0.977572	-0.654768	0.317143	-0.935947	0.368809	2.30765	0.958022
431	2.40976	1.77348	-2.44146	3.45026	-0.562402	3.28733	1.57547	0.217162	-2.28172	1.01956	-0.642671	0.313888	-0.929518	0.345965	2.30214	0.975548
431.5	2.39679	1.75063	-2.39187	3.44765	-0.593383	3.24976	1.62653	0.284746	-2.25816	1.07568	-0.61334	0.313343	-0.918535	0.329315	2.2776	0.993373
432	2.38105	1.72507	-2.33376	3.45745	-0.607225	3.19811	1.66985	0.352824	-2.23688	1.1435	-0.565878	0.312739	-0.903001	0.314531	2.23002	1.01354
432.5	2.36637	1.69892	-2.27481	3.48015	-0.600973	3.13197	1.70869	0.417228	-2.22127	1.22203	-0.501855	0.309826	-0.882465	0.297354	2.1567	1.03435
433	2.35691	1.6718	-2.22084	3.51449	-0.574074	3.05413	1.74327	0.474709	-2.21029	1.3105	-0.426265	0.303901	-0.85626	0.274836	2.05622	1.05117
433.5	2.35578	1.64137	-2.17394	3.55727	-0.528301	2.97085	1.77125	0.524398	-2.20058	1.40706	-0.347578	0.296029	-0.824337	0.246019	1.92973	1.05812
434	2.36499	1.60449	-2.13428	3.60353	-0.467516	2.88989	1.79023	0.568154	-2.18764	1.5089	-0.275745	0.288433	-0.788117	0.212351	1.78212	1.04986
434.5	2.38566	1.55867	-2.10402	3.64755	-0.397194	2.81855	1.79926	0.609516	-2.16584	1.61284	-0.219462	0.283812	-0.750926	0.177773	1.62224	1.02287
435	2.41811	1.50294	-2.0881	3.68486	-0.322969	2.76257	1.79885	0.652227	-2.12761	1.71558	-0.184144	0.284615	-0.717362	0.148023	1.46176	0.976205
435.5	2.4622	1.43811	-2.09038	3.71391	-0.248906	2.72538	1.79063	0.699018	-2.06321	1.8139	-0.170891	0.292394	-0.691766	0.128982	1.31239	0.91182
436	2.51778	1.36678	-2.10994	3.73578	-0.177099	2.70784	1.77609	0.750597	-1.96274	1.90535	-0.176297	0.308277	-0.676904	0.12496	1.18298	0.834109
436.5	2.58454	1.29286	-2.14074	3.75224	-0.108365	2.70904	1.75509	0.805326	-1.81981	1.98843	-0.193383	0.334005	-0.673403	0.137649	1.07849	0.748623
437	2.66129	1.22023	-2.17361	3.76375	-0.0427726	2.7274	1.72609	0.86008	-1.63331	2.06161	-0.213942	0.371722	-0.67968	0.165622	0.999946	0.661001
437.5	2.74598	1.15133	-2.19895	3.76878	0.0203307	2.76101	1.68758	0.911638	-1.40613	2.1224	-0.231031	0.422452	-0.692664	0.204632	0.943977	0.576839
438	2.83618	1.08763	-2.20936	3.76464	0.082476	2.80753	1.63931	0.95759	-1.14347	2.1686	-0.239919	0.484596	-0.709124	0.249126	0.903236	0.502031
438.5	2.92933	1.03139	-2.20169	3.74888	0.146152	2.86394	1.58241	0.996382	-0.852286	2.19988	-0.237646	0.553596	-0.726308	0.29414	0.868418	0.442573
439	3.0221	0.986629	-2.17732	3.7203	0.214376	2.92657	1.51912	1.02677	-0.541344	2.2172	-0.222846	0.623137	-0.742006	0.336112	0.830346	0.403242
439.5	3.11001	0.95808	-2.14035	3.67911	0.289616	2.9919	1.45338	1.04756	-0.220066	2.22131	-0.196682	0.686963	-0.754855	0.37235	0.781121	0.386366
440	3.18829	0.948812	-2.0951	3.62655	0.372943	3.05717	1.3909	1.05815	0.104487	2.21306	-0.163619	0.740317	-0.764138	0.400321	0.715214	0.391891
440.5	3.25366	0.958886	-2.04418	3.56413	0.46396	3.11991	1.33786	1.05928	0.428399	2.19463	-0.130297	0.781062	-0.769041	0.417673	0.631011	0.417583
441	3.30504	0.985919	-1.9881	3.49365	0.560745	3.17668	1.29989	1.05323	0.747576	2.16897	-0.103239	0.810017	-0.768929	0.422998	0.531376	0.458725
441.5	3.34307	1.02646	-1.92669	3.41809	0.659622	3.22266	1.28205	1.04347	1.05508	2.13803	-0.0873065	0.82948	-0.764609	0.416858	0.42206	0.508589
442	3.36951	1.07642	-1.86053	3.34138	0.755553	3.25269	1.2883	1.0333	1.3418	2.10264	-0.085257	0.841118	-0.758949	0.401577	0.309816	0.560053
442.5	3.38679	1.13043	-1.79119	3.26694	0.843116	3.26305	1.32026	1.02489	1.5982	2.06403	-0.0976221	0.845127	-0.755986	0.379267	0.201444	0.607061
443	3.39738	1.1818	-1.71979	3.19664	0.917488	3.25293	1.37667	1.02002	1.81619	2.02502	-0.122202	0.840174	-0.759396	0.350733	0.102453	0.645493
443.5	3.40391	1.22418	-1.64545	3.13058	0.974914	3.22505	1.45366	1.02053	1.99075	1.98979	-0.153684	0.823713	-0.771714	0.316155	0.0157623	0.673709
444	3.40977	1.25388	-1.56539	3.06681	1.01273	3.1856	1.54521	1.02729	2.12094	1.96228	-0.18497	0.793306	-0.794287	0.275005	-0.0579311	0.692008
444.5	3.41897	1.2702	-1.4769	3.00169	1.02965	3.14336	1.64342	1.03925	2.21023	1.94464	-0.210183	0.747903	-0.827161	0.224922	-0.119427	0.700744
445	3.43505	1.27425	-1.38011	2.93122	1.02596	3.10752	1.73849	1.05385	2.26556	1.93648	-0.227224	0.688162	-0.868994	0.162123	-0.171027	0.698956
445.5	3.45993	1.26806	-1.27908	2.8521	1.00306	3.08486	1.81938	1.06826	2.29501	1.93492	-0.237976	0.61647	-0.917079	0.0838869	-0.215676	0.68517
446	3.49364	1.25446	-1.18078	2.76198	0.962976	3.07821	1.8759	1.08076	2.30535	1.9357	-0.246436	0.536866	-0.967312	-0.0092005	-0.255473	0.659184
446.5	3.53442	1.23693	-1.09295	2.65981	0.908615	3.08656	1.90092	1.09164	2.30154	1.93495	-0.256597	0.45487	-1.01472	-0.112817	-0.291405	0.622812
447	3.57911	1.21954	-1.02201	2.54621	0.843862	3.10664	1.89155	1.10312	2.28873	1.93077	-0.27116	0.377198	-1.0547	-0.2199	-0.323656	0.579314
447.5	3.62395	1.20728	-0.971637	2.42333	0.773824	3.1351	1.84929	1.11792	2.27508	1.92355	-0.291208	0.310911	-1.08404	-0.322606	-0.351637	0.532053
448	3.66571	1.20587	-0.942369	2.29408	0.705069	3.16979	1.77858	1.13757	2.27245	1.91522	-0.317161	0.262265	-1.10145	-0.414557	-0.374537	0.483497
448.5	3.70267	1.21956	-0.931896	2.1613	0.645429	3.20919	1.68432	1.16189	2.29338	1.90835	-0.350357	0.236043	-1.10773	-0.492286	-0.392337	0.435688
449	3.7346	1.24856	-0.935798	2.02757	0.603113	3.25137	1.57051	1.18992	2.34648	1.90496	-0.393599	0.235301	-1.10545	-0.555798	-0.406215	0.391051
449.5	3.76205	1.28876	-0.948676	1.8956	0.58492	3.29398	1.44089	1.22098	2.43256	1.90496	-0.450437	0.261014	-1.09837	-0.608574	-0.417526	0.351976
450	3.78521	1.33381	-0.964613	1.76792	0.593839	3.33462	1.30003	1.25471	2.5436	1.90603	-0.523891	0.311775	-1.09079	-0.656457	-0.426105	0.319708
450.5	3.80252	1.37723	-0.977397	1.64616	0.627869	3.3709	1.15318	1.29014	2.66679	1.90502	-0.615041	0.383945	-1.08653	-0.705443	-0.43028	0.293925
451	3.81022	1.41307	-0.981871	1.53161	0.681255	3.40049	1.0052	1.32488	2.79015	1.89871	-0.72263	0.472	-1.08799	-0.760287	-0.428777	0.273003
451.5	3.80391	1.43687	-0.975032	1.42618	0.746685	3.42158	0.86029	1.35524	2.90463	1.88397	-0.844054	0.569279	-1.0961	-0.824499	-0.421484	0.254051
452	3.78081	1.44669	-0.955751	1.33233	0.816643	3.43319	0.722143	1.37712	3.00363	1.8581	-0.975997	0.669608	-1.11117	-0.900075	-0.408213	0.232689
452.5	3.74039	1.44288	-0.924907	1.25202	0.883949	3.43527	0.593376	1.38769	3.08249	1.81927	-1.11364	0.768919	-1.13328	-0.986661	-0.387949	0.203746
453	3.68417	1.42708	-0.886483	1.18612	0.942533	3.42874	0.474269	1.3861	3.13757	1.76679	-1.25009	0.865491	-1.1617	-1.08137	-0.359475	0.163041
453.5	3.61529	1.40189	-0.848005	1.13518	0.988679	3.41558	0.362716	1.37261	3.16627	1.7012	-1.37754	0.958982	-1.19394	-1.17934	-0.322431	0.109013
454	3.53721	1.37027	-0.819125	1.10002	1.02162	3.3984	0.255959	1.34814	3.16837	1.62355	-1.48903	1.0494	-1.22665	-1.27464	-0.27812	0.0433787
454.5	3.45271	1.33395	-0.808899	1.08085	1.04252	3.37939	0.152473	1.31443	3.14629	1.535	-1.57943	1.1365	-1.25762	-1.36152	-0.228517	-0.0291474
455	3.36449	1.2928	-0.823462	1.07722	1.05302	3.35965	0.0527284	1.27404	3.10409	1.43739	-1.64606	1.2194	-1.28658	-1.43493	-0.173997	-0.101872
455.5	3.27629	1.2467	-0.864678	1.08868	1.05492	3.33991	-0.0407781	1.22955	3.0474	1.33415	-1.68908	1.29618	-1.31481	-1.49004	-0.113209	-0.167988
456	3.19297	1.19744	-0.929559	1.11388	1.05024	3.32175	-0.123721	1.18291	2.98379	1.23044	-1.71088	1.36467	-1.3448	-1.52209	-0.0450322	-0.222767
456.5	3.11972	1.14869	-1.01086	1.14909	1.04074	3.30813	-0.190672	1.13571	2.92163	1.13286	-1.71507	1.42424	-1.38004	-1.5279	0.0304437	-0.264799
457	3.06089	1.10451	-1.0987	1.1879	1.02708	3.30282	-0.236064	1.08955	2.86721	1.04886	-1.70584	1.47621	-1.42354	-1.50801	0.111807	-0.296107
457.5	3.01872	1.06845	-1.18207	1.22171	1.00892	3.30895	-0.254535	1.04545	2.82198	0.985491	-1.68726	1.52224	-1.47558	-1.46796	0.195947	-0.321249
458	2.99322	1.04337	-1.2503	1.2418	0.986245	3.3272	-0.241039	1.00274	2.78218	0.947892	-1.66211	1.5628	-1.5336	-1.41727	0.278673	-0.34565
458.5	2.98327	1.03188	-1.2956	1.24256	0.960059	3.35538	-0.191784	0.959466	2.74075	0.938758	-1.63178	1.59727	-1.59436	-1.36701	0.356532	-0.3742
459	2.98723	1.03604	-1.31532	1.22314	0.931763	3.38927	-0.105385	0.914624	2.68994	0.958816	-1.59777	1.62536	-1.65532	-1.32691	0.427726	-0.410325
459.5	3.00224	1.05651	-1.31061	1.18644	0.90263	3.42377	0.016721	0.869515	2.62532	1.00742	-1.56325	1.64811	-1.71436	-1.30301	0.491152	-0.455284
460	3.02381	1.09157	-1.28291	1.1375	0.874006	3.45409	0.169725	0.826655	2.54972	1.0825	-1.53307	1.66757	-1.76956	-1.29655	0.544986	-0.507892
460.5	3.04678	1.13729	-1.23307	1.08146	0.847407	3.4768	0.344961	0.788316	2.47251	1.1799	-1.51205	1.6863	-1.81998	-1.30518	0.586982	-0.564636
461	3.06648	1.18886	-1.16301	1.02098	0.824141	3.49002	0.531411	0.75621	2.40417	1.29276	-1.50335	1.70698	-1.86574	-1.32456	0.616088	-0.620357
461.5	3.07848	1.24196	-1.07621	0.955449	0.804992	3.49252	0.718503	0.731537	2.35115	1.41191	-1.50752	1.7322	-1.90701	-1.34913	0.633098	-0.66943
462	3.07865	1.29294	-0.976476	0.883476	0.790423	3.48315	0.898287	0.715396	2.31342	1.52828	-1.52239	1.76413	-1.94265	-1.37286	0.640331	-0.706664
462.5	3.06428	1.3385	-0.868212	0.805385	0.780929	3.46109	1.06738	0.709079	2.28495	1.63566	-1.54348	1.80364	-1.96984	-1.39032	0.641203	-0.727961
463	3.0352	1.37612	-0.757781	0.723565	0.776965	3.42632	1.22729	0.713202	2.25724	1.73122	-1.56463	1.84966	-1.98542	-1.39734	0.638939	-0.731325
463.5	2.99351	1.40509	-0.652333	0.641551	0.77867	3.37958	1.38107	0.7263	2.22326	1.81381	-1.57906	1.90012	-1.98779	-1.39118	0.63504	-0.718097
464	2.94273	1.42674	-0.556041	0.562879	0.786241	3.32195	1.52944	0.744452	2.17899	1.88209	-1.58156	1.95356	-1.97766	-1.37072	0.629585	-0.693382
464.5	2.88672	1.44371	-0.468043	0.490161	0.800773	3.25537	1.6702	0.762518	2.12309	1.93379	-1.57122	2.00972	-1.95807	-1.33664	0.622114	-0.664592
465	2.8287	1.45899	-0.385137	0.424936	0.823801	3.18364	1.80008	0.775951	2.05642	1.96628	-1.5522	2.06899	-1.93379	-1.29156	0.611113	-0.638734
465.5	2.77054	1.47509	-0.306174	0.368158	0.855344	3.11235	1.91759	0.781674	1.98105	1.97775	-1.53147	2.13247	-1.91016	-1.23946	0.594406	-0.620384
466	2.7128	1.4937	-0.232733	0.320662	0.893138	3.04801	2.02516	0.777761	1.8984	1.96832	-1.51566	2.20206	-1.89155	-1.18495	0.571226	-0.611172
466.5	2.6557	1.5153	-0.166927	0.282902	0.934203	2.99655	2.12824	0.762603	1.80872	1.94107	-1.50951	2.27887	-1.88066	-1.13294	0.542962	-0.60999
467	2.59995	1.53885	-0.110943	0.254501	0.976144	2.96188	2.23186	0.734489	1.71386	1.90209	-1.5157	2.36166	-1.87861	-1.08821	0.512841	-0.613801
467.5	2.54691	1.56202	-0.0678788	0.23472	1.01659	2.94551	2.33828	0.691969	1.62071	1.85844	-1.53513	2.44767	-1.88558	-1.05488	0.486193	-0.619241
468	2.49784	1.58235	-0.0403202	0.223369	1.05247	2.94718	2.44677	0.634455	1.54193	1.81541	-1.56762	2.5348	-1.9014	-1.03569	0.469048	-0.624318
468.5	2.45299	1.5975	-0.0267127	0.22077	1.08065	2.9655	2.5548	0.562779	1.49231	1.77614	-1.61222	2.6224	-1.92537	-1.03122	0.46484	-0.629012
469	2.41187	1.60478	-0.0197163	0.226701	1.09932	2.99812	2.65931	0.479821	1.48257	1.74328	-1.66678	2.71044	-1.95491	-1.03949	0.473132	-0.634428
469.5	2.37466	1.60131	-0.00932708	0.239277	1.10869	3.04138	2.75803	0.390447	1.51434	1.72041	-1.72815	2.79849	-1.98498	-1.05651	0.491327	-0.641577
470	2.34269	1.58485	0.0123285	0.254611	1.11025	3.08937	2.8502	0.300105	1.57853	1.71277	-1.79282	2.88502	-2.00953	-1.07743	0.516791	-0.65046
470.5	2.31774	1.55436	0.0489711	0.267659	1.1059	3.13426	2.9362	0.21339	1.65896	1.72664	-1.85699	2.96715	-2.02328	-1.09807	0.547913	-0.65961
471	2.30064	1.51006	0.100526	0.273902	1.09817	3.16816	3.01568	0.133928	1.73922	1.76693	-1.9167	3.04145	-2.02207	-1.11597	0.583877	-0.666841
471.5	2.29014	1.45381	0.163922	0.270844	1.09092	3.18424	3.08626	0.0644986	1.80784	1.83501	-1.96863	3.10551	-2.00326	-1.13073	0.623376	-0.670945
472	2.28334	1.38882	0.234423	0.258742	1.08862	3.17716	3.14411	0.00627341	1.85973	1.92883	-2.01058	3.15895	-1.96679	-1.14356	0.663604	-0.672579
472.5	2.27742	1.3185	0.306852	0.240636	1.09517	3.14444	3.18528	-0.0416308	1.89539	2.04395	-2.04096	3.20323	-1.91534	-1.15653	0.700617	-0.673383
473	2.27088	1.24584	0.375765	0.221502	1.11346	3.08786	3.20542	-0.0811177	1.9182	2.17413	-2.05812	3.24104	-1.8529	-1.17153	0.730572	-0.674736
473.5	2.2635	1.1736	0.435471	0.206823	1.14517	3.01315	3.19953	-0.113562	1.93088	2.31215	-2.06035	3.2755	-1.78311	-1.18914	0.750751	-0.677738
474	2.25525	1.10388	0.480275	0.201383	1.19043	2.92847	3.1631	-0.139112	1.93439	2.45041	-2.04674	3.30899	-1.7085	-1.20827	0.760194	-0.683702
474.5	2.24519	1.03692	0.504451	0.208684	1.24788	2.84302	3.09484	-0.156861	1.92965	2.58024	-2.01797	3.34265	-1.63044	-1.22714	0.760633	-0.693923
475	2.23168	0.971041	0.502865	0.230872	1.31558	2.76542	2.99934	-0.16568	1.91933	2.69129	-1.97568	3.37698	-1.54956	-1.24474	0.756603	-0.709437
475.5	2.21379	0.904607	0.472785	0.268195	1.39267	2.7022	2.88662	-0.165342	1.90744	2.77337	-1.92137	3.41183	-1.46658	-1.26077	0.752991	-0.731927
476	2.19201	0.838018	0.415213	0.317767	1.47969	2.65705	2.76866	-0.156749	1.89816	2.82008	-1.85616	3.44612	-1.38294	-1.27433	0.752642	-0.764666
476.5	2.16787	0.773623	0.334806	0.373371	1.57672	2.63055	2.6558	-0.141628	1.89509	2.83122	-1.78169	3.47859	-1.30063	-1.28407	0.757429	-0.81144
477	2.14305	0.714166	0.239057	0.426789	1.68156	2.62035	2.55514	-0.123123	1.89976	2.81238	-1.70148	3.5088	-1.22078	-1.28993	0.770381	-0.873958
477.5	2.11909	0.661647	0.137091	0.469377	1.79008	2.62216	2.47065	-0.10622	1.90988	2.77356	-1.6216	3.53696	-1.14273	-1.29362	0.795297	-0.950268
478	2.09762	0.617133	0.037945	0.493629	1.89776	2.63126	2.40382	-0.0965	1.91899	2.72707	-1.54947	3.56355	-1.06428	-1.29719	0.834887	-1.03516
478.5	2.08112	0.581203	-0.0515289	0.494674	2.0008	2.6432	2.35411	-0.0982601	1.91877	2.68402	-1.49182	3.58941	-0.983142	-1.30209	0.889423	-1.12179
479	2.07297	0.554483	-0.127791	0.470919	2.09621	2.65404	2.31837	-0.113544	1.90288	2.65165	-1.45357	3.61572	-0.89831	-1.30908	0.955879	-1.20351
479.5	2.07583	0.53773	-0.189419	0.423724	2.18123	2.66052	2.29047	-0.142268	1.87056	2.63302	-1.43791	3.64395	-0.810758	-1.31819	1.02774	-1.275
480	2.08964	0.531729	-0.235287	0.356782	2.25262	2.66053	2.26202	-0.18287	1.82726	2.62778	-1.4464	3.67627	-0.722992	-1.32895	1.09594	-1.33291
480.5	2.11125	0.53741	-0.264471	0.275287	2.30661	2.65308	2.22386	-0.232791	1.78063	2.63284	-1.47829	3.71614	-0.637973	-1.34067	1.15087	-1.37647
481	2.13535	0.55543	-0.276776	0.184938	2.34008	2.63791	2.16775	-0.288513	1.73527	2.64422	-1.53033	3.7679	-0.558024	-1.35233	1.18446	-1.40745
481.5	2.15562	0.584916	-0.272546	0.0917422	2.35132	2.61481	2.08808	-0.345785	1.69068	2.65993	-1.59724	3.83497	-0.48416	-1.36263	1.19172	-1.42881
482	2.16629	0.622659	-0.252899	0.00268779	2.3402	2.58271	1.98292	-0.400681	1.64242	2.68164	-1.67276	3.91775	-0.415971	-1.37087	1.17157	-1.44284
482.5	2.16406	0.663986	-0.220761	-0.0741461	2.30838	2.53958	1.8544	-0.45093	1.58432	2.71315	-1.75093	4.01248	-0.35218	-1.3777	1.12678	-1.45001
483	2.14917	0.704369	-0.181054	-0.130807	2.25916	2.4838	1.70827	-0.496439	1.51082	2.75706	-1.82675	4.11128	-0.291812	-1.38456	1.06271	-1.44948
483.5	2.12509	0.740342	-0.139093	-0.161615	2.19646	2.41565	1.55218	-0.539124	1.41868	2.81243	-1.89541	4.20379	-0.234679	-1.39249	0.985588	-1.44021
484	2.0974	0.769771	-0.0986474	-0.165215	2.12412	2.33791	1.39289	-0.582171	1.30694	2.87476	-1.95157	4.2799	-0.180313	-1.40153	0.901553	-1.42182
484.5	2.07166	0.791854	-0.0615702	-0.145085	2.04544	2.25524	1.23405	-0.628744	1.1762	2.93762	-1.99118	4.33214	-0.126849	-1.41104	0.81611	-1.39597
485	2.05102	0.806448	-0.0291898	-0.107891	1.96277	2.17312	1.07595	-0.681441	1.0287	2.99484	-2.01377	4.35693	-0.0714983	-1.42031	0.732655	-1.36679
485.5	2.03577	0.813326	-0.00372615	-0.0607942	1.87754	2.09676	0.917537	-0.742515	0.868263	3.04158	-2.0223	4.35494	-0.0115503	-1.42846	0.651235	-1.33883
486	2.02496	0.812719	0.0115896	-0.00964937	1.79082	2.02986	0.758614	-0.812856	0.699082	3.07425	-2.02095	4.33055	0.0553683	-1.43388	0.568994	-1.31455
486.5	2.01754	0.806549	0.0134367	0.0410551	1.70409	1.9741	0.60082	-0.890386	0.524927	3.09024	-2.01384	4.29084	0.130698	-1.4342	0.481089	-1.29395
487	2.01258	0.79859	3.17815e-05	0.0874993	1.61978	1.92973	0.447931	-0.970441	0.350666	3.08792	-2.00493	4.24461	0.213867	-1.42659	0.381765	-1.27568
487.5	2.00935	0.793211	-0.0276938	0.125863	1.54062	1.89613	0.305386	-1.04775	0.18418	3.06655	-1.99817	4.20115	0.302541	-1.40879	0.265953	-1.25845
488	2.00781	0.793631	-0.0664733	0.151838	1.46833	1.87164	0.179331	-1.11777	0.0354714	3.0266	-1.99709	4.16873	0.393717	-1.3806	0.130473	-1.24171
488.5	2.00831	0.800762	-0.111358	0.16148	1.40318	1.85324	0.0758003	-1.17746	-0.0868133	2.97023	-2.00398	4.15362	0.484058	-1.34385	-0.0248941	-1.22524
489	2.01094	0.813236	-0.155977	0.153266	1.34491	1.83696	-0.000800009	-1.22588	-0.178367	2.90145	-2.0191	4.15971	0.569836	-1.3012	-0.196534	-1.20804
489.5	2.01516	0.828202	-0.193661	0.128446	1.29332	1.81913	-0.0502008	-1.2638	-0.240769	2.82533	-2.04032	4.18733	0.646998	-1.25544	-0.378193	-1.18787
490	2.02022	0.842628	-0.219204	0.0889545	1.24816	1.79706	-0.0770994	-1.29236	-0.282044	2.74677	-2.06358	4.23192	0.711649	-1.20965	-0.564008	-1.16215
490.5	2.02549	0.854828	-0.229831	0.0360247	1.2084	1.76907	-0.0888957	-1.3128	-0.314831	2.66942	-2.08444	4.28465	0.761428	-1.16617	-0.750441	-1.12939
491	2.02967	0.865187	-0.22526	-0.0288727	1.17155	1.73442	-0.0927745	-1.32739	-0.351558	2.5949	-2.09968	4.3351	0.796777	-1.12577	-0.935657	-1.09014
491.5	2.03088	0.875953	-0.207122	-0.102587	1.13412	1.69332	-0.0943763	-1.33995	-0.399749	2.5226	-2.10742	4.374	0.820685	-1.08821	-1.11777	-1.04663
492	2.02798	0.890379	-0.178119	-0.180602	1.09247	1.64668	-0.0979236	-1.35451	-0.460422	2.45025	-2.10614	4.39545	0.836962	-1.05292	-1.29429	-1.00216
492.5	2.02135	0.911073	-0.141717	-0.258926	1.04372	1.59532	-0.106806	-1.37362	-0.529328	2.3749	-2.09417	4.39809	0.848422	-1.01835	-1.46294	-0.960171
493	2.0122	0.93835	-0.102294	-0.335313	0.986474	1.53973	-0.123848	-1.39822	-0.599936	2.29391	-2.0699	4.38492	0.856646	-0.981384	-1.62204	-0.922965
493.5	2.00134	0.969669	-0.0649695	-0.408795	0.921147	1.48133	-0.150745	-1.42841	-0.666457	2.20583	-2.03279	4.36152	0.863021	-0.938699	-1.77066	-0.890933
494	1.98845	1.00038	-0.0353907	-0.478809	0.849723	1.42354	-0.18685	-1.46371	-0.724907	2.11112	-1.98372	4.33363	0.869086	-0.888708	-1.90971	-0.863297
494.5	1.97302	1.02537	-0.019752	-0.544627	0.775037	1.37135	-0.228476	-1.50304	-0.77239	2.01204	-1.92486	4.30569	0.876048	-0.832285	-2.04189	-0.83916
495	1.95531	1.04088	-0.0235119	-0.604623	0.699997	1.32973	-0.269583	-1.54468	-0.805652	1.91212	-1.86055	4.2808	0.885021	-0.772997	-2.16936	-0.81778
495.5	1.93588	1.04561	-0.048706	-0.656071	0.627435	1.30203	-0.303659	-1.5858	-0.819793	1.81525	-1.7983	4.26099	0.897872	-0.716534	-2.29162	-0.798696
496	1.91457	1.04051	-0.0927935	-0.696303	0.56038	1.28903	-0.325994	-1.62257	-0.807934	1.72516	-1.74671	4.24751	0.916635	-0.668282	-2.40615	-0.782343
496.5	1.89065	1.02773	-0.149958	-0.723856	0.502089	1.28939	-0.3348	-1.65136	-0.762449	1.64515	-1.71159	4.24154	0.941589	-0.631035	-2.51007	-0.770294
497	1.86364	1.00968	-0.212944	-0.738397	0.455993	1.30099	-0.330322	-1.67007	-0.678244	1.57796	-1.69391	4.24457	0.971098	-0.605194	-2.60067	-0.764526
497.5	1.83338	0.988599	-0.27423	-0.740305	0.425427	1.32156	-0.31309	-1.67891	-0.556503	1.52556	-1.69076	4.25804	1.00359	-0.589927	-2.67535	-0.766544
498	1.79928	0.966756	-0.327007	-0.730979	0.412359	1.34845	-0.282882	-1.68016	-0.405664	1.4887	-1.6974	4.28259	1.03835	-0.583329	-2.73219	-0.776921
498.5	1.76039	0.946778	-0.366693	-0.713341	0.415931	1.37854	-0.238882	-1.67715	-0.238551	1.46635	-1.7092	4.31751	1.07398	-0.582435	-2.77045	-0.79535
499	1.71655	0.930847	-0.392136	-0.691399	0.432323	1.40878	-0.180343	-1.673	-0.0676655	1.45574	-1.72267	4.36089	1.10675	-0.583752	-2.79054	-0.820867
[truncated: 1,002 more rows]
