# Supplementary material for: MEP Latencies Predict the Neuromodulatory Effect of cTBS Delivered to the Ipsilateral and Contralateral Sensorimotor Cortex
Source: PLoS One. 2015 Aug 11;10(8):e0133893. doi: 10.1371/journal.pone.0133893 (PMC4532482; doi:10.1371/journal.pone.0133893)
Supplement: S1 Dataset — MEP, SEP and TEP data were converted to .xls format from .mat format. (ZIP) [file pone.0133893.s001.zip › S1 Dataset_xlsx/TEP APPA CON T1.xlsx]

## Sheet: SEP
t [ms]	sub01	sub02	sub03	sub04	sub05	sub06	sub07	sub08	sub09	sub10	sub11	sub12	sub13	sub14	sub15	sub16
-500	0.948286	0.816914	-2.09073	1.86785	1.77387	-0.366568	1.52152	1.21589	1.44509	-0.0510343	0.853298	0.293869	0.00754084	-0.0575375	2.32872	2.25825
-499.5	1.00468	0.850245	-1.95177	1.85264	1.74067	-0.413718	1.57731	1.29061	1.43786	-0.0687807	0.744293	0.32875	0.0303116	-0.116031	2.36896	2.27771
-499	1.04794	0.880193	-1.8053	1.82702	1.70492	-0.45445	1.62647	1.34927	1.41358	-0.0846731	0.643076	0.341817	0.0442261	-0.183838	2.39454	2.29668
-498.5	1.07617	0.905981	-1.65767	1.79394	1.66771	-0.485611	1.66312	1.39406	1.3664	-0.0999445	0.553918	0.336274	0.0516422	-0.253723	2.40554	2.3076
-498	1.08932	0.927074	-1.50657	1.75804	1.62802	-0.506155	1.6872	1.4292	1.29325	-0.114445	0.480279	0.315792	0.0565172	-0.318331	2.40499	2.30169
-497.5	1.08974	0.943748	-1.34279	1.72475	1.58385	-0.516589	1.70314	1.45886	1.19465	-0.127625	0.424516	0.28327	0.0640387	-0.370663	2.39901	2.27307
-497	1.08202	0.95619	-1.15864	1.69854	1.53291	-0.517143	1.71681	1.48551	1.07402	-0.139987	0.388056	0.240998	0.0796265	-0.405055	2.39526	2.22225
-496.5	1.0715	0.96401	-0.956299	1.68174	1.47326	-0.505929	1.73193	1.5104	0.936499	-0.153169	0.371118	0.19154	0.107366	-0.417632	2.3998	2.15642
-496	1.06212	0.96649	-0.749226	1.67519	1.40459	-0.479434	1.74708	1.53502	0.787835	-0.168185	0.372843	0.138406	0.148692	-0.406097	2.41457	2.08538
-495.5	1.05537	0.962803	-0.556671	1.67877	1.3296	-0.435245	1.75579	1.56142	0.633394	-0.18349	0.391986	0.0862011	0.202444	-0.370085	2.43699	2.01616
-495	1.05034	0.952218	-0.396067	1.69116	1.25393	-0.374609	1.75049	1.59089	0.478102	-0.195015	0.427114	0.0398272	0.265936	-0.312103	2.46205	1.9505
-494.5	1.04442	0.93373	-0.2768	1.7097	1.18406	-0.302988	1.72665	1.62305	0.3276	-0.198247	0.476461	0.00311983	0.335828	-0.237756	2.4854	1.886
-494	1.03502	0.905334	-0.198186	1.73062	1.12414	-0.228423	1.68413	1.65627	0.189015	-0.190248	0.537862	-0.0218477	0.408321	-0.154312	2.50504	1.81878
-493.5	1.02154	0.864358	-0.151546	1.74966	1.07477	-0.158807	1.62678	1.68862	0.0696008	-0.169949	0.608716	-0.0348407	0.478993	-0.0685351	2.52045	1.74734
-493	1.00613	0.809043	-0.123109	1.7633	1.03421	-0.0999288	1.56102	1.71889	-0.0266112	-0.137086	0.686019	-0.0376258	0.543157	0.0143229	2.53104	1.6758
-492.5	0.99263	0.740047	-0.0962092	1.76928	0.99984	-0.0553548	1.49297	1.74707	-0.101335	-0.0915893	0.766135	-0.0337118	0.597385	0.0900664	2.53479	1.61365
-492	0.984536	0.660618	-0.0538573	1.76617	0.968829	-0.0272523	1.4259	1.77418	-0.161192	-0.0344456	0.844276	-0.0271685	0.641053	0.154748	2.52771	1.57131
-491.5	0.983977	0.575756	0.0168842	1.75352	0.93945	-0.0169023	1.35978	1.80157	-0.214796	0.0313017	0.914753	-0.0213186	0.676251	0.204946	2.5047	1.5543
-491	0.991933	0.491264	0.119389	1.73255	0.912743	-0.024442	1.2925	1.83059	-0.270167	0.100726	0.972444	-0.0182511	0.706483	0.239301	2.46082	1.56046
-490.5	1.00853	0.412694	0.244963	1.70626	0.892015	-0.0483321	1.22217	1.86202	-0.332636	0.16808	1.01414	-0.0189749	0.735384	0.259242	2.39183	1.58145
-490	1.03277	0.344249	0.37533	1.67858	0.880222	-0.0856407	1.14955	1.89483	-0.403289	0.228102	1.03846	-0.0236615	0.765488	0.267684	2.2948	1.60643
-489.5	1.06269	0.288588	0.487746	1.65368	0.877771	-0.132982	1.0785	1.92608	-0.47919	0.277175	1.04533	-0.032059	0.79747	0.267801	2.16872	1.62594
-489	1.09648	0.247147	0.560341	1.63605	0.882335	-0.187109	1.01366	1.95201	-0.555315	0.313765	1.03626	-0.0442306	0.83041	0.263759	2.01499	1.63474
-488.5	1.13304	0.21969	0.574945	1.63025	0.890171	-0.245236	0.956406	1.96871	-0.626254	0.338294	1.01472	-0.0612113	0.862415	0.261817	1.83728	1.6319
-488	1.17134	0.204079	0.516883	1.63945	0.897638	-0.305115	0.903087	1.97285	-0.686761	0.353042	0.985318	-0.084568	0.890998	0.269569	1.64063	1.61882
-487.5	1.21037	0.197737	0.376964	1.66429	0.90242	-0.364349	0.8471	1.96312	-0.731919	0.361542	0.952329	-0.114585	0.91302	0.293564	1.43022	1.59656
-487	1.25006	0.199138	0.158157	1.70337	0.904433	-0.419329	0.782269	1.94073	-0.757942	0.367228	0.919187	-0.149207	0.924669	0.337162	1.21105	1.56338
-486.5	1.2914	0.207363	-0.119403	1.75451	0.905672	-0.465048	0.70592	1.90822	-0.763096	0.372405	0.889573	-0.185355	0.922516	0.399761	0.988637	1.51408
-486	1.33536	0.221136	-0.421486	1.81557	0.908734	-0.496637	0.621608	1.86801	-0.74778	0.377988	0.867805	-0.220892	0.905144	0.477012	0.769805	1.44327
-485.5	1.38151	0.238706	-0.709337	1.885	0.915197	-0.511583	0.539318	1.82236	-0.714316	0.383477	0.857331	-0.255123	0.873654	0.561305	0.562698	1.35017
-485	1.4273	0.257718	-0.949347	1.96133	0.925109	-0.51022	0.471874	1.7741	-0.666732	0.38722	0.859145	-0.287905	0.830801	0.64306	0.376061	1.24091
-484.5	1.46874	0.275166	-1.11777	2.04127	0.938037	-0.494269	0.430242	1.72672	-0.609951	0.387248	0.871889	-0.318646	0.780284	0.713675	0.218556	1.12713
-484	1.50184	0.288139	-1.20122	2.11908	0.954767	-0.465827	0.42019	1.68407	-0.548836	0.381871	0.892852	-0.345875	0.726741	0.76844	0.0976004	1.02223
-483.5	1.52354	0.294886	-1.19635	2.18873	0.977635	-0.427561	0.4408	1.65024	-0.487635	0.369372	0.918531	-0.367293	0.675233	0.807053	0.0171536	0.93675
-483	1.53139	0.295603	-1.10854	2.24636	1.00854	-0.382894	0.485792	1.62847	-0.429493	0.347044	0.944924	-0.380426	0.629804	0.832295	-0.0236804	0.874703
-482.5	1.52228	0.292106	-0.949424	2.29078	1.0465	-0.335986	0.546861	1.61933	-0.376137	0.310847	0.968143	-0.383943	0.592309	0.848439	-0.0293328	0.833099
-482	1.49276	0.286457	-0.73525	2.32246	1.0873	-0.291761	0.616707	1.62029	-0.328274	0.256974	0.985325	-0.378618	0.562563	0.860047	-0.00521048	0.805041
-481.5	1.44154	0.280349	-0.486618	2.34266	1.12539	-0.255189	0.690987	1.62733	-0.286434	0.183964	0.995415	-0.366776	0.539555	0.87178	0.0435478	0.784073
-481	1.37074	0.2755	-0.228326	2.35327	1.15627	-0.23011	0.768366	1.63703	-0.251402	0.0931289	0.999272	-0.351106	0.522377	0.888569	0.111853	0.767297
-480.5	1.28446	0.27347	0.0122738	2.35673	1.17806	-0.218529	0.848041	1.64804	-0.224034	-0.0122148	0.99943	-0.334551	0.51034	0.914974	0.194239	0.755984
-480	1.18716	0.274475	0.209604	2.35597	1.19191	-0.219872	0.926829	1.6606	-0.204972	-0.127328	1.00021	-0.320489	0.503176	0.954135	0.285188	0.754036
-479.5	1.08335	0.276583	0.345861	2.35479	1.20093	-0.230629	0.998485	1.67443	-0.19424	-0.246161	1.00723	-0.311401	0.501524	1.00694	0.380175	0.765532
-479	0.977811	0.276798	0.415113	2.35723	1.2085	-0.245947	1.05607	1.6875	-0.19076	-0.361226	1.02547	-0.307055	0.506407	1.0713	0.476301	0.792583
-478.5	0.875901	0.27317	0.423519	2.36588	1.21702	-0.261992	1.09591	1.69723	-0.192794	-0.464022	1.05723	-0.304345	0.517498	1.14223	0.572151	0.834436
-478	0.783739	0.26583	0.38683	2.38076	1.2283	-0.276636	1.1198	1.7024	-0.199196	-0.546828	1.10114	-0.298857	0.532391	1.21368	0.667282	0.887608
-477.5	0.707928	0.256261	0.327063	2.39911	1.24421	-0.288429	1.13351	1.70351	-0.209685	-0.604839	1.15286	-0.287118	0.548081	1.28149	0.76128	0.946762
-477	0.654333	0.24591	0.268807	2.41638	1.26604	-0.295607	1.1434	1.70153	-0.223906	-0.637028	1.20687	-0.268064	0.562544	1.34488	0.853026	1.00709
-476.5	0.626502	0.235751	0.234387	2.42898	1.29351	-0.296176	1.15286	1.69634	-0.241176	-0.645857	1.25837	-0.242502	0.575025	1.40503	0.940596	1.0666
-476	0.624799	0.226457	0.238584	2.43661	1.32462	-0.288554	1.15963	1.68646	-0.261524	-0.636376	1.30449	-0.211613	0.586243	1.46305	1.02107	1.12471
-475.5	0.646892	0.218083	0.285493	2.44174	1.35582	-0.27188	1.15619	1.67024	-0.286535	-0.615099	1.34445	-0.175989	0.598853	1.51954	1.09101	1.1785
-475	0.688767	0.210147	0.368481	2.4473	1.38289	-0.24599	1.13387	1.64723	-0.318708	-0.58925	1.37917	-0.135312	0.616264	1.57443	1.14844	1.22151
-474.5	0.744629	0.202603	0.471872	2.45555	1.40235	-0.211394	1.08796	1.61883	-0.359588	-0.565586	1.41112	-0.0884737	0.639777	1.62675	1.19389	1.24617
-474	0.806107	0.196019	0.573706	2.46837	1.41182	-0.169224	1.02057	1.58792	-0.408473	-0.54811	1.44389	-0.0344648	0.667325	1.67506	1.22949	1.24755
-473.5	0.863081	0.19037	0.650013	2.48722	1.40928	-0.121086	0.940331	1.55789	-0.462952	-0.536884	1.48061	0.026316	0.695158	1.71781	1.25798	1.22599
-473	0.90658	0.184187	0.679934	2.51285	1.39301	-0.0690222	0.859277	1.53237	-0.520671	-0.529634	1.5222	0.0917064	0.719928	1.75324	1.28286	1.18714
-472.5	0.931365	0.175259	0.650127	2.54501	1.36269	-0.0154278	0.788705	1.51524	-0.581017	-0.523996	1.56657	0.158733	0.739447	1.78006	1.30821	1.13971
-472	0.936084	0.161972	0.557257	2.5828	1.31976	0.0373648	0.736845	1.50988	-0.645419	-0.518288	1.60915	0.22464	0.752885	1.79865	1.33727	1.09219
-471.5	0.921512	0.143944	0.407718	2.62589	1.26646	0.0874329	0.708268	1.51788	-0.716024	-0.511572	1.6448	0.287375	0.761081	1.81161	1.37151	1.05053
-471	0.88864	0.121996	0.215113	2.67615	1.20502	0.133187	0.704168	1.53829	-0.793699	-0.503964	1.66971	0.346007	0.766317	1.82291	1.41116	1.01764
-470.5	0.837735	0.0980417	-0.00273287	2.73761	1.13779	0.173288	0.723267	1.56755	-0.876488	-0.496741	1.68238	0.401132	0.771098	1.83586	1.45646	0.994124
-470	0.768562	0.07522	-0.226085	2.81395	1.0671	0.206855	0.762622	1.59997	-0.959836	-0.491826	1.68405	0.454872	0.776823	1.85131	1.50804	0.978973
-469.5	0.681175	0.0576884	-0.435645	2.90568	0.994605	0.2337	0.817835	1.62951	-1.03849	-0.491193	1.67873	0.51005	0.783273	1.86778	1.56571	0.970399
-469	0.576675	0.0492193	-0.616006	3.00931	0.921133	0.254516	0.883054	1.65205	-1.10819	-0.49723	1.6718	0.56841	0.788913	1.88318	1.62726	0.96713
-468.5	0.458108	0.0517992	-0.758532	3.11874	0.8473	0.271202	0.951223	1.66568	-1.16641	-0.513587	1.66813	0.629242	0.791716	1.89629	1.68925	0.969114
-468	0.33115	0.0657782	-0.861416	3.22683	0.773739	0.287204	1.01474	1.66963	-1.2123	-0.544452	1.67146	0.690403	0.78994	1.90704	1.74865	0.976228
-467.5	0.203649	0.0905935	-0.928906	3.32622	0.700903	0.30698	1.06632	1.66359	-1.24614	-0.591909	1.68437	0.750827	0.782658	1.91612	1.8033	0.986124
-467	0.0840474	0.125189	-0.971759	3.41029	0.62961	0.334316	1.09957	1.64789	-1.26879	-0.65382	1.70818	0.811701	0.770092	1.92403	1.85081	0.993422
-466.5	-0.0206725	0.168652	-1.00569	3.47549	0.561698	0.371369	1.10983	1.62351	-1.28098	-0.724392	1.74245	0.875276	0.753822	1.9302	1.88726	0.991129
-466	-0.106763	0.220516	-1.04612	3.5232	0.499505	0.419207	1.09684	1.59162	-1.28208	-0.796842	1.78412	0.942579	0.736734	1.93268	1.90756	0.974062
-465.5	-0.174419	0.280134	-1.10386	3.55884	0.445012	0.478088	1.06693	1.55343	-1.26959	-0.865524	1.82721	1.0121	0.722299	1.92886	1.90749	0.942374
-465	-0.22716	0.346083	-1.18495	3.58826	0.399636	0.546616	1.03154	1.51099	-1.23981	-0.926253	1.8644	1.08029	0.713744	1.9166	1.88543	0.902083
-464.5	-0.270007	0.416169	-1.29172	3.61462	0.364224	0.621063	1.00245	1.46784	-1.18938	-0.976347	1.89002	1.14281	0.714126	1.89454	1.84247	0.862159
-464	-0.307319	0.487552	-1.42151	3.63805	0.338742	0.695912	0.987316	1.42812	-1.11668	-1.01529	1.9019	1.196	0.726542	1.86183	1.78141	0.830479
-463.5	-0.341671	0.557153	-1.56437	3.65768	0.321965	0.765141	0.987459	1.39528	-1.02255	-1.04471	1.90155	1.23913	0.753326	1.81833	1.70487	0.810414
-463	-0.374645	0.622418	-1.70267	3.67329	0.311655	0.823705	0.999248	1.37168	-0.910197	-1.06754	1.89278	1.27561	0.794805	1.76513	1.61362	0.799151
-462.5	-0.408719	0.681749	-1.81439	3.68535	0.305313	0.869191	1.01827	1.3589	-0.784908	-1.08724	1.87976	1.31079	0.848453	1.70446	1.5071	0.78946
-462	-0.447824	0.7343	-1.87934	3.69362	0.301264	0.902517	1.04294	1.35766	-0.654273	-1.10697	1.8649	1.34836	0.908847	1.63866	1.38603	0.774396
-461.5	-0.495785	0.779342	-1.88513	3.6958	0.299222	0.926547	1.07532	1.36749	-0.527403	-1.12809	1.84806	1.38921	0.968676	1.56939	1.25315	0.751069
-461	-0.55445	0.815509	-1.82962	3.68781	0.299791	0.944039	1.11899	1.38674	-0.412509	-1.14944	1.8279	1.43307	1.02009	1.49792	1.11179	0.721241
-460.5	-0.622875	0.840666	-1.721	3.66545	0.3036	0.956546	1.17541	1.41331	-0.315379	-1.16863	1.80387	1.48019	1.05578	1.42634	0.965455	0.690059
-460	-0.697605	0.852844	-1.57648	3.62532	0.310613	0.963925	1.24207	1.44487	-0.239799	-1.18337	1.77707	1.53151	1.07032	1.35828	0.81913	0.66406
-459.5	-0.773841	0.85119	-1.41866	3.5646	0.319955	0.964209	1.3134	1.47837	-0.187843	-1.19139	1.74991	1.58771	1.06124	1.29833	0.679316	0.648183
-459	-0.847001	0.836181	-1.26963	3.48123	0.330729	0.954436	1.38309	1.5101	-0.159576	-1.19022	1.72548	1.64896	1.02951	1.25053	0.551785	0.642377
-458.5	-0.913717	0.809848	-1.14595	3.37473	0.343116	0.932303	1.44727	1.53722	-0.1531	-1.17794	1.70667	1.71543	0.979469	1.21695	0.439564	0.640445
-458	-0.971815	0.776036	-1.05651	3.24694	0.35831	0.897317	1.50614	1.55885	-0.164655	-1.15399	1.69556	1.78745	0.918	1.19726	0.342745	0.632727
-457.5	-1.01971	0.739502	-1.0026	3.10273	0.377091	0.85063	1.56263	1.57562	-0.188245	-1.11939	1.69317	1.86509	0.853128	1.18973	0.259403	0.611094
-457	-1.05609	0.70381	-0.978912	2.94931	0.3985	0.794416	1.62023	1.58855	-0.215631	-1.07595	1.69916	1.94751	0.792492	1.19295	0.187089	0.57321
-456.5	-1.0806	0.670353	-0.973754	2.79452	0.420277	0.731193	1.68087	1.59899	-0.238176	-1.02581	1.7106	2.03313	0.741922	1.20655	0.124285	0.523444
-456	-1.09484	0.639764	-0.970365	2.64567	0.440821	0.662904	1.74284	1.60913	-0.24982	-0.971746	1.72253	2.11999	0.704755	1.23061	0.0702659	0.469915
-455.5	-1.1024	0.613192	-0.952793	2.50891	0.460257	0.590699	1.80021	1.62162	-0.248263	-0.917012	1.73069	2.2062	0.682365	1.26451	0.0242571	0.4199
-455	-1.108	0.591578	-0.914309	2.38907	0.479495	0.515497	1.84461	1.63841	-0.23348	-0.864097	1.73301	2.2905	0.675061	1.30625	-0.0140115	0.37655
-454.5	-1.11659	0.574685	-0.861004	2.28971	0.49908	0.438441	1.86781	1.66009	-0.206019	-0.814166	1.72921	2.37299	0.682115	1.35271	-0.0435237	0.338332
-454	-1.13215	0.561044	-0.807819	2.2128	0.518816	0.361488	1.86415	1.68621	-0.166966	-0.767918	1.72042	2.45513	0.700795	1.40013	-0.062493	0.301367
-453.5	-1.1567	0.548239	-0.772321	2.15798	0.537176	0.28773	1.83162	1.7159	-0.11835	-0.726457	1.70908	2.53832	0.725765	1.44369	-0.0688609	0.263754
-453	-1.18967	0.533586	-0.771221	2.12333	0.551028	0.220235	1.77007	1.7483	-0.0629807	-0.691154	1.69838	2.62252	0.750088	1.47698	-0.0600034	0.22875
-452.5	-1.22828	0.515249	-0.817698	2.10683	0.556762	0.160485	1.67945	1.7823	-0.00465599	-0.663139	1.69188	2.70599	0.766943	1.49335	-0.0332243	0.203673
-452	-1.26884	0.492751	-0.916651	2.10596	0.5521	0.108252	1.56056	1.81611	0.0516181	-0.642944	1.69304	2.78567	0.770613	1.48837	0.0122788	0.195388
-451.5	-1.30781	0.466332	-1.06055	2.1164	0.537572	0.0625878	1.41731	1.84742	0.100445	-0.629837	1.70399	2.85828	0.757123	1.46146	0.0742374	0.20621
-451	-1.34212	0.436291	-1.22918	2.13317	0.517003	0.0227421	1.25816	1.87366	0.137189	-0.621223	1.72455	2.92109	0.725129	1.41603	0.148413	0.232643
-450.5	-1.36981	0.403546	-1.39405	2.15323	0.496084	-0.0114043	1.096	1.89283	0.158955	-0.613358	1.75299	2.9721	0.675789	1.35842	0.230203	0.266464
-450	-1.39119	0.37077	-1.5279	2.17585	0.480087	-0.0395768	0.946307	1.90416	0.1657	-0.603333	1.78757	3.01019	0.611073	1.29586	0.315461	0.297412
-449.5	-1.40871	0.342198	-1.61521	2.20012	0.472931	-0.0620976	0.82398	1.90803	0.161011	-0.590295	1.82723	3.0359	0.531902	1.23506	0.401208	0.3177
-449	-1.42482	0.321804	-1.65589	2.22295	0.477356	-0.0805056	0.739382	1.90472	0.151195	-0.574838	1.87097	3.05155	0.437627	1.18196	0.486124	0.32602
-448.5	-1.43986	0.311548	-1.66101	2.23918	0.495013	-0.096627	0.695009	1.893	0.142562	-0.558168	1.91708	3.06093	0.327286	1.14161	0.569948	0.327258
-448	-1.45216	0.310933	-1.64612	2.24313	0.526619	-0.111158	0.684609	1.87003	0.139364	-0.541867	1.96303	3.06986	0.201803	1.11713	0.652307	0.328027
-447.5	-1.45962	0.317584	-1.62625	2.23029	0.572153	-0.123266	0.695107	1.8331	0.143931	-0.527306	2.00571	3.0865	0.0653803	1.10854	0.732309	0.331771
-447	-1.46049	0.328366	-1.61253	2.19857	0.630877	-0.131157	0.71044	1.78183	0.157381	-0.515466	2.0428	3.1189	-0.0748718	1.11284	0.808975	0.336946
-446.5	-1.45318	0.34048	-1.60945	2.14844	0.701027	-0.133056	0.716775	1.71928	0.179696	-0.507879	2.07409	3.17145	-0.210689	1.12534	0.881998	0.339082
-446	-1.43628	0.351991	-1.61487	2.082	0.778908	-0.127908	0.707738	1.65078	0.209969	-0.507098	2.1012	3.24359	-0.334942	1.14113	0.951808	0.334545
-445.5	-1.40842	0.361759	-1.62346	2.00188	0.858641	-0.115634	0.686045	1.58174	0.247287	-0.515728	2.1258	3.33095	-0.443162	1.1557	1.01805	0.323081
-445	-1.36839	0.368907	-1.63032	1.91121	0.93355	-0.0975814	0.659776	1.51627	0.291514	-0.534739	2.14768	3.42746	-0.533414	1.16459	1.07818	0.307585
-444.5	-1.316	0.372312	-1.63272	1.81458	0.998203	-0.0770465	0.636447	1.45692	0.343374	-0.562094	2.16351	3.52733	-0.60513	1.16296	1.12851	0.292255
-444	-1.2525	0.37119	-1.63033	1.71906	1.05004	-0.0589552	0.61902	1.40547	0.404048	-0.592685	2.16731	3.62618	-0.658059	1.14625	1.16728	0.281107
-443.5	-1.18016	0.366571	-1.62501	1.63287	1.08981	-0.0484808	0.605989	1.3633	0.474385	-0.619582	2.15251	3.72109	-0.692257	1.11154	1.19663	0.276529
-443	-1.10205	0.36194	-1.62069	1.56145	1.12047	-0.0490447	0.594889	1.33095	0.554169	-0.635395	2.11401	3.80945	-0.709019	1.05855	1.22155	0.277838
-442.5	-1.02268	0.361889	-1.62203	1.50443	1.14591	-0.0610941	0.585742	1.30737	0.642297	-0.632971	2.04874	3.88754	-0.711329	0.989206	1.24747	0.281665
-442	-0.94823	0.369813	-1.63171	1.45645	1.16997	-0.0828266	0.581535	1.29014	0.737215	-0.60644	1.95552	3.95058	-0.703274	0.906661	1.27892	0.284369
-441.5	-0.884926	0.386763	-1.64963	1.40989	1.19488	-0.111518	0.586921	1.27628	0.836464	-0.55355	1.83564	3.99433	-0.689691	0.814797	1.31908	0.284816
-441	-0.836591	0.411593	-1.67538	1.35707	1.21988	-0.143919	0.607107	1.26336	0.936206	-0.477795	1.69378	4.01678	-0.676199	0.718298	1.36896	0.285986
-440.5	-0.803602	0.441262	-1.70758	1.29125	1.24206	-0.176648	0.646313	1.25059	1.03182	-0.388177	1.53861	4.01863	-0.668358	0.622708	1.42711	0.294364
-440	-0.783406	0.471471	-1.73939	1.20766	1.259	-0.207333	0.705069	1.2392	1.11922	-0.296712	1.38201	4.00231	-0.670098	0.534069	1.4904	0.317021
-439.5	-0.771651	0.497878	-1.75856	1.10535	1.27105	-0.235175	0.777663	1.23178	1.19603	-0.215221	1.23654	3.97045	-0.682535	0.458044	1.55492	0.357862
-439	-0.763105	0.517091	-1.75471	0.988539	1.28063	-0.259939	0.85307	1.23116	1.26177	-0.152604	1.1123	3.92558	-0.703664	0.398836	1.61705	0.415222
-438.5	-0.751907	0.52748	-1.72354	0.865441	1.2895	-0.280616	0.920538	1.23979	1.31689	-0.113108	1.01525	3.87117	-0.729489	0.358587	1.67522	0.481804
-438	-0.732303	0.530217	-1.664	0.744932	1.29748	-0.295258	0.975317	1.25897	1.36155	-0.0956353	0.9468	3.81153	-0.756044	0.337554	1.73099	0.547182
-437.5	-0.700633	0.529268	-1.57624	0.633441	1.30341	-0.301608	1.01997	1.28795	1.39529	-0.094072	0.904323	3.75007	-0.780665	0.334397	1.78762	0.60277
-437	-0.656744	0.529234	-1.46417	0.533362	1.30604	-0.297592	1.06188	1.32414	1.41809	-0.0991893	0.882665	3.68838	-0.801833	0.34624	1.84798	0.646714
-436.5	-0.603478	0.532997	-1.33641	0.443393	1.30494	-0.281949	1.10911	1.36384	1.43166	-0.10194	0.876045	3.62731	-0.818137	0.369275	1.91311	0.684173
-436	-0.545052	0.541582	-1.20294	0.360394	1.30158	-0.255091	1.16527	1.40289	1.43955	-0.096295	0.879375	3.56814	-0.827557	0.400349	1.98102	0.72192
-435.5	-0.485141	0.555369	-1.07134	0.28169	1.29877	-0.219205	1.22628	1.43724	1.44566	-0.0804474	0.889188	3.51258	-0.828255	0.438173	2.04691	0.761873
-435	-0.425564	0.574506	-0.945204	0.206177	1.29909	-0.177474	1.28194	1.46343	1.45286	-0.0567023	0.903589	3.46239	-0.8204	0.482619	2.1061	0.799272
-434.5	-0.366577	0.598202	-0.824077	0.133866	1.30397	-0.133583	1.32105	1.47878	1.46277	-0.029689	0.921047	3.41935	-0.807142	0.532607	2.15638	0.826479
-434	-0.308127	0.624077	-0.705006	0.0653083	1.31333	-0.0917595	1.33618	1.4814	1.47643	-0.00337548	0.940026	3.38585	-0.793811	0.584548	2.19757	0.838176
-433.5	-0.250657	0.648703	-0.585796	0.00116252	1.32536	-0.0566366	1.32669	1.47039	1.49482	0.0204422	0.959767	3.365	-0.786183	0.6326	2.23026	0.834162
-433	-0.195051	0.669496	-0.467957	-0.0583831	1.33703	-0.0327966	1.2983	1.44612	1.51808	0.0411862	0.980735	3.35906	-0.788619	0.670296	2.25527	0.819706
-432.5	-0.141826	0.686073	-0.357041	-0.113575	1.34447	-0.0239814	1.25955	1.41056	1.54437	0.0578518	1.00449	3.36678	-0.802555	0.692178	2.2732	0.803838
-432	-0.0901597	0.699276	-0.261146	-0.164395	1.34329	-0.0318406	1.2171	1.36679	1.56957	0.0681741	1.03277	3.38267	-0.826381	0.694765	2.28385	0.795002
-431.5	-0.0378725	0.709072	-0.188989	-0.209806	1.3304	-0.0550887	1.17225	1.31849	1.5884	0.0692375	1.06564	3.39911	-0.856859	0.677183	2.28694	0.796124
-431	0.0172428	0.713532	-0.148028	-0.246998	1.30558	-0.0900038	1.12061	1.26997	1.59611	0.0592969	1.10033	3.40916	-0.890433	0.641429	2.28376	0.803361
-430.5	0.0761043	0.709737	-0.143278	-0.271125	1.27076	-0.131684	1.05649	1.22605	1.58938	0.0393713	1.1319	3.40759	-0.923818	0.591537	2.27771	0.809459
-430	0.138331	0.695991	-0.176724	-0.276428	1.22836	-0.174934	0.978845	1.19063	1.56714	0.0130897	1.15513	3.39116	-0.954493	0.531727	2.27282	0.808478
-429.5	0.203086	0.673088	-0.246901	-0.258513	1.18106	-0.214589	0.894327	1.16508	1.5314	-0.0153164	1.16665	3.3588	-0.981142	0.4651	2.27235	0.798469
-429	0.269486	0.643572	-0.349508	-0.216922	1.13305	-0.245826	0.815021	1.14797	1.48684	-0.0430165	1.16498	3.31098	-1.00349	0.394442	2.27908	0.781101
-428.5	0.33625	0.610707	-0.479409	-0.156231	1.09019	-0.26472	0.753404	1.13652	1.43864	-0.0687818	1.14818	3.24865	-1.02131	0.323916	2.29491	0.759776
-428	0.401551	0.578081	-0.632564	-0.0840298	1.05781	-0.268681	0.718279	1.12861	1.39035	-0.0917891	1.11225	3.17337	-1.03328	0.258999	2.31816	0.738211
-427.5	0.463911	0.549507	-0.806554	-0.00782663	1.03804	-0.256723	0.71356	1.1235	1.34324	-0.110385	1.05296	3.08853	-1.0371	0.205004	2.34156	0.719335
-427	0.523806	0.529069	-0.999194	0.0664525	1.02967	-0.229949	0.739368	1.12049	1.29676	-0.121602	0.968038	2.99979	-1.03058	0.165893	2.35387	0.70334
-426.5	0.584287	0.520294	-1.20682	0.135026	1.03044	-0.192062	0.794089	1.11749	1.24965	-0.121541	0.857848	2.91407	-1.01279	0.143255	2.34447	0.686679
-426	0.649341	0.524166	-1.4244	0.196406	1.03825	-0.148919	0.87558	1.11072	1.20181	-0.106162	0.725507	2.83769	-0.984277	0.135636	2.30799	0.664961
-425.5	0.721384	0.538211	-1.64589	0.250728	1.05026	-0.10687	0.980044	1.09642	1.15607	-0.0721728	0.576432	2.7746	-0.946394	0.138841	2.24545	0.637559
-425	0.800516	0.557972	-1.86311	0.299021	1.06173	-0.0709551	1.09992	1.07324	1.11811	-0.0177659	0.416419	2.72519	-0.900366	0.146643	2.16263	0.608836
-424.5	0.885891	0.579267	-2.0657	0.342729	1.06643	-0.0443958	1.22395	1.04333	1.0942	0.0569636	0.250259	2.68685	-0.847005	0.151922	2.06813	0.585755
-424	0.976979	0.59936	-2.24457	0.383246	1.05868	-0.0289641	1.33926	1.01077	1.08825	0.14952	0.0824739	2.65518	-0.786984	0.148375	1.97225	0.574615
-423.5	1.07333	0.617061	-2.39686	0.42208	1.03522	-0.0248917	1.43322	0.979098	1.10068	0.255001	-0.0812685	2.62503	-0.720683	0.131966	1.88514	0.577853
-423	1.17388	0.63254	-2.52747	0.461436	0.995625	-0.0308783	1.49525	0.950041	1.13026	0.367406	-0.233398	2.59162	-0.648479	0.102403	1.81466	0.592096
-422.5	1.27664	0.646886	-2.64509	0.504008	0.942473	-0.0455176	1.52014	0.92363	1.17624	0.480894	-0.365148	2.55182	-0.572432	0.0643573	1.76556	0.609722
-422	1.37864	0.6616	-2.75694	0.551784	0.881689	-0.0690337	1.51072	0.899134	1.23785	0.589893	-0.468778	2.50416	-0.497153	0.0260785	1.73989	0.622978
-421.5	1.47582	0.678248	-2.86603	0.605084	0.821077	-0.103263	1.47723	0.87628	1.31237	0.689183	-0.539367	2.44833	-0.428496	-0.00413345	1.73695	0.627352
-421	1.56366	0.698019	-2.97074	0.662328	0.76719	-0.14979	1.43324	0.855665	1.39485	0.774551	-0.574973	2.38488	-0.371898	-0.0200635	1.75297	0.622697
-420.5	1.63826	0.721313	-3.0668	0.719647	0.72374	-0.207814	1.38999	0.838058	1.4794	0.843152	-0.576364	2.31428	-0.331696	-0.0177225	1.78111	0.612465
-420	1.69731	0.747295	-3.15134	0.771529	0.69262	-0.273621	1.35238	0.824231	1.56053	0.893489	-0.547689	2.23643	-0.311075	0.0041699	1.81222	0.601452
-419.5	1.74067	0.773823	-3.2248	0.813829	0.67511	-0.341935	1.31843	0.815257	1.63354	0.92531	-0.497228	2.15159	-0.311705	0.043011	1.83638	0.592833
-419	1.77045	0.798889	-3.28716	0.845997	0.671388	-0.407585	1.28233	0.812007	1.69489	0.939369	-0.435804	2.06131	-0.332685	0.092517	1.84467	0.586113
-418.5	1.78987	0.822418	-3.33186	0.869953	0.678986	-0.466808	1.23872	0.814616	1.74257	0.937189	-0.373429	1.96871	-0.369887	0.145411	1.8308	0.577518
-418	1.80132	0.846246	-3.3434	0.888538	0.692347	-0.518317	1.1853	0.822222	1.77574	0.920973	-0.31731	1.87794	-0.416655	0.197116	1.79281	0.562521
-417.5	1.80534	0.872956	-3.30168	0.906257	0.70424	-0.563294	1.12313	0.832716	1.79368	0.893784	-0.271653	1.79244	-0.465602	0.247237	1.73365	0.53892
-417	1.80116	0.905001	-3.19173	0.929779	0.707944	-0.603914	1.05565	0.84367	1.79525	0.859754	-0.238284	1.71382	-0.510381	0.297395	1.66021	0.509439
-416.5	1.78805	0.94371	-3.01176	0.965187	0.699849	-0.641672	0.986474	0.854172	1.77914	0.823502	-0.217905	1.64233	-0.54611	0.348638	1.58165	0.481794
-416	1.76656	0.988078	-2.7729	1.0144	0.681458	-0.676783	0.916245	0.86536	1.74415	0.789053	-0.210808	1.57822	-0.568811	0.401252	1.50718	0.464606
-415.5	1.73846	1.03476	-2.49365	1.07482	0.658714	-0.708795	0.841323	0.878963	1.68922	0.759215	-0.216357	1.52265	-0.575633	0.455191	1.44435	0.462705
-415	1.70566	1.07942	-2.19654	1.14162	0.639274	-0.737727	0.756032	0.895506	1.61388	0.73538	-0.232619	1.47723	-0.565776	0.50925	1.39795	0.476264
-414.5	1.66937	1.11793	-1.90754	1.20944	0.629966	-0.76431	0.656293	0.913945	1.51894	0.717736	-0.256917	1.44264	-0.54078	0.560326	1.36887	0.502383
-414	1.62978	1.1469	-1.65489	1.27262	0.634605	-0.789116	0.542515	0.932452	1.40688	0.706204	-0.285867	1.41778	-0.50408	0.604056	1.35329	0.536823
-413.5	1.58588	1.16353	-1.46618	1.32535	0.651939	-0.812019	0.421003	0.948606	1.28148	0.701385	-0.314951	1.39917	-0.459943	0.635823	1.34331	0.576414
-413	1.53583	1.16553	-1.36439	1.36244	0.675476	-0.832243	0.302331	0.959119	1.14701	0.704449	-0.339654	1.38106	-0.4116	0.65147	1.32859	0.620786
-412.5	1.47907	1.15231	-1.36444	1.38031	0.696168	-0.848204	0.197286	0.960629	1.00751	0.716368	-0.357506	1.35726	-0.359759	0.648302	1.29873	0.671217
-412	1.41844	1.12653	-1.47045	1.37719	0.705915	-0.85768	0.113158	0.951159	0.866537	0.737204	-0.369114	1.32407	-0.303138	0.625844	1.2464	0.728136
-411.5	1.36001	1.09368	-1.67364	1.35244	0.699492	-0.858891	0.0515379	0.930696	0.727153	0.765238	-0.377955	1.28185	-0.240454	0.585416	1.17041	0.789826
-411	1.31068	1.05958	-1.95206	1.30619	0.674877	-0.851509	0.00851304	0.900271	0.591938	0.796112	-0.388819	1.23423	-0.172044	0.529521	1.07632	0.852682
-410.5	1.27588	1.02844	-2.27501	1.24084	0.632848	-0.836542	-0.0220948	0.860519	0.463356	0.822968	-0.405451	1.18603	-0.100519	0.462254	0.973584	0.912383
-410	1.25849	1.00269	-2.61027	1.16315	0.576228	-0.815437	-0.0446252	0.811109	0.344482	0.838075	-0.429066	1.14108	-0.0302744	0.389346	0.871766	0.965785
-409.5	1.25865	0.983867	-2.92925	1.08422	0.508942	-0.789648	-0.0599387	0.751181	0.238699	0.835026	-0.458672	1.10097	0.0339404	0.317008	0.778812	1.01331
-409	1.2742	0.97345	-3.20922	1.01706	0.435795	-0.761034	-0.0674766	0.680026	0.148165	0.809836	-0.492669	1.06531	0.0881592	0.251168	0.701352	1.0598
-408.5	1.30174	0.973449	-3.4343	0.97349	0.363201	-0.731982	-0.0689444	0.597679	0.0726252	0.760676	-0.530087	1.03261	0.129762	0.1972	0.644956	1.11222
-408	1.33784	0.985724	-3.59536	0.961287	0.298684	-0.704432	-0.0696205	0.505401	0.00983466	0.687561	-0.570301	1.00093	0.157877	0.159093	0.612911	1.17611
-407.5	1.37959	1.01043	-3.68914	0.98265	0.248536	-0.679099	-0.0757097	0.405923	-0.0430766	0.592775	-0.612213	0.968921	0.172875	0.139148	0.604356	1.25336
-407	1.42461	1.04521	-3.71683	1.03516	0.216008	-0.656037	-0.0906874	0.303535	-0.0886371	0.481727	-0.65422	0.936424	0.175285	0.13856	0.613298	1.3408
-406.5	1.47091	1.08591	-3.68152	1.11348	0.201092	-0.63544	-0.113566	0.203766	-0.128859	0.362985	-0.694612	0.904057	0.165698	0.157089	0.630141	1.43022
-406	1.51687	1.12787	-3.58743	1.21057	0.201373	-0.617561	-0.138674	0.112466	-0.165496	0.246734	-0.731681	0.872264	0.145241	0.191568	0.64572	1.51143
-405.5	1.56089	1.16723	-3.44145	1.31831	0.213705	-0.601857	-0.156705	0.0350845	-0.200323	0.142893	-0.76397	0.840787	0.115681	0.235369	0.654459	1.57688
-405	1.60139	1.20197	-3.25326	1.42775	0.235445	-0.586275	-0.158074	-0.023772	-0.235002	0.0601946	-0.790507	0.808937	0.0797879	0.280034	0.654193	1.62401
-404.5	1.63796	1.23174	-3.03361	1.52971	0.264246	-0.567977	-0.137342	-0.0607962	-0.270281	0.0056989	-0.81016	0.776069	0.0419314	0.318011	0.64475	1.65481
-404	1.67233	1.25629	-2.79284	1.61634	0.297982	-0.545128	-0.0956833	-0.0741563	-0.305143	-0.016247	-0.820936	0.741308	0.00759978	0.3446	0.627412	1.67372
-403.5	1.70718	1.2753	-2.54051	1.68256	0.335369	-0.517969	-0.0402509	-0.0637494	-0.336949	-0.00528718	-0.820738	0.703305	-0.0185523	0.358249	0.604368	1.68499
-403	1.74313	1.28953	-2.28661	1.72621	0.375551	-0.488569	0.0190892	-0.0315981	-0.362135	0.0345303	-0.808862	0.661269	-0.0351857	0.359788	0.577904	1.69138
-402.5	1.77705	1.3006	-2.04316	1.7474	0.417396	-0.459841	0.0738032	0.0183061	-0.376461	0.0959259	-0.786408	0.616191	-0.0454512	0.3514	0.550438	1.69444
-402	1.80295	1.30979	-1.82434	1.74798	0.460199	-0.434813	0.118849	0.0805391	-0.375835	0.170572	-0.755088	0.570319	-0.0553885	0.335822	0.525032	1.69531
-401.5	1.81437	1.3172	-1.64504	1.73108	0.504312	-0.416528	0.152403	0.149124	-0.358457	0.250483	-0.715675	0.525277	-0.0706289	0.315861	0.505298	1.69501
-401	1.80635	1.32152	-1.51964	1.70081	0.550159	-0.407532	0.174358	0.218865	-0.32614	0.327721	-0.667996	0.481237	-0.0942815	0.29392	0.494558	1.69439
-400.5	1.77644	1.32053	-1.46077	1.66232	0.597144	-0.408849	0.184713	0.285973	-0.28315	0.394115	-0.612591	0.438253	-0.127062	0.271404	0.49473	1.69404
-400	1.72503	1.31227	-1.47686	1.62087	0.6445	-0.419621	0.182751	0.347644	-0.234092	0.443115	-0.551715	0.397906	-0.168204	0.248577	0.505894	1.69422
-399.5	1.65551	1.29598	-1.56938	1.5802	0.693015	-0.437292	0.166953	0.401846	-0.183197	0.472626	-0.488385	0.363299	-0.215941	0.225258	0.526716	1.69389
-399	1.57384	1.27211	-1.73267	1.54266	0.744909	-0.457788	0.135297	0.447611	-0.135345	0.485578	-0.424717	0.337799	-0.267744	0.201562	0.555301	1.68971
-398.5	1.48731	1.24226	-1.95494	1.511	0.801857	-0.476002	0.0861066	0.485198	-0.0972356	0.488061	-0.360798	0.323709	-0.320593	0.177847	0.590933	1.67714
-398	1.40244	1.20903	-2.21793	1.48898	0.863986	-0.486935	0.0192784	0.515725	-0.0764983	0.487475	-0.294748	0.321489	-0.37093	0.154202	0.63545	1.65317
-397.5	1.3235	1.17547	-2.49577	1.48008	0.930824	-0.487283	-0.0630921	0.540504	-0.0785582	0.490748	-0.224348	0.329614	-0.414518	0.130018	0.692001	1.61829
-397	1.25222	1.14357	-2.75762	1.48583	1.00209	-0.476415	-0.157287	0.560892	-0.104059	0.501607	-0.148952	0.344792	-0.447321	0.10409	0.762613	1.57706
-396.5	1.18862	1.11327	-2.97576	1.50501	1.07654	-0.455556	-0.259291	0.578678	-0.148986	0.518433	-0.0700484	0.362264	-0.467191	0.075606	0.847218	1.53686
-396	1.13211	1.08279	-3.13439	1.53429	1.15011	-0.425834	-0.366182	0.596257	-0.206597	0.534579	0.00926742	0.376247	-0.474254	0.0452282	0.944148	1.50424
-395.5	1.08253	1.04979	-3.23184	1.56969	1.21604	-0.387598	-0.476939	0.616462	-0.269201	0.541018	0.0850238	0.380834	-0.469692	0.0153522	1.05119	1.48142
-395	1.04037	1.01225	-3.27565	1.60779	1.26769	-0.3415	-0.591684	0.642152	-0.32949	0.529763	0.152752	0.371335	-0.455062	-0.0104162	1.16649	1.46606
-394.5	1.0055	0.969282	-3.27607	1.64597	1.30158	-0.289059	-0.709643	0.675709	-0.382072	0.495699	0.20757	0.345248	-0.432827	-0.0287654	1.2885	1.45351
-394	0.975905	0.921523	-3.24178	1.68225	1.3178	-0.231885	-0.82775	0.718872	-0.424378	0.436272	0.245464	0.302433	-0.406455	-0.0392162	1.41505	1.43888
-393.5	0.948231	0.870731	-3.17756	1.71605	1.31821	-0.1714	-0.940901	0.772967	-0.456246	0.350911	0.265435	0.244916	-0.379454	-0.0458123	1.5426	1.41873
-393	0.919375	0.819089	-3.0839	1.74882	1.30539	-0.109883	-1.04336	0.839097	-0.479234	0.241063	0.269955	0.176459	-0.354352	-0.0556764	1.66562	1.3926
-392.5	0.887818	0.769003	-2.95942	1.78291	1.28342	-0.0509917	-1.13094	0.918204	-0.495918	0.110406	0.264023	0.101414	-0.332315	-0.0753065	1.77618	1.36306
-392	0.854268	0.722967	-2.80451	1.81934	1.25836	0.00167358	-1.20331	1.01112	-0.509093	-0.0348764	0.253697	0.0235044	-0.31303	-0.108072	1.86505	1.33341
-391.5	0.821385	0.682954	-2.62295	1.85662	1.2371	0.0463892	-1.26463	1.11807	-0.521668	-0.185855	0.243687	-0.0542712	-0.294446	-0.154061	1.92464	1.3053
-391	0.792713	0.649598	-2.42118	1.89123	1.22556	0.0836579	-1.32104	1.23723	-0.536547	-0.331376	0.235629	-0.129091	-0.272506	-0.21045	1.95129	1.27796
-390.5	0.771431	0.621853	-2.20756	1.91879	1.22725	0.115699	-1.37597	1.3636	-0.555342	-0.460207	0.228784	-0.198233	-0.241857	-0.272358	1.94577	1.24898
-390	0.759623	0.597527	-1.9917	1.93519	1.24224	0.145801	-1.4262	1.48964	-0.577455	-0.564073	0.222084	-0.259243	-0.197779	-0.335143	1.91271	1.21559
-389.5	0.758008	0.57425	-1.78219	1.93779	1.26735	0.177096	-1.4621	1.60741	-0.601169	-0.638961	0.215524	-0.309962	-0.137858	-0.395672	1.85957	1.17679
-389	0.765733	0.550411	-1.58357	1.9262	1.29793	0.21097	-1.47297	1.71107	-0.62551	-0.684299	0.210024	-0.348726	-0.062774	-0.450503	1.79535	1.13557
-388.5	0.780491	0.526025	-1.39587	1.90283	1.32993	0.246473	-1.45334	1.79809	-0.650451	-0.702197	0.206705	-0.374442	0.0229904	-0.493884	1.72912	1.09852
-388	0.799438	0.502724	-1.21793	1.87234	1.36068	0.281421	-1.40544	1.86867	-0.675372	-0.697317	0.20684	-0.385937	0.111081	-0.518775	1.6683	1.07264
-387.5	0.8203	0.482656	-1.05174	1.83965	1.38894	0.314294	-1.33697	1.92384	-0.697913	-0.676292	0.212032	-0.381242	0.191128	-0.520209	1.61709	1.06194
-387	0.841418	0.467783	-0.9038	1.80904	1.41522	0.345549	-1.25716	1.96444	-0.714286	-0.646958	0.223597	-0.358003	0.253927	-0.498221	1.57614	1.06534
-386.5	0.861016	0.459566	-0.781513	1.78438	1.44113	0.377599	-1.17372	1.99191	-0.720591	-0.617902	0.241683	-0.315094	0.293932	-0.457883	1.54376	1.07645
-386	0.877622	0.458165	-0.688049	1.769	1.46738	0.4135	-1.09097	2.00909	-0.714181	-0.596986	0.265392	-0.254086	0.310035	-0.406804	1.51864	1.08625
-385.5	0.891145	0.462579	-0.621271	1.76556	1.49295	0.455099	-1.00903	2.02038	-0.693662	-0.588664	0.293224	-0.179411	0.304822	-0.352914	1.50209	1.08777
-385	0.902718	0.47192	-0.578006	1.77573	1.51631	0.502013	-0.925611	2.03147	-0.657754	-0.593022	0.322984	-0.09716	0.282783	-0.303406	1.49793	1.07899
-384.5	0.914006	0.485383	-0.558333	1.79881	1.5357	0.552113	-0.839834	2.04808	-0.605258	-0.607441	0.351736	-0.0133929	0.248622	-0.263729	1.51039	1.06239
-384	0.926983	0.501177	-0.56615	1.83104	1.5485	0.602656	-0.755215	2.07504	-0.536881	-0.628232	0.376035	0.0666063	0.206968	-0.236841	1.54257	1.04238
-383.5	0.943391	0.516725	-0.607228	1.86699	1.55163	0.650915	-0.678962	2.1159	-0.456819	-0.651552	0.392568	0.138081	0.163272	-0.223449	1.5953	1.02219
-383	0.963738	0.529507	-0.686732	1.90195	1.54284	0.69447	-0.61755	2.17261	-0.371999	-0.675103	0.399321	0.196988	0.124315	-0.222668	1.66596	1.00138
-382.5	0.986677	0.537122	-0.806734	1.93344	1.52175	0.731745	-0.57268	2.24507	-0.289385	-0.699376	0.395927	0.240716	0.0972341	-0.232479	1.74799	0.97629
-382	1.00944	0.537188	-0.964559	1.96054	1.48984	0.762524	-0.541097	2.33106	-0.21348	-0.72631	0.382904	0.268615	0.0877401	-0.250026	1.83149	0.943166
-381.5	1.02909	0.527917	-1.15294	1.98175	1.44906	0.787907	-0.516914	2.42696	-0.145347	-0.757223	0.361685	0.282093	0.0985689	-0.272146	1.90479	0.901507
-381	1.04366	0.509314	-1.3605	1.9934	1.40052	0.810093	-0.494253	2.52864	-0.0835842	-0.792864	0.335457	0.284037	0.128508	-0.295876	1.95782	0.855215
-380.5	1.0528	0.483618	-1.57132	1.98933	1.34494	0.832531	-0.46962	2.6321	-0.0269017	-0.834628	0.30905	0.277881	0.172475	-0.318262	1.98444	0.811065
-380	1.05799	0.453783	-1.76605	1.96322	1.28401	0.859587	-0.443118	2.73334	0.0235177	-0.88453	0.287674	0.266944	0.223062	-0.335854	1.98161	0.775409
-379.5	1.06207	0.42146	-1.92755	1.91236	1.22122	0.89468	-0.417696	2.82751	0.0636442	-0.944017	0.27526	0.254221	0.272653	-0.345219	1.94803	0.751279
-379	1.0677	0.386931	-2.04708	1.8396	1.16127	0.938359	-0.39663	2.90958	0.088469	-1.01307	0.273045	0.242475	0.315188	-0.344485	1.88492	0.737955
-378.5	1.07596	0.350868	-2.12474	1.75195	1.10813	0.988556	-0.380736	2.97652	0.0946128	-1.09	0.279432	0.23412	0.347571	-0.3342	1.79732	0.733018
-378	1.08624	0.315857	-2.1634	1.65773	1.06357	1.04223	-0.367602	3.0283	0.0811948	-1.17178	0.29134	0.230595	0.370044	-0.316962	1.69418	0.734315
-377.5	1.09715	0.286328	-2.16243	1.56397	1.02694	1.09628	-0.352932	3.06617	0.0485756	-1.25486	0.305765	0.231822	0.384783	-0.296902	1.5873	0.740545
-377	1.10734	0.267124	-2.11713	1.47506	0.996006	1.14795	-0.332359	3.09017	-0.00268391	-1.33663	0.320122	0.236251	0.394418	-0.278963	1.48895	0.751873
-376.5	1.11582	0.26169	-2.02409	1.39273	0.969219	1.19556	-0.303459	3.09892	-0.071362	-1.41643	0.331614	0.241386	0.401785	-0.267272	1.40903	0.769899
-376	1.12204	0.270846	-1.88769	1.31693	0.947777	1.23874	-0.268365	3.09146	-0.154843	-1.49491	0.337264	0.244372	0.409572	-0.263061	1.35301	0.795703
-375.5	1.12604	0.292769	-1.72238	1.24695	0.935941	1.27735	-0.234876	3.06848	-0.249169	-1.57251	0.335196	0.242461	0.419861	-0.263774	1.32159	0.827925
-375	1.12795	0.324012	-1.54981	1.18215	0.940635	1.31029	-0.213453	3.03184	-0.349697	-1.64899	0.325139	0.233748	0.434464	-0.264318	1.31195	0.862388
-374.5	1.12692	0.360653	-1.39254	1.12146	0.971069	1.33522	-0.212285	2.98377	-0.452205	-1.72399	0.30725	0.218161	0.454868	-0.259509	1.3195	0.892871
-374	1.12094	0.398913	-1.26759	1.06171	1.03589	1.34982	-0.234518	2.92642	-0.553723	-1.7968	0.281318	0.197645	0.481539	-0.246074	1.33859	0.913209
-373.5	1.10763	0.435598	-1.18314	0.996914	1.13836	1.3535	-0.277919	2.86186	-0.652061	-1.8657	0.247557	0.17511	0.513851	-0.223312	1.36301	0.920476
-373	1.08491	0.468448	-1.13924	0.920218	1.27388	1.34812	-0.336341	2.79243	-0.744702	-1.92778	0.208235	0.152939	0.550398	-0.192487	1.38734	0.917145
-372.5	1.05115	0.49586	-1.13064	0.826684	1.431	1.33748	-0.402819	2.72034	-0.828688	-1.97878	0.169025	0.131957	0.589186	-0.155729	1.40834	0.90999
-372	1.00506	0.516091	-1.14902	0.714141	1.59378	1.32642	-0.472384	2.64724	-0.901596	-2.01333	0.138488	0.111424	0.628173	-0.115144	1.42469	0.906264
-371.5	0.946221	0.527291	-1.18309	0.582344	1.74549	1.31965	-0.543215	2.57462	-0.962513	-2.02624	0.125257	0.0899319	0.666182	-0.072188	1.43556	0.910281
-371	0.876182	0.528407	-1.21888	0.432272	1.8737	1.32022	-0.615806	2.50347	-1.01241	-2.01387	0.134948	0.0666998	0.703512	-0.0274044	1.43923	0.922502
-370.5	0.798746	0.51959	-1.24419	0.266052	1.97324	1.32902	-0.690338	2.43316	-1.05416	-1.97401	0.168761	0.0427793	0.74187	0.019013	1.43251	0.940605
-370	0.718797	0.502289	-1.25397	0.087331	2.045	1.34486	-0.763824	2.36123	-1.09214	-1.90549	0.224065	0.0211878	0.78348	0.0662247	1.41129	0.96139
-369.5	0.640177	0.479369	-1.24996	-0.0981289	2.09285	1.36487	-0.828769	2.28448	-1.13043	-1.8088	0.296032	0.00545411	0.829556	0.112989	1.37163	0.983223
-369	0.56513	0.454162	-1.23538	-0.282595	2.12176	1.38526	-0.874521	2.20055	-1.17089	-1.68655	0.37906	-0.00201554	0.879402	0.159542	1.31116	1.00789
-368.5	0.49585	0.428811	-1.21023	-0.457891	2.13746	1.40174	-0.891448	2.10886	-1.21264	-1.54251	0.466789	0.000195262	0.931006	0.209257	1.23031	1.04019
-368	0.435111	0.403645	-1.17227	-0.61745	2.14589	1.40977	-0.875107	2.01008	-1.253	-1.3807	0.551352	0.0143317	0.982266	0.268195	1.13326	1.08574
-367.5	0.384775	0.378486	-1.12381	-0.756911	2.15188	1.40576	-0.827342	1.90529	-1.28834	-1.20615	0.624466	0.0448138	1.03182	0.3424	1.0279	1.14819
-367	0.344944	0.354687	-1.07631	-0.872631	2.15913	1.38851	-0.754936	1.79667	-1.31475	-1.02616	0.680714	0.0968818	1.07902	0.434369	0.92375	1.22628
-366.5	0.315206	0.335264	-1.04515	-0.960616	2.17132	1.35947	-0.667001	1.68857	-1.32884	-0.850361	0.720028	0.172769	1.12342	0.541145	0.829403	1.31299
-366	0.295809	0.322936	-1.03997	-1.0175	2.19221	1.32142	-0.571425	1.58688	-1.32792	-0.689168	0.747131	0.268746	1.16465	0.655105	0.751514	1.399
-365.5	0.287189	0.318617	-1.06051	-1.04211	2.22456	1.27659	-0.473087	1.49745	-1.31016	-0.551771	0.768836	0.375963	1.2032	0.766237	0.694616	1.47799
-365	0.288484	0.321089	-1.09885	-1.03623	2.26887	1.22634	-0.375709	1.42537	-1.27521	-0.444242	0.791994	0.484067	1.24081	0.864781	0.660336	1.54871
-364.5	0.296751	0.327345	-1.14288	-1.00411	2.32307	1.17308	-0.284637	1.37479	-1.22459	-0.368005	0.822934	0.584459	1.27971	0.943361	0.647092	1.61267
-364	0.308165	0.334152	-1.17924	-0.950732	2.38338	1.12152	-0.207872	1.3482	-1.16065	-0.319751	0.866815	0.671866	1.3215	0.997773	0.651232	1.67049
-363.5	0.320201	0.34031	-1.19624	-0.880474	2.44543	1.0773	-0.155298	1.34586	-1.08522	-0.293463	0.926076	0.744442	1.36662	1.02662	0.668462	1.71968
-363	0.332566	0.347544	-1.18667	-0.797038	2.50475	1.04521	-0.136112	1.36579	-0.999702	-0.283091	0.999215	0.802808	1.41365	1.03026	0.694405	1.7547
-362.5	0.346114	0.359403	-1.14941	-0.704106	2.55747	1.0283	-0.155192	1.40445	-0.906356	-0.283913	1.08119	0.84909	1.45914	1.01011	0.724748	1.76871
-362	0.361231	0.379692	-1.08842	-0.605616	2.60129	1.02727	-0.210661	1.45748	-0.809382	-0.293088	1.16509	0.886351	1.49863	0.969648	0.756021	1.75667
-361.5	0.377429	0.411133	-1.01019	-0.505351	2.63532	1.04015	-0.294083	1.52012	-0.715111	-0.31009	1.24387	0.917456	1.5283	0.915995	0.786656	1.71882
-361	0.393668	0.454143	-0.922747	-0.406876	2.659	1.06316	-0.393678	1.58761	-0.630898	-0.335947	1.31139	0.943725	1.54526	0.859133	0.816532	1.66267
-360.5	0.408418	0.506795	-0.835196	-0.313974	2.67151	1.09171	-0.499303	1.65565	-0.563213	-0.371276	1.36341	0.964934	1.54681	0.808819	0.84532	1.60142
-360	0.42028	0.56628	-0.755529	-0.229983	2.67264	1.12062	-0.606305	1.7208	-0.516215	-0.414753	1.39842	0.980529	1.53025	0.771694	0.871785	1.54968
-359.5	0.429602	0.630086	-0.688276	-0.156281	2.66399	1.14466	-0.71621	1.78009	-0.492107	-0.462866	1.4172	0.990747	1.49454	0.750399	0.894172	1.51793
-359	0.439366	0.695811	-0.634919	-0.091613	2.64923	1.1601	-0.833843	1.83049	-0.492379	-0.510375	1.42113	0.997312	1.44227	0.745169	0.910606	1.50825
-358.5	0.454141	0.76048	-0.595977	-0.0322868	2.6328	1.1659	-0.962074	1.86945	-0.517398	-0.551121	1.41124	1.00356	1.37962	0.75604	0.919441	1.51479
-358	0.47805	0.8205	-0.572111	0.0267839	2.61878	1.16359	-1.098	1.89589	-0.564445	-0.579356	1.38865	1.01335	1.31478	0.783256	0.919459	1.52857
-357.5	0.513279	0.872457	-0.563954	0.0903392	2.61001	1.1567	-1.23393	1.91069	-0.62704	-0.590613	1.35535	1.029	1.25596	0.826165	0.91042	1.54242
-357	0.559554	0.914005	-0.57213	0.161413	2.60716	1.14998	-1.36131	1.91598	-0.696961	-0.581547	1.31434	1.05004	1.20966	0.882168	0.894662	1.55353
-356.5	0.614329	0.944011	-0.597978	0.240689	2.6088	1.14805	-1.47412	1.91404	-0.767392	-0.549953	1.26902	1.07402	1.17913	0.946837	0.877805	1.5633
-356	0.673924	0.962153	-0.64399	0.326565	2.61267	1.15471	-1.57088	1.9066	-0.835075	-0.495305	1.22202	1.09861	1.16427	1.015	0.866466	1.5749
-355.5	0.735242	0.968483	-0.713188	0.416031	2.61708	1.17284	-1.65405	1.89454	-0.900372	-0.418836	1.17408	1.12281	1.16305	1.08141	0.865054	1.59008
-355	0.796779	0.963084	-0.807658	0.505718	2.62156	1.20376	-1.72632	1.87764	-0.965345	-0.323255	1.12395	1.14656	1.17299	1.14025	0.874559	1.60789
-354.5	0.85816	0.946259	-0.926976	0.592531	2.62656	1.2462	-1.78717	1.85541	-1.03135	-0.213129	1.069	1.17014	1.19114	1.18345	0.893087	1.62644
-354	0.918679	0.919396	-1.06788	0.674064	2.63229	1.29594	-1.83279	1.82841	-1.09809	-0.0955546	1.00617	1.19385	1.21313	1.19846	0.916733	1.64525
-353.5	0.976138	0.885386	-1.22541	0.748988	2.63786	1.34713	-1.85764	1.79875	-1.1642	0.0203326	0.932965	1.21798	1.23328	1.16695	0.940577	1.66686
-353	1.027	0.84763	-1.39388	0.81706	2.64138	1.39411	-1.85643	1.76951	-1.22826	0.125439	0.848496	1.24316	1.24647	1.06508	0.960021	1.69647
-352.5	1.06778	0.808805	-1.56647	0.879055	2.64086	1.43226	-1.82632	1.74393	-1.28963	0.213052	0.754465	1.27041	1.25011	0.864127	0.971834	1.73935
-352	1.09639	0.771281	-1.73486	0.937268	2.63524	1.45764	-1.76838	1.72446	-1.34863	0.279705	0.655482	1.30105	1.2443	0.531754	0.974183	1.79681
-351.5	1.11218	0.738342	-1.89128	0.995047	2.62567	1.46716	-1.68759	1.71205	-1.4052	0.324687	0.557612	1.33697	1.2306	0.0349129	0.966256	1.8644
-351	1.1157	0.713895	-2.03189	1.05473	2.61595	1.45947	-1.59139	1.70567	-1.45786	0.349287	0.466205	1.3805	1.21129	-0.655156	0.948595	1.93473
-350.5	1.10873	0.701177	-2.15777	1.11702	2.61058	1.43565	-1.48645	1.70218	-1.50391	0.35617	0.384941	1.43293	1.18911	-1.55721	0.923973	2.00194
-350	1.09414	0.702156	-2.27243	1.18228	2.6111	1.39911	-1.37562	1.69693	-1.5402	0.349322	0.315784	1.49281	1.16657	-2.67435	0.897564	2.06367
-349.5	1.07504	0.717089	-2.37762	1.25109	2.61383	1.35475	-1.25785	1.68546	-1.5641	0.333969	0.258791	1.55564	1.1458	-3.98695	0.875791	2.12096
-349	1.05398	0.744186	-2.47121	1.32391	2.61089	1.30795	-1.13135	1.66514	-1.57357	0.315044	0.212323	1.61503	1.12871	-5.44194	0.864855	2.17749
-348.5	1.03294	0.780056	-2.54911	1.40119	2.59368	1.26377	-0.998292	1.63549	-1.56601	0.295327	0.174107	1.66425	1.11671	-6.93945	0.869489	2.23752
-348	1.01371	0.820219	-2.60904	1.48232	2.55633	1.22568	-0.866936	1.597	-1.53767	0.275514	0.142456	1.69838	1.11034	-8.3204	0.891132	2.303
-347.5	0.998025	0.859687	-2.65157	1.56438	2.49736	1.19446	-0.750054	1.55013	-1.48418	0.255708	0.116907	1.71602	1.1097	-9.36668	0.926371	2.37186
-347	0.987754	0.894762	-2.67672	1.643	2.41971	1.16846	-0.661142	1.49541	-1.40156	0.236433	0.0982831	1.71995	1.11474	-9.85114	0.967789	2.43813
-346.5	0.984565	0.924942	-2.68017	1.71377	2.32965	1.14496	-0.609997	1.43414	-1.28763	0.218571	0.0882227	1.71568	1.12471	-9.64826	1.00697	2.49455
-346	0.989226	0.95227	-2.65449	1.77249	2.23442	1.12153	-0.59888	1.36865	-1.14323	0.202817	0.0879975	1.70851	1.13767	-8.80617	1.03714	2.53678
-345.5	1.00168	0.978392	-2.59452	1.81562	2.14013	1.09663	-0.621341	1.30238	-0.972611	0.189534	0.0970423	1.70155	1.15093	-7.49672	1.05368	2.56628
-345	1.02151	1.00294	-2.50174	1.84103	2.05034	1.06895	-0.665254	1.23998	-0.782486	0.179182	0.112584	1.69598	1.16239	-5.92002	1.05316	2.58931
-344.5	1.04817	1.02449	-2.38589	1.84826	1.96596	1.03671	-0.718764	1.18614	-0.580747	0.172748	0.130775	1.69233	1.17174	-4.25451	1.03302	2.61306
-344	1.0814	1.04212	-2.26401	1.83751	1.88658	0.998069	-0.775165	1.1434	-0.375448	0.171879	0.147844	1.69132	1.18031	-2.64286	0.9924	2.64146
-343.5	1.12117	1.05626	-2.15671	1.80855	1.81214	0.95206	-0.833687	1.1113	-0.17285	0.178689	0.160463	1.69443	1.18964	-1.18644	0.932581	2.67299
-343	1.16641	1.06905	-2.08282	1.76153	1.74318	0.899166	-0.896146	1.0872	0.0244674	0.195452	0.166274	1.70418	1.19962	0.0544023	0.856614	2.70137
-342.5	1.21392	1.08412	-2.05596	1.69851	1.6804	0.841508	-0.961996	1.06769	0.216393	0.223948	0.164684	1.72381	1.20802	1.05507	0.768051	2.71854
-342	1.25885	1.10519	-2.08384	1.62322	1.62481	0.782028	-1.02607	1.04995	0.402011	0.264257	0.157175	1.75616	1.21199	1.81914	0.669856	2.71835
-341.5	1.2968	1.13438	-2.1684	1.53992	1.57748	0.723093	-1.08065	1.03265	0.57843	0.314202	0.147086	1.80265	1.20953	2.36911	0.564583	2.69907
-341	1.32559	1.17155	-2.30599	1.45333	1.53841	0.665836	-1.11922	1.01616	0.742196	0.370435	0.138791	1.86308	1.19957	2.73594	0.454183	2.66339
-340.5	1.34523	1.21449	-2.48714	1.36908	1.50569	0.610895	-1.13918	1.00181	0.890196	0.429839	0.136362	1.93575	1.18124	2.95066	0.338189	2.6168
-340	1.3569	1.259	-2.69666	1.29282	1.47638	0.559885	-1.14355	0.990832	1.01909	0.489693	0.142475	2.01749	1.15394	3.04233	0.213048	2.56505
-339.5	1.36227	1.29956	-2.91609	1.22859	1.44792	0.51608	-1.14142	0.983257	1.12526	0.546873	0.157766	2.10364	1.1188	3.03949	0.0742251	2.51055
-339	1.363	1.33121	-3.12834	1.17822	1.41853	0.483485	-1.14514	0.977554	1.20611	0.597805	0.180852	2.18894	1.07939	2.97009	-0.0809988	2.45038
-338.5	1.35955	1.35112	-3.32092	1.14223	1.3866	0.465183	-1.16386	0.971216	1.2613	0.639773	0.209492	2.26916	1.03986	2.85976	-0.251542	2.37821
-338	1.35093	1.35897	-3.48491	1.12087	1.35003	0.462334	-1.19825	0.961599	1.29238	0.671738	0.241859	2.3415	1.00248	2.7307	-0.432155	2.28853
-337.5	1.33593	1.35672	-3.61228	1.11397	1.3064	0.473958	-1.24043	0.946492	1.30125	0.693859	0.276649	2.40373	0.967268	2.60111	-0.615138	2.17974
-337	1.31402	1.34784	-3.69654	1.11997	1.2533	0.497063	-1.27825	0.924446	1.28956	0.707158	0.312643	2.45446	0.93302	2.48459	-0.792692	2.05535
-336.5	1.28588	1.33593	-3.7354	1.1357	1.18872	0.527075	-1.30089	0.895076	1.25948	0.713641	0.348141	2.49405	0.898519	2.38951	-0.95846	1.92273
-336	1.25364	1.32341	-3.73066	1.15803	1.11182	0.558617	-1.30409	0.859468	1.21438	0.715999	0.380295	2.52436	0.863333	2.3187	-1.10824	1.78906
-335.5	1.22039	1.31161	-3.68564	1.18519	1.0242	0.586459	-1.292	0.819961	1.1582	0.71684	0.405887	2.54764	0.827834	2.26936	-1.23976	1.65757
-335	1.18884	1.3015	-3.60374	1.21616	0.930661	0.605919	-1.27347	0.778903	1.09445	0.71835	0.423372	2.56575	0.79288	2.23409	-1.35192	1.52728
-334.5	1.16034	1.29471	-3.48965	1.2491	0.838261	0.612349	-1.2561	0.737842	1.02584	0.722699	0.433451	2.57984	0.759483	2.20351	-1.44503	1.39514
-334	1.13529	1.29344	-3.3518	1.28111	0.753352	0.601002	-1.2433	0.698293	0.954716	0.731734	0.437803	2.59042	0.728062	2.16959	-1.52156	1.25899
-333.5	1.11366	1.29967	-3.20371	1.3099	0.679198	0.568807	-1.23468	0.662717	0.883535	0.745692	0.438075	2.59736	0.697955	2.12783	-1.58553	1.12054
-333	1.09544	1.3145	-3.06275	1.33538	0.616089	0.516544	-1.22867	0.634255	0.814544	0.762626	0.435785	2.59937	0.667716	2.07684	-1.641	0.986146
-332.5	1.08094	1.33782	-2.94713	1.35969	0.562727	0.448722	-1.22554	0.615992	0.748949	0.779194	0.43254	2.59379	0.63576	2.01644	-1.69208	0.865042
-332	1.07077	1.36795	-2.87271	1.38609	0.517213	0.371356	-1.22861	0.610396	0.686415	0.792008	0.430045	2.57771	0.601273	1.94652	-1.7433	0.76653
-331.5	1.06552	1.4021	-2.85001	1.41823	0.477996	0.289997	-1.24298	0.618396	0.62573	0.798715	0.429679	2.54987	0.565314	1.86761	-1.79788	0.696776
-331	1.06532	1.4371	-2.88203	1.45944	0.445531	0.208918	-1.27326	0.638294	0.565792	0.79874	0.432495	2.51132	0.531551	1.78143	-1.85537	0.656172
-330.5	1.06938	1.46975	-2.9635	1.51115	0.422953	0.130967	-1.32082	0.665424	0.506204	0.793616	0.440232	2.46467	0.505686	1.69053	-1.91161	0.639113
-330	1.07571	1.49714	-3.08309	1.57109	0.414046	0.0576071	-1.38147	0.693155	0.448056	0.785994	0.455988	2.41292	0.493012	1.59718	-1.96084	0.636333
-329.5	1.08142	1.51682	-3.22831	1.63275	0.420515	-0.0110427	-1.44512	0.715056	0.394472	0.778127	0.483586	2.35864	0.495724	1.50305	-1.99742	0.638599
-329	1.08394	1.52676	-3.3893	1.68669	0.441481	-0.0758004	-1.49848	0.727133	0.349667	0.771912	0.526347	2.30323	0.512256	1.41021	-2.01637	0.640125
-328.5	1.08264	1.52567	-3.55895	1.72241	0.474669	-0.137232	-1.53057	0.728721	0.316892	0.769513	0.586113	2.24763	0.538478	1.3221	-2.0137	0.639937
-328	1.07931	1.51377	-3.73238	1.73051	0.517003	-0.194369	-1.53707	0.722102	0.297147	0.772486	0.662661	2.19398	0.569468	1.24324	-1.9873	0.640857
-327.5	1.07722	1.49318	-3.90749	1.70508	0.56424	-0.2443	-1.51965	0.711637	0.289758	0.780641	0.7531	2.14629	0.601189	1.17826	-1.93733	0.646786
-327	1.08011	1.46687	-4.08383	1.64459	0.611442	-0.282683	-1.48214	0.70193	0.293517	0.792398	0.851285	2.10895	0.631425	1.13071	-1.86594	0.659143
-326.5	1.09152	1.43675	-4.25749	1.55098	0.654628	-0.304925	-1.4272	0.69559	0.306648	0.806165	0.948473	2.08444	0.659711	1.10191	-1.77706	0.675358
-326	1.11366	1.4031	-4.41668	1.42862	0.691665	-0.308059	-1.35377	0.692933	0.326728	0.821231	1.03541	2.07209	0.686913	1.0904	-1.67616	0.691487
-325.5	1.14703	1.36567	-4.54374	1.28366	0.721792	-0.292687	-1.25665	0.693854	0.352095	0.837525	1.10436	2.06897	0.714535	1.09262	-1.56973	0.705876
-325	1.19156	1.32474	-4.62234	1.12368	0.744799	-0.263653	-1.12953	0.69909	0.382731	0.855245	1.15071	2.07143	0.743523	1.10371	-1.46466	0.720243
-324.5	1.24706	1.28109	-4.64336	0.957187	0.760477	-0.229066	-0.969491	0.709821	0.418972	0.874621	1.17433	2.0762	0.773668	1.1182	-1.36676	0.73864
-324	1.31228	1.23554	-4.60558	0.792471	0.768785	-0.198473	-0.779931	0.727493	0.460091	0.89494	1.1793	2.08114	0.804444	1.1315	-1.27923	0.765676
-323.5	1.38451	1.18873	-4.51291	0.636239	0.77067	-0.180605	-0.570006	0.754074	0.50435	0.913846	1.17165	2.08589	0.835886	1.14113	-1.20231	0.804257
-323	1.45977	1.14116	-4.37209	0.493356	0.768586	-0.181185	-0.350567	0.791114	0.549508	0.927949	1.15727	2.09133	0.867996	1.14642	-1.13403	0.853971
-322.5	1.53267	1.09376	-4.19219	0.367624	0.766236	-0.201829	-0.130031	0.838586	0.593134	0.93416	1.14102	2.09836	0.899803	1.14768	-1.07149	0.911563
-322	1.59675	1.04815	-3.98404	0.262206	0.768257	-0.240362	0.0865742	0.895284	0.632844	0.93107	1.12654	2.1072	0.929544	1.14664	-1.01235	0.972755
-321.5	1.64595	1.00622	-3.75915	0.179229	0.779341	-0.291874	0.296223	0.959653	0.666386	0.919232	1.1165	2.11678	0.955169	1.14667	-0.955289	1.03392
-321	1.67598	0.969203	-3.52862	0.118858	0.802093	-0.349812	0.49597	1.02965	0.691888	0.900169	1.11241	2.12433	0.974303	1.1518	-0.899668	1.09299
-320.5	1.68493	0.937286	-3.30205	0.0783294	0.836183	-0.406776	0.681457	1.1025	0.708218	0.875941	1.11405	2.12571	0.984601	1.16541	-0.845911	1.14952
-320	1.67341	0.90999	-3.0867	0.0520593	0.879832	-0.455473	0.846621	1.17469	0.714638	0.849305	1.11935	2.1162	0.985186	1.1894	-0.796071	1.20353
-319.5	1.64475	0.887118	-2.88757	0.0337303	0.930627	-0.490418	0.984047	1.2418	0.710445	0.823093	1.12558	2.09127	0.9778	1.22367	-0.753479	1.25343
-319	1.60522	0.869641	-2.70853	0.0187369	0.985183	-0.509059	1.08643	1.29894	0.696061	0.799548	1.13093	2.04772	0.966237	1.26609	-0.721838	1.29477
-318.5	1.56289	0.859838	-2.55414	0.00456513	1.03979	-0.511139	1.15092	1.3427	0.674428	0.780688	1.13514	1.98472	0.954531	1.31339	-0.703797	1.32152
-318	1.52503	0.860688	-2.43025	-0.0103634	1.09184	-0.497872	1.18326	1.37221	0.649714	0.768702	1.13887	1.90359	0.945316	1.3627	-0.699198	1.32857
-317.5	1.49617	0.874681	-2.34258	-0.027464	1.1405	-0.47167	1.19639	1.38781	0.623937	0.765404	1.14254	1.80714	0.939527	1.41271	-0.704053	1.31392
-317	1.47764	0.902137	-2.29549	-0.048115	1.18599	-0.435471	1.20458	1.38948	0.595668	0.7713	1.14617	1.69962	0.937119	1.46323	-0.711048	1.28035
-316.5	1.46797	0.940027	-2.29232	-0.0737836	1.22831	-0.392019	1.21866	1.37694	0.561784	0.78567	1.14958	1.58666	0.937314	1.51376	-0.71205	1.23544
-316	1.46403	0.982724	-2.33554	-0.105833	1.26708	-0.343604	1.24411	1.35069	0.519998	0.807957	1.1525	1.47391	0.93812	1.56238	-0.701384	1.18836
-315.5	1.4622	1.02438	-2.42463	-0.144476	1.30264	-0.291832	1.28114	1.31289	0.470458	0.838702	1.15406	1.36563	0.936276	1.60576	-0.677146	1.14573
-315	1.45925	1.06068	-2.55395	-0.187779	1.33642	-0.237317	1.32607	1.26722	0.414946	0.878524	1.15212	1.2646	0.92803	1.6401	-0.640544	1.11011
-314.5	1.45294	1.08918	-2.71327	-0.231514	1.36907	-0.179674	1.37355	1.21827	0.354611	0.926185	1.14382	1.17254	0.910381	1.66246	-0.595001	1.08079
-314	1.44183	1.10933	-2.88964	-0.269494	1.39807	-0.117978	1.41881	1.17053	0.288925	0.977824	1.1274	1.08982	0.882155	1.67194	-0.544715	1.05534
-313.5	1.42483	1.12207	-3.0682	-0.294414	1.41783	-0.0513746	1.45877	1.12754	0.216244	1.02788	1.10297	1.01532	0.844487	1.66958	-0.492484	1.03211
-313	1.40093	1.12892	-3.23265	-0.299588	1.42292	0.0203228	1.49126	1.09131	0.135044	1.07071	1.07157	0.94733	0.800772	1.65711	-0.438716	1.01261
-312.5	1.36899	1.13131	-3.36736	-0.280812	1.41104	0.0957935	1.51283	1.06246	0.0451691	1.10238	1.03404	0.884696	0.756141	1.63557	-0.382134	1.00126
-312	1.32769	1.13047	-3.46003	-0.237276	1.38344	0.171532	1.51784	1.04068	-0.0516901	1.12203	0.991226	0.826915	0.716142	1.60518	-0.320584	1.00267
-311.5	1.27636	1.12717	-3.50302	-0.171808	1.344	0.242519	1.49946	1.02484	-0.152311	1.132	0.944593	0.773842	0.684834	1.56606	-0.251778	1.01891
-311	1.21595	1.12153	-3.4934	-0.0907246	1.29818	0.304038	1.45146	1.01297	-0.252491	1.13689	0.896368	0.72591	0.663337	1.51906	-0.174562	1.04782
-310.5	1.14889	1.11287	-3.43257	-0.00297657	1.25171	0.35292	1.3707	1.00242	-0.347807	1.14248	0.849297	0.684467	0.649533	1.46624	-0.0900424	1.08323
-310	1.07774	1.09967	-3.32527	0.0810425	1.2095	0.38741	1.25936	0.989589	-0.434782	1.15438	0.806738	0.651425	0.638969	1.41089	-0.00192342	1.11715
-309.5	1.00356	1.08055	-3.17948	0.151303	1.17564	0.406684	1.12556	0.96983	-0.511585	1.1758	0.7726	0.627757	0.626592	1.35679	0.0834344	1.14298
-309	0.925796	1.05551	-3.00635	0.201295	1.15362	0.411686	0.981248	0.939053	-0.577642	1.20576	0.750705	0.611655	0.608446	1.30735	0.157166	1.15818
-308.5	0.843799	1.02659	-2.81857	0.23038	1.14565	0.406628	0.837608	0.89532	-0.633233	1.23917	0.743606	0.598597	0.582459	1.26511	0.208626	1.16435
-308	0.757705	0.997857	-2.62864	0.242593	1.15164	0.398333	0.700396	0.838289	-0.679328	1.26856	0.751139	0.583918	0.548163	1.23158	0.226752	1.16497
-307.5	0.668444	0.97447	-2.44844	0.243765	1.16897	0.393355	0.568689	0.768032	-0.716674	1.28605	0.769981	0.565399	0.506375	1.20685	0.202179	1.16263
-307	0.57774	0.961458	-2.2882	0.240107	1.19337	0.395696	0.437695	0.685474	-0.744806	1.28503	0.795035	0.543684	0.459594	1.18932	0.129414	1.1575
-306.5	0.488167	0.96241	-2.15466	0.238153	1.21978	0.406466	0.303836	0.59374	-0.761986	1.26087	0.822198	0.520953	0.411867	1.17627	0.00812522	1.14785
-306	0.402576	0.978633	-2.05018	0.245364	1.24323	0.424768	0.168853	0.498388	-0.765826	1.2116	0.850366	0.498991	0.367036	1.16381	-0.156391	1.13238
-305.5	0.323034	1.00916	-1.97361	0.27034	1.25986	0.448743	0.0398575	0.406148	-0.754764	1.13876	0.879852	0.477856	0.326912	1.14664	-0.354019	1.1125
-305	0.250523	1.05179	-1.92149	0.320481	1.26745	0.475963	-0.0738809	0.323412	-0.729982	1.04715	0.909101	0.456343	0.2912	1.11861	-0.572191	1.09292
-304.5	0.186079	1.10419	-1.88853	0.397904	1.26547	0.503236	-0.164544	0.255356	-0.695698	0.943204	0.934468	0.433353	0.258242	1.07504	-0.798327	1.08072
-304	0.131813	1.16371	-1.868	0.497701	1.25567	0.526556	-0.22852	0.205515	-0.656995	0.833397	0.952778	0.408192	0.225358	1.01487	-1.02143	1.08343
-303.5	0.0903071	1.22657	-1.85206	0.610547	1.24237	0.541525	-0.267298	0.175363	-0.617271	0.723761	0.963124	0.380067	0.190083	0.940875	-1.23344	1.10594
-303	0.0629789	1.28811	-1.83271	0.726705	1.23049	0.544001	-0.285508	0.164108	-0.577526	0.619401	0.966724	0.348403	0.152289	0.85756	-1.43002	1.14758
-302.5	0.0488175	1.34364	-1.80325	0.838098	1.22316	0.53095	-0.287594	0.169003	-0.537354	0.523514	0.965373	0.31382	0.114393	0.768616	-1.61008	1.20235
-302	0.0442411	1.38885	-1.75931	0.938874	1.22134	0.501306	-0.275778	0.185789	-0.496035	0.4371	0.959891	0.278045	0.0795151	0.676398	-1.77481	1.26251
-301.5	0.0440513	1.42032	-1.69887	1.02504	1.22412	0.456031	-0.249698	0.209221	-0.453295	0.35988	0.950482	0.242941	0.0498997	0.583601	-1.92664	1.32244
-301	0.0428688	1.43677	-1.6225	1.09266	1.22849	0.39753	-0.207316	0.233913	-0.410185	0.291612	0.938587	0.210136	0.0261858	0.49471	-2.06811	1.37993
-300.5	0.0364565	1.44023	-1.53351	1.13648	1.23027	0.329367	-0.147773	0.255339	-0.369474	0.23301	0.927834	0.180642	0.00723517	0.415503	-2.20149	1.43499
-300	0.0227817	1.43503	-1.43759	1.15171	1.22704	0.256033	-0.0748816	0.270876	-0.334894	0.185894	0.923032	0.154224	-0.00951335	0.351047	-2.32885	1.48741
-299.5	0.00257743	1.42518	-1.34249	1.13797	1.22017	0.182264	0.00227688	0.280538	-0.30981	0.152214	0.927851	0.129718	-0.0271477	0.303404	-2.45222	1.53446
-299	-0.0215613	1.41323	-1.25766	1.10177	1.21357	0.11245	0.0726166	0.286373	-0.296368	0.132682	0.942763	0.105995	-0.04778	0.270349	-2.57321	1.57017
-298.5	-0.0473987	1.40054	-1.19285	1.05576	1.21026	0.0507946	0.127792	0.290812	-0.295289	0.126553	0.964793	0.0822851	-0.0711043	0.246493	-2.69198	1.58698
-298	-0.074497	1.38809	-1.15487	1.0161	1.21091	0.0017655	0.165461	0.295946	-0.305749	0.132245	0.989481	0.0579232	-0.0944353	0.226124	-2.80643	1.57855
-297.5	-0.103872	1.37695	-1.14382	0.999451	1.21482	-0.0306957	0.189176	0.303833	-0.325495	0.147928	1.01352	0.0321274	-0.114581	0.205013	-2.9126	1.54237
-297	-0.136754	1.36818	-1.15236	1.0183	1.22088	-0.0448615	0.205579	0.315885	-0.351222	0.172249	1.03558	0.00378961	-0.129948	0.180669	-3.00531	1.48127
-296.5	-0.173239	1.36215	-1.16956	1.07593	1.22779	-0.0416505	0.220318	0.331518	-0.37858	0.204424	1.05502	-0.0289329	-0.141268	0.152154	-3.07915	1.40238
-296	-0.211511	1.3585	-1.18528	1.16584	1.23448	-0.0239998	0.234103	0.348296	-0.402608	0.243049	1.07101	-0.0686939	-0.151123	0.119663	-3.12989	1.3135
-295.5	-0.248235	1.35664	-1.19256	1.27578	1.24067	0.00323428	0.241747	0.363678	-0.419268	0.284878	1.08324	-0.118446	-0.163102	0.0839848	-3.15569	1.22011
-295	-0.280098	1.35597	-1.18863	1.39229	1.24673	0.0336318	0.235381	0.3766	-0.426876	0.324595	1.09233	-0.180985	-0.180841	0.0460492	-3.15706	1.12528
-294.5	-0.3059	1.35571	-1.17461	1.50461	1.25318	0.060662	0.209248	0.387924	-0.426479	0.355444	1.09926	-0.258615	-0.207145	0.00622921	-3.13595	1.03118
-294	-0.327519	1.35396	-1.15336	1.60634	1.25993	0.0789367	0.163145	0.399733	-0.421053	0.370458	1.10507	-0.352766	-0.24354	-0.0361538	-3.09535	0.940849
-293.5	-0.348407	1.34639	-1.12711	1.69381	1.26567	0.0845135	0.103294	0.413938	-0.413891	0.36376	1.11152	-0.46382	-0.290013	-0.0822726	-3.03825	0.859103
-293	-0.370974	1.32598	-1.09558	1.76486	1.26809	0.0748876	0.0403456	0.43111	-0.407923	0.331481	1.12137	-0.5909	-0.344525	-0.132345	-2.96627	0.791928
-292.5	-0.395421	1.28562	-1.05527	1.8202	1.26435	0.0494057	-0.0148357	0.450479	-0.406474	0.272527	1.13807	-0.731655	-0.403004	-0.184445	-2.87969	0.744609
-292	-0.420292	1.22128	-1.0002	1.86451	1.25159	0.0103201	-0.0553209	0.470952	-0.413101	0.189194	1.16541	-0.882324	-0.460544	-0.234727	-2.77823	0.71916
-291.5	-0.443448	1.13336	-0.924979	1.90475	1.2276	-0.0369426	-0.0802662	0.491628	-0.429933	0.0871711	1.20668	-1.03739	-0.512841	-0.278807	-2.66106	0.712624
-291	-0.462939	1.02656	-0.828473	1.94722	1.19176	-0.0855882	-0.0944654	0.511214	-0.456561	-0.0255167	1.26305	-1.18897	-0.556462	-0.312976	-2.52727	0.717527
-290.5	-0.477626	0.90867	-0.715276	1.99654	1.14555	-0.129915	-0.104981	0.527709	-0.490183	-0.140653	1.33226	-1.32803	-0.588254	-0.334325	-2.37729	0.724194
-290	-0.487363	0.788682	-0.594661	2.05675	1.09248	-0.166665	-0.116522	0.539195	-0.526501	-0.25192	1.40916	-1.44793	-0.605283	-0.33982	-2.21426	0.724135
-289.5	-0.492755	0.674913	-0.477389	2.1318	1.03792	-0.194829	-0.128918	0.544963	-0.561009	-0.355344	1.48718	-1.54704	-0.60571	-0.325388	-2.04439	0.713312
-289	-0.494524	0.573796	-0.37159	2.2241	0.988244	-0.21434	-0.138216	0.545916	-0.589975	-0.448309	1.55927	-1.62843	-0.589785	-0.286892	-1.87526	0.693339
-288.5	-0.492632	0.488906	-0.280824	2.33175	0.948729	-0.225065	-0.140256	0.543746	-0.610716	-0.528731	1.61841	-1.69773	-0.559971	-0.223659	-1.71297	0.669887
-288	-0.485868	0.4204	-0.206286	2.44777	0.921169	-0.22681	-0.133888	0.539237	-0.621132	-0.59481	1.65851	-1.76058	-0.519946	-0.141431	-1.56114	0.649724
-287.5	-0.47284	0.365552	-0.149941	2.56221	0.903195	-0.219493	-0.121746	0.531635	-0.618982	-0.644699	1.67511	-1.82045	-0.47344	-0.0509464	-1.42227	0.637639
-287	-0.453463	0.320559	-0.113831	2.66503	0.889964	-0.20313	-0.10913	0.520326	-0.602195	-0.676616	1.66601	-1.87772	-0.423592	0.0366484	-1.29909	0.634121
-286.5	-0.429039	0.282408	-0.0968006	2.74896	0.876199	-0.178166	-0.101392	0.506257	-0.570034	-0.69023	1.63249	-1.93092	-0.372804	0.113251	-1.19439	0.635914
-286	-0.401262	0.249428	-0.0936617	2.81187	0.857427	-0.145665	-0.0998275	0.490975	-0.523558	-0.687959	1.57912	-1.97914	-0.323078	0.17418	-1.11004	0.639728
-285.5	-0.37161	0.220655	-0.0979441	2.85598	0.830811	-0.106475	-0.0998847	0.47543	-0.465118	-0.67502	1.51065	-2.02343	-0.276125	0.21719	-1.04639	0.645312
-285	-0.341407	0.195176	-0.10509	2.88358	0.795211	-0.0608221	-0.0948245	0.460396	-0.397699	-0.65847	1.42958	-2.06617	-0.232637	0.241829	-1.00265	0.655142
-284.5	-0.312065	0.171751	-0.113794	2.89408	0.750252	-0.00938913	-0.0810654	0.447168	-0.324841	-0.645345	1.33807	-2.10927	-0.191769	0.2486	-0.977777	0.672456
-284	-0.284871	0.148556	-0.125286	2.8851	0.69588	0.0458854	-0.0605693	0.437319	-0.250734	-0.640343	1.24123	-2.15273	-0.151662	0.23775	-0.971093	0.699817
-283.5	-0.260358	0.123682	-0.141252	2.85512	0.632978	0.10255	-0.0396768	0.431954	-0.178859	-0.644442	1.14705	-2.19406	-0.110208	0.208838	-0.982381	0.737759
-283	-0.23822	0.0959907	-0.16269	2.8047	0.563955	0.158613	-0.0248218	0.4309	-0.109961	-0.655444	1.06364	-2.22911	-0.0654241	0.161762	-1.01118	0.783195
-282.5	-0.217999	0.0650438	-0.191202	2.7368	0.492582	0.212644	-0.0176543	0.432289	-0.0420935	-0.670231	0.997073	-2.25421	-0.0159053	0.0981397	-1.0555	0.829615
-282	-0.199664	0.0307109	-0.230182	2.65709	0.42306	0.263507	-0.0138666	0.433257	0.0275775	-0.687013	0.95045	-2.26839	0.0385577	0.0215002	-1.1112	0.870397
-281.5	-0.183707	-0.00663481	-0.28315	2.57279	0.358428	0.310191	-0.00588302	0.431464	0.10158	-0.705934	0.923666	-2.27412	0.0966553	-0.0631129	-1.17264	0.902865
-281	-0.170935	-0.0463355	-0.350583	2.48952	0.299493	0.351461	0.0138684	0.426019	0.181758	-0.728007	0.913695	-2.27579	0.156146	-0.149181	-1.23408	0.929357
-280.5	-0.161962	-0.0883948	-0.427867	2.40893	0.24614	0.385504	0.0508956	0.417286	0.268686	-0.753372	0.915222	-2.2775	0.215223	-0.229186	-1.29094	0.954857
-280	-0.156549	-0.133645	-0.505654	2.32953	0.199801	0.410577	0.107283	0.406209	0.361082	-0.780143	0.921621	-2.28123	0.273496	-0.295651	-1.33963	0.984129
-279.5	-0.153402	-0.183071	-0.572763	2.24909	0.163785	0.426334	0.180336	0.393671	0.455575	-0.805232	0.926432	-2.28632	0.332041	-0.342181	-1.37735	1.02016
-279	-0.150825	-0.23747	-0.620134	2.16676	0.141212	0.434265	0.262893	0.380475	0.547195	-0.826501	0.925133	-2.28961	0.392911	-0.365096	-1.40296	1.06328
-278.5	-0.147508	-0.297031	-0.642812	2.08393	0.132776	0.437251	0.346828	0.367982	0.631083	-0.84371	0.916295	-2.28649	0.458269	-0.364992	-1.41782	1.1111
-278	-0.142356	-0.360261	-0.638444	2.0042	0.136187	0.438725	0.427048	0.357844	0.70423	-0.857514	0.900596	-2.27289	0.529054	-0.346116	-1.4254	1.15933
-277.5	-0.133737	-0.42355	-0.605473	1.93209	0.147614	0.441574	0.502499	0.350284	0.765923	-0.868223	0.878352	-2.24733	0.603605	-0.314164	-1.42936	1.2034
-277	-0.119277	-0.482352	-0.544711	1.87047	0.163048	0.447781	0.574564	0.342845	0.81749	-0.875401	0.848583	-2.21131	0.677415	-0.274753	-1.43124	1.24064
-276.5	-0.0962237	-0.532605	-0.462543	1.8184	0.178346	0.458743	0.644633	0.330677	0.861447	-0.877992	0.810037	-2.16727	0.744672	-0.232461	-1.43008	1.27172
-276	-0.0622858	-0.57117	-0.371583	1.77223	0.189926	0.474949	0.711502	0.307836	0.899871	-0.874647	0.762306	-2.1166	0.800658	-0.189775	-1.42286	1.29915
-275.5	-0.0163813	-0.596074	-0.287276	1.72877	0.196367	0.495393	0.770622	0.269103	0.93356	-0.864426	0.706788	-2.05949	0.843162	-0.147341	-1.40408	1.32412
-275	0.0415693	-0.606654	-0.223105	1.6869	0.198465	0.517547	0.81679	0.211248	0.962788	-0.847493	0.647279	-1.99553	0.871997	-0.105922	-1.36597	1.34511
-274.5	0.110914	-0.602865	-0.188468	1.64577	0.197639	0.537535	0.84724	0.132901	0.987932	-0.825037	0.588775	-1.92424	0.887849	-0.0675368	-1.30154	1.35877
-274	0.189501	-0.585066	-0.188823	1.60192	0.194873	0.55063	0.862411	0.0340808	1.00921	-0.798729	0.535409	-1.8456	0.89188	-0.0346881	-1.20785	1.36177
-273.5	0.273252	-0.555119	-0.225103	1.5501	0.190775	0.552535	0.865724	-0.0833436	1.02632	-0.770561	0.489617	-1.76036	0.886034	-0.00984941	-1.08613	1.35316
-273	0.357313	-0.517117	-0.293608	1.4866	0.185953	0.54076	0.862529	-0.215123	1.03827	-0.743078	0.452515	-1.67037	0.873287	0.00434053	-0.94089	1.33597
-272.5	0.437529	-0.476465	-0.387704	1.41062	0.181266	0.515112	0.857526	-0.3557	1.04383	-0.719749	0.4246	-1.57865	0.857176	0.00582571	-0.780293	1.31661
-272	0.510922	-0.437839	-0.4987	1.32304	0.177938	0.477272	0.852666	-0.499909	1.04214	-0.705077	0.406262	-1.48816	0.840748	-0.00610738	-0.61548	1.3023
-271.5	0.575461	-0.403487	-0.615591	1.22574	0.177824	0.430088	0.846972	-0.64301	1.03246	-0.703879	0.397512	-1.40066	0.826626	-0.0312505	-0.45758	1.29781
-271	0.629977	-0.373325	-0.726342	1.12224	0.183487	0.376946	0.837864	-0.780043	1.01399	-0.719908	0.396905	-1.31658	0.818427	-0.0688255	-0.314682	1.30325
-270.5	0.674476	-0.346307	-0.820489	1.01763	0.197013	0.321048	0.823754	-0.906772	0.987184	-0.754697	0.400764	-1.23552	0.820543	-0.11722	-0.190226	1.31399
-270	0.710231	-0.321693	-0.890964	0.917011	0.218562	0.264894	0.806926	-1.02143	0.954447	-0.806955	0.403828	-1.157	0.835427	-0.173844	-0.0830651	1.32304
-269.5	0.739136	-0.300175	-0.935163	0.824034	0.246472	0.210417	0.794153	-1.12507	0.919528	-0.872582	0.401002	-1.08178	0.861696	-0.23524	0.0111038	1.32549
-269	0.762629	-0.284284	-0.955347	0.740806	0.278463	0.159453	0.793479	-1.22031	0.886662	-0.946064	0.388848	-1.0124	0.894644	-0.297409	0.0975901	1.3222
-268.5	0.780617	-0.277126	-0.957583	0.668036	0.312874	0.113715	0.80954	-1.31007	0.859749	-1.02293	0.365811	-0.951829	0.92801	-0.356258	0.180485	1.31942
-268	0.79119	-0.280535	-0.9501	0.6044	0.349096	0.0740448	0.84167	-1.39717	0.841614	-1.10085	0.331949	-0.901426	0.955914	-0.407971	0.261638	1.32479
-267.5	0.792303	-0.29416	-0.941719	0.546385	0.386919	0.0401708	0.886132	-1.48437	0.833978	-1.17867	0.288898	-0.860257	0.974168	-0.449503	0.341367	1.3431
-267	0.784546	-0.315461	-0.939045	0.489906	0.426313	0.0119053	0.939739	-1.57373	0.837682	-1.25495	0.239392	-0.825642	0.980827	-0.47858	0.419126	1.37399
-266.5	0.772194	-0.340167	-0.943833	0.432483	0.4679	-0.00995557	1.00223	-1.66541	0.852704	-1.32647	0.186447	-0.793802	0.976409	-0.49265	0.492913	1.41251
-266	0.761614	-0.363012	-0.953876	0.374011	0.512388	-0.0243919	1.07675	-1.75743	0.878765	-1.38766	0.132616	-0.760747	0.963244	-0.488356	0.558948	1.4524
-265.5	0.758724	-0.378854	-0.966223	0.316027	0.559248	-0.0309997	1.16785	-1.8471	0.916264	-1.43237	0.0787446	-0.723389	0.943939	-0.463321	0.612766	1.48947
-265	0.767097	-0.384204	-0.978653	0.260588	0.606173	-0.0299832	1.27773	-1.93219	0.966291	-1.45617	0.0233124	-0.680179	0.920577	-0.419114	0.650639	1.5232
-264.5	0.787303	-0.378511	-0.988902	0.21004	0.649628	-0.0220733	1.40271	-2.01065	1.02951	-1.45667	-0.036003	-0.631284	0.895065	-0.362119	0.670443	1.55583
-264	0.817651	-0.364174	-0.994245	0.167432	0.686539	-0.00841953	1.53166	-2.07978	1.10464	-1.43282	-0.100056	-0.578094	0.869407	-0.301369	0.671824	1.58977
-263.5	0.855592	-0.345085	-0.99218	0.135716	0.716356	0.0100199	1.6474	-2.13664	1.18815	-1.38481	-0.167138	-0.521779	0.845863	-0.245692	0.655051	1.62526
-263	0.898721	-0.325199	-0.981105	0.116166	0.741051	0.0333443	1.7321	-2.17889	1.27572	-1.3143	-0.232924	-0.462147	0.827188	-0.201743	0.619235	1.65898
-262.5	0.945356	-0.308059	-0.961066	0.108496	0.763081	0.0629442	1.77413	-2.20533	1.36361	-1.22412	-0.291475	-0.397774	0.816359	-0.173071	0.562563	1.68434
-262	0.994278	-0.296522	-0.934178	0.112463	0.784279	0.1005	1.77164	-2.2162	1.44836	-1.11746	-0.337055	-0.327218	0.815959	-0.160558	0.484825	1.69446
-261.5	1.04358	-0.292305	-0.903553	0.128005	0.806223	0.14621	1.73098	-2.21321	1.52626	-0.998172	-0.365428	-0.25038	0.827181	-0.163988	0.388876	1.6864
-261	1.09061	-0.295705	-0.872075	0.153267	0.830318	0.197697	1.66231	-2.1992	1.59383	-0.871943	-0.374395	-0.168626	0.848434	-0.183401	0.279515	1.66304
-260.5	1.13342	-0.305676	-0.842962	0.183424	0.857472	0.250658	1.57504	-2.17762	1.64868	-0.745875	-0.364387	-0.083856	0.875201	-0.218895	0.161706	1.63093
-260	1.1717	-0.320277	-0.820687	0.21186	0.888175	0.300373	1.47504	-2.15188	1.68961	-0.626082	-0.338703	0.00242501	0.901883	-0.269039	0.0393399	1.59615
-259.5	1.20633	-0.337341	-0.809776	0.232681	0.922335	0.342814	1.36452	-2.12483	1.71658	-0.515741	-0.302431	0.090258	0.924063	-0.329973	-0.0856195	1.56109
-259	1.23829	-0.355272	-0.812431	0.242474	0.958438	0.375471	1.24486	-2.09865	1.73045	-0.414929	-0.260546	0.182068	0.939476	-0.396474	-0.213094	1.52377
-258.5	1.26767	-0.373539	-0.827684	0.23984	0.993054	0.397939	1.11997	-2.07466	1.73162	-0.321499	-0.216422	0.281471	0.947697	-0.463755	-0.343473	1.4796
-258	1.29296	-0.392325	-0.851418	0.224347	1.02142	0.411703	0.99729	-2.05321	1.71885	-0.232214	-0.17144	0.390308	0.94964	-0.528582	-0.475646	1.42342
-257.5	1.3109	-0.412104	-0.876021	0.196289	1.03864	0.419365	0.88631	-2.03446	1.68964	-0.143846	-0.125913	0.506043	0.946936	-0.58917	-0.605554	1.35135
-257	1.31702	-0.433794	-0.891821	0.156423	1.0405	0.423993	0.796363	-2.01937	1.64187	-0.0543924	-0.0804101	0.621437	0.941274	-0.643747	-0.725781	1.2635
-256.5	1.30747	-0.458499	-0.891341	0.10648	1.02372	0.428573	0.73453	-2.00961	1.57514	0.0356919	-0.0362183	0.726771	0.934502	-0.689132	-0.82691	1.16605
-256	1.28122	-0.486377	-0.87291	0.0506672	0.98632	0.435458	0.702915	-2.00665	1.4915	0.12335	0.00532725	0.813419	0.928705	-0.721138	-0.900361	1.06923
-255.5	1.2411	-0.516008	-0.840695	-0.0045687	0.928298	0.44612	0.697131	-2.01108	1.39547	0.204601	0.0441736	0.876989	0.925212	-0.736624	-0.940485	0.982564
-255	1.19223	-0.545265	-0.802458	-0.0529717	0.851979	0.461386	0.708605	-2.02241	1.29321	0.276999	0.0815702	0.918489	0.92385	-0.735382	-0.945282	0.91144
-254.5	1.13925	-0.572306	-0.767241	-0.0906864	0.76136	0.481715	0.72901	-2.03851	1.19056	0.340552	0.11791	0.942954	0.923398	-0.720763	-0.916884	0.856871
-254	1.08465	-0.59544	-0.743228	-0.116975	0.660051	0.507197	0.753059	-2.05515	1.09179	0.396167	0.151807	0.956515	0.922578	-0.698986	-0.860814	0.816797
-253.5	1.02858	-0.613186	-0.73545	-0.133699	0.54941	0.537434	0.778581	-2.0668	1.00012	0.443777	0.182023	0.964102	0.920947	-0.677598	-0.783212	0.787877
-253	0.970389	-0.62501	-0.744623	-0.144477	0.429105	0.571471	0.80463	-2.06882	0.918444	0.482336	0.20858	0.968866	0.918914	-0.663792	-0.688683	0.767405
-252.5	0.910577	-0.631384	-0.767691	-0.153796	0.299408	0.607849	0.829693	-2.05946	0.84908	0.510711	0.231437	0.972746	0.916866	-0.662961	-0.580834	0.754201
-252	0.850978	-0.633295	-0.798653	-0.165421	0.162293	0.644831	0.85178	-2.0401	0.79361	0.527636	0.249499	0.977359	0.914665	-0.677709	-0.464032	0.747827
-251.5	0.793472	-0.63181	-0.829792	-0.180526	0.0208053	0.680814	0.869009	-2.01403	0.752664	0.531282	0.26113	0.98437	0.912198	-0.707472	-0.344302	0.747202
-251	0.739073	-0.62775	-0.85426	-0.196502	-0.121415	0.714894	0.879147	-1.98429	0.724629	0.519707	0.26508	0.99475	0.910181	-0.748402	-0.228914	0.749947
-250.5	0.687528	-0.621634	-0.868609	-0.206952	-0.260455	0.747436	0.879458	-1.95222	0.704814	0.491664	0.261617	1.00807	0.910063	-0.793667	-0.124841	0.7528
-250	0.637425	-0.613376	-0.873105	-0.204016	-0.393046	0.779637	0.868069	-1.91767	0.686882	0.446988	0.253543	1.02306	0.913332	-0.834949	-0.0370003	0.752539
-249.5	0.587174	-0.601571	-0.86987	-0.182728	-0.517015	0.811824	0.845502	-1.88097	0.665224	0.38727	0.245998	1.03834	0.921287	-0.864456	0.0321444	0.747229
-249	0.536178	-0.583693	-0.861182	-0.144307	-0.630608	0.842431	0.814095	-1.84422	0.636427	0.31715	0.244789	1.05253	0.934997	-0.87624	0.0814331	0.737629
-248.5	0.485183	-0.557421	-0.849321	-0.0956129	-0.731821	0.868884	0.775414	-1.81034	0.599076	0.244474	0.253888	1.06442	0.954598	-0.867013	0.109646	0.72742
-248	0.435758	-0.521703	-0.836925	-0.0455797	-0.818583	0.88933	0.728396	-1.78123	0.552404	0.178113	0.27368	1.07361	0.978549	-0.836784	0.115195	0.721484
-247.5	0.389787	-0.476784	-0.826637	-0.00215335	-0.889262	0.90391	0.669995	-1.75659	0.495689	0.125555	0.301584	1.08074	1.00395	-0.788875	0.0970191	0.7232
-247	0.349203	-0.42402	-0.819911	0.0288596	-0.94268	0.915124	0.596807	-1.73439	0.429107	0.0920132	0.334141	1.08679	1.02736	-0.729377	0.0556376	0.732249
-246.5	0.315648	-0.366111	-0.81633	0.0446098	-0.977893	0.927273	0.506723	-1.71212	0.354561	0.0800877	0.368276	1.0918	1.04576	-0.666388	-0.00638697	0.745127
-246	0.290302	-0.307211	-0.814546	0.0460182	-0.994456	0.945047	0.401612	-1.68748	0.275876	0.0894997	0.40117	1.09435	1.05804	-0.608801	-0.0843027	0.758922
-245.5	0.274076	-0.252085	-0.81324	0.0372687	-0.9931	0.971607	0.289099	-1.65823	0.198594	0.117572	0.429921	1.09289	1.06534	-0.56462	-0.171183	0.774303
-245	0.26761	-0.204697	-0.810985	0.0239755	-0.976397	1.00718	0.1807	-1.62227	0.128792	0.160039	0.452157	1.08773	1.06974	-0.539604	-0.258839	0.79448
-244.5	0.270988	-0.167747	-0.806693	0.0114197	-0.948866	1.04913	0.0880506	-1.5781	0.0712836	0.211061	0.467299	1.08143	1.07341	-0.536659	-0.339543	0.82236
-244	0.283741	-0.143048	-0.800687	0.00359328	-0.915876	1.09285	0.0193692	-1.52439	0.028845	0.263178	0.477017	1.07713	1.07878	-0.555414	-0.407413	0.858642
-243.5	0.304827	-0.131209	-0.794645	0.00344277	-0.88243	1.1328	-0.0234263	-1.45929	0.00254934	0.308995	0.484246	1.07702	1.08798	-0.592241	-0.459658	0.901011
-243	0.33178	-0.131342	-0.790752	0.0142258	-0.853488	1.16388	-0.044751	-1.38095	-0.00782689	0.343956	0.491247	1.08221	1.10068	-0.641628	-0.49761	0.944455
-242.5	0.359806	-0.141755	-0.791038	0.0398903	-0.834379	1.18287	-0.0517631	-1.28948	-0.0034178	0.367406	0.497795	1.09292	1.11276	-0.697782	-0.525682	0.982916
-242	0.38245	-0.160117	-0.796412	0.0832399	-0.829357	1.18883	-0.0504567	-1.18825	0.0139319	0.381479	0.500962	1.10766	1.11853	-0.755171	-0.548534	1.01132
-241.5	0.394122	-0.182827	-0.806015	0.144157	-0.8401	1.1825	-0.0437847	-1.08301	0.0412718	0.389727	0.497073	1.12329	1.11448	-0.80865	-0.569209	1.02657
-241	0.392423	-0.205427	-0.817945	0.220205	-0.866112	1.16513	-0.0314215	-0.979888	0.0742191	0.395918	0.483787	1.13691	1.10059	-0.854064	-0.58872	1.02742
-240.5	0.378287	-0.224294	-0.830172	0.308178	-0.905253	1.13781	-0.0112703	-0.883791	0.107177	0.402679	0.460269	1.14728	1.07923	-0.889009	-0.606278	1.01407
-240	0.354407	-0.237999	-0.840259	0.404147	-0.953185	1.10148	0.0171503	-0.797549	0.134105	0.411053	0.42676	1.15406	1.0538	-0.913036	-0.620967	0.987743
-239.5	0.323664	-0.247281	-0.845101	0.503346	-1.00376	1.05741	0.0501296	-0.722195	0.150043	0.421071	0.385044	1.15641	1.02808	-0.927321	-0.633779	0.949657
-239	0.288322	-0.253909	-0.842349	0.602021	-1.05125	1.00771	0.0810774	-0.658455	0.15257	0.432393	0.338379	1.15278	1.00587	-0.934138	-0.646921	0.899745
-238.5	0.249831	-0.259685	-0.831513	0.699372	-1.09261	0.955588	0.105045	-0.608149	0.142011	0.444539	0.29026	1.14161	0.990596	-0.936012	-0.660535	0.836566
-238	0.209154	-0.26634	-0.812393	0.797256	-1.12795	0.904831	0.122844	-0.57446	0.120578	0.45659	0.243675	1.12208	0.985066	-0.934574	-0.670078	0.758662
-237.5	0.167455	-0.275528	-0.783329	0.897862	-1.15926	0.858888	0.141116	-0.560707	0.091421	0.46692	0.2013	1.09412	0.991267	-0.929325	-0.666654	0.666246
-237	0.126087	-0.287985	-0.742678	1.00059	-1.18871	0.820742	0.167747	-0.56805	0.0579797	0.473624	0.165514	1.05801	1.00955	-0.917342	-0.639793	0.562616
-236.5	0.0856612	-0.303117	-0.69259	1.10027	-1.21693	0.79345	0.206605	-0.593966	0.0233171	0.475501	0.137766	1.01434	1.03735	-0.895055	-0.580527	0.454337
-236	0.0458864	-0.320107	-0.641123	1.18846	-1.24209	0.779758	0.255922	-0.632847	-0.0105054	0.473433	0.118289	0.963921	1.06944	-0.860969	-0.483383	0.34895
-235.5	0.0066746	-0.338993	-0.599826	1.2569	-1.26061	0.780706	0.309974	-0.678152	-0.0426905	0.471154	0.106825	0.907936	1.10018	-0.817247	-0.34749	0.251751
-235	-0.0313968	-0.360574	-0.578719	1.30083	-1.26919	0.79468	0.361589	-0.724677	-0.0740032	0.473856	0.103533	0.848434	1.12526	-0.769345	-0.177248	0.164818
-234.5	-0.0676746	-0.38555	-0.583071	1.32057	-1.26685	0.817357	0.405085	-0.769328	-0.107081	0.485494	0.109305	0.788592	1.14143	-0.724307	0.0175049	0.0887411
-234	-0.101683	-0.413706	-0.612709	1.32031	-1.25557	0.842535	0.43948	-0.810255	-0.145689	0.507445	0.125293	0.73219	1.14626	-0.688994	0.222745	0.024853
-233.5	-0.133011	-0.444439	-0.661929	1.30571	-1.23911	0.863667	0.469879	-0.846131	-0.193094	0.539147	0.151741	0.682341	1.13929	-0.669139	0.423428	-0.023753
-233	-0.161275	-0.478096	-0.72041	1.28255	-1.22047	0.875102	0.50502	-0.876003	-0.251054	0.579225	0.187374	0.640077	1.12291	-0.668761	0.606217	-0.0527547
-232.5	-0.185835	-0.515901	-0.776196	1.25647	-1.2005	0.872755	0.552254	-0.898426	-0.319713	0.625993	0.230103	0.603977	1.10189	-0.689153	0.760099	-0.0586222
-232	-0.205578	-0.55827	-0.819006	1.23324	-1.17889	0.854919	0.613602	-0.910365	-0.397615	0.677515	0.27744	0.5717	1.08179	-0.728062	0.87682	-0.0416932
-231.5	-0.219269	-0.60336	-0.842302	1.21904	-1.15521	0.822957	0.684398	-0.907754	-0.481817	0.73183	0.325366	0.542036	1.06721	-0.78003	0.952808	-0.00850228
-231	-0.225908	-0.647226	-0.844401	1.22005	-1.12865	0.780503	0.754099	-0.887423	-0.568502	0.787569	0.367714	0.514963	1.06054	-0.837558	0.990693	0.0290756
-230.5	-0.224712	-0.685412	-0.82774	1.24097	-1.09824	0.731477	0.809417	-0.848579	-0.653754	0.844215	0.398255	0.490227	1.06199	-0.892581	0.997873	0.0578055
-230	-0.215454	-0.714576	-0.795883	1.28331	-1.06427	0.678929	0.839333	-0.792919	-0.73415	0.901084	0.413933	0.466606	1.07045	-0.938053	0.983458	0.067116
-229.5	-0.199395	-0.732797	-0.75096	1.34476	-1.02922	0.625326	0.839842	-0.723669	-0.806839	0.956265	0.416165	0.442007	1.08384	-0.968518	0.956402	0.0513671
-229	-0.179804	-0.738738	-0.69372	1.42056	-0.99696	0.57329	0.815012	-0.644501	-0.869249	1.00691	0.409038	0.413522	1.09914	-0.979248	0.924667	0.011153
-228.5	-0.161625	-0.730987	-0.625065	1.50516	-0.970496	0.525964	0.773332	-0.559057	-0.919323	1.04991	0.396271	0.37752	1.1127	-0.965843	0.893724	-0.0469623
-228	-0.15053	-0.708308	-0.547807	1.59272	-0.950256	0.486731	0.722971	-0.471038	-0.95612	1.08209	0.380112	0.33069	1.12106	-0.925816	0.864953	-0.113331
-227.5	-0.151477	-0.670579	-0.468477	1.6772	-0.934342	0.458576	0.669403	-0.384263	-0.980312	1.1009	0.361945	0.27187	1.12209	-0.860907	0.835711	-0.178658
-227	-0.167275	-0.619438	-0.396654	1.75328	-0.919875	0.443698	0.615098	-0.302343	-0.994427	1.10522	0.342329	0.202716	1.11583	-0.77783	0.800764	-0.235967
-226.5	-0.197826	-0.557568	-0.340347	1.81851	-0.903851	0.443156	0.560923	-0.228395	-1.00206	1.09535	0.321213	0.126706	1.10468	-0.687107	0.754378	-0.281414
-226	-0.240044	-0.487589	-0.30223	1.87416	-0.883848	0.456187	0.509514	-0.165154	-1.00601	1.07199	0.299234	0.0477799	1.09234	-0.601064	0.69279	-0.314024
-225.5	-0.288528	-0.412399	-0.280043	1.92308	-0.85867	0.479804	0.467252	-0.11461	-1.00695	1.03558	0.278263	-0.0308629	1.08246	-0.531435	0.615152	-0.334324
-225	-0.337063	-0.336267	-0.268575	1.96641	-0.82819	0.509606	0.441628	-0.0767136	-1.00382	0.987034	0.260845	-0.107531	1.07773	-0.486971	0.522321	-0.343246
-224.5	-0.380158	-0.264959	-0.261829	2.00255	-0.792927	0.541489	0.437025	-0.0490402	-0.994896	0.929514	0.250004	-0.181675	1.07982	-0.471715	0.415812	-0.342437
-224	-0.413821	-0.20478	-0.255435	2.02893	-0.753769	0.572352	0.452719	-0.0282771	-0.978633	0.869442	0.249199	-0.253028	1.09001	-0.484438	0.297999	-0.335331
-223.5	-0.435329	-0.161075	-0.247403	2.04478	-0.711978	0.598845	0.483114	-0.0117853	-0.953672	0.815434	0.261694	-0.321836	1.10944	-0.519619	0.172317	-0.327754
-223	-0.442436	-0.136906	-0.237364	2.05224	-0.669707	0.616272	0.519592	0.00180706	-0.917855	0.775614	0.289574	-0.389707	1.1382	-0.569672	0.0428996	-0.327343
-222.5	-0.433118	-0.133155	-0.226532	2.05518	-0.630128	0.620026	0.553452	0.0129169	-0.867776	0.755116	0.332628	-0.459159	1.17428	-0.627043	-0.0855358	-0.341308
-222	-0.406543	-0.150027	-0.217688	2.05753	-0.596585	0.608213	0.578622	0.0219877	-0.800247	0.754825	0.387793	-0.532008	1.21363	-0.685777	-0.208136	-0.373673
-221.5	-0.364203	-0.187652	-0.213816	2.0627	-0.571853	0.582209	0.592946	0.0299603	-0.71422	0.771909	0.449653	-0.608715	1.25079	-0.743323	-0.321493	-0.424422
-221	-0.309565	-0.244685	-0.216627	2.07345	-0.557912	0.544928	0.597579	0.0376828	-0.611484	0.801729	0.511691	-0.68915	1.27995	-0.801219	-0.424956	-0.490454
-220.5	-0.246537	-0.316973	-0.226705	2.09098	-0.555707	0.499459	0.595023	0.0453444	-0.496214	0.839162	0.568173	-0.772701	1.29607	-0.862648	-0.520311	-0.566392
-220	-0.178379	-0.397955	-0.244974	2.11433	-0.565019	0.449289	0.586711	0.0527018	-0.373917	0.87916	0.615767	-0.856926	1.29591	-0.928568	-0.609926	-0.645399
-219.5	-0.107505	-0.48004	-0.273792	2.14046	-0.584851	0.398933	0.571711	0.0595125	-0.250343	0.917864	0.653195	-0.936506	1.27869	-0.995782	-0.694323	-0.721456
-219	-0.0356212	-0.555788	-0.316473	2.16595	-0.613866	0.354045	0.548821	0.065006	-0.130619	0.95335	0.67963	-1.00398	1.24632	-1.05827	-0.77093	-0.791821
-218.5	0.0356485	-0.618568	-0.37553	2.18915	-0.650375	0.321023	0.520491	0.0669368	-0.018912	0.985512	0.694168	-1.05209	1.2027	-1.11012	-0.834741	-0.856995
-218	0.103919	-0.663031	-0.450841	2.20976	-0.692266	0.305788	0.493331	0.0620974	0.0812796	1.01645	0.696395	-1.07637	1.15216	-1.1475	-0.87975	-0.918086
-217.5	0.16586	-0.685742	-0.538806	2.22586	-0.737512	0.312034	0.474167	0.047696	0.166893	1.05061	0.686982	-1.07635	1.09877	-1.16848	-0.900509	-0.9738
-217	0.217335	-0.686162	-0.632947	2.23153	-0.784824	0.340199	0.466301	0.021612	0.235187	1.0926	0.668002	-1.05552	1.04619	-1.17238	-0.893747	-1.01944
-216.5	0.253608	-0.667574	-0.725848	2.2176	-0.833356	0.387772	0.46829	-0.018237	0.283573	1.14373	0.642017	-1.01977	0.99755	-1.15984	-0.859272	-1.04899
-216	0.27065	-0.63645	-0.811186	2.1756	-0.881791	0.450093	0.474518	-0.0735885	0.310065	1.20023	0.610318	-0.974706	0.955292	-1.13327	-0.800111	-1.05923
-215.5	0.267017	-0.599991	-0.884647	2.10229	-0.928424	0.520977	0.478136	-0.144014	0.314449	1.25477	0.573054	-0.923565	0.921461	-1.09629	-0.72176	-1.05288
-215	0.244383	-0.563854	-0.943885	2.00174	-0.97235	0.593625	0.475176	-0.225537	0.299132	1.29941	0.531028	-0.867558	0.897369	-1.0528	-0.630054	-1.03825
-214.5	0.206261	-0.531145	-0.988015	1.8845	-1.01438	0.661897	0.465731	-0.311544	0.268591	1.32782	0.486012	-0.808	0.882367	-1.0068	-0.529202	-1.02575
-214	0.156246	-0.502437	-1.01745	1.76494	-1.05716	0.721227	0.451885	-0.394999	0.227921	1.3358	0.439383	-0.747774	0.873168	-0.962931	-0.422001	-1.0233
-213.5	0.0971327	-0.476689	-1.03388	1.65732	-1.10426	0.768669	0.43602	-0.469781	0.182107	1.3206	0.391524	-0.691149	0.864759	-0.926034	-0.311408	-1.03307
-213	0.030894	-0.452413	-1.03908	1.57152	-1.15817	0.802319	0.420484	-0.53068	0.135904	1.28033	0.342523	-0.64306	0.851833	-0.899295	-0.201489	-1.05085
-212.5	-0.0412387	-0.4282	-1.0333	1.51028	-1.21951	0.82064	0.40707	-0.573271	0.0933369	1.21477	0.293063	-0.60851	0.830051	-0.882982	-0.0969367	-1.06831
-212	-0.118369	-0.402872	-1.01537	1.46908	-1.28832	0.822438	0.396012	-0.594253	0.057295	1.12689	0.244373	-0.59119	0.797572	-0.874886	-0.00194011	-1.07705
-211.5	-0.198603	-0.375682	-0.983838	1.43844	-1.36469	0.807851	0.384871	-0.591969	0.0293551	1.02332	0.197092	-0.591641	0.755664	-0.871684	0.0802719	-1.07196
-211	-0.278267	-0.346242	-0.937701	1.40743	-1.44767	0.779029	0.368415	-0.567281	0.00931514	0.913153	0.150821	-0.606839	0.707464	-0.869786	0.147653	-1.05206
-210.5	-0.353284	-0.314193	-0.877123	1.36762	-1.53472	0.739116	0.340709	-0.524223	-0.00429054	0.805842	0.105367	-0.631566	0.656351	-0.866274	0.200315	-1.01961
-210	-0.421026	-0.279135	-0.803886	1.31608	-1.62271	0.690694	0.298311	-0.468927	-0.0119507	0.709774	0.0615206	-0.660219	0.604979	-0.860142	0.241008	-0.978479
-209.5	-0.480628	-0.241424	-0.720674	1.25543	-1.70914	0.635368	0.242132	-0.407108	-0.0114238	0.632208	0.0203023	-0.68809	0.555111	-0.851782	0.273774	-0.932067
-209	-0.532654	-0.203487	-0.629776	1.19056	-1.79272	0.574403	0.176695	-0.342147	0.00163867	0.579116	-0.0176955	-0.71186	0.507874	-0.840806	0.302205	-0.88186
-208.5	-0.578689	-0.169614	-0.532677	1.12465	-1.87297	0.509473	0.106996	-0.274825	0.0314281	0.554186	-0.052118	-0.729563	0.463618	-0.824968	0.328813	-0.827863
-208	-0.620186	-0.14369	-0.430558	1.05673	-1.9491	0.443016	0.0353265	-0.204161	0.0799953	0.557875	-0.0822762	-0.740635	0.422068	-0.801309	0.354828	-0.769885
-207.5	-0.657208	-0.127244	-0.324612	0.981968	-2.01938	0.378063	-0.0390549	-0.12861	0.146609	0.58731	-0.106838	-0.745594	0.383355	-0.767897	0.380033	-0.708742
-207	-0.688096	-0.119285	-0.215952	0.895526	-2.08121	0.317579	-0.118109	-0.0474103	0.228332	0.637271	-0.124157	-0.744906	0.34826	-0.724237	0.403167	-0.647801
-206.5	-0.709683	-0.117181	-0.105708	0.796785	-2.13172	0.263641	-0.203208	0.0384943	0.321521	0.701726	-0.132271	-0.738884	0.317063	-0.670497	0.423053	-0.593333
-206	-0.717647	-0.117644	0.00456223	0.69089	-2.16884	0.216646	-0.292851	0.126461	0.423217	0.775059	-0.128468	-0.729026	0.288669	-0.606847	0.439895	-0.551506
-205.5	-0.707528	-0.117576	0.112254	0.587094	-2.19185	0.174987	-0.380537	0.212769	0.531102	0.852606	-0.110462	-0.718174	0.260825	-0.533857	0.455527	-0.524108
-205	-0.676775	-0.114732	0.213382	0.495651	-2.20144	0.135886	-0.456576	0.293412	0.642714	0.930318	-0.0785203	-0.708864	0.231017	-0.454116	0.47293	-0.507212
-204.5	-0.626262	-0.108075	0.303171	0.425325	-2.20011	0.0969884	-0.513812	0.365063	0.755531	1.00372	-0.0354246	-0.702286	0.197514	-0.373747	0.495595	-0.493787
-204	-0.559587	-0.0974168	0.377026	0.382087	-2.19195	0.0572188	-0.551683	0.425788	0.867723	1.06728	0.0152905	-0.698632	0.160153	-0.301595	0.525871	-0.478129
-203.5	-0.48188	-0.0825363	0.431593	0.368073	-2.18038	0.0164824	-0.575298	0.475055	0.978119	1.11518	0.0700763	-0.697501	0.120543	-0.245878	0.562576	-0.459073
-203	-0.400188	-0.0627031	0.466099	0.380856	-2.16623	-0.024584	-0.591614	0.513582	1.08558	1.14278	0.125414	-0.69752	0.0810508	-0.211223	0.60022	-0.439984
-202.5	-0.323569	-0.0369495	0.482865	0.413871	-2.14786	-0.0648129	-0.60601	0.543192	1.18903	1.14758	0.178342	-0.696158	0.0433065	-0.198388	0.631331	-0.426175
-202	-0.260585	-0.00492865	0.485958	0.45742	-2.12278	-0.103424	-0.620685	0.565874	1.28747	1.12924	0.226767	-0.691333	0.00802654	-0.205847	0.649967	-0.422293
-201.5	-0.216208	0.0318749	0.479088	0.500261	-2.08943	-0.140702	-0.63445	0.582585	1.3789	1.08968	0.269437	-0.683791	-0.0244999	-0.231256	0.652744	-0.431374
-201	-0.191526	0.0698674	0.465513	0.532601	-2.04857	-0.177517	-0.643395	0.593238	1.45958	1.03401	0.306219	-0.677076	-0.0548368	-0.271912	0.637239	-0.45485
-200.5	-0.185425	0.104465	0.450392	0.548082	-2.00301	-0.214566	-0.642982	0.597689	1.52478	0.971573	0.338629	-0.675099	-0.0847586	-0.324652	0.601213	-0.49206
-200	-0.195546	0.131222	0.442055	0.543057	-1.95585	-0.252044	-0.631664	0.596049	1.57022	0.914983	0.370454	-0.680069	-0.116318	-0.385473	0.543416	-0.539978
-199.5	-0.218756	0.146504	0.449924	0.515775	-1.90933	-0.289421	-0.613085	0.587708	1.59376	0.876868	0.407666	-0.692016	-0.150572	-0.449595	0.464274	-0.594839
-199	-0.251796	0.148069	0.481183	0.46691	-1.86465	-0.325245	-0.593519	0.5705	1.59677	0.865942	0.456458	-0.709412	-0.186887	-0.512753	0.365941	-0.65432
-198.5	-0.291161	0.135473	0.539252	0.399986	-1.82213	-0.357435	-0.576507	0.541604	1.58419	0.884269	0.520336	-0.730253	-0.222912	-0.572302	0.252251	-0.717484
-198	-0.332583	0.110287	0.624863	0.320685	-1.78147	-0.384017	-0.56067	0.499776	1.56254	0.92701	0.598586	-0.753172	-0.25548	-0.626848	0.128942	-0.783268
-197.5	-0.371163	0.0757243	0.737683	0.235609	-1.74222	-0.403511	-0.542254	0.446833	1.53773	0.984396	0.686967	-0.778073	-0.281928	-0.675093	0.00380372	-0.84961
-197	-0.402511	0.035874	0.875666	0.151672	-1.70375	-0.41465	-0.518168	0.387194	1.51488	1.04459	0.779327	-0.805779	-0.300849	-0.714999	-0.113951	-0.912732
-196.5	-0.424542	-0.00471202	1.03265	0.0756428	-1.66521	-0.416004	-0.487788	0.326043	1.49906	1.09619	0.868468	-0.836976	-0.311986	-0.743727	-0.215423	-0.966527
-196	-0.438143	-0.0414841	1.19761	0.0129343	-1.6262	-0.406215	-0.455005	0.267544	1.49406	1.12996	0.946915	-0.870989	-0.315608	-0.758343	-0.294275	-1.00407
-195.5	-0.44579	-0.070588	1.35672	-0.0335602	-1.58762	-0.385132	-0.428549	0.214192	1.50013	1.1397	1.00927	-0.905244	-0.312025	-0.756915	-0.347069	-1.02144
-195	-0.45025	-0.089263	1.49674	-0.0638073	-1.55089	-0.354945	-0.417613	0.167193	1.51311	1.12206	1.05411	-0.936294	-0.301596	-0.739284	-0.370954	-1.02065
-194.5	-0.454961	-0.0960968	1.60839	-0.0801651	-1.51662	-0.319802	-0.425256	0.127077	1.52623	1.07628	1.08263	-0.961492	-0.285075	-0.707112	-0.3625	-1.0088
-194	-0.464866	-0.0912759	1.68863	-0.0862447	-1.48525	-0.284215	-0.445291	0.0942716	1.53285	1.00394	1.09582	-0.979767	-0.264133	-0.663466	-0.319771	-0.993834
-193.5	-0.485718	-0.0765418	1.74077	-0.0856898	-1.45806	-0.251454	-0.46485	0.0691674	1.52866	0.908484	1.09347	-0.991531	-0.241601	-0.612453	-0.24437	-0.980455
-193	-0.521644	-0.0550837	1.77189	-0.0814897	-1.4361	-0.222538	-0.469908	0.0514408	1.51233	0.795727	1.07505	-0.998362	-0.22063	-0.558842	-0.14113	-0.968398
-192.5	-0.573101	-0.031445	1.78936	-0.0761214	-1.41952	-0.19674	-0.450482	0.0398515	1.48512	0.674776	1.04092	-1.00258	-0.202967	-0.507617	-0.016711	-0.953513
-192	-0.637058	-0.0108788	1.79913	-0.0723865	-1.40886	-0.173195	-0.404058	0.0330432	1.44991	0.556906	0.993066	-1.00657	-0.188197	-0.463506	0.121652	-0.93095
-191.5	-0.708752	0.001793	1.80534	-0.0732943	-1.40579	-0.151836	-0.33611	0.0299688	1.4105	0.452282	0.934605	-1.0118	-0.174917	-0.430256	0.267587	-0.898709
-191	-0.783346	0.00358341	1.80989	-0.0800333	-1.41169	-0.133224	-0.256755	0.0295865	1.37118	0.367542	0.869101	-1.01786	-0.162439	-0.409573	0.417338	-0.859687
-190.5	-0.856908	-0.00540353	1.81114	-0.0903803	-1.42611	-0.117615	-0.175152	0.0307678	1.33616	0.305557	0.800106	-1.0226	-0.151459	-0.400288	0.570459	-0.821482
-190	-0.926952	-0.0223429	1.80319	-0.0999029	-1.44714	-0.103926	-0.0952706	0.0324613	1.30897	0.266413	0.730936	-1.0239	-0.143662	-0.398762	0.728407	-0.793394
-189.5	-0.992268	-0.0439521	1.77775	-0.104811	-1.47273	-0.0902082	-0.0148881	0.033714	1.29216	0.248544	0.664546	-1.02138	-0.141281	-0.400065	0.892175	-0.782054
-189	-1.05268	-0.0686682	1.72845	-0.103756	-1.50079	-0.075364	0.0722635	0.0339015	1.28644	0.249335	0.603657	-1.01683	-0.146743	-0.398684	1.06029	-0.789381
-188.5	-1.10959	-0.0969744	1.65388	-0.0979875	-1.52835	-0.0596417	0.171772	0.0333026	1.28984	0.265078	0.551011	-1.01319	-0.161834	-0.389498	1.22752	-0.813602
-188	-1.16588	-0.130156	1.55656	-0.0907598	-1.55195	-0.0436675	0.283949	0.0333002	1.29795	0.29078	0.509394	-1.01277	-0.186791	-0.369501	1.38522	-0.850989
-187.5	-1.22409	-0.169205	1.44067	-0.086292	-1.5688	-0.027893	0.403144	0.0358987	1.30542	0.320184	0.481174	-1.01547	-0.219931	-0.3386	1.52376	-0.897789
-187	-1.28464	-0.214394	1.31255	-0.0886221	-1.57732	-0.0126034	0.520161	0.0428206	1.30788	0.346474	0.467484	-1.01854	-0.257733	-0.298896	1.63463	-0.952347
-186.5	-1.34563	-0.265016	1.18232	-0.100176	-1.57712	0.00214861	0.624988	0.0547907	1.30308	0.363474	0.468129	-1.01781	-0.295182	-0.253802	1.71119	-1.01492
-186	-1.40363	-0.319724	1.06246	-0.120189	-1.56897	0.016581	0.710707	0.0717157	1.29187	0.366062	0.482155	-1.00978	-0.326214	-0.207726	1.74879	-1.08436
-185.5	-1.45458	-0.377318	0.963472	-0.14508	-1.55416	0.0312752	0.777213	0.0933161	1.27861	0.349819	0.507529	-0.993383	-0.34417	-0.165981	1.7451	-1.1555
-185	-1.49479	-0.436546	0.890384	-0.171098	-1.5336	0.0473185	0.830521	0.119395	1.26963	0.311479	0.540287	-0.970468	-0.342788	-0.134195	1.69983	-1.22003
-184.5	-1.52149	-0.494938	0.842057	-0.196198	-1.50785	0.0661292	0.878599	0.149873	1.27072	0.250209	0.575126	-0.944932	-0.317882	-0.116704	1.61434	-1.26977
-184	-1.53252	-0.548344	0.81273	-0.219789	-1.47726	0.088901	0.927069	0.184638	1.28573	0.168337	0.607352	-0.921374	-0.268322	-0.11513	1.49203	-1.30031
-183.5	-1.52658	-0.591814	0.794829	-0.241955	-1.44143	0.116147	0.976016	0.222879	1.31689	0.0709736	0.634177	-0.903691	-0.195785	-0.128604	1.33832	-1.31356
-183	-1.50423	-0.621109	0.781426	-0.263304	-1.39866	0.147668	1.02012	0.262549	1.36505	-0.0349432	0.654434	-0.894061	-0.104837	-0.154897	1.15947	-1.31767
-182.5	-1.46803	-0.634161	0.766432	-0.285441	-1.34636	0.182871	1.05294	0.300973	1.429	-0.141444	0.667462	-0.892601	-0.00356752	-0.191372	0.961943	-1.32359
-182	-1.42136	-0.6315	0.743798	-0.311413	-1.28209	0.221445	1.07119	0.335958	1.50495	-0.240494	0.672154	-0.897252	0.0974338	-0.235996	0.753103	-1.34024
-181.5	-1.36771	-0.615188	0.708248	-0.344849	-1.20613	0.263664	1.07578	0.365911	1.58705	-0.3257	0.667268	-0.903952	0.187841	-0.287948	0.540985	-1.3711
-181	-1.31107	-0.587518	0.656945	-0.388109	-1.12396	0.309496	1.07005	0.388931	1.66866	-0.393854	0.653014	-0.9079	0.259477	-0.346626	0.33282	-1.41359
-180.5	-1.2561	-0.550829	0.590602	-0.441709	-1.04473	0.357498	1.05746	0.402269	1.74427	-0.445045	0.632177	-0.905183	0.307054	-0.410067	0.134075	-1.46035
-180	-1.20714	-0.508014	0.513346	-0.505268	-0.976293	0.404553	1.03944	0.403197	1.8106	-0.481527	0.609694	-0.893108	0.32899	-0.474595	-0.0513081	-1.5018
-179.5	-1.16659	-0.462342	0.430971	-0.57708	-0.921687	0.446232	1.01458	0.39062	1.866	-0.506674	0.591182	-0.869739	0.327114	-0.535476	-0.220519	-1.52951
-179	-1.13474	-0.416402	0.348404	-0.652121	-0.879517	0.477609	0.980517	0.365705	1.90918	-0.524212	0.581262	-0.834056	0.30482	-0.587999	-0.371831	-1.53902
-178.5	-1.11105	-0.371534	0.268115	-0.722943	-0.84662	0.494996	0.937547	0.331082	1.93809	-0.537176	0.582081	-0.786651	0.266063	-0.628357	-0.504598	-1.53061
-178	-1.09523	-0.32823	0.190631	-0.783883	-0.820071	0.497737	0.891124	0.289927	1.94924	-0.547397	0.592132	-0.73032	0.21577	-0.653552	-0.619141	-1.50822
-177.5	-1.08743	-0.286925	0.116342	-0.833465	-0.797306	0.488028	0.850628	0.245372	1.93809	-0.556199	0.60637	-0.670046	0.159618	-0.661303	-0.71677	-1.47698
-177	-1.08822	-0.248743	0.0465284	-0.873419	-0.775446	0.468844	0.825498	0.199504	1.90079	-0.564997	0.618154	-0.61155	0.102859	-0.651231	-0.799635	-1.43985
-176.5	-1.09839	-0.215646	-0.0166563	-0.906517	-0.750889	0.442479	0.820867	0.15238	1.83574	-0.575078	0.621238	-0.558963	0.0495233	-0.62596	-0.87001	-1.39646
-176	-1.11893	-0.189916	-0.0699703	-0.934554	-0.719927	0.410768	0.834506	0.102169	1.74422	-0.587281	0.611161	-0.514085	0.0019416	-0.590179	-0.929912	-1.34522
-175.5	-1.15106	-0.17307	-0.10913	-0.957592	-0.680502	0.375496	0.857285	0.0464685	1.63048	-0.602022	0.586791	-0.477706	-0.0398259	-0.548828	-0.981177	-1.28618
-175	-1.19575	-0.164725	-0.129986	-0.974093	-0.633491	0.337874	0.878185	-0.0161485	1.50082	-0.619219	0.550299	-0.450412	-0.077774	-0.506851	-1.02491	-1.22207
-174.5	-1.25256	-0.162664	-0.129725	-0.98077	-0.58215	0.298004	0.890429	-0.0852546	1.36123	-0.637493	0.504433	-0.431686	-0.114844	-0.469677	-1.06085	-1.15827
-174	-1.319	-0.164349	-0.106753	-0.973504	-0.530497	0.255103	0.893793	-0.158409	1.21519	-0.653605	0.450588	-0.419298	-0.153826	-0.442106	-1.08747	-1.10094
-173.5	-1.39095	-0.168771	-0.0600583	-0.949772	-0.481833	0.208131	0.892427	-0.231236	1.06319	-0.66363	0.390127	-0.410108	-0.196481	-0.426404	-1.10244	-1.05354
-173	-1.46351	-0.177268	0.010496	-0.910108	-0.437611	0.15683	0.890867	-0.29762	0.903681	-0.664981	0.326328	-0.401305	-0.242995	-0.421751	-1.10286	-1.01479
-172.5	-1.53209	-0.192587	0.103592	-0.857915	-0.397808	0.102855	0.890852	-0.350618	0.734322	-0.657162	0.264509	-0.391225	-0.292007	-0.425278	-1.08593	-0.980042
-172	-1.59335	-0.216667	0.216139	-0.798923	-0.362781	0.0494643	0.890684	-0.384337	0.553215	-0.64073	0.210893	-0.379459	-0.34099	-0.433648	-1.04943	-0.944742
-171.5	-1.64522	-0.248831	0.342832	-0.740378	-0.333715	-0.000440738	0.886554	-0.395693	0.360488	-0.615515	0.170977	-0.366414	-0.386818	-0.444208	-0.992263	-0.906628
-171	-1.6869	-0.286001	0.476758	-0.689377	-0.311401	-0.0457081	0.873749	-0.384979	0.159402	-0.579935	0.148204	-0.352648	-0.426173	-0.455278	-0.915359	-0.866088
-170.5	-1.71888	-0.32428	0.611381	-0.650964	-0.295812	-0.0867867	0.84781	-0.355137	-0.0441026	-0.532023	0.143732	-0.338216	-0.455534	-0.466118	-0.822443	-0.825725
-170	-1.74187	-0.35983	0.741442	-0.62719	-0.286088	-0.125114	0.806685	-0.310177	-0.243086	-0.471176	0.157032	-0.322663	-0.471225	-0.476946	-0.719473	-0.788913
-169.5	-1.75527	-0.388875	0.861937	-0.617358	-0.280382	-0.162082	0.752494	-0.25387	-0.43144	-0.399063	0.186102	-0.305874	-0.470198	-0.488223	-0.613804	-0.757386
-169	-1.75625	-0.408266	0.967293	-0.618837	-0.276836	-0.197831	0.690519	-0.189633	-0.605031	-0.318862	0.226946	-0.288937	-0.451352	-0.498746	-0.513561	-0.729781
-168.5	-1.74039	-0.416584	1.05204	-0.628076	-0.274553	-0.231488	0.625323	-0.121139	-0.761522	-0.233985	0.273625	-0.274046	-0.416501	-0.504443	-0.426163	-0.702667
-168	-1.70357	-0.414826	1.11217	-0.641488	-0.273172	-0.262731	0.557192	-0.0522994	-0.899477	-0.148055	0.319894	-0.26344	-0.370522	-0.500212	-0.356184	-0.67296
-167.5	-1.64353	-0.40633	1.14619	-0.65606	-0.272429	-0.292481	0.482306	0.0136245	-1.01781	-0.0655449	0.361552	-0.258364	-0.320468	-0.483233	-0.303987	-0.639971
-167	-1.55984	-0.395569	1.15553	-0.669699	-0.271931	-0.321651	0.395841	0.0744715	-1.11524	0.00842183	0.397744	-0.259103	-0.27385	-0.454068	-0.265935	-0.606641
-166.5	-1.45315	-0.386308	1.14519	-0.680691	-0.270865	-0.349436	0.294614	0.128962	-1.18947	0.0695941	0.430502	-0.265747	-0.236862	-0.415738	-0.23589	-0.578832
-166	-1.32522	-0.380761	1.12381	-0.686698	-0.268524	-0.373577	0.178769	0.176707	-1.23712	0.117137	0.463038	-0.27852	-0.212867	-0.373245	-0.207478	-0.561887
-165.5	-1.179	-0.380135	1.10146	-0.685133	-0.264914	-0.392198	0.0529841	0.218493	-1.25479	0.155577	0.497779	-0.297233	-0.201594	-0.333256	-0.176571	-0.557375
-165	-1.01838	-0.385469	1.08615	-0.674603	-0.260695	-0.404621	-0.0743613	0.256574	-1.2407	0.193957	0.535169	-0.320352	-0.199956	-0.302437	-0.142411	-0.562717
-164.5	-0.847941	-0.397643	1.08226	-0.655274	-0.257097	-0.410528	-0.194197	0.294592	-1.19599	0.242159	0.57361	-0.34492	-0.204071	-0.285093	-0.106333	-0.572906
-164	-0.67289	-0.416698	1.09056	-0.627843	-0.255164	-0.409084	-0.300027	0.336416	-1.12511	0.30713	0.610205	-0.367961	-0.210763	-0.282232	-0.070213	-0.583424
-163.5	-0.498886	-0.441652	1.10896	-0.5929	-0.254579	-0.399048	-0.389884	0.384751	-1.03411	0.391585	0.641958	-0.387635	-0.217406	-0.292554	-0.0367308	-0.593576
-163	-0.332145	-0.47095	1.13411	-0.551173	-0.253893	-0.379635	-0.46554	0.440712	-0.928108	0.4947	0.667157	-0.402586	-0.221229	-0.313581	-0.00944139	-0.607753
-162.5	-0.179645	-0.502825	1.16246	-0.503452	-0.251098	-0.351541	-0.529613	0.503774	-0.810962	0.612902	0.685788	-0.410978	-0.219839	-0.342009	0.00910901	-0.6334
-162	-0.0481284	-0.535206	1.18966	-0.450516	-0.243278	-0.317416	-0.583502	0.571529	-0.687795	0.740564	0.698346	-0.411189	-0.212158	-0.374284	0.0189693	-0.677231
-161.5	0.0578388	-0.565416	1.20974	-0.393726	-0.227018	-0.281289	-0.626936	0.639942	-0.56606	0.870677	0.704619	-0.403316	-0.198237	-0.407823	0.0221083	-0.741887
-161	0.136636	-0.590528	1.21649	-0.335391	-0.200207	-0.247365	-0.65838	0.704093	-0.453741	0.994994	0.704077	-0.389303	-0.178671	-0.441935	0.0205551	-0.824629
-160.5	0.188891	-0.60832	1.20594	-0.27854	-0.163103	-0.218804	-0.676683	0.758698	-0.357132	1.10436	0.696616	-0.371817	-0.154453	-0.477141	0.0151854	-0.918455
-160	0.216741	-0.618024	1.17796	-0.226397	-0.117397	-0.196983	-0.683765	0.79894	-0.27954	1.19027	0.681839	-0.353609	-0.126633	-0.51325	0.00574307	-1.01456
-159.5	0.223578	-0.620628	1.13597	-0.181378	-0.0647075	-0.181764	-0.686355	0.82222	-0.220987	1.24699	0.657974	-0.337671	-0.0957239	-0.548629	-0.00825791	-1.10516
-159	0.213862	-0.618502	1.08473	-0.14382	-0.00664519	-0.172664	-0.694627	0.829176	-0.179234	1.27263	0.622223	-0.327026	-0.0613931	-0.581662	-0.0267884	-1.18557
-158.5	0.192296	-0.614344	1.02828	-0.111636	0.0537851	-0.169847	-0.718238	0.82262	-0.151388	1.26877	0.572171	-0.323776	-0.0227465	-0.612003	-0.0492514	-1.25414
-158	0.162378	-0.61016	0.970194	-0.0815741	0.111796	-0.173842	-0.762951	0.805769	-0.134949	1.23925	0.506973	-0.328362	0.0206375	-0.639862	-0.0735207	-1.31047
-157.5	0.125705	-0.606818	0.91572	-0.0517633	0.162108	-0.184485	-0.82926	0.78118	-0.127824	1.18944	0.427827	-0.339873	0.0678681	-0.664573	-0.0937735	-1.35316
-157	0.082687	-0.604005	0.871705	-0.0239744	0.200597	-0.200489	-0.911895	0.750002	-0.127499	1.12576	0.337871	-0.356972	0.117193	-0.68408	-0.100479	-1.37813
-156.5	0.0334526	-0.600354	0.84385	-0.00406107	0.225732	-0.219783	-1.00062	0.711938	-0.13082	1.05443	0.241411	-0.378844	0.167033	-0.695631	-0.0842166	-1.37927
-156	-0.0221264	-0.593785	0.834399	-0.000663128	0.239276	-0.239966	-1.08392	0.666946	-0.135428	0.980093	0.14278	-0.405754	0.216423	-0.69713	-0.0396807	-1.35229
-155.5	-0.0844826	-0.581991	0.841868	-0.0225749	0.245506	-0.258823	-1.1533	0.61703	-0.141365	0.905389	0.0463555	-0.438554	0.264794	-0.688129	0.0341168	-1.29883
-155	-0.153798	-0.56312	0.861807	-0.0750104	0.24947	-0.275018	-1.20359	0.566271	-0.151064	0.832043	-0.0421111	-0.477559	0.311385	-0.670193	0.136085	-1.22688
-154.5	-0.229947	-0.536756	0.887704	-0.156773	0.255059	-0.288481	-1.23045	0.51984	-0.168144	0.762292	-0.115331	-0.522207	0.354687	-0.646932	0.263857	-1.14757
-154	-0.312907	-0.504333	0.912321	-0.260221	0.26346	-0.300193	-1.22879	0.482678	-0.19626	0.699529	-0.166143	-0.571364	0.392529	-0.62319	0.412766	-1.07092
-153.5	-0.402413	-0.468413	0.929701	-0.373141	0.273264	-0.311644	-1.19308	0.457718	-0.238547	0.647847	-0.189094	-0.62334	0.422628	-0.603342	0.575143	-1.00204
-153	-0.497136	-0.431651	0.937395	-0.481777	0.282242	-0.324072	-1.11921	0.444634	-0.297371	0.611094	-0.181588	-0.676173	0.443242	-0.589935	0.740578	-0.939292
-152.5	-0.594197	-0.396353	0.938212	-0.575054	0.288844	-0.337589	-1.00764	0.440624	-0.37361	0.591984	-0.144589	-0.728462	0.453663	-0.583146	0.896993	-0.875932
-152	-0.68904	-0.364548	0.939911	-0.647169	0.292411	-0.350936	-0.865284	0.442941	-0.465481	0.591677	-0.0818615	-0.779206	0.45391	-0.581028	1.03294	-0.803982
-151.5	-0.775934	-0.338047	0.951748	-0.696233	0.292868	-0.362406	-0.704967	0.450798	-0.568075	0.610044	0.0010831	-0.826226	0.444361	-0.581032	1.14052	-0.71738
-151	-0.849371	-0.318028	0.980113	-0.721438	0.290531	-0.371321	-0.542314	0.465167	-0.67445	0.64578	0.0969225	-0.86549	0.426297	-0.582096	1.21737	-0.61349
-150.5	-0.905682	-0.304519	1.02657	-0.721634	0.285802	-0.378726	-0.391216	0.487024	-0.77739	0.696018	0.196755	-0.892622	0.402143	-0.585373	1.26683	-0.493632
-150	-0.943625	-0.29657	1.0884	-0.695453	0.278507	-0.387112	-0.259903	0.515659	-0.870525	0.756673	0.291399	-0.904757	0.37474	-0.593006	1.29639	-0.362221
-149.5	-0.963763	-0.293154	1.15984	-0.642269	0.26748	-0.399793	-0.149663	0.548405	-0.948716	0.823451	0.373176	-0.901255	0.346655	-0.606071	1.31507	-0.223972
-149	-0.967311	-0.294007	1.2338	-0.563442	0.250937	-0.419807	-0.0568426	0.5813	-1.00823	0.892717	0.437565	-0.883774	0.319828	-0.623156	1.33016	-0.081381
-148.5	-0.955474	-0.299847	1.30401	-0.463254	0.227208	-0.448561	0.0225933	0.609842	-1.04675	0.962657	0.483421	-0.856095	0.29558	-0.640688	1.34487	0.0650621
-148	-0.930038	-0.311856	1.3666	-0.349269	0.19556	-0.485411	0.089292	0.629672	-1.063	1.03404	0.511981	-0.823087	0.27523	-0.654505	1.35785	0.214961
-147.5	-0.89402	-0.330441	1.41867	-0.231725	0.157257	-0.528045	0.140887	0.637482	-1.0565	1.10938	0.526141	-0.788524	0.260894	-0.661101	1.36386	0.366183
-147	-0.85101	-0.3543	1.45595	-0.12138	0.116248	-0.572749	0.174583	0.632913	-1.02783	1.19092	0.529834	-0.753306	0.255588	-0.658132	1.35463	0.513508
-146.5	-0.804681	-0.380701	1.47345	-0.0264923	0.0783412	-0.614816	0.188802	0.619938	-0.979156	1.27833	0.527229	-0.716115	0.262544	-0.645037	1.32075	0.649059
-146	-0.759179	-0.406035	1.46808	0.0489383	0.0493992	-0.649823	0.184474	0.604878	-0.913597	1.36777	0.522281	-0.675584	0.284236	-0.624019	1.25501	0.765225
-145.5	-0.71839	-0.426541	1.43986	0.104602	0.0341085	-0.67538	0.165904	0.592525	-0.834283	1.45313	0.51822	-0.631512	0.321751	-0.600169	1.15521	0.857836
-145	-0.684023	-0.43964	1.39224	0.142252	0.0352232	-0.692028	0.139392	0.584353	-0.744224	1.52757	0.516841	-0.584465	0.374781	-0.580245	1.02432	0.927317
-144.5	-0.654903	-0.444463	1.33336	0.164786	0.0526613	-0.702849	0.110397	0.579316	-0.646129	1.58412	0.518727	-0.534781	0.441498	-0.571103	0.868665	0.977413
-144	-0.628101	-0.441047	1.27571	0.17601	0.0835926	-0.712431	0.0812223	0.575469	-0.542137	1.61617	0.524074	-0.482174	0.518044	-0.578289	0.695836	1.01244
-143.5	-0.600636	-0.429513	1.23224	0.180243	0.124101	-0.725211	0.0504398	0.571375	-0.435019	1.6182	0.532723	-0.426374	0.598663	-0.604998	0.512165	1.03435
-143	-0.570982	-0.410268	1.21228	0.182133	0.17073	-0.743497	0.0156943	0.566504	-0.330128	1.58628	0.543811	-0.368006	0.676319	-0.651717	0.321014	1.0405
-142.5	-0.539847	-0.384806	1.22099	0.186929	0.220965	-0.766853	-0.021675	0.560763	-0.235458	1.51894	0.555605	-0.308902	0.743053	-0.716264	0.123598	1.02457
-142	-0.509468	-0.355682	1.25961	0.200277	0.273343	-0.793431	-0.0550596	0.554297	-0.159254	1.41793	0.565515	-0.251916	0.790603	-0.79407	-0.0785599	0.981154
-141.5	-0.482159	-0.325585	1.32452	0.226451	0.327119	-0.821712	-0.0754113	0.547602	-0.107092	1.28805	0.570817	-0.200341	0.811956	-0.879009	-0.281987	0.910472
-141	-0.459698	-0.29684	1.40725	0.265841	0.38089	-0.851423	-0.0756593	0.541436	-0.0802554	1.13636	0.569633	-0.157347	0.803051	-0.964341	-0.481736	0.819155
-140.5	-0.443489	-0.271316	1.49726	0.314274	0.431397	-0.883468	-0.0538542	0.536684	-0.0762561	0.971442	0.560896	-0.125493	0.763527	-1.04279	-0.673125	0.717238
-140	-0.434203	-0.250232	1.586	0.364723	0.474361	-0.919174	-0.0136468	0.534304	-0.0909171	0.802147	0.543287	-0.106016	0.696522	-1.10668	-0.853093	0.613924
-139.5	-0.431298	-0.234191	1.66954	0.409609	0.506418	-0.959102	0.0374471	0.535304	-0.120405	0.636268	0.514809	-0.0982813	0.607978	-1.14976	-1.02078	0.514173
-139	-0.433327	-0.223498	1.74835	0.442359	0.526137	-1.00188	0.0906762	0.540672	-0.162375	0.480045	0.474198	-0.0999672	0.505713	-1.16955	-1.1774	0.417469
-138.5	-0.437816	-0.218579	1.825	0.458111	0.533944	-1.04408	0.138827	0.550877	-0.216318	0.338407	0.422936	-0.107991	0.398485	-1.1674	-1.32465	0.319321
-138	-0.440424	-0.220281	1.90276	0.454405	0.531563	-1.08166	0.178236	0.564998	-0.283092	0.215034	0.365189	-0.119488	0.295058	-1.1466	-1.46213	0.214513
-137.5	-0.435339	-0.23009	1.98485	0.43257	0.521341	-1.1121	0.209213	0.580178	-0.363766	0.111987	0.305539	-0.132189	0.202986	-1.11006	-1.58615	0.100405
-137	-0.417128	-0.250444	2.07283	0.398157	0.50576	-1.13546	0.235775	0.59198	-0.458446	0.0299947	0.247252	-0.144653	0.127087	-1.05916	-1.69172	-0.0212475
-136.5	-0.382415	-0.284341	2.16557	0.358325	0.487019	-1.154	0.264475	0.595657	-0.565837	-0.03086	0.19249	-0.156476	0.0684431	-0.994196	-1.77619	-0.144898
-136	-0.331004	-0.333774	2.26025	0.318337	0.466435	-1.17063	0.300546	0.587916	-0.683448	-0.0714511	0.143097	-0.167589	0.024701	-0.91571	-1.84078	-0.263844
-135.5	-0.266436	-0.398203	2.35325	0.280585	0.444092	-1.18706	0.343922	0.56829	-0.807623	-0.0940654	0.100709	-0.17717	-0.00874571	-0.825832	-1.88862	-0.373225
-135	-0.195337	-0.47467	2.43992	0.245835	0.419472	-1.20273	0.390116	0.538816	-0.933365	-0.101468	0.0657895	-0.183462	-0.037904	-0.728737	-1.92249	-0.471433
-134.5	-0.125897	-0.559236	2.51517	0.214274	0.392579	-1.21554	0.435127	0.502281	-1.05453	-0.0954703	0.0363896	-0.184582	-0.0701306	-0.630063	-1.9445	-0.559176
-134	-0.0661432	-0.647638	2.57506	0.185264	0.363681	-1.22321	0.47886	0.461464	-1.16441	-0.0766459	0.00822933	-0.179698	-0.113637	-0.535331	-1.95635	-0.637248
-133.5	-0.0222855	-0.735031	2.61792	0.156828	0.332098	-1.22419	0.524124	0.419948	-1.2567	-0.0448422	-0.0238312	-0.169834	-0.175613	-0.4485	-1.95822	-0.704523
-133	0.00237435	-0.816715	2.64438	0.126126	0.296695	-1.21861	0.572953	0.381826	-1.32655	0.000463602	-0.0641336	-0.157743	-0.259618	-0.371955	-1.94805	-0.757103
-132.5	0.00759035	-0.889354	2.65663	0.0904498	0.257451	-1.20932	0.623821	0.349973	-1.37111	0.0596176	-0.114753	-0.147226	-0.363722	-0.307545	-1.92349	-0.789565
-132	-0.00461246	-0.951079	2.65715	0.0476693	0.215557	-1.20155	0.671729	0.325671	-1.39022	0.131772	-0.174529	-0.141975	-0.481143	-0.258392	-1.88385	-0.797986
-131.5	-0.0310131	-1.00084	2.64816	-0.00389883	0.172496	-1.201	0.710107	0.309604	-1.38743	0.214053	-0.239296	-0.1439	-0.603154	-0.230699	-1.82957	-0.782646
-131	-0.0674549	-1.03792	2.63192	-0.0657639	0.129813	-1.21161	0.732617	0.301848	-1.36958	0.301259	-0.303398	-0.152097	-0.721697	-0.232773	-1.76102	-0.748864
-130.5	-0.108482	-1.06185	2.61102	-0.139301	0.0895233	-1.23468	0.734829	0.300912	-1.34461	0.386301	-0.361357	-0.163238	-0.830494	-0.270928	-1.67866	-0.705671
-130	-0.147802	-1.0727	2.58817	-0.225475	0.0536944	-1.26945	0.71609	0.303741	-1.31964	0.461733	-0.40834	-0.172564	-0.925629	-0.345219	-1.58333	-0.662617
-129.5	-0.179772	-1.07129	2.56532	-0.324371	0.0229459	-1.31413	0.679442	0.30737	-1.30021	0.521479	-0.440102	-0.175173	-1.00531	-0.447239	-1.47535	-0.625949
-129	-0.201114	-1.05913	2.54388	-0.434391	-0.00421525	-1.36613	0.628786	0.311234	-1.28991	0.561544	-0.454066	-0.168036	-1.06821	-0.561598	-1.35393	-0.596241
-128.5	-0.211981	-1.03816	2.52501	-0.55169	-0.0303435	-1.42117	0.566168	0.31798	-1.29026	0.58038	-0.450702	-0.151403	-1.1123	-0.670739	-1.21824	-0.569602
-128	-0.215329	-1.01048	2.50818	-0.671006	-0.0577891	-1.4728	0.491303	0.331465	-1.3007	0.579929	-0.433137	-0.127871	-1.13587	-0.759593	-1.06903	-0.541968
-127.5	-0.215093	-0.978287	2.48995	-0.787324	-0.088223	-1.51381	0.4032	0.354087	-1.31883	0.566343	-0.40509	-0.100255	-1.13921	-0.817942	-0.909321	-0.513499
-127	-0.214856	-0.944133	2.46657	-0.896841	-0.122391	-1.53833	0.302134	0.386202	-1.34034	0.549123	-0.369136	-0.0707572	-1.12496	-0.840855	-0.745036	-0.490883
-126.5	-0.217069	-0.911017	2.43813	-0.997238	-0.160099	-1.54242	0.190486	0.427296	-1.35927	0.538869	-0.326751	-0.041738	-1.0974	-0.827719	-0.584725	-0.485731
-126	-0.222619	-0.881699	2.40924	-1.08794	-0.200705	-1.52381	0.0731799	0.477473	-1.36929	0.544408	-0.279418	-0.0165991	-1.0615	-0.781356	-0.436784	-0.508802
-125.5	-0.231604	-0.857603	2.38631	-1.1695	-0.243232	-1.48212	-0.0425726	0.537932	-1.36502	0.570322	-0.229305	0.000400589	-1.02214	-0.708447	-0.30679	-0.564556
-125	-0.244434	-0.838671	2.37444	-1.24198	-0.286044	-1.41921	-0.150207	0.609827	-1.34238	0.616492	-0.179259	0.00544645	-0.983259	-0.619717	-0.196663	-0.650587
-124.5	-0.261538	-0.824279	2.37527	-1.30457	-0.326826	-1.33866	-0.24777	0.692664	-1.29853	0.679922	-0.13235	-0.00371254	-0.947201	-0.528075	-0.104284	-0.760807
-124	-0.282784	-0.813974	2.38645	-1.35722	-0.362625	-1.24452	-0.338605	0.783882	-1.23223	0.756076	-0.0913931	-0.0275543	-0.914395	-0.445247	-0.023868	-0.888831
-123.5	-0.30828	-0.807038	2.40274	-1.40171	-0.390435	-1.14059	-0.428426	0.879621	-1.14425	0.838307	-0.0588317	-0.0645014	-0.883292	-0.378951	0.0509737	-1.03022
-123	-0.339269	-0.801724	2.41791	-1.44105	-0.409007	-1.03026	-0.521651	0.975641	-1.03732	0.917869	-0.0363876	-0.110618	-0.851319	-0.33225	0.123354	-1.18355
-122.5	-0.377343	-0.795872	2.42641	-1.47881	-0.419994	-0.916471	-0.619046	1.06768	-0.915867	0.985915	-0.0245622	-0.160642	-0.816686	-0.304657	0.19259	-1.34933
-122	-0.422902	-0.788325	2.42481	-1.51876	-0.426442	-0.802445	-0.717325	1.1513	-0.785733	1.03581	-0.0232347	-0.210315	-0.779212	-0.29309	0.256951	-1.52643
-121.5	-0.474787	-0.779115	2.41201	-1.5642	-0.430472	-0.691982	-0.810166	1.22234	-0.653811	1.06414	-0.0326887	-0.258328	-0.739553	-0.292169	0.315984	-1.70916
-121	-0.530309	-0.768505	2.38754	-1.61714	-0.433386	-0.588525	-0.890316	1.27775	-0.527503	1.07074	-0.0537037	-0.306263	-0.698212	-0.295176	0.370558	-1.88699
-120.5	-0.584419	-0.756503	2.35101	-1.67796	-0.437161	-0.494161	-0.952523	1.3152	-0.413915	1.05847	-0.0875883	-0.356561	-0.655242	-0.295809	0.421957	-2.04688
-120	-0.630148	-0.743171	2.30326	-1.74544	-0.444075	-0.409448	-0.995518	1.33249	-0.318756	1.03233	-0.13608	-0.410484	-0.61046	-0.289379	0.470972	-2.17706
-119.5	-0.66122	-0.728984	2.2463	-1.81725	-0.455006	-0.33371	-1.0221	1.32831	-0.245356	0.997699	-0.199567	-0.467448	-0.563534	-0.273238	0.516706	-2.27064
-119	-0.67397	-0.714645	2.1815	-1.89086	-0.469039	-0.265771	-1.03782	1.3031	-0.194528	0.958932	-0.27491	-0.525237	-0.513682	-0.247192	0.555897	-2.32734
-118.5	-0.667243	-0.700077	2.10927	-1.96471	-0.484692	-0.20478	-1.04831	1.25852	-0.165274	0.919501	-0.355745	-0.580435	-0.459904	-0.213423	0.584221	-2.35247
-118	-0.641379	-0.683713	2.03107	-2.03831	-0.501365	-0.150412	-1.05676	1.19645	-0.15575	0.883069	-0.43532	-0.62933	-0.402156	-0.17543	0.599347	-2.35428
-117.5	-0.597302	-0.663394	1.95095	-2.11173	-0.519865	-0.102979	-1.06333	1.11906	-0.163937	0.853433	-0.509023	-0.669322	-0.34221	-0.136856	0.603595	-2.34115
-117	-0.536721	-0.63816	1.87412	-2.18556	-0.541918	-0.0636258	-1.06595	1.02978	-0.187222	0.833033	-0.574934	-0.70012	-0.283215	-0.101009	0.604028	-2.31881
-116.5	-0.462839	-0.608982	1.80435	-2.26103	-0.568814	-0.0332338	-1.06169	0.933284	-0.221478	0.821517	-0.633385	-0.723882	-0.228514	-0.0707659	0.60953	-2.28935
-116	-0.379834	-0.577713	1.7433	-2.339	-0.599718	-0.0105134	-1.04925	0.834198	-0.261929	0.815591	-0.686645	-0.743775	-0.18057	-0.0482907	0.62654	-2.25336
-115.5	-0.291411	-0.546108	1.69203	-2.41907	-0.630897	0.00847653	-1.03076	0.735951	-0.305508	0.810494	-0.738254	-0.762189	-0.140084	-0.0347762	0.656647	-2.21328
-115	-0.200402	-0.516171	1.65215	-2.49966	-0.656301	0.0286637	-1.01078	0.64036	-0.351763	0.802371	-0.791642	-0.780714	-0.105861	-0.0307576	0.69776	-2.17469
-114.5	-0.109609	-0.489963	1.62496	-2.57885	-0.669622	0.0532256	-0.99317	0.548188	-0.401556	0.789293	-0.849307	-0.801169	-0.0759694	-0.0367093	0.746692	-2.14466
-114	-0.0218157	-0.468153	1.61022	-2.65523	-0.667499	0.0814285	-0.978376	0.460448	-0.45582	0.770156	-0.91303	-0.825465	-0.0490182	-0.053135	0.800277	-2.1287
-113.5	0.0615639	-0.449731	1.60606	-2.72818	-0.651133	0.10856	-0.963011	0.379267	-0.515898	0.743941	-0.983738	-0.854687	-0.0247029	-0.0798788	0.855406	-2.12772
-113	0.141254	-0.433275	1.60995	-2.79813	-0.624368	0.127907	-0.942597	0.307003	-0.584185	0.710356	-1.06073	-0.888853	-0.00384047	-0.115502	0.909803	-2.13753
-112.5	0.219263	-0.417676	1.61982	-2.86692	-0.590553	0.133268	-0.915586	0.24441	-0.663166	0.669878	-1.14116	-0.927124	0.0122626	-0.157247	0.963071	-2.15183
-112	0.297076	-0.402123	1.63483	-2.93771	-0.551218	0.121037	-0.885563	0.190083	-0.753281	0.62278	-1.22019	-0.967865	0.0227806	-0.201552	1.01634	-2.16617
-111.5	0.374233	-0.386355	1.65524	-3.01328	-0.506394	0.091357	-0.860718	0.141792	-0.851918	0.569112	-1.29211	-1.00881	0.0277793	-0.245723	1.07074	-2.1796
-111	0.448372	-0.370866	1.68228	-3.094	-0.455421	0.0476057	-0.851613	0.0980354	-0.95435	0.509958	-1.35208	-1.04763	0.0283956	-0.289396	1.12662	-2.19364
-110.5	0.516218	-0.356639	1.71832	-3.17754	-0.398579	-0.00495811	-0.867738	0.0582079	-1.05499	0.447845	-1.39726	-1.08254	0.0271608	-0.333344	1.18439	-2.21043
-110	0.57425	-0.344863	1.76706	-3.26023	-0.338717	-0.0599218	-0.913029	0.0217339	-1.14787	0.38551	-1.42663	-1.1126	0.0274052	-0.377097	1.2454	-2.23114
-109.5	0.619006	-0.336309	1.83247	-3.33865	-0.281045	-0.110598	-0.982971	-0.0124624	-1.22699	0.324812	-1.44042	-1.13797	0.0317101	-0.4182	1.31147	-2.25448
-109	0.648014	-0.330488	1.9168	-3.41138	-0.231335	-0.15176	-1.0667	-0.0458862	-1.28689	0.267193	-1.43972	-1.16029	0.0406297	-0.452756	1.3834	-2.27603
-108.5	0.661083	-0.32598	2.01896	-3.47956	-0.194413	-0.180846	-1.15294	-0.0802883	-1.32329	0.214181	-1.42595	-1.18216	0.0521329	-0.475924	1.45957	-2.28996
-108	0.660035	-0.321552	2.13387	-3.54544	-0.173924	-0.198037	-1.23485	-0.117469	-1.33352	0.16633	-1.4004	-1.2058	0.0618768	-0.482941	1.53531	-2.29218
-107.5	0.647357	-0.316299	2.25281	-3.61047	-0.172853	-0.205744	-1.31076	-0.158938	-1.3174	0.122115	-1.36425	-1.23135	0.0643631	-0.471041	1.60267	-2.28247
-107	0.625604	-0.309139	2.36528	-3.67411	-0.193483	-0.207499	-1.38176	-0.20547	-1.27772	0.0782189	-1.31957	-1.25665	0.0549255	-0.44054	1.6511	-2.26457
-106.5	0.59727	-0.299152	2.46238	-3.73366	-0.236381	-0.206643	-1.4485	-0.257001	-1.21959	0.0304053	-1.26986	-1.27884	0.0318642	-0.393973	1.67001	-2.24469
-106	0.565019	-0.286422	2.53957	-3.78466	-0.299541	-0.204959	-1.50807	-0.313305	-1.14942	-0.0252844	-1.21886	-1.29624	-0.00312249	-0.334946	1.65238	-2.22827
-105.5	0.532603	-0.271864	2.59686	-3.82182	-0.378468	-0.201438	-1.55316	-0.374551	-1.07391	-0.090635	-1.16982	-1.30871	-0.046558	-0.268535	1.59636	-2.2171
-105	0.505089	-0.255884	2.63704	-3.84093	-0.467055	-0.192826	-1.57484	-0.440395	-0.998064	-0.163875	-1.12634	-1.31739	-0.0945575	-0.20279	1.50349	-2.20941
-104.5	0.487737	-0.237682	2.66364	-3.84166	-0.558965	-0.175997	-1.56709	-0.508902	-0.923416	-0.239782	-1.09213	-1.3248	-0.142865	-0.148796	1.37649	-2.20259
-104	0.484856	-0.216109	2.67954	-3.82845	-0.648401	-0.149819	-1.53026	-0.577513	-0.848378	-0.310295	-1.0691	-1.33439	-0.187015	-0.117342	1.21942	-2.19537
-103.5	0.498683	-0.190794	2.6865	-3.80765	-0.730139	-0.115432	-1.47185	-0.644698	-0.770506	-0.365357	-1.05634	-1.34932	-0.22313	-0.114667	1.03784	-2.18832
-103	0.527604	-0.162665	2.68536	-3.78367	-0.800524	-0.0754777	-1.40365	-0.709929	-0.688357	-0.395181	-1.05137	-1.37162	-0.248685	-0.141371	0.837764	-2.18324
-102.5	0.565161	-0.134253	2.67709	-3.75797	-0.858428	-0.0330082	-1.33643	-0.772708	-0.601831	-0.393946	-1.05217	-1.40226	-0.26325	-0.194127	0.625887	-2.1816
-102	0.601373	-0.109372	2.66396	-3.73046	-0.904443	0.00896103	-1.2762	-0.832195	-0.511874	-0.36255	-1.05796	-1.44163	-0.268563	-0.26723	0.410736	-2.18223
-101.5	0.625869	-0.0914942	2.6501	-3.70124	-0.940488	0.0473163	-1.22382	-0.887298	-0.420332	-0.308151	-1.06882	-1.48969	-0.267724	-0.353474	0.20182	-2.1805
-101	0.631049	-0.0818433	2.64079	-3.67188	-0.970745	0.0792882	-1.17719	-0.937085	-0.329976	-0.240989	-1.08539	-1.54591	-0.264689	-0.445268	0.00640484	-2.1699
-100.5	0.613624	-0.0792422	2.64141	-3.6457	-1.00094	0.103424	-1.13437	-0.981317	-0.244214	-0.171032	-1.10829	-1.60873	-0.263931	-0.53566	-0.172997	-2.14465
-100	0.574447	-0.0819716	2.6572	-3.626	-1.03554	0.11953	-1.09637	-1.02056	-0.166211	-0.10665	-1.13804	-1.67481	-0.269173	-0.619249	-0.338173	-2.10206
-99.5	0.517637	-0.0897188	2.69243	-3.61347	-1.07614	0.127466	-1.06765	-1.05634	-0.0981682	-0.0549505	-1.17552	-1.73877	-0.281709	-0.693362	-0.492264	-2.04479
-99	0.449771	-0.103948	2.74883	-3.6055	-1.12224	0.126735	-1.05373	-1.0916	-0.0413235	-0.021317	-1.22176	-1.79431	-0.299487	-0.758306	-0.636944	-1.98107
-98.5	0.37884	-0.126822	2.8248	-3.59797	-1.17236	0.11728	-1.05742	-1.13056	0.00407287	-0.00814418	-1.27685	-1.83649	-0.317749	-0.81558	-0.771512	-1.9213
-98	0.312364	-0.159751	2.91654	-3.58745	-1.2249	0.0997538	-1.07673	-1.17777	0.03877	-0.014714	-1.33939	-1.86392	-0.331041	-0.8655	-0.893261	-1.87343
-97.5	0.255551	-0.202748	3.01958	-3.57223	-1.27837	0.0752499	-1.10552	-1.23714	0.0639092	-0.0385164	-1.40697	-1.87961	-0.335338	-0.90619	-0.998552	-1.8401
-97	0.210864	-0.254743	3.12928	-3.55204	-1.33103	0.0457066	-1.13603	-1.31177	0.0802295	-0.0769054	-1.47708	-1.88949	-0.328741	-0.934183	-1.08452	-1.81814
-96.5	0.178983	-0.313813	3.23969	-3.52775	-1.38059	0.0143898	-1.16194	-1.40397	0.0877406	-0.12787	-1.54746	-1.89944	-0.310823	-0.946139	-1.1502	-1.80027
-96	0.159981	-0.377333	3.34305	-3.50165	-1.42507	-0.0144525	-1.18095	-1.51445	0.0861372	-0.189473	-1.61553	-1.91311	-0.282447	-0.940645	-1.1958	-1.77908
-95.5	0.153374	-0.442606	3.43134	-3.47672	-1.46318	-0.0367251	-1.19505	-1.6413	0.0754621	-0.259229	-1.67807	-1.93139	-0.246571	-0.918864	-1.22139	-1.75051
-95	0.157063	-0.507176	3.49817	-3.45439	-1.49359	-0.0501925	-1.20786	-1.78025	0.0563191	-0.334452	-1.73193	-1.95319	-0.208129	-0.883975	-1.22685	-1.71452
-94.5	0.16678	-0.568512	3.53902	-3.43282	-1.51465	-0.0554666	-1.2214	-1.92599	0.0298814	-0.41281	-1.77535	-1.97742	-0.172434	-0.840696	-1.21322	-1.67369
-94	0.176756	-0.624181	3.55092	-3.40809	-1.52617	-0.055196	-1.23511	-2.07293	-0.00208545	-0.492396	-1.80875	-2.00481	-0.143944	-0.795121	-1.18327	-1.63065
-93.5	0.181009	-0.672856	3.53272	-3.37726	-1.53094	-0.052603	-1.24617	-2.21548	-0.0373204	-0.571514	-1.8347	-2.03813	-0.125851	-0.753588	-1.14029	-1.58484
-93	0.174725	-0.714679	3.48591	-3.34009	-1.53371	-0.0504297	-1.25087	-2.34815	-0.0733811	-0.648121	-1.85741	-2.08109	-0.119307	-0.720968	-1.08685	-1.5315
-92.5	0.15544	-0.75021	3.41544	-3.29819	-1.53898	-0.0500247	-1.247	-2.46586	-0.108142	-0.718933	-1.88184	-2.13694	-0.123134	-0.699978	-1.02461	-1.46457
-92	0.123045	-0.779002	3.33021	-3.25289	-1.55001	-0.050907	-1.2352	-2.5646	-0.139744	-0.779424	-1.91259	-2.20697	-0.135428	-0.691371	-0.955127	-1.38126
-91.5	0.0782396	-0.798982	3.24273	-3.20332	-1.56922	-0.0508885	-1.21896	-2.64187	-0.16608	-0.825146	-1.9524	-2.28962	-0.155623	-0.694415	-0.880619	-1.28434
-91	0.0212272	-0.806891	3.16704	-3.14586	-1.59854	-0.0464487	-1.20385	-2.69691	-0.185283	-0.852731	-2.00152	-2.38126	-0.184743	-0.70735	-0.803658	-1.18126
-90.5	-0.0479454	-0.799105	3.1161	-3.0758	-1.6391	-0.0343255	-1.19521	-2.73073	-0.197338	-0.859945	-2.05814	-2.47758	-0.224145	-0.727344	-0.725889	-1.08178
-90	-0.128473	-0.772288	3.09981	-2.98982	-1.69055	-0.0136083	-1.19457	-2.74613	-0.204978	-0.845899	-2.11902	-2.5744	-0.274532	-0.750377	-0.647482	-0.995028
-89.5	-0.218134	-0.724228	3.12314	-2.88751	-1.75078	0.0141941	-1.1977	-2.74715	-0.212798	-0.811562	-2.17996	-2.66763	-0.335947	-0.771764	-0.567864	-0.926502
-89	-0.312929	-0.655033	3.18427	-2.77145	-1.81638	0.0464402	-1.19672	-2.7385	-0.225487	-0.759686	-2.23672	-2.75345	-0.408018	-0.786516	-0.486829	-0.876575
-88.5	-0.407718	-0.56837	3.27495	-2.64651	-1.88309	0.0801716	-1.18471	-2.72554	-0.246168	-0.694231	-2.28564	-2.82921	-0.489772	-0.789366	-0.405392	-0.841935
-88	-0.497754	-0.471576	3.38254	-2.51933	-1.94645	0.113157	-1.1592	-2.71391	-0.275126	-0.620009	-2.32402	-2.8935	-0.579439	-0.776102	-0.325896	-0.818773
-87.5	-0.579773	-0.373169	3.49206	-2.39746	-2.00298	0.144804	-1.12313	-2.70826	-0.309237	-0.542715	-2.35024	-2.94473	-0.67464	-0.745821	-0.251503	-0.80536
-87	-0.65205	-0.279127	3.58853	-2.28774	-2.05056	0.175243	-1.0837	-2.71128	-0.342867	-0.469151	-2.36329	-2.98025	-0.772542	-0.701488	-0.18555	-0.803153
-86.5	-0.714088	-0.191576	3.66004	-2.19494	-2.08822	0.203692	-1.04946	-2.72369	-0.369926	-0.406902	-2.36222	-2.99714	-0.870495	-0.648478	-0.130582	-0.81623
-86	-0.766034	-0.110665	3.69955	-2.12171	-2.11673	0.228392	-1.02592	-2.74465	-0.385304	-0.362742	-2.3466	-2.9933	-0.967167	-0.593063	-0.0872919	-0.848597
-85.5	-0.807563	-0.0367967	3.70468	-2.06962	-2.13886	0.247561	-1.01257	-2.77198	-0.384717	-0.340197	-2.31737	-2.96776	-1.06273	-0.541828	-0.0545838	-0.90068
-85	-0.837326	0.0288459	3.67661	-2.03962	-2.15804	0.259573	-1.00494	-2.80273	-0.364262	-0.337913	-2.27623	-2.92082	-1.1579	-0.501246	-0.0304577	-0.967885
-84.5	-0.853478	0.0851699	3.61883	-2.03121	-2.17723	0.262952	-0.999691	-2.83419	-0.320721	-0.350709	-2.22413	-2.85474	-1.25293	-0.476622	-0.0122542	-1.04275
-84	-0.85441	0.132347	3.53722	-2.04211	-2.19813	0.257441	-0.998324	-2.86439	-0.25205	-0.373123	-2.16046	-2.77433	-1.34709	-0.470927	0.00341647	-1.11923
-83.5	-0.839354	0.172388	3.44079	-2.06888	-2.22059	0.244905	-1.00722	-2.89185	-0.157824	-0.402017	-2.08488	-2.68641	-1.43917	-0.484418	0.0202213	-1.19574
-83	-0.809268	0.208716	3.34065	-2.10774	-2.24369	0.228693	-1.03377	-2.9158	-0.0396966	-0.436045	-1.99994	-2.59797	-1.52873	-0.514607	0.0417209	-1.27484
-82.5	-0.767557	0.244907	3.24616	-2.15448	-2.26745	0.212217	-1.08122	-2.93673	0.0984102	-0.473947	-1.91233	-2.51464	-1.6165	-0.556253	0.0710044	-1.36091
-82	-0.719266	0.283466	3.16203	-2.20392	-2.29284	0.197838	-1.14633	-2.95675	0.250327	-0.513859	-1.8319	-2.4402	-1.70321	-0.601977	0.109499	-1.45676
-81.5	-0.669026	0.325507	3.08931	-2.25068	-2.32022	0.186487	-1.22062	-2.97891	0.408179	-0.553931	-1.76936	-2.37705	-1.78799	-0.643489	0.155616	-1.56069
-81	-0.619879	0.371076	3.02788	-2.29083	-2.3488	0.177783	-1.29363	-3.00579	0.563697	-0.593927	-1.73328	-2.3261	-1.868	-0.673145	0.204641	-1.66609
-80.5	-0.573488	0.419268	2.97724	-2.32322	-2.37701	0.170408	-1.35696	-3.03849	0.709272	-0.636741	-1.72757	-2.28642	-1.93916	-0.685606	0.249949	-1.76412
-80	-0.530226	0.468563	2.93579	-2.34951	-2.4025	0.163212	-1.40759	-3.07653	0.838213	-0.688314	-1.75082	-2.25568	-1.99763	-0.678209	0.284251	-1.84771
-79.5	-0.4891	0.517712	2.90093	-2.3725	-2.42223	0.156361	-1.44878	-3.11893	0.944743	-0.755348	-1.79765	-2.23188	-2.04055	-0.650035	0.300137	-1.91436
-79	-0.448571	0.566072	2.86965	-2.39436	-2.4336	0.150827	-1.48732	-3.16586	1.0241	-0.842204	-1.86107	-2.21411	-2.06576	-0.602127	0.29093	-1.96597
-78.5	-0.407716	0.613087	2.83947	-2.41596	-2.43611	0.146749	-1.52924	-3.21912	1.07313	-0.948851	-1.93418	-2.20109	-2.07197	-0.538654	0.252162	-2.00584
-78	-0.366433	0.657915	2.80951	-2.43654	-2.43158	0.142896	-1.57699	-3.28096	1.09089	-1.07016	-2.01068	-2.19019	-2.0597	-0.466228	0.182749	-2.0363
-77.5	-0.325181	0.699526	2.78062	-2.45319	-2.42302	0.137539	-1.62931	-3.35279	1.07813	-1.19655	-2.08505	-2.17898	-2.03164	-0.391526	0.0860332	-2.0586
-77	-0.285192	0.736915	2.75392	-2.46059	-2.4134	0.129135	-1.68266	-3.43485	1.03635	-1.31614	-2.15264	-2.16655	-1.99143	-0.319257	-0.0295996	-2.07298
-76.5	-0.248703	0.76927	2.72932	-2.4524	-2.40505	0.116112	-1.73287	-3.52608	0.968073	-1.41735	-2.20967	-2.15342	-1.94178	-0.251095	-0.152278	-2.07884
-76	-0.218846	0.795748	2.7053	-2.42483	-2.39909	0.0969938	-1.77768	-3.62393	0.877701	-1.49048	-2.25376	-2.14074	-1.88439	-0.185615	-0.269932	-2.0762
-75.5	-0.199453	0.815155	2.67982	-2.37968	-2.39508	0.0714711	-1.81938	-3.72438	0.771759	-1.5285	-2.28411	-2.12888	-1.82157	-0.119683	-0.372586	-2.06684
-75	-0.194635	0.826516	2.65081	-2.32365	-2.39155	0.0409313	-1.86428	-3.82254	0.658102	-1.52725	-2.30035	-2.11602	-1.75711	-0.0509035	-0.453103	-2.05332
-74.5	-0.207949	0.830033	2.61598	-2.26481	-2.38726	0.00756755	-1.91889	-3.91303	0.544443	-1.48562	-2.30254	-2.09801	-1.69517	0.0205968	-0.508056	-2.0375
-74	-0.241374	0.827177	2.57299	-2.21006	-2.38225	-0.0265912	-1.98605	-3.9901	0.43655	-1.40575	-2.29275	-2.0695	-1.63863	0.0921699	-0.53843	-2.01965
-73.5	-0.294458	0.819509	2.52131	-2.16434	-2.37759	-0.0602125	-2.06241	-4.04844	0.336674	-1.29334	-2.275	-2.02594	-1.58872	0.160233	-0.548543	-1.99764
-73	-0.363892	0.807446	2.46462	-2.13074	-2.3742	-0.0936176	-2.13887	-4.08481	0.24325	-1.15715	-2.25305	-1.96542	-1.54585	0.222231	-0.544352	-1.96712
-72.5	-0.443518	0.790779	2.41151	-2.11091	-2.37225	-0.129316	-2.20438	-4.09897	0.152459	-1.00767	-2.22876	-1.88942	-1.51003	0.277318	-0.532896	-1.92311
-72	-0.525157	0.769961	2.37354	-2.10522	-2.37176	-0.170581	-2.25031	-4.09275	0.0605495	-0.855862	-2.20159	-1.80147	-1.48055	0.325745	-0.521733	-1.8623
-71.5	-0.600632	0.745998	2.36151	-2.11303	-2.37326	-0.219168	-2.27299	-4.06893	-0.0347413	-0.712593	-2.16896	-1.705	-1.45582	0.368268	-0.517239	-1.78517
-71	-0.663936	0.719307	2.38243	-2.13293	-2.37739	-0.274612	-2.27424	-4.03106	-0.134246	-0.588307	-2.12796	-1.60221	-1.43386	0.406	-0.52255	-1.69681
-70.5	-0.71188	0.689287	2.43878	-2.16258	-2.38415	-0.335029	-2.25936	-3.98352	-0.23788	-0.49262	-2.07742	-1.49436	-1.41309	0.440054	-0.536982	-1.60577
-70	-0.743086	0.654995	2.52958	-2.19844	-2.39206	-0.397562	-2.23317	-3.93096	-0.344656	-0.433094	-2.01843	-1.38256	-1.39289	0.470884	-0.558314	-1.52069
-69.5	-0.756814	0.615667	2.65134	-2.23637	-2.39816	-0.458363	-2.19654	-3.87706	-0.452742	-0.413377	-1.95367	-1.26853	-1.37442	0.498757	-0.586111	-1.44667
-69	-0.752566	0.570587	2.79761	-2.27315	-2.39932	-0.513359	-2.14654	-3.82371	-0.559969	-0.43195	-1.88644	-1.15496	-1.36061	0.525392	-0.622537	-1.3848
-68.5	-0.729912	0.519398	2.9586	-2.30747	-2.39355	-0.559301	-2.07992	-3.77091	-0.664215	-0.482155	-1.82018	-1.04545	-1.35458	0.553918	-0.670297	-1.33447
-68	-0.688553	0.46246	3.12255	-2.33921	-2.38	-0.593952	-1.99644	-3.71727	-0.763579	-0.553203	-1.75784	-0.943363	-1.35869	0.586527	-0.730477	-1.29593
-67.5	-0.629265	0.400637	3.27796	-2.36832	-2.35809	-0.615886	-1.89913	-3.66109	-0.85686	-0.632155	-1.70089	-0.850037	-1.37499	0.622974	-0.802486	-1.27146
-67	-0.554828	0.335195	3.41546	-2.3946	-2.32666	-0.62473	-1.79241	-3.60115	-0.944186	-0.706865	-1.64861	-0.763563	-1.40508	0.661195	-0.885664	-1.26532
-66.5	-0.469941	0.267678	3.52891	-2.41754	-2.2843	-0.621484	-1.67974	-3.53703	-1.02645	-0.768576	-1.59796	-0.679799	-1.44907	0.698464	-0.980272	-1.28133
-66	-0.380505	0.199065	3.61592	-2.43595	-2.23102	-0.608349	-1.56103	-3.46939	-1.10355	-0.81308	-1.54412	-0.595331	-1.50531	0.73229	-1.08652	-1.31889
-65.5	-0.292458	0.129027	3.67713	-2.44868	-2.16994	-0.588091	-1.43175	-3.39993	-1.17345	-0.840174	-1.48284	-0.509986	-1.57094	0.76044	-1.20227	-1.37102
-65	-0.210479	0.0561085	3.71501	-2.45564	-2.10688	-0.563546	-1.28581	-3.33099	-1.23264	-0.851786	-1.41345	-0.426943	-1.64228	0.780087	-1.32142	-1.4264
-64.5	-0.137448	-0.0217407	3.73228	-2.45734	-2.04796	-0.537789	-1.12011	-3.26508	-1.27716	-0.85043	-1.33974	-0.35116	-1.71506	0.787746	-1.43479	-1.47377
-64	-0.0743349	-0.106369	3.73097	-2.45376	-1.99695	-0.514298	-0.936847	-3.20438	-1.30395	-0.839105	-1.26789	-0.287679	-1.78508	0.78035	-1.53263	-1.50632
-63.5	-0.0200172	-0.198325	3.71287	-2.44493	-1.95428	-0.496051	-0.742988	-3.15006	-1.31179	-0.82148	-1.20412	-0.240469	-1.84916	0.756425	-1.60697	-1.52369
-63	0.0279445	-0.296764	3.6805	-2.43219	-1.91827	-0.484425	-0.548514	-3.10246	-1.30134	-0.801441	-1.15329	-0.211651	-1.9059	0.717098	-1.65316	-1.53097
-62.5	0.0713163	-0.400375	3.6368	-2.41833	-1.88689	-0.47921	-0.364262	-3.0618	-1.27448	-0.782348	-1.11781	-0.200666	-1.95587	0.66625	-1.67019	-1.53578
-62	0.109822	-0.507579	3.5836	-2.4067	-1.85878	-0.479138	-0.199758	-3.02894	-1.23426	-0.766558	-1.09765	-0.203706	-2.00111	0.609275	-1.66	-1.54483
-61.5	0.141852	-0.616005	3.52051	-2.40011	-1.83373	-0.482396	-0.0606042	-3.00518	-1.18533	-0.755507	-1.09192	-0.214486	-2.04444	0.551642	-1.62673	-1.56112
-61	0.166131	-0.722995	3.44596	-2.40028	-1.8133	-0.487467	0.0540999	-2.99113	-1.13316	-0.74992	-1.10003	-0.22615	-2.08916	0.498108	-1.57656	-1.58362
-60.5	0.182271	-0.826756	3.35929	-2.40793	-1.80097	-0.493959	0.152006	-2.98576	-1.08234	-0.750149	-1.12138	-0.232981	-2.1384	0.452704	-1.51742	-1.6088
-60	0.189873	-0.926027	3.26212	-2.42278	-1.79994	-0.502642	0.244101	-2.98657	-1.03603	-0.75693	-1.15446	-0.231543	-2.19389	0.419425	-1.45736	-1.63244
-59.5	0.187214	-1.01871	3.15844	-2.44282	-1.81069	-0.514536	0.339408	-2.99078	-0.997227	-0.771716	-1.19695	-0.2214	-2.25535	0.402248	-1.40185	-1.65202
-59	0.171102	-1.10189	3.05359	-2.46419	-1.83085	-0.529688	0.441374	-2.99606	-0.969233	-0.795765	-1.24673	-0.205064	-2.32099	0.403691	-1.35166	-1.66872
-58.5	0.138888	-1.17356	2.9537	-2.48272	-1.85709	-0.54673	0.548334	-3.00003	-0.954284	-0.828593	-1.30215	-0.187293	-2.38826	0.42376	-1.30312	-1.68661
-58	0.0911089	-1.23399	2.86641	-2.49617	-1.8861	-0.563539	0.657006	-2.99927	-0.95246	-0.86729	-1.36157	-0.174091	-2.45425	0.459853	-1.24973	-1.70986
-57.5	0.0321254	-1.28542	2.80093	-2.50538	-1.91481	-0.578364	0.765529	-2.99041	-0.962907	-0.907581	-1.42255	-0.171204	-2.51555	0.506321	-1.18411	-1.7403
-57	-0.0314706	-1.33052	2.76462	-2.51343	-1.94134	-0.590424	0.874066	-2.97286	-0.985359	-0.94639	-1.48112	-0.182166	-2.56839	0.5547	-1.09993	-1.77618
-56.5	-0.0928745	-1.37138	2.75868	-2.52373	-1.96517	-0.599818	0.982855	-2.94967	-1.01931	-0.984036	-1.53223	-0.207147	-2.60952	0.595849	-0.993256	-1.81275
-56	-0.146418	-1.4091	2.77728	-2.53827	-1.98655	-0.607287	1.08838	-2.92548	-1.06225	-1.02382	-1.57175	-0.243695	-2.63733	0.622951	-0.863638	-1.8451
-55.5	-0.18875	-1.44355	2.81005	-2.5575	-2.00742	-0.613456	1.18171	-2.9043	-1.10969	-1.06928	-1.59807	-0.288315	-2.65241	0.633948	-0.714454	-1.87114
-55	-0.219821	-1.47409	2.84496	-2.58105	-2.03245	-0.618039	1.25215	-2.88882	-1.15672	-1.12157	-1.61163	-0.337012	-2.65693	0.631826	-0.552301	-1.89278
-54.5	-0.242278	-1.50045	2.8713	-2.60748	-2.06731	-0.620266	1.29289	-2.88019	-1.19927	-1.17812	-1.6142	-0.384998	-2.65353	0.622126	-0.386023	-1.9147
-54	-0.25956	-1.52305	2.88192	-2.63434	-2.11615	-0.619718	1.30374	-2.87721	-1.2344	-1.23314	-1.60913	-0.426832	-2.64459	0.609604	-0.225044	-1.94124
-53.5	-0.274614	-1.54314	2.87383	-2.65989	-2.18114	-0.616467	1.29064	-2.87659	-1.26041	-1.27947	-1.60083	-0.457629	-2.63228	0.596453	-0.0765137	-1.97333
-53	-0.289524	-1.56265	2.84812	-2.68396	-2.26231	-0.611263	1.26273	-2.87441	-1.27721	-1.31083	-1.5932	-0.475117	-2.6187	0.582731	0.0566619	-2.0073
-52.5	-0.305445	-1.58387	2.80985	-2.70747	-2.35684	-0.605875	1.22831	-2.86757	-1.28641	-1.32333	-1.58873	-0.481105	-2.60623	0.568043	0.175358	-2.03635
-52	-0.323097	-1.60871	2.76596	-2.7317	-2.46003	-0.602943	1.19173	-2.854	-1.29066	-1.31539	-1.58874	-0.480369	-2.5973	0.553045	0.282739	-2.05408
-51.5	-0.343398	-1.63784	2.72201	-2.7579	-2.56686	-0.605449	1.1525	-2.83288	-1.29261	-1.28662	-1.59365	-0.477444	-2.59328	0.539488	0.382912	-2.05842
-51	-0.367067	-1.67061	2.68128	-2.78637	-2.67207	-0.61611	1.10693	-2.80493	-1.29428	-1.23726	-1.60322	-0.474371	-2.59356	0.528983	0.479894	-2.05328
-50.5	-0.393642	-1.70575	2.64637	-2.81481	-2.76991	-0.636776	1.05171	-2.77156	-1.2966	-1.16957	-1.617	-0.471015	-2.59596	0.52221	0.576992	-2.0456
-50	-0.421368	-1.74113	2.62041	-2.83799	-2.85498	-0.667895	0.987358	-2.7335	-1.29941	-1.0887	-1.63515	-0.466719	-2.59776	0.518913	0.676303	-2.0404
-49.5	-0.447946	-1.7732	2.6067	-2.85097	-2.923	-0.70824	0.919648	-2.69089	-1.30161	-1.00141	-1.65899	-0.461477	-2.59704	0.518106	0.778136	-2.03838
-49	-0.471283	-1.79828	2.6065	-2.8527	-2.97116	-0.755423	0.857377	-2.64466	-1.30128	-0.914365	-1.6902	-0.456119	-2.59312	0.518903	0.880076	-2.037
-48.5	-0.489995	-1.81433	2.61681	-2.84642	-2.99848	-0.806535	0.807218	-2.59739	-1.29588	-0.833902	-1.72981	-0.452165	-2.58557	0.521468	0.976316	-2.03296
-48	-0.503828	-1.82117	2.63016	-2.83733	-3.00581	-0.857826	0.769649	-2.55344	-1.28288	-0.766172	-1.77805	-0.45122	-2.57341	0.526423	1.05897	-2.02432
-47.5	-0.51384	-1.81956	2.63714	-2.83029	-2.99498	-0.904378	0.739622	-2.5181	-1.26028	-0.716769	-1.83451	-0.453657	-2.55566	0.532907	1.12031	-2.01202
-47	-0.521889	-1.81098	2.63055	-2.82789	-2.96791	-0.941044	0.710371	-2.49598	-1.22663	-0.689583	-1.89833	-0.458097	-2.53204	0.537422	1.1535	-2.00098
-46.5	-0.529736	-1.798	2.60791	-2.82911	-2.92648	-0.963893	0.67661	-2.48996	-1.18089	-0.685743	-1.96796	-0.462621	-2.50293	0.534708	1.15291	-1.99829
-46	-0.538119	-1.78454	2.571	-2.82962	-2.87277	-0.970629	0.636382	-2.5013	-1.12231	-0.703726	-2.04039	-0.466042	-2.46924	0.519682	1.11558	-2.00902
-45.5	-0.546394	-1.77502	2.52364	-2.82291	-2.80863	-0.960291	0.592056	-2.53006	-1.05083	-0.740025	-2.11176	-0.467946	-2.4324	0.489109	1.04246	-2.03303
-45	-0.553541	-1.77253	2.4699	-2.80127	-2.73547	-0.933709	0.549281	-2.57476	-0.96802	-0.789257	-2.17922	-0.468007	-2.39389	0.442247	0.937295	-2.06529
-44.5	-0.559785	-1.77745	2.41316	-2.75734	-2.65526	-0.894514	0.513766	-2.63174	-0.877025	-0.844664	-2.2413	-0.465997	-2.35435	0.380619	0.804922	-2.09845
-44	-0.567074	-1.78817	2.35652	-2.68668	-2.57093	-0.84905	0.487917	-2.69519	-0.781115	-0.899874	-2.2971	-0.462677	-2.31245	0.308054	0.650809	-2.12551
-43.5	-0.578313	-1.80221	2.3043	-2.58995	-2.48481	-0.804709	0.469517	-2.75828	-0.682433	-0.95061	-2.34591	-0.459977	-2.26542	0.230724	0.481319	-2.1427
-43	-0.596902	-1.81651	2.26276	-2.47232	-2.39777	-0.767573	0.453855	-2.81493	-0.582055	-0.995126	-2.38699	-0.459938	-2.21111	0.155665	0.303728	-2.15181
-42.5	-0.626762	-1.82728	2.2376	-2.34049	-2.31039	-0.740596	0.437636	-2.86106	-0.480501	-1.03369	-2.41897	-0.463814	-2.14946	0.0885773	0.125749	-2.15965
-42	-0.671585	-1.83084	2.23056	-2.19966	-2.22381	-0.723511	0.420972	-2.89458	-0.378217	-1.06772	-2.43908	-0.472244	-2.08173	0.032788	-0.0461067	-2.1744
-41.5	-0.733636	-1.82519	2.23923	-2.05341	-2.13939	-0.714098	0.40738	-2.91469	-0.276252	-1.09856	-2.44406	-0.486049	-2.00924	-0.0105997	-0.208239	-2.20133
-41	-0.813468	-1.81066	2.25994	-1.90568	-2.0585	-0.70955	0.403022	-2.92111	-0.176609	-1.12615	-2.43258	-0.506208	-1.93329	-0.0423347	-0.359917	-2.24104
-40.5	-0.91007	-1.78901	2.29051	-1.76247	-1.9822	-0.707546	0.413541	-2.91362	-0.0821352	-1.14849	-2.40714	-0.5327	-1.85584	-0.0648605	-0.502711	-2.29063
-40	-1.02058	-1.7619	2.33104	-1.63167	-1.91051	-0.706882	0.439454	-2.89202	0.00347474	-1.16179	-2.37366	-0.563779	-1.77978	-0.0814376	-0.64046	-2.34626
-39.5	-1.14019	-1.73042	2.38208	-1.52115	-1.84248	-0.707347	0.474808	-2.85694	0.0762636	-1.16112	-2.33988	-0.596599	-1.70765	-0.0944757	-0.778247	-2.40512
-39	-1.26286	-1.69547	2.4409	-1.43657	-1.77723	-0.709216	0.509896	-2.81108	0.13346	-1.1414	-2.31352	-0.628117	-1.64031	-0.105093	-0.91996	-2.46633
-38.5	-1.38251	-1.65846	2.49953	-1.38034	-1.71509	-0.712799	0.535104	-2.7588	0.174044	-1.09902	-2.30105	-0.655349	-1.57741	-0.113897	-1.06618	-2.53049
-38	-1.49442	-1.62146	2.54785	-1.35171	-1.65787	-0.717697	0.544108	-2.70414	0.198195	-1.0336	-2.30735	-0.676109	-1.5183	-0.121145	-1.21352	-2.59853
-37.5	-1.59618	-1.58651	2.57829	-1.34793	-1.60825	-0.722155	0.535348	-2.64936	0.206741	-0.948232	-2.33527	-0.690631	-1.4619	-0.126247	-1.35583	-2.6695
-37	-1.68762	-1.55543	2.58775	-1.36629	-1.56918	-0.723916	0.511175	-2.59581	0.200661	-0.848294	-2.38488	-0.701716	-1.40676	-0.127762	-1.48688	-2.73879
-36.5	-1.7699	-1.53094	2.57681	-1.40583	-1.54277	-0.722023	0.475109	-2.54566	0.18087	-0.739845	-2.45337	-0.712707	-1.35227	-0.124513	-1.6027	-2.79853
-36	-1.84472	-1.51647	2.54824	-1.46657	-1.52835	-0.717693	0.428343	-2.50169	0.148757	-0.628526	-2.53588	-0.726427	-1.29947	-0.116903	-1.70186	-2.84075
-35.5	-1.9135	-1.51468	2.50502	-1.54809	-1.52216	-0.713934	0.368268	-2.46582	0.106577	-0.518965	-2.62603	-0.746579	-1.25047	-0.107028	-1.78457	-2.86072
-35	-1.97722	-1.52679	2.44923	-1.6503	-1.51927	-0.714385	0.290485	-2.43929	0.0566877	-0.414851	-2.71663	-0.778856	-1.2071	-0.0977921	-1.85125	-2.85819
-34.5	-2.03726	-1.55305	2.38289	-1.77468	-1.51512	-0.72179	0.191744	-2.42364	0.000693401	-0.319206	-2.80102	-0.829751	-1.16998	-0.0922687	-1.90189	-2.83675
-34	-2.09641	-1.59314	2.30925	-1.92379	-1.50635	-0.737151	0.0723436	-2.42043	-0.0601926	-0.234323	-2.87423	-0.904378	-1.1389	-0.0935135	-1.93697	-2.80211
-33.5	-2.15849	-1.64593	2.23301	-2.09923	-1.4917	-0.759937	-0.0618608	-2.42961	-0.124532	-0.161679	-2.93376	-1.00477	-1.11336	-0.103999	-1.9588	-2.75945
-33	-2.22657	-1.70941	2.16056	-2.30019	-1.47276	-0.788783	-0.20065	-2.44804	-0.190889	-0.101948	-2.98022	-1.12912	-1.09262	-0.124427	-1.97207	-2.7113
-32.5	-2.30224	-1.78094	2.09946	-2.52347	-1.45303	-0.822059	-0.334284	-2.46972	-0.258137	-0.0550523	-3.01702	-1.27234	-1.07575	-0.152807	-1.98392	-2.65775
-32	-2.38684	-1.85778	2.05655	-2.76382	-1.43624	-0.85803	-0.457	-2.48793	-0.325379	-0.0203963	-3.04919	-1.42772	-1.06257	-0.184759	-2.0028	-2.59824
-31.5	-2.48221	-1.93728	2.03579	-3.01325	-1.42438	-0.894858	-0.567452	-2.49702	-0.391998	0.00289125	-3.08192	-1.58845	-1.05439	-0.215104	-2.03557	-2.53396
-31	-2.58897	-2.01645	2.0369	-3.26018	-1.41656	-0.930788	-0.668236	-2.49335	-0.457505	0.0157233	-3.11904	-1.74854	-1.05296	-0.239612	-2.08567	-2.46856
-30.5	-2.70453	-2.0915	2.05573	-3.49069	-1.41027	-0.964424	-0.764288	-2.47629	-0.520824	0.0185928	-3.16137	-1.90298	-1.05854	-0.255629	-2.1535	-2.40648
-30	-2.8237	-2.15795	2.0867	-3.69214	-1.40421	-0.994643	-0.859888	-2.44828	-0.579713	0.011171	-3.20605	-2.04717	-1.06961	-0.261474	-2.23746	-2.3509
-29.5	-2.94072	-2.21181	2.12537	-3.85679	-1.3996	-1.02017	-0.956536	-2.41315	-0.630967	-0.00745828	-3.24722	-2.17723	-1.08442	-0.255875	-2.33463	-2.30249
-29	-3.05065	-2.25087	2.16923	-3.98344	-1.39847	-1.03991	-1.05292	-2.37415	-0.671443	-0.037711	-3.27745	-2.29148	-1.10212	-0.238395	-2.44152	-2.25986
-28.5	-3.14971	-2.27521	2.21696	-4.07645	-1.40163	-1.05384	-1.146	-2.33416	-0.699073	-0.0782454	-3.28942	-2.39167	-1.12204	-0.210084	-2.55463	-2.22122
-28	-3.23561	-2.28698	2.26685	-4.14362	-1.40832	-1.06287	-1.23223	-2.29688	-0.712361	-0.125749	-3.27824	-2.48268	-1.14289	-0.173095	-2.67075	-2.18611
-27.5	-3.30826	-2.28983	2.31617	-4.1943	-1.41694	-1.06763	-1.30861	-2.26679	-0.708893	-0.175556	-3.24321	-2.57031	-1.16253	-0.129796	-2.78818	-2.1567
-27	-3.36994	-2.28763	2.36273	-4.23723	-1.42518	-1.06803	-1.37313	-2.24771	-0.685562	-0.221874	-3.18789	-2.65828	-1.17827	-0.0827483	-2.90852	-2.13818
-26.5	-3.4247	-2.28325	2.40579	-4.27831	-1.43022	-1.06378	-1.42399	-2.24157	-0.640645	-0.258128	-3.11846	-2.74645	-1.18753	-0.0351445	-3.03659	-2.13723
-26	-3.47667	-2.27853	2.44501	-4.31997	-1.42921	-1.05489	-1.45767	-2.24724	-0.57465	-0.278382	-3.04219	-2.8315	-1.1888	0.00919737	-3.17724	-2.15862
-25.5	-3.52775	-2.27552	2.4796	-4.36238	-1.42028	-1.04162	-1.46789	-2.26039	-0.48881	-0.279157	-2.9675	-2.90896	-1.18149	0.0457283	-3.33214	-2.20158
-25	-3.57648	-2.27704	2.50937	-4.40502	-1.40356	-1.02428	-1.44798	-2.27492	-0.383865	-0.260182	-2.90405	-2.97429	-1.16464	0.0694475	-3.49969	-2.25886
-24.5	-3.61865	-2.28534	2.53594	-4.44741	-1.38104	-1.00317	-1.39505	-2.28471	-0.260978	-0.223835	-2.86051	-3.02322	-1.13662	0.0766707	-3.67681	-2.3191
-24	-3.64873	-2.30002	2.56277	-4.48892	-1.35437	-0.978652	-1.31255	-2.28492	-0.122731	-0.174357	-2.8415	-3.05303	-1.0959	0.0668036	-3.85932	-2.37093
-23.5	-3.66112	-2.31778	2.59449	-4.52859	-1.32306	-0.951788	-1.21006	-2.27317	0.0280996	-0.11715	-2.8459	-3.06379	-1.042	0.0421249	-4.04202	-2.40748
-23	-3.65149	-2.33433	2.63554	-4.56627	-1.28595	-0.924547	-1.10044	-2.24974	0.190264	-0.0580135	-2.86771	-3.05797	-0.976451	0.00583743	-4.21965	-2.42888
-22.5	-3.61802	-2.34655	2.68802	-4.604	-1.24345	-0.899081	-0.995974	-2.21711	0.362938	-0.00313519	-2.89887	-3.03945	-0.903667	-0.0403118	-4.38725	-2.44082
-22	-3.56178	-2.35295	2.75086	-4.64684	-1.19713	-0.877174	-0.905814	-2.17949	0.542619	0.0405332	-2.9329	-3.01349	-0.830336	-0.0970577	-4.5398	-2.45007
-21.5	-3.48647	-2.35275	2.82041	-4.70299	-1.14827	-0.860752	-0.835501	-2.14218	0.722169	0.066214	-2.96713	-2.98698	-0.763377	-0.165812	-4.67253	-2.46048
-21	-3.39746	-2.34526	2.89133	-4.7822	-1.0987	-0.852767	-0.787316	-2.11031	0.892914	0.0695552	-3.00207	-2.96738	-0.708531	-0.245951	-4.78198	-2.4719
-20.5	-3.30032	-2.33019	2.95834	-4.89265	-1.05178	-0.856844	-0.761541	-2.08819	1.04677	0.0501671	-3.03909	-2.96093	-0.670041	-0.334304	-4.86681	-2.48204
-20	-3.2	-2.30834	3.01748	-5.03816	-1.01085	-0.875354	-0.758747	-2.07865	1.17689	0.0112401	-3.07837	-2.97124	-0.650474	-0.426074	-4.92746	-2.48963
-19.5	-3.10102	-2.28185	3.06605	-5.21689	-0.976788	-0.907686	-0.781752	-2.08243	1.27828	-0.0414192	-3.11853	-2.99917	-0.650343	-0.515505	-4.96506	-2.49657
-19	-3.00779	-2.2537	3.10274	-5.42143	-0.948195	-0.950508	-0.834898	-2.099	1.34839	-0.0996659	-3.1577	-3.04339	-0.668082	-0.596785	-4.98099	-2.50739
-18.5	-2.92423	-2.22733	3.12807	-5.64031	-0.923285	-0.999205	-0.920359	-2.12781	1.38691	-0.153388	-3.19398	-3.10075	-0.700498	-0.665053	-4.97705	-2.52631
-18	-2.85331	-2.20664	3.14425	-5.86064	-0.901095	-1.04879	-1.03501	-2.16798	1.39513	-0.192289	-3.22542	-3.16683	-0.743067	-0.716754	-4.95449	-2.55459
-17.5	-2.79654	-2.19523	3.15469	-6.07063	-0.881645	-1.09491	-1.17125	-2.21727	1.37605	-0.209045	-3.25057	-3.23718	-0.789782	-0.7496	-4.91249	-2.59012
-17	-2.75394	-2.19472	3.16221	-6.2614	-0.866253	-1.13507	-1.31992	-2.27222	1.33491	-0.201663	-3.26892	-3.30837	-0.833328	-0.762821	-4.8486	-2.62827
-16.5	-2.72435	-2.20387	3.16715	-6.42789	-0.857517	-1.16849	-1.47259	-2.32978	1.27825	-0.17299	-3.28079	-3.37718	-0.866612	-0.757773	-4.76133	-2.66347
-16	-2.70578	-2.21954	3.16787	-6.56911	-0.857797	-1.19467	-1.62363	-2.38857	1.21168	-0.128226	-3.28746	-3.43907	-0.88515	-0.737936	-4.65299	-2.69136
-15.5	-2.69595	-2.23769	3.16283	-6.68746	-0.867272	-1.21275	-1.77156	-2.44857	1.13876	-0.0725788	-3.29161	-3.48801	-0.888575	-0.707567	-4.53078	-2.71088
-15	-2.69347	-2.25377	3.15184	-6.78736	-0.883609	-1.222	-1.9169	-2.51023	1.06173	-0.0100626	-3.29693	-3.51847	-0.880616	-0.670204	-4.4056	-2.72503
-14.5	-2.69884	-2.26292	3.13652	-6.87401	-0.903647	-1.22244	-2.05801	-2.57376	0.982366	0.0565093	-3.30743	-3.52775	-0.868026	-0.628747	-4.28906	-2.73892
-14	-2.71405	-2.26059	3.12015	-6.95264	-0.925766	-1.21498	-2.18929	-2.63819	0.901756	0.124517	-3.32692	-3.51703	-0.858951	-0.586386	-4.19041	-2.75617
-13.5	-2.74149	-2.24376	3.10692	-7.02753	-0.950494	-1.20121	-2.30192	-2.70072	0.819382	0.190568	-3.35781	-3.49102	-0.86141	-0.546367	-4.11498	-2.77683
-13	-2.78267	-2.21214	3.1004	-7.101	-0.978939	-1.18324	-2.38559	-2.75681	0.732757	0.250671	-3.40013	-3.45694	-0.882045	-0.510477	-4.06449	-2.79808
-12.5	-2.83779	-2.16756	3.10227	-7.17339	-1.01127	-1.16331	-2.43155	-2.80126	0.63783	0.301163	-3.45194	-3.423	-0.924635	-0.4777	-4.03829	-2.81659
-12	-2.90575	-2.11258	3.11177	-7.24352	-1.0465	-1.14325	-2.43606	-2.83001	0.530656	0.33915	-3.51042	-3.39648	-0.98916	-0.444196	-4.03371	-2.83075
-11.5	-2.98385	-2.05041	3.12568	-7.30844	-1.08273	-1.12393	-2.40261	-2.84201	0.410284	0.362281	-3.57226	-3.38191	-1.07204	-0.404882	-4.04629	-2.84199
-11	-3.06738	-1.98579	3.13878	-7.36306	-1.11719	-1.10518	-2.34068	-2.8397	0.280266	0.368775	-3.63374	-3.38009	-1.16683	-0.355829	-4.07053	-2.85475
-10.5	-3.15048	-1.92515	3.14512	-7.40116	-1.14694	-1.08663	-2.26199	-2.82779	0.147293	0.357987	-3.69091	-3.38793	-1.26561	-0.295968	-4.1009	-2.87515
-10	-3.22732	-1.87521	3.13963	-7.41697	-1.17026	-1.06894	-2.17685	-2.81162	0.0188144	0.330557	-3.73989	-3.39974	-1.36117	-0.227368	-4.13134	-2.90789
-9.5	-3.29287	-1.84141	3.11972	-7.40596	-1.18711	-1.05363	-2.0926	-2.79581	-0.098319	0.287993	-3.77749	-3.40943	-1.44842	-0.154187	-4.15307	-2.95301
-9	-3.34364	-1.82717	3.08596	-7.36517	-1.1981	-1.04152	-2.01495	-2.78385	-0.198235	0.232425	-3.80163	-3.41253	-1.52392	-0.0806613	-4.1526	-3.00445
-8.5	-3.37758	-1.83352	3.04097	-7.29355	-1.20335	-1.03192	-1.95074	-2.77892	-0.276241	0.166765	-3.81172	-3.40673	-1.58512	-0.00907289	-4.11119	-3.05083
-8	-3.39282	-1.85931	2.98716	-7.19117	-1.20201	-1.02372	-1.90973	-2.78505	-0.32848	0.0949454	-3.80896	-3.39029	-1.63052	0.0607232	-4.00416	-3.07723
-7.5	-3.38723	-1.90182	2.92457	-7.05718	-1.19243	-1.01615	-1.90435	-2.80746	-0.350707	0.0220117	-3.7958	-3.35983	-1.65958	0.129894	-3.79924	-3.0669
-7	-3.3587	-1.95734	2.85008	-6.88783	-1.172	-1.00871	-1.94776	-2.85166	-0.336864	-0.0458201	-3.77445	-3.30875	-1.67193	0.199219	-3.4553	-3.00207
-6.5	-3.30545	-2.02204	2.7578	-6.67669	-1.13681	-1.0018	-2.0508	-2.92135	-0.277969	-0.10148	-3.7462	-3.22718	-1.66666	0.269031	-2.92306	-2.86314
-6	-3.2262	-2.09242	2.63935	-6.41672	-1.08263	-0.997477	-2.219	-3.01714	-0.161542	-0.138596	-3.71235	-3.10292	-1.64237	0.339809	-2.1476	-2.62729
-5.5	-3.12004	-2.16498	2.4833	-6.10201	-1.00651	-0.998514	-2.45143	-3.13634	0.0281408	-0.153648	-3.6755	-2.92353	-1.59769	0.412267	-1.07297	-2.26915
-5	-2.98674	-2.23593	2.27525	-5.72836	-0.907668	-1.0065	-2.74184	-3.2733	0.308496	-0.147033	-3.6399	-2.67995	-1.53163	0.486772	0.349361	-1.76484
-4.5	-2.82777	-2.30152	1.99969	-5.2942	-0.787629	-1.02161	-3.08007	-3.42003	0.696022	-0.12265	-3.61089	-2.36921	-1.44379	0.562875	2.14891	-1.09754
-4	-2.647	-2.35891	1.64269	-4.80142	-0.649571	-1.04373	-3.4525	-3.5675	1.20461	-0.0865783	-3.59407	-1.99445	-1.33447	0.639498	4.32746	-0.261463
-3.5	-2.44994	-2.40657	1.19313	-4.25498	-0.496978	-1.07314	-3.8425	-3.70658	1.84627	-0.0455694	-3.59468	-1.563	-1.20467	0.715341	6.85804	0.737527
-3	-2.24238	-2.44381	0.642561	-3.66177	-0.332568	-1.11032	-4.23169	-3.82885	2.63312	-0.00601503	-3.61723	-1.0844	-1.05591	0.789088	9.68963	1.88364
-2.5	-2.02929	-2.47027	-0.015373	-3.02941	-0.15788	-1.15571	-4.60129	-3.92702	3.57866	0.0265795	-3.66519	-0.568675	-0.890069	0.859484	12.7531	3.15341
-2	-1.81409	-2.48557	-0.785264	-2.36553	0.0267714	-1.2095	-4.93315	-3.99524	4.69817	0.0478546	-3.74088	-0.0253328	-0.709287	0.925394	15.9666	4.5178
-1.5	-1.59842	-2.48907	-1.67006	-1.67729	0.222193	-1.27148	-5.2106	-4.02926	6.00822	0.0547051	-3.8454	0.537329	-0.515858	0.98585	19.2409	5.94407
-1	-1.38208	-2.47981	-2.67108	-0.971075	0.430108	-1.34103	-5.41906	-4.02646	7.52581	0.0452793	-3.97864	1.11253	-0.312181	1.04007	22.4836	7.39747
-0.5	-1.16318	-2.45654	-3.78789	-0.252446	0.652905	-1.41705	-5.54645	-3.98579	9.26722	0.0189038	-4.13937	1.6951	-0.100716	1.0875	25.603	8.84269
0	-0.938434	-2.41775	-5.01824	0.473893	0.893363	-1.49808	-5.58345	-3.90772	11.2468	-0.0240386	-4.32534	2.28138	0.116056	1.12778	28.5115	10.2451
0.5	-0.703527	-2.36183	-6.35791	1.20401	1.15439	-1.58228	-5.52371	-3.79404	13.476	-0.0822574	-4.5334	2.86908	0.335665	1.16079	31.1281	11.5718
1	-0.453445	-2.28714	-7.80071	1.93466	1.43877	-1.66756	-5.36382	-3.64778	15.9619	-0.153712	-4.75969	3.457	0.555682	1.18661	33.3811	12.7924
1.5	-0.182862	-2.19219	-9.33847	2.66315	1.74898	-1.75167	-5.10337	-3.47297	18.7071	-0.235768	-4.99972	4.04487	0.773756	1.20556	35.2093	13.8801
2	0.113537	-2.07574	-10.9611	3.38727	2.08702	-1.83226	-4.74477	-3.2745	21.7086	-0.325352	-5.24863	4.63306	0.987648	1.2181	36.5637	14.812
2.5	0.440763	-1.93686	-12.6568	4.10516	2.45426	-1.90699	-4.29313	-3.05794	24.958	-0.419087	-5.50124	5.22241	1.19527	1.2249	37.4086	15.5694
3	0.80328	-1.77509	-14.4122	4.81531	2.85141	-1.97364	-3.75604	-2.82934	28.4412	-0.513418	-5.75232	5.81406	1.39473	1.22679	37.7222	16.1389
3.5	1.20482	-1.59042	-16.2129	5.51645	3.27846	-2.03017	-3.14334	-2.59506	32.1389	-0.604735	-5.99663	6.40934	1.58437	1.22472	37.4968	16.5119
4	1.64823	-1.38336	-18.0435	6.20759	3.73464	-2.07479	-2.46678	-2.36162	36.0268	-0.689467	-6.22916	7.00967	1.7628	1.21974	36.7391	16.685
4.5	2.1354	-1.15493	-19.8883	6.88798	4.21852	-2.10603	-1.73976	-2.1355	40.0766	-0.764182	-6.44518	7.61647	1.92895	1.213	35.4694	16.6602
5	2.66717	-0.906695	-21.7317	7.55716	4.72801	-2.1228	-0.976904	-1.92303	44.2565	-0.825674	-6.64043	8.23115	2.08207	1.2057	33.7217	16.4447
5.5	3.24336	-0.640666	-23.5582	8.21495	5.26041	-2.12439	-0.193751	-1.73017	48.5322	-0.871044	-6.81119	8.85505	2.22178	1.19907	31.5421	16.0505
6	3.86272	-0.359319	-25.3533	8.86154	5.81256	-2.11053	0.593683	-1.56246	52.8676	-0.897786	-6.95437	9.48938	2.34808	1.19433	28.988	15.4944
6.5	4.52295	-0.0655296	-27.1036	9.49751	6.38084	-2.08137	1.36929	-1.42482	57.2257	-0.903872	-7.06762	10.1352	2.46132	1.19267	26.1265	14.7974
7	5.22073	0.237479	-28.7971	10.1239	6.9613	-2.03747	2.1173	-1.32146	61.5692	-0.887846	-7.14937	10.7932	2.56221	1.1952	23.0326	13.984
7.5	5.95172	0.546182	-30.4228	10.7421	7.54966	-1.97973	2.82266	-1.25575	65.8608	-0.848924	-7.19888	11.4639	2.65176	1.20293	19.787	13.0817
8	6.71052	0.856797	-31.9712	11.3542	8.14141	-1.90939	3.47145	-1.23013	70.0635	-0.787109	-7.21625	12.1469	2.7312	1.21671	16.4743	12.1199
8.5	7.49064	1.16532	-33.4339	11.9626	8.73171	-1.8279	4.05129	-1.24604	74.1401	-0.703315	-7.20241	12.8411	2.80196	1.2372	13.1799	11.1293
9	8.28444	1.46756	-34.8027	12.5701	9.31544	-1.73686	4.55168	-1.30376	78.0529	-0.599498	-7.15909	13.544	2.86547	1.26482	9.9875	10.1403
9.5	9.08295	1.75915	-36.0693	13.18	9.88704	-1.63784	4.9643	-1.40239	81.7622	-0.478797	-7.08878	14.2517	2.9231	1.29973	6.97631	9.18249
10	9.87581	2.03558	-37.2243	13.7957	10.4404	-1.53232	5.28338	-1.53976	85.2254	-0.345657	-6.99463	14.9581	2.97596	1.34174	4.21784	8.28264
10.5	10.6511	2.29218	-38.256	14.4203	10.9687	-1.42146	5.50584	-1.7123	88.395	-0.205932	-6.88035	15.6542	3.02476	1.39028	1.77302	7.46398
11	11.3951	2.52421	-39.1496	15.0566	11.4642	-1.30603	5.63152	-1.91506	91.2169	-0.0669285	-6.75004	16.3284	3.06961	1.44441	-0.310798	6.74468
11.5	12.0924	2.72683	-39.886	15.7063	11.9181	-1.18623	5.66326	-2.1416	93.6295	0.0626358	-6.60806	16.9655	3.10988	1.50273	-2.00248	6.13678
12	12.726	2.89532	-40.4411	16.3697	12.3205	-1.06158	5.60685	-2.38402	95.5623	0.172816	-6.45882	17.5467	3.14408	1.56343	-3.28936	5.64518
12.5	13.2774	3.02516	-40.7862	17.0446	12.6603	-0.930947	5.4709	-2.63297	96.9372	0.252815	-6.30657	18.0499	3.16979	1.62431	-4.17865	5.26711
13	13.7275	3.11238	-40.8881	17.7256	12.9254	-0.792547	5.26655	-2.87781	97.6707	0.291621	-6.15518	18.4507	3.18375	1.68283	-4.69789	4.99207
13.5	14.0576	3.15399	-40.7119	18.4033	13.1033	-0.644151	5.00701	-3.10682	97.6798	0.278975	-6.00792	18.7235	3.18199	1.73628	-4.89378	4.80248
14	14.2511	3.14855	-40.2246	19.0634	13.1822	-0.48344	4.70682	-3.3076	96.8914	0.206749	-5.86726	18.8443	3.16032	1.78199	-4.82915	4.67542
14.5	14.2961	3.09697	-39.4019	19.6856	13.1523	-0.308575	4.38098	-3.46772	95.257	0.0707875	-5.73468	18.7942	3.11494	1.81761	-4.57732	4.58546
15	14.1889	3.00349	-38.2363	20.2437	13.0079	-0.118926	4.04375	-3.57555	92.7726	-0.126821	-5.61071	18.5647	3.04343	1.84153	-4.21355	4.50902
15.5	13.9372	2.87614	-36.7464	20.7054	12.7502	0.0841826	3.70704	-3.62131	89.4993	-0.375733	-5.49495	18.1622	2.94554	1.85336	-3.80426	4.42914
16	13.5612	2.72594	-34.9795	21.0354	12.3883	0.297054	3.37825	-3.59786	85.5673	-0.657519	-5.38543	17.6084	2.8233	1.85419	-3.39876	4.33781
16.5	13.0894	2.56517	-33.0047	21.1992	11.9391	0.514438	3.05895	-3.50091	81.1539	-0.949037	-5.27715	16.9352	2.68028	1.84652	-3.02856	4.23419
17	12.5537	2.40546	-30.9007	21.1675	11.4248	0.731733	2.74708	-3.32884	76.4509	-1.22656	-5.16152	16.177	2.52068	1.83365	-2.712	4.12134
17.5	11.9847	2.2565	-28.7444	20.922	10.8695	0.946575	2.44174	-3.08263	71.6396	-1.46792	-5.02775	15.3674	2.34827	1.81889	-2.45792	4.00449
18	11.4082	2.12615	-26.6027	20.4624	10.2965	1.15823	2.14582	-2.76582	66.8758	-1.65394	-4.86528	14.5368	2.16623	1.80509	-2.26682	3.89177
18.5	10.8439	2.02146	-24.5275	19.8099	9.7263	1.36577	1.86553	-2.38466	62.2816	-1.77028	-4.66585	13.712	1.97786	1.79459	-2.13332	3.79553
19	10.3073	1.94832	-22.5553	19.0053	9.17496	1.56699	1.60857	-1.9479	57.9436	-1.80872	-4.42454	12.9154	1.78705	1.7895	-2.05041	3.7316
19.5	9.81094	1.90999	-20.7071	18.1042	8.6529	1.75897	1.38127	-1.46595	53.9157	-1.76692	-4.14009	12.1658	1.59791	1.79186	-2.01266	3.71556
20	9.36479	1.90684	-18.9906	17.1696	8.16563	1.93872	1.1854	-0.950046	50.2254	-1.64746	-3.81526	11.4787	1.4151	1.80384	-2.0162	3.75817
20.5	8.97545	1.93793	-17.4046	16.265	7.71585	2.10279	1.01736	-0.411614	46.8773	-1.45731	-3.45658	10.8652	1.24435	1.82777	-2.05707	3.8623
21	8.6458	2.00302	-15.9424	15.4467	7.30566	2.24728	0.870555	0.137904	43.8603	-1.20783	-3.07287	10.3329	1.09154	1.86503	-2.12968	4.02321
21.5	8.3751	2.10328	-14.5959	14.7586	6.93805	2.36982	0.739161	0.687573	41.1532	-0.913639	-2.67365	9.88598	0.961011	1.91475	-2.22656	4.23114
22	8.15995	2.24066	-13.3552	14.2305	6.61736	2.47101	0.620478	1.22831	38.7296	-0.589414	-2.26833	9.52579	0.855368	1.97446	-2.33919	4.47454
22.5	7.9959	2.41574	-12.2075	13.8771	6.3482	2.55376	0.515382	1.75384	36.5608	-0.247238	-1.86671	9.24999	0.776878	2.04186	-2.45864	4.74297
23	7.87869	2.625	-11.1368	13.6995	6.13352	2.62186	0.427954	2.25994	34.6181	0.103569	-1.48014	9.05284	0.728044	2.1159	-2.57583	5.02941
23.5	7.80436	2.85974	-10.128	13.6879	5.9739	2.67942	0.3642	2.74298	32.8756	0.455568	-1.1216	8.92715	0.710711	2.19642	-2.68238	5.33062
24	7.76936	3.10795	-9.1699	13.8262	5.8687	2.73092	0.32856	3.19918	31.3104	0.802364	-0.803797	8.86667	0.724915	2.28333	-2.77193	5.64463
24.5	7.77048	3.35736	-8.25506	14.0952	5.81734	2.78122	0.320855	3.62483	29.903	1.13746	-0.536757	8.86651	0.768291	2.37599	-2.84037	5.96702
25	7.80425	3.59743	-7.38014	14.4755	5.81932	2.83511	0.337606	4.0161	28.6349	1.45428	-0.326051	8.92108	0.836302	2.4727	-2.88485	6.28935
25.5	7.8664	3.82036	-6.54694	14.9479	5.8731	2.89605	0.375731	4.36884	27.4866	1.74808	-0.172403	9.02219	0.923401	2.56949	-2.90397	6.60002
26	7.95113	4.02148	-5.76227	15.4939	5.97437	2.96519	0.434764	4.67866	26.4363	2.01739	-0.0727111	9.15916	1.02439	2.65936	-2.89895	6.88631
26.5	8.05083	4.19838	-5.03506	16.0947	6.11381	3.04157	0.517222	4.94076	25.4607	2.26319	-0.0218196	9.31977	1.13479	2.73309	-2.87378	7.1373
27	8.15668	4.3492	-4.37268	16.7328	6.27714	3.12243	0.626826	5.1499	24.5374	2.48647	-0.014085	9.49036	1.25049	2.78078	-2.83401	7.34685
27.5	8.25972	4.47163	-3.77972	17.3915	6.44806	3.20303	0.764943	5.3016	23.6453	2.68643	-0.0445001	9.65518	1.36766	2.79352	-2.78536	7.51405
28	8.35183	4.56322	-3.25952	18.0533	6.61114	3.27716	0.927916	5.39358	22.7647	2.86059	-0.10905	9.7975	1.48253	2.76499	-2.73197	7.64024
28.5	8.42592	4.62207	-2.81646	18.6988	6.75323	3.33827	1.10576	5.4264	21.8784	3.00663	-0.204258	9.90309	1.59101	2.69215	-2.67567	7.72539
29	8.47493	4.64706	-2.45607	19.3078	6.86482	3.38032	1.28215	5.40335	20.9712	3.12392	-0.327009	9.9623	1.68882	2.57528	-2.61744	7.76667
29.5	8.49119	4.63741	-2.18279	19.8609	6.94051	3.39821	1.43808	5.32997	20.0309	3.21347	-0.474783	9.96929	1.77161	2.41829	-2.55942	7.76002
30	8.46703	4.5927	-1.99715	20.3406	6.97776	3.38868	1.55859	5.2133	19.049	3.27714	-0.645209	9.92085	1.83431	2.22828	-2.50477	7.70374
30.5	8.39567	4.51362	-1.89491	20.7312	6.97503	3.35108	1.63713	5.06121	18.0213	3.3172	-0.834921	9.81661	1.87082	2.01427	-2.45587	7.60156
31	8.27152	4.40232	-1.86816	21.0196	6.93132	3.28688	1.67526	4.88211	16.9473	3.33637	-1.03953	9.65941	1.87465	1.78616	-2.41312	7.46257
31.5	8.09058	4.26177	-1.90727	21.1937	6.84708	3.19819	1.67928	4.6843	15.8289	3.3374	-1.25559	9.45479	1.84078	1.55375	-2.37561	7.29797
32	7.85086	4.09545	-2.00279	21.2423	6.72468	3.08693	1.65659	4.47465	14.67	3.32243	-1.48232	9.20991	1.7669	1.3252	-2.34302	7.117
32.5	7.55283	3.90806	-2.14646	21.1562	6.5674	2.95535	1.61311	4.25806	13.4767	3.29273	-1.72127	8.93249	1.65285	1.10576	-2.31788	6.92382
33	7.19994	3.70639	-2.33012	20.9322	6.37783	2.80624	1.55247	4.03804	12.256	3.24916	-1.97464	8.63034	1.49951	0.897663	-2.30606	6.71663
33.5	6.79798	3.49871	-2.54389	20.5749	6.15685	2.64247	1.47745	3.8173	11.014	3.19238	-2.24359	8.31086	1.30879	0.700984	-2.3146	6.48989
34	6.3532	3.29299	-2.77619	20.097	5.90319	2.46694	1.39346	3.59742	9.75462	3.12267	-2.52735	7.98	1.08433	0.514867	-2.34886	6.23872
34.5	5.87096	3.09527	-3.01538	19.5176	5.61411	2.28308	1.31115	3.37834	8.48113	3.04004	-2.82331	7.64117	0.831336	0.33766	-2.41163	5.96178
35	5.35613	2.90947	-3.25108	18.8602	5.28735	2.09449	1.24431	3.15895	7.19761	2.94429	-3.12743	7.29526	0.555375	0.166375	-2.50368	5.66075
35.5	4.81426	2.7381	-3.47504	18.1515	4.92358	1.9041	1.20393	2.93823	5.90996	2.83453	-3.43373	6.94197	0.260818	-0.00266659	-2.62344	5.33919
36	4.25189	2.58287	-3.68173	17.4198	4.52784	1.7138	1.19373	2.71615	4.62722	2.70977	-3.73389	6.58166	-0.0501407	-0.172196	-2.76651	5.00194
36.5	3.67608	2.44453	-3.8684	16.6932	4.10857	1.52426	1.2096	2.49397	3.36244	2.5711	-4.01782	6.21693	-0.377401	-0.343464	-2.92717	4.65365
37	3.09448	2.32243	-4.03456	15.9968	3.67532	1.33509	1.24213	2.27422	2.13161	2.42305	-4.27433	5.85321	-0.722122	-0.516841	-3.10039	4.29709
37.5	2.51637	2.21486	-4.18101	15.3496	3.2373	1.14552	1.28132	2.06076	0.950862	2.27242	-4.49208	5.49843	-1.08535	-0.692362	-3.28253	3.93398
38	1.95271	2.12009	-4.30824	14.7632	2.80276	0.955148	1.32017	1.85859	-0.166946	2.12563	-4.66127	5.16231	-1.46635	-0.869805	-3.47062	3.5678
38.5	1.41457	2.03712	-4.41473	14.2417	2.37811	0.764277	1.35451	1.67288	-1.2143	1.98716	-4.77573	4.85482	-1.86147	-1.04817	-3.66151	3.20542
39	0.911571	1.96538	-4.4967	13.7844	1.96775	0.573968	1.38128	1.50753	-2.18815	1.85972	-4.83418	4.58444	-2.26384	-1.22515	-3.85137	2.85642
39.5	0.451429	1.90423	-4.54941	13.3881	1.57571	0.386061	1.39808	1.36407	-3.08761	1.74523	-4.8398	4.35739	-2.66389	-1.39736	-4.03549	2.53142
40	0.0402636	1.85342	-4.56813	13.0495	1.20672	0.203352	1.40281	1.24142	-3.91253	1.6456	-4.79825	4.17758	-3.05073	-1.56127	-4.20893	2.23995
40.5	-0.317149	1.81402	-4.54877	12.765	0.865254	0.0297009	1.39231	1.1367	-4.66343	1.56268	-4.71586	4.04692	-3.4144	-1.71378	-4.36749	1.98782
41	-0.61756	1.78809	-4.48861	12.5293	0.553798	-0.130084	1.36221	1.04695	-5.34213	1.49774	-4.59816	3.96575	-3.74809	-1.85211	-4.50787	1.77586
41.5	-0.859743	1.77755	-4.3859	12.3362	0.272072	-0.270296	1.30946	0.97038	-5.95125	1.45102	-4.44867	3.9328	-4.04892	-1.97332	-4.62787	1.60176
42	-1.04454	1.78382	-4.23795	12.1814	0.0179082	-0.384593	1.23546	0.906547	-6.49244	1.42122	-4.26865	3.94476	-4.31627	-2.07415	-4.72694	1.46345
42.5	-1.17425	1.80822	-4.04085	12.064	-0.210866	-0.466584	1.1468	0.856118	-6.96556	1.40504	-4.0587	3.99664	-4.5493	-2.15121	-4.80535	1.36159
43	-1.25223	1.85182	-3.79243	11.9872	-0.415737	-0.510273	1.05312	0.820722	-7.36924	1.39762	-3.82086	4.08242	-4.74603	-2.201	-4.86193	1.30049
43.5	-1.28259	1.91416	-3.49481	11.9558	-0.598016	-0.510405	0.963716	0.802087	-7.70144	1.3935	-3.55934	4.19528	-4.9045	-2.2206	-4.89348	1.28658
44	-1.26949	1.99265	-3.15453	11.9733	-0.758387	-0.462859	0.883455	0.8009	-7.95996	1.38718	-3.28017	4.32783	-5.02426	-2.20852	-4.89666	1.32426
44.5	-1.21626	2.08298	-2.78076	12.0393	-0.89564	-0.364731	0.810283	0.816587	-8.14384	1.37366	-2.99033	4.47289	-5.1067	-2.16465	-4.86976	1.41191
45	-1.12547	2.1805	-2.38295	12.15	-1.00643	-0.214258	0.737576	0.84744	-8.25468	1.3491	-2.69665	4.62387	-5.15417	-2.08971	-4.81234	1.54168
45.5	-0.99951	2.28161	-1.96909	12.2993	-1.08636	-0.0117089	0.658795	0.890562	-8.29692	1.31106	-2.40484	4.77459	-5.16871	-1.98531	-4.72504	1.70272
46	-0.841462	2.38395	-1.54552	12.4798	-1.13208	0.238753	0.570433	0.942922	-8.27752	1.25873	-2.11918	4.92037	-5.15119	-1.85425	-4.61071	1.88547
46.5	-0.656502	2.48523	-1.11741	12.6818	-1.14344	0.528104	0.473473	1.00328	-8.2053	1.19316	-1.8427	5.05968	-5.10191	-1.70019	-4.47485	2.08456
47	-0.452536	2.58232	-0.689162	12.8936	-1.12323	0.843542	0.373835	1.07297	-8.09066	1.11748	-1.57791	5.19367	-5.02175	-1.52698	-4.32434	2.29936
47.5	-0.239503	2.67165	-0.264483	13.103	-1.07501	1.17084	0.280912	1.15465	-7.94573	1.03676	-1.32763	5.32385	-4.91228	-1.33866	-4.16609	2.53207
48	-0.0280367	2.74995	0.152628	13.2989	-1.00209	1.4966	0.205018	1.24974	-7.78392	0.957685	-1.09542	5.45076	-4.77502	-1.14056	-4.00655	2.78451
48.5	0.171749	2.81478	0.555974	13.4703	-0.907865	1.80973	0.154805	1.35615	-7.61783	0.887876	-0.885795	5.57441	-4.61144	-0.939684	-3.85117	3.05496
49	0.351063	2.86474	0.935956	13.6048	-0.795295	2.10234	0.135173	1.46818	-7.45816	0.834315	-0.704406	5.69506	-4.42331	-0.742904	-3.70362	3.33668
49.5	0.502876	2.89985	1.28071	13.6902	-0.666219	2.36938	0.147005	1.57842	-7.31407	0.801196	-0.557451	5.81309	-4.21243	-0.554952	-3.56498	3.61895
50	0.621732	2.9216	1.57913	13.716	-0.522063	2.60699	0.188534	1.68005	-7.19334	0.788733	-0.450447	5.92821	-3.97996	-0.37858	-3.43366	3.89035
50.5	0.703058	2.93232	1.82314	13.6759	-0.365222	2.81136	0.256804	1.76863	-7.1021	0.793757	-0.386937	6.03883	-3.72602	-0.215503	-3.30601	4.14256
51	0.743396	2.93393	2.00743	13.5685	-0.199288	2.97925	0.34825	1.84289	-7.04452	0.811074	-0.367757	6.142	-3.44992	-0.0664342	-3.17763	4.3722
51.5	0.741746	2.92717	2.12804	13.3972	-0.027896	3.10902	0.457619	1.9037	-7.02256	0.834295	-0.391226	6.23395	-3.15082	0.0685157	-3.04495	4.57965
52	0.700087	2.91119	2.1811	13.1704	0.146466	3.2012	0.575895	1.95244	-7.03637	0.856389	-0.453768	6.31152	-2.82824	0.18826	-2.9065	4.76592
52.5	0.622508	2.88397	2.16226	12.8997	0.322626	3.25842	0.690227	1.99022	-7.08508	0.871014	-0.550543	6.37386	-2.4824	0.289549	-2.76381	4.92957
53	0.514027	2.8441	2.06842	12.5989	0.500453	3.28421	0.787094	2.01851	-7.16709	0.874173	-0.676114	6.42211	-2.11456	0.367045	-2.62169	5.06495
53.5	0.379747	2.79188	1.90082	12.2838	0.680624	3.28191	0.856584	2.0399	-7.28011	0.864955	-0.824809	6.45712	-1.72676	0.414196	-2.48686	5.16383
54	0.224134	2.72925	1.66641	11.9704	0.863825	3.25452	0.895706	2.0574	-7.42113	0.845233	-0.990727	6.47759	-1.3213	0.424668	-2.36588	5.22052
54.5	0.0503063	2.65904	1.37596	11.6699	1.04986	3.20461	0.909117	2.07335	-7.58667	0.819074	-1.16817	6.48018	-0.901443	0.393925	-2.26391	5.23658
55	-0.139924	2.58356	1.04136	11.3855	1.2374	3.13431	0.905865	2.08889	-7.774	0.792444	-1.35223	6.46147	-0.472391	0.320181	-2.18455	5.22025
55.5	-0.345146	2.50358	0.673301	11.1142	1.42399	3.04548	0.894079	2.10404	-7.98193	0.772588	-1.53866	6.41943	-0.0408671	0.204801	-2.13008	5.18196
56	-0.563682	2.41901	0.280726	10.8494	1.60639	2.93915	0.877419	2.11768	-8.20968	0.766278	-1.72379	6.35356	0.386245	0.0521391	-2.10139	5.13041
56.5	-0.793485	2.33042	-0.128702	10.5831	1.78132	2.8152	0.853846	2.12759	-8.45533	0.777769	-1.90508	6.26416	0.80287	-0.131315	-2.09799	5.07075
57	-1.03253	2.23963	-0.548382	10.3093	1.94533	2.67262	0.816395	2.13048	-8.71546	0.807393	-2.08104	6.15223	1.20363	-0.337616	-2.11799	5.00405
57.5	-1.27975	2.14836	-0.9726	10.025	2.0943	2.51014	0.756406	2.12257	-8.98524	0.850884	-2.25065	6.02011	1.58328	-0.557791	-2.15837	4.92822
58	-1.53538	2.05679	-1.39556	9.72909	2.22397	2.32707	0.66718	2.10058	-9.25855	0.90057	-2.41373	5.87184	1.93669	-0.783271	-2.2157	4.83993
58.5	-1.79968	1.96419	-1.81043	9.41963	2.33072	2.1244	0.545847	2.06286	-9.5292	0.948134	-2.5717	5.71278	2.25939	-1.00805	-2.28689	4.73706
59	-2.07146	1.8706	-2.20964	9.09411	2.41117	1.90532	0.39341	2.01009	-9.79239	0.986106	-2.72753	5.54852	2.5481	-1.22923	-2.36881	4.62079
59.5	-2.34729	1.77745	-2.58653	8.75066	2.46203	1.6744	0.2129	1.94523	-10.0451	1.0076	-2.88507	5.38372	2.80152	-1.44517	-2.45788	4.49569
60	-2.621	1.6866	-2.93685	8.38916	2.48138	1.43668	0.0068185	1.87238	-10.2862	1.00625	-3.04837	5.22211	3.02103	-1.65347	-2.55055	4.3676
60.5	-2.8836	1.59882	-3.25921	8.0123	2.47003	1.19789	-0.223648	1.79495	-10.5165	0.976987	-3.22105	5.06743	3.21059	-1.85071	-2.64394	4.24069
61	-3.12459	1.51319	-3.5548	7.62509	2.43113	0.964788	-0.477205	1.71437	-10.7365	0.917467	-3.40557	4.92429	3.37545	-2.03283	-2.73637	4.11588
61.5	-3.33452	1.42842	-3.82639	7.23241	2.36878	0.745024	-0.749604	1.63093	-10.9439	0.829429	-3.60255	4.79713	3.52	-2.19508	-2.82775	3.99151
62	-3.50701	1.34468	-4.07661	6.8374	2.2871	0.545753	-1.03125	1.5458	-11.1349	0.71877	-3.81054	4.68824	3.64625	-2.33155	-2.91853	3.86411
62.5	-3.63945	1.26391	-4.30632	6.44238	2.18949	0.371993	-1.30814	1.46232	-11.3063	0.594241	-4.02675	4.59675	3.75394	-2.43475	-3.00808	3.72886
63	-3.733	1.18835	-4.51516	6.05031	2.07754	0.226234	-1.56601	1.38561	-11.4564	0.465862	-4.2483	4.51954	3.842	-2.49629	-3.09441	3.58192
63.5	-3.79217	1.11893	-4.70462	5.66477	1.95041	0.109334	-1.79464	1.32078	-11.585	0.344071	-4.47299	4.45282	3.90978	-2.50923	-3.1752	3.42255
64	-3.82396	1.05464	-4.87963	5.28876	1.80589	0.0212321	-1.99107	1.27087	-11.6928	0.238688	-4.69919	4.3934	3.95727	-2.47059	-3.24901	3.25156
64.5	-3.83707	0.993314	-5.04748	4.92384	1.64186	-0.0391374	-2.1602	1.23616	-11.7817	0.156611	-4.92501	4.33927	3.98444	-2.38238	-3.31623	3.06832
65	-3.84061	0.933114	-5.216	4.57106	1.45726	-0.0741129	-2.31132	1.21495	-11.8543	0.09967	-5.14758	4.2898	3.9901	-2.25116	-3.3794	2.87025
65.5	-3.84245	0.873955	-5.39217	4.23197	1.25298	-0.0874389	-2.4523	1.20447	-11.914	0.0646199	-5.36356	4.24534	3.97121	-2.0872	-3.44226	2.65444
66	-3.84851	0.817061	-5.58088	3.90805	1.03158	-0.0842455	-2.58546	1.20194	-11.965	0.0451512	-5.57063	4.20618	3.92294	-1.90301	-3.5084	2.4194
66.5	-3.86304	0.76365	-5.78433	3.59934	0.795388	-0.0705743	-2.70687	1.20592	-12.0128	0.0341132	-5.76836	4.17118	3.84015	-1.71123	-3.57939	2.16689
67	-3.8889	0.714753	-6.00255	3.30396	0.544801	-0.0524779	-2.8084	1.21676	-12.0632	0.0242451	-5.95767	4.13752	3.71981	-1.52241	-3.65404	1.90343
67.5	-3.92731	0.67164	-6.23435	3.01917	0.278542	-0.0348849	-2.88137	1.23505	-12.1209	0.00774972	-6.13963	4.10115	3.56223	-1.34359	-3.73057	1.63924
68	-3.97787	0.635473	-6.47754	2.74336	-0.00577682	-0.0208235	-2.91934	1.26008	-12.1888	-0.023298	-6.31436	4.05708	3.37088	-1.17804	-3.80843	1.38418
68.5	-4.03908	0.606349	-6.72852	2.47771	-0.311294	-0.0116889	-2.91939	1.29008	-12.2661	-0.0747282	-6.48127	4.00059	3.15177	-1.02628	-3.88723	1.14336
69	-4.109	0.582508	-6.98303	2.22608	-0.640124	-0.00797393	-2.88251	1.32299	-12.3495	-0.147875	-6.64029	3.92903	2.91269	-0.887172	-3.96483	0.915676
69.5	-4.18535	0.560563	-7.23802	1.99374	-0.991077	-0.00956769	-2.81241	1.35651	-12.4336	-0.239177	-6.79286	3.84241	2.66136	-0.758383	-4.03703	0.695846
70	-4.26517	0.536852	-7.49217	1.78548	-1.35971	-0.015681	-2.71219	1.38832	-12.5136	-0.341763	-6.94092	3.74308	2.40323	-0.636974	-4.09896	0.478211
70.5	-4.34424	0.508848	-7.74493	1.60292	-1.74018	-0.0250652	-2.58143	1.41662	-12.5865	-0.447338	-7.0843	3.63549	2.14068	-0.52001	-4.14663	0.260225
71	-4.41708	0.475608	-7.99498	1.44309	-2.12638	-0.037228	-2.41666	1.43948	-12.651	-0.547344	-7.21909	3.52532	1.87346	-0.404505	-4.1775	0.0434073
71.5	-4.47904	0.437213	-8.23952	1.29991	-2.51216	-0.053888	-2.21553	1.45392	-12.707	-0.633985	-7.33863	3.41771	1.59898	-0.28746	-4.19114	-0.169053
72	-4.52917	0.393947	-8.47479	1.16727	-2.89113	-0.0785505	-1.9809	1.4561	-12.7545	-0.701613	-7.43666	3.3163	1.31314	-0.166747	-4.19052	-0.375718
72.5	-4.57031	0.34616	-8.69713	1.04117	-3.25669	-0.114176	-1.72113	1.44272	-12.7913	-0.747436	-7.50983	3.2235	1.01212	-0.0422042	-4.18201	-0.578755
73	-4.60634	0.294687	-8.90253	0.91975	-3.60264	-0.161412	-1.44745	1.41212	-12.8134	-0.770834	-7.55828	3.14107	0.694523	0.0837845	-4.17321	-0.783995
73.5	-4.63957	0.240666	-9.08508	0.80227	-3.92403	-0.218645	-1.17173	1.36412	-12.8163	-0.772755	-7.58409	3.07025	0.362729	0.206008	-4.1706	-0.999728
74	-4.66978	0.184889	-9.23648	0.688542	-4.21792	-0.28327	-0.904302	1.29924	-12.7963	-0.755919	-7.58854	3.01179	0.0229291	0.316659	-4.17882	-1.23435
74.5	-4.69461	0.127954	-9.34861	0.578627	-4.48312	-0.353488	-0.652006	1.21875	-12.7527	-0.724638	-7.57138	2.96604	-0.316342	0.40634	-4.20134	-1.49358
75	-4.71076	0.0707023	-9.41736	0.472313	-4.71915	-0.429659	-0.41829	1.12556	-12.6885	-0.683992	-7.53315	2.93286	-0.646437	0.465446	-4.24038	-1.77899
75.5	-4.71504	0.0140605	-9.4446	0.368266	-4.92604	-0.514277	-0.20549	1.02426	-12.6086	-0.639246	-7.47695	2.91109	-0.960333	0.485742	-4.29473	-2.0886
76	-4.70485	-0.0406422	-9.43759	0.263115	-5.10492	-0.611148	-0.0165385	0.920039	-12.5176	-0.595817	-7.40728	2.89808	-1.25353	0.461992	-4.35886	-2.41881
76.5	-4.67822	-0.0909852	-9.40655	0.15119	-5.25739	-0.724343	0.144744	0.817517	-12.4191	-0.559102	-7.32812	2.89038	-1.52408	0.392971	-4.42492	-2.76629
77	-4.63479	-0.134134	-9.36176	0.0255178	-5.3839	-0.8569	0.274754	0.720511	-12.3148	-0.533358	-7.2418	2.88438	-1.77164	0.281524	-4.48515	-3.1294
77.5	-4.57697	-0.168795	-9.31142	-0.120214	-5.48368	-1.0099	0.372952	0.632168	-12.2055	-0.520172	-7.14857	2.87636	-1.99666	0.13386	-4.53264	-3.50799
78	-4.50918	-0.196314	-9.26006	-0.290101	-5.5561	-1.18206	0.44427	0.55441	-12.0921	-0.518195	-7.04721	2.86256	-2.20007	-0.0413252	-4.5616	-3.90145
78.5	-4.43538	-0.219478	-9.20842	-0.486143	-5.60204	-1.36985	0.498101	0.487615	-11.9777	-0.524499	-6.93658	2.83964	-2.38219	-0.233679	-4.56799	-4.30673
79	-4.35771	-0.240064	-9.15532	-0.70939	-5.62419	-1.56869	0.544927	0.4309	-11.8673	-0.535777	-6.81672	2.80468	-2.5415	-0.432671	-4.54966	-4.71761
79.5	-4.27735	-0.257602	-9.09968	-0.960541	-5.62643	-1.77447	0.59355	0.382034	-11.7645	-0.548115	-6.68881	2.7553	-2.67459	-0.629386	-4.50564	-5.12564
80	-4.19508	-0.270563	-9.04078	-1.23986	-5.61246	-1.98407	0.649382	0.337057	-11.6709	-0.556395	-6.55488	2.68992	-2.7776	-0.816978	-4.43581	-5.52281
80.5	-4.11027	-0.278679	-8.97745	-1.54695	-5.58474	-2.19555	0.713278	0.290455	-11.5857	-0.554655	-6.41682	2.60767	-2.84777	-0.990018	-4.34199	-5.9046
81	-4.01972	-0.283727	-8.90799	-1.88037	-5.54439	-2.40829	0.782093	0.235941	-11.5073	-0.537767	-6.27478	2.50854	-2.88417	-1.14483	-4.22895	-6.27076
81.5	-3.9185	-0.287954	-8.83033	-2.23774	-5.49198	-2.6223	0.851695	0.16761	-11.4341	-0.503828	-6.12636	2.39398	-2.88719	-1.28081	-4.10259	-6.62362
82	-3.80196	-0.292192	-8.74157	-2.6166	-5.42825	-2.83722	0.920208	0.0816307	-11.3662	-0.455111	-5.96846	2.26631	-2.85814	-1.40088	-3.96717	-6.96634
82.5	-3.66688	-0.295558	-8.63833	-3.01487	-5.35433	-3.05162	0.988621	-0.0223466	-11.3058	-0.396259	-5.79964	2.12704	-2.79953	-1.51026	-3.82462	-7.30157
83	-3.51231	-0.296655	-8.51965	-3.43096	-5.2721	-3.26255	1.05875	-0.141958	-11.2557	-0.332199	-5.62086	1.97601	-2.71516	-1.61433	-3.67535	-7.62988
83.5	-3.33988	-0.295299	-8.38986	-3.86348	-5.18452	-3.46624	1.1304	-0.274341	-11.218	-0.267815	-5.43494	1.8121	-2.60939	-1.717	-3.51858	-7.94878
84	-3.15239	-0.293494	-8.25804	-4.31053	-5.09497	-3.65928	1.19943	-0.417019	-11.1951	-0.207751	-5.2473	1.63384	-2.48597	-1.82047	-3.35282	-8.25431
84.5	-2.95186	-0.294897	-8.13421	-4.76944	-5.00604	-3.83959	1.25786	-0.567584	-11.1904	-0.155266	-5.06615	1.43973	-2.34819	-1.92609	-3.17698	-8.54381
85	-2.73951	-0.303445	-8.02588	-5.23753	-4.91926	-4.00731	1.29711	-0.723313	-11.2079	-0.111083	-4.90013	1.22912	-2.20035	-2.03579	-2.99103	-8.81752
85.5	-2.51715	-0.321798	-7.93726	-5.71293	-4.83545	-4.16507	1.31263	-0.880216	-11.2508	-0.0728298	-4.7556	1.00309	-2.04785	-2.15354	-2.79626	-9.07761
86	-2.28791	-0.350065	-7.86964	-6.1947	-4.75525	-4.31668	1.30618	-1.03243	-11.3215	-0.0356987	-4.63548	0.764328	-1.89531	-2.28534	-2.59484	-9.32507
86.5	-2.05532	-0.38607	-7.82118	-6.68256	-4.67913	-4.46523	1.28488	-1.17326	-11.4202	0.00493401	-4.53888	0.516189	-1.74491	-2.43771	-2.3883	-9.557
87	-1.82195	-0.426722	-7.7868	-7.17709	-4.60689	-4.61246	1.25883	-1.29702	-11.5452	0.0505828	-4.462	0.261802	-1.59685	-2.61522	-2.17718	-9.76661
87.5	-1.5887	-0.468865	-7.75937	-7.68012	-4.53694	-4.75937	1.23748	-1.40061	-11.6918	0.0992166	-4.40011	0.00417141	-1.45103	-2.81823	-1.96241	-9.94604
88	-1.35519	-0.510167	-7.73149	-8.19456	-4.46663	-4.90724	1.22611	-1.48445	-11.8531	0.147113	-4.34841	-0.253395	-1.30807	-3.0422	-1.74669	-10.0899
88.5	-1.12053	-0.55029	-7.69737	-8.72308	-4.39292	-5.05743	1.22451	-1.5521	-12.0211	0.190712	-4.30227	-0.507635	-1.16888	-3.27913	-1.53408	-10.1981
89	-0.88436	-0.590547	-7.65418	-9.26695	-4.31168	-5.21011	1.22831	-1.60795	-12.1877	0.22695	-4.25851	-0.756309	-1.03393	-3.51944	-1.32798	-10.2759
89.5	-0.647529	-0.632294	-7.60192	-9.82569	-4.21744	-5.364	1.23189	-1.65505	-12.3449	0.252612	-4.21581	-0.998907	-0.903038	-3.7538	-1.12893	-10.3327
90	-0.412207	-0.675958	-7.5424	-10.3968	-4.10538	-5.51729	1.2319	-1.69541	-12.4851	0.264679	-4.17419	-1.23659	-0.775497	-3.97498	-0.934203	-10.3783
90.5	-0.181149	-0.721352	-7.47848	-10.9754	-3.97362	-5.66845	1.22908	-1.73157	-12.6022	0.26154	-4.13488	-1.47176	-0.649992	-4.1784	-0.739126	-10.4196
91	0.0437915	-0.768421	-7.414	-11.5553	-3.82335	-5.8162	1.22695	-1.76768	-12.6935	0.243291	-4.0998	-1.70784	-0.524552	-4.36092	-0.538906	-10.4576
91.5	0.262316	-0.81722	-7.35432	-12.1316	-3.65714	-5.95917	1.22811	-1.80913	-12.7606	0.21126	-4.07065	-1.94872	-0.396938	-4.5194	-0.330517	-10.4886
92	0.474229	-0.867585	-7.30656	-12.7023	-3.47681	-6.09596	1.23122	-1.86159	-12.8081	0.167708	-4.04853	-2.1974	-0.265471	-4.65074	-0.114365	-10.5072
92.5	0.677746	-0.919037	-7.27843	-13.2689	-3.28278	-6.22526	1.23089	-1.93018	-12.8412	0.115783	-4.03403	-2.45428	-0.129931	-4.75324	0.104651	-10.5119
93	0.870328	-0.970446	-7.27581	-13.8327	-3.07525	-6.34567	1.21959	-2.01848	-12.8641	0.0594417	-4.02804	-2.71693	0.00817021	-4.82792	0.317553	-10.5079
93.5	1.05094	-1.0198	-7.30126	-14.3916	-2.85548	-6.4549	1.1902	-2.12724	-12.8793	0.00309997	-4.03317	-2.9818	0.14627	-4.8789	0.513533	-10.5049
94	1.22053	-1.06474	-7.35435	-14.9398	-2.62599	-6.54919	1.13919	-2.25422	-12.8873	-0.0492518	-4.05415	-3.24561	0.282107	-4.91296	0.682619	-10.511
94.5	1.381	-1.10325	-7.43352	-15.4702	-2.39001	-6.62487	1.06953	-2.39521	-12.8873	-0.0954077	-4.09712	-3.50534	0.414646	-4.938	0.817513	-10.5289
95	1.53447	-1.13382	-7.53674	-15.9774	-2.15054	-6.68091	0.990084	-2.54498	-12.8776	-0.135515	-4.16866	-3.75768	0.54346	-4.96113	0.914974	-10.5559
95.5	1.68337	-1.15549	-7.66011	-16.4578	-1.9098	-6.71977	0.91148	-2.69816	-12.8569	-0.171292	-4.27381	-3.99945	0.667608	-4.98664	0.976521	-10.5864
96	1.83048	-1.16821	-7.79647	-16.9094	-1.66906	-6.74598	0.842317	-2.85	-12.8257	-0.205119	-4.41331	-4.22884	0.785985	-5.01491	1.00716	-10.6149
96.5	1.9781	-1.17225	-7.93604	-17.3311	-1.42864	-6.76387	0.787738	-2.99707	-12.7864	-0.239284	-4.58304	-4.4465	0.898653	-5.04289	1.01278	-10.639
97	2.12643	-1.16723	-8.06887	-17.7236	-1.18819	-6.776	0.750317	-3.13783	-12.7414	-0.274706	-4.77575	-4.6547	1.0069	-5.06607	0.998518	-10.6616
97.5	2.27241	-1.152	-8.18825	-18.0885	-0.947742	-6.78341	0.732288	-3.27273	-12.6937	-0.310014	-4.98275	-4.855	1.1112	-5.08033	0.968048	-10.6885
98	2.41072	-1.12539	-8.29303	-18.4288	-0.708753	-6.7869	0.736446	-3.40323	-12.647	-0.34248	-5.19513	-5.04642	1.20953	-5.08272	0.923033	-10.7255
98.5	2.53546	-1.08685	-8.38692	-18.7478	-0.473796	-6.78745	0.765093	-3.53088	-12.606	-0.370009	-5.40503	-5.22587	1.29843	-5.07157	0.863071	-10.7755
99	2.64101	-1.03649	-8.47561	-19.0493	-0.245687	-6.78593	0.819038	-3.65732	-12.5749	-0.392256	-5.60644	-5.38979	1.37546	-5.04674	0.786142	-10.8375
99.5	2.72239	-0.974946	-8.56375	-19.3375	-0.0266869	-6.78261	0.896735	-3.78413	-12.5576	-0.410592	-5.79516	-5.53532	1.44039	-5.00957	0.689583	-10.9077
100	2.77645	-0.903492	-8.65372	-19.6159	0.182269	-6.77677	0.993081	-3.91222	-12.5585	-0.42725	-5.96856	-5.66033	1.49466	-4.96229	0.571398	-10.9815
100.5	2.80275	-0.824432	-8.74649	-19.8863	0.382081	-6.76682	1.09896	-4.04141	-12.5824	-0.443713	-6.12655	-5.76289	1.54038	-4.90731	0.431254	-11.0559
101	2.80279	-0.741046	-8.84352	-20.1471	0.574934	-6.75043	1.20251	-4.17008	-12.6321	-0.459743	-6.27316	-5.84153	1.58002	-4.84721	0.271881	-11.1304
101.5	2.77911	-0.656979	-8.94732	-20.3952	0.762321	-6.72524	1.29249	-4.2952	-12.7084	-0.474248	-6.41572	-5.89673	1.61688	-4.78542	0.100875	-11.207
102	2.73578	-0.574888	-9.06022	-20.6258	0.94334	-6.69037	1.36221	-4.4131	-12.8107	-0.48676	-6.56121	-5.93235	1.6554	-4.72594	-0.0694783	-11.288
102.5	2.67824	-0.495327	-9.18266	-20.8329	1.1153	-6.64731	1.41097	-4.52097	-12.9373	-0.498182	-6.71294	-5.9548	1.70015	-4.67183	-0.225157	-11.3729
103	2.61136	-0.417535	-9.31293	-21.0092	1.27544	-6.59902	1.4426	-4.61751	-13.085	-0.510595	-6.87023	-5.97105	1.75396	-4.62425	-0.354246	-11.4579
103.5	2.53777	-0.341004	-9.44789	-21.1477	1.42161	-6.54852	1.46299	-4.70248	-13.2496	-0.526297	-7.03063	-5.98699	1.81643	-4.58323	-0.450044	-11.537
104	2.45877	-0.265676	-9.58368	-21.2429	1.55252	-6.49864	1.47683	-4.77611	-13.4279	-0.546887	-7.19227	-6.00629	1.88351	-4.54873	-0.51235	-11.6052
104.5	2.37564	-0.191214	-9.71643	-21.2916	1.66813	-6.45295	1.48483	-4.83843	-13.6178	-0.573244	-7.35457	-6.02945	1.94843	-4.52091	-0.546085	-11.6626
105	2.28953	-0.116891	-9.84363	-21.2939	1.76982	-6.41572	1.48441	-4.88879	-13.8174	-0.605943	-7.51686	-6.0539	2.00375	-4.4995	-0.558649	-11.7151
105.5	2.20031	-0.0424571	-9.96549	-21.2531	1.85985	-6.39034	1.47363	-4.92581	-14.0245	-0.645153	-7.67618	-6.07512	2.04355	-4.4835	-0.558631	-11.772
106	2.10605	0.0305288	-10.0838	-21.1741	1.94034	-6.37876	1.45458	-4.94733	-14.2357	-0.690035	-7.82679	-6.08813	2.06492	-4.47158	-0.555817	-11.8406
106.5	2.00357	0.0979805	-10.1992	-21.0591	2.01236	-6.38279	1.43331	-4.9506	-14.4467	-0.738631	-7.9619	-6.08859	2.06864	-4.46236	-0.560203	-11.9214
107	1.88956	0.154606	-10.3087	-20.9072	2.07639	-6.40453	1.41707	-4.93287	-14.6525	-0.788842	-8.07597	-6.07332	2.05857	-4.45422	-0.579848	-12.0069
107.5	1.76208	0.196819	-10.4053	-20.7167	2.13319	-6.44485	1.41113	-4.89184	-14.8471	-0.839674	-8.16641	-6.03985	2.0399	-4.44551	-0.618829	-12.0856
108	1.62092	0.224553	-10.4807	-20.4877	2.18381	-6.50188	1.41666	-4.82634	-15.0238	-0.891547	-8.23337	-5.98584	2.0172	-4.43519	-0.675953	-12.1475
108.5	1.46702	0.240617	-10.5281	-20.2221	2.22885	-6.57173	1.42914	-4.73742	-15.1759	-0.945508	-8.2778	-5.90901	1.99336	-4.42336	-0.74524	-12.1873
109	1.30173	0.248535	-10.5441	-19.9235	2.26837	-6.65029	1.43898	-4.62866	-15.2979	-1.00194	-8.3003	-5.80778	1.96921	-4.4111	-0.818807	-12.2046
109.5	1.12639	0.250456	-10.5287	-19.5967	2.30243	-6.73454	1.43514	-4.50478	-15.3858	-1.05925	-8.30214	-5.68224	1.94395	-4.39995	-0.890047	-12.2019
110	0.94195	0.2466	-10.4852	-19.2466	2.33136	-6.82272	1.4098	-4.3699	-15.4369	-1.11329	-8.28625	-5.53472	1.91644	-4.39114	-0.954498	-12.1832
110.5	0.748931	0.236261	-10.419	-18.8787	2.35514	-6.91411	1.36129	-4.22677	-15.4504	-1.15805	-8.25719	-5.3699	1.88649	-4.38508	-1.00929	-12.151
111	0.547602	0.219072	-10.337	-18.4994	2.37297	-7.00816	1.29452	-4.07763	-15.4279	-1.18777	-8.2205	-5.19423	1.85452	-4.3814	-1.05337	-12.1062
111.5	0.338341	0.195369	-10.2471	-18.1162	2.3843	-7.10384	1.21901	-3.92633	-15.3731	-1.19872	-8.182	-5.01487	1.82028	-4.37966	-1.08766	-12.0484
112	0.122171	0.165676	-10.1578	-17.7373	2.39017	-7.19953	1.14498	-3.7797	-15.291	-1.18987	-8.14683	-4.83864	1.78282	-4.38009	-1.1138	-11.9781
112.5	-0.098858	0.130622	-10.0771	-17.3702	2.39329	-7.29292	1.07941	-3.64559	-15.1873	-1.16284	-8.11831	-4.67035	1.742	-4.38385	-1.13302	-11.8975
113	-0.321908	0.0916461	-10.0111	-17.0204	2.39694	-7.38061	1.02471	-3.52934	-15.0679	-1.12174	-8.09722	-4.51049	1.69944	-4.39302	-1.14613	-11.8115
113.5	-0.54394	0.0510259	-9.96237	-16.6898	2.40424	-7.45826	0.980513	-3.43189	-14.9377	-1.07246	-8.08178	-4.35441	1.65788	-4.4098	-1.15435	-11.725
114	-0.761972	0.0108611	-9.92924	-16.3746	2.41811	-7.52216	0.947045	-3.35089	-14.7997	-1.02165	-8.06808	-4.1945	1.61947	-4.43478	-1.16052	-11.6402
114.5	-0.972929	-0.0275974	-9.90717	-16.0678	2.44106	-7.57118	0.927733	-3.28262	-14.6538	-0.975691	-8.05155	-4.02392	1.58458	-4.46609	-1.16977	-11.554
115	-1.17359	-0.0638927	-9.89113	-15.7619	2.4745	-7.60732	0.92814	-3.22293	-14.4973	-0.939441	-8.0291	-3.83897	1.55281	-4.50035	-1.18895	-11.46
115.5	-1.36092	-0.0986185	-9.87723	-15.4514	2.51833	-7.63471	0.952444	-3.16722	-14.3275	-0.915686	-7.99939	-3.63889	1.52542	-4.53422	-1.22482	-11.3501
116	-1.53304	-0.133598	-9.86241	-15.1335	2.5718	-7.65826	1.00107	-3.11066	-14.1439	-0.905384	-7.96142	-3.42439	1.50666	-4.56567	-1.28162	-11.2171
116.5	-1.69014	-0.170848	-9.84313	-14.8091	2.63449	-7.68244	1.0701	-3.04883	-13.9486	-0.907764	-7.9138	-3.19594	1.50253	-4.59453	-1.36001	-11.0579
117	-1.83431	-0.21136	-9.81463	-14.4824	2.70566	-7.71015	1.1523	-2.97816	-13.7455	-0.920465	-7.8551	-2.95307	1.51813	-4.62206	-1.45698	-10.8741
117.5	-1.96845	-0.255227	-9.77178	-14.1598	2.78283	-7.74237	1.24026	-2.89615	-13.5384	-0.940251	-7.7844	-2.69524	1.55566	-4.65011	-1.56601	-10.6706
118	-2.09544	-0.302604	-9.71062	-13.8492	2.86169	-7.7789	1.32917	-2.80226	-13.3299	-0.963873	-7.70164	-2.42332	1.61404	-4.68013	-1.67794	-10.4524
118.5	-2.21749	-0.354307	-9.62897	-13.5586	2.9378	-7.81923	1.4167	-2.69918	-13.1213	-0.988839	-7.60765	-2.14061	1.68913	-4.71274	-1.7835	-10.2222
119	-2.33547	-0.41119	-9.52548	-13.2933	3.00809	-7.86235	1.50173	-2.59265	-12.9137	-1.01397	-7.50344	-1.85222	1.77485	-4.74815	-1.8759	-9.98006
119.5	-2.44865	-0.472366	-9.39818	-13.0554	3.07095	-7.90621	1.58357	-2.48873	-12.7078	-1.03897	-7.38864	-1.56366	1.86526	-4.78689	-1.95212	-9.72375
120	-2.55442	-0.534432	-9.24444	-12.8434	3.12632	-7.94854	1.66009	-2.39144	-12.5042	-1.06261	-7.26097	-1.28017	1.95681	-4.82926	-2.01297	-9.44979
120.5	-2.64836	-0.592996	-9.0629	-12.652	3.17619	-7.98784	1.72644	-2.30236	-12.3041	-1.08181	-7.11813	-1.00692	2.04916	-4.87437	-2.06223	-9.15544
121	-2.72549	-0.644948	-8.85516	-12.472	3.22433	-8.02325	1.77687	-2.221	-12.1098	-1.09291	-6.96021	-0.748482	2.14406	-4.92027	-2.1052	-8.84082
121.5	-2.78229	-0.68979	-8.62573	-12.2905	3.27452	-8.05414	1.80877	-2.14492	-11.9228	-1.09327	-6.79006	-0.507974	2.24349	-4.96461	-2.14674	-8.50939
122	-2.81719	-0.729001	-8.37981	-12.0938	3.32877	-8.08012	1.82564	-2.07002	-11.7432	-1.08126	-6.61202	-0.286562	2.34854	-5.0052	-2.18861	-8.16626
122.5	-2.83027	-0.764055	-8.1205	-11.8692	3.38713	-8.10132	1.83644	-1.99139	-11.5691	-1.05618	-6.4306	-0.0843355	2.4593	-5.04028	-2.22789	-7.81484
123	-2.82312	-0.795613	-7.84838	-11.6072	3.44862	-8.1184	1.85215	-1.90433	-11.3971	-1.01916	-6.24978	0.0979091	2.57535	-5.06856	-2.25764	-7.45387
123.5	-2.79783	-0.824258	-7.56375	-11.3031	3.51226	-8.13161	1.88214	-1.80469	-11.2214	-0.973948	-6.07216	0.257821	2.69671	-5.08921	-2.26958	-7.07837
124	-2.75493	-0.850595	-7.26786	-10.9575	3.57811	-8.14038	1.93053	-1.68866	-11.0355	-0.926715	-5.89794	0.391987	2.82396	-5.10223	-2.25677	-6.68395
124.5	-2.69273	-0.874402	-6.96264	-10.5766	3.64765	-8.14388	1.99381	-1.55256	-10.8342	-0.884996	-5.7247	0.497094	2.95726	-5.10856	-2.21473	-6.27027
125	-2.60929	-0.894716	-6.65061	-10.1703	3.72391	-8.14142	2.06259	-1.39369	-10.6147	-0.856687	-5.54824	0.571669	3.0952	-5.10983	-2.14156	-5.84151
125.5	-2.50513	-0.910963	-6.33445	-9.75088	3.81077	-8.13242	2.12649	-1.21131	-10.3749	-0.84847	-5.3639	0.617606	3.23433	-5.10865	-2.03803	-5.40434
126	-2.38417	-0.923442	-6.01512	-9.33061	3.91086	-8.11651	2.178	-1.00626	-10.114	-0.864309	-5.16815	0.64011	3.36954	-5.1092	-1.90763	-4.96433
126.5	-2.25216	-0.932867	-5.69112	-8.92075	4.02356	-8.09378	2.21396	-0.779661	-9.83358	-0.905314	-4.95978	0.646028	3.49584	-5.11604	-1.75558	-4.5229
127	-2.11419	-0.939921	-5.36014	-8.53016	4.14518	-8.06499	2.23475	-0.532213	-9.53815	-0.970246	-4.73975	0.641682	3.61034	-5.13268	-1.58756	-4.07689
127.5	-1.97361	-0.94501	-5.02134	-8.16393	4.27103	-8.03154	2.24211	-0.264699	-9.23315	-1.05562	-4.51058	0.631606	3.71268	-5.16101	-1.40964	-3.62034
128	-1.83254	-0.947814	-4.67589	-7.82232	4.39688	-7.99482	2.2377	0.0207766	-8.92266	-1.15591	-4.27556	0.61913	3.80376	-5.20126	-1.22805	-3.1478
128.5	-1.69268	-0.947025	-4.32596	-7.50053	4.51941	-7.95542	2.22277	0.320361	-8.60766	-1.26476	-4.03749	0.607865	3.88549	-5.25217	-1.04802	-2.65769
129	-1.5553	-0.940904	-3.97334	-7.18968	4.6366	-7.91319	2.19792	0.629517	-8.28625	-1.37643	-3.79707	0.601908	3.96166	-5.31157	-0.87313	-2.15319
129.5	-1.42116	-0.928007	-3.61891	-6.87785	4.74805	-7.8679	2.16349	0.944389	-7.9552	-1.48582	-3.55267	0.604572	4.03754	-5.37712	-0.705432	-1.64056
130	-1.29019	-0.907317	-3.26337	-6.55138	4.8543	-7.81923	2.12089	1.26218	-7.61116	-1.58784	-3.30179	0.617518	4.11814	-5.44629	-0.545809	-1.12673
130.5	-1.16073	-0.878265	-2.9081	-6.19723	4.95606	-7.76659	2.07413	1.5809	-7.25088	-1.67763	-3.04261	0.640848	4.20663	-5.5157	-0.394325	-0.61675
131	-1.02909	-0.841024	-2.55484	-5.80558	5.05409	-7.7094	2.03023	1.89916	-6.87169	-1.75127	-2.77503	0.67343	4.30391	-5.58058	-0.250715	-0.112013
131.5	-0.890447	-0.796567	-2.20503	-5.37109	5.14944	-7.64775	1.9975	2.21571	-6.47251	-1.80613	-2.50094	0.713146	4.40964	-5.6352	-0.115084	0.389372
132	-0.739802	-0.746263	-1.86019	-4.8935	5.24365	-7.58292	1.98191	2.529	-6.05488	-1.84147	-2.22304	0.757324	4.52389	-5.67325	0.0114844	0.890665
132.5	-0.572296	-0.691472	-1.52297	-4.37771	5.33879	-7.51724	1.9844	2.83778	-5.62271	-1.85881	-1.94282	0.803915	4.64705	-5.68856	0.12686	1.39421
133	-0.383065	-0.63316	-1.19633	-3.83179	5.43737	-7.45301	2.00076	3.14205	-5.1807	-1.86116	-1.66004	0.852623	4.77812	-5.67674	0.228298	1.89946
133.5	-0.167605	-0.571356	-0.881063	-3.2645	5.5418	-7.39177	2.0231	3.44267	-4.73291	-1.85142	-1.37406	0.904277	4.91388	-5.63686	0.313319	2.40326
134	0.0773602	-0.505045	-0.5753	-2.68431	5.65293	-7.33456	2.04313	3.7404	-4.28206	-1.83105	-1.0844	0.958808	5.05004	-5.57178	0.380811	2.90272
134.5	0.353205	-0.43298	-0.276099	-2.09965	5.76876	-7.28249	2.05658	4.03587	-3.82847	-1.79928	-0.790282	1.01393	5.18327	-5.48761	0.431491	3.39747
135	0.658836	-0.354449	0.0197293	-1.51859	5.88513	-7.23641	2.0644	4.32967	-3.36967	-1.7533	-0.490916	1.06563	5.3122	-5.39289	0.467046	3.88916
135.5	0.989866	-0.269727	0.315717	-0.947569	5.99768	-7.1963	2.06961	4.62144	-2.90104	-1.68939	-0.185764	1.10965	5.43717	-5.29626	0.488786	4.37979
136	1.33876	-0.180549	0.615428	-0.390579	6.1039	-7.16136	2.07401	4.90948	-2.41719	-1.60451	0.125895	1.1426	5.55917	-5.20345	0.497604	4.86974
136.5	1.69696	-0.0899127	0.921395	0.150269	6.20395	-7.13078	2.07647	5.19153	-1.91387	-1.49737	0.44469	1.1628	5.67826	-5.11633	0.495215	5.35606
137	2.05693	-0.000994248	1.23378	0.673514	6.30003	-7.10407	2.07234	5.46571	-1.38949	-1.36884	0.770211	1.1712	5.79241	-5.03519	0.484308	5.83232
137.5	2.41226	0.0839985	1.54961	1.1778	6.39483	-7.08087	2.05527	5.7315	-0.844957	-1.2214	1.10065	1.17078	5.89791	-4.96115	0.467159	6.29053
138	2.75706	0.164298	1.86271	1.66175	6.49071	-7.06093	2.02128	5.98983	-0.283274	-1.05862	1.43276	1.16498	5.99144	-4.89607	0.444843	6.72384
138.5	3.08599	0.240241	2.1645	2.1241	6.58867	-7.04397	1.97151	6.24134	0.289656	-0.885189	1.76243	1.15673	6.07069	-4.84066	0.417879	7.12922
139	3.39471	0.312648	2.44597	2.56421	6.68649	-7.02899	1.91194	6.48467	0.864231	-0.707183	2.08604	1.14803	6.13344	-4.79351	0.386632	7.5093
139.5	3.68095	0.381985	2.7006	2.98203	6.77821	-7.01392	1.85061	6.71712	1.42835	-0.532364	2.40152	1.13951	6.17797	-4.75137	0.35064	7.87148
140	3.94509	0.447266	2.92643	3.37725	6.85652	-6.99579	1.79402	6.93677	1.97041	-0.369833	2.70808	1.13024	6.20501	-4.70968	0.308037	8.22397
140.5	4.18912	0.506176	3.12595	3.74945	6.91563	-6.97079	1.74484	7.14346	2.48161	-0.228797	3.00603	1.11823	6.21779	-4.66395	0.256076	8.5711
141	4.41474	0.556805	3.30354	4.09896	6.95194	-6.93475	1.70269	7.33796	2.95604	-0.117188	3.29655	1.10101	6.21973	-4.61162	0.192444	8.91123
141.5	4.62261	0.598624	3.46377	4.42731	6.96367	-6.88504	1.66762	7.52129	3.38913	-0.0402693	3.58166	1.07575	6.21274	-4.5522	0.116656	9.23885
142	4.81301	0.631703	3.61206	4.73691	6.95091	-6.82208	1.64253	7.69513	3.77696	0.000998366	3.86403	1.03922	6.19724	-4.48587	0.0314828	9.54861
142.5	4.98637	0.655744	3.75558	5.03024	6.91568	-6.74889	1.63238	7.8617	4.11731	0.0102678	4.1465	0.98884	6.17299	-4.4123	-0.055954	9.8385
143	5.14303	0.670099	3.90188	5.30939	6.86111	-6.6693	1.64202	8.02255	4.41094	-0.00595563	4.43162	0.923844	6.13941	-4.33058	-0.135049	10.1111
143.5	5.28301	0.674447	4.05594	5.57694	6.79019	-6.58656	1.67484	8.17765	4.6616	-0.039944	4.72171	0.845579	6.0959	-4.23983	-0.195015	10.3722
144	5.40601	0.669402	4.21864	5.8374	6.70548	-6.50277	1.73054	8.32623	4.87506	-0.0833875	5.01827	0.757483	6.04273	-4.13988	-0.228739	10.6269
144.5	5.51126	0.65715	4.38761	6.0972	6.60948	-6.41898	1.80273	8.46755	5.05767	-0.128787	5.32111	0.665035	5.98132	-4.03202	-0.234673	10.8769
145	5.59716	0.642032	4.55907	6.36275	6.50502	-6.33551	1.88009	8.60065	5.21523	-0.171424	5.62819	0.574897	5.91333	-3.91916	-0.216208	11.1201
145.5	5.66106	0.629713	4.72929	6.63869	6.39576	-6.25208	1.95137	8.72422	5.353	-0.209742	5.93626	0.493317	5.84015	-3.80558	-0.180266	11.3528
146	5.70019	0.62481	4.89561	6.92697	6.28555	-6.16794	2.00989	8.83788	5.47646	-0.243911	6.24115	0.424828	5.76357	-3.69635	-0.135778	11.5731
146.5	5.71367	0.629305	5.05724	7.22585	6.17688	-6.08242	2.05494	8.9432	5.59138	-0.27428	6.53752	0.371846	5.68554	-3.59643	-0.0908272	11.7828
147	5.70395	0.642987	5.21553	7.52943	6.07021	-5.99525	2.09014	9.04286	5.70304	-0.300441	6.81898	0.334686	5.60679	-3.50961	-0.0501333	11.9879
147.5	5.67639	0.66486	5.3733	7.82865	5.96519	-5.90627	2.12056	9.13927	5.81496	-0.320626	7.07936	0.311275	5.52579	-3.43754	-0.01593	12.1961
148	5.6376	0.694178	5.53331	8.11319	5.86182	-5.81496	2.15076	9.2342	5.92851	-0.331678	7.31525	0.297558	5.43937	-3.37956	0.00981012	12.4123
148.5	5.59378	0.730388	5.69734	8.37368	5.76079	-5.7209	2.18403	9.32874	6.04371	-0.330081	7.52791	0.289452	5.34476	-3.33358	0.025108	12.6356
149	5.54989	0.772583	5.86673	8.60276	5.66359	-5.62463	2.22223	9.42296	6.1597	-0.313654	7.72295	0.28451	5.24147	-3.29681	0.0288291	12.8589
149.5	5.50956	0.819594	6.04345	8.79441	5.57189	-5.52791	2.26689	9.516	6.27506	-0.282413	7.90793	0.282408	5.13103	-3.26573	0.0213971	13.0708
150	5.47515	0.870544	6.22949	8.94398	5.48585	-5.43305	2.32169	9.6064	6.38865	-0.238208	8.08952	0.285141	5.01509	-3.23622	0.00552051	13.2606
150.5	5.44821	0.925191	6.42509	9.04998	5.40344	-5.34187	2.39438	9.69225	6.50009	-0.184281	8.27176	0.296078	4.8937	-3.20459	-0.0138751	13.4221
151	5.43022	0.983791	6.6278	9.11556	5.32142	-5.25465	2.49482	9.77115	6.60909	-0.125116	8.45588	0.317734	4.76503	-3.16764	-0.0314885	13.554
151.5	5.4225	1.04665	6.83294	9.14815	5.23687	-5.16915	2.62968	9.84026	6.71442	-0.0656901	8.6407	0.350362	4.6264	-3.12202	-0.0442323	13.6579
152	5.42529	1.11358	7.03376	9.15866	5.14832	-5.08107	2.79739	9.89681	6.81341	-0.00989618	8.82368	0.392033	4.47592	-3.06442	-0.0524121	13.7355
152.5	5.43757	1.18334	7.22186	9.1609	5.05609	-4.98565	2.9881	9.93862	6.90298	0.0403939	9.00344	0.439898	4.31411	-2.99274	-0.0590483	13.7867
153	5.45794	1.25367	7.3895	9.17015	4.96167	-4.87888	3.18748	9.9647	6.98149	0.0843516	9.18111	0.492082	4.14442	-2.90774	-0.0685192	13.8097
153.5	5.48472	1.32198	7.53308	9.20029	4.86712	-4.75797	3.38066	9.97545	7.04971	0.120306	9.35859	0.548571	3.97195	-2.81356	-0.08522	13.803
154	5.51575	1.38577	7.65431	9.26064	4.77456	-4.62209	3.5559	9.97207	7.11015	0.144969	9.53652	0.610707	3.80128	-2.71585	-0.11267	13.7689
154.5	5.54922	1.44238	7.75848	9.35418	4.68584	-4.47355	3.70812	9.95572	7.16632	0.154395	9.71398	0.680491	3.63554	-2.61935	-0.153551	13.7143
155	5.58441	1.48901	7.85207	9.47791	4.60191	-4.31759	3.83923	9.92723	7.22159	0.145557	9.88907	0.759963	3.47727	-2.52673	-0.2098	13.65
155.5	5.62043	1.5236	7.94159	9.62483	4.52216	-4.15984	3.95469	9.88691	7.27758	0.11737	10.0602	0.85032	3.32939	-2.43824	-0.281488	13.587
156	5.65471	1.54548	8.0336	9.7865	4.44519	-4.00361	4.05935	9.83477	7.33398	0.0715412	10.2274	0.951422	3.19551	-2.35195	-0.365794	13.5333
156.5	5.68292	1.55554	8.13456	9.95519	4.37063	-3.84949	4.15459	9.77022	7.38989	0.013462	10.3912	1.06209	3.07924	-2.26502	-0.458259	13.4904
157	5.69951	1.55628	8.24959	10.1259	4.2991	-3.69724	4.23828	9.69206	7.44508	-0.048306	10.5507	1.18039	2.98302	-2.17534	-0.554416	13.4527
157.5	5.6987	1.5514	8.38066	10.2967	4.22988	-3.54726	4.30743	9.59925	7.49984	-0.104661	10.7029	1.30345	2.90703	-2.08214	-0.649109	13.4103
158	5.67571	1.54482	8.5262	10.468	4.15995	-3.40033	4.3612	9.49093	7.55342	-0.148964	10.8434	1.42755	2.84885	-1.985	-0.735768	13.3544
158.5	5.62805	1.53962	8.68269	10.6404	4.08478	-3.25691	4.40213	9.36574	7.60236	-0.178215	10.9672	1.54897	2.80398	-1.88248	-0.807818	13.2803
159	5.55608	1.537	8.84547	10.8146	3.9989	-3.11752	4.43529	9.22203	7.64033	-0.192316	11.07	1.66478	2.76676	-1.7724	-0.860237	13.1888
159.5	5.46308	1.53599	9.00809	10.991	3.89722	-2.98332	4.46619	9.05834	7.65982	-0.192687	11.1497	1.77325	2.7313	-1.65348	-0.889531	13.0853
160	5.35459	1.53443	9.16364	11.1689	3.77724	-2.85545	4.49842	8.87338	7.65485	-0.180875	11.206	1.87423	2.69271	-1.5266	-0.89319	12.9775
160.5	5.23736	1.53058	9.30793	11.3472	3.64042	-2.7348	4.53226	8.66618	7.62309	-0.157883	11.2401	1.96939	2.64806	-1.39521	-0.870022	12.8722
161	5.11779	1.52404	9.44031	11.5249	3.49155	-2.62215	4.56508	8.43715	7.56601	-0.124482	11.2541	2.06209	2.59647	-1.26444	-0.820469	12.7732
161.5	5.00093	1.51606	9.56294	11.7013	3.33694	-2.51764	4.59337	8.18882	7.48822	-0.0813786	11.2514	2.15657	2.53894	-1.13914	-0.745507	12.6813
162	4.89082	1.50948	9.68071	11.8771	3.1828	-2.41962	4.61465	7.92575	7.3958	-0.0290335	11.236	2.25698	2.47808	-1.02224	-0.645327	12.5956
162.5	4.79078	1.50752	9.80024	12.0539	3.0339	-2.32505	4.62789	7.65404	7.29465	0.0321508	11.2118	2.3663	2.41697	-0.914466	-0.52	12.5174
163	4.70251	1.51216	9.92681	12.2344	2.89315	-2.23071	4.63292	7.38017	7.19013	0.101464	11.1823	2.48535	2.35757	-0.814284	-0.371482	12.4512
163.5	4.62561	1.5237	10.0615	12.4211	2.76231	-2.13288	4.62942	7.10938	7.08758	0.177905	11.1499	2.61274	2.30012	-0.718815	-0.204912	12.4032
164	4.55862	1.54123	10.2007	12.6155	2.64304	-2.02637	4.61566	6.84486	6.99263	0.260585	11.116	2.74608	2.24416	-0.625903	-0.0285903	12.3768
164.5	4.50017	1.56304	10.3368	12.8193	2.53708	-1.90598	4.58784	6.58822	6.911	0.34897	11.081	2.8831	2.18995	-0.535418	0.147448	12.3698
165	4.44912	1.58722	10.4613	13.0358	2.44581	-1.7691	4.542	6.34053	6.84741	0.442743	11.047	3.02174	2.13889	-0.448609	0.313825	12.3751
165.5	4.40398	1.61304	10.5685	13.2699	2.36955	-1.616	4.47748	6.10312	6.80434	0.541659	11.0184	3.16028	2.093	-0.36661	0.463496	12.3844
166	4.36246	1.6419	10.6572	13.5241	2.30677	-1.44841	4.39848	5.8778	6.78155	0.645225	11.0011	3.29756	2.05419	-0.289462	0.592308	12.3908
166.5	4.32142	1.67647	10.7298	13.7961	2.25368	-1.26889	4.31354	5.66626	6.77592	0.751944	11.0001	3.43297	2.02358	-0.216193	0.699462	12.3908
167	4.27751	1.71868	10.7901	14.078	2.20575	-1.08073	4.23309	5.46951	6.78173	0.858731	11.0167	3.56636	2.00105	-0.14598	0.787303	12.3852
167.5	4.22874	1.76876	10.844	14.3594	2.16004	-0.887997	4.16511	5.28851	6.79231	0.961152	11.0476	3.69797	1.98551	-0.0793141	0.859349	12.3771
168	4.17557	1.82613	10.8994	14.6305	2.11556	-0.695867	4.11176	5.12451	6.80188	1.05441	11.0874	3.8278	1.97568	-0.0180166	0.917995	12.37
168.5	4.12111	1.89035	10.9653	14.8852	2.07228	-0.510321	4.06924	4.97806	6.80658	1.13432	11.1325	3.95499	1.97092	0.0355918	0.964224	12.3651
169	4.07035	1.9609	11.0496	15.1244	2.03086	-0.336713	4.02972	4.84779	6.80483	1.19768	11.181	4.07795	1.97135	0.0799401	0.998846	12.3609
169.5	4.02838	2.03676	11.1591	15.3555	1.9924	-0.178671	3.98382	4.73034	6.79689	1.24231	11.2315	4.19503	1.97743	0.115255	1.02326	12.3535
170	3.99868	2.11665	11.2989	15.5904	1.95714	-0.0377382	3.92421	4.62048	6.78365	1.26722	11.2821	4.30448	1.99018	0.143368	1.03912	12.3393
170.5	3.98265	2.19924	11.4716	15.8404	1.92332	0.087345	3.84905	4.51148	6.76653	1.27296	11.3315	4.40389	2.01101	0.166929	1.04796	12.3165
171	3.9799	2.28285	11.6747	16.1125	1.88788	0.200957	3.76217	4.39581	6.74842	1.26189	11.3791	4.49019	2.04047	0.189043	1.05141	12.2873
171.5	3.98844	2.36554	11.9015	16.4081	1.84824	0.309376	3.66985	4.26632	6.73399	1.23808	11.4232	4.56103	2.07728	0.212797	1.05142	12.2557
172	4.00463	2.44566	12.1417	16.7261	1.80387	0.418629	3.57725	4.11756	6.72834	1.2064	11.4608	4.61671	2.1185	0.240496	1.04932	12.2248
172.5	4.02395	2.52246	12.383	17.0667	1.7566	0.532487	3.48743	3.94661	6.73501	1.17129	11.4893	4.6609	2.16085	0.27322	1.04452	12.1946
173	4.04239	2.59616	12.6138	17.4322	1.70974	0.651486	3.40246	3.75278	6.75504	1.13625	11.5087	4.69955	2.20234	0.311038	1.0347	12.1628
173.5	4.0577	2.66771	12.8262	17.8268	1.66646	0.773226	3.32486	3.53739	6.7878	1.10404	11.5222	4.7387	2.24305	0.35371	1.01755	12.1254
174	4.06984	2.73811	13.0174	18.2552	1.62869	0.893507	3.25941	3.30462	6.83288	1.077	11.5334	4.78241	2.28428	0.400951	0.992603	12.0797
174.5	4.08052	2.80786	13.1879	18.7215	1.5971	1.00814	3.21343	3.06143	6.89103	1.05687	11.5452	4.83208	2.32746	0.451748	0.960471	12.0265
175	4.09204	2.87693	13.3379	19.2275	1.57145	1.11474	3.19362	2.81594	6.96379	1.04442	11.5575	4.88694	2.37419	0.503964	0.920416	11.97
175.5	4.10656	2.945	13.4653	19.7722	1.5505	1.21321	3.20187	2.57597	7.05283	1.03988	11.5683	4.94536	2.42667	0.555574	0.869988	11.9166
176	4.12582	3.01131	13.5666	20.3516	1.53241	1.30487	3.23303	2.34803	7.15891	1.0443	11.5749	5.00654	2.48706	0.606501	0.807019	11.8716
176.5	4.15109	3.07499	13.64	20.9602	1.51634	1.39194	3.27527	2.13596	7.2811	1.05946	11.5742	5.07106	2.55613	0.658929	0.730777	11.8359
177	4.18302	3.13603	13.687	21.5911	1.50348	1.47762	3.31361	1.94033	7.41693	1.08631	11.5621	5.14037	2.63239	0.715851	0.641707	11.8046
177.5	4.22187	3.19572	13.7109	22.2371	1.49593	1.56566	3.33618	1.75949	7.5626	1.12388	11.5343	5.21611	2.71247	0.778948	0.541214	11.769
178	4.2675	3.2557	13.7136	22.8903	1.49442	1.65962	3.33872	1.59139	7.71265	1.16974	11.4879	5.30007	2.7923	0.847255	0.43105	11.7207
178.5	4.3189	3.3165	13.6955	23.542	1.49694	1.76231	3.32415	1.4348	7.85989	1.22018	11.4222	5.3944	2.8683	0.917865	0.312368	11.6562
179	4.37393	3.37689	13.6577	24.1832	1.4987	1.8753	3.29907	1.28923	7.99682	1.27006	11.3389	5.50139	2.93794	0.987581	0.185647	11.5783
179.5	4.43028	3.4348	13.604	24.8045	1.49319	1.99873	3.26977	1.15408	8.11774	1.31294	11.2398	5.62285	2.99997	1.05381	0.0510273	11.4932
180	4.48665	3.48892	13.5405	25.3965	1.47427	2.13158	3.23862	1.02842	8.21991	1.34221	11.1264	5.75972	3.05437	1.11531	-0.0913687	11.407
180.5	4.54292	3.5396	13.4747	25.9507	1.43807	2.27179	3.20298	0.911627	8.3033	1.35281	11.0002	5.91181	3.1017	1.17264	-0.240637	11.3223
181	4.59941	3.5881	13.4135	26.4616	1.38355	2.41645	3.15722	0.803997	8.36941	1.3434	10.8643	6.07771	3.14232	1.22733	-0.394471	11.2377
181.5	4.65604	3.63521	13.3627	26.9283	1.31156	2.56178	3.09675	0.706166	8.41989	1.31759	10.7226	6.25465	3.17621	1.28102	-0.549174	11.1482
182	4.71142	3.68071	13.3263	27.3542	1.22418	2.70348	3.02177	0.618108	8.45537	1.28263	10.5801	6.43828	3.20308	1.33549	-0.700156	11.0493
182.5	4.76245	3.72449	13.3065	27.7447	1.1249	2.83765	2.93808	0.538946	8.47486	1.24653	10.44	6.62315	3.22238	1.39249	-0.842999	10.9404
183	4.80477	3.7671	13.302	28.1042	1.01837	2.9611	2.8548	0.467359	8.47586	1.21563	10.3039	6.80403	3.23359	1.45326	-0.974102	10.827
183.5	4.83413	3.80864	13.3078	28.4358	0.909426	3.07102	2.7812	0.401971	8.45554	1.19358	10.172	6.97699	3.23708	1.51835	-1.09073	10.7184
184	4.84773	3.84766	13.3176	28.7426	0.801938	3.16527	2.72295	0.341967	8.41254	1.18083	10.0439	7.13938	3.23494	1.58748	-1.19166	10.623
184.5	4.84447	3.88182	13.3259	29.0288	0.69825	3.24395	2.67887	0.287461	8.34871	1.1742	9.91889	7.28887	3.23066	1.65952	-1.27785	10.5449
185	4.82411	3.90964	13.3285	29.2988	0.599191	3.31033	2.64162	0.238903	8.26909	1.16692	9.79525	7.42312	3.22786	1.73278	-1.35188	10.4825
185.5	4.78663	3.93156	13.3238	29.556	0.504634	3.36938	2.60188	0.196305	8.17974	1.1505	9.6708	7.54025	3.22881	1.80479	-1.41689	10.4304
186	4.73251	3.94968	13.3134	29.8016	0.413537	3.4252	2.55238	0.159474	8.0856	1.11778	9.54379	7.63918	3.23396	1.87181	-1.47567	10.3811
186.5	4.66359	3.96659	13.3006	30.0343	0.323794	3.47961	2.48974	0.128622	7.98971	1.06501	9.41399	7.71971	3.24256	1.92931	-1.52952	10.3288
187	4.58372	3.98413	13.29	30.2516	0.233668	3.53242	2.41467	0.103915	7.89324	0.991789	9.28325	7.7828	3.2536	1.97346	-1.57759	10.2709
187.5	4.49897	4.00262	13.2863	30.4521	0.143346	3.58213	2.3305	0.0845259	7.79493	0.900566	9.15561	7.83017	3.26567	2.00214	-1.61779	10.21
188	4.4169	4.02006	13.2926	30.6362	0.0539892	3.62708	2.24084	0.0688485	7.69095	0.796127	9.03648	7.8635	3.27648	2.0148	-1.64865	10.1508
188.5	4.34468	4.03221	13.3105	30.8064	-0.0336542	3.66632	2.14806	0.0556999	7.57704	0.684788	8.93108	7.88454	3.28312	2.01212	-1.6702	10.0969
189	4.28671	4.03454	13.3394	30.9656	-0.118216	3.70002	2.05317	0.0451625	7.45123	0.573384	8.84264	7.89586	3.28286	1.99641	-1.68329	10.0482
189.5	4.24397	4.02442	13.3769	31.1162	-0.196221	3.72951	1.95732	0.0381539	7.31537	0.468085	8.77105	7.90186	3.27352	1.9724	-1.68851	10
190	4.21537	4.00174	13.4189	31.2589	-0.263163	3.75693	1.86392	0.0351791	7.17502	0.373286	8.71225	7.90949	3.25355	1.94716	-1.68551	9.94613
190.5	4.19901	3.96821	13.4614	31.3928	-0.316468	3.78465	1.7797	0.03576	7.03851	0.29124	8.65942	7.92714	3.22163	1.92918	-1.67306	9.88211
191	4.19265	3.92636	13.5008	31.5163	-0.35715	3.81475	1.71252	0.0385835	6.91575	0.22222	8.60566	7.96156	3.17584	1.92704	-1.65004	9.80809
191.5	4.19473	3.87899	13.5329	31.6275	-0.388167	3.84822	1.6667	0.0413319	6.81708	0.164878	8.54585	8.01589	3.11413	1.94751	-1.61701	9.72836
192	4.20547	3.82903	13.5514	31.7251	-0.411451	3.88474	1.63975	0.0408614	6.75203	0.117194	8.47668	8.09015	3.03578	1.99398	-1.57665	9.64905
192.5	4.22657	3.77876	13.5478	31.8088	-0.427513	3.92341	1.62361	0.0347182	6.72782	0.0775269	8.39645	8.18252	2.9421	2.06589	-1.53318	9.5746
193	4.26006	3.72914	13.5146	31.8787	-0.437397	3.96379	1.60894	0.022819	6.74788	0.0446951	8.30519	8.29057	2.83649	2.15926	-1.49121	9.50526
193.5	4.30777	3.68009	13.4484	31.9359	-0.443434	4.00582	1.58878	0.00767471	6.81139	0.0171646	8.20442	8.41203	2.72419	2.26766	-1.4543	9.43784
194	4.37082	3.63138	13.3506	31.9824	-0.448355	4.04924	1.56139	-0.00669037	6.91404	-0.00726073	8.09632	8.54407	2.61086	2.38374	-1.42351	9.36957
194.5	4.44944	3.5836	13.2265	32.0214	-0.454707	4.0938	1.53141	-0.0159187	7.04929	-0.0305547	7.98261	8.68194	2.5009	2.50021	-1.39778	9.3011
195	4.54342	3.5378	13.0826	32.0551	-0.465018	4.13936	1.5079	-0.0158791	7.20936	-0.0537228	7.86341	8.81931	2.39653	2.60978	-1.37499	9.23597
195.5	4.65218	3.49446	12.9237	32.0863	-0.482053	4.18483	1.50042	-0.00307976	7.38607	-0.0772439	7.7371	8.95042	2.29804	2.70506	-1.35162	9.17806
196	4.77371	3.45306	12.7524	32.1186	-0.508218	4.22762	1.51599	0.0244899	7.57152	-0.101796	7.60164	9.0718	2.20527	2.77937	-1.32242	9.12944
196.5	4.90357	3.41267	12.5708	32.157	-0.5436	4.26441	1.55768	0.0668827	7.75834	-0.128244	7.45648	9.18216	2.11857	2.82859	-1.28277	9.0894
197	5.03492	3.37237	12.3826	32.2062	-0.584426	4.29251	1.62433	0.122841	7.93997	-0.157058	7.30379	9.28141	2.03838	2.85204	-1.23157	9.0543
197.5	5.15977	3.33103	12.1918	32.2701	-0.624224	4.31037	1.71169	0.190732	8.11141	-0.18827	7.14841	9.36997	1.96442	2.85176	-1.1717	9.01869
198	5.27055	3.28736	12.0005	32.3506	-0.656426	4.31738	1.81468	0.268776	8.26966	-0.222163	6.99694	9.4481	1.89576	2.83166	-1.1091	8.97791
198.5	5.36097	3.24065	11.8083	32.4471	-0.676011	4.31359	1.92951	0.354687	8.41272	-0.259243	6.85638	9.51513	1.83123	2.797	-1.05183	8.93089
199	5.4269	3.19095	11.6151	32.5541	-0.680187	4.29997	2.05445	0.445454	8.53882	-0.2988	6.73244	9.56962	1.76998	2.75399	-1.0082	8.8804
199.5	5.46791	3.13851	11.423	32.6615	-0.668635	4.27908	2.18863	0.537597	8.64676	-0.337643	6.6269	9.61072	1.7121	2.71003	-0.984311	8.83174
200	5.48756	3.08381	11.2369	32.7551	-0.643062	4.25446	2.3296	0.62794	8.73582	-0.370734	6.53617	9.63915	1.65859	2.67357	-0.982703	8.79077
200.5	5.49124	3.02839	11.0622	32.8196	-0.606063	4.22891	2.47189	0.714548	8.80475	-0.393481	6.45311	9.65722	1.61032	2.65259	-1.00328	8.7609
201	5.4836	2.9753	10.9035	32.8423	-0.560019	4.20421	2.60796	0.796843	8.85236	-0.403631	6.37114	9.66812	1.56717	2.65236	-1.0446	8.74054
201.5	5.46742	2.92813	10.7637	32.8161	-0.506703	4.18199	2.73059	0.874791	8.87869	-0.401593	6.28711	9.67475	1.52815	2.67476	-1.10407	8.72413
202	5.44365	2.8891	10.6443	32.7407	-0.447294	4.16331	2.83477	0.948512	8.88411	-0.39019	6.20118	9.6787	1.49187	2.71843	-1.17728	8.70556
202.5	5.41226	2.85842	10.5433	32.6202	-0.382608	4.14805	2.91718	1.01891	8.86714	-0.374721	6.11554	9.67962	1.45698	2.77859	-1.25761	8.68192
203	5.37319	2.8345	10.4542	32.4608	-0.313702	4.13588	2.97477	1.08782	8.82471	-0.362291	6.03334	9.67514	1.42243	2.84764	-1.33619	8.65547
203.5	5.32704	2.8146	10.3686	32.2683	-0.242147	4.12742	3.00473	1.15648	8.75452	-0.359919	5.95794	9.66166	1.38815	2.91716	-1.4029	8.63241
204	5.27515	2.79628	10.2806	32.0469	-0.169447	4.12418	3.00484	1.22399	8.65673	-0.372528	5.89151	9.63548	1.35509	2.97964	-1.448	8.61831
204.5	5.21874	2.77898	10.1884	31.7988	-0.0963425	4.12763	2.97394	1.28811	8.53407	-0.401994	5.8338	9.5938	1.32365	3.02875	-1.46354	8.61384
205	5.15823	2.76332	10.0942	31.5258	-0.0230066	4.13853	2.91353	1.347	8.39134	-0.447751	5.78169	9.53531	1.292	3.05949	-1.4451	8.61346
205.5	5.09332	2.74939	10.0009	31.2315	0.0503443	4.1565	2.82967	1.39994	8.23456	-0.507915	5.73	9.46007	1.25645	3.06873	-1.39346	8.60811
206	5.02347	2.73629	9.91108	30.922	0.123563	4.17967	2.73331	1.44723	8.07036	-0.579281	5.67268	9.36909	1.21416	3.05484	-1.31361	8.59005
206.5	4.94834	2.72283	9.82647	30.6044	0.196792	4.20486	2.63846	1.48991	7.90531	-0.656708	5.60475	9.2643	1.16526	3.01664	-1.21083	8.55676
207	4.86826	2.70778	9.74846	30.2854	0.270271	4.22853	2.55796	1.52944	7.74456	-0.733492	5.52442	9.14838	1.11257	2.95336	-1.0889	8.51166
207.5	4.78403	2.68998	9.67803	29.9707	0.344553	4.24774	2.49841	1.56743	7.59046	-0.802362	5.43374	9.02412	1.05977	2.86591	-0.951468	8.46153
208	4.6962	2.66905	9.6148	29.6654	0.420509	4.26025	2.45796	1.60581	7.4429	-0.856065	5.33808	8.89417	1.00978	2.75765	-0.803121	8.41246
208.5	4.60448	2.64595	9.55609	29.3719	0.498583	4.2646	2.42809	1.64726	7.30148	-0.887903	5.24467	8.7607	0.964547	2.63385	-0.648821	8.36707
209	4.50778	2.6226	9.49813	29.0885	0.578669	4.26067	2.39739	1.69487	7.16719	-0.893256	5.15989	8.62446	0.925896	2.50081	-0.493852	8.32466
209.5	4.40491	2.60103	9.43767	28.8089	0.66065	4.25003	2.35576	1.75092	7.04236	-0.871299	5.08666	8.48474	0.895523	2.36583	-0.343948	8.28327
210	4.29575	2.58248	9.37235	28.5241	0.744376	4.23498	2.29895	1.81499	6.92946	-0.825052	5.02416	8.34043	0.873902	2.23737	-0.204253	8.24158
210.5	4.182	2.56667	9.30031	28.224	0.829443	4.21728	2.23129	1.88373	6.83017	-0.759977	4.97009	8.19079	0.859884	2.12485	-0.0778738	8.20035
211	4.06692	2.55182	9.22019	27.8988	0.915241	4.1979	2.16447	1.95235	6.7454	-0.682518	4.92294	8.03594	0.8518	2.03717	0.0342952	8.16342
211.5	3.95408	2.53603	9.13043	27.5411	1.00122	4.17743	2.11237	2.01602	6.67531	-0.59898	4.88201	7.87749	0.848384	1.98062	0.132215	8.13649
212	3.84628	2.51817	9.0282	27.1465	1.08752	4.15601	2.08534	2.07061	6.61914	-0.514893	4.84601	7.71877	0.848809	1.95713	0.215182	8.12356
212.5	3.74535	2.49776	8.90958	26.7137	1.17494	4.13339	2.08705	2.1135	6.57513	-0.434853	4.81228	7.56384	0.853083	1.96403	0.281091	8.12335
213	3.65161	2.47469	8.77091	26.2443	1.26395	4.10983	2.11421	2.14449	6.54091	-0.362003	4.77725	7.4161	0.862836	1.99504	0.326405	8.12821
213.5	3.56376	2.44916	8.61048	25.744	1.3543	4.08674	2.15917	2.1656	6.5144	-0.297093	4.73676	7.27731	0.881168	2.04231	0.346859	8.12689
214	3.48015	2.42115	8.42948	25.2225	1.44552	4.06641	2.21551	2.17976	6.49483	-0.239099	4.68615	7.14692	0.911287	2.09901	0.338655	8.11003
214.5	3.40045	2.38958	8.23166	24.6938	1.53718	4.05112	2.28247	2.18952	6.48312	-0.187944	4.62108	7.02237	0.955252	2.16042	0.29947	8.075
215	3.32606	2.35275	8.02188	24.1738	1.62819	4.04156	2.36315	2.19655	6.48109	-0.146028	4.53846	6.90002	1.01382	2.22268	0.229278	8.02666
215.5	3.25886	2.30951	7.80517	23.6772	1.7162	4.0359	2.45914	2.2027	6.48989	-0.116492	4.43727	6.77613	1.08612	2.28147	0.131336	7.97401
216	3.19975	2.25964	7.58723	23.2147	1.79814	4.03087	2.56731	2.21111	6.50901	-0.100801	4.31969	6.64753	1.16876	2.33219	0.0125874	7.92573
216.5	3.14784	2.20366	7.37469	22.7922	1.87205	4.02351	2.67998	2.2253	6.53672	-0.0981657	4.19213	6.51167	1.25692	2.37071	-0.117074	7.88687
217	3.10021	2.14291	7.17316	22.4096	1.93851	4.01151	2.78704	2.24763	6.57128	-0.106372	4.06457	6.36681	1.3475	2.39342	-0.246279	7.85762
217.5	3.05194	2.07964	6.98433	22.0618	2.00003	3.99325	2.88025	2.27888	6.6111	-0.122957	3.94819	6.21305	1.44026	2.39727	-0.363895	7.83484
218	2.99681	2.01617	6.80521	21.7394	2.05941	3.96832	2.9569	2.31856	6.65373	-0.145958	3.85251	6.05328	1.53536	2.38007	-0.460398	7.81524
218.5	2.92905	1.95455	6.63003	21.4318	2.11881	3.93709	3.01954	2.36499	6.69471	-0.174055	3.7836	5.89218	1.6307	2.34142	-0.529012	7.7983
219	2.84516	1.89713	6.45267	21.1268	2.17917	3.8994	3.07303	2.41544	6.72692	-0.206695	3.74394	5.73477	1.72175	2.28346	-0.56707	7.78697
219.5	2.74463	1.84661	6.26806	20.8143	2.2396	3.85395	3.12064	2.46695	6.74087	-0.243932	3.73302	5.58602	1.80338	2.21032	-0.577144	7.78553
220	2.62929	1.80478	6.07305	20.4883	2.29835	3.79904	3.16065	2.51764	6.72671	-0.28537	3.74808	5.4508	1.87171	2.12727	-0.567214	7.79659
220.5	2.50212	1.77103	5.86634	20.149	2.35484	3.73391	3.186	2.56667	6.67703	-0.328955	3.78483	5.33306	1.925	2.04023	-0.548873	7.81895
221	2.36704	1.74245	5.64753	19.8012	2.41089	3.65958	3.1875	2.6127	6.58888	-0.370375	3.8378	5.23462	1.96327	1.95487	-0.533121	7.8469
221.5	2.2292	1.7152	5.4173	19.4521	2.46971	3.57824	3.15812	2.65299	6.46432	-0.403143	3.90037	5.15437	1.98756	1.87583	-0.526275	7.87118
222	2.09445	1.68626	5.17894	19.1094	2.53408	3.49253	3.09565	2.68453	6.30947	-0.41969	3.96539	5.08839	1.99945	1.80701	-0.529085	7.88223
222.5	1.96812	1.65415	4.93892	18.7791	2.60485	3.40531	3.00276	2.70568	6.13208	-0.413688	4.0264	5.03052	2.00107	1.75255	-0.538842	7.87414
223	1.85415	1.61784	4.70541	18.4643	2.67999	3.31939	2.88493	2.71666	5.93889	-0.382751	4.07878	4.97284	1.99494	1.71665	-0.552074	7.8467
223.5	1.75439	1.5751	4.48525	18.1649	2.75461	3.23678	2.74793	2.71904	5.73466	-0.330091	4.11985	4.90693	1.98423	1.7023	-0.566167	7.80325
224	1.66825	1.52297	4.28143	17.8795	2.82264	3.15836	2.5958	2.71509	5.52257	-0.263827	4.14708	4.82554	1.97283	1.71013	-0.579681	7.74658
224.5	1.59273	1.45957	4.09331	17.6062	2.8794	3.08455	2.42975	2.70736	5.30449	-0.194012	4.15677	4.72366	1.96467	1.73807	-0.591267	7.6768
225	1.52291	1.38458	3.91916	17.3438	2.92314	3.01643	2.24904	2.69822	5.08109	-0.129516	4.14507	4.5989	1.96239	1.78167	-0.598208	7.5925
225.5	1.45261	1.29824	3.75772	17.0912	2.95505	2.9559	2.05313	2.69023	4.85249	-0.0771012	4.10952	4.45213	1.96633	1.83463	-0.596647	7.4926
226	1.3759	1.20085	3.60777	16.847	2.97764	2.90457	1.84359	2.68698	4.61973	-0.0418755	4.04945	4.28776	1.9747	1.88897	-0.583282	7.37804
226.5	1.28881	1.09331	3.46736	16.6089	2.99283	2.86239	1.62534	2.69323	4.38608	-0.0269453	3.96611	4.11244	1.9846	1.93599	-0.557036	7.25287
227	1.19089	0.977684	3.33456	16.3744	3.00171	2.82781	1.40694	2.7141	4.15658	-0.0328038	3.86284	3.93325	1.99278	1.96831	-0.520596	7.12446
227.5	1.08578	0.857354	3.2089	16.141	3.00611	2.79867	1.1985	2.75399	3.9361	-0.057659	3.74454	3.75656	1.99628	1.98188	-0.480978	7.00186
228	0.979814	0.736744	3.09123	15.9061	3.00899	2.77222	1.00838	2.81509	3.72826	-0.0978668	3.61708	3.58746	1.9934	1.97594	-0.447073	6.89352
228.5	0.878879	0.620716	2.98192	15.6687	3.01313	2.74469	0.840688	2.89619	3.53549	-0.14868	3.48715	3.42978	1.98436	1.9518	-0.424718	6.80473
229	0.786119	0.514001	2.87941	15.4291	3.02046	2.7121	0.694708	2.99281	3.3585	-0.205994	3.36124	3.28658	1.97116	1.91189	-0.413404	6.73536
229.5	0.701933	0.420647	2.77992	15.1885	3.03232	2.6715	0.566167	3.09801	3.19512	-0.266928	3.24424	3.16048	1.95635	1.85921	-0.407325	6.67946
230	0.625296	0.343702	2.67824	14.9478	3.05011	2.6213	0.450812	3.20291	3.04063	-0.328338	3.13931	3.05328	1.94166	1.79705	-0.39897	6.62831
230.5	0.55448	0.285082	2.5696	14.7052	3.07569	2.56188	0.347489	3.29772	2.88997	-0.385832	3.04865	2.96512	1.92697	1.72945	-0.381999	6.57509
231	0.486845	0.245339	2.452	14.4552	3.11084	2.49602	0.257403	3.37339	2.73909	-0.434233	2.9739	2.89453	1.90995	1.66228	-0.352097	6.51815
231.5	0.419186	0.224007	2.32669	14.1896	3.15619	2.42847	0.18067	3.42337	2.58461	-0.468296	2.9152	2.83934	1.88639	1.60348	-0.306746	6.46061
232	0.348993	0.220124	2.19563	13.8989	3.21067	2.36499	0.113752	3.44472	2.42354	-0.48356	2.87084	2.79806	1.85151	1.56148	-0.245492	6.40685
232.5	0.275495	0.232128	2.05939	13.5766	3.27213	2.31109	0.0495463	3.43861	2.25452	-0.477631	2.83892	2.7713	1.80169	1.54249	-0.170471	6.35877
233	0.199833	0.258235	1.91806	13.2228	3.33848	2.27043	-0.0206071	3.41019	2.079	-0.451	2.81922	2.7617	1.73561	1.54871	-0.085673	6.31499
233.5	0.124609	0.297175	1.77357	12.8446	3.40832	2.24356	-0.104275	3.36682	1.90095	-0.406374	2.81305	2.77198	1.65435	1.57795	0.00491802	6.27281
234	0.0530999	0.34752	1.63023	12.4546	3.48031	2.22834	-0.204634	3.31569	1.72582	-0.347452	2.82159	2.80241	1.56056	1.62416	0.0981327	6.23066
234.5	-0.0117109	0.406206	1.49248	12.0686	3.552	2.22164	-0.317606	3.26233	1.55952	-0.278654	2.845	2.8499	1.45714	1.67821	0.190122	6.18957
235	-0.0679215	0.468531	1.36187	11.7031	3.61948	2.22047	-0.432878	3.21134	1.40707	-0.205472	2.88227	2.90867	1.34689	1.72909	0.275178	6.15323
235.5	-0.115333	0.529633	1.23552	11.3729	3.67854	2.22239	-0.53925	3.16708	1.27133	-0.134593	2.9309	2.97179	1.23238	1.76573	0.347526	6.12611
236	-0.155976	0.585914	1.10686	11.0876	3.72685	2.22564	-0.630046	3.13252	1.15325	-0.0737235	2.98711	3.03276	1.11539	1.77915	0.403947	6.10972
236.5	-0.193847	0.635355	0.96869	10.8492	3.76518	2.22861	-0.705235	3.1082	1.05275	-0.030566	3.04679	3.0865	0.996648	1.76407	0.444035	6.09966
237	-0.233601	0.676623	0.817282	10.652	3.79632	2.22943	-0.769824	3.09315	0.96897	-0.0105123	3.10582	3.12882	0.87655	1.71979	0.469362	6.08638
237.5	-0.279333	0.707915	0.654982	10.4847	3.8229	2.22676	-0.82953	3.08631	0.900167	-0.0142684	3.15929	3.15519	0.75601	1.65041	0.484076	6.05931
238	-0.334621	0.726908	0.488966	10.3329	3.84672	2.22019	-0.886684	3.0871	0.843495	-0.0376814	3.20106	3.16029	0.636268	1.56356	0.495376	6.01139
238.5	-0.40286	0.732014	0.32728	10.1813	3.87001	2.21012	-0.938791	3.09516	0.794766	-0.074264	3.22465	3.13906	0.51771	1.46773	0.511374	5.94164
239	-0.486191	0.723297	0.176325	10.0166	3.89544	2.19803	-0.979531	3.10974	0.748627	-0.11783	3.22458	3.08843	0.398901	1.37007	0.53789	5.85462
239.5	-0.583469	0.702278	0.0421164	9.82927	3.92435	2.18615	-1.00152	3.13008	0.699279	-0.163104	3.19744	3.00867	0.276694	1.27602	0.576858	5.75805
240	-0.689005	0.671559	-0.0678397	9.61515	3.95623	2.17631	-0.999655	3.15641	0.640777	-0.205016	3.14318	2.90348	0.147737	1.18961	0.626844	5.65989
240.5	-0.793383	0.634653	-0.145781	9.37462	3.99018	2.16964	-0.972825	3.19004	0.566899	-0.237948	3.06632	2.77891	0.0107779	1.11368	0.684638	5.56577
241	-0.886368	0.595575	-0.187273	9.11036	4.02598	2.16728	-0.923764	3.23239	0.471828	-0.256096	2.97531	2.6419	-0.131698	1.04921	0.74692	5.47804
241.5	-0.960361	0.558077	-0.193744	8.82626	4.06381	2.17053	-0.857354	3.28372	0.351816	-0.255449	2.88025	2.49885	-0.273547	0.994804	0.811532	5.39713
242	-1.01244	0.524793	-0.172121	8.52798	4.10408	2.18002	-0.777964	3.34251	0.206245	-0.235178	2.79115	2.35442	-0.406569	0.948138	0.87822	5.32353
242.5	-1.04407	0.496745	-0.132629	8.22336	4.14747	2.19459	-0.687996	3.40599	0.0373907	-0.196716	2.71746	2.21056	-0.522662	0.9081	0.948929	5.25982
243	-1.05937	0.473656	-0.0868767	7.91997	4.19437	2.21037	-0.588313	3.47159	-0.150186	-0.14219	2.66714	2.06654	-0.615235	0.875203	1.02736	5.21197
243.5	-1.06319	0.454855	-0.0469422	7.62188	4.2437	2.22127	-0.47879	3.53749	-0.3503	-0.0737817	2.64568	1.91993	-0.679301	0.85058	1.11716	5.18753
244	-1.05961	0.439885	-0.0242869	7.32839	4.29264	2.22097	-0.359113	3.60252	-0.556132	0.0064131	2.65535	1.7683	-0.711289	0.835041	1.22012	5.19059
244.5	-1.05116	0.428614	-0.0276152	7.03522	4.33783	2.2049	-0.230476	3.66597	-0.761276	0.0959697	2.69452	1.61102	-0.709695	0.8287	1.33604	5.21767
245	-1.03906	0.421406	-0.0607644	6.73662	4.37692	2.17125	-0.0966739	3.72732	-0.960585	0.191174	2.75794	1.45039	-0.676098	0.830933	1.46341	5.25863
245.5	-1.02397	0.419382	-0.122036	6.4271	4.40952	2.12078	0.0368084	3.78578	-1.15076	0.286999	2.83827	1.29151	-0.615498	0.839943	1.59925	5.30098
246	-1.0065	0.423885	-0.204978	6.10234	4.43702	2.05651	0.165478	3.84026	-1.33048	0.378644	2.92758	1.14069	-0.535896	0.852401	1.73916	5.33399
246.5	-0.987541	0.435102	-0.299809	5.75926	4.46089	1.98343	0.288434	3.89004	-1.50012	0.46319	3.01835	1.00312	-0.447442	0.864203	1.87872	5.35125
247	-0.967949	0.451546	-0.394831	5.39598	4.48173	1.90785	0.407752	3.93551	-1.66112	0.539668	3.10423	0.881008	-0.360679	0.871823	2.01542	5.35226
247.5	-0.948243	0.471352	-0.478135	5.01207	4.50023	1.83627	0.524681	3.97837	-1.8153	0.607683	3.17967	0.773282	-0.28404	0.873122	2.14875	5.34204
248	-0.928927	0.493748	-0.540176	4.609	4.51746	1.77447	0.637212	4.02114	-1.96432	0.666454	3.23937	0.676896	-0.222591	0.867124	2.27857	5.3277
248.5	-0.910677	0.519044	-0.576329	4.19026	4.53417	1.72711	0.741091	4.06636	-2.10998	0.715098	3.27842	0.588665	-0.178432	0.853412	2.40413	5.31449
249	-0.893995	0.547859	-0.587966	3.76139	4.55139	1.6968	0.831511	4.11571	-2.25405	0.75329	3.29287	0.506526	-0.150715	0.832106	2.52438	5.30405
249.5	-0.878844	0.58051	-0.581437	3.32981	4.57179	1.68336	0.904412	4.16962	-2.39709	0.78153	3.28064	0.429768	-0.135481	0.804515	2.63789	5.29534
250	-0.864503	0.616588	-0.565202	2.90383	4.59934	1.68497	0.958786	4.22793	-2.5375	0.800859	3.24254	0.358113	-0.127119	0.773643	2.74303	5.28657
250.5	-0.849559	0.655201	-0.546829	2.49079	4.63746	1.69963	0.998915	4.29064	-2.67208	0.812273	3.18244	0.290661	-0.120159	0.743785	2.83947	5.27712
251	-0.832375	0.695721	-0.5319	2.09594	4.68786	1.72474	1.03396	4.35826	-2.7978	0.816279	3.10653	0.225956	-0.109738	0.719213	2.9291	5.26859
251.5	-0.812029	0.737652	-0.525051	1.72224	4.75085	1.75589	1.07488	4.43066	-2.91322	0.812902	3.0219	0.162589	-0.0920165	0.702333	3.01478	5.26392
252	-0.788558	0.779752	-0.531575	1.36969	4.82556	1.78739	1.13056	4.50604	-3.01892	0.802405	2.93516	0.0991794	-0.0653201	0.692323	3.09901	5.26513
252.5	-0.762123	0.819994	-0.557958	1.03496	4.90966	1.8144	1.2048	4.58181	-3.11703	0.786336	2.85175	0.0347334	-0.0307278	0.685814	3.18358	5.2709
253	-0.732395	0.856505	-0.610497	0.713153	4.99927	1.83482	1.29497	4.65609	-3.21008	0.767689	2.77625	-0.0301117	0.00851637	0.678872	3.26907	5.27589
253.5	-0.699249	0.889065	-0.692442	0.400724	5.08916	1.84896	1.39327	4.72799	-3.29902	0.750456	2.7128	-0.0930762	0.0481755	0.668204	3.35376	5.27275
254	-0.664042	0.91999	-0.802033	0.0974522	5.1734	1.85757	1.49134	4.79702	-3.38101	0.73984	2.66547	-0.152182	0.0843122	0.65147	3.43335	5.25629
254.5	-0.6299	0.952582	-0.933121	-0.193602	5.24648	1.86115	1.58507	4.86245	-3.44941	0.742333	2.6374	-0.207561	0.114568	0.627787	3.50219	5.22693
255	-0.600768	0.988066	-1.077	-0.467422	5.30431	1.86052	1.67521	4.92357	-3.49705	0.763729	2.62844	-0.261488	0.139116	0.59831	3.5557	5.18984
255.5	-0.58033	1.02414	-1.22423	-0.718606	5.34447	1.85736	1.76437	4.98081	-3.51957	0.805822	2.63406	-0.31681	0.160844	0.565848	3.59269	5.15143
256	-0.571555	1.05668	-1.36726	-0.943141	5.36615	1.85365	1.85471	5.03609	-3.51631	0.865295	2.64757	-0.375239	0.184548	0.53363	3.61535	5.11656
256.5	-0.576792	1.08293	-1.50291	-1.14026	5.37024	1.85056	1.94695	5.09159	-3.48977	0.935794	2.66289	-0.437049	0.215185	0.504438	3.62728	5.08714
257	-0.598305	1.1033	-1.63221	-1.31288	5.35884	1.84751	2.04058	5.14881	-3.44501	1.01023	2.67565	-0.501815	0.255894	0.480397	3.63175	5.06139
257.5	-0.638852	1.12055	-1.75797	-1.46623	5.33453	1.84236	2.13527	5.20827	-3.38876	1.0816	2.68392	-0.568733	0.306851	0.463129	3.63075	5.03482
258	-0.701255	1.13788	-1.88275	-1.60652	5.30051	1.83269	2.23096	5.26921	-3.32824	1.14349	2.68838	-0.636244	0.365276	0.453999	3.62442	5.00295
258.5	-0.787219	1.15746	-2.00811	-1.74054	5.26111	1.81742	2.32595	5.32931	-3.26987	1.19119	2.6909	-0.70189	0.426476	0.453898	3.61139	4.9643
259	-0.8965	1.17931	-2.13476	-1.87548	5.22025	1.79736	2.41555	5.38567	-3.21838	1.22242	2.69311	-0.763027	0.485914	0.462448	3.59031	4.92177
259.5	-1.02656	1.20115	-2.2627	-2.01853	5.17881	1.77444	2.49237	5.43645	-3.17672	1.23749	2.69614	-0.817982	0.541196	0.477785	3.56063	4.88153
260	-1.17252	1.22006	-2.39137	-2.17579	5.13448	1.75051	2.54681	5.48152	-3.14667	1.23878	2.70034	-0.866735	0.592324	0.497665	3.5224	4.85028
260.5	-1.32761	1.23458	-2.51936	-2.3508	5.08431	1.7264	2.56878	5.52102	-3.12973	1.22997	2.70454	-0.911015	0.640446	0.520502	3.47608	4.83231
261	-1.48406	1.24505	-2.64403	-2.54342	5.02658	1.70198	2.5503	5.55343	-3.12718	1.21514	2.70595	-0.953973	0.687002	0.544744	3.422	4.82793
261.5	-1.63402	1.25351	-2.76125	-2.74998	4.96111	1.67695	2.48784	5.57568	-3.13945	1.19795	2.70178	-0.99888	0.733802	0.568062	3.3601	4.83414
262	-1.77017	1.26333	-2.86597	-2.96445	4.88907	1.65144	2.38411	5.58491	-3.16599	1.18074	2.69109	-1.0477	0.782844	0.588157	3.29045	4.84653
262.5	-1.88621	1.27721	-2.95313	-3.17994	4.8129	1.62631	2.24786	5.57968	-3.20608	1.16369	2.67522	-1.10139	0.835422	0.604167	3.2138	4.86151
263	-1.97788	1.29529	-3.01867	-3.38982	4.73522	1.6036	2.09079	5.55946	-3.2592	1.14497	2.65671	-1.16109	0.891558	0.617057	3.13171	4.8777
263.5	-2.04376	1.31576	-3.06068	-3.58859	4.65777	1.58671	1.92405	5.52418	-3.32447	1.12213	2.6385	-1.22775	0.950497	0.62851	3.04581	4.89476
264	-2.0848	1.33742	-3.07983	-3.77329	4.58156	1.57964	1.75586	5.47517	-3.4003	1.09381	2.62347	-1.30028	1.0115	0.639662	2.95726	4.91028
264.5	-2.10322	1.3611	-3.07843	-3.94414	4.50756	1.58537	1.59043	5.41585	-3.48396	1.06031	2.61375	-1.3751	1.07386	0.651708	2.86684	4.91805
265	-2.10215	1.38847	-3.05848	-4.10325	4.43695	1.60467	1.4292	5.35127	-3.57128	1.02289	2.61095	-1.44797	1.13639	0.666478	2.77526	4.90891
265.5	-2.08662	1.42069	-3.02038	-4.25293	4.37114	1.63637	1.2741	5.28724	-3.65718	0.983039	2.61603	-1.5157	1.19707	0.684546	2.68271	4.8736
266	-2.06401	1.45847	-2.96336	-4.39608	4.31149	1.67796	1.12971	5.22989	-3.73707	0.942577	2.62769	-1.57673	1.25293	0.703281	2.58843	4.80644
266.5	-2.04278	1.5026	-2.88694	-4.5373	4.25856	1.72617	1.00297	5.18535	-3.80794	0.903639	2.64153	-1.63092	1.30009	0.717681	2.49184	4.70838
267	-2.02999	1.55367	-2.79136	-4.68174	4.21163	1.77719	0.900983	5.15918	-3.86886	0.868077	2.65173	-1.67914	1.33468	0.722706	2.39386	4.58777
267.5	-2.02957	1.61136	-2.67816	-4.83267	4.16923	1.82724	0.828111	5.15504	-3.92131	0.836801	2.65333	-1.72298	1.35434	0.714943	2.29654	4.45776
268	-2.04265	1.67362	-2.55163	-4.99126	4.12987	1.87355	0.784203	5.17393	-3.9679	0.809714	2.64351	-1.76492	1.35908	0.69342	2.20209	4.33102
268.5	-2.06918	1.73704	-2.41964	-5.15811	4.09254	1.91508	0.764769	5.21419	-4.00947	0.785869	2.62167	-1.80767	1.35132	0.659546	2.11356	4.215
269	-2.10886	1.7983	-2.29226	-5.33378	4.05782	1.95218	0.762034	5.27206	-4.04391	0.763724	2.58826	-1.85228	1.33533	0.615912	2.03546	4.10992
269.5	-2.16067	1.8556	-2.17899	-5.51816	4.02794	1.98519	0.766789	5.34245	-4.06787	0.741955	2.54401	-1.8971	1.31616	0.564967	1.97359	4.00972
270	-2.22213	1.90904	-2.08668	-5.70996	4.00486	2.01326	0.771418	5.41963	-4.07815	0.720716	2.49091	-1.93888	1.29852	0.508689	1.93436	3.90593
270.5	-2.28902	1.95981	-2.0192	-5.90662	3.98844	2.03447	0.772773	5.49764	-4.07135	0.702448	2.43366	-1.97461	1.28616	0.449176	1.92368	3.79265
271	-2.35555	2.00925	-1.97853	-6.10482	3.97626	2.0471	0.773058	5.57049	-4.04391	0.691526	2.37912	-2.00259	1.28218	0.389475	1.94563	3.66919
271.5	-2.41493	2.05788	-1.96631	-6.30143	3.96441	2.05116	0.777471	5.63254	-3.99365	0.692838	2.3334	-2.02293	1.289	0.333609	2.00066	3.53927
272	-2.46071	2.10489	-1.98533	-6.49373	3.94894	2.04872	0.789875	5.67905	-3.92096	0.710232	2.29984	-2.03733	1.30714	0.285237	2.08356	3.40755
272.5	-2.48874	2.14896	-2.04001	-6.67837	3.9273	2.04282	0.810416	5.70673	-3.82811	0.745595	2.27868	-2.04799	1.33444	0.246029	2.1838	3.27592
273	-2.49855	2.18983	-2.13456	-6.85064	3.8989	2.03667	0.836224	5.7144	-3.71742	0.798497	2.26731	-2.05599	1.36667	0.215169	2.2889	3.1423
273.5	-2.49363	2.22867	-2.26966	-7.00433	3.86419	2.03398	0.863724	5.7032	-3.58997	0.866091	2.26142	-2.06072	1.39911	0.19024	2.38867	3.00308
274	-2.48017	2.26693	-2.44009	-7.13206	3.8234	2.03948	0.892011	5.67606	-3.44598	0.943433	2.2576	-2.06094	1.42827	0.168327	2.47748	2.85724
274.5	-2.46445	2.30501	-2.6357	-7.22615	3.77611	2.05802	0.924669	5.63665	-3.28619	1.02419	2.25476	-2.05644	1.45238	0.146128	2.55375	2.70847
275	-2.45013	2.34169	-2.84528	-7.28063	3.72155	2.09277	0.967247	5.58864	-3.11305	1.10168	2.25271	-2.04896	1.47117	0.119954	2.61814	2.56391
275.5	-2.43726	2.37448	-3.05946	-7.29273	3.65917	2.1441	1.02322	5.53555	-2.93105	1.17039	2.25017	-2.04113	1.48568	0.0866233	2.6729	2.43034
276	-2.42323	2.40064	-3.2706	-7.26218	3.58919	2.20892	1.0925	5.48029	-2.74569	1.22774	2.24434	-2.03481	1.49798	0.0443144	2.72142	2.31065
276.5	-2.40436	2.41816	-3.47172	-7.18981	3.51327	2.28066	1.17188	5.42462	-2.5622	1.27473	2.23215	-2.03049	1.51049	-0.00728897	2.76702	2.20287
277	-2.37772	2.42611	-3.65634	-7.07746	3.43386	2.35068	1.25624	5.3693	-2.3846	1.31546	2.2119	-2.02788	1.52555	-0.0671537	2.81156	2.10144
277.5	-2.34331	2.42468	-3.81893	-6.92901	3.3529	2.41099	1.34125	5.31451	-2.21555	1.35592	2.18426	-2.02643	1.54514	-0.133222	2.85482	1.99944
278	-2.3051	2.41556	-3.95489	-6.751	3.2717	2.4562	1.42481	5.25978	-2.05653	1.40176	2.15226	-2.02542	1.57013	-0.202698	2.89478	1.89122
278.5	-2.26992	2.40199	-4.06039	-6.55287	3.19137	2.48347	1.50613	5.20392	-1.90779	1.45597	2.11996	-2.02401	1.60015	-0.271985	2.92873	1.77468
279	-2.24473	2.38703	-4.13308	-6.34641	3.11206	2.49181	1.58507	5.14493	-1.76838	1.51793	2.09098	-2.02179	1.63422	-0.33674	2.95427	1.65222
279.5	-2.23364	2.37183	-4.17324	-6.14369	3.03267	2.48166	1.66173	5.08005	-1.63712	1.58457	2.06789	-2.01883	1.67127	-0.392389	2.97007	1.52918
280	-2.23643	2.35629	-4.18326	-5.9542	2.95244	2.45486	1.73463	5.00668	-1.51443	1.65172	2.05228	-2.01514	1.71015	-0.434839	2.97579	1.40987
280.5	-2.24947	2.34095	-4.16613	-5.78274	2.8723	2.41447	1.80014	4.92308	-1.40303	1.71462	2.04507	-2.01006	1.7496	-0.461261	2.97126	1.29394
281	-2.26804	2.32721	-4.12503	-5.62847	2.79421	2.3646	1.8549	4.82802	-1.30746	1.76859	2.0472	-2.00216	1.78844	-0.470521	2.95633	1.17574
281.5	-2.28798	2.31608	-4.06348	-5.4857	2.71949	2.31081	1.89855	4.72077	-1.23314	1.81033	2.05996	-1.99016	1.82618	-0.462904	2.93169	1.04733
282	-2.30617	2.30783	-3.98435	-5.34624	2.64798	2.26045	1.93456	4.60249	-1.18508	1.83884	2.0842	-1.97466	1.86355	-0.43945	2.89904	0.903872
282.5	-2.31996	2.30251	-3.8892	-5.2025	2.57929	2.22164	1.96875	4.47717	-1.16618	1.85492	2.11869	-1.95858	1.90177	-0.401179	2.85994	0.746777
283	-2.32638	2.29983	-3.77925	-5.05033	2.51388	2.20106	2.0069	4.35055	-1.17571	1.86	2.16011	-1.94619	1.94166	-0.348508	2.81454	0.582118
283.5	-2.32225	2.29929	-3.65756	-4.89021	2.45229	2.20199	2.05296	4.22758	-1.20969	1.85569	2.20481	-1.94161	1.98381	-0.281716	2.76095	0.41669
284	-2.30553	2.30121	-3.53055	-4.72537	2.39451	2.22373	2.10795	4.11071	-1.26234	1.8437	2.2498	-1.94762	2.02934	-0.202275	2.6962	0.254433
284.5	-2.27664	2.30707	-3.407	-4.55852	2.34078	2.26272	2.16963	4.00001	-1.32714	1.82548	2.2925	-1.96497	2.07986	-0.113375	2.61896	0.0951486
285	-2.23862	2.3188	-3.29492	-4.39027	2.29211	2.31433	2.23425	3.89476	-1.3977	1.80261	2.33114	-1.99226	2.13624	-0.0190868	2.53174	-0.0637704
285.5	-2.19576	2.33764	-3.20003	-4.22055	2.25003	2.37396	2.2994	3.79494	-1.4682	1.7774	2.36536	-2.02681	2.19754	0.0766089	2.44036	-0.224223
286	-2.15216	2.36296	-3.12589	-4.05084	2.21581	2.43743	2.36522	3.70166	-1.53319	1.75283	2.39551	-2.06555	2.26092	0.17	2.35262	-0.385347
286.5	-2.11121	2.39159	-3.07399	-3.88427	2.18886	2.50109	2.43329	3.61675	-1.58773	1.7323	2.42191	-2.10533	2.32255	0.256735	2.2775	-0.542993
287	-2.07538	2.41865	-3.04341	-3.7242	2.16613	2.56221	2.50426	3.54246	-1.62873	1.71941	2.44478	-2.14313	2.37877	0.330762	2.22417	-0.690505
287.5	-2.04583	2.43961	-3.03072	-3.57351	2.14351	2.6192	2.57503	3.48088	-1.65624	1.71747	2.46357	-2.17607	2.42751	0.385346	2.19991	-0.821023
288	-2.02258	2.45204	-3.03063	-3.43448	2.11729	2.67094	2.63755	3.43302	-1.67357	1.72895	2.47648	-2.20124	2.46976	0.416007	2.2087	-0.930183
288.5	-2.00522	2.45579	-3.03685	-3.30858	2.08442	2.71612	2.68037	3.39821	-1.68542	1.75474	2.48151	-2.21595	2.50994	0.42242	2.2513	-1.01778
289	-1.99294	2.45194	-3.04238	-3.19638	2.04305	2.75335	2.69211	3.37394	-1.69517	1.79361	2.47758	-2.21798	2.55394	0.407814	2.32611	-1.0883
289.5	-1.98449	2.44191	-3.03998	-3.09728	1.99335	2.78208	2.66513	3.35581	-1.7036	1.84189	2.46466	-2.20605	2.60618	0.376944	2.43032	-1.15002
290	-1.97861	2.42736	-3.02398	-3.00922	1.93704	2.80353	2.59854	3.3384	-1.70989	1.8935	2.44327	-2.18031	2.66837	0.333957	2.56032	-1.21184
290.5	-1.9748	2.41017	-2.99199	-2.92952	1.8764	2.82057	2.49899	3.31691	-1.71329	1.94099	2.41431	-2.14235	2.73991	0.281532	2.71114	-1.2791
291	-1.97348	2.39146	-2.94499	-2.85528	1.81422	2.83633	2.37861	3.28811	-1.71343	1.97756	2.37918	-2.09478	2.81772	0.221883	2.8762	-1.35201
291.5	-1.97527	2.37018	-2.88578	-2.78232	1.75422	2.85263	2.25109	3.25022	-1.70952	1.9987	2.33908	-2.0409	2.89547	0.157944	3.04801	-1.42755
292	-1.97994	2.34331	-2.81697	-2.70571	1.70077	2.87006	2.12785	3.20263	-1.70004	2.00206	2.29395	-1.98427	2.96471	0.0929815	3.21865	-1.5029
292.5	-1.9859	2.30793	-2.73989	-2.62275	1.65772	2.88909	2.01629	3.14569	-1.68334	1.98648	2.24231	-1.92794	3.0184	0.0294649	3.37962	-1.57863
293	-1.99095	2.26338	-2.65434	-2.53462	1.62778	2.9105	1.92059	3.07985	-1.65799	1.95154	2.18294	-1.87341	3.05411	-0.0313732	3.52274	-1.65965
293.5	-1.99343	2.21175	-2.55886	-2.44449	1.61303	2.9348	1.84295	3.00518	-1.62208	1.89732	2.1171	-1.82051	3.07469	-0.0894157	3.64147	-1.75254
294	-1.99254	2.15694	-2.45227	-2.35557	1.61543	2.96154	1.78445	2.92208	-1.57326	1.82471	2.04915	-1.7685	3.08647	-0.145264	3.73167	-1.86066
294.5	-1.98812	2.10277	-2.33571	-2.27132	1.63627	2.98888	1.74639	2.83217	-1.50983	1.73637	1.98478	-1.71747	3.09656	-0.199701	3.79195	-1.98123
295	-1.98035	2.05173	-2.21332	-2.19653	1.67498	3.01388	1.73086	2.73822	-1.4308	1.63776	1.92883	-1.66903	3.11149	-0.253149	3.82387	-2.10615
295.5	-1.96914	2.00454	-2.09128	-2.13742	1.7278	3.03377	1.73875	2.64333	-1.33536	1.53674	1.88435	-1.626	3.13663	-0.305195	3.83162	-2.22524
296	-1.95388	1.9606	-1.97682	-2.10141	1.78721	3.04732	1.7662	2.54984	-1.22356	1.44166	1.85263	-1.59159	3.17556	-0.354496	3.8208	-2.33023
296.5	-1.93418	1.91904	-1.87757	-2.09737	1.84279	3.05507	1.80199	2.45867	-1.09694	1.35916	1.83316	-1.56818	3.22899	-0.399138	3.79712	-2.41836
297	-1.91148	1.87957	-1.80032	-2.1353	1.88219	3.05883	1.82886	2.36939	-0.958009	1.29307	1.82399	-1.55583	3.29417	-0.437625	3.76573	-2.49316
297.5	-1.88977	1.84229	-1.75008	-2.2244	1.89117	3.06099	1.82944	2.28049	-0.809546	1.24454	1.82258	-1.55154	3.36573	-0.470503	3.73099	-2.56127
298	-1.87467	1.8069	-1.73004	-2.37126	1.85375	3.0637	1.79271	2.18947	-0.655338	1.21296	1.82649	-1.55083	3.43722	-0.500821	3.69612	-2.62791
298.5	-1.87201	1.77217	-1.74238	-2.57947	1.75346	3.0683	1.71635	2.09319	-0.501118	1.19691	1.83373	-1.55032	3.50226	-0.532237	3.66307	-2.69409
299	-1.88703	1.73623	-1.78867	-2.85035	1.57456	3.07492	1.60516	1.98956	-0.354201	1.19478	1.84314	-1.5485	3.55476	-0.566787	3.63282	-2.75626
299.5	-1.92398	1.69719	-1.86898	-3.18263	1.30381	3.08269	1.46747	1.87931	-0.222227	1.20435	1.85434	-1.54468	3.58987	-0.604177	3.6055	-2.80808
300	-1.98507	1.65356	-1.98042	-3.57027	0.933301	3.09016	1.31187	1.76584	-0.111953	1.22148	1.86683	-1.53803	3.6061	-0.642001	3.58022	-2.84361
300.5	-2.06895	1.6052	-2.11632	-3.99911	0.463979	3.09574	1.14613	1.65305	-0.0278207	1.23995	1.87924	-1.52742	3.60597	-0.676805	3.555	-2.86032
301	-2.16996	1.5547	-2.26567	-4.44325	-0.0903236	3.09831	0.978201	1.54379	0.0292704	1.25301	1.88959	-1.5119	3.5943	-0.706053	3.52727	-2.86054
301.5	-2.27761	1.50778	-2.41148	-4.86576	-0.697662	3.09775	0.818033	1.43931	0.0614993	1.25527	1.89616	-1.4911	3.57607	-0.729076	3.49504	-2.85053
302	-2.37681	1.4719	-2.52953	-5.23144	-1.30409	3.09451	0.678264	1.33976	0.0722025	1.24375	1.89797	-1.4651	3.55561	-0.746393	3.4582	-2.83743
302.5	-2.45168	1.45196	-2.59611	-5.52557	-1.84141	3.08889	0.571306	1.24494	0.0643392	1.21841	1.89495	-1.4349	3.53651	-0.759345	3.41908	-2.82572
303	-2.49308	1.44561	-2.60254	-5.75842	-2.25214	3.08096	0.504972	1.15444	0.0404132	1.18195	1.88813	-1.40304	3.52193	-0.770213	3.38214	-2.81508
303.5	-2.50275	1.44428	-2.55978	-5.95268	-2.51265	3.07098	0.480938	1.06706	0.00366628	1.13887	1.87976	-1.37348	3.51436	-0.781303	3.35263	-2.8012
304	-2.49002	1.43935	-2.48801	-6.13058	-2.63321	3.05961	0.495445	0.981304	-0.0410895	1.09406	1.8728	-1.3508	3.51496	-0.793498	3.3348	-2.77919
304.5	-2.46594	1.42606	-2.40593	-6.30858	-2.64226	3.04766	0.540018	0.896784	-0.0889121	1.05164	1.87032	-1.33943	3.52336	-0.805687	3.33098	-2.74719
305	-2.43935	1.40297	-2.32734	-6.49639	-2.57319	3.03517	0.602988	0.815137	-0.13724	1.01481	1.87532	-1.34256	3.53809	-0.815238	3.34131	-2.70735
305.5	-2.41579	1.37024	-2.26122	-6.69821	-2.45731	3.02089	0.672634	0.739566	-0.186777	0.985982	1.89024	-1.36098	3.55741	-0.819348	3.36322	-2.66436
306	-2.39868	1.3292	-2.21251	-6.91477	-2.32111	3.00324	0.740154	0.673793	-0.240926	0.966452	1.91569	-1.39264	3.57903	-0.81676	3.39138	-2.62323
306.5	-2.39058	1.28223	-2.18332	-7.14429	-2.18629	2.98198	0.800819	0.621162	-0.304895	0.956711	1.95	-1.43338	3.5994	-0.807835	3.41892	-2.58664
307	-2.39267	1.23202	-2.17458	-7.38273	-2.07027	2.95851	0.85346	0.584229	-0.383714	0.95793	1.99	-1.47895	3.61413	-0.792363	3.43939	-2.55381
307.5	-2.40413	1.18106	-2.1872	-7.62433	-1.98591	2.93475	0.898617	0.564373	-0.479465	0.97294	2.03188	-1.52721	3.6194	-0.768071	3.44832	-2.52233
308	-2.42334	1.13187	-2.22175	-7.86294	-1.94123	2.91208	0.936245	0.561104	-0.59017	1.00483	2.07129	-1.57843	3.61297	-0.732028	3.44422	-2.49033
308.5	-2.45007	1.08639	-2.27639	-8.09369	-1.93936	2.89149	0.964755	0.572012	-0.711078	1.05466	2.1041	-1.63323	3.59416	-0.682752	3.42912	-2.45726
309	-2.48569	1.0449	-2.34622	-8.31543	-1.9778	2.8734	0.981823	0.593504	-0.836671	1.12094	2.12777	-1.6898	3.56374	-0.620197	3.40819	-2.42439
309.5	-2.53163	1.00605	-2.42555	-8.53213	-2.04851	2.85681	0.985709	0.621023	-0.962617	1.20041	2.14256	-1.74341	3.52424	-0.544556	3.3883	-2.39505
310	-2.5879	0.967598	-2.51002	-8.75136	-2.14047	2.83935	0.976387	0.648683	-1.08715	1.28863	2.15176	-1.78851	3.47932	-0.456268	3.37622	-2.37268
310.5	-2.65298	0.927684	-2.59596	-8.98138	-2.24332	2.81904	0.956313	0.66983	-1.21057	1.38008	2.16038	-1.82125	3.43206	-0.356675	3.37723	-2.35729
311	-2.72444	0.886117	-2.67822	-9.2293	-2.35004	2.79509	0.930121	0.678896	-1.3333	1.46845	2.17248	-1.84077	3.3835	-0.248023	3.39374	-2.34407
311.5	-2.79974	0.844606	-2.74961	-9.49977	-2.45767	2.76719	0.902957	0.672788	-1.45445	1.5479	2.18906	-1.84895	3.33285	-0.133653	3.42375	-2.32595
312	-2.87686	0.805982	-2.80435	-9.79427	-2.56638	2.73466	0.878813	0.650778	-1.57141	1.61433	2.20851	-1.84851	3.27825	-0.0188798	3.46044	-2.29804
312.5	-2.9543	0.773434	-2.84211	-10.1117	-2.67766	2.69704	0.860232	0.613967	-1.67983	1.66563	2.22887	-1.84099	3.2176	0.0891776	3.49463	-2.2606
313	-3.02996	0.75	-2.8676	-10.4489	-2.79229	2.65522	0.84848	0.565436	-1.77463	1.70067	2.24956	-1.82627	3.14931	0.183512	3.51873	-2.21846
313.5	-3.10055	0.738395	-2.88617	-10.7993	-2.90904	2.61183	0.843391	0.510821	-1.85218	1.71865	2.27159	-1.80392	3.07278	0.259165	3.52869	-2.17696
314	-3.16333	0.741067	-2.90077	-11.1521	-3.02521	2.57043	0.844447	0.457583	-1.91183	1.71947	2.29753	-1.77443	2.98873	0.313782	3.52246	-2.13744
314.5	-3.21816	0.759786	-2.91208	-11.4933	-3.13871	2.53426	0.853253	0.412608	-1.95559	1.70437	2.33085	-1.7394	2.89938	0.346996	3.49807	-2.09559
315	-3.26691	0.794937	-2.91924	-11.8083	-3.24934	2.50582	0.87411	0.380177	-1.98686	1.67599	2.37403	-1.70181	2.80811	0.359795	3.45368	-2.04368
315.5	-3.31103	0.845657	-2.91972	-12.0848	-3.35814	2.48697	0.910935	0.361319	-2.00957	1.63799	2.4273	-1.66591	2.71854	0.35487	3.38972	-1.97457
316	-3.3501	0.910718	-2.90853	-12.3153	-3.46544	2.47819	0.962839	0.354093	-2.02783	1.59424	2.48937	-1.63614	2.63422	0.337014	3.31022	-1.88458
316.5	-3.38246	0.98862	-2.87815	-12.4981	-3.56923	2.47764	1.0216	0.354629	-2.04564	1.54714	2.55843	-1.61506	2.55887	0.31202	3.22159	-1.77447
317	-3.40687	1.07607	-2.82031	-12.6363	-3.66545	2.48175	1.07367	0.358618	-2.06645	1.49667	2.63216	-1.60201	2.49517	0.284587	3.12968	-1.64926
317.5	-3.42369	1.16583	-2.72864	-12.7358	-3.74908	2.48699	1.10667	0.362554	-2.09282	1.44155	2.70772	-1.59349	2.44296	0.25744	3.03789	-1.51726
318	-3.43485	1.24611	-2.5995	-12.8035	-3.8138	2.49065	1.11503	0.364042	-2.12621	1.38092	2.78189	-1.58474	2.39924	0.232543	2.94661	-1.38776
318.5	-3.44284	1.30344	-2.43038	-12.8469	-3.85068	2.49052	1.10122	0.361561	-2.16718	1.31533	2.8511	-1.57148	2.36031	0.212356	2.8537	-1.26775
319	-3.44923	1.32878	-2.21941	-12.8732	-3.848	2.48465	1.07377	0.354602	-2.21588	1.2472	2.91206	-1.55112	2.32352	0.199051	2.75603	-1.15982
319.5	-3.45364	1.3227	-1.96701	-12.8879	-3.79235	2.47146	1.04417	0.343906	-2.27238	1.18032	2.96281	-1.52322	2.28706	0.19287	2.65061	-1.06283
320	-3.45341	1.29441	-1.67784	-12.8955	-3.66939	2.45012	1.02281	0.330801	-2.33746	1.11847	3.00355	-1.48921	2.24913	0.192073	2.53473	-0.974747
320.5	-3.44436	1.25591	-1.36238	-12.9005	-3.46442	2.42154	1.01592	0.315725	-2.41324	1.06434	3.03643	-1.45148	2.20816	0.19398	2.40624	-0.895408
321	-3.42198	1.21694	-1.03924	-12.9078	-3.16372	2.38844	1.02478	0.297443	-2.50278	1.01978	3.06428	-1.41204	2.16343	0.195523	2.26522	-0.826999
321.5	-3.38278	1.18301	-0.737109	-12.9218	-2.75656	2.35412	1.04813	0.273663	-2.60888	0.987065	3.08931	-1.37152	2.11561	0.194064	2.11549	-0.772485
322	-3.32574	1.15552	-0.493522	-12.9466	-2.23805	2.32141	1.08654	0.24198	-2.73284	0.969254	3.11269	-1.33004	2.06648	0.188905	1.96384	-0.733492
322.5	-3.25437	1.13294	-0.346483	-12.9862	-1.6138	2.29238	1.14467	0.200392	-2.87403	0.968189	3.13459	-1.28844	2.0179	0.181821	1.81774	-0.708398
323	-3.17859	1.11233	-0.318226	-13.0438	-0.906243	2.26836	1.22938	0.147797	-3.03019	0.981747	3.1544	-1.24865	1.97113	0.176038	1.68349	-0.691531
323.5	-3.11521	1.09068	-0.402671	-13.1207	-0.160441	2.25019	1.34618	0.0847197	-3.19808	1.00388	3.17071	-1.21329	1.92673	0.175049	1.56489	-0.674809
324	-3.0845	1.066	-0.570566	-13.2153	0.554993	2.23852	1.49554	0.0138903	-3.37454	1.02794	3.1809	-1.18451	1.8844	0.181633	1.46267	-0.65102
324.5	-3.10236	1.03767	-0.786502	-13.3219	1.15955	2.23352	1.67057	-0.059913	-3.55696	1.04927	3.1818	-1.16223	1.84234	0.196881	1.37523	-0.616214
325	-3.17327	1.00575	-1.02112	-13.4323	1.587	2.23423	1.85808	-0.130822	-3.74279	1.06443	3.17161	-1.14399	1.79651	0.219993	1.29976	-0.570243
325.5	-3.29022	0.97018	-1.25361	-13.5389	1.80954	2.23822	2.04292	-0.193126	-3.92937	1.07032	3.15097	-1.12677	1.74097	0.248494	1.2333	-0.516138
326	-3.44008	0.931094	-1.46982	-13.6363	1.84015	2.24217	2.21255	-0.241949	-4.1145	1.06529	3.12251	-1.10873	1.66978	0.278193	1.17384	-0.458283
326.5	-3.60896	0.889309	-1.66049	-13.7218	1.7168	2.24315	2.35933	-0.273588	-4.2968	1.05044	3.08977	-1.08936	1.57941	0.303725	1.12123	-0.399476
327	-3.78481	0.845998	-1.8198	-13.7947	1.48588	2.23942	2.48001	-0.286037	-4.47537	1.02898	3.05635	-1.06865	1.46975	0.319828	1.07747	-0.338881
327.5	-3.9584	0.802022	-1.94448	-13.8546	1.19191	2.2303	2.57364	-0.278978	-4.64994	1.0049	3.02536	-1.04664	1.34393	0.322368	1.04626	-0.273144
328	-4.1234	0.757565	-2.034	-13.9007	0.871803	2.2151	2.63952	-0.253161	-4.82094	0.9818	2.99935	-1.02402	1.20799	0.308876	1.03215	-0.199995
328.5	-4.27579	0.712523	-2.09091	-13.9321	0.552692	2.19246	2.67661	-0.210105	-4.98862	0.962054	2.9805	-1.00225	1.07032	0.279094	1.03951	-0.121332
329	-4.41259	0.667364	-2.11982	-13.9484	0.253166	2.16076	2.68354	-0.152421	-5.15242	0.946506	2.97025	-0.98224	0.94	0.235375	1.07206	-0.0438156
329.5	-4.53068	0.623196	-2.12575	-13.949	-0.0145363	2.11948	2.65974	-0.0844296	-5.31148	0.935545	2.96938	-0.963401	0.823696	0.182043	1.13287	0.0232518
330	-4.62642	0.581061	-2.11367	-13.9339	-0.243573	2.06994	2.60814	-0.0122761	-5.46584	0.930797	2.97846	-0.944521	0.723737	0.123626	1.2241	0.072315
330.5	-4.69643	0.542019	-2.0887	-13.9029	-0.431871	2.01534	2.53781	0.0572178	-5.61642	0.935875	2.99824	-0.925613	0.638992	0.0635968	1.34681	0.10219
331	-4.73881	0.507991	-2.05582	-13.8566	-0.580384	1.96052	2.46341	0.118315	-5.76353	0.955594	3.02916	-0.908815	0.5671	0.00479319	1.50026	0.118876
331.5	-4.75398	0.481551	-2.01933	-13.7959	-0.69112	1.91141	2.40026	0.167233	-5.90548	0.994063	3.07069	-0.897403	0.505374	-0.0498314	1.68035	0.131262
332	-4.74466	0.464643	-1.98296	-13.7209	-0.766769	1.87408	2.3584	0.201792	-6.03875	1.05246	3.12112	-0.893958	0.450232	-0.0975548	1.87907	0.145826
332.5	-4.71465	0.458122	-1.95025	-13.6298	-0.811332	1.85348	2.34078	0.221009	-6.15942	1.12745	3.1778	-0.899137	0.396949	-0.136373	2.08534	0.163759
333	-4.66724	0.462673	-1.92376	-13.5185	-0.829709	1.8524	2.34545	0.225402	-6.26421	1.21174	3.2377	-0.911506	0.340654	-0.164644	2.28685	0.180596
333.5	-4.60475	0.479733	-1.90312	-13.3816	-0.82658	1.87115	2.36837	0.217236	-6.35076	1.29665	3.29825	-0.928465	0.277984	-0.181061	2.47237	0.189277
334	-4.52973	0.511166	-1.88437	-13.2123	-0.806275	1.9075	2.40541	0.199633	-6.41717	1.3745	3.35815	-0.947659	0.20839	-0.185413	2.63405	0.186021
334.5	-4.44612	0.558098	-1.86087	-13.0031	-0.773209	1.95706	2.45292	0.175256	-6.46224	1.43937	3.41756	-0.967754	0.134255	-0.179628	2.76834	0.174216
335	-4.3588	0.620072	-1.82516	-12.7462	-0.731767	2.0146	2.50662	0.146174	-6.48636	1.48741	3.47707	-0.9884	0.0598796	-0.168399	2.87527	0.163462
335.5	-4.2728	0.694461	-1.77099	-12.4358	-0.686214	2.07552	2.55954	0.114317	-6.49149	1.51727	3.53662	-1.01018	-0.0101503	-0.157615	2.95736	0.165891
336	-4.19288	0.776112	-1.69502	-12.0729	-0.640595	2.13608	2.60083	0.0812225	-6.47958	1.52975	3.59544	-1.03498	-0.0729824	-0.151311	3.01856	0.191843
336.5	-4.12338	0.858355	-1.59731	-11.6722	-0.597918	2.19311	2.61699	0.0481292	-6.45202	1.52739	3.6527	-1.06624	-0.128694	-0.15044	3.06283	0.245407
337	-4.06795	0.934926	-1.48089	-11.2671	-0.559819	2.2441	2.59551	0.0167447	-6.41087	1.51439	3.70761	-1.10782	-0.179482	-0.153576	3.09276	0.321996
337.5	-4.02886	1.0009	-1.35073	-10.9068	-0.52713	2.28711	2.52927	-0.0109215	-6.36015	1.49689	3.75879	-1.16195	-0.228168	-0.157901	3.10997	0.410492
338	-4.00645	1.05281	-1.21253	-10.64	-0.499411	2.32005	2.41928	-0.0333151	-6.30554	1.48257	3.8035	-1.2285	-0.277993	-0.160386	3.11624	0.498663
338.5	-3.9993	1.08906	-1.07242	-10.4932	-0.474193	2.34071	2.27499	-0.0491805	-6.25268	1.47877	3.83752	-1.30576	-0.333164	-0.159029	3.11342	0.578077
339	-4.00471	1.10994	-0.936932	-10.4623	-0.448352	2.34844	2.11231	-0.0574267	-6.20581	1.48946	3.85615	-1.39073	-0.397848	-0.153766	3.10186	0.646015
339.5	-4.01878	1.11688	-0.812571	-10.5199	-0.420189	2.34535	1.94914	-0.0581007	-6.16824	1.51289	3.85579	-1.47881	-0.473844	-0.146732	3.0791	0.704012
340	-4.03638	1.11191	-0.704968	-10.6296	-0.389878	2.33555	1.79934	-0.0532106	-6.1436	1.54226	3.83523	-1.56457	-0.55973	-0.141387	3.04016	0.754239
340.5	-4.05168	1.09809	-0.617898	-10.7558	-0.358796	2.3241	1.66844	-0.0463484	-6.13637	1.56913	3.79618	-1.64325	-0.65221	-0.140906	2.98014	0.796651
341	-4.05957	1.07978	-0.552481	-10.8688	-0.328591	2.31654	1.5537	-0.041703	-6.15081	1.58653	3.74292	-1.71149	-0.748149	-0.146965	2.89708	0.82882
341.5	-4.05722	1.06189	-0.506832	-10.948	-0.30004	2.318	1.4484	-0.0428519	-6.18917	1.59055	3.68143	-1.7671	-0.846114	-0.159264	2.79364	0.847489
342	-4.04439	1.04841	-0.475732	-10.9824	-0.272319	2.33166	1.34757	-0.0517342	-6.25048	1.58057	3.61792	-1.80976	-0.946362	-0.175452	2.67765	0.850603
342.5	-4.0223	1.04169	-0.45091	-10.9682	-0.243319	2.35793	1.25111	-0.0687586	-6.33084	1.55842	3.55769	-1.84184	-1.04958	-0.191819	2.56093	0.839375
343	-3.99282	1.04242	-0.422924	-10.9074	-0.211094	2.39423	1.16316	-0.0934104	-6.42443	1.52717	3.50499	-1.86797	-1.15586	-0.20468	2.45559	0.81928
343.5	-3.95767	1.0497	-0.38412	-10.8056	-0.17517	2.43595	1.08885	-0.124245	-6.52522	1.4898	3.46321	-1.89298	-1.26426	-0.211259	2.36959	0.798578
344	-3.91763	1.0607	-0.331135	-10.6725	-0.136319	2.47847	1.03039	-0.159407	-6.62874	1.44817	3.43436	-1.91965	-1.37311	-0.210007	2.30427	0.784434
344.5	-3.87247	1.07112	-0.265294	-10.5198	-0.0956401	2.51886	0.985084	-0.197991	-6.73232	1.40281	3.41858	-1.94791	-1.48109	-0.201261	2.25513	0.779103
345	-3.82202	1.07686	-0.190745	-10.3593	-0.0545592	2.55563	0.947228	-0.23964	-6.83344	1.35364	3.41516	-1.97591	-1.58773	-0.187799	2.21515	0.778722
345.5	-3.76688	1.07525	-0.112152	-10.2005	-0.015567	2.58773	0.91234	-0.281997	-6.92914	1.30114	3.4235	-2.00112	-1.69311	-0.174074	2.17758	0.77495
346	-3.70865	1.06513	-0.0332154	-10.0491	0.0173339	2.61415	0.880464	-0.319674	-7.01765	1.2468	3.4427	-2.02042	-1.79749	-0.16449	2.13751	0.758667
346.5	-3.65003	1.04599	0.0437037	-9.90611	0.0388385	2.63425	0.856667	-0.346557	-7.09994	1.19192	3.47116	-2.03102	-1.90094	-0.162853	2.09308	0.724315
347	-3.59455	1.01754	0.116976	-9.77031	0.0436042	2.64826	0.848402	-0.359	-7.17909	1.13622	3.50658	-2.0327	-2.00235	-0.172972	2.04528	0.672182
347.5	-3.54567	0.979796	0.185489	-9.63983	0.0283138	2.65721	0.86139	-0.357023	-7.25846	1.07807	3.54572	-2.02857	-2.0993	-0.197989	1.99596	0.607116
348	-3.50539	0.933396	0.249276	-9.51356	-0.00744961	2.66236	0.896792	-0.343728	-7.33993	1.01579	3.58468	-2.02331	-2.18899	-0.238616	1.94657	0.535081
348.5	-3.47368	0.879614	0.309424	-9.39124	-0.0618314	2.66437	0.95042	-0.32428	-7.42306	0.948008	3.62016	-2.02064	-2.26906	-0.29264	1.89818	0.459983
349	-3.44926	0.819856	0.366725	-9.27327	-0.130906	2.66309	1.01296	-0.304242	-7.50547	0.873494	3.6502	-2.02199	-2.3371	-0.355994	1.85154	0.382751
349.5	-3.43088	0.755572	0.420532	-9.16011	-0.208764	2.65876	1.07188	-0.287887	-7.58384	0.792111	3.67356	-2.02735	-2.3909	-0.424196	1.80696	0.303042
350	-3.41782	0.689098	0.468934	-9.0509	-0.289077	2.65326	1.116	-0.278062	-7.65479	0.706302	3.68897	-2.03627	-2.43029	-0.493238	1.76489	0.222006
350.5	-3.40963	0.62414	0.509778	-8.94281	-0.367034	2.64993	1.13973	-0.27668	-7.71519	0.620959	3.69507	-2.04822	-2.45843	-0.559394	1.72706	0.144486
351	-3.40559	0.565026	0.541576	-8.83244	-0.439841	2.65208	1.14346	-0.283956	-7.76257	0.541795	3.69052	-2.06293	-2.48084	-0.61851	1.69633	0.0791182
351.5	-3.40438	0.515613	0.563912	-8.7175	-0.506086	2.66178	1.1313	-0.297439	-7.79559	0.473564	3.6741	-2.08045	-2.50272	-0.665965	1.67441	0.0356368
352	-3.40379	0.478625	0.577133	-8.59711	-0.564562	2.67966	1.1079	-0.31304	-7.81397	0.41903	3.64454	-2.1004	-2.52668	-0.697627	1.66002	0.0209712
352.5	-3.40074	0.455488	0.581847	-8.47109	-0.613075	2.70504	1.07647	-0.327396	-7.81732	0.379297	3.60046	-2.12135	-2.55239	-0.711146	1.64956	0.036391
353	-3.39156	0.446898	0.580005	-8.33861	-0.648591	2.73644	1.03868	-0.338775	-7.80443	0.354751	3.54089	-2.14092	-2.57815	-0.706634	1.63977	0.0770151
353.5	-3.37229	0.453376	0.576427	-8.1978	-0.668642	2.77185	0.995189	-0.346204	-7.77432	0.344898	3.46627	-2.15636	-2.6028	-0.686431	1.62949	0.134235
354	-3.34013	0.474737	0.576926	-8.04741	-0.672414	2.80882	0.947188	-0.348847	-7.72734	0.347617	3.37851	-2.16564	-2.6267	-0.654559	1.61874	0.19964
354.5	-3.29526	0.509563	0.58428	-7.88859	-0.661164	2.84469	0.899144	-0.346051	-7.66489	0.35982	3.2802	-2.16781	-2.6515	-0.616036	1.60686	0.267247
355	-3.24097	0.555689	0.597524	-7.72448	-0.638235	2.87688	0.858747	-0.33724	-7.58876	0.379044	3.1736	-2.16268	-2.67922	-0.575794	1.59197	0.333023
355.5	-3.18133	0.610353	0.615064	-7.55922	-0.608224	2.90304	0.833182	-0.321671	-7.50083	0.404253	3.06064	-2.15084	-2.71126	-0.53725	1.57231	0.393622
356	-3.11857	0.669473	0.63665	-7.39658	-0.57554	2.92193	0.82547	-0.29859	-7.40355	0.435935	2.94434	-2.13406	-2.74751	-0.501399	1.5471	0.445553
356.5	-3.0528	0.727834	0.661904	-7.2383	-0.543075	2.93403	0.8327	-0.268333	-7.30032	0.475676	2.82953	-2.11472	-2.7863	-0.467614	1.51489	0.484274
357	-2.98427	0.780627	0.687799	-7.08361	-0.511778	2.94091	0.847174	-0.233313	-7.19542	0.524584	2.72222	-2.09448	-2.82594	-0.435722	1.47198	0.50347
357.5	-2.91521	0.824374	0.708122	-6.93079	-0.481771	2.94368	0.861184	-0.197418	-7.09309	0.581548	2.6286	-2.0736	-2.86629	-0.407206	1.41427	0.496033
358	-2.84958	0.856586	0.715316	-6.77996	-0.453541	2.9422	0.871878	-0.164718	-6.99683	0.643019	2.5537	-2.05134	-2.90883	-0.384592	1.34055	0.456895
358.5	-2.79216	0.875734	0.702788	-6.63442	-0.427914	2.93547	0.882334	-0.138923	-6.90934	0.704336	2.50024	-2.02728	-2.95555	-0.370057	1.25382	0.385958
359	-2.74744	0.882074	0.666813	-6.49876	-0.406201	2.92215	0.89916	-0.123647	-6.83316	0.76116	2.46846	-2.00282	-3.00767	-0.364422	1.16048	0.28947
359.5	-2.71809	0.877893	0.607925	-6.37517	-0.390651	2.90138	0.928418	-0.122258	-6.77097	0.809933	2.4567	-1.98119	-3.0646	-0.366732	1.06813	0.178944
360	-2.70366	0.866231	0.530907	-6.26195	-0.383413	2.8731	0.97188	-0.136614	-6.72531	0.847969	2.46209	-1.96606	-3.12432	-0.374118	0.983015	0.0675602
360.5	-2.70061	0.849244	0.443145	-6.15464	-0.384583	2.83782	1.02596	-0.166135	-6.69811	0.873716	2.48147	-1.95958	-3.18466	-0.38211	0.90841	-0.0341607
361	-2.70335	0.82804	0.351834	-6.04765	-0.391781	2.7966	1.08315	-0.208312	-6.69048	0.886501	2.51185	-1.96134	-3.24353	-0.385817	0.844314	-0.120697
361.5	-2.70558	0.803783	0.26188	-5.93581	-0.401735	2.75137	1.13436	-0.259725	-6.70165	0.886238	2.55038	-1.96869	-3.29869	-0.381626	0.788462	-0.191192
362	-2.70218	0.778327	0.177286	-5.81591	-0.411817	2.70442	1.17124	-0.316881	-6.72806	0.873926	2.59429	-1.97851	-3.34848	-0.368304	0.738252	-0.247973
362.5	-2.69114	0.753694	0.104146	-5.68676	-0.420711	2.65765	1.18734	-0.376715	-6.76395	0.851942	2.64107	-1.98907	-3.39272	-0.346321	0.692552	-0.294383
363	-2.6734	0.73108	0.0501167	-5.54846	-0.429143	2.61236	1.17909	-0.436487	-6.8031	0.822935	2.68848	-2.00073	-3.43235	-0.316224	0.652465	-0.332145
363.5	-2.65047	0.710502	0.0203996	-5.40234	-0.439794	2.56914	1.14765	-0.493488	-6.84045	0.788019	2.73455	-2.01536	-3.46858	-0.278457	0.620577	-0.360752
364	-2.62211	0.691612	0.0150293	-5.25111	-0.455439	2.52783	1.09865	-0.544931	-6.87276	0.746452	2.77764	-2.03524	-3.50235	-0.234611	0.599122	-0.379864
364.5	-2.58638	0.674753	0.0297648	-5.09814	-0.477566	2.48845	1.03871	-0.587575	-6.89834	0.697746	2.81628	-2.06251	-3.53416	-0.188194	0.588863	-0.391651
365	-2.54141	0.661251	0.0585512	-4.94596	-0.506846	2.45257	0.973164	-0.617495	-6.91615	0.644084	2.84927	-2.09885	-3.56448	-0.14399	0.589305	-0.400577
365.5	-2.48684	0.653444	0.0951616	-4.79571	-0.543591	2.42373	0.907046	-0.630181	-6.92483	0.590128	2.87561	-2.14483	-3.59394	-0.10695	0.598828	-0.411238
366	-2.42398	0.6547	0.133956	-4.64819	-0.587405	2.40586	0.846842	-0.620527	-6.92197	0.540345	2.8934	-2.19866	-3.62282	-0.0820968	0.615108	-0.425626
366.5	-2.35547	0.668088	0.170497	-4.50478	-0.637389	2.4011	0.801284	-0.583832	-6.90447	0.496577	2.89896	-2.25604	-3.65046	-0.074757	0.637294	-0.441225
367	-2.28474	0.693635	0.201608	-4.36654	-0.692426	2.4087	0.780369	-0.518366	-6.86999	0.457937	2.8882	-2.31151	-3.67614	-0.0895645	0.667277	-0.451589
367.5	-2.2155	0.727101	0.224708	-4.23281	-0.750565	2.42556	0.7922	-0.427421	-6.81833	0.422753	2.85938	-2.36042	-3.70027	-0.128984	0.707219	-0.449598
368	-2.15132	0.761921	0.237599	-4.10169	-0.809078	2.44762	0.839929	-0.319172	-6.75172	0.390707	2.81453	-2.40035	-3.72404	-0.192644	0.757171	-0.43121
368.5	-2.09559	0.792046	0.239168	-3.97162	-0.865528	2.4704	0.920736	-0.204327	-6.67388	0.363308	2.75904	-2.43083	-3.74821	-0.27709	0.817158	-0.397407
369	-2.05091	0.813576	0.229753	-3.84151	-0.917831	2.48929	1.02633	-0.0928598	-6.58839	0.342529	2.70067	-2.45184	-3.77207	-0.375677	0.890812	-0.353721
369.5	-2.01793	0.825548	0.210127	-3.70929	-0.963769	2.50064	1.14549	0.00816996	-6.4975	0.329377	2.64833	-2.46209	-3.79267	-0.479557	0.985645	-0.307681
370	-1.99511	0.829975	0.180196	-3.5719	-1.00169	2.50282	1.26871	0.0946525	-6.40216	0.323827	2.61043	-2.45895	-3.80502	-0.579769	1.11041	-0.26535
370.5	-1.97982	0.830346	0.139614	-3.42782	-1.03132	2.49592	1.39154	0.164357	-6.30239	0.32561	2.5924	-2.44015	-3.80363	-0.66847	1.27248	-0.228761
371	-1.96986	0.829483	0.0898571	-3.27904	-1.05331	2.48138	1.51383	0.216416	-6.19696	0.33442	2.59531	-2.40552	-3.7846	-0.738925	1.47524	-0.195573
371.5	-1.96402	0.828611	0.0347777	-3.12959	-1.06841	2.46232	1.63601	0.251289	-6.0837	0.349095	2.61663	-2.35715	-3.74656	-0.786159	1.71473	-0.160985
372	-1.96167	0.827975	-0.0211147	-2.98217	-1.07725	2.44303	1.75549	0.269995	-5.96042	0.366736	2.65216	-2.29793	-3.6906	-0.808369	1.97834	-0.121008
372.5	-1.96213	0.827652	-0.0739971	-2.8363	-1.08061	2.42717	1.8664	0.273083	-5.82572	0.382793	2.69739	-2.22973	-3.61976	-0.807708	2.2476	-0.0756593
373	-1.96399	0.827447	-0.119787	-2.68913	-1.07923	2.41654	1.96168	0.261043	-5.68005	0.391936	2.7474	-2.153	-3.53808	-0.789664	2.50324	-0.0300705
373.5	-1.96492	0.826449	-0.152739	-2.53741	-1.07318	2.41107	2.0352	0.236022	-5.5258	0.388798	2.79625	-2.06779	-3.45003	-0.760942	2.72937	0.00766006
374	-1.9625	0.823289	-0.166283	-2.37883	-1.06198	2.40899	2.08368	0.202897	-5.36547	0.368784	2.83803	-1.97491	-3.36022	-0.727417	2.91581	0.0306542
374.5	-1.95511	0.816419	-0.15559	-2.21207	-1.0455	2.40749	2.10822	0.168531	-5.20007	0.329807	2.86818	-1.87683	-3.2728	-0.693549	3.05816	0.0366203
375	-1.94183	0.803721	-0.119432	-2.0365	-1.0247	2.40391	2.11318	0.139957	-5.03019	0.274136	2.88365	-1.77729	-3.19049	-0.662286	3.15621	0.0285452
375.5	-1.92229	0.782838	-0.0603979	-1.85212	-1.00172	2.3965	2.10303	0.122706	-4.85774	0.208516	2.88259	-1.67991	-3.11372	-0.634591	3.21167	0.0128289
376	-1.89706	0.752681	0.0161767	-1.65884	-0.979087	2.38452	2.08012	0.119815	-4.68579	0.142416	2.86491	-1.58736	-3.04061	-0.60929	3.22649	-0.00404035
376.5	-1.86747	0.714555	0.103641	-1.45588	-0.958813	2.36785	2.04383	0.131501	-4.5169	0.085602	2.83271	-1.50117	-2.96823	-0.583935	3.20174	-0.0187612
377	-1.83534	0.672008	0.194884	-1.24291	-0.942265	2.34663	1.99043	0.155866	-4.35211	0.0458698	2.78941	-1.4216	-2.89419	-0.556466	3.13808	-0.0328787
377.5	-1.80306	0.6296	0.282801	-1.02096	-0.930593	2.32152	1.91509	0.190586	-4.19142	0.0274318	2.7385	-1.34723	-2.81695	-0.526233	3.03708	-0.0517137
378	-1.77325	0.591191	0.361027	-0.791342	-0.92504	2.29424	1.81487	0.234001	-4.03483	0.030445	2.68304	-1.27507	-2.73528	-0.4934	2.90193	-0.0809546
378.5	-1.74786	0.558746	0.424477	-0.554685	-0.926948	2.26726	1.69068	0.284612	-3.88331	0.0514657	2.62555	-1.20133	-2.64851	-0.45802	2.73783	-0.12311
379	-1.72743	0.532307	0.469344	-0.311378	-0.937879	2.2429	1.54826	0.340176	-3.73929	0.08416	2.56777	-1.122	-2.55726	-0.420121	2.55243	-0.175948
379.5	-1.71064	0.510728	0.493502	-0.0620296	-0.959334	2.22251	1.39706	0.397785	-3.60657	0.120651	2.51043	-1.03348	-2.46313	-0.379588	2.35538	-0.233646
380	-1.69451	0.492358	0.498034	0.191853	-0.991279	2.20632	1.24637	0.454744	-3.48985	0.153686	2.453	-0.933719	-2.36749	-0.335086	2.15659	-0.290049
380.5	-1.67531	0.475805	0.488351	0.447058	-1.03109	2.19383	1.10189	0.508881	-3.39441	0.178447	2.39437	-0.823136	-2.27065	-0.284263	1.9653	-0.341807
381	-1.64998	0.460888	0.472346	0.699331	-1.0747	2.18512	0.965064	0.558182	-3.32536	0.193125	2.33445	-0.7044	-2.17212	-0.226007	1.79052	-0.38875
381.5	-1.61728	0.4489	0.456622	0.944932	-1.11867	2.18203	0.834757	0.601094	-3.28587	0.197861	2.27511	-0.581482	-2.07176	-0.161801	1.64176	-0.432037
382	-1.57845	0.441882	0.444462	1.18165	-1.16124	2.18769	0.710182	0.637085	-3.27523	0.192685	2.21984	-0.459094	-1.97078	-0.0944295	1.52873	-0.472428
382.5	-1.53679	0.44149	0.436343	1.40953	-1.20229	2.20466	0.593102	0.666107	-3.28819	0.176659	2.17262	-0.342382	-1.87137	-0.0261521	1.46016	-0.508781
383	-1.4963	0.447935	0.430917	1.63151	-1.24299	2.2337	0.48781	0.687783	-3.31635	0.148841	2.13627	-0.236207	-1.77542	0.0415833	1.44241	-0.536954
383.5	-1.45969	0.459612	0.425364	1.85352	-1.28484	2.27417	0.398906	0.701545	-3.35096	0.109376	2.1109	-0.143819	-1.68415	0.10773	1.47812	-0.551163
384	-1.42729	0.473995	0.415579	2.08381	-1.32833	2.32491	0.327803	0.707499	-3.38522	0.0600281	2.0941	-0.065789	-1.59844	0.171755	1.5657	-0.547872
384.5	-1.39813	0.488996	0.396377	2.33132	-1.37253	2.38399	0.270586	0.707137	-3.41466	0.00445774	2.08328	-0.000445357	-1.51909	0.233782	1.70052	-0.528916
385	-1.37193	0.503298	0.361523	2.60394	-1.41622	2.44814	0.219855	0.70308	-3.43622	-0.0518952	2.07822	0.0544809	-1.4473	0.293951	1.87677	-0.501145
385.5	-1.34946	0.515565	0.304799	2.90745	-1.45846	2.51323	0.169211	0.698173	-3.44837	-0.102627	2.08129	0.100957	-1.38453	0.351326	2.08743	-0.473319
386	-1.33175	0.523521	0.223097	3.24412	-1.4983	2.57564	0.116594	0.694784	-3.45209	-0.141779	2.09528	0.141435	-1.33117	0.403462	2.32314	-0.452313
386.5	-1.31929	0.523528	0.118955	3.61076	-1.53498	2.63336	0.0651549	0.694507	-3.45082	-0.165164	2.1213	0.179401	-1.28608	0.447073	2.57229	-0.440491
387	-1.31161	0.511334	7.30056e-05	3.99817	-1.56824	2.68568	0.0215707	0.698385	-3.44908	-0.171088	2.15797	0.217734	-1.24753	0.479213	2.82275	-0.435626
387.5	-1.3068	0.483634	-0.123051	4.39309	-1.59762	2.73214	-0.00785947	0.707446	-3.45101	-0.160272	2.20229	0.256831	-1.21417	0.498169	3.06332	-0.432813
388	-1.30177	0.43876	-0.239584	4.78121	-1.62232	2.77191	-0.0201309	0.722455	-3.45868	-0.134991	2.25107	0.295613	-1.18502	0.503572	3.28393	-0.42678
388.5	-1.29341	0.376451	-0.339978	5.14944	-1.64236	2.80415	-0.015377	0.742667	-3.4713	-0.0982394	2.30159	0.334294	-1.15899	0.496176	3.47541	-0.413652
389	-1.27962	0.298334	-0.416644	5.48714	-1.65864	2.82882	0.0041855	0.765109	-3.48584	-0.0533713	2.35074	0.375311	-1.13443	0.477824	3.63007	-0.391714
389.5	-1.25983	0.208897	-0.464813	5.78746	-1.67163	2.84691	0.0353676	0.785297	-3.49829	-0.00316072	2.39415	0.421589	-1.10916	0.450751	3.74273	-0.36124
390	-1.23505	0.114832	-0.483577	6.04828	-1.68102	2.85977	0.0766755	0.79841	-3.50463	0.0514337	2.42647	0.474595	-1.08109	0.416611	3.81086	-0.323599
390.5	-1.20674	0.0224745	-0.475832	6.27141	-1.68682	2.86803	0.131025	0.8001	-3.50222	0.110976	2.44212	0.534146	-1.04849	0.376998	3.83393	-0.279764
391	-1.17604	-0.0639604	-0.447052	6.46025	-1.69073	2.87101	0.205145	0.787132	-3.49063	0.175985	2.43596	0.599026	-1.00971	0.334969	3.81242	-0.229352
391.5	-1.14448	-0.14173	-0.404225	6.61779	-1.696	2.86753	0.305427	0.758017	-3.47117	0.245885	2.4046	0.666954	-0.963255	0.295452	3.74698	-0.171512
392	-1.11477	-0.208505	-0.355582	6.74628	-1.70619	2.85741	0.433534	0.713134	-3.44547	0.318668	2.34821	0.734498	-0.908776	0.264017	3.6384	-0.106816
392.5	-1.09062	-0.262519	-0.309869	6.84804	-1.72386	2.8424	0.585447	0.654124	-3.4141	0.390763	2.2711	0.798091	-0.84814	0.245108	3.48854	-0.0383645
393	-1.07587	-0.30277	-0.274185	6.92607	-1.75036	2.82627	0.753416	0.583487	-3.376	0.457488	2.1795	0.855442	-0.7846	0.241056	3.30068	0.0282504
393.5	-1.07318	-0.328688	-0.251849	6.98359	-1.78625	2.81402	0.927884	0.504866	-3.32873	0.514402	2.07847	0.905886	-0.72087	0.251978	3.07892	0.0864106
394	-1.08246	-0.340142	-0.242392	7.02347	-1.83174	2.81062	1.09978	0.422991	-3.26994	0.558906	1.97115	0.949546	-0.65867	0.275761	2.82757	0.13149
394.5	-1.09998	-0.337673	-0.243658	7.04791	-1.88689	2.81962	1.26384	0.342951	-3.19904	0.59098	1.86035	0.986133	-0.59931	0.308075	2.55119	0.163055
395	-1.11919	-0.322255	-0.253772	7.05881	-1.95156	2.84236	1.41984	0.269448	-3.11769	0.613025	1.74906	1.01451	-0.54385	0.342839	2.25529	0.184537
395.5	-1.13302	-0.295285	-0.271315	7.05819	-2.02524	2.87796	1.56975	0.206219	-3.0291	0.629609	1.63985	1.03333	-0.492967	0.37345	1.94768	0.201406
396	-1.13593	-0.259278	-0.294384	7.04872	-2.10687	2.92413	1.71402	0.155461	-2.93672	0.646819	1.53527	1.04163	-0.446658	0.394644	1.63919	0.218538
396.5	-1.12446	-0.217804	-0.3203	7.03387	-2.19394	2.97772	1.85049	0.117691	-2.8428	0.670097	1.43825	1.03924	-0.40423	0.403602	1.34244	0.237262
397	-1.0977	-0.174077	-0.346472	7.01737	-2.28228	3.03465	1.97566	0.0924282	-2.74774	0.701474	1.35042	1.02727	-0.365142	0.399682	1.06982	0.254057
397.5	-1.05763	-0.130097	-0.3711	7.00241	-2.36738	3.09019	2.08681	0.0785824	-2.65051	0.73887	1.27061	1.00879	-0.329354	0.384121	0.831872	0.26232
398	-1.0086	-0.0871722	-0.392947	6.99089	-2.4452	3.13959	2.18348	0.0735593	-2.55005	0.777872	1.19561	0.988482	-0.296519	0.359883	0.635122	0.255959
398.5	-0.956074	-0.0462647	-0.411037	6.98307	-2.51173	3.17817	2.26757	0.0726361	-2.44732	0.813568	1.12173	0.971153	-0.265626	0.330561	0.480915	0.232585
399	-0.905424	-0.00760195	-0.424688	6.97827	-2.56357	3.20151	2.34334	0.0701676	-2.34652	0.841495	1.04597	0.959777	-0.235673	0.29868	0.366693	0.194671
399.5	-0.861359	0.0291509	-0.433044	6.97623	-2.59974	3.20618	2.41586	0.0615629	-2.25405	0.858594	0.966672	0.954637	-0.206405	0.265182	0.288336	0.148313
400	-0.827582	0.0642423	-0.43453	6.97751	-2.62217	3.19018	2.4877	0.044329	-2.17629	0.864249	0.883721	0.953764	-0.178637	0.230821	0.242058	0.100745
400.5	-0.806278	0.0981304	-0.427759	6.98332	-2.63378	3.15274	2.55691	0.0181314	-2.11818	0.860307	0.798981	0.954135	-0.154149	0.197875	0.225603	0.0578087
401	-0.797799	0.132226	-0.413098	6.99546	-2.63623	3.09475	2.61847	-0.0153234	-2.08264	0.849645	0.716546	0.953134	-0.134849	0.170332	0.238624	0.0223784
401.5	-0.801146	0.168409	-0.393187	7.01584	-2.62964	3.01981	2.66749	-0.0527036	-2.06991	0.834475	0.641537	0.949556	-0.121519	0.152701	0.282339	-0.00544997
402	-0.814822	0.20805	-0.372273	7.04525	-2.61423	2.93469	2.70131	-0.0903327	-2.07735	0.815573	0.578397	0.943218	-0.11342	0.148577	0.358449	-0.0269521
402.5	-0.83745	0.252014	-0.354759	7.08271	-2.59146	2.84761	2.71875	-0.125573	-2.10041	0.792447	0.529856	0.933393	-0.108875	0.159671	0.467775	-0.0432728
403	-0.868085	0.300951	-0.344472	7.12546	-2.5635	2.76546	2.71892	-0.157108	-2.13353	0.76399	0.496112	0.917899	-0.105896	0.185415	0.609418	-0.0546872
403.5	-0.906391	0.354699	-0.345539	7.16831	-2.53223	2.69218	2.70156	-0.184163	-2.17068	0.729516	0.47426	0.893874	-0.102787	0.223429	0.780609	-0.0617796
404	-0.952684	0.411243	-0.362576	7.20355	-2.49962	2.6291	2.6664	-0.205742	-2.20598	0.690016	0.45866	0.859285	-0.0986098	0.270955	0.977047	-0.0673695
404.5	-1.00752	0.466728	-0.398536	7.22383	-2.46783	2.57605	2.61054	-0.221091	-2.23459	0.648419	0.442636	0.813919	-0.0929889	0.326081	1.19346	-0.0759887
405	-1.07081	0.516979	-0.452867	7.22578	-2.43804	2.53203	2.52864	-0.231011	-2.25305	0.607967	0.420884	0.759603	-0.0856366	0.387938	1.42386	-0.0916548
405.5	-1.14144	0.559196	-0.522286	7.21039	-2.40955	2.49542	2.41722	-0.237909	-2.2591	0.570323	0.390717	0.700121	-0.0762855	0.456067	1.66077	-0.11693
406	-1.21784	0.592366	-0.602262	7.1798	-2.38041	2.46387	2.27872	-0.243914	-2.25133	0.535516	0.352296	0.64089	-0.0647764	0.529219	1.89446	-0.152424
406.5	-1.298	0.616317	-0.687419	7.13478	-2.34933	2.43436	2.12281	-0.24906	-2.22934	0.503132	0.309114	0.587772	-0.0510214	0.604414	2.1142	-0.195189
407	-1.37817	0.630745	-0.771828	7.07488	-2.31705	2.40411	1.96431	-0.251342	-2.19432	0.473009	0.266991	0.545877	-0.0351066	0.677206	2.31101	-0.237957
407.5	-1.45244	0.635501	-0.850167	6.99934	-2.28621	2.37146	1.81792	-0.248202	-2.14926	0.445168	0.231098	0.519289	-0.0176279	0.742812	2.47879	-0.27105
408	-1.51485	0.631402	-0.919632	6.90652	-2.26037	2.33582	1.69311	-0.238002	-2.0984	0.419674	0.204042	0.510704	6.22888e-05	0.797224	2.6141	-0.285647
408.5	-1.56236	0.620053	-0.981161	6.7937	-2.24272	2.29706	1.59216	-0.220521	-2.04613	0.396893	0.185824	0.520792	0.0163105	0.837912	2.71625	-0.276123
409	-1.59621	0.603127	-1.03819	6.6596	-2.23443	2.25533	1.51077	-0.196351	-1.99583	0.377933	0.17416	0.548371	0.0302522	0.864205	2.78711	-0.240905
409.5	-1.62094	0.582395	-1.09386	6.50777	-2.23349	2.21176	1.44108	-0.166096	-1.94885	0.364304	0.165784	0.59105	0.0423836	0.877415	2.82932	-0.182266
410	-1.64191	0.560389	-1.14919	6.34674	-2.23563	2.16895	1.37676	-0.130156	-1.90417	0.356847	0.158671	0.645507	0.053785	0.880291	2.84392	-0.10508
410.5	-1.6629	0.540669	-1.20295	6.18674	-2.23717	2.13081	1.31686	-0.088987	-1.85883	0.35537	0.152432	0.707395	0.064656	0.875785	2.82995	-0.0146896
411	-1.68497	0.527275	-1.2527	6.03595	-2.23665	2.1019	1.2662	-0.0432505	-1.80916	0.359159	0.146283	0.771258	0.0736347	0.866301	2.78566	0.0844831
411.5	-1.7069	0.524006	-1.29671	5.89839	-2.23391	2.08653	1.23196	0.00601648	-1.75184	0.367311	0.137321	0.831395	0.0786016	0.853823	2.70963	0.188103
412	-1.72639	0.533682	-1.33641	5.77353	-2.22832	2.08785	1.21848	0.0570894	-1.68434	0.378435	0.120985	0.883795	0.0785434	0.840131	2.60146	0.290245
412.5	-1.74088	0.557298	-1.3769	5.65793	-2.21889	2.10702	1.22323	0.107758	-1.60501	0.389787	0.0934131	0.927269	0.0749606	0.826498	2.46176	0.383007
413	-1.74813	0.593713	-1.42365	5.54902	-2.20492	2.14301	1.23637	0.156089	-1.51338	0.396574	0.0539352	0.963104	0.0711559	0.812941	2.29144	0.457326
413.5	-1.7466	0.639804	-1.47851	5.44855	-2.18556	2.19296	1.24379	0.200993	-1.4111	0.392803	0.00620221	0.994626	0.0700665	0.797471	2.09167	0.505178
414	-1.73489	0.691063	-1.53916	5.36219	-2.15906	2.25254	1.23289	0.242028	-1.30262	0.373713	-0.0424801	1.02637	0.0728016	0.775929	1.86532	0.523309
414.5	-1.7109	0.742813	-1.60126	5.29601	-2.1229	2.31591	1.19757	0.278782	-1.19454	0.337672	-0.0840345	1.06206	0.0787188	0.742717	1.61796	0.515516
415	-1.67148	0.790806	-1.66086	5.25403	-2.07442	2.37595	1.13829	0.311094	-1.09415	0.285994	-0.113392	1.10307	0.0864624	0.692296	1.35726	0.490885
415.5	-1.61272	0.830855	-1.71538	5.23776	-2.01174	2.42558	1.05846	0.339985	-1.00836	0.221671	-0.129241	1.14886	0.0950484	0.621515	1.09237	0.459578
416	-1.53093	0.85886	-1.76267	5.24563	-1.93423	2.45914	0.961479	0.367602	-0.942685	0.148058	-0.131629	1.19801	0.104359	0.531672	0.834196	0.42889
416.5	-1.42415	0.87184	-1.7999	5.27279	-1.84212	2.47326	0.850051	0.395855	-0.899391	0.0677211	-0.12076	1.2483	0.114684	0.428103	0.594647	0.40083
417	-1.29363	0.869307	-1.82391	5.31235	-1.73659	2.46737	0.726822	0.424934	-0.876245	-0.0174962	-0.0976337	1.29713	0.125528	0.317311	0.384065	0.371997
417.5	-1.14404	0.853918	-1.83236	5.35701	-1.62045	2.44379	0.595669	0.45297	-0.867715	-0.105075	-0.0642853	1.34269	0.134913	0.204015	0.208672	0.336045
418	-0.982318	0.830507	-1.82404	5.39957	-1.49807	2.40688	0.462872	0.476929	-0.867631	-0.190658	-0.0235941	1.38421	0.139935	0.0904411	0.0697009	0.287912
418.5	-0.815973	0.804235	-1.79837	5.43272	-1.37451	2.36133	0.337087	0.49348	-0.871014	-0.268357	0.0211428	1.42094	0.13784	-0.0218709	-0.0358845	0.227437
419	-0.651794	0.778994	-1.75571	5.44909	-1.25523	2.31103	0.227958	0.499549	-0.874615	-0.332458	0.0668688	1.45125	0.126955	-0.130134	-0.113347	0.159901
419.5	-0.495464	0.756427	-1.6983	5.44175	-1.14596	2.25888	0.143444	0.493157	-0.876778	-0.378766	0.111032	1.47318	0.107586	-0.230221	-0.167722	0.0935452
420	-0.351298	0.735999	-1.62996	5.40545	-1.05174	2.20736	0.086418	0.473991	-0.877016	-0.404204	0.151694	1.48541	0.0826013	-0.317611	-0.202816	0.036107
420.5	-0.221512	0.715799	-1.55541	5.33787	-0.975487	2.15911	0.0526148	0.443001	-0.875684	-0.40633	0.187435	1.48757	0.0568698	-0.38833	-0.221586	-0.00786676
421	-0.106091	0.693196	-1.48025	5.23981	-0.917037	2.11692	0.0317543	0.401237	-0.873843	-0.384288	0.217076	1.47993	0.0354678	-0.439848	-0.225833	-0.0384377
421.5	-0.00412828	0.665598	-1.41056	5.11526	-0.873491	2.08324	0.0118914	0.349154	-0.873079	-0.339395	0.240003	1.46359	0.0215095	-0.471672	-0.215107	-0.0598083
422	0.0848989	0.631865	-1.35163	4.9714	-0.840478	2.05981	-0.0153519	0.287569	-0.875379	-0.274466	0.256469	1.44063	0.014921	-0.485325	-0.186734	-0.0768456
422.5	0.16174	0.593341	-1.30698	4.81711	-0.813471	2.0474	-0.0526041	0.218791	-0.882876	-0.193191	0.267074	1.41323	0.013008	-0.483834	-0.137341	-0.0902301
423	0.228848	0.553164	-1.2782	4.66075	-0.788576	2.04595	-0.097872	0.146144	-0.897043	-0.0999302	0.272605	1.38234	0.0123618	-0.470948	-0.0643535	-0.0948922
423.5	0.290336	0.514628	-1.26524	4.5096	-0.762983	2.05522	-0.145988	0.0732958	-0.918068	0.000385138	0.274467	1.34741	0.010712	-0.449808	0.0333789	-0.0836446
424	0.350134	0.480173	-1.26733	4.3705	-0.735347	2.07483	-0.190805	0.00446434	-0.945289	0.10231	0.274344	1.30794	0.00752934	-0.421345	0.155771	-0.0525708
424.5	0.410269	0.451178	-1.28397	4.24959	-0.706138	2.10316	-0.229089	-0.0562631	-0.978184	0.20052	0.273609	1.26515	0.0032958	-0.384215	0.302096	-0.00380497
425	0.47078	0.427714	-1.31458	4.15098	-0.677219	2.13692	-0.262436	-0.106594	-1.01679	0.29108	0.273976	1.22237	-0.00160582	-0.336942	0.470523	0.0553153
425.5	0.530742	0.408405	-1.35686	4.0758	-0.650054	2.1722	-0.294861	-0.146374	-1.06139	0.372443	0.278299	1.18407	-0.00732886	-0.280423	0.65642	0.115077
426	0.588927	0.391285	-1.40598	4.02258	-0.624474	2.20547	-0.329148	-0.176112	-1.11228	0.444888	0.289744	1.15443	-0.0140654	-0.218726	0.851616	0.167055
426.5	0.643779	0.374969	-1.45496	3.98818	-0.599701	2.23411	-0.364489	-0.195342	-1.16993	0.508271	0.310273	1.13612	-0.0214938	-0.157817	1.04559	0.207573
427	0.693877	0.358894	-1.49577	3.96791	-0.575644	2.25693	-0.395885	-0.202309	-1.23524	0.560191	0.340326	1.12958	-0.0292916	-0.103312	1.22731	0.2386
427.5	0.739222	0.343311	-1.52016	3.95519	-0.552709	2.2743	-0.416231	-0.195151	-1.30943	0.596252	0.379651	1.13273	-0.0380646	-0.0590386	1.3866	0.26536
428	0.782035	0.329748	-1.52121	3.94185	-0.531403	2.28776	-0.419981	-0.173436	-1.39243	0.611942	0.428349	1.14188	-0.0492744	-0.0271502	1.51532	0.292477
428.5	0.825787	0.320629	-1.49535	3.91927	-0.512193	2.2987	-0.405762	-0.138548	-1.48079	0.604828	0.48762	1.15364	-0.0646032	-0.00861847	1.60787	0.321046
429	0.873042	0.317835	-1.44236	3.87943	-0.494729	2.30745	-0.376625	-0.0929665	-1.56749	0.57543	0.559296	1.16641	-0.0853347	-0.00301084	1.66069	0.348501
429.5	0.924189	0.321877	-1.36381	3.81543	-0.477196	2.31377	-0.337193	-0.0398932	-1.64422	0.526252	0.643692	1.18042	-0.111624	-0.00827895	1.6714	0.370988
430	0.977994	0.332571	-1.26212	3.72266	-0.457443	2.3175	-0.289182	0.0164301	-1.70382	0.460882	0.737638	1.19714	-0.142594	-0.0215073	1.63877	0.386592
430.5	1.03282	0.350063	-1.14027	3.60004	-0.435371	2.31863	-0.229194	0.0706825	-1.74179	0.384693	0.834815	1.21881	-0.177428	-0.0395591	1.5637	0.397567
431	1.08754	0.374795	-1.00164	3.45024	-0.414103	2.31787	-0.150053	0.117201	-1.75645	0.305391	0.927993	1.2481	-0.215901	-0.0585602	1.45016	0.409764
431.5	1.14178	0.406607	-0.85051	3.27902	-0.398472	2.31705	-0.044411	0.151047	-1.74842	0.230802	1.01093	1.28771	-0.257632	-0.0737272	1.30424	0.429948
432	1.19536	0.443855	-0.692847	3.09433	-0.392363	2.31881	0.0913313	0.16867	-1.71962	0.165595	1.07836	1.33998	-0.300829	-0.0806223	1.1316	0.463135
432.5	1.24798	0.483433	-0.536215	2.9058	-0.39724	2.32643	0.255275	0.168303	-1.67208	0.110782	1.12486	1.40642	-0.341934	-0.076595	0.935836	0.51047
433	1.30002	0.522164	-0.388299	2.72391	-0.412102	2.34416	0.440286	0.15063	-1.60727	0.065619	1.14508	1.4877	-0.376801	-0.0615276	0.718383	0.568272
433.5	1.35296	0.558169	-0.255141	2.55849	-0.434232	2.3767	0.635119	0.119281	-1.52622	0.0291076	1.13526	1.58369	-0.402513	-0.038027	0.479137	0.630126
434	1.4086	0.590577	-0.140361	2.41744	-0.460546	2.4269	0.827597	0.0801134	-1.42964	0.000780582	1.09474	1.69313	-0.418492	-0.0110978	0.217846	0.691189
434.5	1.4678	0.618163	-0.0452707	2.30644	-0.488922	2.49399	1.00915	0.0390391	-1.31774	-0.0187003	1.02607	1.81306	-0.426409	0.0127299	-0.0640394	0.750558
435	1.53016	0.639164	0.0305281	2.2291	-0.51898	2.57362	1.17685	6.85564e-05	-1.19025	-0.02781	0.933652	1.93823	-0.428949	0.026601	-0.361837	0.810156
435.5	1.59462	0.653006	0.0882501	2.18664	-0.551916	2.65884	1.3317	-0.0342426	-1.04722	-0.0251324	0.822717	2.06176	-0.428235	0.0248254	-0.666301	0.872061
436	1.66048	0.661743	0.129475	2.17649	-0.588815	2.74161	1.47553	-0.0609596	-0.890413	-0.0100163	0.69945	2.17707	-0.425233	0.00453968	-0.963951	0.935578
436.5	1.72741	0.669196	0.156384	2.19144	-0.628477	2.81487	1.6089	-0.0763356	-0.724019	0.0173555	0.570521	2.2797	-0.42026	-0.03356	-1.24057	0.995074
437	1.79432	0.678944	0.171316	2.22185	-0.667154	2.87407	1.73085	-0.0770325	-0.554376	0.0560672	0.441974	2.3676	-0.413848	-0.0859764	-1.48473	1.04041
437.5	1.85887	0.693385	0.175369	2.25823	-0.700403	2.91701	1.84103	-0.0619344	-0.388704	0.10455	0.318848	2.44047	-0.407399	-0.147604	-1.68799	1.0603
438	1.91854	0.713821	0.168456	2.29133	-0.724418	2.94376	1.94174	-0.0335559	-0.233542	0.160644	0.20482	2.4988	-0.403063	-0.212623	-1.84349	1.04676
438.5	1.97135	0.74035	0.151626	2.31191	-0.736087	2.95691	2.03779	0.00249385	-0.0934748	0.221181	0.101579	2.54245	-0.403048	-0.275128	-1.94619	0.998461
439	2.01536	0.77137	0.128935	2.31187	-0.733783	2.96036	2.13487	0.0398726	0.0298959	0.281319	0.00915681	2.56986	-0.409272	-0.329361	-1.99441	0.921159
439.5	2.04844	0.803858	0.106981	2.28579	-0.718875	2.95691	2.23801	0.0739479	0.137951	0.335194	-0.0734686	2.57877	-0.423351	-0.369907	-1.9904	0.825347
440	2.06845	0.834896	0.092819	2.23161	-0.695077	2.94717	2.34976	0.103051	0.233266	0.377964	-0.148264	2.56746	-0.445985	-0.392216	-1.93907	0.722506
440.5	2.07339	0.862868	0.0912609	2.15096	-0.66574	2.93069	2.46818	0.128027	0.317662	0.407164	-0.217534	2.53513	-0.475863	-0.393003	-1.84632	0.621502
441	2.0613	0.887349	0.102759	2.04876	-0.632767	2.90794	2.58635	0.15108	0.391669	0.422499	-0.283165	2.48232	-0.509596	-0.370691	-1.71788	0.526198
441.5	2.03089	0.908599	0.123768	1.93214	-0.597682	2.88156	2.69447	0.175226	0.455012	0.425192	-0.346496	2.41235	-0.542864	-0.326224	-1.55871	0.435741
442	1.98259	0.927073	0.150074	1.80958	-0.5617	2.85596	2.78363	0.20382	0.507336	0.417275	-0.408356	2.3317	-0.571591	-0.263391	-1.37273	0.347433
442.5	1.91904	0.942506	0.179952	1.69006	-0.524727	2.83555	2.84867	0.239503	0.54875	0.400493	-0.469031	2.24769	-0.592862	-0.187959	-1.16269	0.260282
443	1.84479	0.952929	0.213621	1.58099	-0.485782	2.823	2.8894	0.283153	0.580337	0.375521	-0.528023	2.16558	-0.605431	-0.106278	-0.930145	0.17753
443.5	1.76569	0.954781	0.250277	1.4865	-0.444541	2.81864	2.91067	0.333504	0.604833	0.342066	-0.584086	2.08779	-0.609584	-0.0242063	-0.676291	0.106102
444	1.68779	0.944325	0.286063	1.408	-0.401758	2.82106	2.9201	0.387848	0.626347	0.299541	-0.636282	2.01527	-0.6071	0.0535118	-0.403546	0.0524606
444.5	1.61625	0.919382	0.313825	1.34564	-0.358367	2.82821	2.92368	0.443232	0.648813	0.247927	-0.685071	1.94957	-0.601463	0.123139	-0.116913	0.0184781
445	1.55465	0.880446	0.324447	1.29902	-0.314738	2.83841	2.92315	0.496754	0.674732	0.188368	-0.731945	1.89376	-0.597386	0.181486	0.175836	0.000457189
445.5	1.50447	0.830785	0.309249	1.26727	-0.270548	2.85051	2.91725	0.545524	0.704684	0.123361	-0.778258	1.85132	-0.599669	0.225908	0.465301	-0.00904747
446	1.46444	0.775161	0.262502	1.24899	-0.224927	2.8631	2.90375	0.587584	0.737058	0.0569721	-0.824857	1.82424	-0.612467	0.254328	0.742472	-0.0177832
446.5	1.4316	0.717543	0.183279	1.24204	-0.176923	2.87367	2.88033	0.622829	0.768353	-0.00499376	-0.872542	1.81253	-0.639224	0.264632	0.999888	-0.0304753
447	1.40317	0.65985	0.0761556	1.24303	-0.125677	2.87877	2.84465	0.652871	0.794058	-0.0556566	-0.922175	1.8148	-0.68202	0.254664	1.23127	-0.0475084
447.5	1.37765	0.60285	-0.0493867	1.24688	-0.0702309	2.87466	2.79391	0.680643	0.809497	-0.0884479	-0.973787	1.82894	-0.739973	0.22351	1.4311	-0.0660457
448	1.35468	0.547617	-0.181096	1.24809	-0.0101385	2.85811	2.72448	0.709887	0.810908	-0.0985164	-1.02543	1.85247	-0.808768	0.172766	1.59492	-0.0830719
448.5	1.33484	0.495759	-0.307684	1.24247	0.0538724	2.82677	2.63209	0.743834	0.796666	-0.0838752	-1.0734	1.88322	-0.882265	0.106912	1.72001	-0.098504
449	1.31966	0.44906	-0.422145	1.22804	0.121005	2.77972	2.51182	0.783698	0.767761	-0.0454703	-1.11422	1.9196	-0.954464	0.0329243	1.80564	-0.115731
449.5	1.31135	0.409648	-0.521744	1.20472	0.191817	2.71844	2.35924	0.827767	0.727561	0.0139829	-1.14645	1.96048	-1.02035	-0.040883	1.85251	-0.139325
450	1.31238	0.380012	-0.605402	1.1729	0.267448	2.64705	2.17387	0.871413	0.68123	0.0908587	-1.17089	2.00477	-1.07617	-0.106818	1.86206	-0.171869
450.5	1.32519	0.36191	-0.671978	1.1324	0.347676	2.57127	1.96178	0.908632	0.634297	0.181238	-1.18918	2.05066	-1.11999	-0.159	1.83621	-0.21158
451	1.35198	0.355222	-0.720368	1.08275	0.430551	2.49671	1.73518	0.934015	0.591172	0.282195	-1.20239	2.09505	-1.15214	-0.19271	1.77745	-0.251938
451.5	1.3942	0.358057	-0.750225	1.02407	0.513895	2.42747	1.5087	0.943452	0.555008	0.391827	-1.2118	2.134	-1.17501	-0.204073	1.68853	-0.283713
452	1.45163	0.367709	-0.76315	0.957604	0.596781	2.36613	1.29379	0.934523	0.528109	0.507444	-1.22053	2.1643	-1.19174	-0.191491	1.57218	-0.298402
452.5	1.52211	0.381719	-0.763337	0.885854	0.67974	2.31512	1.09499	0.907306	0.511657	0.625035	-1.23285	2.18561	-1.20388	-0.156882	1.43091	-0.291962
453	1.60248	0.398712	-0.755704	0.811932	0.763781	2.27734	0.910494	0.864207	0.505363	0.740602	-1.25182	2.20156	-1.20995	-0.104936	1.26687	-0.267363
453.5	1.6892	0.418436	-0.743534	0.738335	0.849121	2.25539	0.734989	0.808905	0.507977	0.850813	-1.27835	2.21852	-1.20611	-0.0411553	1.08239	-0.233715
454	1.77811	0.440745	-0.728598	0.666157	0.934329	2.25042	0.563215	0.745806	0.518608	0.952502	-1.31237	2.24273	-1.18827	0.0293969	0.8815	-0.202006
454.5	1.86485	0.464036	-0.712369	0.59531	1.01637	2.2616	0.393103	0.679781	0.537975	1.04267	-1.35423	2.27784	-1.15373	0.102175	0.670297	-0.180721
455	1.94666	0.484645	-0.696644	0.525375	1.09176	2.28636	0.226769	0.615641	0.568606	1.11943	-1.40502	2.32409	-1.10268	0.173426	0.455664	-0.174047
455.5	2.02377	0.498105	-0.683932	0.45649	1.15796	2.32108	0.0683456	0.557665	0.613758	1.18264	-1.46545	2.37924	-1.03881	0.241091	0.244276	-0.182695
456	2.09851	0.500699	-0.677073	0.390093	1.21374	2.36165	-0.0798239	0.50883	0.675505	1.23315	-1.53412	2.4404	-0.967987	0.304782	0.0429475	-0.205921
456.5	2.17296	0.490411	-0.678	0.329179	1.25928	2.4045	-0.219467	0.469704	0.753299	1.27173	-1.60715	2.50557	-0.89637	0.364441	-0.141331	-0.243441
457	2.24642	0.467941	-0.687137	0.277166	1.29602	2.44779	-0.354731	0.438373	0.844339	1.29909	-1.67972	2.574	-0.829484	0.419682	-0.302085	-0.296501
457.5	2.31479	0.43679	-0.703909	0.23607	1.32623	2.49102	-0.48794	0.41145	0.944861	1.31651	-1.7478	2.64577	-0.772136	0.470383	-0.433369	-0.367145
458	2.37197	0.401702	-0.7271	0.205756	1.35248	2.53299	-0.61676	0.384632	1.05026	1.32601	-1.80889	2.72095	-0.72854	0.516762	-0.529359	-0.455367
458.5	2.41204	0.367135	-0.754345	0.184235	1.37745	2.57077	-0.733909	0.352958	1.15441	1.33035	-1.86184	2.79842	-0.702411	0.558861	-0.585174	-0.556517
459	2.4308	0.336565	-0.781745	0.168182	1.40307	2.60071	-0.828293	0.312348	1.25033	1.33314	-1.90623	2.87537	-0.696153	0.596596	-0.598831	-0.661716
459.5	2.42655	0.312157	-0.804555	0.153656	1.42994	2.61983	-0.888405	0.261749	1.33229	1.33771	-1.94251	2.94821	-0.709334	0.63035	-0.572215	-0.760963
460	2.40037	0.294737	-0.818568	0.137112	1.45814	2.62663	-0.907701	0.203755	1.39707	1.34521	-1.97209	3.01403	-0.737927	0.661651	-0.510236	-0.846951
460.5	2.35609	0.284111	-0.821587	0.116397	1.48843	2.62127	-0.888442	0.143401	1.4437	1.35453	-1.99651	3.07138	-0.775045	0.693395	-0.419487	-0.918052
461	2.29919	0.279722	-0.814383	0.0915296	1.52184	2.60551	-0.841199	0.0860202	1.47327	1.36391	-2.0168	3.12053	-0.812602	0.729061	-0.306955	-0.978918
461.5	2.23524	0.281323	-0.799356	0.0654039	1.55841	2.58214	-0.779514	0.0353809	1.48861	1.37204	-2.03351	3.16337	-0.842859	0.771321	-0.178349	-1.03786
462	2.16921	0.289087	-0.777376	0.0436445	1.59659	2.55413	-0.713433	-0.00659805	1.49203	1.37837	-2.04657	3.20273	-0.859806	0.820945	-0.0363001	-1.10253
462.5	2.10524	0.303246	-0.747239	0.0323493	1.63321	2.52383	-0.647552	-0.0391226	1.48325	1.3832	-2.0557	3.24067	-0.860613	0.876796	0.120344	-1.17601
463	2.04649	0.323779	-0.709385	0.0346439	1.66407	2.49185	-0.583589	-0.0622906	1.46117	1.38719	-2.06134	3.27719	-0.8461	0.936976	0.294998	-1.25496
463.5	1.99569	0.350526	-0.668691	0.0488477	1.68554	2.45689	-0.52333	-0.0768401	1.42751	1.39042	-2.06513	3.31046	-0.81988	0.999803	0.49045	-1.33117
464	1.95559	0.383353	-0.63261	0.0691611	1.69596	2.41703	-0.470308	-0.0831292	1.38754	1.39258	-2.06965	3.33799	-0.787237	1.06378	0.706605	-1.39542
464.5	1.92779	0.421784	-0.607909	0.0875079	1.69531	2.37132	-0.430343	-0.0805645	1.34755	1.3935	-2.07754	3.35794	-0.754528	1.12712	0.939663	-1.4411
465	1.91163	0.464857	-0.599526	0.0958967	1.68453	2.32064	-0.410144	-0.0682804	1.3124	1.39343	-2.08994	3.37078	-0.72891	1.18745	1.18146	-1.46609
465.5	1.90445	0.511756	-0.610556	0.0890703	1.66537	2.26727	-0.413565	-0.0461238	1.28485	1.39273	-2.10546	3.37941	-0.717282	1.2419	1.41805	-1.47271
466	1.90255	0.562401	-0.641807	0.0662135	1.64057	2.21397	-0.437486	-0.0148476	1.26563	1.39211	-2.12105	3.38773	-0.724516	1.28773	1.62973	-1.46564
466.5	1.90221	0.617298	-0.691165	0.0310154	1.61356	2.16342	-0.470438	0.0246444	1.25348	1.39321	-2.13405	3.39868	-0.752327	1.32293	1.79473	-1.44894
467	1.90103	0.676743	-0.753103	-0.00930174	1.58781	2.11833	-0.496103	0.0718914	1.24478	1.39892	-2.14381	3.4125	-0.798863	1.34637	1.89441	-1.42408
467.5	1.89826	0.739924	-0.81871	-0.0452787	1.56664	2.08097	-0.500535	0.126648	1.2343	1.41292	-2.15179	3.42625	-0.859092	1.35785	1.91655	-1.39053
468	1.89427	0.805032	-0.877421	-0.0670234	1.55338	2.05211	-0.477888	0.188718	1.21759	1.43859	-2.15997	3.43522	-0.926477	1.35816	1.85653	-1.34803
468.5	1.8899	0.870248	-0.920157	-0.0666933	1.55084	2.0304	-0.431262	0.258178	1.19331	1.47701	-2.16849	3.43567	-0.994824	1.34894	1.71708	-1.29875
469	1.88595	0.934069	-0.941657	-0.0404936	1.56055	2.01286	-0.369884	0.335315	1.16287	1.52497	-2.17522	3.42671	-1.05921	1.33215	1.50674	-1.248
469.5	1.88296	0.99494	-0.941272	0.0111152	1.58217	1.99535	-0.304279	0.41978	1.12863	1.57489	-2.17777	3.41061	-1.11596	1.30988	1.23833	-1.20349
470	1.88093	1.05118	-0.923105	0.0844828	1.61346	1.97301	-0.24113	0.50953	1.09367	1.61758	-2.17602	3.39189	-1.1618	1.28438	0.928101	-1.17323
470.5	1.8787	1.10092	-0.895454	0.17338	1.6508	1.94167	-0.180529	0.600935	1.06206	1.64592	-2.17247	3.37539	-1.19364	1.25793	0.593681	-1.16263
471	1.87422	1.14197	-0.86898	0.269179	1.68997	1.8995	-0.117044	0.690261	1.03733	1.65695	-2.17044	3.3637	-1.20961	1.23339	0.249706	-1.17231
471.5	1.86499	1.17232	-0.854438	0.362213	1.7268	1.8468	-0.0439926	0.77517	1.0211	1.65214	-2.17222	3.35586	-1.21004	1.21444	-0.0956229	-1.19874
472	1.84826	1.19086	-0.861452	0.444041	1.75741	1.78498	0.0418103	0.855204	1.014	1.63636	-2.17907	3.34822	-1.19731	1.20411	-0.440364	-1.23751
472.5	1.82179	1.1977	-0.897468	0.50903	1.77874	1.71609	0.138057	0.93121	1.01708	1.61542	-2.19238	3.33644	-1.17525	1.20243	-0.78672	-1.28663
473	1.78526	1.19439	-0.965342	0.554323	1.78943	1.64251	0.237918	1.00411	1.03163	1.5938	-2.2138	3.31739	-1.14849	1.20606	-1.13885	-1.34789
473.5	1.74078	1.18342	-1.06102	0.578656	1.79036	1.56672	0.332601	1.07416	1.05834	1.57463	-2.24453	3.2908	-1.12154	1.21014	-1.50038	-1.42506
474	1.69274	1.16686	-1.17428	0.582281	1.78362	1.49121	0.414854	1.14184	1.09734	1.56096	-2.28436	3.25954	-1.09699	1.20995	-1.87201	-1.51969
474.5	1.64706	1.14526	-1.29281	0.568362	1.77067	1.41824	0.482043	1.20913	1.14924	1.55629	-2.33063	3.22772	-1.07418	1.20167	-2.25053	-1.62777
475	1.60985	1.11746	-1.40614	0.543458	1.75136	1.34962	0.536741	1.27888	1.21631	1.56388	-2.37846	3.19818	-1.04968	1.18327	-2.62815	-1.74016
475.5	1.58641	1.08127	-1.50694	0.516267	1.72401	1.28676	0.58443	1.35277	1.3019	1.58496	-2.42227	3.17147	-1.01902	1.15524	-2.99154	-1.84633
476	1.58063	1.03502	-1.59045	0.495347	1.68605	1.23102	0.630552	1.4298	1.40821	1.61681	-2.45705	3.14622	-0.978305	1.1202	-3.32298	-1.93884
476.5	1.59421	0.979251	-1.6538	0.486179	1.63592	1.18412	0.678579	1.5066	1.53451	1.65227	-2.47853	3.1211	-0.925575	1.08145	-3.60516	-2.01584
477	1.62606	0.917442	-1.69612	0.489203	1.57508	1.14843	0.729421	1.57873	1.67681	1.68126	-2.48289	3.09692	-0.861507	1.04086	-3.82556	-2.08124
477.5	1.67266	0.855217	-1.71874	0.501064	1.50757	1.12648	0.783006	1.64158	1.82844	1.69361	-2.46684	3.07617	-0.788249	0.99748	-3.97735	-2.14279
478	1.7292	0.798328	-1.72482	0.517999	1.43793	1.11946	0.841131	1.69079	1.98144	1.68196	-2.42885	3.06079	-0.707591	0.948482	-4.05789	-2.20874
478.5	1.79068	0.750847	-1.71886	0.537662	1.37018	1.12636	0.908815	1.7222	2.12884	1.64347	-2.37057	3.05096	-0.621129	0.891457	-4.06714	-2.28398
479	1.85297	0.714284	-1.70633	0.558414	1.30697	1.14463	0.993299	1.73182	2.2662	1.57937	-2.29621	3.04531	-0.531729	0.825801	-4.00715	-2.3674
479.5	1.91362	0.687303	-1.69256	0.578201	1.24864	1.17103	1.10134	1.71636	2.39103	1.49348	-2.21079	3.04173	-0.443073	0.752487	-3.88198	-2.45272
480	1.97193	0.666325	-1.68041	0.59412	1.19408	1.20153	1.23565	1.6744	2.50144	1.39125	-2.11926	3.0377	-0.357536	0.673492	-3.69701	-2.53225
480.5	2.0282	0.646724	-1.66908	0.602542	1.14333	1.23143	1.39291	1.60718	2.5959	1.27947	-2.02636	3.03064	-0.275287	0.591418	-3.4586	-2.60053
481	2.08281	0.623892	-1.65508	0.599778	1.09929	1.25698	1.5648	1.5182	2.67344	1.16585	-1.9362	3.01896	-0.195224	0.509288	-3.17398	-2.65483
481.5	2.13623	0.594466	-1.63411	0.582887	1.0666	1.27692	1.74148	1.41255	2.73386	1.05867	-1.85174	3.00308	-0.115904	0.43075	-2.85049	-2.69377
482	2.18921	0.557449	-1.60207	0.550721	1.04958	1.29278	1.91484	1.29681	2.77799	0.966387	-1.77464	2.98455	-0.0356146	0.360157	-2.49522	-2.71645
482.5	2.24188	0.513865	-1.55523	0.50513	1.0508	1.30791	2.07941	1.17833	2.80767	0.896666	-1.7058	2.9637	0.0472609	0.301625	-2.11545	-2.72222
483	2.29277	0.465265	-1.49084	0.450624	1.07051	1.32594	2.23161	1.06332	2.82507	0.85497	-1.64627	2.93833	0.133103	0.258191	-1.71866	-2.71028
483.5	2.3396	0.412871	-1.40826	0.392712	1.10651	1.34935	2.36938	0.955469	2.83225	0.843409	-1.59769	2.90525	0.220305	0.231785	-1.31286	-2.67997
484	2.38048	0.35768	-1.30924	0.336603	1.15476	1.37865	2.49192	0.85634	2.83093	0.860587	-1.56139	2.86287	0.305772	0.223099	-0.90709	-2.63276
484.5	2.41391	0.300824	-1.19728	0.285957	1.21035	1.4122	2.59809	0.766534	2.82265	0.902675	-1.53688	2.81186	0.386069	0.231544	-0.511203	-2.57357
485	2.43802	0.24399	-1.07675	0.242343	1.26803	1.44664	2.6851	0.686384	2.80998	0.964908	-1.52152	2.75394	0.45816	0.255071	-0.134812	-2.50931
485.5	2.45047	0.189654	-0.952226	0.206532	1.32215	1.47783	2.74848	0.616684	2.79687	1.04255	-1.51104	2.6909	0.519266	0.289011	0.213354	-2.44663
486	2.44915	0.140503	-0.827801	0.179419	1.36676	1.50188	2.78335	0.559647	2.78746	1.13134	-1.50024	2.62461	0.56651	0.325224	0.526107	-2.39049
486.5	2.43309	0.098316	-0.706982	0.160648	1.39606	1.51552	2.78639	0.518396	2.78483	1.22779	-1.4841	2.55695	0.597461	0.35311	0.798908	-2.34292
487	2.40287	0.0636943	-0.592681	0.146849	1.40547	1.51636	2.7572	0.494888	2.79075	1.32913	-1.4589	2.48938	0.611115	0.36265	1.03038	-2.30241
487.5	2.36108	0.0367247	-0.486898	0.13166	1.39319	1.50354	2.69776	0.488593	2.80545	1.43287	-1.42325	2.42264	0.608319	0.347826	1.22084	-2.26503
488	2.31217	0.0175151	-0.390771	0.107221	1.36117	1.47786	2.61065	0.496733	2.82752	1.53623	-1.37867	2.35716	0.591852	0.307494	1.37018	-2.22713
488.5	2.26165	0.00640591	-0.30514	0.0658305	1.31434	1.44105	2.49778	0.514965	2.85473	1.63551	-1.3291	2.29361	0.566172	0.243633	1.47778	-2.18807
489	2.21456	0.00373322	-0.231091	0.00146193	1.25931	1.39491	2.35928	0.538185	2.88533	1.7258	-1.27947	2.23347	0.536794	0.160276	1.54359	-2.15094
489.5	2.17453	0.00888589	-0.170007	-0.0889403	1.20321	1.34142	2.19344	0.561574	2.91873	1.80171	-1.2343	2.17853	0.509796	0.0642448	1.56781	-2.12089
490	2.14362	0.0195263	-0.123324	-0.204937	1.15225	1.28325	1.99893	0.581304	2.95572	1.85848	-1.1975	2.12994	0.491335	-0.0347228	1.55003	-2.10217
490.5	2.12221	0.0321224	-0.0920027	-0.342959	1.11093	1.22397	1.77861	0.594599	2.998	1.89232	-1.17332	2.08793	0.486601	-0.126078	1.48968	-2.09609
491	2.10841	0.0435123	-0.0758985	-0.497673	1.08183	1.16736	1.5419	0.599744	3.047	1.90182	-1.16626	2.05223	0.498683	-0.201347	1.38622	-2.1006
491.5	2.0984	0.0519686	-0.0744889	-0.663808	1.06549	1.11619	1.30321	0.59629	3.10305	1.8899	-1.17937	2.02231	0.528199	-0.255411	1.23886	-2.11144
492	2.08812	0.0571736	-0.0886886	-0.836468	1.06074	1.07183	1.07705	0.584865	3.16527	1.86322	-1.21333	1.99785	0.573426	-0.285799	1.0472	-2.12374
492.5	2.07505	0.0600811	-0.120864	-1.00989	1.06568	1.03417	0.874828	0.56623	3.23171	1.82936	-1.26668	1.97952	0.630538	-0.2917	0.812453	-2.13399
493	2.05865	0.0626455	-0.172413	-1.17684	1.07809	1.00181	0.704592	0.540385	3.29958	1.79465	-1.33577	1.96954	0.694381	-0.273695	0.537936	-2.14187
493.5	2.04021	0.0669806	-0.242116	-1.32913	1.09541	0.973021	0.570291	0.506976	3.36607	1.76387	-1.41427	1.97061	0.759744	-0.233665	0.229295	-2.15006
494	2.02281	0.0747439	-0.32718	-1.45827	1.11493	0.947416	0.470906	0.46674	3.42899	1.74088	-1.4937	1.98382	0.822196	-0.174447	-0.105203	-2.16109
494.5	2.01053	0.0864351	-0.424927	-1.55639	1.1343	0.926421	0.402226	0.422019	3.4862	1.72909	-1.56583	2.00797	0.878419	-0.0994065	-0.455197	-2.17458
495	2.00709	0.100587	-0.532931	-1.6176	1.15172	0.912633	0.358932	0.375842	3.53537	1.73127	-1.62589	2.04051	0.926866	-0.0119887	-0.809098	-2.1876
495.5	2.01572	0.114657	-0.648359	-1.63898	1.16558	0.908587	0.333925	0.331025	3.57492	1.74869	-1.67353	2.07809	0.968412	0.084554	-1.15444	-2.1969
496	2.03982	0.127142	-0.768126	-1.62042	1.17468	0.915256	0.317435	0.290031	3.60457	1.78028	-1.71025	2.11673	1.00599	0.186911	-1.47851	-2.2012
496.5	2.08242	0.138412	-0.889203	-1.56448	1.17976	0.930924	0.298384	0.255172	3.62424	1.82274	-1.73654	2.15272	1.04327	0.291217	-1.76987	-2.20212
497	2.14461	0.149682	-1.00789	-1.47659	1.18401	0.951399	0.266873	0.229033	3.6336	1.87062	-1.75205	2.18408	1.08322	0.392923	-2.01956	-2.20307
497.5	2.22449	0.161413	-1.1193	-1.36496	1.19089	0.971726	0.216982	0.214683	3.6331	1.9164	-1.75687	2.21117	1.12734	0.487094	-2.22129	-2.20686
498	2.3178	0.172355	-1.21868	-1.23944	1.20243	0.987902	0.149211	0.214643	3.62455	1.95201	-1.75142	2.23592	1.17565	0.568836	-2.37133	-2.21384
498.5	2.41947	0.179725	-1.30308	-1.11027	1.21932	0.997074	0.0706619	0.229175	3.61037	1.97125	-1.73578	2.26046	1.22668	0.6338	-2.46839	-2.22141
499	2.52579	0.180957	-1.37143	-0.987148	1.24169	0.997275	-0.00764369	0.255737	3.59269	1.97121	-1.71046	2.28665	1.27783	0.678939	-2.51265	-2.22519
[truncated: 1,002 more rows]
