# Supplementary material for: MEP Latencies Predict the Neuromodulatory Effect of cTBS Delivered to the Ipsilateral and Contralateral Sensorimotor Cortex
Source: PLoS One. 2015 Aug 11;10(8):e0133893. doi: 10.1371/journal.pone.0133893 (PMC4532482; doi:10.1371/journal.pone.0133893)
Supplement: S1 Dataset — MEP, SEP and TEP data were converted to .xls format from .mat format. (ZIP) [file pone.0133893.s001.zip › S1 Dataset_xlsx/TEP APPA CON T2.xlsx]

## Sheet: SEP
t [ms]	sub01	sub02	sub03	sub04	sub05	sub06	sub07	sub08	sub09	sub10	sub11	sub12	sub13	sub14	sub15	sub16
-500	0.18654	0.889803	-2.22045	1.40088	1.40327	0.300803	-0.0290576	1.39098	-0.061583	0.485424	0.630607	1.86968	1.37691	0.339627	1.69142	1.38256
-499.5	0.208273	0.903047	-2.22615	1.49039	1.44664	0.287683	-0.0771892	1.37151	-0.146108	0.458668	0.589618	1.7916	1.36749	0.366259	1.6927	1.34681
-499	0.237923	0.907247	-2.22301	1.56924	1.48303	0.258785	-0.136986	1.35517	-0.230567	0.441817	0.553947	1.70012	1.35623	0.375446	1.68829	1.29243
-498.5	0.272657	0.905205	-2.21482	1.6378	1.51207	0.214801	-0.210003	1.34148	-0.305448	0.436379	0.525083	1.59848	1.34414	0.363552	1.68407	1.22482
-498	0.308281	0.900323	-2.20628	1.69647	1.53446	0.157758	-0.294913	1.32935	-0.360925	0.442874	0.503885	1.49082	1.33335	0.330346	1.68559	1.14999
-497.5	0.339539	0.893748	-2.20121	1.74642	1.55102	0.0901585	-0.387211	1.31776	-0.388738	0.461764	0.490185	1.3821	1.3264	0.278025	1.69716	1.07154
-497	0.359984	0.88394	-2.20111	1.78928	1.56222	0.0146002	-0.48055	1.30627	-0.383174	0.493226	0.482227	1.27725	1.32673	0.210591	1.72168	0.989432
-496.5	0.363472	0.868736	-2.20409	1.82606	1.56838	-0.0661193	-0.568901	1.29527	-0.341862	0.535773	0.476245	1.18007	1.33888	0.13401	1.7615	0.901501
-496	0.346573	0.847085	-2.20537	1.85758	1.56989	-0.148554	-0.648948	1.28523	-0.266523	0.585598	0.467182	1.09293	1.36661	0.0557563	1.81817	0.806289
-495.5	0.309192	0.818612	-2.20042	1.88631	1.56741	-0.228357	-0.720975	1.27544	-0.162568	0.637191	0.450238	1.01731	1.41043	-0.0162889	1.89072	0.705238
-495	0.254112	0.782599	-2.18813	1.91671	1.56236	-0.300798	-0.786732	1.26438	-0.0375257	0.684483	0.421682	0.954518	1.46616	-0.0748849	1.97459	0.602588
-494.5	0.187044	0.738732	-2.17053	1.95297	1.55709	-0.361473	-0.846399	1.25141	0.0999251	0.722153	0.379064	0.906211	1.52519	-0.114404	2.06321	0.50377
-494	0.116058	0.689043	-2.15025	1.99671	1.55433	-0.406836	-0.897879	1.23709	0.240208	0.746902	0.322036	0.873899	1.5781	-0.131462	2.15056	0.413413
-493.5	0.049468	0.638186	-2.12884	2.04651	1.55661	-0.434825	-0.938053	1.22203	0.374319	0.75847	0.253264	0.857654	1.61939	-0.125212	2.23209	0.333455
-493	-0.00686238	0.591437	-2.10623	2.09949	1.56619	-0.445107	-0.963554	1.20585	0.496101	0.760215	0.178476	0.855786	1.64803	-0.0972073	2.30413	0.262628
-492.5	-0.0509729	0.552195	-2.08108	2.15318	1.58442	-0.438701	-0.971401	1.1871	0.602864	0.758359	0.105209	0.865822	1.66337	-0.0504717	2.36363	0.198053
-492	-0.0839749	0.520684	-2.05228	2.20548	1.61081	-0.417593	-0.961187	1.16417	0.694463	0.7592	0.0403431	0.885596	1.66248	0.0111788	2.40802	0.137764
-491.5	-0.107866	0.495078	-2.0205	2.25344	1.64342	-0.384389	-0.936242	1.13643	0.77299	0.7662	-0.0115278	0.913517	1.64086	0.0826119	2.43451	0.0826025
-491	-0.123981	0.473854	-1.98905	2.29295	1.67996	-0.342136	-0.901246	1.10478	0.842151	0.779235	-0.0478418	0.948066	1.59441	0.157221	2.44058	0.0362217
-490.5	-0.133201	0.456703	-1.96354	2.31976	1.71778	-0.29479	-0.859475	1.07155	0.904731	0.795553	-0.0675863	0.986929	1.52169	0.228339	2.42513	0.00312885
-490	-0.137049	0.444098	-1.95028	2.33095	1.75336	-0.247494	-0.812517	1.03952	0.960463	0.811303	-0.0714116	1.02612	1.42567	0.290773	2.38899	-0.0131473
-489.5	-0.138124	0.437221	-1.9545	2.32537	1.78246	-0.205619	-0.760758	1.01078	1.00656	0.822916	-0.0611861	1.06035	1.31263	0.340794	2.33535	-0.010454
-489	-0.139353	0.438083	-1.97898	2.30281	1.80086	-0.173199	-0.7039	0.986948	1.03959	0.827889	-0.038679	1.08489	1.18912	0.375195	2.26937	0.0116544
-488.5	-0.142722	0.448928	-2.02299	2.26318	1.80546	-0.152152	-0.64234	0.970145	1.05692	0.825034	-0.00505619	1.09731	1.06023	0.391212	2.19659	0.0507201
-488	-0.14855	0.471435	-2.08179	2.20679	1.79601	-0.14271	-0.577681	0.962931	1.05778	0.814246	0.0382895	1.09794	0.930362	0.387484	2.12126	0.100887
-487.5	-0.155806	0.506656	-2.14775	2.13573	1.77646	-0.14413	-0.511935	0.966951	1.0439	0.795815	0.0893373	1.08904	0.804391	0.365096	2.04544	0.154569
-487	-0.163068	0.555077	-2.21342	2.05456	1.75477	-0.154384	-0.447894	0.981829	1.0193	0.769715	0.14587	1.07313	0.686799	0.327983	1.96833	0.204943
-486.5	-0.169593	0.615787	-2.27483	1.96985	1.74042	-0.169562	-0.389469	1.00522	0.989381	0.735389	0.205624	1.05169	0.579721	0.281846	1.88543	0.247247
-486	-0.175839	0.685385	-2.33226	1.88868	1.74027	-0.184453	-0.338899	1.03345	0.959812	0.69264	0.266139	1.02527	0.483066	0.232051	1.78847	0.27885
-485.5	-0.182821	0.758193	-2.38764	1.81716	1.75578	-0.193673	-0.292915	1.06218	0.935069	0.643064	0.325038	0.99375	0.396665	0.182248	1.66742	0.298857
-485	-0.191004	0.82761	-2.44155	1.76028	1.78321	-0.19248	-0.243086	1.08775	0.916777	0.590311	0.38065	0.956473	0.322052	0.13419	1.5146	0.307476
-484.5	-0.199947	0.887456	-2.49289	1.72168	1.81592	-0.177702	-0.180588	1.10859	0.903553	0.538928	0.431876	0.9131	0.262349	0.0882155	1.32872	0.305097
-484	-0.20909	0.933393	-2.54068	1.70311	1.84673	-0.14897	-0.100069	1.12509	0.893067	0.493141	0.477363	0.864506	0.21958	0.0446585	1.11658	0.291698
-483.5	-0.218961	0.964177	-2.58528	1.70474	1.86992	-0.109505	0.000150088	1.13862	0.884304	0.456291	0.515312	0.812649	0.191428	0.00570829	0.891768	0.267342
-483	-0.231166	0.981498	-2.62864	1.72646	1.88182	-0.065048	0.118616	1.15106	0.877687	0.430552	0.544092	0.759769	0.171386	-0.024304	0.670775	0.232959
-482.5	-0.246917	0.988649	-2.67384	1.76885	1.88035	-0.0212884	0.250731	1.1638	0.873534	0.416908	0.563042	0.707491	0.152345	-0.0407826	0.46908	0.189922
-482	-0.266026	0.989548	-2.72341	1.83278	1.86458	0.0181468	0.390464	1.17639	0.871413	0.415544	0.573086	0.656134	0.13014	-0.0408286	0.29894	0.138628
-481.5	-0.287677	0.988522	-2.77797	1.91703	1.83555	0.0521261	0.533038	1.18664	0.871095	0.426252	0.57667	0.604559	0.105132	-0.0237427	0.167813	0.0775662
-481	-0.311907	0.989754	-2.8359	2.01634	1.79752	0.0812794	0.675869	1.19198	0.873199	0.448086	0.577001	0.550922	0.0813288	0.00909441	0.0768092	0.0038346
-480.5	-0.339921	0.995871	-2.89315	2.12178	1.75767	0.106743	0.817878	1.19039	0.878328	0.478438	0.577345	0.494027	0.0629766	0.0537437	0.0207923	-0.0850886
-480	-0.373041	1.007	-2.94366	2.22312	1.72414	0.129301	0.958149	1.1803	0.886036	0.512621	0.580618	0.433702	0.0505506	0.103583	-0.00921958	-0.189647
-479.5	-0.411924	1.02175	-2.98148	2.31039	1.70375	0.149463	1.09416	1.16022	0.894759	0.544354	0.588881	0.369658	0.0401253	0.150826	-0.0232134	-0.307399
-479	-0.456659	1.0391	-3.00321	2.37482	1.7006	0.167974	1.22113	1.12886	0.902118	0.566978	0.603004	0.300937	0.0270453	0.188247	-0.0303429	-0.432921
-478.5	-0.506572	1.05906	-3.0088	2.40991	1.71584	0.185757	1.33435	1.08592	0.905179	0.57549	0.62297	0.226765	0.00939384	0.209565	-0.0373956	-0.558849
-478	-0.5599	1.0813	-3.00032	2.41259	1.74776	0.203181	1.43223	1.03248	0.900868	0.568476	0.648303	0.147302	-0.0120618	0.209722	-0.0473531	-0.67822
-477.5	-0.614609	1.10408	-2.98	2.38381	1.7923	0.219703	1.51568	0.97107	0.886489	0.548193	0.677889	0.063747	-0.036134	0.186176	-0.0593807	-0.786707
-477	-0.669667	1.12479	-2.94938	2.32849	1.84415	0.234426	1.58517	0.905597	0.860525	0.518488	0.709672	-0.022021	-0.0628336	0.140135	-0.0703857	-0.883243
-476.5	-0.72498	1.14146	-2.90984	2.25505	1.89786	0.246768	1.63921	0.840572	0.823671	0.482334	0.741104	-0.108002	-0.093008	0.0765782	-0.0769705	-0.968342
-476	-0.780395	1.15316	-2.86291	2.17407	1.94883	0.256643	1.67486	0.779622	0.779158	0.441268	0.769565	-0.191737	-0.127202	0.00307112	-0.0768217	-1.04124
-475.5	-0.8355	1.15963	-2.80978	2.09571	1.99424	0.264303	1.68871	0.723822	0.732048	0.396781	0.792334	-0.269397	-0.165678	-0.0723938	-0.0685187	-1.09876
-475	-0.889899	1.16046	-2.75148	2.0273	2.03255	0.270094	1.67853	0.671011	0.688455	0.351193	0.807198	-0.336742	-0.209802	-0.14353	-0.0499721	-1.13653
-474.5	-0.942891	1.15439	-2.69011	1.97244	2.06207	0.274486	1.64524	0.617319	0.65504	0.306781	0.813401	-0.391883	-0.262346	-0.206319	-0.0177851	-1.15053
-474	-0.993485	1.13965	-2.629	1.93139	2.08032	0.278357	1.59321	0.559829	0.63766	0.264547	0.811569	-0.436563	-0.324447	-0.258332	0.0311352	-1.1386
-473.5	-1.04106	1.11495	-2.57101	1.90242	2.08464	0.282699	1.52865	0.497936	0.638904	0.223932	0.802578	-0.474933	-0.391771	-0.298625	0.0974663	-1.10196
-473	-1.08538	1.07983	-2.51745	1.88383	2.07354	0.287324	1.45786	0.432648	0.656196	0.18345	0.786645	-0.511794	-0.455101	-0.328223	0.179275	-1.04608
-472.5	-1.12625	1.0339	-2.46903	1.8755	2.04783	0.290184	1.38584	0.365428	0.682033	0.141479	0.763512	-0.551222	-0.505486	-0.349618	0.273277	-0.979517
-472	-1.16336	0.976132	-2.42663	1.87834	2.01082	0.288637	1.31472	0.298122	0.70632	0.0967711	0.733489	-0.595583	-0.538846	-0.365626	0.375236	-0.911362
-471.5	-1.19594	0.905419	-2.39039	1.89271	1.96723	0.281278	1.24328	0.23335	0.719367	0.0490675	0.698524	-0.64532	-0.556925	-0.378891	0.479527	-0.848836
-471	-1.22275	0.821482	-2.3591	1.91735	1.92152	0.268674	1.16909	0.174115	0.714204	-0.000290802	0.662444	-0.699316	-0.564993	-0.391281	0.579832	-0.795944
-470.5	-1.2436	0.725352	-2.33095	1.94932	1.87713	0.253127	1.09098	0.12268	0.687602	-0.0487485	0.629884	-0.755376	-0.567681	-0.402799	0.670963	-0.753918
-470	-1.26105	0.619682	-2.30423	1.98408	1.83711	0.238089	1.00989	0.0798062	0.640012	-0.0936229	0.604475	-0.810642	-0.565654	-0.411742	0.750054	-0.72224
-469.5	-1.27989	0.508848	-2.27636	2.01632	1.80432	0.227573	0.929181	0.0447229	0.575051	-0.13286	0.587785	-0.861951	-0.556295	-0.41673	0.81645	-0.69846
-469	-1.30498	0.39875	-2.24315	2.04163	1.77975	0.225418	0.853984	0.015475	0.498436	-0.165682	0.579707	-0.905893	-0.537244	-0.418574	0.870672	-0.678221
-468.5	-1.33983	0.296509	-2.19954	2.05713	1.76156	0.234286	0.788308	-0.0106205	0.416856	-0.192514	0.579582	-0.938352	-0.508625	-0.419864	0.913222	-0.657519
-468	-1.38615	0.209813	-2.14102	2.06054	1.74717	0.254896	0.732543	-0.03663	0.337396	-0.213138	0.586989	-0.954721	-0.472919	-0.422929	0.94466	-0.635096
-467.5	-1.44319	0.145675	-2.06449	2.04934	1.73516	0.28576	0.683758	-0.0653597	0.266991	-0.224963	0.601676	-0.951899	-0.433753	-0.428607	0.966973	-0.612059
-467	-1.50756	0.10901	-1.96855	2.02148	1.72494	0.323673	0.636776	-0.0986441	0.212252	-0.223976	0.622917	-0.930317	-0.394537	-0.436579	0.983892	-0.589998
-466.5	-1.57437	0.101436	-1.85345	1.977	1.71613	0.364878	0.58509	-0.137931	0.180358	-0.207724	0.648624	-0.89367	-0.357811	-0.445884	0.99952	-0.570334
-466	-1.63909	0.120698	-1.72166	1.91841	1.70885	0.405895	0.523492	-0.1854	0.179346	-0.177893	0.674875	-0.846863	-0.325091	-0.45516	1.01737	-0.554567
-465.5	-1.69849	0.161098	-1.5783	1.84919	1.70337	0.443678	0.451108	-0.243616	0.215709	-0.140489	0.696613	-0.794629	-0.295988	-0.463299	1.04074	-0.543902
-465	-1.75065	0.214731	-1.42998	1.772	1.69891	0.475645	0.370774	-0.314211	0.290511	-0.103305	0.708889	-0.741565	-0.266962	-0.470341	1.07291	-0.539034
-464.5	-1.79449	0.273179	-1.28249	1.6884	1.69356	0.499796	0.285509	-0.397045	0.397645	-0.0726709	0.707811	-0.691821	-0.231668	-0.477966	1.11588	-0.540862
-464	-1.82935	0.329319	-1.13934	1.59983	1.68569	0.515151	0.19732	-0.489766	0.525654	-0.0514848	0.691526	-0.647883	-0.18431	-0.489218	1.16894	-0.550723
-463.5	-1.85488	0.378055	-1.00209	1.50822	1.6751	0.522318	0.109166	-0.587633	0.661189	-0.0387815	0.660874	-0.609605	-0.124477	-0.507315	1.22849	-0.568914
-463	-1.87084	0.415702	-0.872433	1.41515	1.66292	0.523538	0.0256668	-0.68448	0.791614	-0.0307002	0.618914	-0.5743	-0.0584514	-0.534043	1.2891	-0.592766
-462.5	-1.87655	0.439719	-0.754296	1.321	1.65074	0.522273	-0.0487196	-0.774647	0.906111	-0.022453	0.570185	-0.538166	0.00505253	-0.56884	1.34497	-0.61671
-462	-1.87092	0.449283	-0.653817	1.22551	1.63926	0.522669	-0.111181	-0.854154	0.996489	-0.00995334	0.520688	-0.498016	0.0601376	-0.609118	1.39104	-0.634799
-461.5	-1.85367	0.445504	-0.577357	1.12917	1.62757	0.528634	-0.161069	-0.920724	1.05812	0.00970763	0.477866	-0.451765	0.105999	-0.650936	1.42422	-0.643426
-461	-1.82669	0.430993	-0.529107	1.03395	1.61435	0.542926	-0.200331	-0.973204	1.09028	0.0383973	0.449408	-0.398081	0.146157	-0.689436	1.44398	-0.64226
-460.5	-1.79318	0.409119	-0.509473	0.943279	1.59953	0.566865	-0.232503	-1.01054	1.09584	0.0771048	0.441144	-0.336351	0.185345	-0.71977	1.45197	-0.633037
-460	-1.75578	0.383086	-0.514774	0.861415	1.58482	0.600441	-0.260486	-1.03113	1.08008	0.126123	0.455425	-0.267617	0.226049	-0.738093	1.45118	-0.61759
-459.5	-1.71584	0.355639	-0.538184	0.792223	1.57338	0.642187	-0.286366	-1.03331	1.04854	0.185206	0.49097	-0.195447	0.267836	-0.741485	1.44477	-0.597004
-459	-1.6739	0.329647	-0.571533	0.7382	1.56913	0.688933	-0.313077	-1.01646	1.00559	0.253605	0.543949	-0.124386	0.309237	-0.728223	1.43484	-0.571742
-458.5	-1.63	0.308135	-0.607548	0.700315	1.57501	0.736399	-0.344008	-0.981507	0.954751	0.329776	0.609109	-0.0571097	0.349191	-0.699934	1.42251	-0.541458
-458	-1.58343	0.29311	-0.641312	0.678105	1.59109	0.780474	-0.380383	-0.930608	0.900131	0.410745	0.68019	0.00577255	0.387148	-0.662977	1.40885	-0.505296
-457.5	-1.53302	0.284795	-0.670317	0.669909	1.61435	0.818059	-0.419468	-0.866411	0.846803	0.491868	0.750592	0.0638211	0.423124	-0.626658	1.39438	-0.46362
-457	-1.47818	0.282375	-0.694117	0.673095	1.63985	0.847458	-0.454254	-0.791767	0.799137	0.567813	0.814657	0.116278	0.458202	-0.599947	1.3782	-0.419482
-456.5	-1.42009	0.285217	-0.713732	0.684576	1.66222	0.868699	-0.474858	-0.710248	0.758351	0.634482	0.868408	0.162874	0.494389	-0.588867	1.35911	-0.377874
-456	-1.36218	0.293405	-0.730383	0.701907	1.67715	0.883575	-0.472758	-0.626382	0.721918	0.690347	0.909409	0.204014	0.533041	-0.595211	1.33739	-0.3434
-455.5	-1.30902	0.307562	-0.744275	0.72388	1.68252	0.89542	-0.445142	-0.544924	0.68555	0.73623	0.93688	0.240298	0.57297	-0.616768	1.31524	-0.318236
-455	-1.26441	0.328258	-0.754256	0.749897	1.67892	0.908523	-0.395151	-0.469947	0.64611	0.774605	0.952687	0.27199	0.60975	-0.648598	1.29569	-0.301259
-454.5	-1.23093	0.355376	-0.758422	0.779363	1.66953	0.927011	-0.329316	-0.404541	0.603067	0.80907	0.961679	0.299138	0.637012	-0.684504	1.28165	-0.288657
-454	-1.21093	0.387836	-0.755154	0.811801	1.65933	0.953455	-0.255129	-0.351115	0.557701	0.84306	0.969833	0.322441	0.650046	-0.718431	1.27541	-0.275818
-453.5	-1.20651	0.423964	-0.743394	0.846615	1.65315	0.987979	-0.178102	-0.311721	0.511588	0.877993	0.981471	0.343328	0.649318	-0.745864	1.27813	-0.259661
-453	-1.21866	0.462326	-0.722314	0.882197	1.65349	1.02862	-0.0985697	-0.287925	0.465934	0.912822	0.997867	0.362772	0.639562	-0.764807	1.28936	-0.240302
-452.5	-1.24679	0.501877	-0.691905	0.915931	1.66019	1.07245	-0.0116559	-0.280237	0.422006	0.945873	1.01767	0.380399	0.625182	-0.776247	1.30707	-0.220807
-452	-1.28867	0.541278	-0.654039	0.945445	1.67201	1.11656	0.0882686	-0.287241	0.381997	0.976925	1.03834	0.394427	0.607666	-0.783977	1.32902	-0.204955
-451.5	-1.34068	0.578805	-0.61264	0.969784	1.6884	1.15887	0.202816	-0.305116	0.349435	1.00745	1.05773	0.40213	0.586759	-0.792747	1.35454	-0.194753
-451	-1.39842	0.612965	-0.573278	0.989692	1.70927	1.19816	0.328879	-0.328536	0.328813	1.03939	1.07481	0.401041	0.562373	-0.805187	1.38518	-0.189304
-450.5	-1.4578	0.642523	-0.542938	1.00662	1.73401	1.23353	0.46124	-0.352807	0.324367	1.07423	1.08935	0.389924	0.535767	-0.820201	1.4239	-0.185469
-450	-1.51574	0.666057	-0.529517	1.02106	1.76113	1.26442	0.594885	-0.375414	0.338521	1.11326	1.10145	0.368575	0.510083	-0.834113	1.47351	-0.179561
-449.5	-1.56997	0.681784	-0.539516	1.03271	1.78857	1.29122	0.725824	-0.395675	0.371211	1.15774	1.1113	0.33765	0.489606	-0.843143	1.53538	-0.168812
-449	-1.61841	0.687985	-0.574431	1.04267	1.81377	1.31523	0.851904	-0.413524	0.419872	1.208	1.11878	0.299212	0.478299	-0.845222	1.60888	-0.152466
-448.5	-1.65881	0.684535	-0.629316	1.05373	1.8345	1.33785	0.972948	-0.428584	0.478927	1.2623	1.12339	0.256723	0.478752	-0.840116	1.69183	-0.13224
-448	-1.68876	0.674219	-0.695175	1.06786	1.85002	1.35995	1.0887	-0.439291	0.539595	1.31734	1.12479	0.213919	0.49154	-0.828321	1.78157	-0.110789
-447.5	-1.70521	0.661754	-0.762714	1.08454	1.86133	1.38165	1.19695	-0.442641	0.591582	1.37021	1.12379	0.173602	0.514867	-0.809878	1.87573	-0.0891137
-447	-1.70463	0.651859	-0.824616	1.10226	1.87006	1.40138	1.2938	-0.435263	0.625799	1.41959	1.12284	0.137312	0.545238	-0.78373	1.97274	-0.0662202
-446.5	-1.68478	0.648306	-0.875667	1.12089	1.87829	1.41521	1.37511	-0.415079	0.635723	1.4648	1.1249	0.105618	0.579282	-0.747837	2.07192	-0.0409243
-446	-1.64654	0.653478	-0.91203	1.14165	1.88897	1.41774	1.43934	-0.382856	0.617516	1.50369	1.13163	0.0783935	0.615098	-0.699766	2.17245	-0.0126727
-445.5	-1.5933	0.668166	-0.930826	1.16528	1.9054	1.40444	1.49073	-0.342845	0.570715	1.53199	1.14314	0.0551993	0.652117	-0.637287	2.2726	0.0185566
-445	-1.52904	0.691942	-0.930303	1.1909	1.92965	1.37337	1.53777	-0.301381	0.498958	1.54503	1.15847	0.035928	0.690741	-0.559432	2.36989	0.051685
-444.5	-1.45742	0.723138	-0.910862	1.21645	1.9616	1.32572	1.58661	-0.264282	0.409193	1.54002	1.17576	0.0212214	0.73207	-0.468376	2.4616	0.0842874
-444	-1.38177	0.758085	-0.875933	1.23958	1.99921	1.26552	1.6372	-0.234931	0.309864	1.51683	1.19263	0.012191	0.776171	-0.370739	2.54485	0.113665
-443.5	-1.3047	0.790883	-0.830978	1.2583	2.04006	1.19849	1.68588	-0.214296	0.209054	1.47716	1.20703	0.0099352	0.819543	-0.276162	2.61635	0.138351
-443	-1.22818	0.814707	-0.78145	1.27135	2.08234	1.13085	1.72891	-0.202575	0.113302	1.42372	1.21768	0.0156559	0.855548	-0.193548	2.67143	0.158999
-442.5	-1.15395	0.824354	-0.731995	1.27776	2.12444	1.06807	1.76318	-0.199953	0.0279682	1.35992	1.22455	0.0304994	0.87855	-0.127947	2.70395	0.178236
-442	-1.08346	0.81836	-0.686754	1.27616	2.16386	1.01416	1.7869	-0.205308	-0.0417569	1.28987	1.23006	0.0542415	0.887378	-0.0798145	2.70805	0.199327
-441.5	-1.01758	0.799212	-0.649355	1.26517	2.19695	0.971608	1.80067	-0.215476	-0.0915554	1.21805	1.2391	0.0843188	0.885521	-0.045808	2.6793	0.224146
-441	-0.957014	0.77209	-0.622328	1.24478	2.22007	0.94125	1.80672	-0.226708	-0.120365	1.14843	1.25648	0.11653	0.879204	-0.0204966	2.61363	0.252275
-440.5	-0.902509	0.743011	-0.606596	1.21813	2.23092	0.922081	1.80671	-0.236233	-0.131659	1.0838	1.28437	0.146556	0.874152	0.00148286	2.50758	0.282162
-440	-0.854348	0.7169	-0.601513	1.19139	2.22862	0.911909	1.80189	-0.242197	-0.132298	1.02521	1.32249	0.170743	0.87233	0.0243045	2.36164	0.312562
-439.5	-0.811946	0.696762	-0.605202	1.17084	2.21278	0.908697	1.79464	-0.242834	-0.130138	0.971938	1.36958	0.185649	0.871475	0.0512283	2.18278	0.342652
-439	-0.774051	0.683921	-0.615422	1.15998	2.18326	0.911213	1.78791	-0.236048	-0.131603	0.922482	1.42358	0.187448	0.867747	0.084587	1.9835	0.37168
-438.5	-0.739226	0.678017	-0.631408	1.15918	2.14077	0.918792	1.78414	-0.219816	-0.140591	0.875359	1.48116	0.172394	0.85826	0.124743	1.77828	0.399336
-438	-0.706706	0.677009	-0.655171	1.16694	2.08696	0.930886	1.78603	-0.193213	-0.159235	0.829197	1.53763	0.138613	0.841448	0.169348	1.57938	0.426297
-437.5	-0.676656	0.677827	-0.69031	1.18108	2.02402	0.94661	1.79691	-0.157107	-0.188608	0.782305	1.5878	0.0877031	0.816741	0.214205	1.39382	0.453558
-437	-0.648753	0.677411	-0.739579	1.19915	1.95478	0.964478	1.81949	-0.113635	-0.22828	0.732347	1.62756	0.0243181	0.78503	0.254989	1.22369	0.480565
-436.5	-0.621106	0.673813	-0.803789	1.21841	1.88281	0.982768	1.85512	-0.0649174	-0.275818	0.676615	1.65513	-0.0455292	0.749327	0.28803	1.06939	0.504186
-436	-0.591207	0.666828	-0.882144	1.23541	1.81178	1.00034	1.90329	-0.0122243	-0.327122	0.613087	1.67114	-0.115829	0.714517	0.310346	0.932278	0.519916
-435.5	-0.55755	0.657228	-0.972757	1.24572	1.74467	1.0168	1.96092	0.04423	-0.377819	0.541824	1.67751	-0.18134	0.685846	0.320549	0.814798	0.52417
-435	-0.520316	0.645015	-1.07308	1.24499	1.68336	1.03151	2.02355	0.105142	-0.424872	0.465265	1.67673	-0.237513	0.666323	0.320112	0.719448	0.515884
-434.5	-0.481013	0.628783	-1.18005	1.23105	1.62836	1.04285	2.08803	0.171104	-0.467183	0.386932	1.6719	-0.279862	0.654991	0.313422	0.647846	0.496861
-434	-0.441582	0.606889	-1.29026	1.20421	1.57959	1.04933	2.15356	0.24084	-0.505533	0.310156	1.66605	-0.304317	0.648582	0.306435	0.599898	0.471089
-433.5	-0.403621	0.578958	-1.40079	1.16582	1.538	1.05142	2.22048	0.310379	-0.542104	0.238259	1.66028	-0.308725	0.645101	0.304316	0.573265	0.443514
-433	-0.368221	0.546623	-1.50968	1.11651	1.50607	1.05179	2.28853	0.374238	-0.579053	0.175324	1.65385	-0.293624	0.645047	0.309472	0.563577	0.418763
-432.5	-0.336397	0.513003	-1.61482	1.05496	1.48651	1.05321	2.35599	0.427712	-0.616683	0.125805	1.64606	-0.261689	0.649367	0.321755	0.565627	0.400092
-432	-0.309517	0.481092	-1.7134	0.978091	1.48065	1.05588	2.41906	0.468775	-0.652535	0.0932738	1.63714	-0.217296	0.657046	0.339591	0.574723	0.388915
-431.5	-0.288976	0.452423	-1.80298	0.88386	1.48796	1.05709	2.47246	0.498479	-0.682216	0.0796453	1.62767	-0.166465	0.66462	0.360299	0.587388	0.385386
-431	-0.274948	0.427009	-1.88271	0.773842	1.50641	1.05294	2.5109	0.519564	-0.701585	0.0851658	1.61814	-0.116071	0.667917	0.380334	0.601587	0.389499
-430.5	-0.265068	0.404241	-1.9537	0.652232	1.53336	1.03992	2.53009	0.534849	-0.708468	0.108956	1.60844	-0.0719929	0.665125	0.396175	0.616418	0.401593
-430	-0.254265	0.383629	-2.01849	0.523004	1.56574	1.0153	2.52713	0.546751	-0.70246	0.149702	1.59751	-0.0372864	0.658544	0.405509	0.631274	0.422211
-429.5	-0.236485	0.364532	-2.0798	0.388992	1.59952	0.977038	2.50125	0.557111	-0.683728	0.205806	1.58347	-0.0119989	0.653009	0.407663	0.645405	0.451409
-429	-0.207363	0.345452	-2.13896	0.252496	1.63023	0.924365	2.45468	0.566818	-0.651931	0.274973	1.5645	0.00521039	0.652896	0.402746	0.658181	0.487497
-428.5	-0.165736	0.324372	-2.19439	0.115541	1.6544	0.858398	2.39206	0.576108	-0.605408	0.354347	1.54024	0.016047	0.660687	0.391218	0.669196	0.526189
-428	-0.113204	0.300306	-2.24164	-0.0198479	1.67016	0.781613	2.31878	0.585674	-0.54181	0.44136	1.51266	0.0233224	0.677227	0.374954	0.677765	0.561672
-427.5	-0.0528552	0.274433	-2.27558	-0.150916	1.6774	0.696835	2.23974	0.597215	-0.460423	0.533856	1.48612	0.0312789	0.702103	0.357644	0.682737	0.589195
-427	0.0120913	0.249698	-2.29315	-0.273766	1.67814	0.607093	2.15893	0.612253	-0.363239	0.629216	1.46623	0.0443262	0.733465	0.343535	0.682883	0.60648
-426.5	0.07966	0.229515	-2.29392	-0.383215	1.6762	0.515827	2.07928	0.63029	-0.253494	0.723819	1.45789	0.0654931	0.768336	0.336476	0.676752	0.612726
-426	0.14968	0.217035	-2.27858	-0.472553	1.6762	0.426559	2.00352	0.648667	-0.134378	0.81372	1.46295	0.0956166	0.804218	0.339919	0.662321	0.607401
-425.5	0.222741	0.215494	-2.24773	-0.534575	1.68211	0.342767	1.93538	0.66419	-0.00965799	0.896144	1.47911	0.133842	0.840898	0.356601	0.637435	0.590358
-425	0.298616	0.228187	-2.20254	-0.564325	1.69628	0.26806	1.87918	0.674495	0.115034	0.970137	1.5013	0.179526	0.881268	0.387465	0.600436	0.561925
-424.5	0.375761	0.256895	-2.14578	-0.561054	1.71891	0.205457	1.83804	0.678718	0.232215	1.03559	1.5249	0.233895	0.93073	0.430444	0.550529	0.522732
-424	0.451891	0.300176	-2.08201	-0.527556	1.74864	0.156422	1.81317	0.678036	0.33445	1.09202	1.54836	0.299636	0.994062	0.480727	0.488585	0.474519
-423.5	0.524807	0.35334	-2.01749	-0.46817	1.78328	0.12092	1.8047	0.675186	0.416724	1.13866	1.57348	0.378892	1.07101	0.533353	0.417999	0.421071
-423	0.592827	0.409805	-1.95958	-0.387548	1.82045	0.0976463	1.81188	0.673129	0.478016	1.17514	1.60306	0.471453	1.15557	0.585788	0.344324	0.367955
-422.5	0.65472	0.462968	-1.91463	-0.290981	1.85785	0.0840538	1.83227	0.674217	0.521687	1.20151	1.63821	0.574266	1.2402	0.637861	0.273838	0.321346
-422	0.709613	0.507808	-1.88535	-0.185074	1.89387	0.0773482	1.86213	0.67977	0.554006	1.21739	1.67803	0.681944	1.31981	0.690021	0.211895	0.286479
-421.5	0.757172	0.540953	-1.87012	-0.0769375	1.92819	0.0760373	1.89795	0.690217	0.581637	1.22143	1.72071	0.787606	1.39184	0.742216	0.161385	0.266622
-421	0.797705	0.559832	-1.86504	0.0273579	1.96138	0.0798111	1.93704	0.705906	0.610149	1.21147	1.76398	0.884477	1.45364	0.79346	0.122006	0.263011
-420.5	0.831891	0.562469	-1.86583	0.123439	1.9937	0.0876461	1.97747	0.727191	0.643758	1.18597	1.80539	0.968503	1.50024	0.841541	0.0911321	0.275019
-420	0.860527	0.547488	-1.86838	0.208516	2.02492	0.0964661	2.01853	0.753622	0.685364	1.14606	1.84227	1.04014	1.5246	0.883367	0.0656963	0.300479
-419.5	0.884674	0.514328	-1.86916	0.28067	2.05533	0.101666	2.06044	0.783708	0.736598	1.09619	1.87115	1.10379	1.52011	0.91574	0.0439703	0.336519
-419	0.905717	0.464336	-1.86585	0.338239	2.08579	0.0990516	2.10279	0.815448	0.798009	1.04244	1.88826	1.16549	1.48395	0.935839	0.0263911	0.380012
-418.5	0.925455	0.401394	-1.8575	0.380091	2.1161	0.0866369	2.14387	0.846969	0.86902	0.990496	1.89133	1.23091	1.41865	0.94181	0.0151218	0.427075
-418	0.946243	0.330859	-1.84471	0.405955	2.1439	0.0644647	2.18222	0.877082	0.947143	0.94469	1.88101	1.30451	1.33099	0.933465	0.0125645	0.472381
-417.5	0.969981	0.257657	-1.82898	0.416393	2.16554	0.0332809	2.21815	0.90562	1.02752	0.907823	1.86025	1.38931	1.22988	0.911906	0.0191851	0.508947
-417	0.995782	0.185111	-1.81197	0.413255	2.17733	-0.0055793	2.25367	0.93329	1.10395	0.881386	1.83255	1.48641	1.12518	0.878181	0.0318258	0.528787
-416.5	1.01839	0.115319	-1.79528	0.40047	2.1758	-0.0496891	2.29083	0.961225	1.17025	0.866246	1.80084	1.59509	1.0267	0.832631	0.0442354	0.524898
-416	1.02935	0.0497597	-1.78	0.384094	2.1579	-0.096348	2.32919	0.990777	1.22074	0.862861	1.76766	1.71409	0.942024	0.77529	0.0495468	0.493959
-415.5	1.02108	-0.0113423	-1.76602	0.37141	2.12215	-0.143891	2.36458	1.02354	1.25059	0.87086	1.73568	1.84292	0.874022	0.706778	0.0426768	0.437648
-415	0.990868	-0.0693855	-1.75245	0.369745	2.06978	-0.191374	2.39162	1.06083	1.25732	0.889172	1.70831	1.9815	0.819552	0.629591	0.0220029	0.361826
-414.5	0.941706	-0.126045	-1.73909	0.385163	2.00394	-0.236874	2.4078	1.1024	1.24204	0.916527	1.68991	2.12899	0.770932	0.548966	-0.00968674	0.274941
-414	0.880367	-0.181431	-1.72714	0.421231	1.92833	-0.2766	2.41459	1.14571	1.20847	0.951432	1.68464	2.284	0.721005	0.471767	-0.0457963	0.186485
-413.5	0.814905	-0.232976	-1.71853	0.478292	1.84689	-0.306185	2.41562	1.18665	1.16099	0.992107	1.69428	2.4457	0.668488	0.403887	-0.0781511	0.105488
-413	0.752697	-0.27576	-1.71501	0.553411	1.76466	-0.322812	2.41513	1.22081	1.10344	1.03684	1.71724	2.61369	0.617884	0.348494	-0.0997985	0.0390074
-412.5	0.699674	-0.304595	-1.71834	0.641401	1.68789	-0.325677	2.41763	1.24444	1.03903	1.08394	1.74915	2.78684	0.574426	0.305768	-0.106709	-0.00909683
-412	0.660295	-0.316335	-1.72992	0.736636	1.62327	-0.314866	2.4263	1.2553	0.97048	1.13068	1.78419	2.96264	0.539713	0.272907	-0.0977348	-0.0382851
-411.5	0.637297	-0.310479	-1.74907	0.834621	1.57676	-0.290628	2.44161	1.25274	0.9009	1.17228	1.81739	3.13718	0.510661	0.244487	-0.0739013	-0.050205
-411	0.631487	-0.288176	-1.77268	0.932598	1.55284	-0.253798	2.46263	1.23763	0.834341	1.20288	1.84645	3.30499	0.481362	0.214081	-0.0376027	-0.0474644
-410.5	0.641985	-0.251273	-1.79794	1.02892	1.55405	-0.206729	2.48866	1.21299	0.774993	1.21807	1.87124	3.45868	0.447149	0.176462	0.00831233	-0.033214
-410	0.666726	-0.202261	-1.82434	1.12198	1.58054	-0.153393	2.51859	1.18378	0.726019	1.21635	1.89152	3.59012	0.408309	0.12883	0.0614026	-0.0111315
-409.5	0.702849	-0.144633	-1.85228	1.21026	1.62935	-0.0982349	2.54967	1.15503	0.689778	1.19803	1.90611	3.69311	0.369859	0.0706298	0.120048	0.0144787
-409	0.746621	-0.0826077	-1.88076	1.29326	1.69379	-0.0452843	2.5782	1.13041	0.668334	1.16354	1.91388	3.76562	0.337612	0.00273802	0.182822	0.0383561
-408.5	0.793238	-0.0195056	-1.90675	1.37217	1.76385	0.00192823	2.60051	1.11253	0.662324	1.11318	1.91477	3.80958	0.314454	-0.0730409	0.247446	0.0545875
-408	0.83704	0.0438175	-1.92565	1.44932	1.82898	0.0408915	2.61285	1.10392	0.669812	1.04849	1.90992	3.82869	0.299354	-0.154257	0.310602	0.058298
-407.5	0.872269	0.108378	-1.93324	1.52747	1.88154	0.07109	2.61179	1.1071	0.687562	0.973655	1.90149	3.82595	0.28876	-0.238348	0.368703	0.0478089
-407	0.894527	0.175381	-1.92794	1.60953	1.91796	0.0938832	2.59457	1.12388	0.713071	0.895276	1.89206	3.80285	0.279004	-0.323103	0.418741	0.0256318
-406.5	0.902161	0.245178	-1.91107	1.69833	1.9373	0.111027	2.55916	1.15506	0.744913	0.820881	1.88394	3.76093	0.268191	-0.406941	0.458926	-0.00208471
-406	0.896056	0.316474	-1.88566	1.79568	1.9397	0.123557	2.50567	1.20053	0.782053	0.757198	1.87838	3.70398	0.256949	-0.489354	0.489581	-0.0268179
-405.5	0.878034	0.386259	-1.85548	1.90151	1.92616	0.132138	2.43842	1.25931	0.823137	0.708482	1.87489	3.63839	0.248529	-0.571082	0.514022	-0.0396067
-405	0.849963	0.450856	-1.82482	2.01396	1.89884	0.137949	2.3654	1.32953	0.865683	0.675405	1.87115	3.57203	0.24861	-0.653516	0.538133	-0.033524
-404.5	0.814243	0.506772	-1.79842	2.13046	1.86117	0.143002	2.2947	1.40848	0.906092	0.655437	1.86371	3.51293	0.263913	-0.737838	0.568199	-0.00525821
-404	0.774042	0.55129	-1.78123	2.24881	1.81759	0.149898	2.23161	1.49315	0.941478	0.644418	1.84848	3.46807	0.298245	-0.824391	0.608494	0.0449243
-403.5	0.73238	0.583268	-1.77833	2.36702	1.77284	0.161574	2.17825	1.58067	0.972081	0.637891	1.82175	3.44213	0.348369	-0.912439	0.660539	0.114347
-403	0.691064	0.60318	-1.79481	2.48218	1.73088	0.181461	2.1346	1.66799	1.0017	0.631563	1.78123	3.4371	0.404991	-1.0005	0.724127	0.199543
-402.5	0.65084	0.612565	-1.8345	2.59058	1.69348	0.213402	2.09888	1.75151	1.03548	0.621268	1.72631	3.452	0.458293	-1.08663	0.798461	0.297454
-402	0.612588	0.613611	-1.89793	2.68881	1.65928	0.260563	2.06906	1.82789	1.07722	0.602819	1.65813	3.48301	0.502102	-1.16823	0.881929	0.404984
-401.5	0.578116	0.608412	-1.98175	2.77369	1.62511	0.324393	2.04541	1.89508	1.12799	0.572525	1.5786	3.52455	0.534918	-1.24281	0.970875	0.517107
-401	0.54985	0.598428	-2.07967	2.84143	1.58888	0.40411	2.03099	1.95187	1.18643	0.528873	1.48892	3.57109	0.559245	-1.30932	1.05915	0.625944
-400.5	0.530136	0.584883	-2.18406	2.88823	1.55094	0.495859	2.02985	1.99664	1.2501	0.473859	1.38964	3.6182	0.579321	-1.36805	1.1396	0.721833
-400	0.520805	0.569098	-2.28703	2.9122	1.5132	0.592631	2.04539	2.0276	1.31638	0.412331	1.28237	3.66227	0.598137	-1.41907	1.20686	0.794899
-399.5	0.522739	0.552211	-2.38057	2.91449	1.47774	0.685992	2.07853	2.04425	1.38257	0.349755	1.17049	3.70026	0.616422	-1.4616	1.25945	0.836705
-399	0.535589	0.535038	-2.45682	2.8991	1.44597	0.768475	2.12548	2.04794	1.44563	0.290104	1.05854	3.73041	0.634126	-1.49514	1.29955	0.842348
-398.5	0.558513	0.518338	-2.50969	2.87167	1.41821	0.835391	2.17764	2.04115	1.50229	0.235326	0.951299	3.7527	0.651748	-1.52079	1.33161	0.811904
-398	0.591265	0.50267	-2.53618	2.83767	1.39393	0.885177	2.22456	2.02672	1.54898	0.186049	0.853229	3.76746	0.669934	-1.54139	1.36103	0.749792
-397.5	0.634015	0.487726	-2.53562	2.80095	1.37236	0.918054	2.25719	2.00756	1.58179	0.142125	0.767669	3.77355	0.688724	-1.56046	1.3926	0.662341
-397	0.685842	0.472329	-2.50847	2.76351	1.35258	0.934107	2.27001	1.98661	1.59722	0.103022	0.69637	3.76879	0.70762	-1.58084	1.42901	0.555678
-396.5	0.743088	0.455554	-2.45726	2.72628	1.33287	0.932184	2.26222	1.96679	1.5943	0.0684506	0.640064	3.75219	0.726009	-1.60376	1.47058	0.435578
-396	0.798683	0.437801	-2.38749	2.68998	1.31024	0.910571	2.2368	1.95047	1.57641	0.0383332	0.599078	3.72604	0.743231	-1.62833	1.51569	0.308072
-395.5	0.84307	0.420671	-2.3069	2.65542	1.28118	0.869275	2.19733	1.93926	1.55005	0.0123224	0.572977	3.69617	0.758023	-1.65151	1.56122	0.179425
-395	0.866547	0.405896	-2.22457	2.62337	1.24336	0.811836	2.14625	1.93375	1.52217	-0.0100006	0.560077	3.66979	0.767544	-1.66935	1.60369	0.0560385
-394.5	0.862212	0.394466	-2.15085	2.5947	1.1967	0.744911	2.08616	1.93356	1.49886	-0.0285743	0.557705	3.65237	0.767551	-1.67941	1.64152	-0.055558
-394	0.82798	0.386449	-2.09623	2.57021	1.14269	0.676278	2.0214	1.93759	1.4852	-0.0426462	0.562725	3.64582	0.755419	-1.68224	1.6759	-0.149504
-393.5	0.766465	0.380864	-2.06893	2.55042	1.08399	0.612755	1.95803	1.94412	1.48453	-0.050752	0.572073	3.64916	0.733909	-1.68132	1.70914	-0.222149
-393	0.683172	0.375387	-2.07289	2.53618	1.02474	0.558718	1.90337	1.95074	1.49699	-0.0512257	0.583591	3.66074	0.710812	-1.6815	1.74287	-0.273026
-392.5	0.584548	0.36717	-2.10703	2.52956	0.97037	0.515875	1.86484	1.95437	1.51836	-0.0431815	0.596363	3.68013	0.694042	-1.68662	1.77814	-0.304151
-392	0.476847	0.354944	-2.1663	2.53382	0.926412	0.484559	1.84677	1.95166	1.54084	-0.0269785	0.609957	3.70792	0.68719	-1.69782	1.81521	-0.317992
-391.5	0.365606	0.340192	-2.24398	2.5522	0.89681	0.465593	1.84817	1.93982	1.55611	-0.00400823	0.623915	3.74412	0.688646	-1.71342	1.85176	-0.315508
-391	0.255557	0.325961	-2.33313	2.58576	0.882007	0.461029	1.86404	1.917	1.55851	0.023854	0.638271	3.78647	0.693555	-1.72913	1.88251	-0.295564
-390.5	0.150866	0.314555	-2.42648	2.63219	0.87797	0.472666	1.88799	1.88237	1.54559	0.055147	0.653557	3.82977	0.69759	-1.73919	1.90164	-0.256283
-390	0.0549634	0.306333	-2.51633	2.68658	0.876947	0.499724	1.91409	1.83614	1.51696	0.0894029	0.669801	3.86675	0.700608	-1.73836	1.90524	-0.1975
-389.5	-0.0299553	0.3002	-2.59583	2.74272	0.869558	0.538352	1.93884	1.77951	1.47365	0.126412	0.686641	3.88983	0.706851	-1.72333	1.89213	-0.122358
-389	-0.102961	0.294556	-2.65981	2.79429	0.847074	0.583188	1.96226	1.71422	1.41833	0.164813	0.704658	3.89267	0.721185	-1.69273	1.8633	-0.0371638
-388.5	-0.163867	0.287955	-2.70469	2.83648	0.803325	0.628887	1.98567	1.64187	1.35543	0.201788	0.725065	3.87203	0.74521	-1.64653	1.82087	0.0496017
-388	-0.212219	0.279804	-2.72818	2.86667	0.736004	0.670696	2.00913	1.56371	1.29126	0.234261	0.747575	3.82876	0.776655	-1.58689	1.76767	0.128636
-387.5	-0.246311	0.271227	-2.72871	2.88378	0.646735	0.704834	2.03165	1.48092	1.23309	0.260372	0.769337	3.76661	0.811432	-1.51909	1.70752	0.191953
-387	-0.263547	0.265271	-2.70506	2.88766	0.540182	0.728814	2.05178	1.39522	1.18723	0.280193	0.786259	3.68982	0.845974	-1.45035	1.64538	0.235575
-386.5	-0.262558	0.265526	-2.65669	2.87862	0.423314	0.741085	2.06728	1.30896	1.15717	0.295574	0.79553	3.60157	0.878347	-1.387	1.58684	0.261138
-386	-0.245412	0.274033	-2.58388	2.85722	0.304312	0.740634	2.07692	1.2246	1.14374	0.309291	0.797304	3.50343	0.908021	-1.33257	1.5362	0.274769
-385.5	-0.217924	0.290414	-2.48807	2.82519	0.190356	0.727323	2.08342	1.1447	1.14706	0.323756	0.794256	3.3961	0.935639	-1.28804	1.49452	0.283756
-385	-0.187959	0.313012	-2.37273	2.7863	0.0861691	0.702411	2.09266	1.07131	1.16754	0.340072	0.789773	3.28074	0.964227	-1.2526	1.45932	0.293219
-384.5	-0.163159	0.340411	-2.24439	2.74569	-0.00533707	0.668765	2.10959	1.00474	1.20603	0.358068	0.786713	3.15984	1.00003	-1.22448	1.42658	0.304643
-384	-0.149473	0.371386	-2.11272	2.70908	-0.0821076	0.630653	2.13574	0.943769	1.26482	0.376738	0.787451	3.03699	1.04886	-1.20171	1.39281	0.317128
-383.5	-0.150911	0.404048	-1.98857	2.68289	-0.142742	0.592974	2.16981	0.887742	1.34744	0.393808	0.794311	2.91576	1.10977	-1.18231	1.35607	0.330209
-383	-0.169515	0.435787	-1.88068	2.67447	-0.18649	0.560324	2.20843	0.837577	1.45549	0.40514	0.809159	2.79898	1.17383	-1.16347	1.31584	0.345794
-382.5	-0.204576	0.463759	-1.79365	2.69145	-0.213654	0.536371	2.24656	0.79497	1.58549	0.406032	0.832166	2.68951	1.22975	-1.14135	1.27247	0.367944
-382	-0.252409	0.485267	-1.72843	2.73936	-0.22612	0.523083	2.27939	0.761397	1.72876	0.393603	0.860929	2.59096	1.26995	-1.11198	1.22682	0.401078
-381.5	-0.307712	0.49821	-1.68331	2.81896	-0.227192	0.519866	2.30425	0.737365	1.87394	0.367704	0.891059	2.50646	1.29259	-1.07248	1.18025	0.447832
-381	-0.365279	0.501514	-1.6538	2.92535	-0.221018	0.524162	2.31927	0.721858	2.01032	0.330197	0.917924	2.43664	1.30041	-1.02178	1.13347	0.50753
-380.5	-0.420888	0.495086	-1.63351	3.0493	-0.212052	0.533773	2.32119	0.712083	2.12984	0.284206	0.937878	2.37929	1.29719	-0.960764	1.08468	0.57595
-380	-0.471316	0.479751	-1.61675	3.17979	-0.204607	0.548479	2.30629	0.70365	2.22755	0.233584	0.947859	2.33058	1.28432	-0.891439	1.02995	0.646288
-379.5	-0.513763	0.457652	-1.60019	3.30636	-0.202318	0.569625	2.27156	0.691636	2.302	0.182027	0.944366	2.28683	1.26016	-0.815591	0.966301	0.710938
-379	-0.545303	0.432226	-1.58301	3.42009	-0.20695	0.59864	2.21385	0.672145	2.35605	0.132558	0.923656	2.24526	1.22221	-0.734259	0.894566	0.764149
-378.5	-0.563226	0.407099	-1.56686	3.51411	-0.217749	0.63529	2.1307	0.643199	2.39599	0.088083	0.8836	2.20366	1.16943	-0.648641	0.819949	0.804171
-378	-0.56615	0.384625	-1.55563	3.58495	-0.232619	0.676553	2.02374	0.604388	2.42834	0.0518779	0.82539	2.16009	1.10305	-0.561334	0.749961	0.832863
-377.5	-0.554773	0.365178	-1.55404	3.63328	-0.24898	0.716916	1.89988	0.555558	2.45684	0.0271858	0.753552	2.11323	1.02665	-0.476029	0.690814	0.853674
-377	-0.531786	0.347816	-1.56568	3.66246	-0.262873	0.750173	1.76942	0.496485	2.48181	0.0165799	0.674629	2.06302	0.94595	-0.395376	0.6454	0.870206
-376.5	-0.501468	0.331909	-1.59179	3.67683	-0.268333	0.771756	1.64433	0.428174	2.50191	0.0213051	0.595525	2.01121	0.867865	-0.318978	0.613883	0.885439
-376	-0.469331	0.317915	-1.63123	3.68165	-0.258691	0.779818	1.53574	0.353265	2.51655	0.0408254	0.522667	1.96067	0.798281	-0.243184	0.594674	0.901026
-375.5	-0.441541	0.30649	-1.68091	3.68367	-0.228746	0.774772	1.45031	0.274802	2.52774	0.0727991	0.461808	1.91325	0.739884	-0.162785	0.585031	0.916907
-375	-0.423693	0.297401	-1.73688	3.69055	-0.175761	0.758586	1.38916	0.195529	2.54029	0.113091	0.417121	1.8685	0.691159	-0.0741669	0.582436	0.931502
-374.5	-0.419279	0.289538	-1.79625	3.70855	-0.098812	0.734435	1.35076	0.118355	2.55973	0.156371	0.389793	1.82419	0.647635	0.0222447	0.586117	0.942945
-374	-0.428899	0.281964	-1.85787	3.73994	0.00226101	0.706351	1.33342	0.0464484	2.58955	0.197741	0.377734	1.77791	0.605736	0.122175	0.59686	0.950945
-373.5	-0.450474	0.274908	-1.92089	3.78238	0.127042	0.678518	1.335	-0.0178737	2.62967	0.233754	0.376999	1.72816	0.566232	0.21912	0.614971	0.956913
-373	-0.4799	0.269514	-1.98278	3.831	0.273513	0.654025	1.35235	-0.0739708	2.67714	0.261859	0.383857	1.67503	0.53346	0.306384	0.638827	0.96167
-372.5	-0.511992	0.266693	-2.03918	3.88067	0.436635	0.633557	1.38205	-0.121959	2.72857	0.279878	0.395971	1.62018	0.511468	0.379702	0.665548	0.963913
-372	-0.541806	0.266632	-2.08506	3.92667	0.60841	0.615514	1.42054	-0.161064	2.78135	0.286256	0.412281	1.56622	0.501244	0.438638	0.692267	0.961362
-371.5	-0.565429	0.269465	-2.11583	3.96494	0.779808	0.597696	1.46374	-0.189067	2.83209	0.280113	0.432011	1.51555	0.500158	0.485621	0.716734	0.95252
-371	-0.57997	0.275965	-2.12805	3.99301	0.942837	0.578521	1.50805	-0.203061	2.87488	0.260776	0.453695	1.4694	0.503076	0.5241	0.737477	0.937264
-370.5	-0.583842	0.286887	-2.11973	4.01067	1.09145	0.556781	1.55176	-0.200717	2.90241	0.22739	0.475648	1.42767	0.50506	0.557461	0.753623	0.916871
-370	-0.577086	0.301528	-2.09037	4.0191	1.22154	0.531338	1.59454	-0.181574	2.90969	0.179708	0.497549	1.38962	0.503688	0.588882	0.765104	0.894097
-369.5	-0.560885	0.317471	-2.04036	4.01944	1.33088	0.501763	1.6367	-0.147432	2.89766	0.119851	0.52068	1.35484	0.498551	0.621121	0.773487	0.87268
-369	-0.537183	0.331779	-1.9701	4.01187	1.41921	0.468898	1.6796	-0.100998	2.87408	0.0525906	0.54607	1.32337	0.489228	0.655799	0.781906	0.855816
-368.5	-0.508792	0.342066	-1.88031	3.99552	1.48846	0.434123	1.72515	-0.0441443	2.85021	-0.0164556	0.572635	1.29562	0.474162	0.693124	0.793504	0.844562
-368	-0.47917	0.346634	-1.77328	3.9692	1.54319	0.398108	1.77278	0.0222413	2.83569	-0.0825408	0.597006	1.27294	0.45072	0.732325	0.810307	0.837512
-367.5	-0.451447	0.344571	-1.65412	3.93311	1.58998	0.36069	1.81761	0.0971642	2.83533	-0.142161	0.614594	1.25752	0.415922	0.772176	0.834004	0.831458
-367	-0.426904	0.336163	-1.53135	3.88988	1.635	0.321839	1.85165	0.178755	2.84933	-0.192853	0.621117	1.25143	0.367193	0.811711	0.86709	0.822528
-366.5	-0.404202	0.322648	-1.41608	3.84355	1.68126	0.282395	1.86662	0.263989	2.87566	-0.233563	0.614249	1.25592	0.302851	0.850764	0.9122	0.808094
-366	-0.380157	0.305246	-1.31954	3.79816	1.728	0.244011	1.85725	0.348565	2.91314	-0.265035	0.59441	1.27039	0.223179	0.889475	0.970639	0.788529
-365.5	-0.350824	0.284633	-1.25012	3.75713	1.77146	0.208375	1.82357	0.427437	2.96277	-0.288973	0.564129	1.29175	0.132297	0.927848	1.04189	0.767155
-365	-0.312342	0.261184	-1.21207	3.72265	1.80595	0.176684	1.76942	0.495704	3.02649	-0.306925	0.526819	1.31547	0.0390094	0.966622	1.12349	0.748052
-364.5	-0.261987	0.235555	-1.20587	3.69526	1.82554	0.150248	1.69861	0.548735	3.10462	-0.320707	0.485545	1.33772	-0.045513	1.00771	1.21075	0.733114
-364	-0.198748	0.209461	-1.22878	3.67403	1.82657	0.131166	1.61304	0.581865	3.19378	-0.333239	0.442367	1.35644	-0.113061	1.0535	1.29751	0.720938
-363.5	-0.12284	0.18567	-1.27602	3.65734	1.80896	0.121975	1.51455	0.590743	3.28583	-0.347158	0.399092	1.37103	-0.162995	1.10666	1.37769	0.708267
-363	-0.0350153	0.166979	-1.34305	3.64265	1.77603	0.125105	1.40689	0.572418	3.36873	-0.362404	0.358254	1.38171	-0.201494	1.16957	1.44614	0.691948
-362.5	0.0632782	0.155847	-1.42694	3.6258	1.73344	0.142475	1.29503	0.526398	3.42994	-0.376495	0.322719	1.38917	-0.236758	1.24226	1.49816	0.670385
-362	0.168978	0.154484	-1.52548	3.60095	1.68754	0.174883	1.18314	0.455195	3.46079	-0.387128	0.294923	1.39398	-0.275478	1.32137	1.52901	0.644607
-361.5	0.276787	0.163539	-1.63489	3.56204	1.64352	0.221304	1.07411	0.364367	3.45893	-0.39378	0.277193	1.39602	-0.321239	1.40174	1.5346	0.617955
-361	0.380094	0.180472	-1.74795	3.50508	1.60403	0.27836	0.97016	0.261652	3.42824	-0.397344	0.272094	1.39506	-0.373724	1.47913	1.5123	0.594358
-360.5	0.473667	0.199762	-1.85434	3.43018	1.56937	0.340665	0.873498	0.155101	3.37753	-0.39873	0.282005	1.39181	-0.430852	1.55121	1.46089	0.576818
-360	0.555782	0.214605	-1.94332	3.34209	1.53853	0.402339	0.78643	0.0515356	3.31859	-0.397773	0.309018	1.3874	-0.492564	1.61562	1.38014	0.566585
-359.5	0.627123	0.219037	-2.00678	3.24819	1.51016	0.458668	0.710657	-0.0437046	3.26356	-0.393589	0.355009	1.38125	-0.560612	1.66768	1.27193	0.562834
-359	0.688084	0.209563	-2.04047	3.1546	1.48338	0.506762	0.645759	-0.126188	3.2219	-0.38556	0.420652	1.37029	-0.63451	1.70032	1.14202	0.56366
-358.5	0.738102	0.185219	-2.04381	3.06333	1.45851	0.54511	0.58935	-0.192212	3.19856	-0.373842	0.504261	1.35103	-0.709416	1.70615	1.00015	0.567806
-358	0.777121	0.146873	-2.01916	2.97299	1.43662	0.572666	0.539957	-0.240005	3.19434	-0.359922	0.601858	1.32213	-0.778185	1.68093	0.858025	0.574724
-357.5	0.80657	0.0970561	-1.97066	2.88169	1.41893	0.587864	0.499251	-0.271214	3.20677	-0.346711	0.707995	1.28526	-0.834712	1.62651	0.726639	0.583284
-357	0.828865	0.0397505	-1.90333	2.78891	1.40679	0.588288	0.471837	-0.290384	3.23014	-0.33726	0.816887	1.24441	-0.875613	1.55012	0.613508	0.591419
-356.5	0.846273	-0.020387	-1.82332	2.69518	1.40081	0.572114	0.463381	-0.30216	3.25621	-0.333505	0.924035	1.20425	-0.900486	1.461	0.520454	0.59667
-356	0.859845	-0.0789143	-1.7381	2.60154	1.39951	0.540405	0.477304	-0.308435	3.27729	-0.336463	1.02711	1.16799	-0.911616	1.36729	0.443538	0.596369
-355.5	0.868876	-0.131914	-1.65515	2.51038	1.39937	0.497603	0.51216	-0.307823	3.28922	-0.347034	1.12483	1.13648	-0.913222	1.27451	0.37542	0.587814
-355	0.871966	-0.175672	-1.57993	2.42653	1.39631	0.449911	0.562862	-0.297896	3.29174	-0.366064	1.21535	1.10859	-0.911382	1.18533	0.30861	0.569012
-354.5	0.86946	-0.206455	-1.51562	2.35599	1.3866	0.403511	0.624712	-0.277943	3.28711	-0.393512	1.29569	1.08145	-0.913972	1.10079	0.23834	0.539508
-354	0.864709	-0.220853	-1.46469	2.30287	1.36739	0.36371	0.695922	-0.250079	3.27872	-0.427543	1.36177	1.05023	-0.927778	1.02188	0.163862	0.500528
-353.5	0.862615	-0.216695	-1.42914	2.26801	1.33797	0.334872	0.776832	-0.218717	3.26947	-0.464527	1.40865	1.00898	-0.954536	0.949934	0.0875736	0.454435
-353	0.86725	-0.193998	-1.40877	2.24996	1.30091	0.320428	0.868183	-0.189147	3.26025	-0.500347	1.43168	0.952986	-0.991046	0.885951	0.0131599	0.404109
-352.5	0.880623	-0.155035	-1.39962	2.24617	1.2613	0.322269	0.97019	-0.165819	3.24955	-0.531764	1.42785	0.880314	-1.03313	0.830326	-0.0560825	0.352574
-352	0.902886	-0.103396	-1.39446	2.25371	1.22474	0.340073	1.08116	-0.151053	3.23435	-0.556519	1.39603	0.791719	-1.07906	0.782802	-0.118456	0.302679
-351.5	0.933337	-0.0425661	-1.38464	2.27021	1.19601	0.371311	1.19625	-0.144734	3.21193	-0.572848	1.33686	0.689653	-1.13058	0.741897	-0.173576	0.256708
-351	0.971026	0.0250758	-1.36302	2.29422	1.17835	0.411252	1.30842	-0.145023	3.18088	-0.579195	1.25289	0.577428	-1.19175	0.704468	-0.220349	0.216037
-350.5	1.01438	0.0979118	-1.3267	2.32409	1.17247	0.453133	1.41037	-0.14932	3.14056	-0.573983	1.14905	0.45908	-1.26607	0.666705	-0.255779	0.181304
-350	1.06064	0.17385	-1.27733	2.35714	1.17584	0.489686	1.49574	-0.15494	3.09065	-0.555917	1.03266	0.339428	-1.35388	0.626255	-0.276493	0.152799
-349.5	1.10641	0.249679	-1.21908	2.39019	1.18271	0.515249	1.56091	-0.159755	3.0313	-0.524975	0.912427	0.223887	-1.45177	0.583291	-0.281218	0.130209
-349	1.14945	0.321743	-1.15591	2.42007	1.18464	0.527041	1.60661	-0.162556	2.96312	-0.483026	0.797233	0.117958	-1.55408	0.540049	-0.271766	0.112133
-348.5	1.18965	0.387273	-1.09038	2.44313	1.17254	0.525298	1.63672	-0.16254	2.88777	-0.433118	0.696126	0.0258324	-1.65541	0.500058	-0.252431	0.0962403
-348	1.2281	0.445134	-1.02412	2.45505	1.13949	0.512334	1.65508	-0.158522	2.80957	-0.378339	0.617757	-0.0508559	-1.75248	0.466721	-0.228844	0.0799724
-347.5	1.26587	0.495447	-0.958592	2.45184	1.08274	0.49115	1.66464	-0.149088	2.73539	-0.321947	0.568628	-0.112885	-1.84379	0.441138	-0.206803	0.0614217
-347	1.30313	0.53849	-0.89558	2.43144	1.00348	0.464696	1.66818	-0.133773	2.6727	-0.268304	0.551846	-0.162877	-1.92824	0.420999	-0.191129	0.0402997
-346.5	1.33873	0.574061	-0.837398	2.39433	0.90616	0.435773	1.66851	-0.114072	2.62801	-0.222774	0.566749	-0.204673	-2.00425	0.40187	-0.184544	0.0183817
-346	1.37085	0.601869	-0.78674	2.34344	0.797623	0.406618	1.6684	-0.0930083	2.60567	-0.19011	0.608741	-0.242035	-2.06923	0.379812	-0.187183	-0.00103853
-345.5	1.39871	0.62194	-0.745771	2.28369	0.685601	0.37817	1.67147	-0.0735862	2.60638	-0.172056	0.670215	-0.277748	-2.11916	0.352944	-0.197293	-0.0141754
-345	1.42397	0.634521	-0.715531	2.22056	0.577362	0.350116	1.68158	-0.0575554	2.62618	-0.165804	0.74308	-0.314068	-2.14843	0.321181	-0.212452	-0.0179064
-344.5	1.44998	0.640271	-0.696621	2.15811	0.479512	0.321724	1.70085	-0.0451848	2.65679	-0.165192	0.820806	-0.353296	-2.15091	0.28528	-0.230661	-0.0104942
-344	1.47957	0.640433	-0.690008	2.09814	0.398106	0.292787	1.72905	-0.0356634	2.68758	-0.163721	0.898323	-0.39747	-2.12346	0.245922	-0.250975	0.0090315
-343.5	1.51333	0.636234	-0.696614	2.04126	0.338146	0.264239	1.76509	-0.0276178	2.70883	-0.156706	0.971128	-0.447712	-2.06976	0.203363	-0.273313	0.0419198
-343	1.54947	0.628201	-0.716589	1.98884	0.302532	0.237863	1.80817	-0.0192158	2.71464	-0.141983	1.03492	-0.503777	-1.99991	0.157815	-0.298137	0.0895021
-342.5	1.58513	0.61648	-0.749332	1.94461	0.29118	0.215069	1.858	-0.00787027	2.70396	-0.11993	1.08526	-0.563799	-1.92566	0.109952	-0.326601	0.152375
-342	1.61758	0.601918	-0.7936	1.91446	0.30098	0.196022	1.9154	0.00926528	2.67963	-0.0926669	1.11771	-0.624577	-1.85609	0.061593	-0.360014	0.230328
-341.5	1.64454	0.586544	-0.84731	1.90331	0.326864	0.179865	1.98283	0.0337581	2.64619	-0.0624839	1.12978	-0.682473	-1.79628	0.0164814	-0.398656	0.322277
-341	1.66414	0.572558	-0.907736	1.91154	0.363761	0.165443	2.06307	0.0647579	2.60784	-0.0306585	1.12288	-0.734037	-1.74767	-0.0201118	-0.442192	0.425226
-340.5	1.67502	0.560849	-0.972309	1.9353	0.408208	0.151766	2.15706	0.0991229	2.56777	0.00254011	1.10224	-0.775969	-1.70969	-0.0431879	-0.491481	0.533363
-340	1.67644	0.551051	-1.03925	1.96905	0.458538	0.138426	2.26241	0.132512	2.52823	0.0369206	1.07466	-0.80548	-1.68185	-0.0496535	-0.548476	0.639056
-339.5	1.6686	0.542767	-1.10713	2.00636	0.514132	0.125933	2.37278	0.16105	2.48991	0.0714229	1.04579	-0.821312	-1.66455	-0.0387077	-0.613701	0.735555
-339	1.65297	0.536127	-1.17428	2.04015	0.574202	0.115197	2.47872	0.182904	2.45135	0.1041	1.01905	-0.824406	-1.65748	-0.0118474	-0.684744	0.819231
-338.5	1.63236	0.531579	-1.23926	2.06478	0.635932	0.106642	2.5711	0.198417	2.40902	0.133242	0.996722	-0.817943	-1.65755	0.0266703	-0.757537	0.88978
-338	1.61011	0.529545	-1.30192	2.07797	0.693331	0.100535	2.64505	0.208528	2.35873	0.158555	0.981239	-0.806552	-1.65905	0.0700757	-0.828348	0.948846
-337.5	1.58859	0.530095	-1.36262	2.08043	0.738596	0.0977543	2.70105	0.213313	2.29756	0.180855	0.97479	-0.79406	-1.6558	0.110865	-0.894514	0.998332
-337	1.56857	0.532959	-1.42089	2.07437	0.76484	0.099316	2.74409	0.212188	2.22492	0.200441	0.978006	-0.781294	-1.64311	0.143028	-0.954523	1.03924
-336.5	1.54993	0.537833	-1.47515	2.06347	0.767706	0.105348	2.78167	0.205096	2.14216	0.215873	0.989032	-0.766421	-1.61881	0.163571	-1.00824	1.07149
-336	1.53179	0.544389	-1.52393	2.05362	0.745807	0.11483	2.8207	0.193003	2.05127	0.224382	1.00385	-0.747135	-1.58372	0.173026	-1.0567	1.09476
-335.5	1.51281	0.551876	-1.56688	2.05179	0.701357	0.12631	2.86378	0.177415	1.9542	0.22371	1.018	-0.722251	-1.54195	0.1746	-1.1014	1.10958
-335	1.49227	0.558826	-1.60488	2.06329	0.640378	0.139223	2.9084	0.159892	1.85278	0.213576	1.02862	-0.692427	-1.50087	0.17249	-1.14402	1.11777
-334.5	1.47045	0.563681	-1.6394	2.09051	0.57096	0.154742	2.94959	0.142017	1.74842	0.195594	1.03507	-0.660348	-1.46904	0.171117	-1.18652	1.12209
-334	1.44767	0.566108	-1.67219	2.13357	0.50074	0.175663	2.9826	0.125284	1.64144	0.172484	1.03745	-0.62986	-1.45101	0.175059	-1.23064	1.12514
-333.5	1.42348	0.567552	-1.70488	2.19116	0.435796	0.205708	3.00378	0.110426	1.53196	0.147313	1.03496	-0.604054	-1.44363	0.187794	-1.27732	1.12879
-333	1.39635	0.570462	-1.73773	2.26119	0.380235	0.248349	3.01124	0.0969934	1.42155	0.122345	1.02539	-0.583831	-1.43829	0.209768	-1.32642	1.13396
-332.5	1.36349	0.576661	-1.7687	2.34118	0.33573	0.305509	3.00604	0.0841691	1.31311	0.0981167	1.00589	-0.568152	-1.4272	0.237937	-1.37654	1.14025
-332	1.32063	0.585819	-1.79379	2.42763	0.302228	0.376803	2.99197	0.0719868	1.20933	0.0740376	0.974443	-0.554931	-1.40799	0.267356	-1.42474	1.14552
-331.5	1.26302	0.595833	-1.80801	2.51561	0.279762	0.45939	2.97402	0.0611543	1.11198	0.0501422	0.931624	-0.541186	-1.38443	0.293084	-1.46688	1.14662
-331	1.18741	0.605019	-1.80753	2.59913	0.269675	0.548444	2.95696	0.0519072	1.02191	0.0281276	0.880807	-0.523037	-1.36405	0.31113	-1.49855	1.14085
-330.5	1.09314	0.613163	-1.79241	2.672	0.274178	0.637851	2.94408	0.0440515	0.939508	0.0111283	0.826474	-0.49686	-1.35367	0.31899	-1.51569	1.12734
-330	0.981906	0.620435	-1.76709	2.72965	0.294363	0.720748	2.93599	0.0380952	0.865237	0.00276595	0.772558	-0.461225	-1.35561	0.315934	-1.5155	1.10744
-329.5	0.857367	0.62604	-1.73805	2.77087	0.328082	0.790221	2.93077	0.0356564	0.799202	0.00607396	0.721916	-0.418046	-1.36753	0.30284	-1.49772	1.08395
-329	0.725261	0.62806	-1.71131	2.79698	0.369663	0.840111	2.92592	0.0393033	0.74082	0.0230836	0.676324	-0.37209	-1.38476	0.281788	-1.46494	1.05987
-328.5	0.592431	0.624624	-1.69147	2.80885	0.41188	0.865678	2.91935	0.0525643	0.689905	0.054673	0.636652	-0.328904	-1.40237	0.255274	-1.42081	1.03738
-328	0.46488	0.615587	-1.6817	2.80543	0.448451	0.864499	2.90839	0.0795522	0.647738	0.0998245	0.603288	-0.292396	-1.4164	0.225149	-1.36778	1.0183
-327.5	0.347054	0.603465	-1.68341	2.78551	0.475388	0.837357	2.88988	0.124197	0.616432	0.155145	0.576658	-0.263829	-1.42435	0.192225	-1.30557	1.00534
-327	0.242346	0.592746	-1.69495	2.74984	0.491341	0.787925	2.86132	0.189577	0.597133	0.215135	0.557682	-0.242932	-1.42498	0.156945	-1.23121	1.00195
-326.5	0.153556	0.587421	-1.71086	2.70131	0.497909	0.721759	2.82108	0.277265	0.588883	0.272604	0.547995	-0.230032	-1.41834	0.120372	-1.14069	1.0101
-326	0.0831096	0.588121	-1.72345	2.64389	0.499292	0.645536	2.76894	0.386832	0.589439	0.3195	0.549379	-0.226747	-1.40529	0.0846168	-1.03106	1.02852
-325.5	0.0328344	0.59138	-1.72598	2.58147	0.500408	0.565856	2.70779	0.515624	0.597164	0.348257	0.562444	-0.234471	-1.386	0.0526599	-0.901276	1.05297
-325	0.00314232	0.591573	-1.7152	2.51717	0.505117	0.487837	2.64333	0.658454	0.611783	0.353386	0.585587	-0.252574	-1.35836	0.0279217	-0.752294	1.07777
-324.5	-0.00733337	0.583072	-1.69209	2.45321	0.516302	0.414973	2.58073	0.807742	0.633795	0.333431	0.61552	-0.2775	-1.31854	0.0135015	-0.587388	1.09778
-324	-0.00057437	0.561265	-1.66026	2.39094	0.53657	0.349987	2.52174	0.955187	0.663727	0.292062	0.649229	-0.302376	-1.26411	0.011427	-0.412724	1.1108
-323.5	0.0224655	0.523547	-1.62356	2.33046	0.567599	0.295374	2.46523	1.09365	0.701778	0.236631	0.68539	-0.317255	-1.19747	0.0226283	-0.236795	1.11829
-323	0.0618345	0.470494	-1.58559	2.27079	0.608705	0.253155	2.40916	1.21781	0.74784	0.175371	0.723892	-0.310957	-1.12532	0.0468574	-0.0684669	1.12378
-322.5	0.116986	0.405894	-1.55013	2.21133	0.656441	0.223986	2.35221	1.32509	0.801367	0.11538	0.764677	-0.274415	-1.05462	0.0817498	0.0854617	1.13085
-322	0.185567	0.335254	-1.52107	2.15303	0.705539	0.206396	2.29531	1.41667	0.860997	0.0615315	0.807575	-0.203699	-0.989818	0.122614	0.222183	1.14206
-321.5	0.263539	0.264003	-1.50203	2.09766	0.750556	0.197377	2.24139	1.49617	0.925017	0.0159923	0.852455	-0.101051	-0.93256	0.164323	0.342849	1.15842
-321	0.346032	0.196922	-1.49594	2.04631	0.787445	0.194276	2.19276	1.56674	0.992888	-0.0216212	0.898551	0.0267721	-0.88221	0.203617	0.449583	1.17987
-320.5	0.427802	0.138593	-1.50413	1.99955	0.814473	0.195913	2.14939	1.6295	1.06583	-0.0534776	0.943967	0.171856	-0.836991	0.239551	0.541695	1.2061
-320	0.503334	0.0934024	-1.52615	1.95858	0.832321	0.201513	2.1093	1.68422	1.14509	-0.0820298	0.986355	0.327418	-0.796342	0.272457	0.614982	1.23705
-319.5	0.567727	0.0649832	-1.56055	1.925	0.843622	0.209298	2.06968	1.73082	1.22987	-0.108584	1.02387	0.487801	-0.76259	0.302998	0.664361	1.27278
-319	0.618253	0.0558284	-1.60506	1.89957	0.852233	0.216822	2.02777	1.76994	1.31744	-0.133289	1.0555	0.647763	-0.739528	0.331695	0.686554	1.31321
-318.5	0.655693	0.0668731	-1.65686	1.8813	0.861618	0.222024	1.98216	1.80209	1.40483	-0.156142	1.08096	0.801938	-0.72893	0.358487	0.680981	1.35756
-318	0.684435	0.0967576	-1.71395	1.86771	0.872711	0.223448	1.93454	1.82624	1.48957	-0.177469	1.10057	0.944529	-0.728404	0.382612	0.649259	1.40357
-317.5	0.71059	0.141642	-1.77516	1.85576	0.883797	0.220019	1.88963	1.83977	1.56931	-0.19749	1.11463	1.06993	-0.732245	0.403108	0.594413	1.44659
-317	0.739411	0.19645	-1.83812	1.84272	0.892593	0.21106	1.85305	1.8395	1.64124	-0.215938	1.12282	1.17428	-0.733272	0.419357	0.520239	1.48023
-316.5	0.77369	0.256586	-1.89802	1.82703	0.897824	0.196213	1.82924	1.82295	1.70192	-0.232	1.12432	1.25658	-0.72393	0.431077	0.430863	1.49877
-316	0.813324	0.318524	-1.94827	1.80928	0.899293	0.174972	1.81949	1.78964	1.74696	-0.243596	1.11901	1.31827	-0.697754	0.438169	0.330905	1.49968
-315.5	0.856015	0.379248	-1.98202	1.7914	0.897743	0.146212	1.81975	1.74229	1.77056	-0.246278	1.10822	1.36198	-0.651647	0.440918	0.225729	1.48471
-315	0.8988	0.435891	-1.99391	1.77473	0.894871	0.108443	1.82109	1.68635	1.76623	-0.233661	1.0938	1.39082	-0.588028	0.440192	0.121039	1.45935
-314.5	0.939248	0.486299	-1.98142	1.75915	0.892579	0.0610906	1.8144	1.62755	1.72868	-0.199608	1.07651	1.40776	-0.514717	0.437748	0.0224502	1.43084
-314	0.975721	0.529762	-1.94499	1.74326	0.891911	0.00601385	1.795	1.5695	1.65501	-0.140428	1.05541	1.41519	-0.440681	0.436634	-0.06542	1.40571
-313.5	1.00706	0.567217	-1.88692	1.72461	0.892572	-0.052012	1.76314	1.51257	1.54503	-0.0558415	1.02864	1.41532	-0.37048	0.440656	-0.140617	1.38835
-313	1.03181	0.601247	-1.8095	1.7002	0.89294	-0.106165	1.7221	1.45465	1.40165	0.0510171	0.994831	1.41127	-0.30303	0.453087	-0.203578	1.38042
-312.5	1.04741	0.635908	-1.71418	1.66762	0.891166	-0.149558	1.67636	1.39334	1.23108	0.173759	0.953643	1.40699	-0.235254	0.475867	-0.254341	1.38049
-312	1.051	0.675979	-1.60291	1.62631	0.887095	-0.177914	1.62997	1.3278	1.04229	0.303418	0.905531	1.40642	-0.165908	0.509522	-0.29093	1.38473
-311.5	1.04158	0.725635	-1.47957	1.57829	0.882709	-0.191582	1.58568	1.25906	0.846153	0.430128	0.85182	1.41305	-0.0966898	0.553284	-0.309878	1.38919
-311	1.0213	0.787357	-1.3498	1.52756	0.880752	-0.1954	1.546	1.18962	0.655118	0.544729	0.794731	1.43014	-0.0309084	0.605173	-0.306991	1.39138
-310.5	0.99475	0.861539	-1.21979	1.47803	0.883448	-0.196585	1.51499	1.12285	0.482284	0.639787	0.736833	1.46028	0.0297687	0.662085	-0.278659	1.39033
-310	0.966995	0.946269	-1.09545	1.43112	0.891882	-0.202349	1.49772	1.0624	0.339158	0.710547	0.680638	1.50427	0.0875991	0.719938	-0.22419	1.38619
-309.5	0.941801	1.03744	-0.982008	1.38506	0.905491	-0.218556	1.49823	1.01188	0.233444	0.755109	0.628648	1.56027	0.14645	0.773803	-0.14671	1.37971
-309	0.92129	1.12963	-0.883112	1.33636	0.92167	-0.249119	1.51911	0.974796	0.168383	0.773833	0.582971	1.62364	0.207507	0.818564	-0.0512291	1.37152
-308.5	0.906463	1.21706	-0.799572	1.28163	0.936033	-0.295085	1.56186	0.9545	0.143454	0.769429	0.544167	1.6882	0.268139	0.850159	0.0572888	1.36167
-308	0.897374	1.29455	-0.729335	1.21894	0.943604	-0.354018	1.62558	0.953559	0.156017	0.747232	0.510635	1.74831	0.324151	0.866541	0.173816	1.35002
-307.5	0.89301	1.35908	-0.669096	1.14905	0.940425	-0.421149	1.70563	0.972479	0.2027	0.714231	0.480026	1.80038	0.372456	0.86824	0.29268	1.33684
-307	0.891928	1.41059	-0.615987	1.07571	0.924612	-0.491578	1.79405	1.00878	0.279011	0.677417	0.451661	1.84332	0.411789	0.858502	0.407385	1.32296
-306.5	0.893419	1.45067	-0.568387	1.0042	0.896509	-0.561561	1.88137	1.05741	0.378503	0.642449	0.427276	1.87818	0.441925	0.84239	0.510546	1.30926
-306	0.897931	1.48113	-0.525881	0.93979	0.858387	-0.628601	1.96041	1.11206	0.493444	0.612884	0.409466	1.90723	0.463616	0.82547	0.594898	1.29636
-305.5	0.906558	1.50377	-0.488137	0.88679	0.813905	-0.690923	2.02995	1.16626	0.615417	0.59046	0.399677	1.93196	0.479595	0.81294	0.655074	1.2846
-305	0.920167	1.5198	-0.453564	0.847513	0.767409	-0.74661	2.09387	1.21405	0.734723	0.576187	0.397342	1.9518	0.495447	0.808625	0.688192	1.27398
-304.5	0.93857	1.5293	-0.419771	0.821306	0.72346	-0.793008	2.15619	1.2512	0.841335	0.570498	0.400272	1.96498	0.519179	0.813398	0.69308	1.26389
-304	0.959831	1.53184	-0.385404	0.80523	0.686835	-0.827338	2.21756	1.27597	0.927862	0.571946	0.405658	1.97077	0.558448	0.824585	0.66974	1.25334
-303.5	0.980309	1.52762	-0.351406	0.79563	0.661922	-0.848154	2.27584	1.28776	0.991209	0.576989	0.411122	1.97069	0.616622	0.837725	0.619836	1.24216
-303	0.996179	1.51771	-0.321005	0.789168	0.650633	-0.855872	2.3278	1.28513	1.03206	0.582273	0.415454	1.96828	0.691885	0.849007	0.547498	1.23194
-302.5	1.00568	1.50353	-0.298191	0.783435	0.650826	-0.852064	2.36999	1.26594	1.05401	0.586815	0.418712	1.96775	0.779991	0.855876	0.459061	1.22543
-302	1.01026	1.48625	-0.285392	0.777229	0.657722	-0.838842	2.40002	1.22908	1.06283	0.591533	0.421424	1.97249	0.876767	0.856652	0.361862	1.22483
-301.5	1.0135	1.46636	-0.282293	0.76989	0.666822	-0.818498	2.41777	1.17566	1.06508	0.597341	0.423348	1.98416	0.978976	0.850972	0.263004	1.23081
-301	1.01856	1.44384	-0.285963	0.760195	0.674874	-0.793043	2.42469	1.10911	1.0671	0.603984	0.422848	2.00206	1.08418	0.840051	0.167654	1.2423
-300.5	1.02651	1.41914	-0.291167	0.745803	0.678336	-0.764103	2.42209	1.03392	1.07499	0.609382	0.4175	2.02287	1.18915	0.825608	0.0772052	1.25708
-300	1.03649	1.3938	-0.291302	0.723457	0.672471	-0.733288	2.41069	0.953917	1.09449	0.609476	0.405431	2.04138	1.28817	0.809021	-0.0106631	1.27318
-299.5	1.04648	1.36999	-0.280267	0.689445	0.653573	-0.702688	2.39124	0.872164	1.12965	0.59971	0.386351	2.05241	1.37377	0.791837	-0.0997438	1.28998
-299	1.05436	1.34966	-0.254477	0.640118	0.621755	-0.674962	2.3647	0.791994	1.18126	0.577504	0.361627	2.05329	1.43945	0.776291	-0.193024	1.3081
-298.5	1.05902	1.3335	-0.214327	0.572954	0.580737	-0.652477	2.33237	0.716817	1.2464	0.543055	0.333519	2.04464	1.48128	0.764688	-0.29167	1.32837
-298	1.0609	1.32015	-0.163703	0.488004	0.535624	-0.63654	2.29633	0.648735	1.31924	0.497813	0.304141	2.02841	1.49814	0.758099	-0.394873	1.35032
-297.5	1.06153	1.30669	-0.107837	0.388078	0.491295	-0.627867	2.2593	0.587647	1.39268	0.443463	0.274586	2.00561	1.49209	0.755379	-0.50066	1.37084
-297	1.0626	1.29058	-0.0520389	0.277309	0.451469	-0.627002	2.22469	0.531899	1.45973	0.382583	0.245033	1.97563	1.46902	0.753182	-0.607625	1.38414
-296.5	1.06565	1.27143	-0.00124297	0.159621	0.417418	-0.633777	2.19703	0.479861	1.51405	0.318566	0.216099	1.93716	1.43824	0.747116	-0.71614	1.38402
-296	1.07225	1.25097	0.0404938	0.0378101	0.387225	-0.646789	2.17987	0.430843	1.55029	0.254237	0.189986	1.88921	1.41033	0.733433	-0.82804	1.36649
-295.5	1.08408	1.23109	0.0699781	-0.0867238	0.357552	-0.663317	2.17199	0.385054	1.56446	0.191266	0.169789	1.83131	1.39348	0.710232	-0.945165	1.33119
-295	1.10251	1.21197	0.0852477	-0.212751	0.326651	-0.679678	2.16746	0.343237	1.55443	0.130692	0.157787	1.76301	1.38998	0.677412	-1.06737	1.28156
-294.5	1.12757	1.19217	0.086473	-0.337186	0.29517	-0.692024	2.1599	0.306128	1.52088	0.0731155	0.154723	1.68354	1.39591	0.636239	-1.19131	1.22418
-294	1.15685	1.16996	0.0756962	-0.454657	0.264502	-0.697392	2.14563	0.273892	1.46769	0.0185412	0.159646	1.59272	1.40585	0.589354	-1.31086	1.16661
-293.5	1.18575	1.14412	0.0558515	-0.559208	0.235524	-0.694836	2.12386	0.245863	1.40111	-0.0334689	0.169293	1.49238	1.41839	0.54052	-1.41814	1.11393
-293	1.2092	1.11378	0.0303941	-0.646347	0.208956	-0.686017	2.09631	0.220569	1.32898	-0.0835957	0.178499	1.38658	1.43627	0.493987	-1.50456	1.0668
-292.5	1.22284	1.07864	0.00280152	-0.713636	0.186315	-0.674544	2.06732	0.196049	1.26058	-0.132745	0.182013	1.28036	1.46239	0.453875	-1.56314	1.02207
-292	1.22362	1.0392	-0.0244577	-0.759961	0.170084	-0.664268	2.0423	0.170504	1.20574	-0.181753	0.175782	1.17859	1.49686	0.422908	-1.59149	0.974875
-291.5	1.21018	0.99703	-0.0500581	-0.785319	0.162492	-0.657985	2.02553	0.143385	1.1724	-0.23077	0.157631	1.08542	1.53634	0.400974	-1.59289	0.921337
-291	1.18271	0.955334	-0.0724025	-0.791309	0.164089	-0.657356	2.01983	0.116271	1.16454	-0.278966	0.127951	1.00396	1.57503	0.384861	-1.57455	0.860846
-290.5	1.1427	0.918851	-0.0882156	-0.781309	0.173752	-0.663383	2.02684	0.0923891	1.18188	-0.32497	0.0891028	0.936126	1.6079	0.369185	-1.54541	0.796251
-290	1.09307	0.891678	-0.0932091	-0.76029	0.189183	-0.67702	2.04656	0.074831	1.22102	-0.367021	0.0434747	0.882672	1.6342	0.348099	-1.51534	0.732064
-289.5	1.03794	0.874257	-0.0843655	-0.734158	0.206471	-0.699638	2.07705	0.0647762	1.27626	-0.402107	-0.00793494	0.843508	1.65705	0.317016	-1.49453	0.673097
-289	0.981706	0.862712	-0.0613319	-0.708745	0.219809	-0.732391	2.11487	0.0611721	1.34009	-0.425593	-0.0652328	0.818745	1.67935	0.273078	-1.49181	0.623971
-288.5	0.928024	0.851565	-0.0261266	-0.688952	0.22287	-0.774942	2.15497	0.061805	1.40477	-0.432378	-0.128177	0.809731	1.70083	0.214851	-1.51274	0.588195
-288	0.878621	0.836842	0.0179845	-0.677654	0.211481	-0.82537	2.18966	0.0641513	1.46524	-0.418196	-0.195235	0.818198	1.71842	0.142315	-1.55761	0.567694
-287.5	0.832578	0.816703	0.0676589	-0.674936	0.185514	-0.8812	2.20899	0.0656235	1.52031	-0.380391	-0.263812	0.843572	1.72763	0.057025	-1.62012	0.563992
-287	0.787055	0.790204	0.120101	-0.678688	0.148638	-0.939841	2.20325	0.0638293	1.57073	-0.319324	-0.330941	0.881865	1.72363	-0.0377513	-1.68757	0.579136
-286.5	0.738975	0.756303	0.173539	-0.685676	0.106633	-0.997821	2.16632	0.0566468	1.61673	-0.239777	-0.394353	0.927509	1.70301	-0.137193	-1.74333	0.614731
-286	0.685934	0.714004	0.227729	-0.692281	0.065526	-1.05003	2.09848	0.0420722	1.65817	-0.150251	-0.453556	0.975135	1.66607	-0.235702	-1.77126	0.670207
-285.5	0.626295	0.663054	0.283215	-0.695197	0.030318	-1.09027	2.00761	0.0179693	1.69586	-0.0604744	-0.509586	1.02002	1.61708	-0.327453	-1.75985	0.741723
-285	0.560004	0.604509	0.339565	-0.691801	0.00488394	-1.11256	1.90634	-0.0181448	1.73133	0.0208174	-0.563809	1.05856	1.56337	-0.406219	-1.70441	0.822241
-284.5	0.489868	0.540723	0.39471	-0.679613	-0.00746344	-1.11248	1.80694	-0.0682908	1.7654	0.0869224	-0.617215	1.08866	1.51402	-0.465672	-1.60752	0.903105
-284	0.421154	0.474482	0.445839	-0.655543	-0.00446376	-1.08826	1.71831	-0.132583	1.79791	0.133296	-0.670085	1.1092	1.47627	-0.501007	-1.47777	0.976699
-283.5	0.359625	0.407836	0.490399	-0.616096	0.0139271	-1.04123	1.6462	-0.208844	1.82854	0.157315	-0.721367	1.11925	1.45128	-0.510808	-1.32725	1.03841
-283	0.310297	0.341718	0.526043	-0.557754	0.0458556	-0.974796	1.59378	-0.293113	1.85697	0.15844	-0.768241	1.11786	1.43404	-0.49783	-1.16938	1.08711
-282.5	0.277359	0.277094	0.549861	-0.476518	0.0887402	-0.892912	1.56152	-0.380391	1.88292	0.138938	-0.806221	1.10401	1.41737	-0.468741	-1.01748	1.12544
-282	0.264099	0.216472	0.558674	-0.368138	0.13915	-0.799298	1.54782	-0.4656	1.90613	0.104527	-0.829652	1.07621	1.39568	-0.432624	-0.883073	1.1598
-281.5	0.272285	0.16346	0.5509	-0.230208	0.192252	-0.697881	1.55048	-0.544227	1.92566	0.0641672	-0.833055	1.03258	1.36688	-0.397997	-0.774584	1.19767
-281	0.301156	0.120817	0.528064	-0.0637947	0.242634	-0.5936	1.56671	-0.612776	1.93927	0.0276562	-0.813194	0.972385	1.33209	-0.37069	-0.698039	1.24365
-280.5	0.347133	0.0892256	0.494381	0.127124	0.285695	-0.492415	1.59228	-0.66945	1.94371	0.00193998	-0.770463	0.897779	1.29272	-0.353796	-0.657992	1.29822
-280	0.404703	0.0673506	0.454749	0.336802	0.318031	-0.400196	1.62193	-0.713981	1.93521	-0.0103943	-0.709101	0.81414	1.24745	-0.348044	-0.656707	1.35891
-279.5	0.467218	0.0531153	0.412985	0.558373	0.336863	-0.321472	1.65007	-0.746255	1.91076	-0.00979495	-0.636656	0.728355	1.193	-0.352167	-0.6929	1.4215
-279	0.527528	0.0458966	0.371759	0.784784	0.339605	-0.258918	1.671	-0.765371	1.86991	0.00212931	-0.562285	0.646405	1.12706	-0.363733	-0.761858	1.4809
-278.5	0.57985	0.0475376	0.33306	1.01	0.324205	-0.213399	1.67986	-0.770225	1.81517	0.0232232	-0.494192	0.572129	1.04984	-0.380111	-0.856313	1.53261
-278	0.622234	0.0605763	0.297841	1.2295	0.289946	-0.18445	1.67453	-0.760942	1.75126	0.0501572	-0.438382	0.507224	0.963774	-0.399702	-0.966717	1.5734
-277.5	0.656718	0.0859914	0.265632	1.43972	0.23806	-0.171215	1.65625	-0.739714	1.68447	0.0784357	-0.39945	0.451767	0.872942	-0.423265	-1.08104	1.60101
-277	0.686734	0.123355	0.234783	1.63757	0.171431	-0.173124	1.62873	-0.710006	1.62222	0.103847	-0.381141	0.405165	0.782485	-0.454577	-1.18519	1.61387
-276.5	0.714811	0.172387	0.203493	1.81999	0.0929741	-0.189621	1.59675	-0.674841	1.57098	0.123763	-0.385232	0.367117	0.697103	-0.499463	-1.26484	1.61095
-276	0.742006	0.233361	0.171636	1.98355	0.00411489	-0.219276	1.56408	-0.635766	1.53278	0.136951	-0.410425	0.337894	0.619096	-0.562965	-1.30848	1.59137
-275.5	0.768214	0.305964	0.141724	2.12496	-0.0945702	-0.258768	1.53132	-0.593174	1.50421	0.142497	-0.452879	0.318098	0.547359	-0.646657	-1.30998	1.55498
-275	0.793157	0.388045	0.117728	2.24229	-0.201124	-0.302412	1.49666	-0.547381	1.47981	0.139268	-0.507573	0.308627	0.477512	-0.748	-1.26901	1.50355
-274.5	0.817425	0.475377	0.102944	2.33529	-0.31068	-0.343353	1.45921	-0.499772	1.45645	0.126332	-0.569074	0.310678	0.403365	-0.860711	-1.19	1.44135
-274	0.842066	0.562338	0.0988318	2.40483	-0.415698	-0.375877	1.42081	-0.453343	1.43451	0.103927	-0.631645	0.325052	0.320461	-0.975276	-1.08127	1.37425
-273.5	0.867454	0.642842	0.105553	2.45252	-0.507328	-0.396733	1.38496	-0.412008	1.41617	0.0745335	-0.689225	0.351583	0.229251	-1.08069	-0.954506	1.30714
-273	0.893127	0.711112	0.123103	2.48022	-0.577332	-0.404935	1.35524	-0.379161	1.40388	0.0426996	-0.735889	0.3897	0.133962	-1.16702	-0.822918	1.24158
-272.5	0.918007	0.762145	0.151527	2.4896	-0.620173	-0.401293	1.33386	-0.356932	1.40008	0.0131958	-0.767659	0.438876	0.0384743	-1.22706	-0.69855	1.17529
-272	0.940601	0.79246	0.190577	2.48301	-0.633974	-0.38827	1.32036	-0.346192	1.40646	-0.0107938	-0.784812	0.497581	-0.0561326	-1.25702	-0.59075	1.1042
-271.5	0.960246	0.801243	0.239593	2.46431	-0.620381	-0.369282	1.31173	-0.346058	1.42344	-0.0283883	-0.792139	0.561904	-0.151211	-1.25693	-0.505837	1.02577
-271	0.978633	0.790392	0.297287	2.43773	-0.584892	-0.34727	1.30416	-0.353014	1.45116	-0.0410112	-0.796756	0.625874	-0.248989	-1.23057	-0.446781	0.941163
-270.5	0.99966	0.763325	0.361683	2.40619	-0.537058	-0.323775	1.29433	-0.361547	1.48978	-0.0520101	-0.805421	0.683554	-0.350333	-1.18429	-0.413001	0.854536
-270	1.02777	0.723686	0.430434	2.37142	-0.489077	-0.29913	1.2799	-0.366584	1.53754	-0.0655888	-0.82282	0.731132	-0.452757	-1.12555	-0.400995	0.770968
-269.5	1.06623	0.67412	0.500925	2.3352	-0.453461	-0.273303	1.2596	-0.36552	1.58942	-0.0847575	-0.851165	0.767613	-0.551032	-1.06169	-0.405774	0.695051
-269	1.11647	0.615936	0.57025	2.29957	-0.440959	-0.246518	1.23359	-0.358091	1.63867	-0.10958	-0.890516	0.793809	-0.640257	-0.999089	-0.422389	0.629855
-268.5	1.17843	0.550496	0.635491	2.26549	-0.459112	-0.218953	1.20283	-0.344963	1.67959	-0.137226	-0.93907	0.810684	-0.718312	-0.942466	-0.446671	0.575595
-268	1.25076	0.480761	0.694224	2.23176	-0.511472	-0.190264	1.16798	-0.326851	1.70917	-0.163443	-0.99342	0.819018	-0.785705	-0.894393	-0.475241	0.53001
-267.5	1.3307	0.411563	0.744879	2.19535	-0.596992	-0.16002	1.12925	-0.304172	1.72699	-0.184325	-1.04869	0.820472	-0.843793	-0.855217	-0.505946	0.491303
-267	1.41421	0.349114	0.78671	2.15246	-0.70962	-0.128484	1.08602	-0.276886	1.73435	-0.197614	-1.09848	0.818086	-0.893713	-0.824145	-0.538437	0.460458
-266.5	1.49633	0.300288	0.819776	2.10018	-0.839229	-0.0968027	1.03674	-0.245339	1.73376	-0.203316	-1.13519	0.815364	-0.936266	-0.800516	-0.572811	0.440881
-266	1.57193	0.271464	0.845406	2.03794	-0.974069	-0.0664579	0.981237	-0.211742	1.72851	-0.203721	-1.15124	0.814949	-0.97149	-0.78418	-0.606997	0.436665
-265.5	1.63723	0.266901	0.866535	1.96741	-1.10327	-0.0383586	0.923016	-0.180369	1.72302	-0.202279	-1.14155	0.818067	-0.99779	-0.775779	-0.636051	0.451078
-265	1.69091	0.287612	0.887169	1.89173	-1.21823	-0.0123148	0.867843	-0.155992	1.72274	-0.2016	-1.10615	0.825121	-1.01134	-0.77688	-0.654323	0.485298
-264.5	1.73379	0.331798	0.911066	1.8154	-1.31352	0.0126577	0.819788	-0.141844	1.73273	-0.202418	-1.05035	0.836567	-1.00725	-0.788489	-0.658651	0.537417
-264	1.76766	0.396026	0.940147	1.74479	-1.38761	0.0372068	0.779085	-0.138833	1.75592	-0.204432	-0.982047	0.852777	-0.983274	-0.8089	-0.649873	0.602951
-263.5	1.79479	0.476052	0.973566	1.68762	-1.4427	0.0602033	0.74401	-0.146566	1.79269	-0.207665	-0.908815	0.873524	-0.942887	-0.832867	-0.63179	0.676771
-263	1.81824	0.567353	1.00781	1.65091	-1.48319	0.078454	0.713795	-0.164552	1.84143	-0.212763	-0.836876	0.898181	-0.893806	-0.85252	-0.609725	0.754579
-262.5	1.84223	0.665153	1.03767	1.63834	-1.51304	0.0881476	0.688838	-0.192152	1.89986	-0.220049	-0.771008	0.926015	-0.84368	-0.859983	-0.589941	0.833643
-262	1.87188	0.763765	1.05837	1.649	-1.53343	0.08636	0.669184	-0.228021	1.96593	-0.228891	-0.714465	0.956133	-0.797469	-0.850451	-0.578542	0.913163
-261.5	1.91156	0.85616	1.06838	1.67794	-1.5427	0.0716896	0.653693	-0.269956	2.03725	-0.238242	-0.66974	0.987404	-0.757147	-0.823181	-0.579931	0.99372
-261	1.96284	0.934773	1.07118	1.71767	-1.53804	0.0445708	0.640134	-0.314898	2.11042	-0.246874	-0.639744	1.018	-0.721986	-0.780244	-0.596172	1.07601
-260.5	2.02376	0.993117	1.07477	1.75997	-1.51777	0.00721904	0.626238	-0.358856	2.18184	-0.252543	-0.627385	1.04526	-0.689598	-0.725232	-0.626624	1.15957
-260	2.08964	1.02702	1.08913	1.79715	-1.48249	-0.0368776	0.611118	-0.397328	2.24891	-0.251493	-0.633913	1.06665	-0.658008	-0.662916	-0.667508	1.24141
-259.5	2.15478	1.0351	1.12282	1.82211	-1.43459	-0.0838277	0.594946	-0.426324	2.30965	-0.239388	-0.657838	1.08061	-0.626846	-0.598947	-0.712492	1.31557
-259	2.21358	1.01864	1.18035	1.82899	-1.37701	-0.130669	0.577243	-0.443342	2.36142	-0.212964	-0.694837	1.08709	-0.596343	-0.539063	-0.754445	1.37525
-258.5	2.26125	0.980533	1.26085	1.81474	-1.31234	-0.17635	0.556888	-0.448198	2.4007	-0.171267	-0.738888	1.08832	-0.565812	-0.48838	-0.787221	1.41581
-258	2.29431	0.923739	1.35906	1.77977	-1.24246	-0.221406	0.533386	-0.443358	2.42457	-0.116564	-0.784402	1.08887	-0.533257	-0.450841	-0.806477	1.43561
-257.5	2.31067	0.850781	1.46778	1.72703	-1.16883	-0.26697	0.506658	-0.432847	2.43231	-0.0546673	-0.827811	1.0942	-0.495724	-0.428259	-0.809522	1.43518
-257	2.30892	0.764718	1.57973	1.66069	-1.09346	-0.314248	0.476446	-0.420272	2.42577	0.00631611	-0.868008	1.1088	-0.449776	-0.41962	-0.794632	1.41671
-256.5	2.28815	0.670309	1.68801	1.5854	-1.01982	-0.364482	0.442767	-0.407323	2.40865	0.0581624	-0.906114	1.13534	-0.392124	-0.421709	-0.760616	1.38377
-256	2.24836	0.574404	1.78625	1.50596	-0.951875	-0.418617	0.405241	-0.393324	2.38557	0.0943935	-0.944303	1.17481	-0.32081	-0.430399	-0.707311	1.34054
-255.5	2.19054	0.484813	1.86918	1.42703	-0.892216	-0.476217	0.361224	-0.376138	2.36111	0.111646	-0.983963	1.2265	-0.237202	-0.441319	-0.636038	1.291
-255	2.11645	0.40778	1.93285	1.35269	-0.841709	-0.534202	0.306866	-0.35364	2.33816	0.109744	-1.02469	1.28789	-0.147562	-0.45004	-0.54896	1.23854
-254.5	2.02834	0.346028	1.97406	1.28627	-0.800781	-0.587038	0.240951	-0.324648	2.31672	0.0902413	-1.06485	1.35541	-0.06159	-0.452302	-0.448631	1.18542
-254	1.92918	0.298692	1.99	1.23013	-0.769635	-0.629019	0.166392	-0.289558	2.29386	0.0551197	-1.10263	1.42539	0.0124453	-0.44451	-0.338849	1.13237
-253.5	1.82343	0.262504	1.97872	1.18489	-0.747084	-0.656232	0.0882892	-0.250813	2.26552	0.00655805	-1.13641	1.49443	0.0714847	-0.424918	-0.225611	1.07905
-253	1.71747	0.233153	1.94089	1.14922	-0.730277	-0.666267	0.0118242	-0.21251	2.22902	-0.0532026	-1.16421	1.559	0.116341	-0.394518	-0.11654	1.02466
-252.5	1.61874	0.206368	1.88161	1.12085	-0.715891	-0.657394	-0.0592558	-0.178918	2.18356	-0.122506	-1.18329	1.61558	0.147582	-0.356168	-0.0188324	0.968672
-252	1.53403	0.178841	1.80989	1.09767	-0.701007	-0.629282	-0.124525	-0.152721	2.12821	-0.200778	-1.19107	1.66148	0.163291	-0.312762	0.0626154	0.911399
-251.5	1.46831	0.14881	1.73511	1.07822	-0.682788	-0.58434	-0.187441	-0.134461	2.06006	-0.288142	-1.18658	1.69534	0.160347	-0.266127	0.126306	0.854597
-251	1.42402	0.116007	1.66294	1.06261	-0.658331	-0.527802	-0.25333	-0.12306	1.97434	-0.384353	-1.17183	1.71662	0.13779	-0.217069	0.175093	0.801742
-250.5	1.39986	0.0810081	1.59422	1.05315	-0.625837	-0.466687	-0.326443	-0.116228	1.86717	-0.488124	-1.1517	1.72537	0.0994756	-0.166188	0.215768	0.757285
-250	1.38997	0.0441856	1.52668	1.05333	-0.585703	-0.408716	-0.407837	-0.111391	1.73925	-0.597065	-1.1319	1.72285	0.0537477	-0.114795	0.256437	0.725335
-249.5	1.38586	0.00493804	1.45703	1.06598	-0.540519	-0.361152	-0.494612	-0.107543	1.59685	-0.707428	-1.11606	1.71163	0.00996585	-0.065087	0.303951	0.708619
-249	1.38052	-0.0379503	1.38329	1.092	-0.494545	-0.329562	-0.580194	-0.106195	1.44916	-0.813834	-1.10424	1.69484	-0.0251118	-0.0195039	0.362772	0.707592
-248.5	1.37099	-0.084776	1.30719	1.13106	-0.452713	-0.317126	-0.656009	-0.110461	1.30514	-0.909829	-1.09376	1.67537	-0.0485134	0.0201818	0.434326	0.720204
-248	1.35811	-0.133452	1.23378	1.18327	-0.41928	-0.324598	-0.714703	-0.122981	1.17189	-0.989183	-1.08169	1.65586	-0.0604351	0.0532319	0.516571	0.743213
-247.5	1.34453	-0.179659	1.16833	1.24902	-0.396751	-0.350383	-0.75289	-0.143977	1.05414	-1.04739	-1.06733	1.63864	-0.0630421	0.0793948	0.604376	0.773992
-247	1.33289	-0.218704	1.11407	1.32658	-0.385044	-0.390259	-0.772098	-0.171106	0.954637	-1.08283	-1.05259	1.62536	-0.0596262	0.0983162	0.690736	0.81098
-246.5	1.32488	-0.247476	1.07128	1.41054	-0.381261	-0.437373	-0.777915	-0.201138	0.87561	-1.09681	-1.04044	1.61671	-0.0542246	0.109931	0.768421	0.852386
-246	1.32089	-0.265023	1.03734	1.49275	-0.380628	-0.483639	-0.777129	-0.23125	0.819663	-1.09242	-1.03337	1.61235	-0.0508983	0.11523	0.831445	0.894665
-245.5	1.32001	-0.27189	1.00749	1.56483	-0.378081	-0.521948	-0.774329	-0.259129	0.788948	-1.07281	-1.03283	1.61071	-0.0525371	0.116416	0.876014	0.932254
-245	1.32019	-0.2694	0.97607	1.62111	-0.369603	-0.547318	-0.770782	-0.283285	0.784151	-1.0404	-1.03911	1.61006	-0.0593825	0.116402	0.900268	0.958285
-244.5	1.31854	-0.259705	0.937376	1.65996	-0.352891	-0.556973	-0.766086	-0.304042	0.804083	-0.997503	-1.05126	1.60958	-0.068747	0.117802	0.902527	0.96578
-244	1.31164	-0.24642	0.886378	1.68278	-0.327032	-0.550626	-0.759851	-0.323821	0.844819	-0.947448	-1.06713	1.60873	-0.077811	0.121819	0.880047	0.949522
-243.5	1.29578	-0.234593	0.819039	1.69236	-0.291911	-0.530801	-0.751312	-0.346107	0.898402	-0.894173	-1.08379	1.60623	-0.0871116	0.128067	0.830148	0.907641
-243	1.26724	-0.229483	0.732073	1.692	-0.248643	-0.502017	-0.738962	-0.37385	0.952817	-0.840337	-1.09778	1.60044	-0.100184	0.135783	0.752157	0.841624
-242.5	1.22341	-0.234563	0.622869	1.68516	-0.200441	-0.468993	-0.721849	-0.407836	0.99443	-0.786299	-1.10579	1.59014	-0.119659	0.145155	0.648441	0.755128
-242	1.16453	-0.249931	0.490016	1.67521	-0.151905	-0.435274	-0.699989	-0.445685	1.01222	-0.731157	-1.10602	1.57408	-0.144384	0.157746	0.524969	0.652792
-241.5	1.09443	-0.273089	0.333801	1.66491	-0.106851	-0.403227	-0.673353	-0.482347	1.00189	-0.674105	-1.09897	1.54961	-0.170278	0.176441	0.39102	0.539516
-241	1.01854	-0.301523	0.156707	1.65627	-0.0671518	-0.37501	-0.641983	-0.511851	0.967377	-0.614289	-1.08615	1.5126	-0.193156	0.204744	0.257086	0.420306
-240.5	0.940858	-0.334137	-0.0356186	1.65111	-0.0332996	-0.352914	-0.606677	-0.529135	0.918079	-0.549986	-1.06842	1.45998	-0.2107	0.244863	0.132234	0.300139
-240	0.863609	-0.3707	-0.234001	1.6516	-0.00505987	-0.338591	-0.568821	-0.530725	0.863529	-0.478996	-1.04584	1.39282	-0.223233	0.295806	0.022882	0.183456
-239.5	0.789075	-0.410615	-0.427055	1.6594	0.0184629	-0.33278	-0.53069	-0.514444	0.809929	-0.4001	-1.01876	1.31671	-0.233308	0.353359	-0.0670935	0.0737706
-239	0.721073	-0.452339	-0.603751	1.67448	0.0388242	-0.335823	-0.496238	-0.47944	0.75994	-0.313596	-0.988305	1.23954	-0.243669	0.411834	-0.135842	-0.0262412
-238.5	0.665506	-0.493824	-0.756065	1.69516	0.0578116	-0.347344	-0.469956	-0.426574	0.71359	-0.220615	-0.956379	1.16925	-0.255278	0.465887	-0.182754	-0.114534
-238	0.629568	-0.532889	-0.880113	1.71898	0.0769546	-0.365092	-0.454103	-0.358258	0.669213	-0.122938	-0.925046	1.11189	-0.26735	0.511259	-0.208087	-0.190368
-237.5	0.619159	-0.567088	-0.97534	1.7429	0.0974729	-0.384518	-0.447215	-0.277652	0.624806	-0.0235861	-0.895377	1.06965	-0.278547	0.54472	-0.213468	-0.25578
-237	0.635862	-0.593808	-1.043	1.76351	0.119993	-0.399769	-0.444567	-0.187887	0.579568	0.0731303	-0.866763	1.03997	-0.287768	0.564535	-0.202233	-0.31576
-236.5	0.675821	-0.610318	-1.0855	1.77716	0.143847	-0.405542	-0.439642	-0.09168	0.534747	0.162332	-0.837752	1.01715	-0.294896	0.57149	-0.179007	-0.376297
-236	0.731487	-0.613527	-1.10644	1.77956	0.166814	-0.398406	-0.426577	0.00862194	0.492769	0.239596	-0.807424	0.994703	-0.301586	0.568848	-0.149099	-0.442108
-235.5	0.79456	-0.600419	-1.10999	1.76606	0.185655	-0.376753	-0.402516	0.110894	0.455453	0.301865	-0.775698	0.966647	-0.311159	0.560777	-0.118051	-0.515356
-235	0.857821	-0.569183	-1.09978	1.73283	0.19744	-0.340517	-0.367187	0.213441	0.423788	0.347674	-0.742165	0.928382	-0.32807	0.550928	-0.0909443	-0.594653
-234.5	0.915231	-0.519802	-1.07814	1.67841	0.201007	-0.291475	-0.319821	0.314867	0.398931	0.3768	-0.704827	0.877572	-0.357155	0.542244	-0.0716091	-0.674195
-234	0.961473	-0.453919	-1.0452	1.60468	0.197487	-0.233226	-0.257596	0.412673	0.382113	0.390333	-0.66059	0.814448	-0.40141	0.536973	-0.0623849	-0.744683
-233.5	0.992474	-0.374585	-0.998987	1.51666	0.190183	-0.170261	-0.177596	0.501632	0.37402	0.391722	-0.607179	0.741193	-0.459537	0.535721	-0.064537	-0.79651
-233	1.00658	-0.285733	-0.937533	1.42126	0.184351	-0.106937	-0.079215	0.574185	0.374964	0.387116	-0.544332	0.661092	-0.52642	0.536326	-0.0786177	-0.823282
-232.5	1.00499	-0.191698	-0.860526	1.32561	0.186265	-0.0472076	0.035118	0.623238	0.385275	0.383444	-0.473793	0.578002	-0.5963	0.534848	-0.104209	-0.823684
-232	0.99116	-0.0973211	-0.768864	1.23504	0.201557	0.00537794	0.159316	0.645218	0.405891	0.385782	-0.399016	0.496008	-0.66524	0.528145	-0.140091	-0.800688
-231.5	0.969979	-0.00763611	-0.664288	1.15206	0.23422	0.0483532	0.283497	0.641258	0.438794	0.39597	-0.324573	0.41888	-0.731257	0.514711	-0.185506	-0.759022
-231	0.946837	0.0730026	-0.550124	1.07715	0.286634	0.0809881	0.396606	0.61646	0.485651	0.412931	-0.25508	0.349021	-0.793277	0.493902	-0.240481	-0.703573
-230.5	0.926459	0.141398	-0.431638	1.00977	0.359783	0.103854	0.490193	0.578243	0.545108	0.4343	-0.194354	0.286523	-0.849666	0.46604	-0.304332	-0.639365
-230	0.911954	0.195948	-0.315221	0.948174	0.45301	0.117833	0.560126	0.534393	0.61136	0.458143	-0.145274	0.229059	-0.897151	0.432877	-0.374758	-0.571099
-229.5	0.90473	0.237058	-0.207638	0.889661	0.562971	0.12359	0.605871	0.4914	0.675817	0.483856	-0.109669	0.172473	-0.932103	0.397224	-0.448643	-0.501849
-229	0.904751	0.266367	-0.116007	0.832035	0.682421	0.121603	0.629043	0.453729	0.730829	0.512203	-0.088038	0.112345	-0.953364	0.362296	-0.523249	-0.432884
-228.5	0.910465	0.285537	-0.047032	0.774846	0.800684	0.112359	0.632306	0.423961	0.772841	0.544604	-0.0794314	0.0461272	-0.963025	0.331164	-0.596681	-0.365369
-228	0.918747	0.296165	-0.00494146	0.719085	0.906404	0.0964242	0.618746	0.403427	0.803506	0.581907	-0.0813112	-0.0262301	-0.964716	0.305771	-0.66753	-0.301817
-227.5	0.92573	0.300113	0.0101305	0.665873	0.990908	0.074378	0.591518	0.392725	0.828292	0.623393	-0.0900044	-0.103964	-0.9619	0.285783	-0.734865	-0.245499
-227	0.928918	0.299362	0.00214631	0.615722	1.05031	0.0467607	0.552853	0.391577	0.853122	0.66692	-0.101843	-0.187135	-0.957131	0.268987	-0.798907	-0.198688
-226.5	0.929167	0.295714	-0.022096	0.569007	1.08613	0.0140262	0.503078	0.398725	0.881095	0.710042	-0.113682	-0.276193	-0.95166	0.253971	-0.860644	-0.161647
-226	0.93054	0.290665	-0.0548972	0.526583	1.10469	-0.0236735	0.442148	0.412282	0.911527	0.751001	-0.122598	-0.370376	-0.945141	0.242602	-0.91999	-0.133021
-225.5	0.937891	0.285928	-0.0894113	0.489753	1.11414	-0.066653	0.372626	0.429734	0.941807	0.788898	-0.125688	-0.466574	-0.935095	0.239373	-0.974294	-0.111134
-225	0.953685	0.284032	-0.120701	0.459852	1.11964	-0.115097	0.299854	0.447773	0.969464	0.823132	-0.120711	-0.559095	-0.916003	0.24849	-1.01857	-0.0954211
-224.5	0.976492	0.287669	-0.146709	0.437755	1.12097	-0.16795	0.229077	0.463136	0.992007	0.852634	-0.107729	-0.640673	-0.880533	0.271797	-1.04743	-0.0869431
-224	1.00251	0.298643	-0.168553	0.42335	1.11427	-0.222579	0.16318	0.47411	1.0064	0.875491	-0.0898798	-0.704642	-0.82442	0.308494	-1.05703	-0.0872785
-223.5	1.02791	0.31766	-0.189317	0.415086	1.09551	-0.275504	0.102372	0.480696	1.01038	0.889221	-0.0714869	-0.746899	-0.750676	0.355418	-1.04542	-0.0969057
-223	1.0498	0.344494	-0.213121	0.410224	1.0631	-0.323039	0.0442572	0.483176	1.00467	0.89114	-0.0553759	-0.766561	-0.668365	0.407277	-1.01246	-0.114421
-222.5	1.06665	0.378523	-0.244654	0.406485	1.01884	-0.361426	-0.0158727	0.481059	0.994198	0.878437	-0.0417522	-0.765794	-0.58759	0.457573	-0.960244	-0.136694
-222	1.07837	0.419144	-0.286891	0.403613	0.967752	-0.387274	-0.0830588	0.47332	0.987145	0.84873	-0.0286064	-0.749337	-0.51522	0.500831	-0.892408	-0.159798
-221.5	1.08545	0.464996	-0.33816	0.402345	0.916692	-0.398446	-0.160206	0.459153	0.992168	0.801329	-0.0133634	-0.723617	-0.453437	0.534651	-0.812744	-0.180127
-221	1.0878	0.51295	-0.392005	0.402055	0.872173	-0.394565	-0.247735	0.438556	1.01584	0.737664	0.00539567	-0.695426	-0.400962	0.559255	-0.72497	-0.194829
-220.5	1.08347	0.558662	-0.439817	0.400361	0.838032	-0.377285	-0.344517	0.412659	1.06122	0.660579	0.0279141	-0.670521	-0.355868	0.575198	-0.632434	-0.201624
-220	1.06852	0.598043	-0.473913	0.39464	0.814246	-0.35114	-0.448175	0.383974	1.12721	0.57424	0.054191	-0.652871	-0.318216	0.582001	-0.537223	-0.198942
-219.5	1.03877	0.628039	-0.489951	0.382923	0.797731	-0.323627	-0.555768	0.356008	1.20913	0.485077	0.0841552	-0.644769	-0.290392	0.578466	-0.440167	-0.186652
-219	0.992848	0.646959	-0.487576	0.363247	0.78409	-0.302759	-0.665192	0.331934	1.30034	0.402077	0.1173	-0.647012	-0.274828	0.563438	-0.341113	-0.166313
-218.5	0.934136	0.654783	-0.469084	0.333524	0.768896	-0.294163	-0.774732	0.313368	1.39416	0.335313	0.152488	-0.659009	-0.271422	0.536029	-0.238495	-0.139907
-218	0.870189	0.652769	-0.438381	0.293051	0.748379	-0.300374	-0.881231	0.300036	1.48554	0.293174	0.187875	-0.679111	-0.276776	0.495808	-0.129389	-0.108462
-217.5	0.810236	0.642697	-0.400957	0.243104	0.720171	-0.321588	-0.980705	0.290201	1.57241	0.279355	0.221408	-0.704837	-0.285205	0.443578	-0.0109566	-0.0725275
-217	0.762536	0.626774	-0.362712	0.185561	0.683753	-0.356437	-1.07075	0.281866	1.65559	0.291757	0.252218	-0.733253	-0.290179	0.38163	0.117578	-0.0334539
-216.5	0.732935	0.608077	-0.327539	0.122279	0.639742	-0.402538	-1.15102	0.274394	1.73774	0.324716	0.281769	-0.761762	-0.285583	0.312845	0.254016	0.00663318
-216	0.724736	0.590739	-0.295951	0.0558616	0.589009	-0.456708	-1.22265	0.269064	1.82175	0.372146	0.313782	-0.788183	-0.266989	0.2399	0.394001	0.0454362
-215.5	0.739469	0.579006	-0.265915	-0.0105328	0.532441	-0.514927	-1.2886	0.267909	1.90888	0.428429	0.353031	-0.810292	-0.232914	0.165285	0.53215	0.0805718
-215	0.777431	0.575298	-0.235643	-0.0745986	0.470597	-0.572192	-1.35273	0.272399	1.99747	0.487515	0.403194	-0.826555	-0.18602	0.0918453	0.663238	0.110129
-214.5	0.836813	0.579365	-0.206788	-0.135575	0.403525	-0.622491	-1.41657	0.28276	2.08358	0.542526	0.464668	-0.837603	-0.133114	0.0235134	0.784345	0.13384
-214	0.912489	0.589661	-0.184485	-0.19359	0.331412	-0.659751	-1.47732	0.297234	2.16238	0.586795	0.533829	-0.846501	-0.0820178	-0.0347625	0.895754	0.15314
-213.5	0.99674	0.605011	-0.173247	-0.248844	0.255502	-0.679952	-1.52917	0.311834	2.22895	0.615465	0.604585	-0.857466	-0.0374929	-0.0785825	0.999236	0.169647
-213	1.08152	0.6248	-0.172865	-0.301153	0.178841	-0.682879	-1.56576	0.321264	2.27877	0.626067	0.671435	-0.874032	-0.00103899	-0.105525	1.09658	0.184037
-212.5	1.15975	0.648162	-0.177916	-0.349354	0.106152	-0.671918	-1.58137	0.320331	2.30772	0.618125	0.731533	-0.897441	0.0258408	-0.11467	1.18922	0.196407
-212	1.22556	0.673067	-0.180466	-0.391239	0.0426969	-0.652157	-1.57223	0.305435	2.31091	0.593118	0.784361	-0.92577	0.0398076	-0.105686	1.27795	0.207004
-211.5	1.27544	0.695872	-0.173819	-0.42457	-0.00719741	-0.628582	-1.53755	0.275895	2.28183	0.554512	0.830587	-0.954712	0.0368891	-0.0793219	1.36343	0.21689
-211	1.30986	0.71205	-0.15499	-0.44803	-0.0418008	-0.605505	-1.47914	0.234363	2.21313	0.507147	0.871435	-0.980224	0.0147538	-0.0379145	1.44761	0.228981
-210.5	1.33297	0.717968	-0.124475	-0.461265	-0.0630284	-0.586647	-1.40057	0.185859	2.09898	0.456691	0.907621	-1.00094	-0.0250057	0.015264	1.53298	0.248064
-210	1.34968	0.712277	-0.0843773	-0.464426	-0.0757333	-0.574922	-1.30736	0.13588	1.93834	0.409301	0.938071	-1.01847	-0.0758357	0.0766347	1.61949	0.278628
-209.5	1.36298	0.695796	-0.0371661	-0.457873	-0.086124	-0.571955	-1.20668	0.0890572	1.73629	0.370501	0.960237	-1.03605	-0.12846	0.142197	1.70295	0.322597
-209	1.37366	0.670303	0.0148083	-0.442349	-0.10059	-0.577807	-1.10565	0.0488908	1.50257	0.343329	0.971772	-1.05659	-0.174872	0.207526	1.77688	0.378852
-208.5	1.38128	0.637863	0.0701319	-0.419054	-0.124453	-0.590869	-1.01012	0.017516	1.24957	0.32736	0.971723	-1.08082	-0.210285	0.268758	1.83526	0.443818
-208	1.38502	0.601205	0.128541	-0.389216	-0.160201	-0.608058	-0.924387	-0.00466896	0.991339	0.319856	0.960469	-1.1072	-0.232587	0.323702	1.87426	0.512679
-207.5	1.38389	0.563735	0.189814	-0.354138	-0.206789	-0.625658	-0.850459	-0.0184906	0.74226	0.318028	0.939304	-1.13341	-0.24166	0.371846	1.89296	0.580928
-207	1.37707	0.52841	0.252776	-0.316128	-0.261289	-0.640489	-0.787704	-0.0246983	0.515459	0.320439	0.910582	-1.15769	-0.23918	0.414024	1.89317	0.644677
-206.5	1.36462	0.496852	0.315659	-0.278751	-0.321152	-0.650549	-0.733583	-0.0231114	0.321127	0.327053	0.877352	-1.17833	-0.227846	0.452399	1.87833	0.699847
-206	1.34755	0.469738	0.377207	-0.245609	-0.384625	-0.654821	-0.683893	-0.0131552	0.164086	0.338578	0.842192	-1.19243	-0.210432	0.489575	1.85195	0.742332
-205.5	1.32671	0.44756	0.437185	-0.219393	-0.449961	-0.652933	-0.63258	0.00468945	0.0429494	0.355376	0.806958	-1.19586	-0.188929	0.527046	1.8168	0.769024
-205	1.30241	0.431137	0.495972	-0.202523	-0.515517	-0.64498	-0.573402	0.0281845	-0.047506	0.376298	0.773181	-1.18517	-0.163033	0.564945	1.77493	0.778192
-204.5	1.27556	0.421949	0.5535	-0.197742	-0.580511	-0.63089	-0.502364	0.0542295	-0.113078	0.398766	0.741218	-1.1593	-0.129382	0.603238	1.72752	0.769365
-204	1.24885	0.421507	0.607747	-0.206807	-0.644788	-0.609965	-0.418477	0.0803465	-0.158139	0.420228	0.709144	-1.11943	-0.0841596	0.642584	1.67515	0.743228
-203.5	1.22663	0.429993	0.654485	-0.228832	-0.707619	-0.581684	-0.323041	0.105356	-0.185087	0.439218	0.673771	-1.06714	-0.0274471	0.684217	1.61906	0.701147
-203	1.2137	0.446048	0.689379	-0.260612	-0.76675	-0.547004	-0.218641	0.128901	-0.19521	0.455389	0.633318	-1.00352	0.0357756	0.729357	1.56165	0.644888
-202.5	1.21364	0.468177	0.71045	-0.298003	-0.818624	-0.508689	-0.108062	0.150242	-0.189832	0.469142	0.589294	-0.929512	0.0990732	0.778364	1.50545	0.577421
-202	1.22728	0.495824	0.719301	-0.336773	-0.859741	-0.470775	0.00715374	0.167431	-0.170693	0.481173	0.546295	-0.846496	0.158272	0.830703	1.45238	0.503592
-201.5	1.2527	0.528831	0.721021	-0.373243	-0.887867	-0.438114	0.127241	0.177899	-0.1402	0.492	0.51017	-0.756531	0.212154	0.886239	1.40442	0.429226
-201	1.28657	0.566507	0.722208	-0.404871	-0.901971	-0.415861	0.253133	0.179744	-0.10189	0.501428	0.485695	-0.662567	0.260714	0.945879	1.36462	0.359827
-200.5	1.32492	0.607393	0.727926	-0.430581	-0.901953	-0.408108	0.385276	0.172608	-0.0605576	0.508411	0.475238	-0.568383	0.303421	1.01045	1.3366	0.300183
-200	1.36254	0.649348	0.739659	-0.451087	-0.889217	-0.415987	0.522899	0.158213	-0.0215588	0.511725	0.478913	-0.478102	0.338806	1.07961	1.32327	0.254212
-199.5	1.39272	0.689942	0.754885	-0.46885	-0.867071	-0.437192	0.662633	0.140004	0.0105886	0.510236	0.49506	-0.395753	0.365455	1.15189	1.32582	0.224349
-199	1.40901	0.727239	0.768227	-0.487448	-0.84006	-0.467589	0.797066	0.121504	0.0330934	0.502038	0.520586	-0.324962	0.383918	1.22484	1.34276	0.211457
-198.5	1.40758	0.759837	0.773595	-0.510801	-0.812611	-0.502945	0.916466	0.104658	0.0446147	0.484002	0.551539	-0.268571	0.397961	1.29483	1.36927	0.215756
-198	1.38802	0.785904	0.766026	-0.542514	-0.787961	-0.53947	1.0136	0.0890487	0.0445495	0.453146	0.583571	-0.228284	0.413564	1.35674	1.39791	0.237272
-197.5	1.3526	0.803095	0.742955	-0.585671	-0.768284	-0.574135	1.0863	0.0720193	0.0324704	0.40887	0.612401	-0.204718	0.436538	1.40412	1.42007	0.274403
-197	1.3049	0.810044	0.705014	-0.643119	-0.755473	-0.605006	1.13583	0.0501549	0.00836719	0.353982	0.634573	-0.197607	0.471284	1.43019	1.42729	0.321853
-196.5	1.24889	0.807369	0.655649	-0.717429	-0.751501	-0.630875	1.1645	0.0214007	-0.026507	0.294048	0.647951	-0.205311	0.520671	1.42927	1.41243	0.370529
-196	1.18842	0.797116	0.599909	-0.810122	-0.758278	-0.650599	1.17376	-0.0139743	-0.0703393	0.236043	0.651727	-0.224107	0.585081	1.39794	1.37162	0.410063
-195.5	1.12641	0.781923	0.54377	-0.921017	-0.777378	-0.662857	1.16297	-0.0535676	-0.122861	0.186645	0.646357	-0.248469	0.660519	1.33569	1.30577	0.432346
-195	1.06401	0.764332	0.493773	-1.04806	-0.810043	-0.666682	1.13057	-0.0933236	-0.18568	0.150256	0.633348	-0.272459	0.737534	1.24538	1.22037	0.434156
-194.5	1.00106	0.745622	0.455825	-1.18753	-0.857557	-0.662198	1.0772	-0.128666	-0.260729	0.128039	0.61456	-0.291326	0.802975	1.13307	1.12303	0.417508
-194	0.937301	0.724941	0.433497	-1.33499	-0.920521	-0.650637	1.00721	-0.156405	-0.349361	0.118434	0.591171	-0.302406	0.845147	1.0072	1.02107	0.388044
-193.5	0.872837	0.699876	0.426998	-1.48658	-0.99617	-0.634031	0.92755	-0.17653	-0.452097	0.117871	0.563204	-0.305372	0.858975	0.876839	0.9205	0.352863
-193	0.807882	0.667932	0.433241	-1.63905	-1.07646	-0.615074	0.846277	-0.192639	-0.567947	0.121668	0.530684	-0.302087	0.846346	0.749353	0.825794	0.318073
-192.5	0.742503	0.627692	0.446689	-1.78909	-1.14971	-0.596928	0.772071	-0.210126	-0.694607	0.125692	0.495702	-0.295407	0.81208	0.629386	0.739146	0.286403
-192	0.676601	0.57945	0.460801	-1.93309	-1.20397	-0.582884	0.711872	-0.233318	-0.83034	0.127672	0.462772	-0.287458	0.760464	0.518984	0.660268	0.256722
-191.5	0.610417	0.52574	0.46959	-2.06758	-1.22956	-0.576317	0.667895	-0.263812	-0.974571	0.127393	0.436888	-0.279414	0.694803	0.418173	0.58819	0.225778
-191	0.545193	0.471431	0.468361	-2.19037	-1.22092	-0.580927	0.638049	-0.300604	-1.12608	0.126459	0.421305	-0.272511	0.619141	0.326353	0.523367	0.190419
-190.5	0.483223	0.422746	0.453962	-2.30169	-1.17789	-0.600091	0.618236	-0.341211	-1.28238	0.127669	0.41663	-0.26828	0.540323	0.243634	0.4673	0.148987
-190	0.427162	0.385329	0.425531	-2.40444	-1.10561	-0.635131	0.603188	-0.382995	-1.44109	0.133875	0.421656	-0.268256	0.468114	0.170741	0.420449	0.102051
-189.5	0.379281	0.36221	0.385226	-2.50287	-1.01341	-0.684361	0.587328	-0.423842	-1.60034	0.146984	0.434743	-0.274111	0.412523	0.108395	0.381444	0.0528264
-189	0.341134	0.352794	0.338132	-2.60092	-0.913006	-0.743854	0.567114	-0.461743	-1.75769	0.167548	0.454196	-0.287808	0.380117	0.0573592	0.347873	0.00613657
-188.5	0.313198	0.353544	0.291684	-2.70132	-0.815617	-0.808995	0.541662	-0.494104	-1.90942	0.194928	0.47826	-0.311332	0.37159	0.0183546	0.316353	-0.0341208
-188	0.294321	0.359852	0.25434	-2.80527	-0.729546	-0.875682	0.51073	-0.517928	-2.05002	0.227645	0.505462	-0.345794	0.382115	-0.00871664	0.281837	-0.0666074
-187.5	0.282036	0.368365	0.233055	-2.91226	-0.659494	-0.940474	0.473621	-0.530785	-2.1726	0.263325	0.534455	-0.390408	0.40385	-0.025205	0.238659	-0.0918495
-187	0.273809	0.378389	0.231016	-3.02047	-0.607273	-1.00016	0.42945	-0.531469	-2.27052	0.298718	0.563723	-0.442604	0.427795	-0.0329564	0.183437	-0.110212
-186.5	0.267609	0.390735	0.247397	-3.12744	-0.572751	-1.05176	0.377398	-0.519809	-2.33941	0.330571	0.592063	-0.499215	0.444851	-0.0332057	0.116906	-0.12046
-186	0.261581	0.405519	0.278857	-3.23027	-0.554822	-1.0925	0.318585	-0.496273	-2.378	0.356648	0.619235	-0.557364	0.44811	-0.0266777	0.0431108	-0.120297
-185.5	0.254237	0.421392	0.321374	-3.32526	-0.552489	-1.11902	0.258796	-0.462081	-2.38872	0.375816	0.646599	-0.614387	0.435358	-0.0147286	-0.0325076	-0.108153
-185	0.245112	0.43597	0.370889	-3.40773	-0.565412	-1.12712	0.207569	-0.419442	-2.37808	0.387184	0.677586	-0.667126	0.409988	-1.11247e-05	-0.10485	-0.0845459
-184.5	0.234797	0.446596	0.42305	-3.47243	-0.593003	-1.11265	0.17371	-0.371094	-2.35597	0.389233	0.716729	-0.711442	0.379855	0.0137599	-0.170933	-0.0524242
-184	0.22468	0.451276	0.473796	-3.51434	-0.633034	-1.07334	0.162165	-0.319693	-2.33362	0.379934	0.767717	-0.742886	0.353181	0.0225978	-0.23041	-0.0163577
-183.5	0.216894	0.449359	0.520558	-3.52961	-0.681848	-1.01017	0.17412	-0.268039	-2.32097	0.357452	0.832334	-0.758423	0.33372	0.0233521	-0.283957	0.0190655
-183	0.213685	0.441641	0.562379	-3.51695	-0.735594	-0.927075	0.207827	-0.219285	-2.32399	0.320699	0.909902	-0.757805	0.320157	0.0145224	-0.331729	0.0506949
-182.5	0.21635	0.430313	0.599253	-3.47869	-0.790671	-0.829457	0.259036	-0.176338	-2.34346	0.270173	0.996912	-0.743403	0.309214	-0.00348035	-0.373375	0.0775197
-182	0.224843	0.418828	0.631787	-3.42098	-0.843582	-0.723457	0.322685	-0.141499	-2.3756	0.208599	1.08828	-0.718968	0.298211	-0.0281874	-0.408364	0.100206
-181.5	0.23787	0.410854	0.661017	-3.35317	-0.890996	-0.615891	0.394542	-0.116893	-2.41388	0.140088	1.17895	-0.688928	0.286353	-0.0551208	-0.435972	0.119638
-181	0.25282	0.408023	0.688347	-3.28609	-0.930003	-0.513374	0.469974	-0.10445	-2.45098	0.0687094	1.26351	-0.658524	0.275181	-0.0790166	-0.455667	0.135891
-180.5	0.265748	0.408372	0.716109	-3.22919	-0.957946	-0.420828	0.542147	-0.104808	-2.48112	-0.00182144	1.33633	-0.633606	0.266638	-0.0960474	-0.467257	0.148282
-180	0.27184	0.407279	0.747647	-3.18838	-0.972138	-0.340784	0.602822	-0.116412	-2.50181	-0.0676438	1.39354	-0.619547	0.260029	-0.10499	-0.469621	0.155461
-179.5	0.266366	0.399473	0.785605	-3.16578	-0.970475	-0.274118	0.644305	-0.136303	-2.51405	-0.124823	1.43369	-0.61983	0.252374	-0.106666	-0.459616	0.155309
-179	0.245888	0.380224	0.82971	-3.16032	-0.95229	-0.220799	0.660672	-0.16188	-2.52135	-0.170051	1.45668	-0.635258	0.242194	-0.103176	-0.433429	0.145745
-178.5	0.209344	0.345678	0.876586	-3.16766	-0.918633	-0.179922	0.648687	-0.191424	-2.52802	-0.201157	1.46279	-0.66425	0.231442	-0.0972392	-0.389345	0.126099
-178	0.158273	0.293158	0.922234	-3.1809	-0.872295	-0.150632	0.608235	-0.223268	-2.53715	-0.217679	1.45251	-0.703799	0.223582	-0.0908193	-0.329751	0.0974396
-177.5	0.095736	0.22237	0.964606	-3.19329	-0.817551	-0.133538	0.541703	-0.255414	-2.54895	-0.221684	1.42655	-0.750397	0.221389	-0.0839004	-0.261664	0.0617254
-177	0.0249236	0.136536	1.00365	-3.20084	-0.759785	-0.130614	0.453433	-0.285525	-2.56053	-0.217537	1.38574	-0.800855	0.226642	-0.0752846	-0.195161	0.020686
-176.5	-0.0507975	0.0416576	1.03961	-3.20276	-0.705336	-0.143756	0.349309	-0.310732	-2.56688	-0.210017	1.33074	-0.852992	0.239897	-0.064949	-0.140096	-0.024992
-176	-0.126849	-0.055698	1.07187	-3.20021	-0.661331	-0.173178	0.23482	-0.328259	-2.56254	-0.202347	1.26312	-0.905791	0.259716	-0.0549792	-0.103516	-0.0753896
-175.5	-0.19739	-0.150417	1.09907	-3.19395	-0.635016	-0.216388	0.112614	-0.336284	-2.54387	-0.195679	1.18694	-0.958799	0.282654	-0.047681	-0.0888864	-0.130103
-175	-0.256365	-0.239671	1.11969	-3.18248	-0.632464	-0.268253	-0.0169618	-0.333767	-2.50988	-0.189639	1.10876	-1.01139	0.303467	-0.0435551	-0.0960194	-0.187277
-174.5	-0.29889	-0.322296	1.13226	-3.16275	-0.65727	-0.321904	-0.152643	-0.320283	-2.46055	-0.18264	1.0357	-1.06249	0.315864	-0.0413172	-0.12129	-0.243606
-174	-0.322743	-0.397147	1.13579	-3.13301	-0.709826	-0.370222	-0.290421	-0.296498	-2.39576	-0.172345	0.973056	-1.11068	0.315582	-0.0385724	-0.158455	-0.295144
-173.5	-0.328808	-0.461877	1.13084	-3.09456	-0.786988	-0.407722	-0.424437	-0.264492	-2.31703	-0.157113	0.922928	-1.15429	0.302981	-0.032069	-0.199801	-0.338473
-173	-0.320233	-0.51336	1.12031	-3.05133	-0.882275	-0.431902	-0.548163	-0.227178	-2.22871	-0.13748	0.884409	-1.19169	0.280978	-0.0183476	-0.237154	-0.371855
-172.5	-0.301591	-0.549079	1.10864	-3.00829	-0.987002	-0.443303	-0.655198	-0.186884	-2.1373	-0.116164	0.854861	-1.2218	0.251069	0.00497333	-0.262844	-0.395959
-172	-0.277835	-0.567958	1.09977	-2.96953	-1.09216	-0.444642	-0.740765	-0.144671	-2.05047	-0.09659	0.831454	-1.24486	0.212128	0.0380173	-0.270978	-0.413278
-171.5	-0.252591	-0.569816	1.09586	-2.93661	-1.19017	-0.439787	-0.802704	-0.101191	-1.97653	-0.0811033	0.81223	-1.26304	0.161682	0.0781095	-0.258285	-0.426089
-171	-0.226914	-0.554294	1.09674	-2.90847	-1.27555	-0.433171	-0.84136	-0.0576649	-1.92289	-0.0698221	0.796538	-1.28053	0.0978448	0.120157	-0.223665	-0.434663
-170.5	-0.199737	-0.521289	1.09989	-2.88312	-1.34476	-0.429406	-0.859616	-0.0162528	-1.89375	-0.0607006	0.784703	-1.30248	0.0215655	0.158199	-0.167744	-0.437091
-170	-0.169908	-0.472641	1.10142	-2.85985	-1.39612	-0.43229	-0.862538	0.0199387	-1.88912	-0.0510837	0.776789	-1.33333	-0.0619829	0.187605	-0.093003	-0.430672
-169.5	-0.137997	-0.412988	1.09772	-2.83983	-1.42962	-0.443493	-0.85519	0.0476681	-1.90559	-0.0397962	0.771701	-1.37541	-0.144753	0.206409	-0.00292042	-0.414149
-169	-0.105819	-0.349058	1.08626	-2.82481	-1.44637	-0.462468	-0.839618	0.0650372	-1.93704	-0.0276429	0.767724	-1.42863	-0.219543	0.214595	0.0991186	-0.389291
-168.5	-0.0745853	-0.288027	1.06566	-2.81578	-1.44768	-0.487663	-0.814676	0.0723821	-1.97531	-0.0163452	0.763379	-1.49125	-0.283187	0.21231	0.209258	-0.36037
-168	-0.0442356	-0.235627	1.03572	-2.81273	-1.43404	-0.517227	-0.778798	0.0719663	-2.01111	-0.00791381	0.757076	-1.56078	-0.336588	0.199325	0.322295	-0.332004
-167.5	-0.0138563	-0.194455	0.997061	-2.81498	-1.40477	-0.548824	-0.731585	0.0670884	-2.03542	-0.00419849	0.746488	-1.63426	-0.382195	0.176007	0.432329	-0.307044
-167	0.017969	-0.163588	0.950736	-2.82217	-1.35915	-0.579431	-0.673596	0.0612087	-2.04081	-0.00605634	0.729489	-1.70818	-0.421902	0.144128	0.534029	-0.285567
-166.5	0.0523576	-0.1403	0.897728	-2.83486	-1.29769	-0.604974	-0.606312	0.0572977	-2.02191	-0.0136534	0.705842	-1.77846	-0.456452	0.106775	0.622816	-0.265195
-166	0.088663	-0.122493	0.83824	-2.85343	-1.22263	-0.620076	-0.531777	0.0573873	-1.97462	-0.0274444	0.677304	-1.84039	-0.485577	0.0678758	0.694714	-0.242394
-165.5	0.12402	-0.110187	0.771887	-2.87681	-1.13769	-0.619182	-0.451451	0.0622148	-1.89566	-0.0476961	0.646006	-1.88903	-0.50786	0.0319741	0.747453	-0.214243
-165	0.154457	-0.105767	0.698795	-2.90217	-1.04726	-0.598808	-0.366026	0.0710705	-1.78371	-0.0731373	0.613135	-1.92014	-0.51957	0.00362547	0.780963	-0.179933
-164.5	0.175925	-0.112613	0.619842	-2.92521	-0.95528	-0.558985	-0.277056	0.0820804	-1.64131	-0.10089	0.579256	-1.93098	-0.514634	-0.0147043	0.795424	-0.140806
-164	0.184572	-0.13279	0.535965	-2.94089	-0.864435	-0.502708	-0.188759	0.0929039	-1.47497	-0.127757	0.545376	-1.92102	-0.488503	-0.0244141	0.790227	-0.0992449
-163.5	0.177341	-0.165961	0.448139	-2.94477	-0.776103	-0.434357	-0.108538	0.101197	-1.29297	-0.151213	0.513037	-1.89207	-0.442692	-0.0295322	0.766095	-0.057834
-163	0.153272	-0.209826	0.358295	-2.93466	-0.690972	-0.358474	-0.046253	0.104536	-1.10379	-0.169247	0.483322	-1.84734	-0.384168	-0.0336834	0.726517	-0.0189576
-162.5	0.114522	-0.260617	0.270005	-2.91071	-0.609774	-0.278833	-0.0118176	0.10042	-0.91627	-0.179884	0.456455	-1.79031	-0.320708	-0.0379755	0.676469	0.0154147
-162	0.065904	-0.313536	0.188179	-2.8744	-0.533578	-0.197833	-0.010871	0.0865116	-0.739051	-0.181663	0.432537	-1.72432	-0.257804	-0.0407774	0.621531	0.0434765
-161.5	0.0132035	-0.363977	0.117568	-2.82842	-0.463476	-0.11713	-0.0419822	0.0611193	-0.577964	-0.174666	0.412085	-1.65244	-0.198174	-0.0388883	0.568038	0.0632232
-161	-0.0383627	-0.409077	0.0609035	-2.77663	-0.400439	-0.0387052	-0.0981221	0.024157	-0.434201	-0.160738	0.395731	-1.57762	-0.142394	-0.0290684	0.521967	0.0731075
-160.5	-0.0848368	-0.44824	0.0186719	-2.72289	-0.346129	0.0354523	-0.169887	-0.0221844	-0.305176	-0.142794	0.383993	-1.50263	-0.0908325	-0.00950689	0.487309	0.0734592
-160	-0.123577	-0.48232	-0.00934356	-2.6702	-0.303534	0.104183	-0.247883	-0.074109	-0.18715	-0.12386	0.377155	-1.42976	-0.0455901	0.0191914	0.465903	0.0663508
-159.5	-0.152945	-0.512412	-0.0232198	-2.62153	-0.275822	0.166555	-0.324557	-0.127803	-0.0773854	-0.106343	0.37473	-1.36061	-0.00974578	0.0543287	0.458011	0.0533528
-159	-0.171783	-0.538909	-0.0233578	-2.58117	-0.264793	0.220915	-0.395272	-0.180778	0.025706	-0.091769	0.375099	-1.29584	0.015045	0.0924684	0.462339	0.0342833
-158.5	-0.17929	-0.561531	-0.0113254	-2.55451	-0.270983	0.265359	-0.4573	-0.232205	0.123549	-0.0809492	0.375722	-1.23548	0.0294835	0.130792	0.476102	0.00873811
-158	-0.17571	-0.580819	0.00913918	-2.54608	-0.29442	0.298718	-0.507953	-0.282246	0.217558	-0.0741455	0.373711	-1.17949	0.0359432	0.167814	0.495565	-0.0224055
-157.5	-0.16319	-0.599192	0.0322985	-2.55708	-0.334076	0.321036	-0.544782	-0.330959	0.308253	-0.0710058	0.36683	-1.12752	0.0379944	0.203045	0.516576	-0.0581324
-157	-0.146012	-0.619611	0.0523766	-2.58445	-0.386878	0.333571	-0.566716	-0.377326	0.394409	-0.0712255	0.354641	-1.07846	0.0403714	0.235973	0.535031	-0.0991755
-156.5	-0.129916	-0.643436	0.0648072	-2.62193	-0.448076	0.338527	-0.573662	-0.418861	0.47262	-0.0759313	0.338847	-1.03075	0.0480439	0.265434	0.547069	-0.147711
-156	-0.120835	-0.669798	0.0661251	-2.66196	-0.512158	0.339115	-0.566016	-0.451974	0.536878	-0.0880361	0.322302	-0.98336	0.0644969	0.289855	0.548823	-0.205465
-155.5	-0.123894	-0.697025	0.0546084	-2.69767	-0.573359	0.339894	-0.545346	-0.47275	0.579034	-0.111553	0.307166	-0.936598	0.0905528	0.307747	0.536621	-0.272344
-155	-0.143029	-0.725055	0.0311107	-2.7244	-0.626746	0.346045	-0.514166	-0.477895	0.591738	-0.150725	0.293807	-0.892214	0.123862	0.318272	0.508223	-0.345845
-154.5	-0.180395	-0.755688	-0.00191798	-2.73972	-0.669359	0.361564	-0.474226	-0.465858	0.572139	-0.208348	0.281038	-0.852845	0.159216	0.322398	0.463461	-0.421056
-154	-0.235308	-0.789919	-0.0421279	-2.74261	-0.700018	0.388342	-0.426179	-0.437652	0.522593	-0.283846	0.266198	-0.820511	0.191095	0.323297	0.402962	-0.491753
-153.5	-0.304258	-0.826242	-0.0874376	-2.73309	-0.71855	0.426427	-0.371489	-0.396789	0.448056	-0.372796	0.244787	-0.795348	0.217502	0.32451	0.32663	-0.552223
-153	-0.382826	-0.861793	-0.135086	-2.71241	-0.725425	0.474269	-0.31336	-0.348192	0.352962	-0.467802	0.211343	-0.776028	0.240489	0.327887	0.234329	-0.598882
-152.5	-0.467415	-0.893749	-0.181319	-2.68237	-0.721462	0.528746	-0.255769	-0.296481	0.240089	-0.559887	0.161516	-0.760809	0.262547	0.333416	0.127923	-0.63129
-152	-0.554986	-0.919551	-0.222132	-2.64415	-0.707422	0.585498	-0.203355	-0.244459	0.111948	-0.640038	0.0939424	-0.747818	0.283688	0.340281	0.0117546	-0.652075
-151.5	-0.641981	-0.936926	-0.254632	-2.59794	-0.683921	0.639792	-0.16213	-0.192822	-0.0276097	-0.700649	0.0109941	-0.734842	0.301271	0.347835	-0.108601	-0.664914
-151	-0.723913	-0.94427	-0.278148	-2.54414	-0.652055	0.687299	-0.138042	-0.141259	-0.173639	-0.73678	-0.0819326	-0.719453	0.311182	0.356012	-0.227363	-0.671767
-150.5	-0.795626	-0.940973	-0.293726	-2.48503	-0.614084	0.724376	-0.134199	-0.0899387	-0.321191	-0.746832	-0.177941	-0.699568	0.31063	0.364997	-0.339836	-0.672089
-150	-0.852242	-0.927477	-0.302411	-2.42519	-0.573313	0.748137	-0.150141	-0.0403033	-0.465878	-0.732203	-0.27025	-0.673822	0.301152	0.374297	-0.444428	-0.664074
-149.5	-0.890427	-0.905418	-0.304068	-2.37007	-0.533366	0.756611	-0.18297	0.00514141	-0.60406	-0.696488	-0.353778	-0.64172	0.287895	0.382173	-0.542733	-0.645898
-149	-0.908954	-0.877716	-0.297021	-2.32384	-0.497499	0.749427	-0.228375	0.0437607	-0.732895	-0.645017	-0.426194	-0.60405	0.275671	0.386133	-0.636736	-0.616804
-148.5	-0.908781	-0.847662	-0.278488	-2.28875	-0.468239	0.729062	-0.28188	0.0733413	-0.850249	-0.584531	-0.487618	-0.562637	0.266653	0.383788	-0.726493	-0.578584
-148	-0.893328	-0.817776	-0.245718	-2.26558	-0.447519	0.701432	-0.340115	0.0921541	-0.954584	-0.522376	-0.539173	-0.519091	0.261431	0.373288	-0.810598	-0.535604
-147.5	-0.868112	-0.790045	-0.19715	-2.25413	-0.437292	0.674567	-0.400995	0.0994675	-1.04463	-0.465054	-0.581421	-0.474332	0.260492	0.353296	-0.887121	-0.492345
-147	-0.839003	-0.766844	-0.133326	-2.25432	-0.439744	0.655983	-0.46325	0.0959936	-1.11894	-0.416627	-0.613524	-0.429288	0.264086	0.323044	-0.953382	-0.450635
-146.5	-0.81043	-0.751171	-0.0572724	-2.26691	-0.456444	0.650603	-0.526107	0.0833171	-1.17588	-0.378163	-0.633929	-0.385296	0.271815	0.282769	-1.00682	-0.408756
-146	-0.784431	-0.746013	0.0258014	-2.29268	-0.487673	0.660261	-0.588887	0.062724	-1.21393	-0.348827	-0.641913	-0.344009	0.283458	0.233665	-1.04768	-0.362598
-145.5	-0.76025	-0.753129	0.109091	-2.33142	-0.532821	0.684242	-0.650678	0.0342633	-1.23199	-0.327283	-0.637918	-0.307592	0.30051	0.17717	-1.08056	-0.308081
-145	-0.735283	-0.772202	0.184932	-2.38164	-0.590653	0.719649	-0.711001	-0.00328922	-1.22974	-0.31195	-0.622967	-0.278765	0.326782	0.11504	-1.11295	-0.243524
-144.5	-0.70694	-0.800705	0.246127	-2.44033	-0.659002	0.761858	-0.771273	-0.051459	-1.20826	-0.30063	-0.599296	-0.26005	0.366364	0.0500055	-1.15231	-0.170654
-144	-0.672842	-0.834318	0.287876	-2.50286	-0.734577	0.806229	-0.834862	-0.110931	-1.17031	-0.290707	-0.571367	-0.252253	0.419496	-0.0143342	-1.20422	-0.0939129
-143.5	-0.630071	-0.868499	0.308828	-2.5639	-0.812638	0.850062	-0.905109	-0.180841	-1.1201	-0.280095	-0.544775	-0.252842	0.480275	-0.0738455	-1.27138	-0.0185261
-143	-0.575934	-0.900604	0.310026	-2.61915	-0.886732	0.892908	-0.983429	-0.258262	-1.06285	-0.268443	-0.523903	-0.255828	0.53907	-0.124022	-1.35352	0.0513125
-142.5	-0.50932	-0.930223	0.293258	-2.66691	-0.949699	0.935493	-1.06849	-0.338097	-1.00405	-0.257594	-0.510895	-0.253479	0.58723	-0.160806	-1.44842	0.113259
-142	-0.430926	-0.957526	0.260823	-2.70786	-0.9954	0.978904	-1.15583	-0.413968	-0.948537	-0.250334	-0.505893	-0.238258	0.620086	-0.181736	-1.55341	0.166801
-141.5	-0.342792	-0.982047	0.216401	-2.74349	-1.01964	1.02436	-1.2389	-0.479771	-0.899922	-0.248558	-0.507417	-0.204709	0.637191	-0.186246	-1.66583	0.212413
-141	-0.247882	-1.00329	0.165072	-2.77453	-1.02027	1.07221	-1.31231	-0.531174	-0.860439	-0.252744	-0.512642	-0.151329	0.640676	-0.175297	-1.78245	0.25047
-140.5	-0.149783	-1.02168	0.111959	-2.8003	-0.997132	1.12036	-1.37422	-0.566801	-0.831423	-0.262749	-0.517791	-0.0804963	0.632663	-0.151345	-1.89905	0.281081
-140	-0.0524052	-1.03823	0.0613603	-2.81864	-0.951969	1.16478	-1.42576	-0.588719	-0.814009	-0.278433	-0.518789	0.00344594	0.613253	-0.118365	-2.01073	0.304579
-139.5	0.0402636	-1.05374	0.0172784	-2.82628	-0.887245	1.20161	-1.46952	-0.601982	-0.809115	-0.299244	-0.512161	0.0949505	0.5808	-0.0809171	-2.11241	0.321591
-139	0.124457	-1.0683	-0.0163828	-2.82004	-0.805398	1.22857	-1.509	-0.613238	-0.816305	-0.323784	-0.496104	0.186837	0.534229	-0.0425659	-2.19929	0.332945
-138.5	0.197616	-1.08135	-0.0369842	-2.79858	-0.710238	1.24467	-1.54759	-0.628725	-0.832791	-0.350336	-0.471544	0.27136	0.475251	-0.00551222	-2.2672	0.339721
-138	0.259392	-1.09264	-0.0441692	-2.76269	-0.608437	1.24924	-1.5869	-0.652955	-0.854837	-0.377316	-0.442492	0.34284	0.408864	0.0283275	-2.31263	0.342541
-137.5	0.311059	-1.1032	-0.0392139	-2.7146	-0.508342	1.24164	-1.6263	-0.689168	-0.880961	-0.403199	-0.414867	0.39948	0.342387	0.0567751	-2.33237	0.3404
-137	0.353648	-1.11527	-0.0235617	-2.65776	-0.417605	1.22166	-1.66363	-0.739987	-0.912928	-0.426989	-0.394384	0.443063	0.284148	0.0780061	-2.32397	0.330525
-136.5	0.386717	-1.13109	0.00194325	-2.59673	-0.341987	1.18988	-1.69615	-0.806156	-0.953033	-0.449042	-0.3851	0.477159	0.242124	0.0911255	-2.28669	0.30972
-136	0.408625	-1.1514	0.03703	-2.53647	-0.285121	1.14756	-1.72222	-0.884995	-1.00121	-0.471245	-0.388849	0.505312	0.222169	0.0964902	-2.22147	0.276262
-135.5	0.417292	-1.17552	0.0816385	-2.48102	-0.248565	1.09649	-1.74279	-0.971358	-1.05497	-0.496406	-0.404631	0.530179	0.226055	0.0960618	-2.12975	0.230841
-135	0.410718	-1.2025	0.135672	-2.433	-0.231997	1.03879	-1.7604	-1.05975	-1.1112	-0.527439	-0.428514	0.553225	0.250281	0.0929777	-2.01295	0.175944
-134.5	0.387738	-1.23198	0.19933	-2.39398	-0.233076	0.976917	-1.77703	-1.14544	-1.16766	-0.566537	-0.454921	0.574429	0.287229	0.0904672	-1.87267	0.114726
-134	0.348429	-1.26387	0.273259	-2.36479	-0.24744	0.914054	-1.79292	-1.2248	-1.22302	-0.613966	-0.47901	0.592145	0.329459	0.0912026	-1.71234	0.0503007
-133.5	0.293551	-1.2976	0.357725	-2.34588	-0.269759	0.854342	-1.80708	-1.29558	-1.27534	-0.667316	-0.498914	0.603372	0.373957	0.0966966	-1.53913	-0.0150729
-133	0.224689	-1.33162	0.452005	-2.33717	-0.295249	0.802076	-1.81779	-1.35689	-1.32044	-0.722364	-0.515542	0.604308	0.421736	0.106503	-1.36396	-0.0812744
-132.5	0.145503	-1.36382	0.554591	-2.33706	-0.320324	0.760568	-1.82282	-1.40951	-1.35312	-0.774405	-0.530048	0.591088	0.473947	0.118419	-1.19986	-0.150973
-132	0.0616018	-1.39262	0.662987	-2.34247	-0.342394	0.731304	-1.82141	-1.45561	-1.37126	-0.818844	-0.542436	0.560895	0.529439	0.129884	-1.05965	-0.228376
-131.5	-0.0210271	-1.41718	0.773596	-2.3502	-0.359799	0.713461	-1.81666	-1.49775	-1.37788	-0.851669	-0.552394	0.513217	0.584952	0.139296	-0.953118	-0.316123
-131	-0.0966269	-1.43607	0.882582	-2.35755	-0.371979	0.70415	-1.81516	-1.53767	-1.37854	-0.869955	-0.560282	0.450249	0.636083	0.14651	-0.88381	-0.412637
-130.5	-0.159503	-1.44641	0.986414	-2.36245	-0.379025	0.699453	-1.82471	-1.57576	-1.3778	-0.871689	-0.567117	0.376036	0.678622	0.152424	-0.847194	-0.512341
-130	-0.204324	-1.4453	1.08195	-2.36386	-0.380845	0.695487	-1.85235	-1.61165	-1.378	-0.855102	-0.573745	0.295372	0.710266	0.157983	-0.832316	-0.60796
-129.5	-0.226732	-1.43215	1.16734	-2.36146	-0.377617	0.689016	-1.90216	-1.64487	-1.37974	-0.818226	-0.579793	0.213167	0.731039	0.163881	-0.826184	-0.692855
-129	-0.224167	-1.40893	1.24287	-2.35506	-0.371398	0.677907	-1.97334	-1.6747	-1.38222	-0.759299	-0.583241	0.133987	0.741737	0.171229	-0.817741	-0.762476
-128.5	-0.197003	-1.3788	1.31058	-2.34414	-0.366352	0.661247	-2.06174	-1.69957	-1.38342	-0.678261	-0.581035	0.0617971	0.742467	0.18184	-0.799922	-0.81485
-128	-0.149455	-1.3447	1.37302	-2.32746	-0.366729	0.638794	-2.16314	-1.71723	-1.38065	-0.578544	-0.570944	0.000119235	0.732825	0.197809	-0.770409	-0.850201
-127.5	-0.0891283	-1.3085	1.43238	-2.30299	-0.374708	0.610535	-2.27467	-1.7258	-1.3712	-0.4675	-0.553949	-0.0480356	0.712303	0.220936	-0.731782	-0.869659
-127	-0.0246332	-1.27071	1.48943	-2.26869	-0.390239	0.577071	-2.39453	-1.72477	-1.35316	-0.354548	-0.534673	-0.0807297	0.679827	0.251976	-0.690374	-0.873807
-126.5	0.0371096	-1.23089	1.54326	-2.22412	-0.412972	0.539818	-2.52154	-1.71511	-1.32669	-0.248339	-0.518896	-0.0977514	0.634277	0.290319	-0.653544	-0.862336
-126	0.0919926	-1.18902	1.59204	-2.17113	-0.444103	0.500319	-2.65344	-1.69896	-1.29471	-0.154867	-0.510645	-0.10133	0.576656	0.334511	-0.627093	-0.834839
-125.5	0.138658	-1.14687	1.63379	-2.11248	-0.486185	0.45991	-2.78504	-1.67899	-1.262	-0.0772613	-0.511252	-0.0962609	0.511591	0.382746	-0.613487	-0.79169
-125	0.17802	-1.1079	1.66684	-2.04997	-0.541085	0.420412	-2.90938	-1.65804	-1.23326	-0.0168049	-0.520026	-0.0884257	0.447064	0.432861	-0.610785	-0.73477
-124.5	0.211943	-1.07505	1.69073	-1.9836	-0.607954	0.384527	-3.02105	-1.63857	-1.21207	0.0261662	-0.535325	-0.0825452	0.392156	0.482003	-0.613761	-0.668018
-124	0.241372	-1.04918	1.70785	-1.91183	-0.682866	0.355164	-3.11737	-1.62197	-1.20124	0.0520258	-0.555211	-0.0807719	0.352375	0.526653	-0.616546	-0.596875
-123.5	0.2652	-1.0294	1.72314	-1.8329	-0.760072	0.334499	-3.19689	-1.60852	-1.20344	0.0616014	-0.577902	-0.0825674	0.325963	0.563695	-0.614231	-0.52669
-123	0.280544	-1.01445	1.74148	-1.74624	-0.833461	0.323442	-3.25823	-1.59826	-1.22105	0.0564806	-0.602684	-0.0858461	0.305684	0.591484	-0.603349	-0.461493
-122.5	0.2844	-1.00356	1.76558	-1.65317	-0.897412	0.321731	-3.30047	-1.59151	-1.25556	0.0402099	-0.630424	-0.0888446	0.283912	0.609974	-0.582124	-0.403681
-122	0.275533	-0.99652	1.79621	-1.55639	-0.947355	0.328397	-3.32325	-1.58923	-1.30727	0.0182651	-0.662808	-0.0912759	0.255903	0.620529	-0.550171	-0.354317
-121.5	0.255293	-0.993643	1.83343	-1.45922	-0.980327	0.341863	-3.32686	-1.5932	-1.37537	-0.00388751	-0.701409	-0.0936549	0.220664	0.625311	-0.508011	-0.313901
-121	0.227227	-0.995416	1.87746	-1.36521	-0.995519	0.35942	-3.31308	-1.60526	-1.45846	-0.0222811	-0.747285	-0.095511	0.180846	0.625935	-0.457442	-0.282926
-120.5	0.196063	-1.00183	1.92895	-1.27748	-0.995	0.377017	-3.28535	-1.62586	-1.55494	-0.0345147	-0.800875	-0.094687	0.141182	0.62273	-0.402318	-0.261539
-120	0.166484	-1.01209	1.98893	-1.19794	-0.984095	0.390171	-3.24764	-1.65339	-1.66263	-0.0392262	-0.86212	-0.088948	0.105556	0.61533	-0.348022	-0.248895
-119.5	0.141954	-1.02513	2.05798	-1.1272	-0.969929	0.395378	-3.20386	-1.68478	-1.77743	-0.035196	-0.93052	-0.0783317	0.0755753	0.603123	-0.299548	-0.243088
-119	0.123823	-1.04002	2.13492	-1.06521	-0.958547	0.390892	-3.15808	-1.71674	-1.89359	-0.0208384	-1.00486	-0.0656626	0.0519506	0.584975	-0.260346	-0.241626
-118.5	0.110787	-1.05617	2.2167	-1.01146	-0.952981	0.376326	-3.11375	-1.74703	-2.0059	0.00509992	-1.08275	-0.0553365	0.0358218	0.559405	-0.232368	-0.241765
-118	0.0993066	-1.07371	2.29956	-0.964945	-0.953098	0.351518	-3.07163	-1.77484	-2.11092	0.0422961	-1.16029	-0.0522711	0.0284908	0.525593	-0.216034	-0.240925
-117.5	0.0854546	-1.09343	2.38056	-0.924645	-0.956572	0.316183	-3.02977	-1.8002	-2.20632	0.0881789	-1.23279	-0.0610447	0.0307191	0.484351	-0.210453	-0.237934
-117	0.0670025	-1.1159	2.4583	-0.889997	-0.960754	0.271048	-2.98472	-1.8235	-2.28984	0.138693	-1.29622	-0.0844499	0.0421664	0.437804	-0.214694	-0.233995
-116.5	0.0439609	-1.14026	2.53305	-0.861268	-0.964479	0.218872	-2.9322	-1.84538	-2.35973	0.190076	-1.34768	-0.122276	0.061177	0.387813	-0.229346	-0.232175
-116	0.0174317	-1.16317	2.60669	-0.840069	-0.967998	0.164466	-2.86867	-1.86654	-2.41679	0.239851	-1.38532	-0.171573	0.0848941	0.335272	-0.257026	-0.236154
-115.5	-0.0117868	-1.1792	2.68256	-0.828524	-0.971593	0.114105	-2.79387	-1.88767	-2.46548	0.286293	-1.40862	-0.228166	0.108656	0.281007	-0.300909	-0.249231
-115	-0.0433539	-1.18323	2.76437	-0.827123	-0.97514	0.0741685	-2.71094	-1.90963	-2.51186	0.327389	-1.41888	-0.288119	0.125161	0.226508	-0.362014	-0.273594
-114.5	-0.0765483	-1.17338	2.85476	-0.833644	-0.97878	0.0493761	-2.62461	-1.93251	-2.56028	0.360544	-1.41889	-0.348697	0.126382	0.173911	-0.437477	-0.309962
-114	-0.110173	-1.15203	2.95517	-0.843979	-0.983193	0.0418794	-2.53994	-1.95481	-2.61274	0.383131	-1.41177	-0.409111	0.108857	0.125942	-0.521205	-0.358156
-113.5	-0.143296	-1.12471	3.06622	-0.853908	-0.989006	0.0513109	-2.46174	-1.97386	-2.67046	0.393133	-1.40016	-0.470621	0.0770111	0.0857033	-0.606328	-0.418115
-113	-0.175458	-1.09788	3.18666	-0.860831	-0.996097	0.0752633	-2.39392	-1.98743	-2.73457	0.389596	-1.38693	-0.53562	0.039793	0.0563601	-0.687338	-0.490161
-112.5	-0.206442	-1.07712	3.31203	-0.864648	-1.0034	0.109856	-2.33896	-1.99513	-2.80531	0.372928	-1.37594	-0.606259	0.00446178	0.0400748	-0.760621	-0.574689
-112	-0.236065	-1.06621	3.43595	-0.867198	-1.00911	0.149925	-2.29791	-1.99761	-2.8819	0.345011	-1.37162	-0.683047	-0.0265165	0.0359472	-0.824416	-0.671706
-111.5	-0.263646	-1.0664	3.55293	-0.870453	-1.01129	0.189279	-2.27086	-1.99398	-2.96322	0.308772	-1.37748	-0.763808	-0.0554747	0.039418	-0.87901	-0.779749
-111	-0.28762	-1.07595	3.65922	-0.874833	-1.00858	0.221523	-2.25714	-1.98052	-3.04826	0.267158	-1.39456	-0.84397	-0.0879839	0.044486	-0.925869	-0.894772
-110.5	-0.30616	-1.09048	3.75149	-0.878931	-1.00082	0.240907	-2.25505	-1.95224	-3.13508	0.222407	-1.4213	-0.918215	-0.129192	0.0471064	-0.965989	-1.01053
-110	-0.318443	-1.10438	3.82677	-0.880769	-0.989522	0.243015	-2.26154	-1.90602	-3.21957	0.176221	-1.45428	-0.982179	-0.180451	0.0465231	-0.999831	-1.12014
-109.5	-0.325364	-1.11258	3.88369	-0.87931	-0.977939	0.225345	-2.27194	-1.84228	-3.29596	0.130006	-1.48964	-1.03322	-0.239817	0.0425084	-1.0284	-1.21761
-109	-0.32931	-1.11221	3.92211	-0.874663	-0.970259	0.187318	-2.28013	-1.76436	-3.35836	0.0842112	-1.52456	-1.07076	-0.304658	0.0319025	-1.05324	-1.2991
-108.5	-0.333581	-1.10329	3.94173	-0.86755	-0.969977	0.129796	-2.28043	-1.67634	-3.40195	0.037402	-1.5581	-1.09681	-0.373385	0.00918585	-1.07552	-1.36338
-108	-0.341696	-1.08817	3.94222	-0.859515	-0.978739	0.0549057	-2.27023	-1.58143	-3.42371	-0.0134072	-1.59101	-1.11557	-0.445941	-0.0299355	-1.0955	-1.41115
-107.5	-0.356756	-1.06971	3.92454	-0.853585	-0.996591	-0.034038	-2.25036	-1.48175	-3.42327	-0.0712692	-1.62544	-1.13213	-0.522965	-0.0859615	-1.11249	-1.44364
-107	-0.380779	-1.04978	3.89172	-0.854049	-1.02252	-0.133169	-2.22314	-1.37902	-3.40338	-0.137696	-1.66371	-1.15112	-0.604341	-0.155439	-1.12557	-1.46193
-106.5	-0.413716	-1.02898	3.84823	-0.865275	-1.05437	-0.238896	-2.19128	-1.27494	-3.36939	-0.211403	-1.70615	-1.17535	-0.688566	-0.232099	-1.13489	-1.46714
-106	-0.453	-1.00722	3.79837	-0.890765	-1.08919	-0.348275	-2.15737	-1.17159	-3.32721	-0.28842	-1.75047	-1.20439	-0.772875	-0.308342	-1.14231	-1.46096
-105.5	-0.494672	-0.984327	3.74412	-0.932356	-1.12406	-0.458547	-2.12288	-1.07243	-3.2803	-0.364091	-1.79251	-1.23446	-0.853183	-0.377094	-1.15017	-1.44562
-105	-0.535283	-0.960419	3.68393	-0.988876	-1.15662	-0.566225	-2.08816	-0.982228	-3.22876	-0.43534	-1.82659	-1.25975	-0.923988	-0.433526	-1.15964	-1.4236
-104.5	-0.572367	-0.935542	3.61332	-1.05528	-1.1852	-0.666854	-2.05409	-0.905823	-3.17148	-0.501156	-1.84678	-1.2743	-0.979589	-0.475699	-1.16988	-1.39808
-104	-0.602796	-0.909208	3.52735	-1.12368	-1.20896	-0.755764	-2.02317	-0.846531	-3.10909	-0.5614	-1.84934	-1.2737	-1.01702	-0.503974	-1.17844	-1.37299
-103.5	-0.621976	-0.881032	3.42359	-1.1858	-1.22777	-0.829027	-1.99912	-0.804827	-3.04429	-0.615901	-1.83335	-1.25649	-1.03807	-0.519605	-1.18138	-1.35117
-103	-0.6255	-0.85178	3.30408	-1.23491	-1.24168	-0.883885	-1.98585	-0.777839	-2.98004	-0.664704	-1.79891	-1.22456	-1.04754	-0.523522	-1.1742	-1.33238
-102.5	-0.610747	-0.823209	3.17513	-1.26659	-1.25091	-0.918928	-1.98555	-0.760277	-2.91892	-0.708514	-1.74606	-1.18227	-1.04971	-0.516595	-1.15405	-1.31377
-102	-0.577459	-0.79707	3.04555	-1.27897	-1.25655	-0.934584	-1.99623	-0.746437	-2.86378	-0.748316	-1.67506	-1.1351	-1.04704	-0.500547	-1.12108	-1.29239
-101.5	-0.528545	-0.774723	2.92449	-1.27312	-1.26062	-0.933466	-2.01159	-0.732084	-2.81737	-0.784298	-1.58677	-1.0887	-1.04059	-0.477807	-1.07841	-1.26691
-101	-0.470452	-0.757495	2.81959	-1.25334	-1.26572	-0.919543	-2.0243	-0.715155	-2.78104	-0.815488	-1.4831	-1.04795	-1.03036	-0.451165	-1.03206	-1.23764
-100.5	-0.412436	-0.746715	2.73567	-1.22632	-1.27483	-0.896487	-2.02947	-0.695047	-2.75489	-0.840584	-1.36709	-1.01603	-1.01683	-0.424278	-0.990494	-1.20602
-100	-0.364672	-0.7429	2.67417	-1.19962	-1.29033	-0.866796	-2.02619	-0.671492	-2.73881	-0.858938	-1.24213	-0.994762	-1.00264	-0.401125	-0.962162	-1.17418
-99.5	-0.335071	-0.745181	2.63403	-1.18018	-1.31232	-0.832496	-2.0176	-0.644178	-2.73261	-0.871192	-1.11104	-0.985813	-0.991432	-0.383767	-0.952579	-1.1441
-99	-0.32696	-0.752228	2.61397	-1.17343	-1.33859	-0.796359	-2.00921	-0.61277	-2.7351	-0.879607	-0.976258	-0.990586	-0.984493	-0.371258	-0.963171	-1.11664
-98.5	-0.339198	-0.764026	2.61297	-1.18256	-1.36671	-0.761984	-2.00584	-0.576904	-2.74396	-0.887512	-0.841039	-1.00899	-0.979549	-0.360982	-0.992098	-1.0909
-98	-0.367628	-0.782688	2.62805	-1.20737	-1.39613	-0.732417	-2.00961	-0.536634	-2.75697	-0.897545	-0.70993	-1.03907	-0.97257	-0.350588	-1.03591	-1.06468
-97.5	-0.407037	-0.81131	2.653	-1.24406	-1.42846	-0.708753	-2.02071	-0.493099	-2.77312	-0.909967	-0.587688	-1.07781	-0.959385	-0.339268	-1.09066	-1.03627
-97	-0.452964	-0.851534	2.68013	-1.28697	-1.46587	-0.689995	-2.03814	-0.448334	-2.79199	-0.922763	-0.478594	-1.1215	-0.935501	-0.328322	-1.15182	-1.00597
-96.5	-0.502663	-0.901474	2.70325	-1.33147	-1.50971	-0.673772	-2.05932	-0.404156	-2.81266	-0.933393	-0.387026	-1.16566	-0.89629	-0.321212	-1.21409	-0.975633
-96	-0.555775	-0.95568	2.71909	-1.37518	-1.55957	-0.657579	-2.08138	-0.361513	-2.8337	-0.940205	-0.317139	-1.20522	-0.839071	-0.32254	-1.27214	-0.946849
-95.5	-0.614524	-1.00758	2.72634	-1.41796	-1.61326	-0.639902	-2.10377	-0.321125	-2.85348	-0.942429	-0.271293	-1.23522	-0.76544	-0.335546	-1.32214	-0.919814
-95	-0.682083	-1.05236	2.72386	-1.46208	-1.66784	-0.619852	-2.12826	-0.284568	-2.86989	-0.939882	-0.249702	-1.25254	-0.68216	-0.359991	-1.36218	-0.893395
-94.5	-0.759755	-1.08799	2.71076	-1.51158	-1.72061	-0.596047	-2.15621	-0.254611	-2.8812	-0.933438	-0.251365	-1.25802	-0.599504	-0.392108	-1.39103	-0.865559
-94	-0.845532	-1.11449	2.68795	-1.56977	-1.7682	-0.566742	-2.1862	-0.234316	-2.88801	-0.925391	-0.274465	-1.2564	-0.526432	-0.425935	-1.40762	-0.833941
-93.5	-0.935339	-1.133	2.65895	-1.63715	-1.80553	-0.530822	-2.2136	-0.225269	-2.89426	-0.918741	-0.316414	-1.25343	-0.46635	-0.455395	-1.41196	-0.797122
-93	-1.02544	-1.14546	2.62916	-1.71134	-1.82626	-0.488218	-2.23253	-0.226417	-2.90592	-0.916015	-0.37377	-1.253	-0.41818	-0.475919	-1.40553	-0.756303
-92.5	-1.11342	-1.15432	2.60463	-1.78746	-1.8245	-0.439793	-2.23875	-0.234157	-2.92868	-0.918773	-0.441706	-1.25672	-0.380283	-0.484227	-1.39105	-0.71592
-92	-1.1972	-1.16187	2.59069	-1.85868	-1.79678	-0.38713	-2.23239	-0.243055	-2.96655	-0.927868	-0.513996	-1.26468	-0.352037	-0.477731	-1.37255	-0.682104
-91.5	-1.27367	-1.16937	2.59035	-1.91749	-1.74383	-0.332116	-2.21836	-0.246903	-3.02195	-0.943276	-0.583837	-1.27642	-0.33306	-0.455224	-1.355	-0.659641
-91	-1.33873	-1.17657	2.60332	-1.95766	-1.67122	-0.276445	-2.20354	-0.239996	-3.09581	-0.963152	-0.644532	-1.29154	-0.322578	-0.417465	-1.34225	-0.649538
-90.5	-1.38883	-1.18178	2.62633	-1.97587	-1.58773	-0.221338	-2.19347	-0.21828	-3.1869	-0.983318	-0.690268	-1.30958	-0.318969	-0.366269	-1.33509	-0.648856
-90	-1.42274	-1.18256	2.65498	-1.97227	-1.50293	-0.167307	-2.19146	-0.180181	-3.29166	-0.997909	-0.717342	-1.32981	-0.318785	-0.303365	-1.33171	-0.652475
-89.5	-1.44164	-1.17651	2.68536	-1.9502	-1.42634	-0.114288	-2.19918	-0.126647	-3.40588	-1.00095	-0.72503	-1.35198	-0.316649	-0.23022	-1.32966	-0.655303
-89	-1.44796	-1.1622	2.71461	-1.91557	-1.36719	-0.0625462	-2.21718	-0.0605035	-3.5268	-0.987952	-0.71635	-1.37686	-0.307311	-0.14853	-1.32631	-0.653908
-88.5	-1.44428	-1.1401	2.74089	-1.87567	-1.33319	-0.0136067	-2.24548	0.0143313	-3.65271	-0.956105	-0.698558	-1.40558	-0.288074	-0.0607965	-1.31831	-0.647
-88	-1.43342	-1.11313	2.76294	-1.8374	-1.32862	0.0298748	-2.28423	0.0936978	-3.78012	-0.903683	-0.681385	-1.43865	-0.259301	0.0293903	-1.30217	-0.634654
-87.5	-1.4186	-1.08565	2.77944	-1.80575	-1.35353	0.0652273	-2.33347	0.173555	-3.90169	-0.830693	-0.672769	-1.47523	-0.223987	0.117708	-1.27619	-0.616915
-87	-1.40295	-1.06128	2.78943	-1.7834	-1.40464	0.0912736	-2.39276	0.249714	-4.00745	-0.740172	-0.675275	-1.51326	-0.187787	0.200362	-1.24252	-0.592735
-86.5	-1.38921	-1.04184	2.7934	-1.7708	-1.4766	0.109165	-2.46181	0.317933	-4.08788	-0.637892	-0.686195	-1.55072	-0.158098	0.275285	-1.20682	-0.56019
-86	-1.38003	-1.02816	2.79347	-1.7659	-1.5626	0.121382	-2.54038	0.374379	-4.13578	-0.530819	-0.700431	-1.58722	-0.141476	0.341685	-1.17536	-0.517794
-85.5	-1.37751	-1.02092	2.7919	-1.76428	-1.65513	0.129895	-2.62699	0.415848	-4.14707	-0.425704	-0.713522	-1.62429	-0.140798	0.398668	-1.15227	-0.465723
-85	-1.38184	-1.02042	2.78936	-1.7601	-1.74708	0.135787	-2.71877	0.439845	-4.1221	-0.327468	-0.723273	-1.66402	-0.153661	0.444776	-1.13898	-0.406613
-84.5	-1.39098	-1.02576	2.78415	-1.74769	-1.83249	0.140261	-2.81263	0.444678	-4.06602	-0.238211	-0.729498	-1.70686	-0.173629	0.478222	-1.13501	-0.345936
-84	-1.40159	-1.03475	2.77252	-1.7226	-1.90718	0.145233	-2.90454	0.429937	-3.98658	-0.158535	-0.732409	-1.75042	-0.194972	0.497216	-1.13807	-0.29086
-83.5	-1.41023	-1.04476	2.74929	-1.68158	-1.96955	0.152988	-2.98815	0.39727	-3.89104	-0.0896512	-0.731194	-1.79035	-0.217072	0.501239	-1.14346	-0.247557
-83	-1.41433	-1.0538	2.70894	-1.62228	-2.02083	0.165278	-3.05647	0.350422	-3.78551	-0.0340149	-0.724136	-1.82228	-0.243395	0.492467	-1.14489	-0.219277
-82.5	-1.41182	-1.06128	2.6473	-1.54325	-2.06373	0.182403	-3.10483	0.294387	-3.67574	0.00519345	-0.709745	-1.84333	-0.276568	0.474993	-1.13694	-0.206492
-82	-1.40022	-1.06813	2.56278	-1.44447	-2.10043	0.203279	-3.13132	0.234655	-3.56738	0.0247383	-0.687279	-1.85259	-0.315373	0.453028	-1.11705	-0.207946
-81.5	-1.37687	-1.07654	2.45677	-1.32807	-2.13159	0.226302	-3.13575	0.176795	-3.46616	0.0221554	-0.656711	-1.85096	-0.355215	0.430549	-1.08598	-0.221705
-81	-1.34043	-1.08916	2.33339	-1.1992	-2.15626	0.249756	-3.11931	0.125771	-3.37735	-0.00304314	-0.619269	-1.84083	-0.390282	0.411089	-1.04721	-0.246123
-80.5	-1.29198	-1.10763	2.1986	-1.06617	-2.17249	0.271697	-3.08431	0.0851375	-3.30468	-0.0483055	-0.578034	-1.82565	-0.416665	0.396507	-1.00531	-0.280215
-80	-1.23483	-1.13203	2.05933	-0.938817	-2.17854	0.289689	-3.03451	0.0567471	-3.25032	-0.108202	-0.537336	-1.80941	-0.434644	0.386278	-0.963523	-0.323218
-79.5	-1.17347	-1.16204	1.92257	-0.826485	-2.17347	0.301102	-2.97569	0.0412338	-3.21525	-0.176216	-0.501553	-1.79626	-0.447468	0.377976	-0.922871	-0.374163
-79	-1.11225	-1.19771	1.79476	-0.736574	-2.15735	0.304683	-2.91531	0.038978	-3.19837	-0.246772	-0.474071	-1.78969	-0.458243	0.368134	-0.883264	-0.431668
-78.5	-1.0544	-1.23893	1.68149	-0.673688	-2.13117	0.30174	-2.86007	0.0503079	-3.19655	-0.315687	-0.45627	-1.79149	-0.468525	0.352856	-0.84428	-0.493205
-78	-1.0025	-1.28473	1.58705	-0.639409	-2.09633	0.294944	-2.81324	0.0744212	-3.20647	-0.379366	-0.447071	-1.80141	-0.478752	0.328277	-0.804992	-0.554923
-77.5	-0.960026	-1.33338	1.51393	-0.633078	-2.05444	0.285851	-2.7743	0.108465	-3.22649	-0.434549	-0.443859	-1.81752	-0.488491	0.291345	-0.764419	-0.613129
-77	-0.931424	-1.38267	1.463	-0.652635	-2.00784	0.273587	-2.74049	0.147922	-3.25656	-0.478833	-0.4446	-1.83645	-0.495651	0.24074	-0.722621	-0.66567
-76.5	-0.919783	-1.43005	1.43451	-0.694299	-1.96008	0.255581	-2.70801	0.18776	-3.29628	-0.510755	-0.449587	-1.85404	-0.496171	0.177418	-0.680911	-0.712084
-76	-0.924736	-1.47282	1.42818	-0.75222	-1.91612	0.229623	-2.67376	0.22362	-3.34434	-0.529538	-0.461283	-1.86633	-0.486077	0.104859	-0.641208	-0.753081
-75.5	-0.942763	-1.50893	1.44285	-0.819664	-1.88177	0.195353	-2.63784	0.25244	-3.3997	-0.535697	-0.482621	-1.86994	-0.464621	0.0284907	-0.605873	-0.789715
-75	-0.96925	-1.53745	1.47633	-0.890835	-1.86235	0.15402	-2.60373	0.271949	-3.4615	-0.531997	-0.51541	-1.86218	-0.435567	-0.0457485	-0.577322	-0.822666
-74.5	-0.999786	-1.55797	1.52483	-0.961872	-1.86108	0.107528	-2.57569	0.279802	-3.52769	-0.523318	-0.559594	-1.84177	-0.405647	-0.112136	-0.556233	-0.852122
-74	-1.03012	-1.56984	1.58263	-1.03066	-1.87819	0.0580936	-2.55683	0.273661	-3.59559	-0.515588	-0.613318	-1.80949	-0.380954	-0.165047	-0.540542	-0.878289
-73.5	-1.05625	-1.57214	1.6433	-1.09559	-1.91057	0.00822926	-2.54859	0.251885	-3.66308	-0.514666	-0.673718	-1.76786	-0.363983	-0.199811	-0.526877	-0.901989
-73	-1.07512	-1.5642	1.70098	-1.15461	-1.95216	-0.0395297	-2.54996	0.214267	-3.72801	-0.525285	-0.737601	-1.7199	-0.354469	-0.214298	-0.512353	-0.924678
-72.5	-1.08528	-1.5459	1.75105	-1.20591	-1.99543	-0.0829646	-2.55752	0.162752	-3.78753	-0.550225	-0.801641	-1.6681	-0.352385	-0.209563	-0.494868	-0.947919
-72	-1.087	-1.51757	1.79047	-1.24919	-2.03285	-0.120368	-2.56852	0.101425	-3.83864	-0.590043	-0.862982	-1.61379	-0.359024	-0.189786	-0.472742	-0.972808
-71.5	-1.08138	-1.47969	1.81744	-1.28562	-2.05787	-0.150428	-2.58403	0.0357183	-3.87868	-0.643137	-0.920027	-1.55714	-0.376189	-0.161474	-0.444581	-0.999731
-71	-1.0692	-1.43319	1.83049	-1.31708	-2.06573	-0.171937	-2.60792	-0.0283209	-3.9056	-0.706133	-0.972539	-1.49803	-0.405088	-0.131075	-0.409417	-1.02829
-70.5	-1.05113	-1.38055	1.82872	-1.34659	-2.0547	-0.18412	-2.64309	-0.0848418	-3.91872	-0.774803	-1.02137	-1.43705	-0.444333	-0.102722	-0.367686	-1.05753
-70	-1.02872	-1.3265	1.81191	-1.37873	-2.02679	-0.187449	-2.68901	-0.129311	-3.91913	-0.845093	-1.06811	-1.37568	-0.487895	-0.0784208	-0.322376	-1.08657
-69.5	-1.00437	-1.27721	1.78025	-1.41786	-1.98745	-0.183693	-2.74185	-0.15928	-3.90907	-0.913564	-1.11428	-1.31571	-0.526381	-0.0594619	-0.278625	-1.11494
-69	-0.980145	-1.23877	1.73425	-1.46596	-1.94459	-0.174785	-2.79641	-0.174061	-3.8909	-0.977361	-1.16053	-1.25908	-0.551329	-0.0467192	-0.242226	-1.14266
-68.5	-0.957196	-1.21564	1.67499	-1.52296	-1.90736	-0.161768	-2.84867	-0.173472	-3.86646	-1.03401	-1.20651	-1.20808	-0.558463	-0.0399472	-0.21797	-1.17059
-68	-0.935855	-1.20922	1.60432	-1.58809	-1.88453	-0.145121	-2.89722	-0.15685	-3.83688	-1.08127	-1.25189	-1.1655	-0.548326	-0.0376424	-0.207992	-1.2004
-67.5	-0.915844	-1.21743	1.52519	-1.66023	-1.88271	-0.125842	-2.94281	-0.122948	-3.80257	-1.11752	-1.29722	-1.13475	-0.525479	-0.0378089	-0.211363	-1.23354
-67	-0.896932	-1.23591	1.44196	-1.738	-1.90483	-0.105879	-2.98713	-0.0703209	-3.76339	-1.14213	-1.34279	-1.11994	-0.496855	-0.0385943	-0.225571	-1.26994
-66.5	-0.879578	-1.25955	1.36011	-1.82103	-1.94945	-0.0876691	-3.03172	0.00133694	-3.71888	-1.15536	-1.38682	-1.12487	-0.469349	-0.0386403	-0.24829	-1.30783
-66	-0.864438	-1.28329	1.28528	-1.91091	-2.01124	-0.0731629	-3.07691	0.0891777	-3.66809	-1.15832	-1.42563	-1.15066	-0.447238	-0.038078	-0.277691	-1.34466
-65.5	-0.851644	-1.30307	1.22193	-2.01004	-2.08284	-0.0630104	-3.12051	0.18677	-3.60916	-1.15314	-1.45637	-1.19421	-0.430343	-0.0394026	-0.311511	-1.37816
-65	-0.841019	-1.317	1.17259	-2.11963	-2.15627	-0.0563332	-3.15767	0.285868	-3.54024	-1.14234	-1.47963	-1.24874	-0.41379	-0.0469307	-0.346701	-1.4071
-64.5	-0.832561	-1.32501	1.13792	-2.23928	-2.22338	-0.0509196	-3.18264	0.378278	-3.4613	-1.12814	-1.49977	-1.30567	-0.390267	-0.0654161	-0.380323	-1.43152
-64	-0.82594	-1.32693	1.11692	-2.36754	-2.27637	-0.0441	-3.19065	0.456903	-3.37492	-1.11229	-1.52306	-1.35676	-0.354796	-0.0983037	-0.410281	-1.45216
-63.5	-0.819855	-1.32159	1.10674	-2.50216	-2.3091	-0.0344637	-3.17874	0.516728	-3.28504	-1.09618	-1.55436	-1.39611	-0.308285	-0.145825	-0.435385	-1.46955
-63	-0.813159	-1.30792	1.10196	-2.63987	-2.31756	-0.0232543	-3.14576	0.555579	-3.19493	-1.08043	-1.59416	-1.4213	-0.256001	-0.204218	-0.456001	-1.48388
-62.5	-0.806534	-1.28611	1.09484	-2.7763	-2.3	-0.013838	-3.09208	0.574053	-3.10647	-1.06483	-1.63848	-1.43265	-0.203593	-0.267286	-0.474676	-1.49522
-62	-0.802143	-1.25787	1.07751	-2.90632	-2.25788	-0.00944192	-3.01903	0.574957	-3.02054	-1.04942	-1.68143	-1.43161	-0.154963	-0.329577	-0.494655	-1.50305
-61.5	-0.802223	-1.2262	1.0447	-3.02513	-2.19639	-0.0112064	-2.92873	0.562463	-2.93702	-1.03534	-1.71824	-1.4197	-0.111864	-0.388451	-0.517555	-1.50552
-61	-0.808852	-1.19501	0.995569	-3.12954	-2.12282	-0.0179433	-2.82497	0.540901	-2.85437	-1.0243	-1.74653	-1.39859	-0.0743248	-0.443259	-0.54303	-1.50009
-60.5	-0.824428	-1.16834	0.934178	-3.21842	-2.04423	-0.0273517	-2.71418	0.514007	-2.77	-1.018	-1.766	-1.37026	-0.0420609	-0.492947	-0.569659	-1.48552
-60	-0.851402	-1.14958	0.868395	-3.29254	-1.96643	-0.0373448	-2.60448	0.485449	-2.68151	-1.01831	-1.77799	-1.33708	-0.0160682	-0.534741	-0.595245	-1.4632
-59.5	-0.891275	-1.14087	0.807901	-3.35366	-1.89358	-0.0466212	-2.50354	0.459591	-2.58723	-1.02697	-1.78569	-1.30202	0.00148007	-0.565024	-0.617172	-1.43662
-59	-0.944246	-1.14279	0.761835	-3.40299	-1.82751	-0.0552656	-2.4168	0.440846	-2.48637	-1.04414	-1.79382	-1.26898	0.00947925	-0.581242	-0.633618	-1.40973
-58.5	-1.00982	-1.15444	0.73595	-3.44011	-1.76762	-0.0656535	-2.34616	0.432388	-2.37979	-1.06755	-1.80767	-1.24251	0.0100605	-0.583132	-0.644329	-1.38521
-58	-1.08696	-1.17394	0.730423	-3.46351	-1.71172	-0.0822891	-2.28962	0.435502	-2.27122	-1.09294	-1.83211	-1.22762	0.00831358	-0.572266	-0.649642	-1.36414
-57.5	-1.17351	-1.19894	0.74029	-3.4718	-1.65766	-0.109806	-2.24309	0.449639	-2.16737	-1.11534	-1.8705	-1.22928	0.0101432	-0.550817	-0.648663	-1.34702
-57	-1.26585	-1.22706	0.758423	-3.46506	-1.60523	-0.150323	-2.20273	0.473414	-2.0758	-1.13009	-1.92367	-1.25093	0.020608	-0.521963	-0.638485	-1.33466
-56.5	-1.359	-1.25617	0.778459	-3.44589	-1.55753	-0.20215	-2.16663	0.505714	-2.00289	-1.13321	-1.9896	-1.29341	0.0429495	-0.491454	-0.615224	-1.3274
-56	-1.44725	-1.28487	0.796342	-3.41985	-1.52052	-0.260374	-2.13597	0.545613	-1.95311	-1.1216	-2.06431	-1.35577	0.077303	-0.467272	-0.575926	-1.32405
-55.5	-1.52511	-1.31294	0.811421	-3.39471	-1.50014	-0.318382	-2.11466	0.591668	-1.92909	-1.09359	-2.14333	-1.43643	0.119518	-0.456803	-0.52003	-1.32218
-55	-1.5879	-1.34107	0.826733	-3.37854	-1.49889	-0.369613	-2.10617	0.641418	-1.93111	-1.04924	-2.2226	-1.53345	0.160939	-0.463516	-0.449652	-1.31916
-54.5	-1.63233	-1.37025	0.847541	-3.37766	-1.51484	-0.408821	-2.11026	0.691084	-1.95634	-0.990295	-2.29847	-1.64428	0.190787	-0.485191	-0.36858	-1.31257
-54	-1.65772	-1.40136	0.879316	-3.39611	-1.54303	-0.432173	-2.12311	0.735632	-2.00023	-0.919531	-2.36725	-1.766	0.201909	-0.515019	-0.2809	-1.30036
-53.5	-1.66586	-1.43432	0.926361	-3.43611	-1.57751	-0.437163	-2.14033	0.769287	-2.05961	-0.839882	-2.42513	-1.89556	0.194725	-0.545546	-0.190462	-1.28153
-53	-1.65939	-1.46702	0.991044	-3.49863	-1.61311	-0.4236	-2.15899	0.786313	-2.13409	-0.754369	-2.46924	-2.02934	0.174228	-0.572745	-0.101274	-1.25659
-52.5	-1.64107	-1.4962	1.07339	-3.58329	-1.64621	-0.394489	-2.17791	0.782224	-2.22473	-0.667182	-2.49918	-2.16306	0.144321	-0.596428	-0.0182074	-1.22739
-52	-1.61397	-1.51958	1.17064	-3.68791	-1.6744	-0.355158	-2.19815	0.755137	-2.332	-0.58431	-2.51764	-2.29253	0.106017	-0.617519	0.0527223	-1.19609
-51.5	-1.58153	-1.53682	1.27739	-3.80823	-1.69602	-0.311533	-2.22327	0.706479	-2.45453	-0.512299	-2.52922	-2.41448	0.0590895	-0.636348	0.104865	-1.16393
-51	-1.54758	-1.54783	1.38714	-3.93854	-1.71031	-0.269342	-2.25772	0.640501	-2.58897	-0.456026	-2.538	-2.52712	0.00418604	-0.65342	0.132352	-1.13072
-50.5	-1.51604	-1.55085	1.49356	-4.07346	-1.71754	-0.23428	-2.30454	0.562893	-2.73076	-0.417442	-2.54628	-2.63071	-0.0554524	-0.670332	0.131811	-1.09511
-50	-1.48998	-1.54333	1.59126	-4.20933	-1.71905	-0.211721	-2.36477	0.479226	-2.87496	-0.395897	-2.55546	-2.72738	-0.113478	-0.689071	0.102989	-1.05537
-49.5	-1.47153	-1.52449	1.67754	-4.34342	-1.71717	-0.205477	-2.43745	0.393532	-3.01642	-0.388836	-2.567	-2.81983	-0.162221	-0.710849	0.0480672	-1.00997
-49	-1.4625	-1.49647	1.75364	-4.4725	-1.71488	-0.216897	-2.51942	0.307451	-3.14975	-0.392103	-2.582	-2.91017	-0.195601	-0.736291	-0.0293735	-0.958366
-48.5	-1.46505	-1.46298	1.82375	-4.5932	-1.7153	-0.24516	-2.60687	0.221122	-3.26972	-0.400614	-2.59961	-2.99942	-0.210869	-0.766318	-0.125248	-0.902318
-48	-1.48123	-1.427	1.89255	-4.70263	-1.7212	-0.288071	-2.6971	0.135474	-3.37196	-0.410198	-2.61648	-3.087	-0.208332	-0.80217	-0.235437	-0.845914
-47.5	-1.51141	-1.38937	1.96307	-4.79742	-1.7345	-0.343054	-2.78878	0.0538182	-3.4528	-0.41954	-2.62797	-3.17042	-0.190031	-0.844743	-0.355968	-0.793024
-47	-1.5531	-1.34914	2.03508	-4.87248	-1.75602	-0.408272	-2.88133	-0.0190893	-3.50858	-0.430643	-2.63018	-3.24559	-0.159354	-0.89361	-0.483653	-0.745054
-46.5	-1.60145	-1.30543	2.10465	-4.9219	-1.78533	-0.482666	-2.97436	-0.0796384	-3.53577	-0.448122	-2.62121	-3.30796	-0.121127	-0.94571	-0.61638	-0.70147
-46	-1.65105	-1.25872	2.16576	-4.9416	-1.82068	-0.564615	-3.06629	-0.126905	-3.53261	-0.477912	-2.60176	-3.35429	-0.0801867	-0.995244	-0.751901	-0.661426
-45.5	-1.69728	-1.21035	2.21294	-4.93134	-1.85972	-0.650579	-3.15303	-0.162689	-3.49977	-0.524928	-2.57482	-3.38417	-0.0389649	-1.03596	-0.886468	-0.625117
-45	-1.7364	-1.16122	2.24243	-4.89436	-1.90022	-0.734462	-3.22911	-0.191083	-3.44007	-0.590481	-2.54414	-3.40065	0.00351513	-1.06393	-1.01516	-0.595246
-44.5	-1.76526	-1.11177	2.2519	-4.83612	-1.93988	-0.807894	-3.29113	-0.217449	-3.3584	-0.671135	-2.51242	-3.40923	0.049969	-1.07838	-1.13354	-0.577235
-44	-1.78147	-1.06298	2.24037	-4.76291	-1.97581	-0.861895	-3.3401	-0.246876	-3.26053	-0.759501	-2.48121	-3.41561	0.101307	-1.08079	-1.23883	-0.576641
-43.5	-1.78402	-1.01632	2.20832	-4.68052	-2.00487	-0.889631	-3.38113	-0.283415	-3.15028	-0.846401	-2.45209	-3.42338	0.154047	-1.0729	-1.33017	-0.595636
-43	-1.77401	-0.972609	2.1568	-4.59394	-2.02453	-0.888902	-3.42139	-0.330304	-3.02815	-0.923309	-2.42704	-3.43326	0.201752	-1.05584	-1.40922	-0.631541
-42.5	-1.75401	-0.931165	2.08719	-4.50802	-2.03387	-0.862717	-3.46743	-0.389757	-2.89327	-0.984026	-2.40698	-3.44387	0.238798	-1.03084	-1.48064	-0.678367
-42	-1.72636	-0.890089	2.00277	-4.4274	-2.03437	-0.817434	-3.52229	-0.461885	-2.74657	-1.02545	-2.38999	-3.45323	0.261998	-0.999651	-1.55018	-0.729892
-41.5	-1.69256	-0.847655	1.91013	-4.35552	-2.03003	-0.760172	-3.58422	-0.543861	-2.59155	-1.0479	-2.3724	-3.45969	0.270167	-0.963756	-1.62149	-0.781529
-41	-1.65441	-0.80399	1.81835	-4.29501	-2.02626	-0.697078	-3.64793	-0.630489	-2.43316	-1.05467	-2.35189	-3.46265	0.263442	-0.923957	-1.69525	-0.830209
-40.5	-1.61479	-0.761419	1.73703	-4.24834	-2.02758	-0.632505	-3.70697	-0.716455	-2.27659	-1.05125	-2.32869	-3.46305	0.241616	-0.880737	-1.77118	-0.873838
-40	-1.57734	-0.723002	1.67475	-4.21741	-2.0361	-0.569623	-3.75631	-0.798566	-2.12631	-1.04442	-2.30408	-3.46371	0.202601	-0.834405	-1.84968	-0.910997
-39.5	-1.5457	-0.690961	1.63797	-4.20275	-2.05121	-0.511945	-3.79489	-0.876199	-1.98526	-1.04076	-2.27887	-3.46844	0.143623	-0.785419	-1.93074	-0.940567
-39	-1.52321	-0.666108	1.62946	-4.20356	-2.0701	-0.463375	-3.82604	-0.951127	-1.85469	-1.04461	-2.2541	-3.48038	0.0641955	-0.735633	-2.01196	-0.961493
-38.5	-1.51277	-0.647774	1.64771	-4.21835	-2.08896	-0.426475	-3.85394	-1.02767	-1.73412	-1.05721	-2.23263	-3.50129	-0.0321625	-0.688813	-2.08758	-0.973196
-38	-1.51602	-0.634128	1.68878	-4.24499	-2.10477	-0.401492	-3.87925	-1.11163	-1.62204	-1.07685	-2.21923	-3.53153	-0.138849	-0.649243	-2.14883	-0.976277
-37.5	-1.53257	-0.623015	1.74863	-4.28051	-2.11635	-0.387132	-3.89919	-1.20778	-1.51702	-1.09917	-2.21841	-3.56996	-0.248456	-0.620258	-2.18651	-0.972696
-37	-1.55992	-0.612871	1.82366	-4.32094	-2.12459	-0.382004	-3.91011	-1.3175	-1.41808	-1.11779	-2.23215	-3.61383	-0.353955	-0.604255	-2.19468	-0.965587
-36.5	-1.59442	-0.602762	1.91011	-4.36134	-2.13253	-0.385624	-3.90846	-1.43774	-1.32413	-1.12617	-2.25909	-3.65901	-0.448544	-0.602786	-2.17232	-0.959141
-36	-1.63274	-0.591535	2.00361	-4.39674	-2.14449	-0.398068	-3.89172	-1.5617	-1.23441	-1.11991	-2.29528	-3.70064	-0.526179	-0.615288	-2.1222	-0.958015
-35.5	-1.67293	-0.577592	2.09929	-4.42419	-2.16395	-0.418649	-3.86062	-1.68116	-1.14974	-1.09791	-2.33566	-3.73449	-0.584011	-0.637578	-2.0495	-0.966094
-35	-1.71381	-0.559965	2.19335	-4.44394	-2.19215	-0.445155	-3.81929	-1.78916	-1.07284	-1.06199	-2.37535	-3.75852	-0.625141	-0.662293	-1.96106	-0.985401
-34.5	-1.75386	-0.53906	2.28414	-4.458	-2.228	-0.474054	-3.77251	-1.88106	-1.00745	-1.0154	-2.4099	-3.77335	-0.657942	-0.681771	-1.86463	-1.01583
-34	-1.79148	-0.516043	2.37087	-4.46719	-2.2688	-0.501198	-3.72272	-1.95404	-0.956983	-0.961773	-2.43513	-3.78121	-0.690675	-0.691241	-1.76748	-1.05578
-33.5	-1.82597	-0.492016	2.45177	-4.46991	-2.31083	-0.522667	-3.6696	-2.00652	-0.923215	-0.904801	-2.44808	-3.78445	-0.72677	-0.690011	-1.67521	-1.10325
-33	-1.85766	-0.467559	2.52421	-4.46359	-2.34932	-0.535349	-3.61146	-2.03826	-0.905495	-0.848058	-2.44798	-3.78445	-0.765956	-0.680649	-1.59132	-1.15667
-32.5	-1.88763	-0.442369	2.58569	-4.44658	-2.37806	-0.536672	-3.54636	-2.05053	-0.901004	-0.794836	-2.43625	-3.78122	-0.808358	-0.6672	-1.51719	-1.21574
-32	-1.91727	-0.415723	2.63428	-4.41858	-2.38985	-0.523919	-3.47304	-2.04676	-0.905785	-0.747932	-2.41609	-3.77347	-0.856242	-0.653368	-1.4527	-1.28173
-31.5	-1.94679	-0.387626	2.66884	-4.38092	-2.37826	-0.495045	-3.39168	-2.03247	-0.915925	-0.709214	-2.39208	-3.75892	-0.912917	-0.641766	-1.39701	-1.35596
-31	-1.97387	-0.359309	2.68935	-4.33664	-2.33955	-0.450957	-3.30334	-2.01346	-0.928402	-0.679024	-2.36884	-3.73574	-0.980617	-0.633811	-1.34806	-1.43757
-30.5	-1.99492	-0.332972	2.6968	-4.28982	-2.27317	-0.396492	-3.21002	-1.9934	-0.941265	-0.656012	-2.3497	-3.70427	-1.05812	-0.629015	-1.30232	-1.52334
-30	-2.00811	-0.311097	2.69271	-4.24423	-2.1819	-0.339009	-3.11565	-1.9735	-0.953506	-0.637984	-2.33604	-3.66728	-1.13942	-0.624406	-1.25616	-1.60922
-29.5	-2.01469	-0.295191	2.67897	-4.20174	-2.07246	-0.285901	-3.02548	-1.95402	-0.965158	-0.62321	-2.32701	-3.62823	-1.2156	-0.615533	-1.20737	-1.6922
-29	-2.01755	-0.285299	2.65816	-4.16181	-1.9553	-0.242788	-2.9442	-1.93601	-0.976937	-0.611256	-2.31918	-3.58972	-1.27921	-0.598599	-1.1556	-1.77129
-28.5	-2.01916	-0.281031	2.63377	-4.12268	-1.84194	-0.213507	-2.87582	-1.92131	-0.989007	-0.602832	-2.30723	-3.55326	-1.32736	-0.571744	-1.10245	-1.84702
-28	-2.02073	-0.281971	2.6102	-4.08229	-1.74155	-0.200711	-2.82442	-1.91134	-1.00003	-0.598702	-2.28639	-3.51956	-1.36142	-0.534919	-1.05137	-1.91958
-27.5	-2.02272	-0.286278	2.59218	-4.03785	-1.65975	-0.205298	-2.79359	-1.90629	-1.00729	-0.598669	-2.25478	-3.48866	-1.38494	-0.489743	-1.00638	-1.98721
-27	-2.02534	-0.289803	2.584	-3.98616	-1.59889	-0.225367	-2.78543	-1.90533	-1.00725	-0.601317	-2.21314	-3.45968	-1.40178	-0.439562	-0.969918	-2.04637
-26.5	-2.02882	-0.287651	2.58892	-3.92471	-1.55849	-0.256162	-2.80014	-1.90761	-0.996198	-0.604216	-2.16278	-3.43079	-1.4151	-0.388382	-0.94159	-2.09351
-26	-2.03398	-0.276876	2.60895	-3.85236	-1.5357	-0.291223	-2.8348	-1.91304	-0.971237	-0.604641	-2.10503	-3.39977	-1.42622	-0.339272	-0.918736	-2.12643
-25.5	-2.04225	-0.25772	2.64445	-3.76862	-1.52633	-0.324508	-2.88189	-1.92264	-0.931359	-0.600557	-2.04244	-3.36477	-1.43377	-0.293997	-0.897364	-2.14404
-25	-2.05471	-0.232694	2.69319	-3.67277	-1.52603	-0.35229	-2.93015	-1.93812	-0.878089	-0.591102	-1.97934	-3.32456	-1.43343	-0.253397	-0.873128	-2.1461
-24.5	-2.07067	-0.204824	2.7503	-3.56387	-1.53163	-0.373574	-2.96812	-1.96042	-0.81533	-0.576462	-1.92116	-3.27822	-1.42008	-0.217502	-0.842989	-2.1338
-24	-2.08772	-0.176424	2.81058	-3.44222	-1.54224	-0.38954	-2.98734	-1.988	-0.748044	-0.557246	-1.87364	-3.22503	-1.39232	-0.185637	-0.806396	-2.10998
-23.5	-2.10343	-0.148885	2.87034	-3.3103	-1.55892	-0.402661	-2.98308	-2.01673	-0.680234	-0.533792	-1.84159	-3.16506	-1.35503	-0.156421	-0.765112	-2.07867
-23	-2.11619	-0.123549	2.92636	-3.17224	-1.58308	-0.415626	-2.95367	-2.04149	-0.614424	-0.506297	-1.82713	-3.09974	-1.31672	-0.127738	-0.722853	-2.04423
-22.5	-2.12403	-0.102751	2.97367	-3.03216	-1.61538	-0.430817	-2.90033	-2.05792	-0.552945	-0.475606	-1.8287	-3.03123	-1.28472	-0.0974324	-0.68489	-2.01017
-22	-2.12375	-0.0897427	3.00608	-2.89249	-1.65488	-0.450278	-2.82657	-2.06355	-0.498414	-0.443707	-1.84143	-2.96125	-1.26289	-0.0640955	-0.656398	-1.97848
-21.5	-2.11221	-0.0877497	3.01897	-2.7542	-1.69841	-0.475401	-2.73753	-2.05822	-0.452962	-0.413231	-1.85802	-2.89013	-1.25176	-0.0269615	-0.640064	-1.95049
-21	-2.08844	-0.099082	3.0113	-2.6185	-1.74092	-0.506771	-2.63978	-2.04351	-0.418148	-0.386395	-1.87033	-2.81636	-1.25024	0.0143614	-0.635191	-1.92795
-20.5	-2.05451	-0.124761	2.98618	-2.48732	-1.77722	-0.544519	-2.54041	-2.02193	-0.39528	-0.364996	-1.8711	-2.73713	-1.25836	0.0596031	-0.63878	-1.91311
-20	-2.01481	-0.164651	2.94991	-2.36202	-1.80384	-0.588538	-2.44547	-1.99639	-0.385278	-0.351059	-1.85513	-2.6503	-1.27879	0.107601	-0.647179	-1.90857
-19.5	-1.97439	-0.21768	2.90941	-2.2431	-1.81962	-0.638501	-2.35965	-1.96982	-0.388795	-0.346264	-1.81999	-2.55652	-1.31486	0.156653	-0.657417	-1.91639
-19	-1.93761	-0.28186	2.86959	-2.13136	-1.82477	-0.693919	-2.28737	-1.94466	-0.406416	-0.350657	-1.76619	-2.45939	-1.36715	0.204874	-0.667538	-1.93716
-18.5	-1.90764	-0.354523	2.83269	-2.0286	-1.81947	-0.754371	-2.23289	-1.92247	-0.438358	-0.36251	-1.69702	-2.36408	-1.43282	0.250002	-0.675857	-1.96966
-18	-1.88644	-0.432941	2.79999	-1.93725	-1.80388	-0.820064	-2.19905	-1.90417	-0.483975	-0.379513	-1.61792	-2.27614	-1.50727	0.289525	-0.681128	-2.01134
-17.5	-1.87524	-0.514603	2.77297	-1.85966	-1.77934	-0.892175	-2.18705	-1.8905	-0.541466	-0.400141	-1.53488	-2.20103	-1.58603	0.321836	-0.684233	-2.05892
-17	-1.87471	-0.596599	2.75291	-1.79725	-1.74891	-0.971958	-2.19675	-1.88222	-0.608342	-0.424109	-1.45289	-2.14366	-1.66553	0.347012	-0.688674	-2.10955
-16.5	-1.88465	-0.675116	2.74035	-1.74927	-1.71736	-1.05868	-2.22527	-1.87954	-0.682382	-0.45185	-1.37558	-2.10706	-1.74266	0.366128	-0.698386	-2.16152
-16	-1.90403	-0.746462	2.73542	-1.71262	-1.69082	-1.14879	-2.2669	-1.88138	-0.762397	-0.483613	-1.30567	-2.09105	-1.81447	0.380246	-0.715233	-2.21395
-15.5	-1.93166	-0.808774	2.73821	-1.68336	-1.67647	-1.23781	-2.31597	-1.8856	-0.848741	-0.518699	-1.24453	-2.09192	-1.87842	0.39054	-0.738909	-2.26611
-15	-1.96638	-0.862504	2.74889	-1.65882	-1.68145	-1.32231	-2.3684	-1.89018	-0.942923	-0.555144	-1.19083	-2.1034	-1.93337	0.399054	-0.768294	-2.31703
-14.5	-2.00573	-0.909783	2.76743	-1.63851	-1.71157	-1.39952	-2.42078	-1.89436	-1.04646	-0.589988	-1.14049	-2.11837	-1.97927	0.408739	-0.801811	-2.36515
-14	-2.04539	-0.953813	2.79273	-1.62342	-1.76997	-1.46635	-2.47013	-1.8995	-1.16086	-0.620214	-1.08882	-2.13071	-2.01479	0.422699	-0.836905	-2.40858
-13.5	-2.08026	-0.997861	2.82246	-1.61455	-1.85625	-1.51999	-2.51512	-1.90934	-1.28873	-0.64378	-1.03333	-2.13696	-2.03552	0.443283	-0.870413	-2.44628
-13	-2.10559	-1.04347	2.8542	-1.61265	-1.96666	-1.55934	-2.55677	-1.92851	-1.43369	-0.659684	-0.974581	-2.13708	-2.03675	0.471486	-0.90004	-2.47877
-12.5	-2.11759	-1.08981	2.88661	-1.61925	-2.09491	-1.58538	-2.59782	-1.95981	-1.599	-0.667605	-0.915011	-2.13372	-2.01762	0.507043	-0.925943	-2.50762
-12	-2.11344	-1.13553	2.91972	-1.63701	-2.23295	-1.60005	-2.64262	-2.00299	-1.78637	-0.668222	-0.857697	-2.1303	-1.9821	0.54893	-0.952115	-2.53436
-11.5	-2.09158	-1.18116	2.95467	-1.66789	-2.37208	-1.60536	-2.69716	-2.05561	-1.99557	-0.663495	-0.805935	-2.12964	-1.93701	0.595563	-0.986342	-2.55913
-11	-2.05228	-1.22945	2.99304	-1.71102	-2.50463	-1.60371	-2.7672	-2.11426	-2.22327	-0.656021	-0.762465	-2.13379	-1.88981	0.644775	-1.03689	-2.58038
-10.5	-1.99873	-1.28379	3.03647	-1.76301	-2.6249	-1.59848	-2.85614	-2.17506	-2.46123	-0.648077	-0.72928	-2.14391	-1.84655	0.693927	-1.10823	-2.59595
-10	-1.9374	-1.34657	3.08628	-1.81973	-2.72931	-1.59375	-2.96424	-2.23373	-2.69506	-0.641415	-0.708747	-2.15965	-1.81016	0.740283	-1.20007	-2.60421
-9.5	-1.87629	-1.41842	3.14139	-1.87723	-2.81639	-1.59317	-3.08817	-2.28573	-2.90398	-0.637901	-0.703703	-2.17802	-1.78085	0.781084	-1.30887	-2.60409
-9	-1.82121	-1.49775	3.19542	-1.93143	-2.88613	-1.59899	-3.22071	-2.32644	-3.0602	-0.640138	-0.715239	-2.19297	-1.75765	0.813322	-1.42882	-2.59539
-8.5	-1.77319	-1.5801	3.23442	-1.97809	-2.93818	-1.61109	-3.35236	-2.35103	-3.12812	-0.651436	-0.741006	-2.1959	-1.73917	0.83459	-1.55229	-2.58002
-8	-1.72898	-1.65852	3.23632	-2.01299	-2.97013	-1.62629	-3.47382	-2.35474	-3.06361	-0.674981	-0.776671	-2.17695	-1.72312	0.844701	-1.6704	-2.56168
-7.5	-1.68331	-1.7249	3.17197	-2.03147	-2.9766	-1.63921	-3.5774	-2.33341	-2.81334	-0.71258	-0.818893	-2.12666	-1.7068	0.845913	-1.77246	-2.54288
-7	-1.63056	-1.77221	3.0068	-2.02774	-2.94891	-1.64496	-3.65734	-2.28386	-2.31594	-0.764623	-0.867042	-2.0368	-1.68902	0.842019	-1.84493	-2.52205
-6.5	-1.56477	-1.79631	2.70214	-1.99509	-2.87508	-1.6413	-3.70907	-2.2039	-1.50545	-0.831753	-0.923068	-1.90054	-1.67071	0.837452	-1.87192	-2.49311
-6	-1.47891	-1.79609	2.21708	-1.92703	-2.74151	-1.62896	-3.72734	-2.09192	-0.315295	-0.916098	-0.989783	-1.7132	-1.65361	0.835927	-1.83651	-2.44778
-5.5	-1.36582	-1.77215	1.51227	-1.81828	-2.5356	-1.6106	-3.70639	-1.94637	1.31506	-1.02099	-1.06849	-1.47291	-1.63998	0.839052	-1.72081	-2.37887
-5	-1.22073	-1.72502	0.556841	-1.66457	-2.24791	-1.58917	-3.6437	-1.76589	3.42776	-1.15008	-1.15788	-1.18061	-1.63368	0.846596	-1.50645	-2.2818
-4.5	-1.04274	-1.65444	-0.662735	-1.46242	-1.87279	-1.56713	-3.54383	-1.54992	6.03181	-1.30646	-1.25469	-0.839815	-1.6401	0.85779	-1.17779	-2.15402
-4	-0.834214	-1.55988	-2.13732	-1.20968	-1.40826	-1.547	-3.41866	-1.2996	9.09618	-1.49207	-1.35486	-0.456191	-1.66522	0.871807	-0.725693	-1.9941
-3.5	-0.599445	-1.44133	-3.83783	-0.905779	-0.855714	-1.53174	-3.28497	-1.0182	12.556	-1.7077	-1.45431	-0.0367472	-1.71442	0.887671	-0.148808	-1.80144
-3	-0.343621	-1.29948	-5.72299	-0.55135	-0.219522	-1.52451	-3.1614	-0.710854	16.3262	-1.95327	-1.5492	0.411084	-1.79169	0.904376	0.547276	-1.5762
-2.5	-0.0720931	-1.13551	-7.74655	-0.14784	0.493251	-1.52824	-3.066	-0.384155	20.3139	-2.22815	-1.63604	0.880117	-1.8991	0.921006	1.35106	-1.31923
-2	0.210102	-0.951037	-9.86251	0.302776	1.27324	-1.54546	-3.01456	-0.0456756	24.4275	-2.53134	-1.71175	1.36383	-2.03655	0.936747	2.24613	-1.03202
-1.5	0.498532	-0.748007	-12.0286	0.798131	2.10916	-1.57803	-3.01955	0.296414	28.5825	-2.86157	-1.77377	1.8566	-2.20184	0.950898	3.21224	-0.716667
-1	0.789512	-0.528644	-14.2081	1.33552	2.98821	-1.62714	-3.08953	0.633721	32.7053	-3.21733	-1.82002	2.35374	-2.39077	0.962865	4.2263	-0.375835
-0.5	1.08015	-0.295395	-16.3711	1.9119	3.89647	-1.69322	-3.229	0.957946	36.7351	-3.59695	-1.84898	2.85153	-2.59747	0.972168	5.26342	-0.0126801
0	1.36832	-0.0508942	-18.4947	2.52386	4.8193	-1.77595	-3.43853	1.26117	40.6242	-3.99849	-1.85967	3.3471	-2.81472	0.978435	6.29782	0.369188
0.5	1.65259	0.202085	-20.5624	3.16758	5.74177	-1.87437	-3.71503	1.5361	44.3381	-4.41984	-1.85161	3.83834	-3.03436	0.981396	7.30371	0.765781
1	1.93213	0.460674	-22.5642	3.83884	6.64902	-1.98688	-4.05221	1.77626	47.8545	-4.85863	-1.82488	4.32379	-3.24761	0.980883	8.25609	1.17281
1.5	2.20661	0.721954	-24.495	4.53297	7.52665	-2.11137	-4.44107	1.97614	51.1623	-5.31226	-1.78002	4.80252	-3.44554	0.976826	9.13146	1.5858
2	2.47613	0.98302	-26.3547	5.2449	8.36109	-2.24531	-4.87048	2.13138	54.2602	-5.77795	-1.71804	5.27405	-3.61932	0.969243	9.90843	2.00013
2.5	2.7411	1.24103	-28.1468	5.96918	9.13994	-2.38585	-5.32766	2.23882	57.1557	-6.25272	-1.64037	5.73827	-3.76063	0.958242	10.5683	2.41122
3	3.0022	1.49329	-29.8783	6.70007	9.85225	-2.52994	-5.79877	2.29657	59.8641	-6.73349	-1.54881	6.1954	-3.86189	0.94401	11.0954	2.81458
3.5	3.26031	1.73728	-31.5586	7.43163	10.4889	-2.6744	-6.26942	2.30406	62.4071	-7.2171	-1.44551	6.64591	-3.9165	0.926811	11.4777	3.20596
4	3.5165	1.97076	-33.1993	8.15786	11.0426	-2.81606	-6.7251	2.26203	64.8119	-7.70043	-1.33288	7.09057	-3.91905	0.906977	11.7069	3.58144
4.5	3.77193	2.1918	-34.8137	8.87282	11.5085	-2.95183	-7.15167	2.17252	67.1106	-8.18041	-1.21354	7.53035	-3.86547	0.884901	11.7787	3.93755
5	4.02788	2.39885	-36.4165	9.5708	11.8838	-3.0788	-7.53572	2.03876	69.3391	-8.65417	-1.09027	7.96647	-3.75315	0.861028	11.6926	4.27134
5.5	4.2857	2.59076	-38.0232	10.2465	12.1684	-3.19433	-7.86497	1.86516	71.5361	-9.11901	-0.965911	8.40034	-3.58099	0.83584	11.4525	4.58048
6	4.54677	2.76681	-39.6496	10.8952	12.3644	-3.29611	-8.12857	1.6571	73.7421	-9.57255	-0.843358	8.83352	-3.34944	0.809853	11.0661	4.86331
6.5	4.81246	2.92671	-41.3116	11.5132	12.4764	-3.38222	-8.31736	1.42087	75.9984	-10.0127	-0.725443	9.26769	-3.06052	0.783594	10.545	5.11887
7	5.08404	3.07056	-43.0243	12.0974	12.5112	-3.4512	-8.42416	1.16343	78.345	-10.4375	-0.614903	9.70449	-2.7177	0.757595	9.90391	5.34691
7.5	5.3626	3.19882	-44.801	12.6465	12.4774	-3.50205	-8.44396	0.892222	80.8191	-10.8456	-0.514319	10.1454	-2.32591	0.732377	9.16103	5.54783
8	5.64892	3.31219	-46.6524	13.1601	12.3857	-3.53426	-8.37406	0.614982	83.4526	-11.2353	-0.42607	10.5917	-1.89135	0.708436	8.33697	5.72267
8.5	5.9433	3.41149	-48.585	13.64	12.2478	-3.54781	-8.21424	0.339453	86.2693	-11.6054	-0.352294	11.0438	-1.4214	0.68623	7.45438	5.87293
9	6.24532	3.49748	-50.5994	14.0893	12.0761	-3.54313	-7.9668	0.073149	89.2814	-11.9542	-0.29485	11.5014	-0.924397	0.666165	6.53728	6.00048
9.5	6.55362	3.57072	-52.6886	14.5133	11.8833	-3.52101	-7.63667	-0.17692	92.4859	-12.2797	-0.255303	11.963	-0.409474	0.648585	5.61031	6.10733
10	6.86561	3.63126	-54.8356	14.9192	11.6814	-3.48258	-7.23134	-0.404509	95.86	-12.5795	-0.234895	12.425	0.1137	0.633762	4.69793	6.19541
10.5	7.17716	3.67852	-57.0114	15.3158	11.4811	-3.42915	-6.76087	-0.6044	99.3572	-12.85	-0.234534	12.8821	0.635164	0.621887	3.82351	6.26631
11	7.4823	3.71097	-59.1728	15.7133	11.2909	-3.36209	-6.23771	-0.772626	102.903	-13.087	-0.254773	13.3263	1.14496	0.61307	3.00847	6.32108
11.5	7.77302	3.72607	-61.2609	16.1229	11.1165	-3.28265	-5.67651	-0.906656	106.392	-13.2849	-0.295786	13.7469	1.63342	0.607333	2.27135	6.3599
12	8.03914	3.72014	-63.2003	16.5556	10.9596	-3.19185	-5.0938	-1.00551	109.686	-13.4371	-0.357333	14.13	2.09156	0.604621	1.6269	6.38195
12.5	8.26839	3.68845	-64.9	17.0211	10.818	-3.09026	-4.50751	-1.06978	112.617	-13.5363	-0.438701	14.4594	2.51138	0.604807	1.08529	6.38533
13	8.44677	3.62554	-66.2563	17.5259	10.6848	-2.97789	-3.93635	-1.10151	114.99	-13.5749	-0.538624	14.7164	2.88628	0.60771	0.651484	6.3671
13.5	8.55938	3.52577	-67.159	18.0715	10.5489	-2.85405	-3.39891	-1.10393	116.596	-13.5462	-0.655158	14.8816	3.21145	0.61312	0.3248	6.32359
14	8.59166	3.38433	-67.5013	18.6514	10.3959	-2.71742	-2.91259	-1.08095	117.23	-13.4463	-0.785524	14.9368	3.48429	0.620819	0.0988652	6.25097
14.5	8.53148	3.19861	-67.1948	19.2483	10.2094	-2.56604	-2.49219	-1.03647	116.722	-13.2756	-0.925908	14.8678	3.70475	0.630621	-0.0379561	6.14628
15	8.3719	2.97021	-66.1904	19.8308	9.97447	-2.39773	-2.14818	-0.97337	114.969	-13.0422	-1.07124	14.6689	3.87571	0.642352	-0.101516	6.00862
15.5	8.11422	2.7068	-64.4986	20.3518	9.68021	-2.2106	-1.88504	-0.8925	111.978	-12.7631	-1.21493	14.3465	4.00222	0.655974	-0.110039	5.84021
16	7.76944	2.42198	-62.1962	20.7524	9.32256	-2.00409	-1.70044	-0.792332	107.878	-12.461	-1.34826	13.9195	4.08837	0.67249	-0.0816634	5.64674
16.5	7.35672	2.13244	-59.4091	20.9731	8.90396	-1.77982	-1.58555	-0.669599	102.888	-12.1563	-1.46019	13.414	4.13403	0.695052	-0.0324809	5.43727
17	6.90021	1.85462	-56.2854	20.9661	8.43188	-1.54155	-1.52668	-0.520452	97.2742	-11.861	-1.53852	12.8561	4.13654	0.728066	0.0240337	5.22405
17.5	6.42578	1.60255	-52.9715	20.7058	7.91705	-1.29454	-1.50784	-0.341078	91.3045	-11.577	-1.57204	12.2684	4.09562	0.774147	0.0773155	5.02224
18	5.95771	1.38719	-49.596	20.1942	7.37234	-1.04484	-1.51282	-0.12732	85.2214	-11.2976	-1.55203	11.668	4.01565	0.832467	0.120693	4.84842
18.5	5.51588	1.21668	-46.2606	19.4597	6.81242	-0.798024	-1.527	0.125338	79.2259	-11.0097	-1.47306	11.0662	3.90463	0.900287	0.151671	4.71776
19	5.11472	1.09658	-43.0388	18.5511	6.25359	-0.557689	-1.53987	0.420462	73.4721	-10.6977	-1.33377	10.469	3.77214	0.974707	0.170658	4.64132
19.5	4.76421	1.02964	-39.978	17.5307	5.71293	-0.324844	-1.54678	0.759525	68.0686	-10.3475	-1.13694	9.87932	3.62662	1.05232	0.179406	4.62509
20	4.47148	1.01635	-37.1056	16.4673	5.20669	-0.0996128	-1.54838	1.1421	63.0833	-9.9473	-0.888809	9.29908	3.47374	1.12854	0.180168	4.67019
20.5	4.24129	1.05574	-34.4339	15.429	4.74912	0.116613	-1.54945	1.5662	58.5506	-9.48833	-0.597928	8.73162	3.31771	1.19844	0.175347	4.77374
21	4.07577	1.14555	-31.9642	14.4744	4.3519	0.3213	-1.55808	2.02783	54.4771	-8.96448	-0.274301	8.18367	3.16382	1.25817	0.167537	4.93027
21.5	3.97423	1.28142	-29.6908	13.6468	4.02333	0.512285	-1.58183	2.52094	50.8487	-8.37324	0.0708515	7.66575	3.01924	1.30571	0.159972	5.1337
22	3.93396	1.45649	-27.6038	12.9714	3.76801	0.688214	-1.62228	3.03789	47.6367	-7.71604	0.425655	7.19067	2.89205	1.34134	0.156277	5.37867
22.5	3.9514	1.66165	-25.6915	12.4583	3.5872	0.84815	-1.674	3.56944	44.8028	-6.99733	0.778888	6.77138	2.79042	1.36752	0.159148	5.66001
23	4.02256	1.8867	-23.9413	12.1055	3.47876	0.991416	-1.72777	4.10438	42.3034	-6.22343	1.12113	6.41921	2.72211	1.38739	0.169555	5.97121
23.5	4.14219	2.12231	-22.3404	11.903	3.43654	1.11767	-1.77385	4.6306	40.0955	-5.40277	1.44526	6.14262	2.69339	1.40249	0.18722	6.30329
24	4.3035	2.36163	-20.875	11.8366	3.45095	1.22758	-1.80482	5.13694	38.1405	-4.54689	1.74658	5.9464	2.70718	1.41139	0.211279	6.64525
24.5	4.49855	2.59982	-19.5308	11.8909	3.51037	1.32367	-1.81853	5.6146	36.4058	-3.67049	2.02212	5.83131	2.7611	1.41101	0.240322	6.98647
25	4.7189	2.83233	-18.2942	12.0499	3.60259	1.41004	-1.8178	6.05725	34.8633	-2.79003	2.27007	5.79426	2.84752	1.39866	0.272668	7.31956
25.5	4.95575	3.05359	-17.1542	12.2975	3.71632	1.49109	-1.80692	6.45994	33.4867	-1.92273	2.49024	5.82871	2.95651	1.37284	0.307434	7.641
26	5.19991	3.25754	-16.1024	12.617	3.8422	1.57052	-1.78917	6.81764	32.2508	-1.08587	2.68444	5.92498	3.08063	1.33362	0.344657	7.94917
26.5	5.44223	3.43952	-15.1318	12.9911	3.9727	1.65075	-1.76684	7.12431	31.1313	-0.296097	2.85493	6.07053	3.21762	1.2825	0.383969	8.24136
27	5.67392	3.59758	-14.2354	13.4024	4.10211	1.73293	-1.7413	7.37286	30.1039	0.43122	3.00256	6.25039	3.3681	1.22139	0.42393	8.5119
27.5	5.88649	3.7325	-13.4084	13.8327	4.22741	1.81677	-1.71256	7.55597	29.1452	1.08315	3.1266	6.44739	3.53045	1.15151	0.462478	8.75248
28	6.07176	3.84673	-12.6495	14.2641	4.3479	1.89987	-1.68138	7.66774	28.2323	1.65097	3.22536	6.64278	3.69834	1.07329	0.496991	8.95347
28.5	6.2224	3.94256	-11.9615	14.679	4.46227	1.97774	-1.65203	7.70512	27.3432	2.13157	3.29683	6.81763	3.86172	0.986375	0.523811	9.10514
29	6.33279	4.02107	-11.3488	15.0605	4.56604	2.04492	-1.6317	7.66871	26.4572	2.52723	3.33979	6.95532	4.00912	0.889633	0.538882	9.19928
29.5	6.39908	4.08194	-10.815	15.3917	4.65189	2.09538	-1.62766	7.56301	25.5577	2.84365	3.35433	7.04359	4.13041	0.781982	0.539637	9.23056
30	6.41851	4.12339	-10.3618	15.6552	4.71127	2.12272	-1.64507	7.39601	24.6324	3.08785	3.34084	7.07423	4.21962	0.663394	0.526421	9.19699
30.5	6.38886	4.14219	-9.98818	15.833	4.73539	2.12166	-1.68572	7.17758	23.6742	3.26707	3.29906	7.04168	4.27518	0.534936	0.502847	9.09934
31	6.30864	4.13456	-9.69094	15.9076	4.71616	2.08892	-1.74744	6.91765	22.6788	3.38772	3.22827	6.94291	4.29676	0.398267	0.474881	8.94036
31.5	6.17724	4.09819	-9.46673	15.8643	4.64767	2.02273	-1.82621	6.62541	21.6424	3.45483	3.12728	6.77829	4.28204	0.255361	0.44825	8.72358
32	5.99476	4.0334	-9.31226	15.6933	4.52726	1.92251	-1.91978	6.30936	20.5604	3.47293	2.99411	6.5521	4.22676	0.1082	0.425421	8.45312
32.5	5.76167	3.94292	-9.22314	15.3918	4.3551	1.7895	-2.0283	5.97765	19.4294	3.447	2.82593	6.27197	4.12717	-0.0419619	0.404612	8.13513
33	5.47859	3.83074	-9.1933	14.9653	4.13338	1.62721	-2.15258	5.63787	18.2502	3.38266	2.62013	5.94731	3.9817	-0.195129	0.381292	7.77918
33.5	5.14663	3.70097	-9.21568	14.4254	3.86711	1.44032	-2.29276	5.29642	17.028	3.28604	2.37497	5.58768	3.7913	-0.352328	0.350359	7.39772
34	4.76813	3.55685	-9.28288	13.7868	3.56513	1.23327	-2.44665	4.95777	15.7687	3.16422	2.08988	5.2025	3.55987	-0.515107	0.307324	7.00403
34.5	4.34694	3.40071	-9.38688	13.0666	3.23879	1.01024	-2.60746	4.62463	14.4772	3.0249	1.76586	4.8018	3.29473	-0.684972	0.248498	6.60941
35	3.88749	3.23454	-9.51825	12.2851	2.89872	0.775788	-2.76441	4.29865	13.1574	2.875	1.40554	4.39647	3.00611	-0.862602	0.170936	6.22068
35.5	3.39362	3.06068	-9.66593	11.4655	2.55279	0.534768	-2.90672	3.98143	11.8145	2.71988	1.01293	3.99786	2.70465	-1.04736	0.0724431	5.8397
36	2.86921	2.88244	-9.8186	10.6322	2.20602	0.291445	-3.02714	3.67521	10.4553	2.56418	0.593807	3.6171	2.39703	-1.23704	-0.0485699	5.46566
36.5	2.3198	2.70448	-9.96671	9.80903	1.86083	0.049175	-3.12263	3.38328	9.08925	2.4125	0.156828	3.26421	2.08388	-1.42733	-0.193011	5.09784
37	1.75385	2.53192	-10.1039	9.01821	1.51715	-0.189168	-3.19413	3.10963	7.729	2.26935	-0.286415	2.94743	1.76398	-1.61189	-0.359908	4.7369
37.5	1.18278	2.36927	-10.2257	8.27864	1.17359	-0.420546	-3.24642	2.85815	6.38965	2.13856	-0.723247	2.67318	1.43996	-1.78376	-0.544403	4.38473
38	0.619684	2.2202	-10.3275	7.605	0.828962	-0.641576	-3.28646	2.63173	5.0847	2.02222	-1.14187	2.44579	1.11918	-1.93693	-0.737295	4.04413
38.5	0.0770757	2.08726	-10.4025	7.00676	0.483078	-0.848942	-3.32011	2.43181	3.82319	1.91983	-1.53216	2.26702	0.81031	-2.06641	-0.928139	3.71842
39	-0.43487	1.97169	-10.4427	6.48745	0.137411	-1.03987	-3.35023	2.25865	2.61053	1.82878	-1.88601	2.136	0.520137	-2.16786	-1.11003	3.41103
39.5	-0.908458	1.87415	-10.44	6.04534	-0.204605	-1.21182	-3.37699	2.11145	1.45064	1.74587	-2.19735	2.04977	0.25198	-2.23817	-1.28141	3.12527
40	-1.33785	1.79577	-10.3869	5.67568	-0.538099	-1.36166	-3.39935	1.98854	0.348312	1.66876	-2.46204	2.00443	0.00534111	-2.27676	-1.44352	2.86415
40.5	-1.71871	1.7387	-10.2771	5.37276	-0.856978	-1.48575	-3.41688	1.8884	-0.689155	1.59661	-2.67841	1.99584	-0.222591	-2.28584	-1.59687	2.63026
41	-2.04817	1.70595	-10.1075	5.1313	-1.15399	-1.58097	-3.4311	1.81092	-1.65201	1.52931	-2.84801	2.0193	-0.434581	-2.26966	-1.73912	2.42591
41.5	-2.32463	1.70074	-9.87842	4.94774	-1.42198	-1.64552	-3.44484	1.75724	-2.52922	1.46637	-2.9759	2.06926	-0.632565	-2.23367	-1.86477	2.25314
42	-2.54732	1.72521	-9.59188	4.82051	-1.6558	-1.67896	-3.46052	1.72845	-3.31034	1.40666	-3.06983	2.13972	-0.818099	-2.18389	-1.96637	2.11344
42.5	-2.71627	1.77946	-9.25	4.74871	-1.8528	-1.68146	-3.47971	1.72415	-3.98773	1.34894	-3.13857	2.225	-0.992106	-2.12596	-2.03678	2.00711
43	-2.83251	1.86144	-8.85435	4.7296	-2.01196	-1.65298	-3.50299	1.74245	-4.55814	1.29335	-3.19019	2.32082	-1.15348	-2.06366	-2.07056	1.93331
43.5	-2.89812	1.96746	-8.40694	4.75713	-2.13276	-1.5932	-3.529	1.78125	-5.02267	1.24304	-3.23157	2.42506	-1.29822	-1.99796	-2.06387	1.89076
44	-2.91612	2.09328	-7.91196	4.82287	-2.21454	-1.50153	-3.55477	1.83913	-5.3851	1.20361	-3.26871	2.5375	-1.42094	-1.92744	-2.01466	1.87816
44.5	-2.89017	2.23507	-7.37723	4.91799	-2.2564	-1.37702	-3.57738	1.9148	-5.64997	1.18032	-3.30679	2.6591	-1.51825	-1.84948	-1.92401	1.89438
45	-2.82406	2.38922	-6.81427	5.034	-2.25769	-1.21865	-3.59439	2.00672	-5.82079	1.17605	-3.3491	2.79075	-1.59098	-1.76073	-1.79734	1.93902
45.5	-2.72151	2.55137	-6.23716	5.16332	-2.2185	-1.02632	-3.60322	2.11298	-5.89962	1.19076	-3.39593	2.93252	-1.64276	-1.65697	-1.64368	2.0131
46	-2.58688	2.71607	-5.66017	5.3	-2.1395	-0.801871	-3.60098	2.23058	-5.88976	1.2215	-3.44454	3.08372	-1.67567	-1.53408	-1.4734	2.11838
46.5	-2.42595	2.87766	-5.09491	5.43929	-2.02094	-0.549453	-3.5851	2.35512	-5.79946	1.26356	-3.491	3.24322	-1.68744	-1.3894	-1.29597	2.25549
47	-2.24596	3.03173	-4.54873	5.57546	-1.86252	-0.274606	-3.55359	2.48143	-5.64228	1.31255	-3.5329	3.40951	-1.67341	-1.22259	-1.11918	2.42275
47.5	-2.05495	3.17524	-4.02524	5.7006	-1.66521	0.0164388	-3.50546	2.6042	-5.43497	1.36587	-3.57095	3.58094	-1.63051	-1.03563	-0.948903	2.61602
48	-1.86105	3.30529	-3.52591	5.80614	-1.43364	0.316613	-3.44192	2.71815	-5.19607	1.42245	-3.60849	3.756	-1.55941	-0.832647	-0.789047	2.8287
48.5	-1.67217	3.4192	-3.0515	5.88578	-1.17629	0.618496	-3.36677	2.81835	-4.94476	1.4814	-3.64984	3.93304	-1.46426	-0.619705	-0.642108	3.05259
49	-1.49583	3.5162	-2.6028	5.93698	-0.90357	0.915127	-3.28486	2.90174	-4.69822	1.54136	-3.69753	4.11011	-1.35082	-0.404214	-0.509694	3.27975
49.5	-1.33835	3.59824	-2.181	5.96005	-0.625916	1.20008	-3.2002	2.96849	-4.46892	1.60098	-3.75073	4.28512	-1.22284	-0.194113	-0.392484	3.50395
50	-1.20404	3.66858	-1.78799	5.95586	-0.353136	1.46695	-3.11591	3.02112	-4.26394	1.65967	-3.80615	4.45574	-1.07932	0.00256859	-0.290404	3.72023
50.5	-1.09522	3.72972	-1.42642	5.9245	-0.0947364	1.70841	-3.03414	3.06252	-4.08649	1.71814	-3.85974	4.61851	-0.9161	0.17801	-0.203061	3.92391
51	-1.01315	3.78262	-1.09916	5.86607	0.140303	1.91568	-2.95528	3.0946	-3.93823	1.77796	-3.90773	4.76817	-0.729835	0.324869	-0.129796	4.11019
51.5	-0.958899	3.82731	-0.808652	5.782	0.345677	2.07951	-2.87864	3.11812	-3.82084	1.84002	-3.94798	4.89839	-0.520022	0.436742	-0.0696936	4.27427
52	-0.933667	3.86399	-0.557584	5.67569	0.519829	2.1922	-2.80481	3.13341	-3.73624	1.90341	-3.98083	5.00336	-0.288105	0.509426	-0.0217243	4.41114
52.5	-0.938791	3.89336	-0.350287	5.55181	0.665869	2.24926	-2.73624	3.14112	-3.68582	1.96617	-4.00836	5.07865	-0.036207	0.541858	0.015438	4.51646
53	-0.975719	3.91581	-0.19252	5.41491	0.790582	2.25069	-2.67608	3.14239	-3.6696	2.02675	-4.03271	5.12055	0.232776	0.535941	0.0434945	4.58827
53.5	-1.04605	3.93057	-0.0897432	5.26872	0.903509	2.20193	-2.62726	3.13819	-3.68655	2.08403	-4.05522	5.12554	0.514481	0.495955	0.0636788	4.62783
54	-1.15154	3.93595	-0.0455772	5.11676	1.01508	2.11323	-2.59062	3.12829	-3.73481	2.13677	-4.07666	5.09101	0.80383	0.427427	0.0753376	4.63875
54.5	-1.29368	3.93024	-0.061011	4.96257	1.13398	1.99702	-2.5623	3.11085	-3.81175	2.18375	-4.09822	5.01665	1.09685	0.335668	0.075673	4.62575
55	-1.47269	3.91216	-0.134812	4.80858	1.26566	1.86527	-2.53415	3.08282	-3.91537	2.22477	-4.12239	4.90513	1.39173	0.224628	0.0610591	4.59329
55.5	-1.68654	3.88104	-0.264516	4.65463	1.41263	1.72818	-2.49836	3.04071	-4.04573	2.26156	-4.15261	4.76146	1.6882	0.0957984	0.0282002	4.54457
56	-1.9304	3.83734	-0.447204	4.49836	1.5751	1.59365	-2.45126	2.9817	-4.20337	2.29782	-4.19213	4.59209	1.98383	-0.0516141	-0.0250281	4.48167
56.5	-2.19627	3.78237	-0.680498	4.33714	1.751	1.46598	-2.39316	2.90493	-4.38657	2.33752	-4.24287	4.4042	2.26955	-0.217739	-0.098142	4.40664
57	-2.47372	3.71676	-0.962763	4.16941	1.93551	1.34492	-2.32602	2.81197	-4.5913	2.38264	-4.30532	4.20483	2.53067	-0.398538	-0.187323	4.32263
57.5	-2.75171	3.63961	-1.29119	3.99419	2.12141	1.22706	-2.25161	2.70592	-4.81273	2.43252	-4.37957	4.00032	2.75307	-0.585381	-0.286639	4.23385
58	-3.02045	3.54981	-1.65973	3.80985	2.30023	1.10865	-2.17111	2.59022	-5.04577	2.48483	-4.46618	3.79517	2.92801	-0.767666	-0.390151	4.14423
58.5	-3.27266	3.44795	-2.05916	3.61349	2.464	0.987689	-2.08649	2.46828	-5.28516	2.53711	-4.56637	3.59101	3.05337	-0.935162	-0.494088	4.0557
59	-3.50404	3.33643	-2.47805	3.4011	2.60659	0.864042	-2.00253	2.34342	-5.52602	2.58769	-4.6819	3.38765	3.13235	-1.0788	-0.598395	3.96698
59.5	-3.71282	3.21848	-2.9029	3.16848	2.72395	0.738621	-1.92628	2.2185	-5.76379	2.63602	-4.81461	3.18511	3.17047	-1.19203	-0.706002	3.87374
60	-3.8989	3.09802	-3.31866	2.91312	2.81372	0.613234	-1.86405	2.09591	-5.99385	2.68199	-4.96582	2.98404	3.17266	-1.27267	-0.82027	3.77033
60.5	-4.06384	2.98003	-3.7117	2.63596	2.87485	0.491221	-1.8201	1.97826	-6.21106	2.72468	-5.13633	2.78472	3.1432	-1.32271	-0.943301	3.65166
61	-4.21072	2.86938	-4.0736	2.34124	2.90683	0.377238	-1.7977	1.86873	-6.40921	2.76213	-5.32685	2.58598	3.08756	-1.34649	-1.0762	3.5143
61.5	-4.34351	2.76907	-4.40298	2.03481	2.90864	0.276097	-1.7991	1.77022	-6.58052	2.79272	-5.53766	2.38464	3.01288	-1.34956	-1.2197	3.35723
62	-4.46586	2.67953	-4.70415	1.72263	2.87868	0.191892	-1.82367	1.6845	-6.71676	2.81691	-5.76817	2.17633	2.92682	-1.33823	-1.37409	3.18181
62.5	-4.58009	2.5987	-4.98349	1.41092	2.81533	0.127336	-1.86786	1.61216	-6.81278	2.83727	-6.01742	1.95789	2.83652	-1.31864	-1.53979	2.99094
63	-4.68678	2.52232	-5.2464	1.10651	2.71701	0.0831236	-1.92674	1.55295	-6.86988	2.85637	-6.28441	1.73016	2.74777	-1.29552	-1.7181	2.78791
63.5	-4.78538	2.44503	-5.49649	0.816104	2.5813	0.0577146	-1.99506	1.50569	-6.89518	2.87432	-6.56702	1.49854	2.66419	-1.27157	-1.90971	2.57538
64	-4.87554	2.36218	-5.73572	0.545102	2.40515	0.0473344	-2.06822	1.4682	-6.89762	2.88843	-6.86101	1.27094	2.58649	-1.24749	-2.11213	2.35515
64.5	-4.9578	2.27145	-5.96433	0.296609	2.18694	0.0465899	-2.14362	1.43851	-6.88498	2.89537	-7.16054	1.05498	2.51156	-1.22186	-2.31904	2.12838
65	-5.03314	2.17312	-6.18052	0.0704287	1.92874	0.0507189	-2.22003	1.41653	-6.86283	2.89334	-7.4588	0.856378	2.43211	-1.19105	-2.52153	1.89579
65.5	-5.10213	2.06877	-6.38042	-0.13695	1.63693	0.0580219	-2.29523	1.40367	-6.83437	2.8826	-7.74738	0.678891	2.33891	-1.15024	-2.71008	1.65737
66	-5.16433	1.9594	-6.55925	-0.33101	1.32109	0.0699677	-2.36526	1.40037	-6.80188	2.86513	-8.01606	0.524355	2.22522	-1.09492	-2.87676	1.41195
66.5	-5.21844	1.84501	-6.71296	-0.517546	0.992113	0.0893901	-2.42547	1.40457	-6.76838	2.84413	-8.25466	0.391982	2.08925	-1.0226	-3.01703	1.15784
67	-5.26289	1.72567	-6.83878	-0.701364	0.659967	0.118328	-2.47114	1.41226	-6.7374	2.82343	-8.45557	0.278703	1.93186	-0.933868	-3.12968	0.893544
67.5	-5.29625	1.6021	-6.93477	-0.885714	0.332144	0.156216	-2.49745	1.41885	-6.7125	2.80662	-8.615	0.181132	1.75324	-0.831881	-3.21495	0.617043
68	-5.31779	1.47549	-6.99951	-1.07233	0.0132805	0.199546	-2.50106	1.42026	-6.69795	2.7962	-8.73276	0.0972711	1.55231	-0.720547	-3.27309	0.325142
68.5	-5.32723	1.34801	-7.03221	-1.26129	-0.295007	0.243496	-2.48216	1.41369	-6.69904	2.79315	-8.81153	0.0268397	1.32757	-0.60359	-3.30483	0.0145484
69	-5.32395	1.22345	-7.03316	-1.45136	-0.594886	0.284053	-2.4447	1.39806	-6.72132	2.79677	-8.85557	-0.0293666	1.07812	-0.484743	-3.31166	-0.316078
69.5	-5.30698	1.1066	-7.00523	-1.64108	-0.891937	0.318537	-2.39394	1.37347	-6.76975	2.8047	-8.86938	-0.0705657	0.805531	-0.367688	-3.2951	-0.665447
70	-5.27605	1.00185	-6.95459	-1.82879	-1.19281	0.344448	-2.33328	1.33972	-6.84825	2.81326	-8.85636	-0.0970366	0.515266	-0.256027	-3.25691	-1.0306
70.5	-5.23239	0.911722	-6.88926	-2.01109	-1.50313	0.35871	-2.26274	1.29532	-6.96017	2.81881	-8.81796	-0.110604	0.215234	-0.153849	-3.1995	-1.40766
71	-5.17813	0.836249	-6.81678	-2.18196	-1.82685	0.357975	-2.17962	1.23775	-7.10821	2.81933	-8.75402	-0.114528	-0.0876433	-0.0656458	-3.12548	-1.79223
71.5	-5.11486	0.774082	-6.74299	-2.33418	-2.16536	0.339057	-2.08062	1.16451	-7.29295	2.81495	-8.66468	-0.113017	-0.38914	0.0048388	-3.03738	-2.1801
72	-5.04317	0.723999	-6.67239	-2.46199	-2.51594	0.299498	-1.96412	1.07399	-7.51168	2.80786	-8.55269	-0.110679	-0.687251	0.0550313	-2.93762	-2.56813
72.5	-4.96273	0.685502	-6.60869	-2.56268	-2.87164	0.238308	-1.83093	0.965586	-7.75976	2.80146	-8.42416	-0.111948	-0.981405	0.0829476	-2.82716	-2.9541
73	-4.87207	0.658909	-6.55526	-2.63631	-3.22328	0.156249	-1.68344	0.839591	-8.03333	2.79909	-8.28722	-0.120343	-1.27179	0.0870937	-2.70494	-3.33585
73.5	-4.76931	0.644709	-6.51522	-2.6851	-3.56189	0.0558773	-1.52431	0.697037	-8.32992	2.80246	-8.14963	-0.138182	-1.55821	0.066873	-2.56983	-3.71044
74	-4.65368	0.64217	-6.49077	-2.71371	-3.87984	-0.0586655	-1.35507	0.540229	-8.64664	2.81078	-8.01623	-0.166923	-1.83916	0.0224774	-2.42297	-4.07438
74.5	-4.52607	0.648947	-6.48239	-2.72937	-4.17129	-0.182449	-1.17414	0.373154	-8.97834	2.82143	-7.88756	-0.207256	-2.11156	-0.0456377	-2.2683	-4.42417
75	-4.38827	0.662227	-6.48864	-2.74114	-4.43252	-0.310361	-0.977049	0.200629	-9.31743	2.8315	-7.76042	-0.258682	-2.37024	-0.136851	-2.11122	-4.75706
75.5	-4.24241	0.679627	-6.50672	-2.75852	-4.66242	-0.437562	-0.76017	0.0272547	-9.65438	2.83867	-7.63071	-0.319294	-2.60835	-0.250002	-1.9569	-5.07191
76	-4.09108	0.698936	-6.53302	-2.78974	-4.86267	-0.560598	-0.524527	-0.142908	-9.97802	2.84098	-7.49635	-0.385888	-2.82131	-0.382623	-1.80824	-5.36954
76.5	-3.93668	0.717603	-6.56402	-2.83982	-5.0375	-0.678496	-0.275896	-0.306423	-10.2766	2.8364	-7.35805	-0.454168	-3.01076	-0.529976	-1.66433	-5.65174
77	-3.78092	0.732944	-6.59711	-2.90928	-5.19224	-0.792946	-0.0223995	-0.460266	-10.5397	2.82362	-7.21893	-0.519243	-3.18273	-0.685264	-1.52141	-5.91935
77.5	-3.62501	0.742902	-6.63048	-2.99489	-5.33114	-0.907919	0.227375	-0.601559	-10.7609	2.80298	-7.08401	-0.576521	-3.34239	-0.841343	-1.37544	-6.17141
78	-3.46906	0.746604	-6.66202	-3.09237	-5.45603	-1.02859	0.465596	-0.728056	-10.9388	2.77579	-6.95923	-0.622813	-3.49118	-0.992487	-1.22382	-6.40666
78.5	-3.31176	0.743967	-6.68931	-3.1993	-5.56673	-1.15941	0.686219	-0.839006	-11.0771	2.74384	-6.84984	-0.657083	-3.62706	-1.13522	-1.06632	-6.62558
79	-3.1518	0.734425	-6.71056	-3.31607	-5.66194	-1.30276	0.885258	-0.935557	-11.1825	2.70969	-6.75931	-0.680515	-3.74638	-1.26862	-0.905608	-6.83093
79.5	-2.98985	0.716528	-6.72493	-3.44495	-5.73976	-1.45921	1.06069	-1.02031	-11.2625	2.67674	-6.68915	-0.696211	-3.84597	-1.39432	-0.746161	-7.02664
80	-2.82844	0.689458	-6.73233	-3.58874	-5.79802	-1.62865	1.2125	-1.09588	-11.3238	2.64857	-6.63911	-0.708326	-3.92455	-1.51551	-0.592128	-7.21678
80.5	-2.66988	0.654337	-6.73343	-3.74992	-5.83489	-1.81099	1.34225	-1.1635	-11.3716	2.62848	-6.60714	-0.720602	-3.98192	-1.63482	-0.446211	-7.40469
81	-2.51489	0.61377	-6.72926	-3.93023	-5.8501	-2.0061	1.4524	-1.22275	-11.4121	2.6192	-6.58954	-0.73497	-4.01666	-1.75342	-0.309784	-7.59154
81.5	-2.36308	0.571189	-6.71998	-4.13083	-5.84645	-2.2137	1.54691	-1.27285	-11.4537	2.62275	-6.58087	-0.751134	-4.02486	-1.8716	-0.183062	-7.77448
82	-2.21357	0.530638	-6.70406	-4.35237	-5.82978	-2.43352	1.63207	-1.31464	-11.5059	2.63993	-6.57427	-0.76794	-4.00142	-1.98962	-0.065008	-7.94679
82.5	-2.06497	0.495854	-6.67877	-4.59456	-5.80672	-2.66475	1.71578	-1.35161	-11.5776	2.66954	-6.56229	-0.785504	-3.94254	-2.10802	0.0462467	-8.10136
83	-1.91582	0.469004	-6.6421	-4.8556	-5.78248	-2.90542	1.80629	-1.3887	-11.6765	2.70864	-6.53769	-0.80592	-3.8472	-2.22752	0.152992	-8.2345
83.5	-1.76516	0.450233	-6.59511	-5.132	-5.75993	-3.15338	1.91066	-1.43066	-11.8071	2.75399	-6.49344	-0.832613	-3.71742	-2.34884	0.257931	-8.34654
84	-1.61288	0.43812	-6.54247	-5.41931	-5.73974	-3.40727	2.03153	-1.4815	-11.9696	2.80303	-6.42278	-0.869537	-3.5577	-2.47273	0.363477	-8.43935
84.5	-1.45945	0.43034	-6.49083	-5.71368	-5.72049	-3.66577	2.16508	-1.54407	-12.1597	2.8538	-6.32073	-0.920144	-3.37425	-2.60018	0.470588	-8.51414
85	-1.30532	0.423994	-6.44658	-6.01308	-5.6995	-3.92612	2.30343	-1.61937	-12.3695	2.90456	-6.18592	-0.986357	-3.17478	-2.73286	0.578663	-8.5716
85.5	-1.1503	0.415814	-6.41432	-6.31756	-5.6742	-4.18421	2.43883	-1.70632	-12.5898	2.95352	-6.02116	-1.06854	-2.96743	-2.87258	0.686697	-8.61273
86	-0.994074	0.402444	-6.3965	-6.62889	-5.64296	-4.4353	2.56598	-1.80237	-12.8124	2.99871	-5.83268	-1.16636	-2.75722	-3.01924	0.793986	-8.63866
86.5	-0.836947	0.380352	-6.39373	-6.94951	-5.60465	-4.67441	2.68201	-1.90428	-13.0327	3.03886	-5.62877	-1.27955	-2.54388	-3.1699	0.89947	-8.65112
87	-0.680168	0.345807	-6.40471	-7.28103	-5.55814	-4.89698	2.78526	-2.0088	-13.2497	3.07437	-5.41801	-1.40806	-2.32539	-3.31978	1.00095	-8.65347
87.5	-0.526079	0.295762	-6.42649	-7.62316	-5.50229	-5.09995	2.87373	-2.11251	-13.4653	3.10695	-5.20765	-1.55196	-2.10327	-3.46355	1.09521	-8.65071
88	-0.377691	0.228848	-6.45571	-7.97316	-5.43607	-5.28242	2.94386	-2.21134	-13.6814	3.13827	-5.00324	-1.71148	-1.88354	-3.59576	1.1785	-8.64785
88.5	-0.237739	0.145497	-6.48978	-8.32629	-5.35895	-5.4455	2.99109	-2.30071	-13.8986	3.16886	-4.80899	-1.88695	-1.67396	-3.71185	1.24705	-8.64805
89	-0.10791	0.0475431	-6.52755	-8.67713	-5.27243	-5.59194	3.01235	-2.37654	-14.1167	3.19763	-4.62764	-2.07901	-1.48122	-3.81008	1.29848	-8.65228
89.5	0.0114117	-0.0622091	-6.56971	-9.02126	-5.18102	-5.72518	3.00763	-2.43654	-14.3353	3.2222	-4.46064	-2.28912	-1.30857	-3.89237	1.33337	-8.66058
90	0.12081	-0.180351	-6.6179	-9.3568	-5.09119	-5.8489	2.97954	-2.4812	-14.555	3.23983	-4.30958	-2.5186	-1.15428	-3.96273	1.35489	-8.67324
90.5	0.221066	-0.302801	-6.67208	-9.68487	-5.00895	-5.96721	2.93302	-2.51341	-14.7778	3.24763	-4.17764	-2.76634	-1.0122	-4.02531	1.36738	-8.69082
91	0.312777	-0.424271	-6.72902	-10.0088	-4.93764	-6.08443	2.87504	-2.53663	-15.0058	3.24214	-4.06896	-3.02801	-0.874507	-4.08352	1.37477	-8.71385
91.5	0.396554	-0.538509	-6.78372	-10.3328	-4.87679	-6.2038	2.81223	-2.55349	-15.2392	3.21999	-3.9869	-3.29754	-0.73491	-4.13965	1.37911	-8.74291
92	0.473049	-0.639992	-6.8315	-10.6599	-4.82254	-6.32611	2.7479	-2.56603	-15.4755	3.17932	-3.93347	-3.56845	-0.590541	-4.19396	1.37932	-8.77842
92.5	0.542693	-0.7257	-6.86936	-10.9906	-4.76978	-6.45007	2.68163	-2.57624	-15.7103	3.1203	-3.90957	-3.83469	-0.442644	-4.24456	1.3717	-8.82016
93	0.605428	-0.795557	-6.89655	-11.3223	-4.71412	-6.57352	2.61057	-2.586	-15.9392	3.04464	-3.91513	-4.09199	-0.296129	-4.28878	1.35202	-8.86633
93.5	0.660724	-0.851598	-6.91414	-11.6507	-4.65209	-6.69383	2.53085	-2.59734	-16.1573	2.9551	-3.94866	-4.33899	-0.157607	-4.32465	1.31759	-8.91336
94	0.70798	-0.897009	-6.92422	-11.9716	-4.58084	-6.80741	2.44037	-2.61332	-16.361	2.85508	-4.00695	-4.57681	-0.0325976	-4.35142	1.26782	-8.9572
94.5	0.746401	-0.935441	-6.92958	-12.2822	-4.49883	-6.91008	2.34182	-2.63788	-16.5486	2.74812	-4.0854	-4.80687	0.0770163	-4.36967	1.20307	-8.99452
95	0.774517	-0.969995	-6.93408	-12.5812	-4.40576	-6.99883	2.24221	-2.67436	-16.7198	2.63805	-4.17903	-5.02867	0.174603	-4.38082	1.12304	-9.02322
95.5	0.790862	-1.00215	-6.94271	-12.869	-4.30092	-7.07294	2.14871	-2.72421	-16.8758	2.52919	-4.2833	-5.23995	0.267746	-4.38608	1.02627	-9.04316
96	0.795538	-1.03111	-6.961	-13.1461	-4.18235	-7.13369	2.06536	-2.78658	-17.0184	2.42585	-4.39509	-5.43878	0.363339	-4.38618	0.912148	-9.05627
96.5	0.790829	-1.05406	-6.99411	-13.4136	-4.04795	-7.18365	1.9935	-2.85852	-17.1494	2.3318	-4.51296	-5.62486	0.462685	-4.38188	0.783854	-9.06535
97	0.780081	-1.06779	-7.04569	-13.6722	-3.89676	-7.22613	1.9341	-2.93608	-17.2698	2.25055	-4.6371	-5.79893	0.562009	-4.37372	0.648413	-9.07298
97.5	0.765936	-1.0704	-7.11712	-13.9225	-3.72963	-7.26467	1.88919	-3.01566	-17.3801	2.18603	-4.7694	-5.96205	0.656848	-4.36139	0.513333	-9.08121
98	0.749408	-1.06118	-7.20769	-14.1653	-3.54997	-7.30281	1.86212	-3.09441	-17.4797	2.14214	-4.91296	-6.11558	0.744964	-4.34334	0.383872	-9.09191
98.5	0.730211	-1.03969	-7.31503	-14.4017	-3.36428	-7.34433	1.85653	-3.16984	-17.5673	2.12134	-5.07014	-6.26131	0.826627	-4.3167	0.262638	-9.10645
99	0.707817	-1.00646	-7.43493	-14.6328	-3.18139	-7.39283	1.87412	-3.24005	-17.6423	2.12348	-5.24126	-6.40128	0.903472	-4.2779	0.149661	-9.12516
99.5	0.682151	-0.964089	-7.56101	-14.8583	-3.01045	-7.45015	1.91279	-3.30449	-17.7051	2.14594	-5.42506	-6.53699	0.976431	-4.22425	0.0427015	-9.14752
100	0.65356	-0.916132	-7.68481	-15.0769	-2.85881	-7.51525	1.96713	-3.36375	-17.7564	2.18457	-5.61988	-6.66836	1.04404	-4.1554	-0.061259	-9.17301
100.5	0.622513	-0.865411	-7.7962	-15.2858	-2.7306	-7.58426	2.03028	-3.41808	-17.7974	2.23435	-5.82502	-6.79364	1.10292	-4.07379	-0.164284	-9.202
101	0.589523	-0.813596	-7.88508	-15.4815	-2.62706	-7.65177	2.09492	-3.46612	-17.8315	2.28972	-6.04127	-6.91024	1.14979	-3.98425	-0.266711	-9.23608
101.5	0.555557	-0.761466	-7.94429	-15.66	-2.5481	-7.71289	2.15415	-3.50503	-17.8637	2.34496	-6.26963	-7.01526	1.18327	-3.89295	-0.367375	-9.27759
102	0.522659	-0.709067	-7.97138	-15.8172	-2.49324	-7.76489	2.20353	-3.5315	-17.8987	2.39542	-6.50948	-7.10604	1.20449	-3.80567	-0.464825	-9.32839
102.5	0.493968	-0.655717	-7.9684	-15.9508	-2.46141	-7.80781	2.24221	-3.54289	-17.9389	2.43933	-6.75831	-7.18052	1.21704	-3.7263	-0.558665	-9.38973
103	0.473007	-0.60036	-7.94104	-16.0602	-2.45047	-7.84458	2.27188	-3.53808	-17.9844	2.47832	-7.01262	-7.23726	1.22648	-3.65653	-0.649587	-9.46328
103.5	0.463005	-0.542534	-7.89781	-16.1437	-2.45729	-7.87964	2.29558	-3.51769	-18.0338	2.51569	-7.26844	-7.27537	1.23868	-3.59616	-0.738427	-9.55088
104	0.466584	-0.482815	-7.84819	-16.197	-2.47761	-7.91662	2.31699	-3.48348	-18.0845	2.55364	-7.52083	-7.29429	1.25722	-3.54341	-0.825792	-9.65312
104.5	0.48563	-0.422186	-7.80009	-16.2144	-2.506	-7.95694	2.33998	-3.4375	-18.1329	2.59145	-7.76434	-7.2937	1.2809	-3.49606	-0.912342	-9.76841
105	0.520762	-0.361734	-7.75846	-16.1908	-2.53632	-8.00013	2.36916	-3.38124	-18.1746	2.626	-7.99473	-7.27364	1.30337	-3.45275	-0.998984	-9.8927
105.5	0.570185	-0.303012	-7.72596	-16.1219	-2.56294	-8.04517	2.41121	-3.31583	-18.2053	2.65382	-8.20954	-7.23417	1.31648	-3.41286	-1.0866	-10.0194
106	0.629011	-0.248017	-7.70396	-16.0043	-2.58175	-8.09122	2.47464	-3.24321	-18.2215	2.6727	-8.40619	-7.17525	1.31602	-3.37554	-1.17515	-10.1403
106.5	0.69001	-0.198884	-7.69225	-15.8355	-2.59034	-8.13749	2.56656	-3.16682	-18.2223	2.68204	-8.58016	-7.09747	1.30439	-3.33987	-1.26265	-10.2476
107	0.745234	-0.157502	-7.68897	-15.615	-2.58752	-8.18327	2.68926	-3.09086	-18.2098	2.68244	-8.72565	-7.00233	1.28714	-3.30568	-1.34433	-10.3368
107.5	0.787325	-0.124973	-7.69194	-15.3452	-2.57289	-8.22797	2.83931	-3.01876	-18.1879	2.67511	-8.83752	-6.89091	1.26788	-3.27323	-1.4124	-10.4085
108	0.809973	-0.101531	-7.69967	-15.0309	-2.54698	-8.27136	3.00825	-2.95215	-18.1607	2.66172	-8.91257	-6.76302	1.24702	-3.24212	-1.45777	-10.4671
108.5	0.808112	-0.086694	-7.71123	-14.6796	-2.51131	-8.31404	3.18381	-2.89017	-18.1317	2.6442	-8.95003	-6.61812	1.22279	-3.21133	-1.4736	-10.5178
109	0.778895	-0.0790748	-7.72576	-14.2998	-2.46842	-8.35748	3.35269	-2.82933	-18.1045	2.62366	-8.95177	-6.45657	1.19194	-3.18053	-1.45805	-10.5629
109.5	0.723009	-0.0767015	-7.74147	-13.9012	-2.42114	-8.40304	3.50347	-2.76492	-18.0808	2.5998	-8.92251	-6.27966	1.15146	-3.15121	-1.41442	-10.6005
110	0.644454	-0.0780384	-7.75435	-13.4935	-2.37195	-8.45076	3.62828	-2.6934	-18.0611	2.57152	-8.86956	-6.08859	1.10129	-3.12627	-1.34975	-10.6263
110.5	0.548924	-0.0823502	-7.75742	-13.0837	-2.32294	-8.49946	3.72429	-2.61363	-18.0452	2.53748	-8.80165	-5.8837	1.04449	-3.10824	-1.27295	-10.636
111	0.442804	-0.0895251	-7.74146	-12.6755	-2.27622	-8.54782	3.79432	-2.52673	-18.032	2.49628	-8.7266	-5.66498	0.984841	-3.09811	-1.19318	-10.6275
111.5	0.33274	-0.100235	-7.69802	-12.269	-2.23348	-8.59451	3.84484	-2.43496	-18.019	2.4473	-8.64908	-5.43349	0.925341	-3.09532	-1.11783	-10.6011
112	0.224702	-0.115791	-7.62268	-11.8634	-2.19489	-8.63819	3.88299	-2.3404	-18.0021	2.39194	-8.57024	-5.19241	0.868576	-3.09915	-1.04998	-10.5598
112.5	0.123136	-0.137308	-7.51617	-11.4584	-2.1589	-8.67789	3.9152	-2.2442	-17.9752	2.33343	-8.48887	-4.94655	0.817562	-3.11033	-0.987178	-10.5072
113	0.0313614	-0.165037	-7.38291	-11.0546	-2.12358	-8.71352	3.94626	-2.14674	-17.9312	2.27482	-8.40285	-4.70065	0.775406	-3.13083	-0.923096	-10.4454
113.5	-0.0472545	-0.198756	-7.22936	-10.6525	-2.08724	-8.74606	3.97806	-2.04819	-17.8642	2.21699	-8.30976	-4.45769	0.744014	-3.16205	-0.850663	-10.3745
114	-0.108937	-0.239162	-7.06309	-10.253	-2.04782	-8.77711	4.01003	-1.94884	-17.771	2.15871	-8.20727	-4.21852	0.723628	-3.20395	-0.764301	-10.2936
114.5	-0.150234	-0.288432	-6.89177	-9.8574	-2.00307	-8.80786	4.04109	-1.84932	-17.6509	2.09884	-8.09328	-3.98239	0.714405	-3.25599	-0.660907	-10.2021
115	-0.169007	-0.348379	-6.72146	-9.46752	-1.95133	-8.83839	4.07094	-1.75047	-17.505	2.0383	-7.96551	-3.7474	0.719194	-3.31745	-0.540451	-10.1014
115.5	-0.165335	-0.418061	-6.5549	-9.08599	-1.89182	-8.86726	4.09987	-1.65207	-17.3351	1.97958	-7.82167	-3.51114	0.74358	-3.38683	-0.406462	-9.99409
116	-0.141777	-0.4937	-6.39092	-8.71543	-1.82501	-8.89173	4.12823	-1.5519	-17.1442	1.92373	-7.66075	-3.27147	0.7909	-3.46198	-0.265171	-9.88328
116.5	-0.103094	-0.570303	-6.22668	-8.35678	-1.75249	-8.90861	4.15659	-1.44649	-16.9359	1.86799	-7.48407	-3.02638	0.857578	-3.54078	-0.122919	-9.77109
117	-0.0561998	-0.64281	-6.06067	-8.00863	-1.67637	-8.91494	4.18568	-1.33296	-16.7153	1.80729	-7.29499	-2.77348	0.934857	-3.62141	0.0158016	-9.65817
117.5	-0.00958178	-0.706513	-5.8935	-7.66858	-1.59898	-8.90811	4.21631	-1.21022	-16.488	1.73802	-7.09782	-2.51076	1.01429	-3.7028	0.148356	-9.5433
118	0.0283561	-0.757361	-5.72673	-7.33539	-1.52236	-8.88645	4.25012	-1.07935	-16.2591	1.66011	-6.89696	-2.23871	1.09104	-3.78496	0.273455	-9.42338
118.5	0.0510981	-0.792358	-5.56159	-7.00978	-1.44679	-8.84994	4.28935	-0.943141	-16.0321	1.57586	-6.69641	-1.96195	1.16426	-3.86816	0.39036	-9.29452
119	0.0552656	-0.810201	-5.39814	-6.69306	-1.37001	-8.80029	4.33452	-0.804732	-15.8085	1.48759	-6.49924	-1.68823	1.23602	-3.95173	0.49725	-9.15304
119.5	0.0407477	-0.811606	-5.23477	-6.38519	-1.28876	-8.74067	4.38252	-0.666102	-15.5889	1.39622	-6.30707	-1.42543	1.30922	-4.03417	0.590581	-8.996
120	0.0100649	-0.798767	-5.068	-6.08482	-1.19986	-8.67575	4.42714	-0.527977	-15.3728	1.30098	-6.12012	-1.17883	1.38585	-4.11423	0.666719	-8.82103
120.5	-0.031972	-0.774301	-4.89366	-5.79074	-1.09947	-8.61113	4.46083	-0.390694	-15.1568	1.20063	-5.93797	-0.950525	1.46733	-4.19098	0.723576	-8.62575
121	-0.0788748	-0.740407	-4.7085	-5.50277	-0.982581	-8.55215	4.47647	-0.254288	-14.9346	1.09516	-5.76041	-0.740198	1.55571	-4.26371	0.760248	-8.40801
121.5	-0.124147	-0.69895	-4.51128	-5.2215	-0.844671	-8.5029	4.46984	-0.118149	-14.6998	0.986276	-5.58734	-0.546239	1.65384	-4.33272	0.776075	-8.16719
122	-0.162949	-0.652025	-4.30301	-4.9474	-0.684139	-8.46566	4.44152	0.0183036	-14.4493	0.876086	-5.41848	-0.366326	1.76429	-4.39953	0.770799	-7.90474
122.5	-0.192397	-0.602003	-4.08607	-4.68018	-0.503732	-8.44108	4.39624	0.154987	-14.1836	0.765787	-5.25386	-0.198023	1.88836	-4.46504	0.745362	-7.62332
123	-0.210654	-0.551554	-3.86265	-4.41896	-0.30996	-8.42902	4.34062	0.291778	-13.9068	0.6558	-5.09459	-0.039524	2.02609	-4.52863	0.702191	-7.32614
123.5	-0.215753	-0.504196	-3.63411	-4.16335	-0.11085	-8.42916	4.28196	0.42914	-13.6255	0.547372	-4.9426	0.109973	2.17653	-4.58925	0.645074	-7.0172
124	-0.205131	-0.464483	-3.40156	-3.91448	0.0867178	-8.44102	4.22682	0.568058	-13.3467	0.443506	-4.79932	0.250841	2.33727	-4.64627	0.578804	-6.70097
124.5	-0.176614	-0.436966	-3.16615	-3.67507	0.278632	-8.46313	4.17855	0.710008	-13.0756	0.348148	-4.66425	0.384692	2.50431	-4.69897	0.508034	-6.38108
125	-0.129841	-0.424513	-2.9284	-3.44781	0.463953	-8.49219	4.13712	0.857046	-12.8151	0.264955	-4.53398	0.515642	2.67227	-4.74633	0.435961	-6.05879
125.5	-0.0663468	-0.427378	-2.68712	-3.23349	0.644242	-8.52302	4.10212	1.01181	-12.5644	0.19645	-4.40243	0.649799	2.83559	-4.78752	0.364109	-5.73227
126	0.0116454	-0.443216	-2.43945	-3.03065	0.821407	-8.54931	4.0748	1.17711	-12.3199	0.143294	-4.26236	0.79366	2.99106	-4.82226	0.293231	-5.39739
126.5	0.102419	-0.467369	-2.18197	-2.83648	0.996032	-8.56497	4.05714	1.3547	-12.0771	0.104255	-4.1068	0.952466	3.13915	-4.85119	0.224526	-5.05015
127	0.205295	-0.493923	-1.91159	-2.64719	1.16832	-8.56565	4.05069	1.54421	-11.8328	0.0772994	-3.93001	1.12898	3.28157	-4.87593	0.160339	-4.68924
127.5	0.32071	-0.517803	-1.62608	-2.45849	1.33956	-8.54943	4.05628	1.74323	-11.5846	0.0606334	-3.7284	1.32268	3.41824	-4.89806	0.103562	-4.31677
128	0.449773	-0.536296	-1.32514	-2.26687	1.51184	-8.5164	4.07272	1.94814	-11.3292	0.0525755	-3.50193	1.52984	3.54716	-4.91788	0.0557986	-3.93685
128.5	0.592905	-0.548704	-1.01134	-2.07007	1.68714	-8.46804	4.09551	2.15518	-11.0608	0.0510702	-3.25413	1.74518	3.6662	-4.93419	0.0158402	-3.55329
129	0.748951	-0.554699	-0.689647	-1.86655	1.86691	-8.40675	4.11847	2.36174	-10.7732	0.0538835	-2.99067	1.96446	3.77449	-4.94496	-0.0199077	-3.1678
129.5	0.916515	-0.553264	-0.36552	-1.65469	2.05149	-8.33552	4.13667	2.56726	-10.4608	0.0589606	-2.71772	2.18533	3.8737	-4.9481	-0.0556687	-2.77979
130	1.09559	-0.543375	-0.0430844	-1.43213	2.23917	-8.25778	4.14825	2.77223	-10.119	0.0641934	-2.44096	2.40625	3.96897	-4.94231	-0.094725	-2.38767
130.5	1.28662	-0.52497	0.275562	-1.19506	2.42533	-8.17745	4.15536	2.97678	-9.74428	0.0674258	-2.16469	2.62476	4.06731	-4.92804	-0.138338	-1.99003
131	1.4883	-0.498819	0.589484	-0.938201	2.60307	-8.0991	4.16374	3.18026	-9.33335	0.0679085	-1.89093	2.83629	4.1742	-4.90754	-0.185375	-1.58584
131.5	1.69742	-0.466254	0.897681	-0.65646	2.76561	-8.02733	4.17938	3.38146	-8.88302	0.0677354	-1.61929	3.03508	4.29166	-4.88389	-0.233138	-1.17476
132	1.91105	-0.429069	1.19909	-0.347351	2.90867	-7.96596	4.20551	3.57905	-8.39098	0.0710208	-1.34831	3.21636	4.41867	-4.86029	-0.278955	-0.757891
132.5	2.12801	-0.389075	1.49326	-0.0120667	3.03138	-7.91787	4.24318	3.77219	-7.85666	0.0814317	-1.07738	3.37799	4.5524	-4.84014	-0.32114	-0.337422
133	2.34806	-0.347624	1.7808	0.345536	3.13537	-7.88473	4.29283	3.96101	-7.28187	0.100083	-0.807479	3.52067	4.68922	-4.82669	-0.358774	0.0843356
133.5	2.57063	-0.305889	2.06353	0.720583	3.22332	-7.86624	4.35447	4.14581	-6.67113	0.125181	-0.540313	3.64702	4.82565	-4.82204	-0.391736	0.505644
134	2.79429	-0.266547	2.34333	1.10773	3.29813	-7.85969	4.42799	4.32635	-6.03166	0.153518	-0.27641	3.75972	4.95928	-4.82627	-0.421956	0.925676
134.5	3.01692	-0.234911	2.62019	1.50091	3.3625	-7.86061	4.51404	4.50237	-5.37272	0.182203	-0.0138719	3.85989	5.08956	-4.83754	-0.45414	1.34434
135	3.23619	-0.217192	2.89195	1.89368	3.41872	-7.86408	4.61319	4.67461	-4.70438	0.208914	0.250811	3.94741	5.21853	-4.8524	-0.494352	1.76136
135.5	3.45028	-0.217951	3.15567	2.28018	3.46927	-7.86597	4.72357	4.8449	-4.03604	0.231206	0.520627	4.0231	5.34982	-4.86701	-0.547405	2.17511
136	3.65833	-0.238892	3.40836	2.65593	3.51798	-7.86307	4.83982	5.01544	-3.37532	0.246602	0.796526	4.08975	5.4847	-4.87836	-0.614722	2.58215
136.5	3.86045	-0.278194	3.64684	3.01858	3.5693	-7.85236	4.95544	5.18878	-2.72754	0.253178	1.07758	4.15114	5.61895	-4.88395	-0.693973	2.97792
137	4.05743	-0.330743	3.8684	3.36827	3.62591	-7.83126	5.06633	5.3679	-2.09574	0.24896	1.36196	4.21004	5.74531	-4.88116	-0.780659	3.35825
137.5	4.25057	-0.390036	4.072	3.70684	3.68749	-7.79888	5.17202	5.55547	-1.48088	0.230783	1.64749	4.26654	5.85858	-4.86789	-0.869943	3.72115
138	4.44166	-0.450196	4.25885	4.03711	3.75155	-7.75703	5.27476	5.75294	-0.882387	0.194846	1.93192	4.31829	5.95798	-4.84312	-0.957448	4.06752
138.5	4.63288	-0.507072	4.43229	4.36252	3.81576	-7.70969	5.37861	5.96015	-0.298781	0.138965	2.21299	4.36201	6.04583	-4.80637	-1.03995	4.39994
139	4.82604	-0.55904	4.5969	4.68567	3.87953	-7.66129	5.48848	6.17585	0.271993	0.0638463	2.48831	4.39429	6.1247	-4.7576	-1.11637	4.7207
139.5	5.02095	-0.606631	4.75751	5.00661	3.94317	-7.61494	5.60851	6.39903	0.832708	-0.0275431	2.75565	4.41162	6.19422	-4.69776	-1.18762	5.03122
140	5.21413	-0.650115	4.91769	5.32346	4.00625	-7.57153	5.73972	6.62967	1.38621	-0.130217	3.01397	4.41037	6.24956	-4.62874	-1.25507	5.33257
140.5	5.39958	-0.6874	5.07807	5.63377	4.0679	-7.53027	5.87825	6.86817	1.9333	-0.236767	3.26482	4.3876	6.2839	-4.55248	-1.31943	5.6262
141	5.57089	-0.714935	5.23546	5.93429	4.1277	-7.48966	6.01651	7.11419	2.47162	-0.338424	3.51221	4.34246	6.29339	-4.47037	-1.38118	5.91487
141.5	5.72287	-0.730464	5.38436	6.22058	4.18514	-7.44801	6.14722	7.36594	2.99704	-0.427474	3.7609	4.27709	6.27962	-4.38399	-1.4408	6.20269
142	5.85181	-0.734536	5.51989	6.48828	4.23857	-7.40356	6.2664	7.62022	3.50591	-0.498942	4.0149	4.19612	6.24755	-4.29618	-1.49765	6.49368
142.5	5.95591	-0.729882	5.63994	6.7344	4.28533	-7.35517	6.37235	7.87331	3.99584	-0.550755	4.27668	4.10523	6.20235	-4.21051	-1.54899	6.78988
143	6.03584	-0.719665	5.74556	6.95755	4.32278	-7.30318	6.4635	8.12181	4.46499	-0.583261	4.54625	4.00952	6.14839	-4.12971	-1.59046	7.09072
143.5	6.09397	-0.705761	5.84067	7.15808	4.34897	-7.2488	6.53851	8.36315	4.91118	-0.59872	4.82078	3.91308	6.08975	-4.05496	-1.61795	7.39381
144	6.13279	-0.688361	5.93156	7.33806	4.36277	-7.19267	6.59672	8.59529	5.33178	-0.600768	5.09559	3.81938	6.02998	-3.98616	-1.62934	7.69559
144.5	6.15398	-0.666966	6.02536	7.50089	4.36358	-7.13403	6.63797	8.81619	5.7244	-0.593806	5.366	3.73156	5.97083	-3.92181	-1.62531	7.99153
145	6.15891	-0.641417	6.128	7.65104	4.35063	-7.07091	6.66311	9.02349	6.0876	-0.581888	5.62859	3.65209	5.91077	-3.85954	-1.60921	8.27658
145.5	6.15043	-0.61243	6.24332	7.79343	4.32342	-7.00067	6.6757	9.21454	6.42137	-0.567442	5.8816	3.58228	5.84542	-3.7972	-1.58543	8.54668
146	6.13382	-0.581802	6.37341	7.93204	4.28314	-6.92033	6.6821	9.38665	6.72681	-0.551227	6.12519	3.52232	5.77118	-3.73288	-1.55696	8.79997
146.5	6.11466	-0.552131	6.51918	8.06925	4.23326	-6.82648	6.68919	9.53754	7.00577	-0.533424	6.36157	3.47193	5.68893	-3.6643	-1.52461	9.03661
147	6.09581	-0.525794	6.68048	8.20682	4.17886	-6.71586	6.70206	9.66551	7.26096	-0.514598	6.59488	3.43023	5.60328	-3.58914	-1.48826	9.25737
147.5	6.07654	-0.50387	6.85659	8.34777	4.1256	-6.58664	6.72299	9.76983	7.49581	-0.49648	6.83018	3.39483	5.51841	-3.50636	-1.44797	9.462
148	6.05407	-0.485989	7.04633	8.49654	4.07818	-6.43973	6.75083	9.85115	7.71456	-0.482304	7.07168	3.36202	5.43511	-3.41684	-1.40393	9.64874
148.5	6.02551	-0.470424	7.24777	8.65732	4.03857	-6.27897	6.78179	9.91135	7.9222	-0.475538	7.32167	3.32867	5.3504	-3.32235	-1.35631	9.81579
149	5.98892	-0.453611	7.4584	8.83214	4.00545	-6.1099	6.8122	9.95307	8.12325	-0.47788	7.58118	3.2935	5.25867	-3.22378	-1.30575	9.96349
149.5	5.94338	-0.430373	7.676	9.01943	3.97549	-5.9383	6.8406	9.97973	8.32061	-0.488762	7.85026	3.25719	5.15486	-3.12094	-1.25374	10.0949
150	5.88871	-0.395862	7.89872	9.21396	3.94455	-5.76895	6.8672	9.99543	8.51606	-0.506244	8.12674	3.22166	5.03819	-3.01404	-1.20246	10.2148
150.5	5.82583	-0.348217	8.12508	9.40822	3.90795	-5.60449	6.89263	10.0042	8.71151	-0.527691	8.40537	3.1888	4.91222	-2.90498	-1.15391	10.328
151	5.75724	-0.289711	8.35404	9.59475	3.86074	-5.44539	6.9176	10.0089	8.9091	-0.549927	8.67843	3.15994	4.78136	-2.79632	-1.10944	10.4382
151.5	5.68677	-0.225296	8.58438	9.768	3.79839	-5.29127	6.94251	10.012	9.10947	-0.569604	8.93843	3.13583	4.64849	-2.6893	-1.06985	10.5465
152	5.61844	-0.160057	8.81321	9.92482	3.71782	-5.142	6.96675	10.0158	9.31068	-0.583959	9.18116	3.11614	4.51505	-2.58316	-1.03628	10.651
152.5	5.55497	-0.0974035	9.03499	10.064	3.61863	-4.9978	6.98834	10.0228	9.50944	-0.59125	9.40622	3.09876	4.38176	-2.47627	-1.01097	10.7484
153	5.49726	-0.0385119	9.24224	10.1854	3.5041	-4.85891	7.00405	10.0338	9.703	-0.590379	9.61524	3.08023	4.24854	-2.36697	-0.997224	10.8361
153.5	5.44514	0.0170668	9.42788	10.2884	3.38099	-4.72504	7.01025	10.0461	9.88871	-0.580318	9.81035	3.05757	4.11533	-2.25364	-0.998948	10.914
154	5.39794	0.0706445	9.58773	10.372	3.25722	-4.59496	7.00527	10.0544	10.0635	-0.560084	9.99395	3.02977	3.98323	-2.1347	-1.01995	10.9843
154.5	5.35449	0.124175	9.7217	10.4344	3.13901	-4.46614	6.99151	10.0535	10.2251	-0.52917	10.1691	2.99809	3.85504	-2.00918	-1.0629	11.0508
155	5.31292	0.179937	9.83296	10.4751	3.0297	-4.33483	6.9745	10.0386	10.3729	-0.488298	10.3384	2.96557	3.73538	-1.87678	-1.1275	11.1173
155.5	5.27041	0.239978	9.92576	10.4947	2.93014	-4.19694	6.95987	10.0055	10.5084	-0.44026	10.5025	2.936	3.62973	-1.73789	-1.20925	11.1854
156	5.22344	0.30598	10.0042	10.4954	2.83998	-4.04898	6.95191	9.95161	10.6345	-0.389969	10.6589	2.91281	3.54072	-1.59413	-1.30083	11.2539
156.5	5.16874	0.379311	10.0726	10.4802	2.75829	-3.88856	6.95382	9.87708	10.7553	-0.343124	10.8049	2.8986	3.46482	-1.44809	-1.39514	11.3202
157	5.10488	0.460714	10.1351	10.4528	2.68293	-3.71434	6.96739	9.78425	10.874	-0.304096	10.9397	2.89469	3.39396	-1.30205	-1.48717	11.382
157.5	5.03251	0.550221	10.195	10.4183	2.60983	-3.52591	6.99284	9.67597	10.9914	-0.274537	11.0655	2.90057	3.31998	-1.15749	-1.57381	11.4378
158	4.95294	0.647395	10.2536	10.3824	2.53367	-3.32465	7.02999	9.55529	11.1055	-0.254045	11.185	2.91378	3.23744	-1.01552	-1.65188	11.4861
158.5	4.86694	0.751055	10.3106	10.3505	2.44987	-3.114	7.07916	9.42569	11.2135	-0.242164	11.3006	2.93135	3.14456	-0.876904	-1.7167	11.5254
159	4.77494	0.859021	10.3658	10.3259	2.35609	-2.89763	7.14039	9.29032	11.3141	-0.239242	11.4128	2.95149	3.0428	-0.742128	-1.76368	11.5537
159.5	4.6779	0.968489	10.4209	10.3105	2.25267	-2.67828	7.21233	9.15169	11.4078	-0.245474	11.5197	2.97366	2.93472	-0.612351	-1.79122	11.5691
160	4.57777	1.07634	10.4803	10.3061	2.14258	-2.45889	7.29207	9.01254	11.4973	-0.259873	11.6173	2.99762	2.82167	-0.489789	-1.80105	11.5701
160.5	4.47678	1.17984	10.549	10.3155	2.03077	-2.24359	7.3749	8.87607	11.5859	-0.279917	11.6995	3.02276	2.70398	-0.376588	-1.79665	11.5554
161	4.37637	1.2783	10.6302	10.3415	1.92257	-2.03705	7.45419	8.74429	11.676	-0.301709	11.7608	3.04869	2.58284	-0.273676	-1.78149	11.5231
161.5	4.27688	1.3735	10.7226	10.3867	1.82227	-1.84315	7.52298	8.61667	11.7685	-0.320868	11.7976	3.07631	2.46094	-0.181201	-1.75762	11.4721
162	4.17808	1.46829	10.8201	10.4533	1.73292	-1.66395	7.57638	8.49034	11.8624	-0.333632	11.8093	3.1081	2.34186	-0.0995573	-1.72491	11.4024
162.5	4.07947	1.56458	10.9138	10.5427	1.65703	-1.49946	7.61229	8.36174	11.9539	-0.337436	11.7981	3.1473	2.22925	-0.0288857	-1.68228	11.3148
163	3.97941	1.66249	10.9958	10.6548	1.59651	-1.34836	7.63078	8.22912	12.0378	-0.33097	11.7674	3.19732	2.1262	0.0320818	-1.62968	11.2095
163.5	3.87469	1.76048	11.0607	10.7872	1.5517	-1.20881	7.63325	8.09441	12.108	-0.313845	11.7223	3.26151	2.0344	0.0857188	-1.56815	11.0857
164	3.76165	1.8557	11.1057	10.9365	1.52081	-1.0783	7.62065	7.96234	12.1579	-0.286173	11.6687	3.34279	1.95358	0.134336	-1.49891	10.9429
164.5	3.63787	1.94397	11.1303	11.0991	1.50058	-0.953713	7.59144	7.83754	12.1819	-0.248782	11.6132	3.44311	1.8808	0.179579	-1.4236	10.7835
165	3.50297	2.01996	11.1356	11.2713	1.48726	-0.83187	7.54233	7.72273	12.1764	-0.203982	11.5614	3.56273	1.80969	0.222636	-1.34496	10.6126
165.5	3.35864	2.07888	11.125	11.4489	1.47786	-0.709452	7.4723	7.61951	12.1407	-0.155527	11.5189	3.69945	1.73207	0.264976	-1.26589	10.4375
166	3.2084	2.11917	11.104	11.6289	1.47091	-0.582699	7.38518	7.52935	12.0759	-0.107407	11.4915	3.84833	1.64247	0.308532	-1.18841	10.2656
166.5	3.05711	2.14387	11.0799	11.8095	1.46659	-0.447743	7.28826	7.45284	11.9823	-0.0628465	11.4832	4.00302	1.54103	0.354752	-1.11457	10.1029
167	2.91084	2.15899	11.0606	11.9909	1.46665	-0.30119	7.18941	7.38864	11.8597	-0.0236818	11.4939	4.15772	1.43128	0.404042	-1.04774	9.95367
167.5	2.77614	2.17011	11.0528	12.1759	1.47371	-0.141008	7.09508	7.33352	11.7093	0.0103083	11.5188	4.30834	1.31605	0.456512	-0.992069	9.82102
168	2.65852	2.18046	11.0588	12.3689	1.49004	0.03236	7.00836	7.28345	11.5351	0.0408642	11.5496	4.45255	1.19545	0.51257	-0.951273	9.70675
168.5	2.56067	2.19136	11.0771	12.5742	1.51643	0.215716	6.92799	7.23492	11.3441	0.0693073	11.5775	4.58974	1.06764	0.572425	-0.928117	9.61218
169	2.48114	2.20309	11.1038	12.7951	1.55122	0.404106	6.85038	7.18565	11.1439	0.0954117	11.5954	4.72096	0.931111	0.635743	-0.923663	9.53901
169.5	2.41446	2.2148	11.1333	13.0334	1.59019	0.592281	6.77264	7.13493	10.9418	0.118029	11.5994	4.84839	0.787871	0.701988	-0.936884	9.48932
170	2.35261	2.22466	11.1603	13.29	1.62759	0.775761	6.69345	7.08314	10.7437	0.135987	11.5879	4.97468	0.644331	0.770351	-0.965506	9.46486
170.5	2.2877	2.2306	11.1801	13.5655	1.65723	0.951554	6.61391	7.03079	10.5568	0.148337	11.5614	5.10272	0.508076	0.839558	-1.00684	9.46569
171	2.21436	2.23091	11.1895	13.8591	1.67335	1.11873	6.53857	6.97816	10.389	0.154445	11.5226	5.2354	0.383576	0.908673	-1.05778	9.48918
171.5	2.13087	2.22489	11.1855	14.168	1.67215	1.27819	6.47336	6.92567	10.2483	0.154172	11.4756	5.37516	0.270686	0.977734	-1.11489	9.52949
172	2.03831	2.21354	11.1658	14.4872	1.65244	1.43194	6.42112	6.87437	10.1402	0.148174	11.4246	5.52384	0.166	1.04695	-1.17509	9.5773
172.5	1.93879	2.1997	11.1281	14.8107	1.61522	1.58253	6.37979	6.82637	10.066	0.138133	11.3717	5.68298	0.0651232	1.11551	-1.23604	9.62142
173	1.83449	2.18687	11.0707	15.1349	1.56321	1.73261	6.34357	6.78442	10.0244	0.12636	11.3171	5.85428	-0.0357591	1.18155	-1.29566	9.65233
173.5	1.72841	2.17761	10.9921	15.459	1.501	1.88396	6.30501	6.75027	10.0132	0.114774	11.2604	6.03952	-0.139173	1.24307	-1.3519	9.6647
174	1.62536	2.17234	10.8918	15.7854	1.43491	2.0366	6.25858	6.72299	10.0303	0.10402	11.2018	6.23885	-0.246118	1.29861	-1.40364	9.65622
174.5	1.53135	2.16888	10.7709	16.1177	1.37217	2.18866	6.20398	6.69845	10.0739	0.093621	11.1411	6.44878	-0.355785	1.34722	-1.45133	9.62539
175	1.45173	2.16364	10.6313	16.4592	1.31958	2.3373	6.14508	6.6702	10.1416	0.0838145	11.0771	6.66288	-0.464364	1.38831	-1.49699	9.57075
175.5	1.38934	2.15363	10.4763	16.8124	1.28193	2.48025	6.08631	6.63156	10.2299	0.0773465	11.0079	6.87505	-0.564704	1.42184	-1.54317	9.49149
176	1.34418	2.13757	10.3112	17.1788	1.26116	2.6162	6.03123	6.57801	10.3328	0.0784606	10.9328	7.08208	-0.649901	1.44907	-1.59108	9.38813
176.5	1.31442	2.11599	10.1434	17.5589	1.25648	2.74413	5.98308	6.50843	10.4423	0.0902926	10.8544	7.28418	-0.717809	1.47381	-1.63921	9.26286
177	1.29776	2.09053	9.97993	17.9513	1.26481	2.86342	5.94447	6.42459	10.5505	0.113671	10.7775	7.48443	-0.770926	1.50278	-1.68441	9.11938
177.5	1.29165	2.06271	9.8255	18.3539	1.28112	2.97479	5.91622	6.32955	10.6528	0.14741	10.7072	7.68713	-0.81273	1.54313	-1.72437	8.96255
178	1.29258	2.03378	9.68242	18.7657	1.29878	3.08035	5.89692	6.22673	10.7489	0.188998	10.6464	7.89511	-0.844816	1.59916	-1.75887	8.798
178.5	1.29553	2.00572	9.55345	19.1873	1.31049	3.18257	5.88359	6.12023	10.8408	0.235698	10.5955	8.10841	-0.866204	1.67172	-1.78891	8.63182
179	1.29476	1.98122	9.44359	19.6186	1.31006	3.28316	5.87216	6.01467	10.9309	0.28568	10.5534	8.32521	-0.874915	1.7595	-1.81573	8.47034
179.5	1.28574	1.96287	9.35942	20.0581	1.29394	3.38276	5.85811	5.9133	11.0204	0.337907	10.5175	8.54346	-0.871299	1.85934	-1.84029	8.31956
180	1.26658	1.9531	9.30643	20.5025	1.2609	3.48131	5.8374	5.81695	11.1084	0.391131	10.4848	8.7615	-0.860378	1.9668	-1.86315	8.18463
180.5	1.23843	1.95459	9.28615	20.9474	1.21047	3.57902	5.80661	5.72493	11.1914	0.443445	10.4537	8.97756	-0.85061	2.07745	-1.8844	8.06928
181	1.20489	1.96961	9.29528	21.3883	1.14178	3.67671	5.76232	5.63603	11.2634	0.492307	10.4232	9.18936	-0.849992	2.18761	-1.90399	7.97508
181.5	1.17142	1.99909	9.32756	21.8215	1.05376	3.77557	5.70206	5.54927	11.3188	0.534632	10.3922	9.39456	-0.862369	2.29429	-1.92211	7.90116
182	1.14416	2.0418	9.37646	22.2443	0.946402	3.87605	5.62664	5.46432	11.3538	0.567404	10.359	9.59094	-0.885784	2.39529	-1.93955	7.84525
182.5	1.12757	2.09431	9.43723	22.6539	0.82141	3.97707	5.54058	5.38132	11.3676	0.588787	10.3218	9.77661	-0.912917	2.48909	-1.95783	7.80444
183	1.12252	2.15235	9.50743	23.0473	0.681796	4.07655	5.45064	5.30031	11.3629	0.599237	10.2791	9.95016	-0.933731	2.57456	-1.97886	7.77471
183.5	1.12631	2.21257	9.58547	23.4218	0.531127	4.1726	5.36483	5.22123	11.3443	0.601802	10.2297	10.1107	-0.94015	2.65079	-2.00396	7.75131
184	1.13458	2.27305	9.66873	23.7765	0.373277	4.26426	5.29116	5.14427	11.3167	0.600687	10.1731	10.2574	-0.929905	2.7171	-2.03305	7.73077
184.5	1.14334	2.33262	9.75354	24.1128	0.212491	4.35187	5.23499	5.06989	11.2829	0.598834	10.1091	10.3898	-0.907137	2.77307	-2.06585	7.71225
185	1.14975	2.38984	9.83656	24.4351	0.0531683	4.43668	5.19756	4.99852	11.2427	0.596902	10.0378	10.5086	-0.880818	2.81881	-2.1037	7.69713
185.5	1.15131	2.44342	9.91619	24.7489	-0.100474	4.51989	5.17664	4.93031	11.1943	0.594398	9.95924	10.6159	-0.861202	2.85541	-2.14904	7.68717
186	1.1449	2.49386	9.99296	25.0593	-0.244294	4.60184	5.16809	4.86484	11.1362	0.591079	9.8729	10.7148	-0.85419	2.88544	-2.20388	7.68268
186.5	1.12706	2.5434	10.0692	25.3697	-0.373831	4.68175	5.16753	4.80119	11.0675	0.587025	9.77806	10.8093	-0.858487	2.91256	-2.26908	7.68195
187	1.09564	2.59431	10.1476	25.6812	-0.484577	4.75754	5.17214	4.73845	10.9883	0.581976	9.6744	10.9046	-0.869328	2.94045	-2.34365	7.68203
187.5	1.05068	2.64827	10.2289	25.9935	-0.572957	4.82671	5.18056	4.67537	10.899	0.574891	9.56275	11.0068	-0.883973	2.97212	-2.42323	7.67943
188	0.994218	2.70679	10.3111	26.3056	-0.637102	4.88727	5.19021	4.61006	10.8009	0.563838	9.44467	11.1218	-0.903534	3.00958	-2.49968	7.67028
188.5	0.929858	2.77124	10.3896	26.6171	-0.677335	4.93803	5.19562	4.54109	10.6959	0.546274	9.3219	11.2529	-0.931653	3.05338	-2.5634	7.65094
189	0.86206	2.84235	10.4595	26.9286	-0.696349	4.97862	5.18991	4.46907	10.5863	0.519868	9.19685	11.3996	-0.971776	3.10238	-2.60634	7.61985
189.5	0.794577	2.91964	10.5173	27.2404	-0.698749	5.00941	5.16733	4.39672	10.4736	0.483576	9.07352	11.5568	-1.02393	3.15449	-2.62359	7.57866
190	0.729156	3.00104	10.5611	27.5517	-0.690955	5.03112	5.12504	4.32699	10.3589	0.438392	8.95721	11.7164	-1.08343	3.20763	-2.61361	7.53075
190.5	0.666073	3.08331	10.5917	27.8605	-0.681543	5.04423	5.06415	4.26125	10.2439	0.387265	8.85327	11.8703	-1.14365	3.25997	-2.57762	7.47903
191	0.605288	3.16321	10.6127	28.1657	-0.679983	5.04886	4.98979	4.19908	10.131	0.334199	8.76562	12.0122	-1.20047	3.31014	-2.51843	7.42574
191.5	0.546495	3.23833	10.6295	28.4668	-0.693786	5.04484	4.90861	4.13929	10.0216	0.283624	8.69575	12.1391	-1.25404	3.35759	-2.43979	7.37352
192	0.488477	3.3073	10.6471	28.7633	-0.72651	5.03243	4.82509	4.08121	9.91559	0.240447	8.64216	12.2515	-1.30634	3.40277	-2.34672	7.32539
192.5	0.428874	3.36966	10.6686	29.0548	-0.777633	5.01374	4.74092	4.02584	9.81183	0.209486	8.60016	12.3518	-1.35784	3.44671	-2.24597	7.28365
193	0.365128	3.42518	10.6951	29.3414	-0.843412	4.99352	4.65612	3.97612	9.70993	0.19404	8.56292	12.4437	-1.40744	3.49093	-2.14554	7.24946
193.5	0.296364	3.4733	10.7265	29.6248	-0.918214	4.97761	4.56919	3.93579	9.61116	0.194856	8.5243	12.5316	-1.45403	3.5371	-2.05385	7.22395
194	0.224609	3.51246	10.7605	29.9083	-0.99581	4.9705	4.47869	3.90763	9.51842	0.21023	8.48094	12.6202	-1.49636	3.58555	-1.97875	7.20886
194.5	0.154197	3.53993	10.793	30.1951	-1.07028	4.97446	4.3865	3.89232	9.43528	0.236911	8.43195	12.7139	-1.53149	3.63394	-1.92526	7.20521
195	0.0901317	3.55279	10.8173	30.4867	-1.13693	4.99056	4.2977	3.88817	9.36567	0.270917	8.37755	12.8156	-1.55392	3.67728	-1.89402	7.21132
195.5	0.0365491	3.5495	10.8248	30.7816	-1.19313	5.0192	4.21706	3.89114	9.31381	0.308124	8.31819	12.926	-1.55729	3.70969	-1.88247	7.22249
196	-0.00416836	3.53013	10.8076	31.0763	-1.23798	5.05967	4.1468	3.89551	9.2828	0.345222	8.25431	13.0438	-1.5393	3.72722	-1.88732	7.23225
196.5	-0.0313282	3.4952	10.7619	31.3656	-1.27164	5.10943	4.08688	3.89587	9.27317	0.380894	8.18652	13.1661	-1.50511	3.73002	-1.90559	7.23489
197	-0.0450012	3.44492	10.6884	31.6435	-1.29561	5.16345	4.03583	3.88886	9.28355	0.416234	8.11542	13.2896	-1.46421	3.72176	-1.93442	7.22754
197.5	-0.0451601	3.37917	10.5919	31.9042	-1.31299	5.21452	3.99107	3.87359	9.31217	0.453666	8.041	13.4109	-1.42413	3.70662	-1.97091	7.21028
198	-0.0317351	3.29885	10.4785	32.143	-1.32745	5.25519	3.95083	3.85122	9.35659	0.495052	7.96224	13.5272	-1.38729	3.68738	-2.01188	7.18477
198.5	-0.00542477	3.20741	10.3532	32.3571	-1.34186	5.28071	3.91623	3.82376	9.41264	0.540517	7.87739	13.6364	-1.3518	3.66567	-2.05287	7.15283
199	0.0313034	3.11024	10.2207	32.5457	-1.35775	5.29032	3.89043	3.79259	9.47471	0.588272	7.78449	13.7363	-1.31412	3.64259	-2.08807	7.11551
199.5	0.0739126	3.01303	10.0865	32.71	-1.37535	5.28554	3.87605	3.75794	9.5372	0.635211	7.68206	13.8237	-1.27167	3.61899	-2.11208	7.07277
200	0.116736	2.92156	9.95738	32.8522	-1.39348	5.26745	3.87361	3.71933	9.59562	0.678045	7.56922	13.896	-1.22395	3.59559	-2.12162	7.02417
200.5	0.154335	2.84233	9.8397	32.9752	-1.40951	5.23626	3.88076	3.67659	9.6464	0.713365	7.44546	13.9514	-1.17161	3.57308	-2.11625	6.96991
201	0.182488	2.78152	9.73715	33.0806	-1.42019	5.19277	3.89182	3.63038	9.68685	0.736815	7.31077	13.9887	-1.1151	3.55165	-2.09796	6.9112
201.5	0.198716	2.74243	9.64974	33.1678	-1.42305	5.13902	3.89948	3.58133	9.71544	0.744078	7.16656	14.0062	-1.05475	3.53069	-2.07005	6.84982
202	0.202067	2.72381	9.57396	33.2348	-1.41726	5.07765	3.89767	3.52855	9.73125	0.733211	7.01563	14.004	-0.991245	3.50955	-2.03583	6.78748
202.5	0.192459	2.72102	9.50354	33.2787	-1.40322	5.01118	3.88233	3.4693	9.73351	0.705166	6.86124	13.9846	-0.925118	3.48872	-1.99776	6.72471
203	0.170561	2.72851	9.43166	33.2961	-1.38134	4.94167	3.8508	3.40038	9.72223	0.662283	6.70652	13.9524	-0.855514	3.46967	-1.95742	6.65991
203.5	0.138104	2.74195	9.35396	33.2836	-1.35161	4.87006	3.80259	3.32008	9.6989	0.607184	6.55463	13.9121	-0.780419	3.45283	-1.91565	6.58931
204	0.0978549	2.75923	9.26984	33.2389	-1.31466	4.7962	3.74007	3.22919	9.66611	0.543405	6.40924	13.8673	-0.698521	3.43645	-1.87221	6.50858
204.5	0.0531469	2.78031	9.18138	33.1624	-1.27237	4.71994	3.66737	3.1304	9.62657	0.476218	6.27449	13.8197	-0.610916	3.41794	-1.82604	6.41461
205	0.00685357	2.80599	9.09117	33.0568	-1.22715	4.6421	3.58957	3.02649	9.58222	0.411857	6.15422	13.7695	-0.521761	3.39619	-1.77622	6.30673
205.5	-0.0395888	2.83648	9.00064	32.9271	-1.18035	4.56483	3.51315	2.91884	9.53452	0.355879	6.05034	13.7151	-0.437001	3.37301	-1.72244	6.18686
206	-0.0861454	2.87086	8.90982	32.7783	-1.13122	4.49158	3.44575	2.80771	9.48455	0.311876	5.96178	13.654	-0.360589	3.35241	-1.66502	6.05835
206.5	-0.13357	2.90746	8.8182	32.6147	-1.07782	4.42668	3.3946	2.69359	9.43193	0.280826	5.88518	13.5829	-0.291837	3.33811	-1.60509	5.92429
207	-0.182855	2.94375	8.72596	32.4392	-1.01894	4.37431	3.36469	2.57753	9.37417	0.26101	5.81637	13.499	-0.227924	3.3309	-1.54474	5.78617
207.5	-0.23494	2.97569	8.63481	32.2535	-0.954591	4.33753	3.35814	2.46027	9.30785	0.248305	5.75163	13.4005	-0.168207	3.32806	-1.48626	5.6444
208	-0.290686	2.99814	8.54724	32.0579	-0.885135	4.31705	3.37399	2.34184	9.22974	0.23717	5.68799	13.2877	-0.115123	3.32531	-1.43111	5.4998
208.5	-0.350528	3.00702	8.46452	31.8518	-0.811082	4.31051	3.40799	2.2222	9.13712	0.222317	5.62292	13.1635	-0.0724773	3.31919	-1.37942	5.35475
209	-0.414126	3.00115	8.38493	31.6366	-0.733751	4.31304	3.45317	2.10226	9.02827	0.199936	5.55449	13.0328	-0.0438468	3.30759	-1.3295	5.21345
209.5	-0.480794	2.98165	8.3032	31.4164	-0.655253	4.31849	3.5014	1.98408	8.90331	0.168138	5.48178	12.9001	-0.0311137	3.28943	-1.27752	5.08143
210	-0.55014	2.95041	8.21211	31.1969	-0.578141	4.32061	3.54535	1.86961	8.7647	0.127115	5.40459	12.7687	-0.0332648	3.26465	-1.21867	4.96384
210.5	-0.622143	2.9097	8.10529	30.9832	-0.505643	4.31426	3.58051	1.75882	8.61714	0.0787694	5.323	12.6414	-0.0468272	3.23427	-1.14895	4.86392
211	-0.69653	2.86234	7.97873	30.7797	-0.441792	4.29629	3.60575	1.65001	8.4666	0.0260978	5.23765	12.5196	-0.0676201	3.19995	-1.06637	4.78248
211.5	-0.771824	2.81184	7.8306	30.5891	-0.390533	4.26552	3.62164	1.54229	8.3193	-0.0270803	5.1507	12.403	-0.0919046	3.1636	-0.971173	4.7175
212	-0.844939	2.76234	7.6614	30.4128	-0.354398	4.22218	3.62833	1.43751	8.1819	-0.0764476	5.06606	12.2907	-0.116444	3.12674	-0.866038	4.66421
212.5	-0.911922	2.71835	7.4744	30.2516	-0.333737	4.16708	3.62552	1.33963	8.0617	-0.118063	4.98835	12.1819	-0.138844	3.09029	-0.755785	4.61679
213	-0.96943	2.68366	7.27537	30.1044	-0.326359	4.10099	3.61311	1.2529	7.96518	-0.149256	4.92135	12.0756	-0.158283	3.05514	-0.646185	4.57085
213.5	-1.01561	2.65973	7.07115	29.9679	-0.327449	4.02487	3.59112	1.18051	7.89572	-0.168949	4.86723	11.9704	-0.175109	3.02268	-0.542707	4.52454
214	-1.04984	2.64498	6.86739	29.8357	-0.330165	3.94057	3.55985	1.1243	7.85292	-0.177269	4.82628	11.8643	-0.189406	2.99465	-0.449917	4.47759
214.5	-1.07202	2.63567	6.66693	29.6995	-0.326861	3.85119	3.52113	1.08476	7.8337	-0.174803	4.79721	11.7557	-0.199823	2.97316	-0.370642	4.42976
215	-1.08226	2.62756	6.47024	29.5503	-0.310683	3.76045	3.47868	1.061	7.83359	-0.162203	4.77757	11.6433	-0.202648	2.96052	-0.305128	4.38044
215.5	-1.08109	2.61699	6.27687	29.3787	-0.277029	3.6713	3.43654	1.05084	7.84706	-0.140214	4.76358	11.5262	-0.192135	2.95821	-0.251573	4.32936
216	-1.06943	2.60117	6.08614	29.1766	-0.224285	3.58503	3.39758	1.05117	7.86809	-0.109585	4.75007	11.4027	-0.16415	2.96591	-0.207124	4.27704
216.5	-1.04811	2.57799	5.89719	28.9401	-0.153599	3.50167	3.36334	1.05871	7.89113	-0.0709948	4.73136	11.2714	-0.119827	2.9819	-0.168475	4.22465
217	-1.01778	2.54592	5.70915	28.6713	-0.0678605	3.4207	3.33469	1.07062	7.91232	-0.0255029	4.70227	11.1311	-0.0640421	3.00454	-0.133112	4.17354
217.5	-0.979949	2.50439	5.52161	28.3777	0.0290928	3.34138	3.31247	1.08501	7.93095	0.0245484	4.65897	10.9823	-0.0012126	3.03272	-0.100853	4.12369
218	-0.937664	2.4541	5.33494	28.0696	0.132391	3.26317	3.29802	1.10092	7.94928	0.0749757	4.60034	10.8273	0.0665701	3.06476	-0.0741722	4.07234
218.5	-0.894593	2.39719	5.15059	27.7579	0.23624	3.18616	3.29296	1.11798	7.96991	0.120264	4.52934	10.6704	0.138716	3.0976	-0.0567761	4.01395
219	-0.854153	2.33689	4.97094	27.4522	0.3351	3.11105	3.2981	1.13614	7.99289	0.155007	4.45272	10.516	0.214437	3.12721	-0.0510627	3.94138
219.5	-0.819311	2.27663	4.79789	27.1596	0.425403	3.03947	3.31312	1.1554	8.0145	0.175397	4.37869	10.3674	0.291382	3.14969	-0.0557919	3.84809
220	-0.79268	2.21948	4.6314	26.8843	0.506559	2.97364	3.33725	1.17571	8.02809	0.179746	4.31426	10.2254	0.365193	3.16203	-0.0655582	3.73049
220.5	-0.776673	2.16855	4.46895	26.6279	0.580488	2.91529	3.36909	1.19723	8.02606	0.168026	4.26411	10.0883	0.431065	3.16305	-0.07275	3.58921
221	-0.772957	2.12707	4.30582	26.3894	0.649982	2.86503	3.405	1.22058	8.0019	0.141599	4.23092	9.95285	0.486857	3.15368	-0.0706109	3.42856
221.5	-0.7814	2.09699	4.13607	26.1668	0.717007	2.82284	3.43908	1.24653	7.95216	0.10318	4.2159	9.81515	0.534687	3.13636	-0.0552075	3.25555
222	-0.799755	2.0772	3.95419	25.9575	0.782393	2.78809	3.46522	1.27538	7.87677	0.0562075	4.21896	9.67221	0.579519	3.11416	-0.0257691	3.07817
222.5	-0.82466	2.06285	3.75679	25.7575	0.847143	2.75909	3.479	1.30681	7.77713	0.00447763	4.23847	9.52242	0.626713	3.08973	0.0155344	2.90303
223	-0.85299	2.04688	3.54339	25.5612	0.91373	2.73344	3.47897	1.34008	7.65498	-0.0475004	4.2708	9.36612	0.680691	3.06425	0.0638712	2.73376
223.5	-0.882321	2.02325	3.31595	25.3629	0.986314	2.70885	3.46758	1.37459	7.51334	-0.0950416	4.31059	9.20574	0.744271	3.03764	0.113186	2.57111
224	-0.91108	1.98967	3.07797	25.1583	1.06962	2.6834	3.44915	1.41076	7.35684	-0.134662	4.35214	9.04523	0.817999	3.00982	0.159097	2.41419
224.5	-0.938902	1.94786	2.83334	24.9442	1.16692	2.6553	3.42623	1.4504	7.19119	-0.164433	4.39042	8.88845	0.899909	2.98145	0.200722	2.26222
225	-0.96617	1.90162	2.58576	24.7179	1.27876	2.62297	3.39897	1.49557	7.02355	-0.183424	4.42141	8.73725	0.985522	2.95414	0.239681	2.11655
225.5	-0.9933	1.855	2.33929	24.4778	1.40295	2.58579	3.36799	1.54662	6.8618	-0.191322	4.44254	8.5908	1.06904	2.93016	0.278112	1.98136
226	-1.02083	1.81148	2.09861	24.2239	1.53552	2.5448	3.33608	1.60107	6.71217	-0.187947	4.45245	8.44725	1.1469	2.9117	0.317016	1.86176
226.5	-1.04939	1.77427	1.86809	23.9573	1.67221	2.50245	3.3071	1.65443	6.57803	-0.172762	4.45011	8.30565	1.2201	2.89981	0.35466	1.76039
227	-1.0789	1.74629	1.65136	23.6794	1.80976	2.46156	3.28448	1.70228	6.46037	-0.14503	4.43492	8.16677	1.29107	2.89387	0.386917	1.67571
227.5	-1.10806	1.72904	1.45163	23.3931	1.94653	2.42412	3.27114	1.7418	6.35803	-0.104143	4.40793	8.03264	1.35952	2.89195	0.410165	1.60293
228	-1.13495	1.72129	1.27143	23.1023	2.08251	2.39078	3.2689	1.77202	6.26798	-0.04981	4.37223	7.90537	1.42237	2.89133	0.423157	1.53594
228.5	-1.15849	1.7189	1.11178	22.812	2.2185	2.36109	3.27717	1.79329	6.1864	0.0169892	4.33257	7.78524	1.47598	2.88791	0.426857	1.46935
229	-1.17891	1.71648	0.97175	22.5271	2.35474	2.33335	3.29303	1.80693	6.1094	0.0928879	4.29452	7.66968	1.51749	2.87589	0.424532	1.40062
229.5	-1.19723	1.70929	0.848787	22.2517	2.49017	2.30437	3.31277	1.81485	6.03315	0.172859	4.26244	7.55439	1.54622	2.84958	0.42145	1.33116
230	-1.2152	1.69425	0.739704	21.9886	2.62234	2.26992	3.33302	1.81891	5.95391	0.252294	4.2377	7.43638	1.56497	2.8062	0.422689	1.26519
230.5	-1.23561	1.67025	0.641238	21.7391	2.74691	2.22652	3.35169	1.8203	5.86841	0.328355	4.21904	7.31606	1.5792	2.74713	0.431299	1.20668
231	-1.26167	1.63845	0.550268	21.5026	2.85825	2.1725	3.36831	1.81981	5.77491	0.400501	4.20386	7.19648	1.59408	2.67697	0.448796	1.15671
231.5	-1.29592	1.60218	0.465233	21.2766	2.95176	2.10813	3.38243	1.8188	5.6743	0.470073	4.18922	7.08088	1.61234	2.6016	0.476154	1.11276
232	-1.33892	1.56676	0.38706	21.0561	3.02606	2.03496	3.39186	1.82042	5.5696	0.538349	4.17254	6.97174	1.63387	2.5268	0.513662	1.06967
232.5	-1.38847	1.53881	0.317396	20.8348	3.08383	1.9554	3.39346	1.82953	5.46467	0.604778	4.15184	6.8709	1.65658	2.45748	0.56077	1.02111
233	-1.43999	1.52506	0.256265	20.6075	3.13159	1.87232	3.38445	1.85058	5.36372	0.667064	4.12576	6.77984	1.67801	2.39737	0.616375	0.961244
233.5	-1.48779	1.53073	0.201848	20.371	3.1784	1.7887	3.36289	1.88501	5.27129	0.722178	4.09429	6.7002	1.69698	2.34885	0.678456	0.886535
234	-1.52677	1.55765	0.15177	20.1238	3.23383	1.70721	3.32906	1.9312	5.19195	0.767309	4.05902	6.63431	1.71489	2.31255	0.743763	0.796778
234.5	-1.55417	1.60308	0.104182	19.8654	3.30588	1.62985	3.28649	1.9865	5.12944	0.800509	4.02194	6.58397	1.73637	2.28772	0.809101	0.694603
235	-1.57021	1.66093	0.0580529	19.596	3.39949	1.55813	3.24004	2.04882	5.08514	0.820943	3.98405	6.54875	1.76859	2.27296	0.873297	0.584509
235.5	-1.57771	1.72413	0.0131444	19.3161	3.51582	1.49305	3.19275	2.11621	5.05638	0.829413	3.94604	6.52667	1.81846	2.26592	0.93711	0.472185
236	-1.58096	1.78622	-0.0303757	19.0277	3.6527	1.43487	3.14529	2.18607	5.03724	0.8292	3.90939	6.51667	1.888	2.26279	1.00117	0.363662
236.5	-1.58446	1.84231	-0.0730016	18.7342	3.80563	1.38301	3.09753	2.25547	5.02187	0.825468	3.87657	6.51948	1.97161	2.25918	1.06506	0.264365
237	-1.59206	1.88989	-0.116904	18.4399	3.96813	1.33663	3.04986	2.32213	5.00604	0.823088	3.85044	6.53567	2.05954	2.25163	1.12794	0.178799
237.5	-1.60659	1.92865	-0.165804	18.1494	4.13182	1.29541	3.00385	2.38438	4.98634	0.825302	3.83318	6.56362	2.14382	2.23843	1.18883	0.110899
238	-1.62911	1.95932	-0.223195	17.8666	4.28735	1.2601	2.96277	2.44053	4.96035	0.834384	3.82592	6.59915	2.22057	2.21976	1.24719	0.0638112
238.5	-1.6588	1.983	-0.289979	17.5936	4.42632	1.23245	2.93088	2.48899	4.92753	0.852853	3.82906	6.63665	2.28877	2.1971	1.30453	0.0383919
239	-1.69387	2.00081	-0.363483	17.3298	4.54276	1.21478	2.91109	2.52947	4.88911	0.883424	3.84199	6.67076	2.3482	2.17223	1.36469	0.0323353
239.5	-1.73252	2.01364	-0.438494	17.0726	4.63387	1.20924	2.90343	2.56411	4.84772	0.927481	3.86275	6.69773	2.39769	2.14632	1.43201	0.0415236
240	-1.77214	2.02194	-0.509346	16.8194	4.70054	1.2167	2.90593	2.59673	4.80706	0.983528	3.88795	6.71525	2.4344	2.1197	1.50895	0.0621745
240.5	-1.80873	2.02558	-0.571995	16.5693	4.74714	1.23632	2.91563	2.63065	4.77038	1.04707	3.91305	6.72146	2.45519	2.0922	1.59481	0.0917051
241	-1.83877	2.0242	-0.625335	16.3231	4.77976	1.26563	2.92833	2.66744	4.73904	1.11199	3.93316	6.71409	2.45936	2.06363	1.68614	0.128081
241.5	-1.86194	2.01815	-0.671179	16.0814	4.80377	1.30096	2.93942	2.7075	4.71197	1.1725	3.94412	6.69043	2.45017	2.03381	1.77857	0.16881
242	-1.88171	2.00777	-0.713451	15.8446	4.82299	1.33795	2.94541	2.75113	4.68525	1.22435	3.94356	6.64813	2.43414	2.00227	1.8689	0.210377
242.5	-1.90352	1.99134	-0.757176	15.6123	4.84011	1.37221	2.94349	2.79866	4.65281	1.26498	3.93158	6.58641	2.41873	1.96861	1.95595	0.248073
243	-1.93281	1.96475	-0.806757	15.3837	4.85703	1.39982	2.9304	2.8503	4.60856	1.293	3.9107	6.50679	2.41053	1.93326	2.04057	0.276363
243.5	-1.97389	1.92369	-0.864159	15.1565	4.87471	1.418	2.90335	2.90635	4.54839	1.30796	3.88502	6.41271	2.41486	1.89702	2.12491	0.289654
244	-2.02865	1.86703	-0.928636	14.9275	4.89342	1.42578	2.86119	2.96734	4.47082	1.31053	3.85911	6.30808	2.43548	1.85985	2.21083	0.283337
244.5	-2.09547	1.79862	-0.997861	14.6935	4.91357	1.42372	2.80387	3.03407	4.37628	1.30247	3.83734	6.19614	2.47312	1.82037	2.29836	0.255432
245	-2.16922	1.726	-1.06941	14.453	4.93618	1.41297	2.73234	3.10756	4.26656	1.28615	3.82427	6.0795	2.5238	1.77674	2.38577	0.207977
245.5	-2.24279	1.65761	-1.14203	14.2059	4.96255	1.39538	2.64971	3.18815	4.14479	1.26387	3.82475	5.96086	2.57977	1.728	2.47127	0.147012
246	-2.30926	1.60094	-1.21628	13.9522	4.99416	1.37396	2.56093	3.27433	4.01417	1.23772	3.84254	5.843	2.63476	1.6753	2.55494	0.0809889
246.5	-2.36376	1.56122	-1.29449	13.692	5.0328	1.35214	2.47098	3.36289	3.87532	1.21009	3.87798	5.72771	2.68839	1.62197	2.63857	0.0181698
247	-2.4043	1.54028	-1.38	13.425	5.08044	1.33198	2.3842	3.45063	3.72532	1.18401	3.92734	5.615	2.74401	1.57257	2.72332	-0.0353507
247.5	-2.4315	1.53604	-1.47555	13.1506	5.13921	1.3137	2.30442	3.53613	3.55959	1.16272	3.98462	5.50381	2.80323	1.53127	2.80818	-0.0760455
248	-2.44739	1.54371	-1.58181	12.8679	5.21104	1.29669	2.23382	3.6202	3.37434	1.14883	4.04383	5.3931	2.86377	1.50038	2.88966	-0.102712
248.5	-2.45471	1.55829	-1.69723	12.5763	5.29668	1.28079	2.17178	3.70428	3.16807	1.14373	4.10061	5.28214	2.92064	1.47982	2.96238	-0.116001
249	-2.45638	1.57638	-1.81919	12.2759	5.39428	1.26657	2.11546	3.78827	2.94211	1.1476	4.15323	5.1703	2.96822	1.46785	3.02065	-0.117202
249.5	-2.45402	1.59634	-1.94484	11.9658	5.49889	1.25505	2.06119	3.87027	2.70056	1.15979	4.20236	5.0573	3.00358	1.46188	3.06076	-0.107142
250	-2.44728	1.61762	-2.07111	11.6455	5.60314	1.24761	2.00554	3.94794	2.44971	1.1794	4.24988	4.94372	3.02901	1.45876	3.08173	-0.086603
250.5	-2.43544	1.64001	-2.19533	11.3157	5.69844	1.24621	1.94725	4.01989	2.19749	1.20525	4.29754	4.83079	3.05031	1.45507	3.08471	-0.0574945
251	-2.41895	1.66279	-2.31663	10.9806	5.77675	1.25282	1.8888	4.08579	1.95271	1.23546	4.34601	4.71965	3.07243	1.44798	3.07233	-0.0233807
251.5	-2.39891	1.68443	-2.4361	10.6464	5.8325	1.26769	1.83483	4.14573	1.7235	1.2678	4.39435	4.61086	3.09753	1.43614	3.04796	0.0106997
252	-2.3759	1.70318	-2.5551	10.3197	5.86352	1.2884	1.78888	4.20037	1.51503	1.30061	4.43964	4.50465	3.12578	1.41971	3.0154	0.0389639
252.5	-2.34991	1.7186	-2.67413	10.0049	5.87056	1.31071	1.75173	4.25142	1.32809	1.33307	4.47704	4.40126	3.15608	1.3998	2.9795	0.0564718
253	-2.32015	1.73278	-2.7927	9.70448	5.85601	1.33064	1.72097	4.30021	1.16055	1.36492	4.50078	4.30048	3.18582	1.37807	2.94608	0.0615221
253.5	-2.28461	1.74983	-2.90935	9.41929	5.82339	1.34589	1.69108	4.34521	1.01043	1.39609	4.50573	4.20103	3.21147	1.35635	2.92072	0.0573649
254	-2.24055	1.77347	-3.02154	9.15029	5.77741	1.35558	1.65553	4.38174	0.877048	1.42656	4.48853	4.10054	3.23057	1.3359	2.90767	0.0511232
254.5	-2.18594	1.80515	-3.12655	8.89941	5.7234	1.35953	1.61032	4.40409	0.759795	1.45624	4.44857	3.99669	3.2435	1.31651	2.90943	0.0501017
255	-2.12064	1.84416	-3.22346	8.66852	5.66586	1.35831	1.55558	4.40733	0.657398	1.48606	4.389	3.88925	3.25412	1.2967	2.92676	0.0584749
255.5	-2.04672	1.88868	-3.31459	8.4564	5.60753	1.35376	1.49435	4.38797	0.568092	1.51911	4.31645	3.78113	3.26895	1.27457	2.95862	0.0768259
256	-1.96834	1.93645	-3.40453	8.2576	5.54965	1.34914	1.43082	4.34453	0.489897	1.56021	4.23907	3.67735	3.2938	1.24863	3.00205	0.103932
256.5	-1.89103	1.98505	-3.49777	8.06485	5.49338	1.34852	1.36947	4.27846	0.420775	1.61403	4.16366	3.58256	3.32992	1.21869	3.05269	0.138361
257	-1.82037	2.03255	-3.59687	7.87237	5.4405	1.35534	1.31451	4.19415	0.358377	1.68354	4.0932	3.4991	3.37415	1.18585	3.10577	0.17868
257.5	-1.76022	2.07789	-3.70214	7.67777	5.39296	1.37138	1.2692	4.09755	0.299587	1.76926	4.02605	3.42691	3.4224	1.15076	3.15637	0.223036
258	-1.71216	2.12073	-3.81214	7.48206	5.3525	1.39727	1.23603	3.99446	0.240424	1.86852	3.95735	3.36482	3.47229	1.11251	3.19969	0.268974
258.5	-1.67633	2.16096	-3.92411	7.28795	5.32016	1.43319	1.21708	3.88904	0.176564	1.97539	3.88147	3.31109	3.52353	1.06946	3.23248	0.313835
259	-1.65207	2.1982	-4.03386	7.09744	5.29524	1.47821	1.21358	3.78311	0.104846	2.08215	3.79371	3.26257	3.57692	1.02021	3.25397	0.355415
259.5	-1.63754	2.23127	-4.1361	6.9106	5.27474	1.52925	1.22482	3.67645	0.0246618	2.18152	3.69105	3.21391	3.63222	0.96363	3.26462	0.392212
260	-1.6296	2.25802	-4.22629	6.72665	5.25455	1.58107	1.24769	3.56769	-0.0625676	2.26871	3.57238	3.15829	3.68661	0.899433	3.26457	0.423128
260.5	-1.624	2.27634	-4.30309	6.54541	5.23148	1.62727	1.27712	3.4553	-0.155899	2.34228	3.43845	3.08929	3.73604	0.829021	3.25358	0.447073
261	-1.61592	2.28544	-4.36885	6.36666	5.20427	1.6615	1.30659	3.33868	-0.257041	2.40358	3.29148	3.00233	3.77811	0.755213	3.23172	0.463057
261.5	-1.6009	2.28564	-4.42765	6.18866	5.17372	1.67907	1.33004	3.21878	-0.370117	2.45534	3.13439	2.89512	3.8129	0.681127	3.19958	0.470821
262	-1.57571	2.27698	-4.48335	6.00812	5.14211	1.67826	1.34397	3.09742	-0.49982	2.50031	2.97032	2.76727	3.84203	0.609494	3.15771	0.471069
262.5	-1.53871	2.25898	-4.53835	5.82101	5.11262	1.6609	1.34665	2.97633	-0.64979	2.54063	2.80341	2.61968	3.86824	0.542684	3.10635	0.464864
263	-1.48988	2.23158	-4.59215	5.62312	5.08815	1.63134	1.33626	2.857	-0.821138	2.57802	2.63951	2.45419	3.89544	0.482905	3.0461	0.452747
263.5	-1.43057	2.19575	-4.64086	5.411	5.06985	1.59477	1.31074	2.74062	-1.01155	2.61449	2.48532	2.2736	3.92739	0.43223	2.97937	0.434525
264	-1.36283	2.15363	-4.67861	5.18268	5.05654	1.55609	1.26774	2.62761	-1.21641	2.65249	2.34702	2.08227	3.96537	0.392758	2.91088	0.41019
264.5	-1.28917	2.10879	-4.70008	4.9375	5.04579	1.51997	1.2037	2.51738	-1.43068	2.69408	2.22981	1.88661	4.0068	0.366808	2.84626	0.380953
265	-1.21228	2.06626	-4.7026	4.67617	5.03518	1.4906	1.11538	2.40835	-1.64913	2.74085	2.13791	1.69387	4.04542	0.356205	2.78985	0.349272
265.5	-1.13482	2.03124	-4.68672	4.4014	5.02265	1.47091	1.00361	2.29853	-1.86604	2.79451	2.0749	1.51036	4.07352	0.361306	2.74444	0.318364
266	-1.05953	2.00774	-4.65497	4.11782	5.00698	1.46207	0.874781	2.1865	-2.07585	2.85645	2.04359	1.34055	4.08631	0.381316	2.71263	0.291704
266.5	-0.98945	1.9982	-4.61021	3.83055	4.98902	1.46398	0.73806	2.07152	-2.27387	2.9266	2.04457	1.18691	4.08445	0.414759	2.69734	0.272193
267	-0.92773	2.00393	-4.55434	3.5438	4.97249	1.47567	0.601938	1.95322	-2.45682	3.00362	2.07536	1.0501	4.07131	0.458472	2.70127	0.261443
267.5	-0.877645	2.02535	-4.48754	3.26043	4.96324	1.49609	0.472408	1.83181	-2.62262	3.08571	2.13125	0.930026	4.04874	0.507137	2.72673	0.259352
268	-0.842326	2.06193	-4.40893	2.98216	4.96734	1.52512	0.352121	1.70816	-2.76964	3.17088	2.20592	0.827495	4.016	0.555233	2.77501	0.263355
268.5	-0.824312	2.11192	-4.31824	2.70998	4.9891	1.56352	0.240991	1.58312	-2.89619	3.25665	2.29161	0.744291	3.97128	0.598931	2.84526	0.268561
269	-0.824996	2.17189	-4.21642	2.44424	5.03016	1.61098	0.13856	1.45755	-3.00133	3.34037	2.38012	0.681249	3.91377	0.636034	2.93412	0.270011
269.5	-0.843623	2.23656	-4.10533	2.18447	5.08969	1.66454	0.0456773	1.33346	-3.08569	3.4202	2.46405	0.636556	3.84575	0.665393	3.03635	0.264996
270	-0.876861	2.2993	-3.98766	1.92952	5.16438	1.71933	-0.0355308	1.2139	-3.15205	3.49544	2.5373	0.605942	3.7731	0.686411	3.14538	0.253352
270.5	-0.919421	2.35364	-3.86749	1.67825	5.24819	1.77043	-0.101737	1.10137	-3.20585	3.56569	2.5952	0.584142	3.70346	0.698575	3.25396	0.236463
271	-0.965008	2.39474	-3.74917	1.4306	5.33367	1.81413	-0.148652	0.997266	-3.25437	3.62989	2.63481	0.566092	3.64348	0.701938	3.35535	0.215805
271.5	-1.00752	2.41997	-3.63505	1.18748	5.41457	1.84802	-0.172736	0.902723	-3.3045	3.68643	2.65519	0.546937	3.59696	0.698015	3.4449	0.191069
272	-1.04204	2.42904	-3.52495	0.949845	5.4879	1.87071	-0.172524	0.819127	-3.36117	3.73355	2.65739	0.521756	3.56459	0.689588	3.52123	0.159167
272.5	-1.0646	2.42355	-3.4177	0.71841	5.55404	1.88172	-0.147979	0.74747	-3.42714	3.76916	2.64352	0.486567	3.54486	0.679648	3.58617	0.115966
273	-1.0715	2.40621	-3.31298	0.494158	5.61556	1.88126	-0.100574	0.687511	-3.503	3.79111	2.61536	0.439965	3.53494	0.670402	3.64271	0.059514
273.5	-1.0601	2.38048	-3.21285	0.278455	5.67567	1.87003	-0.0352739	0.637244	-3.58642	3.79857	2.57375	0.383572	3.53188	0.663234	3.69218	-0.0089195
274	-1.0307	2.35035	-3.12221	0.0726828	5.73662	1.84974	0.0391951	0.592293	-3.67191	3.79233	2.5187	0.3208	3.53351	0.659527	3.73267	-0.0863073
274.5	-0.986865	2.31978	-3.04692	-0.121976	5.79797	1.82316	0.113331	0.545572	-3.75249	3.77394	2.45031	0.254582	3.53893	0.660725	3.75985	-0.169139
275	-0.933682	2.29271	-2.99117	-0.30469	5.85612	1.79341	0.179538	0.488564	-3.82237	3.74563	2.36971	0.185758	3.54943	0.667387	3.76975	-0.253854
275.5	-0.876061	2.27368	-2.95709	-0.475667	5.9058	1.763	0.23285	0.414414	-3.8789	3.70997	2.27896	0.113809	3.56799	0.678764	3.76086	-0.337463
276	-0.818121	2.26748	-2.94643	-0.636632	5.94206	1.73335	0.272039	0.320549	-3.92315	3.66894	2.18054	0.0386946	3.59607	0.693566	3.73428	-0.418254
276.5	-0.763391	2.2774	-2.96144	-0.78971	5.96089	1.70462	0.300952	0.208448	-3.95887	3.62409	2.07766	-0.0388672	3.63074	0.711539	3.69331	-0.49539
277	-0.715024	2.30336	-3.00336	-0.935512	5.95873	1.67639	0.326913	0.0815841	-3.99066	3.5775	1.97428	-0.118276	3.66587	0.734518	3.64339	-0.567421
277.5	-0.675088	2.34115	-3.06969	-1.07275	5.93233	1.64855	0.357287	-0.0559399	-4.02286	3.53176	1.8742	-0.199256	3.69563	0.765794	3.59155	-0.631758
278	-0.643326	2.38368	-3.15283	-1.20005	5.87958	1.62151	0.398201	-0.199866	-4.05845	3.48905	1.78027	-0.281169	3.71666	0.808293	3.54548	-0.685965
278.5	-0.617208	2.42365	-3.24166	-1.31783	5.80069	1.5959	0.454962	-0.346242	-4.09827	3.45075	1.69385	-0.362592	3.72842	0.8629	3.5124	-0.728676
279	-0.593684	2.45475	-3.32478	-1.4282	5.69894	1.57266	0.532078	-0.491864	-4.14173	3.4181	1.61439	-0.44245	3.73197	0.927943	3.49728	-0.759299
279.5	-0.570966	2.47132	-3.39263	-1.53385	5.58053	1.55293	0.63306	-0.634163	-4.18812	3.39311	1.54004	-0.522001	3.72746	0.99964	3.50201	-0.77814
280	-0.549091	2.46893	-3.43798	-1.63786	5.45323	1.53759	0.759609	-0.770285	-4.23702	3.37828	1.46885	-0.605503	3.71245	1.07263	3.52621	-0.787278
280.5	-0.529658	2.44599	-3.45678	-1.74398	5.32491	1.52666	0.909566	-0.896463	-4.2878	3.37511	1.39921	-0.698688	3.68339	1.14081	3.56811	-0.790776
281	-0.515494	2.40468	-3.44891	-1.85617	5.2027	1.51874	1.07571	-1.00925	-4.33939	3.383	1.32995	-0.805981	3.63832	1.19888	3.62474	-0.793351
281.5	-0.510139	2.35006	-3.41762	-1.97633	5.09249	1.51146	1.24783	-1.10732	-4.39041	3.39997	1.26114	-0.928352	3.57786	1.24346	3.6925	-0.798046
282	-0.516712	2.28794	-3.36825	-2.10247	4.99925	1.50296	1.41617	-1.19158	-4.43963	3.4238	1.19535	-1.06328	3.5041	1.27306	3.76791	-0.804869
282.5	-0.536776	2.22315	-3.30716	-2.22995	4.92743	1.49274	1.57338	-1.26405	-4.48657	3.45218	1.13703	-1.20621	3.41972	1.28781	3.84699	-0.812005
283	-0.570335	2.15881	-3.24027	-2.35495	4.88043	1.48119	1.7151	-1.3274	-4.53074	3.48199	1.0903	-1.35137	3.32841	1.28936	3.92418	-0.818525
283.5	-0.616538	2.09688	-3.17139	-2.47667	4.85889	1.4691	1.84022	-1.38502	-4.56998	3.50905	1.05749	-1.49162	3.23526	1.28009	3.9923	-0.825773
284	-0.673614	2.03993	-3.10184	-2.59714	4.86004	1.45748	1.94898	-1.44081	-4.60047	3.52924	1.03912	-1.61931	3.1457	1.26192	4.04423	-0.836085
284.5	-0.738144	1.99203	-3.03188	-2.71945	4.8794	1.44688	2.03989	-1.49855	-4.61899	3.54004	1.03384	-1.72843	3.06331	1.23589	4.07546	-0.850658
285	-0.805178	1.95718	-2.96196	-2.8457	4.91301	1.43715	2.11019	-1.56087	-4.62382	3.54048	1.03795	-1.8164	2.98782	1.2031	4.08559	-0.868845
285.5	-0.869018	1.93719	-2.89297	-2.97635	4.95821	1.42811	2.15998	-1.62877	-4.61376	3.52902	1.04556	-1.88494	2.91577	1.16652	4.07792	-0.888576
286	-0.923498	1.93105	-2.82558	-3.1112	5.01315	1.41968	2.19482	-1.70256	-4.58764	3.50217	1.04997	-1.93995	2.84456	1.13155	4.05759	-0.907008
286.5	-0.962113	1.93569	-2.75933	-3.25018	5.07605	1.41095	2.22416	-1.78319	-4.54505	3.45573	1.04536	-1.98996	2.77547	1.10434	4.0299	-0.92172
287	-0.978831	1.94765	-2.69244	-3.39324	5.1454	1.39967	2.25825	-1.8717	-4.48683	3.38756	1.02918	-2.04348	2.71161	1.08895	3.99923	-0.93181
287.5	-0.969302	1.96461	-2.62235	-3.53965	5.22066	1.38308	2.30561	-1.96761	-4.41567	3.29891	1.00363	-2.10689	2.65382	1.08581	3.96871	-0.93798
288	-0.93173	1.98511	-2.54663	-3.68708	5.30174	1.35946	2.37097	-2.06856	-4.33606	3.19301	0.97403	-2.18312	2.59974	1.09222	3.93982	-0.941952
288.5	-0.866869	2.00714	-2.46424	-3.83142	5.38722	1.32958	2.45464	-2.17142	-4.25216	3.07291	0.944849	-2.27118	2.54544	1.10349	3.91211	-0.945306
289	-0.777321	2.02838	-2.37603	-3.968	5.4728	1.29693	2.5543	-2.27378	-4.16571	2.94116	0.917414	-2.36744	2.48736	1.11445	3.88467	-0.948282
289.5	-0.667066	2.04727	-2.28374	-4.09295	5.55144	1.26682	2.66733	-2.37469	-4.07617	2.80034	0.890728	-2.46762	2.42508	1.12118	3.85849	-0.949485
290	-0.54177	2.06247	-2.18903	-4.20403	5.61504	1.24499	2.79138	-2.47397	-3.98203	2.65301	0.863244	-2.56747	2.363	1.12143	3.8372	-0.946258
290.5	-0.408852	2.07219	-2.09327	-4.30046	5.65657	1.23597	2.92389	-2.57098	-3.88127	2.50188	0.833635	-2.66243	2.30792	1.11444	3.82533	-0.935351
291	-0.27629	2.07449	-1.9978	-4.38219	5.67161	1.24179	3.06113	-2.66393	-3.77144	2.35081	0.800925	-2.74795	2.26492	1.10121	3.8263	-0.914202
291.5	-0.150752	2.06756	-1.9038	-4.44957	5.6591	1.26186	3.19731	-2.75011	-3.65061	2.20477	0.764907	-2.82059	2.2354	1.08445	3.84165	-0.882745
292	-0.0360787	2.05003	-1.81188	-4.50374	5.62112	1.29348	3.3248	-2.82661	-3.51813	2.06847	0.726615	-2.87881	2.21752	1.06724	3.8714	-0.844418
292.5	0.0669709	2.02244	-1.7224	-4.54693	5.56153	1.33288	3.43631	-2.89115	-3.37467	1.94534	0.688153	-2.92338	2.20724	1.05168	3.91428	-0.804901
293	0.159052	1.98801	-1.63583	-4.58189	5.48531	1.37664	3.52675	-2.94294	-3.2222	1.83794	0.651858	-2.95756	2.19904	1.0392	3.96768	-0.769244
293.5	0.239848	1.95083	-1.55243	-4.61172	5.39842	1.42203	3.59326	-2.98289	-3.06411	1.74827	0.619498	-2.98647	2.18654	1.03138	4.02769	-0.73964
294	0.307339	1.91274	-1.47234	-4.64027	5.3063	1.46651	3.63558	-3.01305	-2.90431	1.67718	0.591905	-3.01542	2.16396	1.0296	4.08968	-0.715258
294.5	0.359457	1.8721	-1.39606	-4.67259	5.21125	1.50825	3.65661	-3.03549	-2.7462	1.62331	0.569173	-3.04826	2.12802	1.03362	4.14869	-0.693724
295	0.396235	1.82503	-1.3245	-4.71456	5.11148	1.54741	3.66079	-3.05232	-2.5931	1.58271	0.551175	-3.08681	2.07909	1.04095	4.19971	-0.67257
295.5	0.420237	1.76792	-1.25876	-4.77248	5.0016	1.58626	3.65089	-3.06648	-2.44936	1.55029	0.537707	-3.13126	2.01977	1.04821	4.23742	-0.649929
296	0.435234	1.69937	-1.20057	-4.8527	4.87364	1.62789	3.62653	-3.08165	-2.32037	1.52218	0.528726	-3.18099	1.95098	1.05297	4.2557	-0.625064
296.5	0.444605	1.62054	-1.153	-4.96076	4.71821	1.67436	3.58538	-3.1012	-2.21164	1.49663	0.524912	-3.23524	1.86955	1.05404	4.24864	-0.598491
297	0.450316	1.53397	-1.12076	-5.10028	4.52527	1.72551	3.52581	-3.12753	-2.12725	1.47308	0.527025	-3.29354	1.77017	1.05094	4.21231	-0.571458
297.5	0.452535	1.44205	-1.1094	-5.27342	4.28388	1.77875	3.44829	-3.16262	-2.06819	1.4511	0.534297	-3.35557	1.64952	1.04318	4.14552	-0.54533
298	0.449564	1.34641	-1.12362	-5.48276	3.98274	1.82986	3.35576	-3.20864	-2.03166	1.4305	0.544493	-3.42096	1.50852	1.03039	4.0502	-0.521025
298.5	0.438001	1.24833	-1.16486	-5.7321	3.613	1.87436	3.25288	-3.26705	-2.01212	1.41151	0.555617	-3.48924	1.35184	1.01321	3.93157	-0.498924
299	0.413051	1.14886	-1.2299	-6.02541	3.17205	1.90901	3.14452	-3.33695	-2.00348	1.39398	0.566503	-3.56005	1.18576	0.993001	3.79626	-0.479649
299.5	0.369025	1.04894	-1.31111	-6.36453	2.66657	1.9319	3.03502	-3.41456	-2.00053	1.37669	0.576318	-3.63346	1.01573	0.970674	3.6494	-0.464524
300	0.300967	0.950406	-1.39721	-6.74606	2.11464	1.9415	2.92836	-3.49404	-1.9986	1.35855	0.585086	-3.71071	0.844761	0.946796	3.49346	-0.454603
300.5	0.207425	0.857079	-1.47382	-7.15799	1.54758	1.93661	2.82758	-3.56872	-1.99336	1.34028	0.594695	-3.7943	0.674153	0.922598	3.32883	-0.449601
301	0.0922577	0.775147	-1.52411	-7.57631	1.00977	1.91728	2.73379	-3.63243	-1.98177	1.32414	0.608604	-3.88631	0.50604	0.899781	3.15537	-0.448279
301.5	-0.0349536	0.712258	-1.53121	-7.96545	0.549092	1.88538	2.64656	-3.68047	-1.96309	1.31235	0.630497	-3.98686	0.344915	0.879153	2.97487	-0.449155
302	-0.159076	0.673585	-1.48499	-8.29028	0.197287	1.84466	2.5648	-3.7103	-1.93827	1.30608	0.663405	-4.09464	0.196706	0.859555	2.79316	-0.450439
302.5	-0.26353	0.657238	-1.38905	-8.53415	-0.0423087	1.79986	2.48685	-3.72212	-1.90831	1.30537	0.709553	-4.20809	0.0674001	0.838127	2.61945	-0.450269
303	-0.339122	0.655597	-1.25836	-8.70367	-0.188097	1.75523	2.41144	-3.71866	-1.87336	1.3092	0.769889	-4.325	-0.0371678	0.811615	2.46384	-0.447607
303.5	-0.388211	0.661527	-1.10932	-8.81752	-0.266223	1.7136	2.3398	-3.70382	-1.8336	1.31575	0.843347	-4.44211	-0.111898	0.777614	2.33584	-0.442457
304	-0.419177	0.671942	-0.953044	-8.89574	-0.301653	1.67664	2.2756	-3.68093	-1.79097	1.32292	0.926879	-4.55619	-0.154767	0.735068	2.24335	-0.435215
304.5	-0.439279	0.686751	-0.795763	-8.95598	-0.314677	1.64578	2.22259	-3.65148	-1.74946	1.32944	1.01606	-4.66476	-0.169619	0.684237	2.19052	-0.426127
305	-0.452016	0.706105	-0.64136	-9.01229	-0.320595	1.62276	2.18354	-3.61531	-1.71381	1.33598	1.10576	-4.76647	-0.166883	0.626512	2.17611	-0.41512
305.5	-0.457262	0.728146	-0.492847	-9.07407	-0.330903	1.60939	2.1607	-3.57199	-1.6876	1.34489	1.19102	-4.86145	-0.16043	0.564135	2.19477	-0.40185
306	-0.452875	0.748676	-0.35257	-9.14649	-0.354126	1.60674	2.15551	-3.52251	-1.67231	1.35832	1.26804	-4.95076	-0.161445	0.499916	2.2396	-0.386064
306.5	-0.4373	0.762827	-0.222531	-9.23182	-0.395539	1.61408	2.16788	-3.4695	-1.66772	1.37643	1.33405	-5.03532	-0.174286	0.436945	2.3033	-0.368224
307	-0.411424	0.767337	-0.104434	-9.33044	-0.45639	1.62915	2.19649	-3.41569	-1.67263	1.39756	1.38665	-5.11557	-0.198505	0.378109	2.37877	-0.349922
307.5	-0.379245	0.76149	0.00157561	-9.44204	-0.534011	1.64944	2.23918	-3.36194	-1.68545	1.41991	1.42391	-5.19194	-0.233655	0.325835	2.45969	-0.333236
308	-0.34775	0.745804	0.0972388	-9.56706	-0.62372	1.67305	2.29221	-3.3071	-1.7052	1.44271	1.44502	-5.26521	-0.281048	0.282028	2.54028	-0.319086
308.5	-0.324864	0.720726	0.184016	-9.70677	-0.721228	1.6982	2.35006	-3.24965	-1.73241	1.4658	1.45053	-5.33585	-0.342327	0.247421	2.61457	-0.306111
309	-0.315517	0.687288	0.260956	-9.86189	-0.823549	1.72277	2.40621	-3.18927	-1.76808	1.48842	1.4425	-5.40385	-0.417581	0.221112	2.67729	-0.291136
309.5	-0.31894	0.647844	0.324947	-10.0318	-0.928815	1.74449	2.45341	-3.12728	-1.81221	1.50906	1.42423	-5.47018	-0.503684	0.201318	2.72491	-0.270556
310	-0.329813	0.605398	0.372698	-10.2155	-1.03633	1.76161	2.48377	-3.06597	-1.86357	1.52679	1.39959	-5.53779	-0.594056	0.18603	2.75515	-0.241456
310.5	-0.341978	0.562509	0.402643	-10.413	-1.14632	1.77318	2.49074	-3.00736	-1.91983	1.54236	1.37283	-5.61066	-0.681588	0.172871	2.76636	-0.201913
311	-0.351327	0.520676	0.415769	-10.6254	-1.25907	1.77882	2.47259	-2.9522	-1.97766	1.55739	1.34955	-5.69246	-0.762329	0.159399	2.75785	-0.15103
311.5	-0.356387	0.480864	0.415624	-10.8539	-1.37386	1.7781	2.43301	-2.90007	-2.03308	1.57294	1.33696	-5.78631	-0.836151	0.144386	2.72984	-0.0897063
312	-0.357584	0.444887	0.407917	-11.0975	-1.48839	1.77016	2.37813	-2.85026	-2.08173	1.58899	1.34215	-5.89457	-0.904637	0.128596	2.68224	-0.0217132
312.5	-0.356599	0.41557	0.399175	-11.3529	-1.59888	1.75458	2.31291	-2.80212	-2.1186	1.60408	1.36997	-6.01777	-0.969137	0.113427	2.61498	0.04714
313	-0.356187	0.395482	0.39457	-11.6153	-1.70115	1.73231	2.23898	-2.7541	-2.1376	1.61521	1.4225	-6.15366	-1.03045	0.0986828	2.53031	0.112094
313.5	-0.359658	0.386532	0.396574	-11.8785	-1.79211	1.70491	2.1546	-2.70343	-2.13304	1.61888	1.49967	-6.29733	-1.0891	0.0821939	2.4345	0.171825
314	-0.369627	0.390899	0.405098	-12.1354	-1.87078	1.6736	2.05774	-2.64812	-2.10199	1.61314	1.60005	-6.44196	-1.14523	0.0610771	2.33668	0.228175
314.5	-0.387267	0.411353	0.418319	-12.3783	-1.93861	1.6397	1.95028	-2.58893	-2.04463	1.59866	1.72128	-6.58095	-1.1984	0.0327845	2.24605	0.284359
315	-0.412927	0.45017	0.433901	-12.5999	-1.99924	1.60563	1.83849	-2.52889	-1.96392	1.57779	1.85957	-6.70987	-1.24676	-0.0041437	2.16933	0.342484
315.5	-0.447062	0.507823	0.450283	-12.7953	-2.05698	1.57473	1.73017	-2.47169	-1.86596	1.55282	2.00885	-6.82603	-1.28752	-0.0496603	2.10942	0.401234
316	-0.490252	0.582318	0.466576	-12.9638	-2.11453	1.55012	1.63222	-2.42037	-1.75947	1.52512	2.16106	-6.92725	-1.32046	-0.102147	2.06575	0.456078
316.5	-0.542337	0.669305	0.481252	-13.1086	-2.17146	1.53443	1.54953	-2.37607	-1.65357	1.49538	2.30841	-7.01185	-1.35078	-0.157903	2.0352	0.50187
317	-0.601414	0.762203	0.492325	-13.2356	-2.22428	1.53025	1.48394	-2.33775	-1.55584	1.46415	2.44559	-7.07958	-1.38653	-0.211455	2.0122	0.534855
317.5	-0.663417	0.851224	0.499484	-13.3514	-2.26698	1.54004	1.43425	-2.30275	-1.47204	1.43232	2.5696	-7.13179	-1.43392	-0.257899	1.98927	0.553185
318	-0.722334	0.923463	0.505522	-13.4621	-2.29078	1.56503	1.3983	-2.26761	-1.40619	1.40129	2.67833	-7.17094	-1.49539	-0.294792	1.95938	0.556833
318.5	-0.770744	0.967531	0.515889	-13.5727	-2.28396	1.60445	1.37466	-2.22873	-1.36038	1.3726	2.76957	-7.20006	-1.57014	-0.321295	1.91872	0.547445
319	-0.800544	0.979129	0.53753	-13.6863	-2.23285	1.6555	1.36173	-2.18304	-1.33471	1.34699	2.84119	-7.22239	-1.65516	-0.336342	1.86708	0.528476
319.5	-0.804191	0.961164	0.57721	-13.8046	-2.12409	1.7139	1.35627	-2.12876	-1.32749	1.32352	2.89187	-7.24125	-1.74776	-0.338477	1.80652	0.505014
320	-0.776547	0.920085	0.638533	-13.9276	-1.947	1.77504	1.35313	-2.06607	-1.33533	1.29981	2.92183	-7.26058	-1.84827	-0.326995	1.74083	0.482204
320.5	-0.716166	0.86382	0.718699	-14.0547	-1.69551	1.83506	1.34578	-1.99748	-1.35336	1.27309	2.93323	-7.2855	-1.95941	-0.302787	1.67566	0.463587
321	-0.625084	0.801347	0.806605	-14.1847	-1.36988	1.89065	1.32759	-1.92766	-1.3761	1.24144	2.93036	-7.32125	-2.08256	-0.268488	1.61784	0.451512
321.5	-0.508118	0.74186	0.883316	-14.317	-0.979141	1.93849	1.29452	-1.8628	-1.39837	1.20442	2.91898	-7.37128	-2.21516	-0.228237	1.5739	0.448635
322	-0.373431	0.693397	0.927554	-14.4511	-0.544671	1.97608	1.24764	-1.80955	-1.41653	1.1631	2.90562	-7.43653	-2.35147	-0.187146	1.5488	0.458102
322.5	-0.233917	0.661499	0.92596	-14.5885	-0.10386	2.00284	1.19248	-1.77323	-1.42929	1.11961	2.89685	-7.51617	-2.48488	-0.150457	1.54519	0.481954
323	-0.107203	0.648272	0.880111	-14.7326	0.291307	2.02027	1.13615	-1.75581	-1.43763	1.07627	2.89789	-7.60839	-2.60926	-0.12301	1.5635	0.519063
323.5	-0.0136949	0.652247	0.80379	-14.8877	0.586812	2.03144	1.08471	-1.75552	-1.4443	1.03478	2.91129	-7.71024	-2.71961	-0.108909	1.60299	0.564594
324	0.0271633	0.669557	0.714336	-15.0571	0.746715	2.03972	1.04063	-1.76813	-1.4536	0.996235	2.93741	-7.81742	-2.81308	-0.110169	1.66252	0.611635
324.5	0.00314292	0.695756	0.625454	-15.2423	0.765837	2.04747	1.00129	-1.78798	-1.47114	0.960962	2.97592	-7.9246	-2.89011	-0.125138	1.74015	0.653371
325	-0.0850406	0.726514	0.544219	-15.4423	0.666151	2.05569	0.96169	-1.80765	-1.50223	0.927688	3.02653	-8.0266	-2.95454	-0.148784	1.83256	0.684781
325.5	-0.224191	0.757586	0.471546	-15.6541	0.483345	2.06532	0.919892	-1.81832	-1.54975	0.89289	3.08875	-8.11954	-3.0116	-0.174637	1.93536	0.703831
326	-0.395012	0.785567	0.405033	-15.8735	0.254283	2.07846	0.878931	-1.81244	-1.6141	0.851709	3.16147	-8.20116	-3.06391	-0.19659	2.04374	0.711468
326.5	-0.578968	0.80848	0.342501	-16.0956	0.01033	2.09839	0.844057	-1.78679	-1.69561	0.799632	3.24286	-8.27065	-3.10917	-0.209953	2.15286	0.710364
327	-0.762204	0.82504	0.28403	-16.3144	-0.22405	2.12831	0.819953	-1.74257	-1.79615	0.733551	3.33027	-8.32826	-3.14266	-0.211955	2.25857	0.703839
327.5	-0.936163	0.83361	0.2319	-16.5244	-0.430957	2.16999	0.809415	-1.68294	-1.91788	0.652167	3.42062	-8.37515	-3.16167	-0.201555	2.35787	0.695524
328	-1.09612	0.831972	0.189957	-16.7209	-0.599513	2.22314	0.81194	-1.61077	-2.06064	0.55614	3.51123	-8.41308	-3.16761	-0.178832	2.44847	0.688684
328.5	-1.23937	0.818237	0.163223	-16.9001	-0.726179	2.2862	0.823605	-1.52779	-2.22087	0.447849	3.60002	-8.4445	-3.16577	-0.144587	2.52879	0.685236
329	-1.3637	0.792195	0.156932	-17.0584	-0.813365	2.357	0.839363	-1.43472	-2.39236	0.330989	3.68499	-8.47297	-3.16333	-0.100167	2.59942	0.685762
329.5	-1.46657	0.755685	0.175032	-17.1937	-0.866958	2.4326	0.855304	-1.33187	-2.56777	0.210638	3.76426	-8.50268	-3.16547	-0.0474853	2.66378	0.690318
330	-1.54577	0.711783	0.219236	-17.3057	-0.894398	2.50862	0.869091	-1.22012	-2.74033	0.093211	3.83636	-8.53709	-3.17287	0.0109953	2.72696	0.699205
330.5	-1.60073	0.663835	0.288854	-17.395	-0.904013	2.57979	0.879413	-1.10206	-2.90444	-0.0142097	3.90032	-8.57806	-3.18389	0.0723126	2.79365	0.713387
331	-1.63269	0.614626	0.381202	-17.4622	-0.904404	2.64171	0.885063	-0.981405	-3.05466	-0.104941	3.95594	-8.62624	-3.19845	0.132868	2.86587	0.733904
331.5	-1.64396	0.56559	0.492849	-17.5071	-0.902535	2.69174	0.883741	-0.861748	-3.18572	-0.174441	4.00392	-8.68195	-3.219	0.18866	2.94157	0.760761
332	-1.63778	0.516957	0.620551	-17.5286	-0.901747	2.72866	0.872195	-0.746533	-3.29369	-0.221937	4.04551	-8.74525	-3.24858	0.236252	3.01473	0.792745
332.5	-1.6187	0.469071	0.76027	-17.5238	-0.901473	2.7528	0.847967	-0.639668	-3.37685	-0.250033	4.08194	-8.81559	-3.28895	0.274034	3.07762	0.828359
333	-1.5913	0.423122	0.905797	-17.4882	-0.897893	2.76664	0.809948	-0.545327	-3.436	-0.262732	4.11429	-8.89219	-3.33978	0.303016	3.12363	0.866943
333.5	-1.55879	0.380387	1.04942	-17.4151	-0.884793	2.7752	0.757395	-0.467292	-3.47438	-0.264016	4.14296	-8.97476	-3.39858	0.32629	3.14817	0.908913
334	-1.52366	0.341372	1.1841	-17.297	-0.855697	2.78489	0.690118	-0.408397	-3.49561	-0.257455	4.16721	-9.06373	-3.46053	0.347566	3.14816	0.954813
334.5	-1.48899	0.305795	1.30514	-17.1281	-0.806231	2.80116	0.609956	-0.370405	-3.501	-0.245552	4.18548	-9.15963	-3.51764	0.370188	3.12249	1.00435
335	-1.4582	0.273109	1.41033	-16.9055	-0.73465	2.82649	0.520515	-0.353959	-3.48977	-0.228865	4.19643	-9.26167	-3.55866	0.396563	3.07309	1.05658
335.5	-1.43399	0.243214	1.49899	-16.6313	-0.641806	2.8601	0.424831	-0.358006	-3.46197	-0.206375	4.19955	-9.36653	-3.57186	0.427397	3.00461	1.11065
336	-1.41726	0.216347	1.57077	-16.3158	-0.532409	2.89875	0.324336	-0.37928	-3.4201	-0.17689	4.19434	-9.46828	-3.55038	0.461267	2.92351	1.16638
336.5	-1.40645	0.191809	1.62461	-15.9816	-0.415745	2.93795	0.220649	-0.412526	-3.36849	-0.139701	4.18037	-9.55969	-3.49587	0.494998	2.83722	1.22412
337	-1.39758	0.167211	1.65829	-15.6643	-0.303706	2.97365	0.117505	-0.451243	-3.31208	-0.0944767	4.15881	-9.63408	-3.4164	0.524647	2.75266	1.28376
337.5	-1.38549	0.139425	1.66869	-15.4053	-0.207261	3.0037	0.0199986	-0.488553	-3.25533	-0.0418822	4.13312	-9.6865	-3.3214	0.546758	2.67473	1.34452
338	-1.36588	0.106198	1.6528	-15.2366	-0.133887	3.02782	-0.0671986	-0.518288	-3.20209	0.0155589	4.10749	-9.71402	-3.21842	0.559066	2.60593	1.4061
338.5	-1.33711	0.0668669	1.60927	-15.168	-0.086915	3.047	-0.140266	-0.536298	-3.15638	0.073999	4.08481	-9.71566	-3.1124	0.560501	2.54713	1.46879
339	-1.30082	0.0222459	1.53948	-15.1873	-0.0663413	3.06299	-0.196271	-0.541205	-3.12293	0.130103	4.06578	-9.69229	-3.00649	0.551228	2.49856	1.53211
339.5	-1.26127	-0.0255531	1.44747	-15.272	-0.0700796	3.07719	-0.233647	-0.53396	-3.10673	0.182494	4.04912	-9.64626	-2.90388	0.532503	2.46078	1.59392
340	-1.22379	-0.0731557	1.33849	-15.3995	-0.0944806	3.08979	-0.252691	-0.51646	-3.11228	0.231464	4.03231	-9.58106	-2.80928	0.506013	2.43442	1.65139
340.5	-1.19311	-0.115861	1.21771	-15.5514	-0.134258	3.101	-0.25627	-0.490209	-3.14332	0.277474	4.01261	-9.50111	-2.72812	0.473357	2.41902	1.70199
341	-1.17238	-0.147684	1.09007	-15.7129	-0.182887	3.11272	-0.249511	-0.456345	-3.20187	0.320013	3.98787	-9.41159	-2.66399	0.435836	2.41223	1.74383
341.5	-1.16266	-0.1624	0.960994	-15.8715	-0.233352	3.12772	-0.23692	-0.416654	-3.28636	0.357356	3.95742	-9.31783	-2.61697	0.394173	2.40963	1.77563
342	-1.1621	-0.156183	0.837023	-16.0171	-0.278822	3.14757	-0.219853	-0.374116	-3.39117	0.387018	3.9226	-9.22457	-2.58371	0.348842	2.40527	1.79673
342.5	-1.16629	-0.130245	0.725668	-16.142	-0.313665	3.17166	-0.197441	-0.332525	-3.50913	0.406772	3.88649	-9.13524	-2.55877	0.30105	2.39314	1.80707
343	-1.17029	-0.0908237	0.634027	-16.2401	-0.334407	3.19778	-0.168108	-0.295397	-3.63447	0.415711	3.85294	-9.0515	-2.53619	0.252736	2.36906	1.80764
343.5	-1.17087	-0.0463897	0.566862	-16.306	-0.340067	3.22303	-0.129279	-0.264931	-3.76358	0.414487	3.82481	-8.97337	-2.51129	0.205597	2.33187	1.8003
344	-1.16741	-0.00467669	0.525709	-16.3367	-0.33199	3.24522	-0.0786067	-0.241908	-3.8942	0.404848	3.80162	-8.90037	-2.48253	0.160294	2.28399	1.78678
344.5	-1.16152	0.0286645	0.50927	-16.3322	-0.313046	3.26429	-0.0176076	-0.225922	-4.02453	0.389222	3.77891	-8.83263	-2.4526	0.116379	2.23111	1.76776
345	-1.15537	0.0502798	0.513836	-16.2959	-0.286662	3.28255	0.0479133	-0.215348	-4.15241	0.370688	3.74976	-8.77108	-2.42815	0.0733648	2.1803	1.743
345.5	-1.15008	0.0591438	0.533165	-16.2328	-0.256351	3.30356	0.112149	-0.207874	-4.27488	0.352978	3.70739	-8.71698	-2.41707	0.0321848	2.13727	1.71198
346	-1.14493	0.0566231	0.558991	-16.1488	-0.224938	3.33043	0.172702	-0.201776	-4.38882	0.339732	3.64745	-8.67124	-2.4234	-0.00432175	2.10465	1.67465
346.5	-1.1382	0.0463293	0.583081	-16.0502	-0.193184	3.36398	0.230394	-0.19685	-4.49256	0.333043	3.56916	-8.6333	-2.44485	-0.032217	2.08245	1.63208
347	-1.12813	0.0333984	0.599418	-15.9435	-0.158947	3.4017	0.288285	-0.194077	-4.58699	0.332469	3.47515	-8.60027	-2.47649	-0.0478301	2.06927	1.58639
347.5	-1.11341	0.0229443	0.604889	-15.8338	-0.117814	3.43836	0.350545	-0.194196	-4.67528	0.335621	3.37092	-8.56756	-2.51574	-0.0485083	2.0633	1.53998
348	-1.09363	0.0181754	0.59863	-15.7237	-0.0652588	3.46776	0.419279	-0.196579	-4.76199	0.340015	3.26442	-8.53074	-2.56302	-0.032956	2.06242	1.49457
348.5	-1.06937	0.0194854	0.581224	-15.6127	0.000637546	3.48459	0.491996	-0.19903	-4.85208	0.344628	3.16477	-8.48666	-2.61956	-0.00236985	2.06359	1.45082
349	-1.04087	0.0252024	0.554671	-15.4991	0.0777639	3.48607	0.56322	-0.198058	-4.94965	0.349859	3.07984	-8.4329	-2.68571	0.038885	2.06345	1.40944
349.5	-1.00675	0.0330982	0.522258	-15.3813	0.161086	3.47322	0.627959	-0.18989	-5.05626	0.356063	3.01461	-8.36648	-2.75984	0.0848243	2.06007	1.37215
350	-0.965247	0.0413228	0.487271	-15.2592	0.244735	3.45041	0.683613	-0.172359	-5.16994	0.36211	2.97092	-8.28343	-2.83757	0.129646	2.05339	1.341
350.5	-0.916771	0.0484003	0.451766	-15.1343	0.32278	3.42295	0.730045	-0.146438	-5.2859	0.365442	2.94794	-8.17963	-2.91292	0.167838	2.04392	1.31702
351	-0.864573	0.0529054	0.416385	-15.0088	0.389493	3.39507	0.768157	-0.115781	-5.39865	0.363431	2.94337	-8.05288	-2.98069	0.194409	2.03164	1.29965
351.5	-0.81326	0.0533257	0.381011	-14.8846	0.440791	3.37006	0.797754	-0.0846625	-5.5041	0.354546	2.95482	-7.90434	-3.03809	0.206454	2.01658	1.28665
352	-0.768019	0.0481549	0.3459	-14.7627	0.475771	3.35091	0.817146	-0.0563934	-5.59937	0.338857	2.98025	-7.73769	-3.08427	0.204067	1.99988	1.27449
352.5	-0.734931	0.036442	0.31193	-14.6426	0.496866	3.33994	0.82518	-0.0329008	-5.68105	0.318005	3.01769	-7.55695	-3.11964	0.189312	1.9841	1.26036
353	-0.720247	0.0184021	0.279427	-14.5224	0.508688	3.33858	0.822472	-0.0148343	-5.74483	0.294528	3.0652	-7.36579	-3.14542	0.164747	1.97238	1.24461
353.5	-0.728463	-0.00497855	0.247092	-14.3983	0.516458	3.34773	0.810789	-0.00152259	-5.78739	0.271154	3.12084	-7.16819	-3.16267	0.133113	1.96719	1.23127
354	-0.760894	-0.0331606	0.212288	-14.266	0.524727	3.36801	0.793717	0.00927836	-5.80815	0.250481	3.18203	-6.96793	-3.17128	0.0977979	1.96933	1.22554
354.5	-0.815233	-0.0669691	0.172812	-14.1208	0.53654	3.39941	0.77822	0.0205973	-5.80948	0.234759	3.24536	-6.76727	-3.16941	0.0629678	1.97755	1.23032
355	-0.885807	-0.108354	0.129128	-13.9581	0.553531	3.44074	0.772927	0.0344363	-5.79599	0.225675	3.30753	-6.56644	-3.15341	0.0332667	1.98881	1.24461
355.5	-0.964351	-0.15887	0.0846677	-13.7738	0.576953	3.48958	0.783696	0.0511698	-5.77314	0.224021	3.36583	-6.36446	-3.11956	0.0132938	1.99922	1.26455
356	-1.04128	-0.217957	0.0431362	-13.5663	0.608462	3.54231	0.811277	0.0703739	-5.74556	0.22968	3.41728	-6.16064	-3.06856	0.00654614	2.00558	1.2856
356.5	-1.10732	-0.282543	0.00510145	-13.3365	0.649838	3.59473	0.852545	0.091177	-5.71572	0.242321	3.4585	-5.95538	-3.00801	0.0145705	2.0067	1.30408
357	-1.15477	-0.348286	-0.0328012	-13.0873	0.701654	3.64347	0.902422	0.112011	-5.68404	0.261722	3.48669	-5.75011	-2.9488	0.0373208	2.00418	1.31762
357.5	-1.17852	-0.411183	-0.0753815	-12.8229	0.761725	3.68689	0.954667	0.130888	-5.64991	0.286898	3.50017	-5.54721	-2.89958	0.0736689	2.00247	1.32508
358	-1.17709	-0.468023	-0.125458	-12.5489	0.82501	3.72464	1.0028	0.146318	-5.61315	0.315219	3.49815	-5.3503	-2.86394	0.121005	2.00859	1.32655
358.5	-1.15273	-0.515816	-0.182041	-12.271	0.885103	3.7569	1.0413	0.158274	-5.57455	0.34248	3.48079	-5.16445	-2.8404	0.175132	2.03151	1.32275
359	-1.11028	-0.551855	-0.240805	-11.994	0.935764	3.78434	1.06565	0.168536	-5.53502	0.36299	3.44914	-4.99577	-2.82486	0.231395	2.07976	1.31411
359.5	-1.05572	-0.574436	-0.295977	-11.7222	0.972126	3.80841	1.07259	0.179973	-5.49486	0.36977	3.4052	-4.84967	-2.81423	0.28576	2.15763	1.30028
360	-0.994891	-0.582709	-0.342692	-11.4595	0.992177	3.83056	1.06186	0.195376	-5.45408	0.356422	3.35189	-4.72924	-2.80796	0.334505	2.2625	1.28058
360.5	-0.932101	-0.576207	-0.378653	-11.2095	0.997712	3.85092	1.03692	0.216745	-5.41306	0.319903	3.29232	-4.63458	-2.80591	0.373374	2.38628	1.25467
361	-0.869265	-0.555122	-0.404013	-10.974	0.993301	3.86763	1.00299	0.245029	-5.37285	0.261812	3.22884	-4.56312	-2.8054	0.3978	2.51987	1.22272
361.5	-0.806299	-0.521033	-0.420057	-10.7528	0.983787	3.87795	0.964762	0.280004	-5.33521	0.187952	3.16303	-4.51063	-2.80086	0.404104	2.65684	1.18564
362	-0.741745	-0.47751	-0.428058	-10.5448	0.972609	3.88007	0.924977	0.320371	-5.30151	0.107103	3.0965	-4.47259	-2.78583	0.390296	2.79332	1.14514
362.5	-0.673176	-0.429943	-0.428588	-10.3479	0.962102	3.87445	0.883506	0.364035	-5.27172	0.0288996	3.03169	-4.44507	-2.75497	0.35645	2.92521	1.1027
363	-0.598138	-0.384299	-0.421785	-10.1592	0.95416	3.86387	0.838031	0.408656	-5.24496	-0.0386692	2.97153	-4.42443	-2.70458	0.305612	3.04627	1.05779
363.5	-0.515697	-0.345632	-0.40884	-9.97433	0.950327	3.85197	0.787234	0.452363	-5.22055	-0.0906979	2.91825	-4.40653	-2.63258	0.243905	3.14952	1.00693
364	-0.4275	-0.317526	-0.393323	-9.78931	0.952154	3.84091	0.733285	0.493997	-5.19851	-0.125602	2.87248	-4.38614	-2.53883	0.178202	3.23033	0.945133
364.5	-0.337961	-0.302279	-0.380585	-9.60285	0.961084	3.83015	0.6817	0.532944	-5.17997	-0.14461	2.83426	-4.35772	-2.42581	0.113382	3.28846	0.868396
365	-0.253793	-0.300927	-0.375517	-9.41615	0.977205	3.81759	0.639888	0.569232	-5.16729	-0.150222	2.80497	-4.31721	-2.29887	0.0517165	3.32799	0.775389
365.5	-0.182766	-0.313348	-0.380757	-9.23037	0.999089	3.80186	0.615239	0.603408	-5.16337	-0.144195	2.78773	-4.26378	-2.1651	-0.00584976	3.35616	0.668329
366	-0.131836	-0.338578	-0.3964	-9.04416	1.02508	3.7839	0.613182	0.635735	-5.17121	-0.127198	2.78495	-4.19957	-2.0304	-0.058199	3.38106	0.552867
366.5	-0.105291	-0.374635	-0.420328	-8.8529	1.05365	3.76645	0.636378	0.665904	-5.19445	-0.100712	2.79505	-4.12814	-1.89781	-0.10386	3.40813	0.43602
367	-0.103609	-0.418145	-0.448568	-8.64986	1.08282	3.75234	0.685223	0.693937	-5.23675	-0.0684738	2.81146	-4.0532	-1.76901	-0.142066	3.43799	0.323023
367.5	-0.123509	-0.464711	-0.475911	-8.4284	1.11036	3.74394	0.757934	0.72108	-5.30014	-0.0353252	2.82499	-3.97815	-1.64714	-0.173386	3.46789	0.216203
368	-0.158976	-0.510203	-0.496852	-8.1839	1.13428	3.74363	0.849513	0.749775	-5.38407	-0.00501669	2.82701	-3.90513	-1.53751	-0.19949	3.49469	0.11601
368.5	-0.202716	-0.551987	-0.506969	-7.91445	1.15242	3.75367	0.951999	0.782977	-5.48575	0.0209044	2.81075	-3.83442	-1.44641	-0.222983	3.5162	0.021997
369	-0.247634	-0.588851	-0.504394	-7.62105	1.16241	3.77481	1.05656	0.823266	-5.60083	0.0430985	2.77172	-3.76506	-1.37885	-0.246688	3.53191	-0.0661512
369.5	-0.288085	-0.619942	-0.490217	-7.30786	1.16219	3.80536	1.15469	0.871956	-5.72393	0.0642287	2.70866	-3.696	-1.33582	-0.271956	3.54364	-0.147696
370	-0.320687	-0.644194	-0.467913	-6.98149	1.14945	3.8415	1.2382	0.928299	-5.84904	0.0886489	2.62388	-3.62636	-1.31226	-0.298014	3.55469	-0.221596
370.5	-0.344534	-0.660756	-0.442384	-6.64984	1.1208	3.87916	1.30019	0.989324	-5.9698	0.121202	2.52226	-3.55536	-1.29907	-0.323102	3.568	-0.287794
371	-0.360336	-0.67021	-0.418046	-6.32089	1.07271	3.91571	1.33716	1.05073	-6.08	0.16523	2.40943	-3.48256	-1.28802	-0.345521	3.58577	-0.34731
371.5	-0.36913	-0.675556	-0.397255	-6.00173	1.00353	3.95016	1.34943	1.10808	-6.17352	0.221062	2.29004	-3.40831	-1.27429	-0.364033	3.60972	-0.402069
372	-0.372025	-0.68117	-0.380967	-5.69745	0.915004	3.98189	1.33894	1.15742	-6.24453	0.285834	2.16746	-3.3338	-1.25532	-0.378625	3.6408	-0.455227
372.5	-0.370268	-0.690274	-0.369953	-5.41043	0.812422	4.00985	1.30748	1.1948	-6.28916	0.354889	2.04464	-3.2607	-1.22959	-0.390701	3.67895	-0.510602
373	-0.364573	-0.703337	-0.364861	-5.14099	0.70377	4.03274	1.25594	1.21558	-6.30741	0.424035	1.92491	-3.19124	-1.19688	-0.401515	3.7234	-0.57102
373.5	-0.354499	-0.718176	-0.366199	-4.88887	0.598422	4.04947	1.18428	1.21504	-6.30327	0.490646	1.81255	-3.12804	-1.15792	-0.411093	3.7721	-0.637558
374	-0.338678	-0.731347	-0.374964	-4.65376	0.505556	4.05945	1.09332	1.1896	-6.28326	0.552898	1.71247	-3.07322	-1.11261	-0.419393	3.82051	-0.710301
374.5	-0.315795	-0.739815	-0.392587	-4.43473	0.432496	4.06296	0.987876	1.13715	-6.2547	0.609154	1.62888	-3.02795	-1.05912	-0.427629	3.86169	-0.789211
375	-0.285807	-0.741381	-0.419455	-4.22945	0.383543	4.06123	0.876471	1.05747	-6.22435	0.658756	1.56328	-2.99257	-0.994642	-0.438002	3.88811	-0.87405
375.5	-0.250427	-0.734062	-0.453581	-4.03403	0.359424	4.05622	0.76685	0.953215	-6.19774	0.702545	1.5139	-2.96631	-0.917875	-0.452581	3.8935	-0.963712
376	-0.212163	-0.716129	-0.491152	-3.84327	0.357368	4.05028	0.662394	0.829922	-6.1789	0.742174	1.47774	-2.9474	-0.832309	-0.472349	3.87353	-1.05653
376.5	-0.173163	-0.687374	-0.528183	-3.65114	0.37229	4.04554	0.562131	0.694383	-6.16992	0.779377	1.45325	-2.93383	-0.746624	-0.496327	3.82565	-1.15146
377	-0.135193	-0.650346	-0.561757	-3.45171	0.398626	4.04341	0.462305	0.553212	-6.17051	0.815845	1.44111	-2.92381	-0.670473	-0.521283	3.7478	-1.24771
377.5	-0.099475	-0.609922	-0.590681	-3.23958	0.431506	4.0447	0.358733	0.412336	-6.1783	0.85357	1.44275	-2.91527	-0.610127	-0.542896	3.63746	-1.34286
378	-0.0655133	-0.571378	-0.615533	-3.01023	0.467094	4.04986	0.250038	0.27678	-6.19066	0.894933	1.45899	-2.90533	-0.567545	-0.557377	3.4926	-1.43189
378.5	-0.0310281	-0.538953	-0.637683	-2.76122	0.502554	4.05873	0.138676	0.150513	-6.20677	0.941532	1.48945	-2.89122	-0.541383	-0.562085	3.31441	-1.50821
379	0.00620386	-0.515767	-0.657839	-2.49323	0.535427	4.07076	0.0286492	0.0365926	-6.22758	0.992636	1.53173	-2.8715	-0.528331	-0.555718	3.1083	-1.56611
379.5	0.0468136	-0.503956	-0.674999	-2.20982	0.56294	4.08637	-0.0766385	-0.0617861	-6.25389	1.04506	1.5807	-2.8456	-0.525328	-0.538829	2.88207	-1.60319
380	0.0898929	-0.504251	-0.686966	-1.91706	0.582469	4.1078	-0.174966	-0.140183	-6.28438	1.09448	1.62931	-2.81272	-0.531673	-0.513738	2.64403	-1.62115
380.5	0.133486	-0.51537	-0.692616	-1.62316	0.592715	4.13809	-0.265743	-0.193715	-6.31417	1.13683	1.67082	-2.77206	-0.548118	-0.483725	2.40207	-1.62467
381	0.174772	-0.534105	-0.693165	-1.33692	0.593939	4.1789	-0.349809	-0.219095	-6.33489	1.16911	1.70083	-2.72414	-0.573811	-0.452535	2.16257	-1.61926
381.5	0.210801	-0.556642	-0.690833	-1.06536	0.586833	4.22919	-0.427728	-0.215765	-6.33677	1.18937	1.71821	-2.67104	-0.605035	-0.424295	1.92981	-1.60889
382	0.239828	-0.580436	-0.687353	-0.813301	0.57159	4.28573	-0.498861	-0.185887	-6.31225	1.19643	1.72477	-2.61569	-0.636409	-0.403129	1.7074	-1.59538
382.5	0.261885	-0.605096	-0.683866	-0.58456	0.548416	4.34476	-0.562514	-0.13402	-6.2593	1.18984	1.72443	-2.56138	-0.662296	-0.392191	1.49996	-1.57999
383	0.27832	-0.631275	-0.681214	-0.382518	0.518551	4.40279	-0.618431	-0.066377	-6.18181	1.1706	1.72208	-2.51126	-0.677476	-0.392742	1.31326	-1.56463
383.5	0.290905	-0.658409	-0.68065	-0.20866	0.484034	4.4562	-0.665601	0.0105254	-6.08703	1.1421	1.7218	-2.46755	-0.677841	-0.40416	1.15315	-1.55223
384	0.301026	-0.683747	-0.6852	-0.0613177	0.446706	4.50094	-0.702186	0.0910596	-5.98292	1.11015	1.72494	-2.43105	-0.661554	-0.424745	1.02539	-1.5469
384.5	0.309561	-0.703316	-0.700415	0.0633827	0.408181	4.5334	-0.727254	0.171201	-5.87761	1.08195	1.72973	-2.40059	-0.630262	-0.452536	0.935692	-1.55272
385	0.317324	-0.713062	-0.733423	0.169939	0.37063	4.55214	-0.741179	0.249065	-5.77907	1.06429	1.73258	-2.37303	-0.589666	-0.485563	0.889089	-1.57109
385.5	0.325332	-0.709904	-0.790707	0.263482	0.336799	4.55875	-0.743804	0.324465	-5.69372	1.0614	1.73	-2.34437	-0.547868	-0.521449	0.88896	-1.59941
386	0.334639	-0.693371	-0.875903	0.349936	0.308854	4.55689	-0.733465	0.396782	-5.6259	1.07353	1.71949	-2.31107	-0.510873	-0.55713	0.936558	-1.63228
386.5	0.345652	-0.666398	-0.988354	0.434679	0.287395	4.55062	-0.708628	0.463214	-5.57828	1.09766	1.69906	-2.2705	-0.479561	-0.58967	1.03006	-1.66362
387	0.357542	-0.633718	-1.12267	0.521595	0.271919	4.54371	-0.669523	0.519712	-5.55182	1.12929	1.66648	-2.22114	-0.451709	-0.617274	1.16344	-1.68848
387.5	0.368705	-0.59905	-1.26955	0.613638	0.261871	4.53955	-0.617737	0.563393	-5.54502	1.16346	1.61947	-2.1639	-0.425577	-0.638683	1.32682	-1.70408
388	0.377659	-0.563985	-1.41752	0.713199	0.256709	4.54063	-0.555757	0.593957	-5.55402	1.19478	1.55655	-2.10243	-0.40133	-0.651537	1.50827	-1.70962
388.5	0.383336	-0.529027	-1.55495	0.821628	0.255331	4.54807	-0.487069	0.613571	-5.57337	1.2176	1.47774	-2.04098	-0.38137	-0.652272	1.69539	-1.70541
389	0.385594	-0.494429	-1.67253	0.939244	0.256064	4.56147	-0.415248	0.625742	-5.59642	1.22688	1.38544	-1.9817	-0.370072	-0.637775	1.87622	-1.6922
389.5	0.386112	-0.460355	-1.76578	1.06583	0.257309	4.57844	-0.343104	0.633589	-5.61641	1.21953	1.2845	-1.92411	-0.371563	-0.606786	2.03945	-1.67124
390	0.388153	-0.427649	-1.8353	1.20054	0.257958	4.59497	-0.272895	0.63834	-5.62828	1.19596	1.18103	-1.86606	-0.387151	-0.560777	2.17449	-1.64501
390.5	0.39511	-0.398408	-1.8853	1.34189	0.257127	4.60726	-0.206158	0.63936	-5.62947	1.1602	1.08058	-1.80424	-0.415363	-0.504486	2.2727	-1.61771
391	0.409038	-0.375015	-1.9219	1.48847	0.253982	4.61314	-0.143433	0.635576	-5.61938	1.11775	0.986804	-1.73452	-0.453947	-0.444887	2.32893	-1.59453
391.5	0.429955	-0.358735	-1.95134	1.63912	0.248328	4.61178	-0.08527	0.626614	-5.59893	1.07344	0.901697	-1.65283	-0.501036	-0.388589	2.34205	-1.58067
392	0.456514	-0.348929	-1.97857	1.7921	0.241356	4.60284	-0.032735	0.613014	-5.57025	1.03059	0.827036	-1.5566	-0.555028	-0.339521	2.31514	-1.58032
392.5	0.487734	-0.343047	-2.00718	1.94519	0.235573	4.58697	0.013952	0.596021	-5.53576	0.991621	0.765364	-1.44569	-0.61458	-0.298532	2.25581	-1.59552
393	0.524111	-0.337679	-2.03956	2.09679	0.23432	4.56661	0.0560297	0.57676	-5.49726	0.959252	0.719355	-1.32253	-0.678622	-0.264566	2.17541	-1.62516
393.5	0.567083	-0.330019	-2.07728	2.24644	0.241752	4.54547	0.0947683	0.555088	-5.45591	0.937098	0.690135	-1.192	-0.745454	-0.23582	2.0871	-1.66525
394	0.617926	-0.318725	-2.12122	2.39424	0.26237	4.52687	0.130355	0.529507	-5.41283	0.928727	0.675964	-1.06058	-0.811841	-0.210637	2.0039	-1.71005
394.5	0.677156	-0.303567	-2.17138	2.54099	0.299497	4.51267	0.162434	0.498367	-5.36936	0.935553	0.672258	-0.934665	-0.872581	-0.18863	1.93731	-1.7532
395	0.744169	-0.284336	-2.22724	2.68858	0.353866	4.50375	0.190854	0.460972	-5.32668	0.955979	0.672701	-0.81889	-0.920145	-0.171027	1.89558	-1.78827
395.5	0.817137	-0.260742	-2.28871	2.83873	0.423447	4.50146	0.21569	0.417675	-5.28478	0.987019	0.670655	-0.715284	-0.945879	-0.159636	1.88182	-1.80977
396	0.893323	-0.23314	-2.35622	2.99105	0.504403	4.50795	0.237533	0.369903	-5.24207	1.02579	0.660325	-0.623782	-0.944383	-0.155457	1.89386	-1.81484
396.5	0.969083	-0.202563	-2.43048	3.14274	0.592014	4.52441	0.258435	0.320625	-5.19612	1.06915	0.63805	-0.543761	-0.917799	-0.157628	1.92647	-1.80394
397	1.03949	-0.170362	-2.5124	3.28989	0.680823	4.54911	0.282056	0.273633	-5.14501	1.11357	0.603646	-0.475395	-0.87445	-0.163019	1.9741	-1.77985
397.5	1.09872	-0.137763	-2.60275	3.42837	0.764506	4.57793	0.312444	0.231517	-5.08832	1.15603	0.560125	-0.419407	-0.823191	-0.167181	2.03169	-1.74641
398	1.14176	-0.105071	-2.70171	3.55411	0.836209	4.60669	0.353092	0.194815	-5.02653	1.19457	0.511727	-0.376106	-0.769907	-0.166172	2.0949	-1.70741
398.5	1.16628	-0.0717233	-2.80836	3.66391	0.889389	4.63261	0.406486	0.162482	-4.95982	1.22821	0.462471	-0.345186	-0.717838	-0.157735	2.16018	-1.66584
399	1.1733	-0.0378113	-2.91998	3.75622	0.918946	4.65383	0.473267	0.132163	-4.88792	1.25701	0.415822	-0.325464	-0.669025	-0.1415	2.22414	-1.6243
399.5	1.16652	-0.00528032	-3.03095	3.8313	0.922483	4.66891	0.55172	0.100916	-4.81092	1.2822	0.37409	-0.313861	-0.625824	-0.118802	2.28247	-1.58613
400	1.15091	0.0225394	-3.13206	3.89074	0.901174	4.6774	0.638111	0.0668433	-4.72916	1.30534	0.337769	-0.30509	-0.591861	-0.0920042	2.32982	-1.55517
400.5	1.13163	0.0419077	-3.21214	3.93642	0.859535	4.68004	0.72692	0.0297727	-4.64214	1.32693	0.306456	-0.293425	-0.570603	-0.0633713	2.36045	-1.53406
401	1.11322	0.0490141	-3.26188	3.96999	0.804097	4.67755	0.811149	-0.0102747	-4.54839	1.3455	0.280419	-0.275033	-0.562882	-0.034062	2.36923	-1.52212
401.5	1.0983	0.0403504	-3.2769	3.99354	0.741712	4.66952	0.883942	-0.054784	-4.44686	1.35795	0.260584	-0.248638	-0.566616	-0.00392287	2.35363	-1.51511
402	1.08691	0.0135911	-3.25766	4.01012	0.678001	4.65475	0.940462	-0.105937	-4.33775	1.36066	0.247557	-0.214517	-0.578109	0.027873	2.31542	-1.50724
402.5	1.07722	-0.0318166	-3.20712	4.02328	0.616257	4.63265	0.978622	-0.164453	-4.22176	1.35121	0.241459	-0.173254	-0.592304	0.0621968	2.26012	-1.49388
403	1.06669	-0.0948353	-3.12858	4.03639	0.557406	4.60376	0.999223	-0.228962	-4.09903	1.32971	0.242451	-0.125067	-0.602426	0.0998571	2.19511	-1.47236
403.5	1.05294	-0.173194	-3.02571	4.05189	0.500568	4.56889	1.00546	-0.296708	-3.96923	1.29801	0.251022	-0.0696274	-0.600985	0.141458	2.12865	-1.44175
404	1.03447	-0.263331	-2.90458	4.07043	0.443678	4.52845	1.00087	-0.363915	-3.83253	1.25838	0.267756	-0.00637955	-0.582096	0.186663	2.06968	-1.40267
404.5	1.01074	-0.36051	-2.77516	4.09075	0.38462	4.4827	0.986895	-0.426018	-3.69028	1.21395	0.293146	0.06467	-0.543971	0.233348	2.02652	-1.35708
405	0.981814	-0.459836	-2.65027	4.11063	0.322333	4.43226	0.963062	-0.478598	-3.54459	1.16909	0.327725	0.142442	-0.490645	0.277953	2.00414	-1.30758
405.5	0.948061	-0.55703	-2.54319	4.12798	0.257239	4.37868	0.9296	-0.51866	-3.39737	1.12823	0.37195	0.224988	-0.430798	0.317202	2.00276	-1.25698
406	0.910175	-0.648093	-2.46539	4.1413	0.191359	4.32489	0.889368	-0.545395	-3.25029	1.09446	0.425792	0.309889	-0.372874	0.349264	2.018	-1.20854
406.5	0.86924	-0.72937	-2.42461	4.14964	0.128092	4.27492	0.847112	-0.560196	-3.10528	1.06928	0.488163	0.394073	-0.321055	0.373171	2.04155	-1.16608
407	0.826872	-0.798246	-2.42327	4.15285	0.0717939	4.23261	0.807523	-0.565744	-2.96449	1.05264	0.556084	0.473183	-0.276349	0.388227	2.06296	-1.13358
407.5	0.78522	-0.853027	-2.45813	4.1524	0.0272718	4.20081	0.773796	-0.564464	-2.83008	1.04288	0.624577	0.541529	-0.240021	0.394631	2.07307	-1.11409
408	0.747015	-0.892583	-2.52307	4.15171	-0.00165201	4.18211	0.746502	-0.557377	-2.70414	1.03672	0.687653	0.59318	-0.21496	0.39396	2.06648	-1.10843
408.5	0.715644	-0.916522	-2.61279	4.15498	-0.0141517	4.17878	0.722896	-0.543789	-2.58744	1.03007	0.739223	0.62367	-0.204815	0.388404	2.04106	-1.11442
409	0.694862	-0.925217	-2.72364	4.16543	-0.0132524	4.19128	0.697415	-0.521743	-2.47863	1.01923	0.773632	0.631368	-0.211908	0.379794	1.99676	-1.12703
409.5	0.688084	-0.91989	-2.85217	4.18429	-0.004771	4.21668	0.663324	-0.489304	-2.37564	1.00204	0.786129	0.617796	-0.2343	0.369145	1.93467	-1.13964
410	0.697563	-0.902991	-2.99399	4.21079	0.00451593	4.24884	0.6153	-0.446021	-2.27786	0.978877	0.773405	0.586897	-0.264621	0.356333	1.85521	-1.14613
410.5	0.724036	-0.878008	-3.14304	4.24294	0.00825098	4.27965	0.552315	-0.393197	-2.1868	0.952652	0.734596	0.543816	-0.293366	0.340064	1.75726	-1.14287
411	0.767022	-0.848792	-3.29172	4.27849	0.00148157	4.30045	0.478603	-0.332494	-2.10462	0.927223	0.672133	0.493807	-0.314004	0.318337	1.63936	-1.12895
411.5	0.824883	-0.818881	-3.43229	4.3151	-0.0186127	4.3037	0.400997	-0.26465	-2.03191	0.905427	0.591248	0.441499	-0.325085	0.288897	1.5019	-1.10568
412	0.894139	-0.790768	-3.55848	4.34973	-0.0528139	4.28504	0.325082	-0.189985	-1.96647	0.887974	0.498622	0.390731	-0.328737	0.249884	1.34791	-1.07594
412.5	0.969508	-0.765548	-3.66602	4.37872	-0.100625	4.24471	0.253799	-0.109551	-1.90322	0.874141	0.401324	0.344705	-0.328493	0.200664	1.18168	-1.04267
413	1.04546	-0.74312	-3.7527	4.39928	-0.160362	4.18689	0.187988	-0.025635	-1.83593	0.863413	0.306229	0.305739	-0.328064	0.14242	1.00677	-1.00723
413.5	1.11762	-0.722487	-3.81785	4.41178	-0.228534	4.11741	0.12743	0.0583031	-1.76018	0.855835	0.219355	0.27491	-0.330175	0.078208	0.825225	-0.969003
414	1.18304	-0.702124	-3.86188	4.42052	-0.300129	4.04155	0.0727778	0.13826	-1.67455	0.850886	0.145417	0.25213	-0.335329	0.0118547	0.638515	-0.926456
414.5	1.23975	-0.680637	-3.88638	4.43196	-0.370268	3.96341	0.0269014	0.210293	-1.57911	0.846756	0.0882714	0.236521	-0.341372	-0.0538563	0.449108	-0.878642
415	1.28605	-0.657495	-3.89413	4.45169	-0.435971	3.88676	-0.00684261	0.270767	-1.4743	0.84092	0.0512439	0.226619	-0.343584	-0.117594	0.261566	-0.825595
415.5	1.32051	-0.633206	-3.88806	4.48232	-0.496685	3.81567	-0.0279912	0.316702	-1.36078	0.831225	0.0359659	0.220223	-0.336189	-0.178116	0.0814619	-0.767715
416	1.34315	-0.608819	-3.87136	4.52327	-0.553159	3.75406	-0.0400261	0.346278	-1.23945	0.816426	0.0405969	0.214572	-0.316241	-0.233325	-0.0865669	-0.705815
416.5	1.35618	-0.585599	-3.84867	4.57226	-0.605847	3.70462	-0.0476227	0.359473	-1.11168	0.796152	0.059494	0.206901	-0.286512	-0.280711	-0.238706	-0.641739
417	1.36321	-0.564971	-3.82581	4.62722	-0.654407	3.66834	-0.0533125	0.358246	-0.980866	0.77094	0.0846709	0.194827	-0.253861	-0.318354	-0.371116	-0.577898
417.5	1.36769	-0.548142	-3.80821	4.6876	-0.698244	3.64522	-0.057174	0.345684	-0.853192	0.742374	0.107795	0.177011	-0.225086	-0.345933	-0.480952	-0.515844
418	1.37245	-0.535233	-3.79831	4.75416	-0.737196	3.63457	-0.0587018	0.324817	-0.735723	0.713168	0.122161	0.153601	-0.204248	-0.364889	-0.566769	-0.455674
418.5	1.38052	-0.524703	-3.79375	4.82732	-0.77201	3.63452	-0.0587387	0.297983	-0.63373	0.686767	0.124494	0.125531	-0.192004	-0.377221	-0.627107	-0.396981
419	1.39551	-0.514345	-3.78876	4.90555	-0.804535	3.64229	-0.060492	0.267138	-0.549165	0.665859	0.115307	0.0940573	-0.185812	-0.384517	-0.660727	-0.340408
419.5	1.42076	-0.503167	-3.77838	4.98509	-0.837248	3.65504	-0.0686349	0.234603	-0.480278	0.650926	0.0973086	0.0611842	-0.182123	-0.388294	-0.66837	-0.287962
420	1.45819	-0.491944	-3.76127	5.06116	-0.872146	3.66988	-0.0871583	0.203078	-0.423307	0.640295	0.0736996	0.0296529	-0.179994	-0.390163	-0.652979	-0.241508
420.5	1.50761	-0.482202	-3.73874	5.12972	-0.909893	3.68331	-0.117766	0.174696	-0.375355	0.631039	0.0478751	0.00207334	-0.181685	-0.391713	-0.619106	-0.201328
421	1.56641	-0.475136	-3.71225	5.18845	-0.949973	3.69149	-0.15904	0.149994	-0.335436	0.61972	0.0239407	-0.0199884	-0.189924	-0.395423	-0.572487	-0.16614
421.5	1.62993	-0.471101	-3.68273	5.2363	-0.991793	3.69129	-0.206206	0.127844	-0.303413	0.603301	0.00657726	-0.0362641	-0.205876	-0.405234	-0.518797	-0.133573
422	1.69273	-0.469326	-3.65148	5.27263	-1.03556	3.68107	-0.252752	0.106533	-0.279259	0.580192	-0.000347921	-0.0472065	-0.228857	-0.425052	-0.46237	-0.100373
422.5	1.7502	-0.468047	-3.62041	5.29707	-1.08171	3.66051	-0.293754	0.0845188	-0.263361	0.550936	0.00491798	-0.0532697	-0.256191	-0.45664	-0.40644	-0.0631775
423	1.79998	-0.465371	-3.59102	5.30985	-1.12969	3.63003	-0.327565	0.0601173	-0.256352	0.518324	0.0219242	-0.0548043	-0.283055	-0.499061	-0.354498	-0.0200593
423.5	1.84236	-0.460385	-3.56395	5.31253	-1.17775	3.59043	-0.354211	0.0313642	-0.257944	0.48663	0.0483682	-0.0526334	-0.303494	-0.54953	-0.310622	0.0286015
424	1.87962	-0.453439	-3.53974	5.3074	-1.22428	3.54285	-0.373682	-0.00333011	-0.266394	0.460404	0.0805554	-0.0486607	-0.31281	-0.604428	-0.277548	0.0805318
424.5	1.91465	-0.445034	-3.52003	5.29602	-1.26921	3.48853	-0.386405	-0.0444366	-0.279331	0.443395	0.114292	-0.0457044	-0.310183	-0.660332	-0.254685	0.132524
425	1.94972	-0.43473	-3.50781	5.27888	-1.31434	3.42833	-0.393865	-0.0908982	-0.294918	0.43778	0.145415	-0.0470808	-0.300011	-0.714778	-0.238365	0.181625
425.5	1.9857	-0.421802	-3.50693	5.25687	-1.36213	3.36284	-0.397844	-0.14026	-0.312514	0.444302	0.170183	-0.0564194	-0.28991	-0.765669	-0.223174	0.226314
426	2.02269	-0.406622	-3.52108	5.23179	-1.41416	3.29334	-0.399511	-0.189341	-0.332202	0.46318	0.186873	-0.0766015	-0.285135	-0.810149	-0.203194	0.266726
426.5	2.06175	-0.390541	-3.55255	5.20538	-1.46992	3.22303	-0.399647	-0.234803	-0.353826	0.49511	0.197225	-0.108091	-0.284555	-0.844946	-0.174031	0.303456
427	2.10557	-0.374245	-3.60111	5.17867	-1.52629	3.15716	-0.399724	-0.273421	-0.376683	0.541952	0.205689	-0.14867	-0.282873	-0.86759	-0.134558	0.335799
427.5	2.15721	-0.357072	-3.6644	5.15205	-1.57851	3.10162	-0.402902	-0.302429	-0.399591	0.606032	0.217168	-0.194882	-0.275541	-0.876607	-0.0861332	0.360886
428	2.21854	-0.33871	-3.73851	5.12482	-1.62185	3.06086	-0.413954	-0.319609	-0.42152	0.687437	0.234851	-0.243526	-0.261059	-0.871518	-0.0307455	0.374431
428.5	2.28933	-0.320649	-3.81776	5.09475	-1.65236	3.03698	-0.437371	-0.322893	-0.442844	0.781416	0.259193	-0.291865	-0.240815	-0.85387	0.0294551	0.372704
429	2.36776	-0.304785	-3.89524	5.05885	-1.66672	3.03014	-0.474837	-0.310144	-0.465078	0.878946	0.288516	-0.336912	-0.218537	-0.827262	0.0917859	0.354711
429.5	2.45205	-0.291027	-3.96576	5.01433	-1.66199	3.03941	-0.524136	-0.27992	-0.488684	0.970309	0.320358	-0.375175	-0.198991	-0.795404	0.152591	0.323034
430	2.54083	-0.276744	-4.02782	4.9582	-1.63557	3.06276	-0.580034	-0.232834	-0.512026	1.04837	0.352573	-0.403091	-0.185748	-0.761039	0.206843	0.282468
430.5	2.6324	-0.258127	-4.08178	4.88703	-1.58662	3.09608	-0.635881	-0.171663	-0.532489	1.10958	0.384117	-0.417408	-0.180197	-0.726912	0.248736	0.237693
431	2.72402	-0.23205	-4.12665	4.79794	-1.51774	3.13322	-0.685006	-0.0996653	-0.547447	1.15345	0.414933	-0.415655	-0.182332	-0.696859	0.274058	0.19185
431.5	2.81182	-0.197061	-4.1597	4.68999	-1.43444	3.16761	-0.722727	-0.0193677	-0.554427	1.18119	0.444613	-0.397117	-0.19137	-0.675431	0.282956	0.146147
432	2.89103	-0.153253	-4.17834	4.56456	-1.343	3.19394	-0.747916	0.0668137	-0.551591	1.19407	0.471155	-0.363743	-0.205811	-0.66612	0.280189	0.0999648
432.5	2.95646	-0.101602	-4.18161	4.42491	-1.24938	3.2086	-0.762622	0.155739	-0.538231	1.19252	0.491094	-0.320093	-0.22379	-0.669744	0.272584	0.0516538
433	3.00319	-0.043278	-4.17034	4.27534	-1.15968	3.20955	-0.771558	0.243852	-0.514528	1.1771	0.500697	-0.272213	-0.243509	-0.684618	0.266517	-0.000263506
433.5	3.02771	0.020447	-4.14679	4.12033	-1.07957	3.19632	-0.781906	0.327954	-0.480845	1.14947	0.497061	-0.225857	-0.263144	-0.707962	0.266298	-0.0564026
434	3.02932	0.0873769	-4.1141	3.96432	-1.01215	3.1701	-0.801016	0.40538	-0.436523	1.11211	0.478488	-0.184942	-0.280436	-0.737035	0.273086	-0.1167
434.5	3.01083	0.153918	-4.07491	3.81229	-0.95676	3.13401	-0.832566	0.47345	-0.378805	1.06762	0.44436	-0.151516	-0.292453	-0.769424	0.285508	-0.181133
435	2.97812	0.216092	-4.03028	3.67006	-0.910266	3.09277	-0.875175	0.529001	-0.303072	1.01917	0.394963	-0.126673	-0.295253	-0.802601	0.301336	-0.250282
435.5	2.93893	0.270874	-3.9804	3.54308	-0.868599	3.05141	-0.924812	0.568526	-0.204277	0.970941	0.331524	-0.110404	-0.284512	-0.833547	0.317921	-0.325512
436	2.90113	0.316288	-3.92594	3.43519	-0.826912	3.01431	-0.977628	0.58902	-0.0790306	0.927657	0.256453	-0.100823	-0.258848	-0.859112	0.33252	-0.40872
436.5	2.87155	0.350826	-3.86782	3.34861	-0.779966	2.98492	-1.03035	0.589183	0.0723372	0.893508	0.173633	-0.0949019	-0.222701	-0.876245	0.344298	-0.501166
437	2.85598	0.37357	-3.80689	3.28459	-0.723619	2.96485	-1.07947	0.569779	0.245149	0.870876	0.0880038	-0.0901672	-0.18412	-0.881734	0.355974	-0.601731
437.5	2.85901	0.384693	-3.74463	3.24307	-0.655714	2.95367	-1.12122	0.532919	0.431665	0.859483	0.00407951	-0.0853337	-0.149812	-0.87316	0.373204	-0.706043
438	2.88345	0.38552	-3.68235	3.22174	-0.575508	2.94991	-1.15253	0.481333	0.623314	0.856895	-0.0751882	-0.0802373	-0.122665	-0.850639	0.402935	-0.807362
438.5	2.92993	0.378217	-3.61953	3.21607	-0.48283	2.95238	-1.17179	0.417789	0.81251	0.860358	-0.148184	-0.0760688	-0.102335	-0.816391	0.451599	-0.898713
439	2.99659	0.365009	-3.5539	3.22062	-0.378164	2.96031	-1.17866	0.344338	0.993198	0.868694	-0.213908	-0.0749385	-0.0871584	-0.772781	0.522883	-0.974889
439.5	3.079	0.34696	-3.4825	3.2305	-0.263559	2.97274	-1.17256	0.262285	1.1605	0.882567	-0.271536	-0.0784184	-0.0765444	-0.721878	0.616334	-1.03327
440	3.17105	0.323772	-3.4024	3.24175	-0.1433	2.98819	-1.15208	0.173264	1.31051	0.9029	-0.319962	-0.0860405	-0.0722245	-0.665976	0.727817	-1.07363
440.5	3.26669	0.294958	-3.31192	3.25038	-0.0234317	3.00444	-1.11599	0.079955	1.44068	0.929087	-0.357315	-0.0940172	-0.0762944	-0.607339	0.850393	-1.09743
441	3.36125	0.260436	-3.21201	3.25108	0.0893264	3.01836	-1.06427	-0.0143766	1.55062	0.958691	-0.380847	-0.0949433	-0.0881183	-0.548224	0.974444	-1.10667
441.5	3.45148	0.219748	-3.10579	3.23764	0.18805	3.02623	-0.99748	-0.106864	1.64219	0.988728	-0.387412	-0.0801128	-0.103647	-0.491832	1.08867	-1.1032
442	3.5346	0.171482	-2.99655	3.20537	0.26562	3.02473	-0.915623	-0.195783	1.71853	1.01712	-0.374562	-0.0434838	-0.116653	-0.442376	1.18288	-1.08861
442.5	3.6078	0.113495	-2.88652	3.1533	0.315567	3.01202	-0.8182	-0.280156	1.78211	1.04306	-0.341541	0.0161326	-0.120226	-0.403628	1.24994	-1.06506
443	3.66913	0.0439487	-2.77711	3.08377	0.333595	2.98777	-0.704413	-0.358678	1.83362	1.0664	-0.289671	0.0957213	-0.108484	-0.377615	1.28499	-1.03608
443.5	3.71881	-0.0365987	-2.66975	3.00057	0.318499	2.95219	-0.57329	-0.429416	1.87283	1.08697	-0.222621	0.189582	-0.0779886	-0.364486	1.28451	-1.00631
444	3.75897	-0.124085	-2.5665	2.90758	0.272355	2.906	-0.425811	-0.490398	1.89957	1.10407	-0.146494	0.290609	-0.0285592	-0.36289	1.24688	-0.979818
444.5	3.79179	-0.212282	-2.46998	2.80771	0.20056	2.85147	-0.267585	-0.540615	1.91279	1.11631	-0.0688332	0.391571	0.0359288	-0.370358	1.17316	-0.958356
445	3.81847	-0.294493	-2.38295	2.703	0.111491	2.79319	-0.10781	-0.581141	1.90966	1.12227	0.00343426	0.486062	0.107603	-0.38375	1.06727	-0.941242
445.5	3.8406	-0.36438	-2.30838	2.59587	0.0153047	2.73729	0.0444169	-0.615901	1.88721	1.12201	0.0657528	0.569106	0.177166	-0.399337	0.936051	-0.926287
446	3.86139	-0.416854	-2.24908	2.4895	-0.0780791	2.69002	0.182465	-0.651799	1.84443	1.11812	0.116353	0.637762	0.238258	-0.412546	0.789496	-0.911086
446.5	3.88436	-0.449149	-2.20645	2.38712	-0.160674	2.6563	0.302628	-0.697468	1.78213	1.11539	0.155518	0.691295	0.289474	-0.418745	0.639766	-0.894193
447	3.91098	-0.461261	-2.18014	2.29211	-0.226426	2.63811	0.404052	-0.760404	1.70166	1.11896	0.184492	0.730614	0.331601	-0.414988	0.498978	-0.87563
447.5	3.94072	-0.455339	-2.16928	2.20808	-0.270459	2.63366	0.488338	-0.843869	1.60493	1.13231	0.204874	0.757254	0.364073	-0.400899	0.376684	-0.856624
448	3.97283	-0.434379	-2.17296	2.1377	-0.28976	2.63811	0.558056	-0.945505	1.49496	1.15692	0.218673	0.772189	0.384566	-0.378186	0.277997	-0.839031
448.5	4.00751	-0.400682	-2.19007	2.08118	-0.285041	2.64586	0.615054	-1.05843	1.37627	1.19298	0.228379	0.775381	0.390292	-0.34988	0.20321	-0.82457
449	4.04587	-0.354843	-2.21977	2.03599	-0.261315	2.65266	0.660177	-1.17366	1.25431	1.23947	0.236647	0.766878	0.379527	-0.31991	0.149533	-0.813792
449.5	4.08901	-0.296301	-2.2612	1.99776	-0.225699	2.65535	0.69325	-1.28263	1.13441	1.29399	0.245315	0.748579	0.35383	-0.292517	0.113391	-0.805184
450	4.13663	-0.22482	-2.31223	1.96213	-0.184256	2.65032	0.712396	-1.37946	1.02061	1.35305	0.254084	0.725138	0.319415	-0.271418	0.091394	-0.795218
450.5	4.18649	-0.141894	-2.36908	1.92654	-0.140883	2.63394	0.714583	-1.46191	0.915206	1.41325	0.26035	0.703366	0.285403	-0.25926	0.0806196	-0.779645
451	4.23508	-0.0516396	-2.42685	1.89075	-0.0977969	2.60485	0.697611	-1.52979	0.819092	1.47223	0.260736	0.690369	0.260375	-0.257545	0.0792212	-0.755483
451.5	4.27866	0.0399589	-2.47965	1.85639	-0.0555541	2.56542	0.661185	-1.58268	0.732771	1.52856	0.252802	0.6913	0.250407	-0.266595	0.0864753	-0.722572
452	4.31405	0.12729	-2.52107	1.82581	-0.0133066	2.5208	0.606963	-1.61954	0.656879	1.58093	0.235427	0.708084	0.25896	-0.285448	0.101761	-0.68374
452.5	4.33916	0.206614	-2.54566	1.80084	0.0299785	2.47632	0.539163	-1.64006	0.59209	1.6274	0.208427	0.739782	0.286962	-0.312	0.123526	-0.643321
453	4.35359	0.275527	-2.55015	1.78216	0.0745477	2.43582	0.464636	-1.64573	0.539584	1.66531	0.172858	0.783791	0.33296	-0.343078	0.148777	-0.604538
453.5	4.35939	0.331501	-2.5335	1.76979	0.119676	2.40159	0.390823	-1.63979	0.502104	1.69224	0.131499	0.837024	0.39439	-0.374505	0.172722	-0.567478
454	4.36065	0.371514	-2.4965	1.76354	0.163498	2.37511	0.323693	-1.6264	0.484224	1.70691	0.0883444	0.896685	0.469599	-0.402115	0.188894	-0.529382
454.5	4.36149	0.393245	-2.44174	1.7633	0.202842	2.35712	0.267734	-1.60988	0.491109	1.70925	0.0474606	0.96024	0.559295	-0.423215	0.190168	-0.487173
455	4.36377	0.396662	-2.3739	1.76934	0.234088	2.34723	0.225954	-1.59424	0.525754	1.7004	0.0119659	1.02503	0.666355	-0.436758	0.169897	-0.439783
455.5	4.3664	0.384732	-2.2989	1.78194	0.25445	2.34367	0.198367	-1.58316	0.586294	1.68256	-0.0165124	1.08854	0.793039	-0.442251	0.122935	-0.387968
456	4.36642	0.362608	-2.2219	1.8005	0.261902	2.34365	0.181519	-1.57985	0.666167	1.65794	-0.0377487	1.14915	0.936284	-0.438755	0.0475795	-0.332905
456.5	4.36045	0.335803	-2.14625	1.8237	0.25435	2.34386	0.171433	-1.58662	0.756812	1.62749	-0.0523744	1.20675	1.08567	-0.42493	-0.0522495	-0.276235
457	4.34579	0.308862	-2.0748	1.85067	0.229559	2.34136	0.166737	-1.60439	0.85006	1.59107	-0.0612677	1.26281	1.22742	-0.399948	-0.166948	-0.220969
457.5	4.3214	0.285218	-2.01119	1.88214	0.185809	2.33449	0.168294	-1.63216	0.939368	1.54889	-0.0650122	1.32017	1.35055	-0.364559	-0.283426	-0.171086
458	4.28877	0.267633	-1.95895	1.9202	0.122736	2.32278	0.177707	-1.66714	1.02048	1.50289	-0.0634287	1.3826	1.4497	-0.321284	-0.387871	-0.130304
458.5	4.25168	0.25832	-1.91998	1.96667	0.0415533	2.30628	0.196977	-1.70556	1.09128	1.45648	-0.0557948	1.45422	1.52413	-0.273179	-0.468545	-0.101749
459	4.21384	0.258488	-1.89424	2.02167	-0.0554268	2.28529	0.228142	-1.74355	1.15064	1.41319	-0.0422706	1.53869	1.5751	-0.222702	-0.518833	-0.0882647
459.5	4.17622	0.268057	-1.87972	2.08367	-0.165341	2.26008	0.272813	-1.77784	1.19728	1.37545	-0.0252667	1.63862	1.60372	-0.171994	-0.539033	-0.091873
460	4.13751	0.285915	-1.87231	2.15032	-0.285463	2.23005	0.33158	-1.80644	1.22983	1.34426	-0.00886546	1.75547	1.61082	-0.123333	-0.53522	-0.112427
460.5	4.0964	0.309972	-1.86684	2.21871	-0.413277	2.19309	0.402254	-1.82923	1.24828	1.31891	0.00328725	1.88943	1.59892	-0.0790322	-0.516439	-0.146899
461	4.05283	0.336855	-1.85922	2.28528	-0.544972	2.14635	0.478562	-1.84787	1.2553	1.29673	0.0090544	2.03869	1.57377	-0.0414733	-0.492462	-0.189817
461.5	4.00812	0.361808	-1.84734	2.34625	-0.674474	2.0879	0.552368	-1.86453	1.256	1.27334	0.00708979	2.19929	1.54273	-0.0133144	-0.472336	-0.234357
462	3.96473	0.379186	-1.82947	2.39906	-0.794802	2.01806	0.617711	-1.88043	1.25688	1.24441	-0.00360274	2.36574	1.51227	0.00271866	-0.463313	-0.274119
462.5	3.92524	0.383432	-1.80263	2.44403	-0.899623	1.93939	0.672544	-1.8954	1.26477	1.20841	-0.0232538	2.53223	1.48745	0.00485299	-0.470199	-0.305042
463	3.89128	0.370123	-1.76318	2.4845	-0.983473	1.85575	0.718083	-1.90808	1.2856	1.16847	-0.0512903	2.69384	1.47251	-0.00646952	-0.495409	-0.326076
463.5	3.86351	0.336896	-1.70925	2.52545	-1.04208	1.77145	0.757753	-1.91628	1.32279	1.13116	-0.086751	2.84684	1.47064	-0.0283547	-0.539535	-0.338694
464	3.84137	0.284265	-1.64276	2.57171	-1.07371	1.69063	0.795491	-1.91776	1.37634	1.10318	-0.128819	2.98809	1.48359	-0.0566059	-0.60122	-0.346023
464.5	3.82285	0.216164	-1.56927	2.62656	-1.08036	1.61629	0.833546	-1.91125	1.44281	1.08929	-0.177289	3.11482	1.51128	-0.0871521	-0.676532	-0.351768
465	3.80509	0.139437	-1.49633	2.69092	-1.06743	1.54964	0.871897	-1.8969	1.51615	1.09243	-0.232583	3.22537	1.55126	-0.116645	-0.759537	-0.359126
465.5	3.78542	0.0620147	-1.43247	2.76322	-1.04218	1.49052	0.909744	-1.87569	1.58911	1.1141	-0.295132	3.31933	1.59978	-0.142285	-0.843487	-0.369569
466	3.76217	-0.00858155	-1.38572	2.84031	-1.01152	1.43781	0.946766	-1.84833	1.65498	1.15439	-0.364561	3.39701	1.65523	-0.161785	-0.921524	-0.381883
466.5	3.73533	-0.0656676	-1.36061	2.91881	-0.980069	1.38908	0.982747	-1.81521	1.70828	1.21199	-0.439609	3.45871	1.71978	-0.174062	-0.987466	-0.393217
467	3.70657	-0.103871	-1.356	2.99608	-0.949558	1.34034	1.01721	-1.77709	1.7447	1.28402	-0.518326	3.50459	1.79556	-0.179658	-1.03616	-0.40187
467.5	3.67838	-0.119833	-1.36637	3.07052	-0.920534	1.28708	1.05038	-1.73511	1.76085	1.36582	-0.597716	3.5349	1.88035	-0.180215	-1.06289	-0.40866
468	3.65259	-0.112436	-1.38489	3.14092	-0.894908	1.22643	1.08371	-1.68983	1.75447	1.45126	-0.673474	3.5502	1.96777	-0.178038	-1.06274	-0.415592
468.5	3.6289	-0.082514	-1.40595	3.20613	-0.876056	1.15872	1.11894	-1.64073	1.72491	1.53404	-0.740702	3.55187	2.05043	-0.175905	-1.03093	-0.424007
469	3.605	-0.0326761	-1.42696	3.2658	-0.866185	1.08647	1.15707	-1.58671	1.67362	1.60939	-0.795417	3.54253	2.12265	-0.176257	-0.964429	-0.434071
469.5	3.57859	0.0325335	-1.44898	3.32085	-0.864664	1.01177	1.19754	-1.52655	1.60405	1.67466	-0.835757	3.52562	2.18244	-0.180412	-0.864738	-0.445153
470	3.54905	0.107032	-1.47565	3.3724	-0.869448	0.934886	1.23794	-1.45917	1.52024	1.7293	-0.861745	3.50429	2.23171	-0.188415	-0.738944	-0.456382
470.5	3.51755	0.184194	-1.51093	3.42068	-0.879516	0.855083	1.27538	-1.38435	1.42556	1.77422	-0.874361	3.48111	2.27322	-0.199212	-0.597805	-0.467312
471	3.48597	0.257414	-1.55665	3.4651	-0.895497	0.772421	1.30831	-1.30357	1.32315	1.81077	-0.875683	3.45822	2.30745	-0.211073	-0.452193	-0.478343
471.5	3.45517	0.320881	-1.61116	3.50465	-0.918281	0.688448	1.33613	-1.22018	1.2175	1.84022	-0.869492	3.43773	2.3328	-0.221941	-0.310795	-0.490544
472	3.42356	0.371389	-1.66945	3.53799	-0.947711	0.605553	1.35785	-1.13896	1.11468	1.86374	-0.860424	3.42165	2.34722	-0.22976	-0.180372	-0.505109
472.5	3.38775	0.409541	-1.72488	3.56336	-0.982443	0.525868	1.37243	-1.06519	1.02092	1.88171	-0.852342	3.41189	2.34867	-0.233162	-0.0665827	-0.52275
473	3.34484	0.439029	-1.77127	3.57858	-1.02016	0.450777	1.38033	-1.00375	0.940785	1.89303	-0.847969	3.41021	2.33575	-0.231816	0.0263104	-0.543336
473.5	3.29385	0.464717	-1.80403	3.58193	-1.05785	0.381449	1.38429	-0.958041	0.875702	1.8956	-0.849556	3.41796	2.30948	-0.226149	0.0958784	-0.565945
474	3.23512	0.490196	-1.82083	3.57412	-1.09215	0.319545	1.3903	-0.92843	0.823921	1.8879	-0.858949	3.43569	2.27434	-0.217395	0.141408	-0.58895
474.5	3.16947	0.51593	-1.82229	3.55951	-1.1195	0.267056	1.40744	-0.912155	0.78223	1.87046	-0.877214	3.46301	2.23781	-0.207665	0.163926	-0.610215
475	3.09832	0.539498	-1.8115	3.54497	-1.1361	0.225677	1.44345	-0.905054	0.747179	1.84601	-0.904922	3.49961	2.20887	-0.199178	0.166326	-0.627866
475.5	3.02401	0.557782	-1.79229	3.53705	-1.13849	0.196344	1.49852	-0.903142	0.714868	1.81738	-0.942864	3.54626	2.19513	-0.193706	0.153044	-0.64124
476	2.94994	0.569431	-1.76834	3.54058	-1.12401	0.178726	1.56406	-0.902467	0.68139	1.78473	-0.992009	3.60404	2.19855	-0.192769	0.129245	-0.651362
476.5	2.88002	0.575595	-1.74395	3.55917	-1.09146	0.170787	1.62719	-0.898612	0.644611	1.74473	-1.05212	3.67213	2.21356	-0.196854	0.0999166	-0.660782
477	2.81681	0.578365	-1.72428	3.5955	-1.04271	0.168884	1.67567	-0.887803	0.604974	1.69251	-1.12064	3.74723	2.23118	-0.203822	0.069631	-0.672287
477.5	2.75996	0.578944	-1.71436	3.6507	-0.982833	0.168588	1.70015	-0.868328	0.564353	1.62463	-1.19347	3.82433	2.2451	-0.209024	0.0431969	-0.686519
478	2.70675	0.577482	-1.71784	3.72416	-0.917645	0.166106	1.69563	-0.840037	0.524601	1.54126	-1.2664	3.89793	2.2542	-0.20743	0.0260638	-0.700894
478.5	2.65413	0.573549	-1.73605	3.81308	-0.851758	0.159402	1.66227	-0.802983	0.487427	1.44708	-1.33527	3.96306	2.26119	-0.195555	0.0236477	-0.711183
479	2.60032	0.565983	-1.76744	3.9112	-0.788943	0.14808	1.60417	-0.757109	0.455151	1.3508	-1.39624	4.01653	2.26962	-0.171992	0.0401201	-0.714124
479.5	2.54459	0.552983	-1.80753	4.00931	-0.732201	0.13238	1.52725	-0.702273	0.430732	1.26319	-1.44721	4.05719	2.2806	-0.137019	0.077522	-0.709129
480	2.48595	0.533468	-1.84967	4.09837	-0.682682	0.112451	1.43734	-0.637558	0.416581	1.19424	-1.48797	4.08516	2.29164	-0.0920512	0.135514	-0.698218
480.5	2.42248	0.508563	-1.88667	4.17226	-0.639927	0.0885041	1.33886	-0.561048	0.413095	1.15042	-1.51839	4.10102	2.2994	-0.0397545	0.211198	-0.684523
481	2.35242	0.481561	-1.91301	4.22854	-0.603458	0.0616043	1.23563	-0.471245	0.417771	1.13356	-1.53729	4.10628	2.303	0.0156357	0.29875	-0.670567
481.5	2.27574	0.456109	-1.92649	4.26835	-0.573277	0.033985	1.13356	-0.368652	0.425195	1.14166	-1.54415	4.10378	2.30444	0.0691113	0.390052	-0.657071
482	2.19442	0.433572	-1.92863	4.29578	-0.548868	0.00795303	1.04152	-0.255881	0.428009	1.16992	-1.5414	4.09734	2.30703	0.116557	0.476582	-0.642833
482.5	2.11119	0.411291	-1.92327	4.31687	-0.52823	-0.0157445	0.969071	-0.136809	0.418746	1.21132	-1.53436	4.09108	2.31505	0.156011	0.551089	-0.626085
483	2.02816	0.383205	-1.91474	4.33844	-0.507972	-0.038217	0.924513	-0.0160317	0.391976	1.25753	-1.52874	4.08935	2.33373	0.187738	0.608571	-0.606294
483.5	1.94614	0.342944	-1.90637	4.3665	-0.4844	-0.0607299	0.915195	0.100825	0.345848	1.30034	-1.52875	4.09651	2.3679	0.213032	0.646906	-0.584636
484	1.8651	0.287671	-1.89971	4.40457	-0.454593	-0.0824131	0.946627	0.206992	0.282465	1.33287	-1.53631	4.11619	2.41989	0.232737	0.666691	-0.562976
484.5	1.78537	0.219594	-1.8946	4.45344	-0.416595	-0.0998226	1.01946	0.296328	0.207312	1.35028	-1.55005	4.15002	2.48785	0.246872	0.670189	-0.542511
485	1.70853	0.144334	-1.89011	4.51195	-0.36953	-0.10865	1.12904	0.365527	0.128032	1.35018	-1.56491	4.19725	2.56499	0.255558	0.660491	-0.523242
485.5	1.63673	0.0683905	-1.88582	4.57761	-0.314502	-0.105378	1.26826	0.413865	0.0522459	1.333	-1.57372	4.2554	2.64137	0.260074	0.641487	-0.504563
486	1.57163	-0.00243868	-1.88296	4.64651	-0.255017	-0.0876637	1.42973	0.441208	-0.0149023	1.30293	-1.5698	4.32158	2.70876	0.262853	0.6173	-0.486035
486.5	1.51399	-0.0637098	-1.88423	4.71344	-0.19568	-0.0543539	1.60602	0.447292	-0.0710776	1.26763	-1.54889	4.39361	2.76459	0.266616	0.59043	-0.467607
487	1.4632	-0.112665	-1.89197	4.77286	-0.140347	-0.00628388	1.78957	0.433001	-0.114858	1.23535	-1.50972	4.47027	2.81114	0.273903	0.560762	-0.449842
487.5	1.41695	-0.148128	-1.90657	4.81988	-0.091183	0.0528058	1.97253	0.401708	-0.144525	1.21192	-1.45303	4.5516	2.85168	0.287216	0.526579	-0.434258
488	1.37179	-0.170063	-1.92624	4.8506	-0.0487926	0.116818	2.14622	0.358679	-0.158435	1.19951	-1.38044	4.639	2.88736	0.308643	0.485603	-0.423012
488.5	1.32452	-0.179403	-1.94789	4.86265	-0.013033	0.179285	2.30217	0.308964	-0.155761	1.19734	-1.29423	4.7343	2.91713	0.338759	0.435525	-0.417925
489	1.27395	-0.177498	-1.96817	4.85628	0.0158928	0.235084	2.4343	0.256067	-0.136753	1.20238	-1.19756	4.83838	2.94015	0.376267	0.375293	-0.419186
489.5	1.22155	-0.164921	-1.98465	4.83384	0.036551	0.280767	2.53946	0.202397	-0.102347	1.2099	-1.09461	4.95037	2.95814	0.418927	0.306261	-0.424409
490	1.17012	-0.141454	-1.99703	4.79738	0.0462163	0.314188	2.61691	0.150251	-0.0537774	1.21439	-0.990634	5.06745	2.9755	0.464391	0.231947	-0.429392
490.5	1.1221	-0.107604	-2.00761	4.74762	0.0420022	0.334323	2.66934	0.102145	0.00743113	1.21072	-0.891926	5.18523	2.9974	0.510307	0.157573	-0.430109
491	1.07903	-0.0654636	-2.01986	4.68549	0.0226944	0.341061	2.70402	0.0607865	0.0795851	1.1951	-0.80481	5.29908	3.02787	0.554619	0.0900564	-0.4242
491.5	1.04188	-0.0178214	-2.03544	4.6135	-0.0101913	0.334772	2.73096	0.0289351	0.161125	1.16631	-0.73376	5.40545	3.06878	0.596041	0.036647	-0.411768
492	1.01131	0.0331489	-2.05223	4.53511	-0.0533407	0.316184	2.75923	0.00904924	0.250974	1.12642	-0.680358	5.50212	3.11923	0.633727	0.00200531	-0.395479
492.5	0.987663	0.0861702	-2.0654	4.45356	-0.103625	0.286764	2.79508	0.00346474	0.348957	1.07998	-0.644033	5.58764	3.17537	0.666693	-0.0137351	-0.379029
493	0.970918	0.140401	-2.07069	4.37135	-0.159259	0.248962	2.84143	0.0147545	0.455553	1.03251	-0.622902	5.66039	3.23111	0.694191	-0.0143934	-0.364481
493.5	0.961154	0.194987	-2.06674	4.29045	-0.219465	0.205564	2.89715	0.0447132	0.570752	0.989434	-0.613858	5.71837	3.28004	0.716626	-0.00575068	-0.350615
494	0.958602	0.248851	-2.05527	4.21241	-0.283423	0.158792	2.9586	0.0927135	0.693637	0.955655	-0.613099	5.75977	3.31761	0.735925	0.00596801	-0.333784
494.5	0.963352	0.300695	-2.0399	4.13839	-0.349925	0.110886	3.02308	0.15549	0.823415	0.935187	-0.6173	5.78362	3.3429	0.754869	0.0143467	-0.310528
495	0.975427	0.348833	-2.02485	4.06963	-0.417865	0.065747	3.08951	0.228141	0.96013	0.930607	-0.624276	5.79004	3.35939	0.775887	0.0125892	-0.279437
495.5	0.994767	0.391191	-2.01424	4.00739	-0.486173	0.0288273	3.15554	0.305147	1.10393	0.94254	-0.632648	5.78105	3.37292	0.799931	-0.00586324	-0.241175
496	1.02082	0.425947	-2.01126	3.95245	-0.552935	0.00507747	3.21572	0.381379	1.25407	0.969413	-0.641174	5.76075	3.38628	0.825655	-0.0457349	-0.197629
496.5	1.05275	0.452193	-2.01767	3.90521	-0.61511	-0.00261947	3.26311	0.453217	1.40902	1.00828	-0.648595	5.73426	3.39634	0.849986	-0.108187	-0.151058
497	1.09019	0.470108	-2.03423	3.86632	-0.669498	0.00599574	3.29148	0.519308	1.5669	1.05662	-0.654	5.70629	3.39784	0.870218	-0.190145	-0.103415
497.5	1.13282	0.480794	-2.06129	3.83679	-0.714062	0.0284735	3.29582	0.580472	1.72531	1.11336	-0.657348	5.68053	3.38939	0.885369	-0.2851	-0.0557819
498	1.17912	0.485894	-2.09862	3.81723	-0.748569	0.0601103	3.27278	0.638567	1.88064	1.17813	-0.659963	5.65982	3.37498	0.895878	-0.384223	-0.00795788
498.5	1.22591	0.487228	-2.14427	3.80662	-0.77436	0.0949011	3.22164	0.695311	2.02865	1.24981	-0.66485	5.64616	3.36193	0.902925	-0.477092	0.0413348
499	1.26905	0.486417	-2.19349	3.80179	-0.793887	0.126753	3.14357	0.751891	2.16583	1.32577	-0.676816	5.64067	3.35768	0.907946	-0.552642	0.0934947
[truncated: 1,002 more rows]
