# Supplementary material for: MEP Latencies Predict the Neuromodulatory Effect of cTBS Delivered to the Ipsilateral and Contralateral Sensorimotor Cortex
Source: PLoS One. 2015 Aug 11;10(8):e0133893. doi: 10.1371/journal.pone.0133893 (PMC4532482; doi:10.1371/journal.pone.0133893)
Supplement: S1 Dataset — MEP, SEP and TEP data were converted to .xls format from .mat format. (ZIP) [file pone.0133893.s001.zip › S1 Dataset_xlsx/TEP APPA IPSI T0.xlsx]

## Sheet: SEP
t [ms]	sub01	sub02	sub03	sub04	sub05	sub06	sub07	sub08	sub09	sub10	sub11	sub12	sub13	sub14	sub15	sub16
-500	0.231267	0.134223	-0.0141781	-1.92855	-0.70978	0.454864	0.186356	0.756048	0.810841	0.748606	1.27578	4.46739	-0.171699	-0.929267	-0.559867	1.0208
-499.5	0.243214	0.159759	0.0480081	-1.87831	-0.707512	0.494806	0.248426	0.640528	0.842149	0.734396	1.21652	4.3889	-0.149192	-0.917899	-0.600661	0.999882
-499	0.254062	0.169828	0.106687	-1.81963	-0.69615	0.534177	0.288614	0.523391	0.867194	0.710973	1.15895	4.29841	-0.141184	-0.899402	-0.639508	0.969567
-498.5	0.264682	0.161286	0.157904	-1.75539	-0.678401	0.575324	0.312944	0.409895	0.881692	0.678465	1.10119	4.19769	-0.14891	-0.877888	-0.669525	0.930138
-498	0.273883	0.133366	0.200533	-1.68495	-0.658812	0.620119	0.329967	0.302223	0.881398	0.637899	1.04292	4.08898	-0.173003	-0.857555	-0.684004	0.882127
-497.5	0.278455	0.08715	0.23544	-1.60591	-0.642235	0.668495	0.347936	0.200904	0.863398	0.591556	0.985184	3.97528	-0.214361	-0.842341	-0.678202	0.826516
-497	0.274776	0.0244283	0.263563	-1.51613	-0.632199	0.717909	0.371493	0.106563	0.828568	0.542704	0.928658	3.8591	-0.274025	-0.834493	-0.650871	0.765034
-496.5	0.260971	-0.0526839	0.284515	-1.41457	-0.630088	0.764289	0.399953	0.0210511	0.782049	0.494969	0.872536	3.74225	-0.351178	-0.83279	-0.604387	0.700129
-496	0.238064	-0.140867	0.296951	-1.30254	-0.635296	0.803592	0.428289	-0.052439	0.731232	0.451681	0.815336	3.6271	-0.441501	-0.832529	-0.543665	0.634584
-495.5	0.209551	-0.235028	0.299191	-1.18455	-0.64576	0.833306	0.449827	-0.110721	0.683625	0.415085	0.757232	3.51725	-0.537948	-0.82737	-0.474566	0.57098
-495	0.179613	-0.329025	0.289082	-1.06717	-0.658409	0.853758	0.459068	-0.152778	0.645507	0.385814	0.701876	3.41686	-0.63364	-0.811302	-0.402029	0.511408
-494.5	0.151427	-0.41675	0.264616	-0.957227	-0.669445	0.868445	0.453809	-0.180616	0.620819	0.363199	0.655844	3.32987	-0.724834	-0.779866	-0.328738	0.457131
-494	0.126942	-0.492893	0.225449	-0.860851	-0.674829	0.882883	0.435599	-0.197694	0.610659	0.345991	0.625567	3.25937	-0.811284	-0.731284	-0.254996	0.408178
-493.5	0.107229	-0.553678	0.174053	-0.783098	-0.671421	0.902912	0.408365	-0.206637	0.613965	0.332915	0.613168	3.2064	-0.893258	-0.667867	-0.179271	0.363719
-493	0.0923761	-0.59753	0.115959	-0.727008	-0.658325	0.933423	0.376738	-0.20813	0.628908	0.323467	0.614233	3.16873	-0.9681	-0.59635	-0.0992041	0.323344
-492.5	0.0816536	-0.625081	0.0587442	-0.692696	-0.637086	0.977394	0.34499	-0.201015	0.653664	0.318504	0.620283	3.14133	-1.03019	-0.52601	-0.0132381	0.288002
-492	0.07412	-0.638429	0.00985731	-0.678822	-0.610398	1.03501	0.316623	-0.183117	0.686039	0.319752	0.624436	3.118	-1.07455	-0.465924	0.0780481	0.259602
-491.5	0.0689225	-0.639915	-0.0260131	-0.684582	-0.580748	1.1031	0.294713	-0.152776	0.7228	0.329256	0.62497	3.09255	-1.09977	-0.4227	0.17213	0.239978
-491	0.0652497	-0.630544	-0.048616	-0.708613	-0.549838	1.17548	0.282069	-0.110699	0.759757	0.349375	0.624147	3.059	-1.10735	-0.399032	0.265925	0.230079
-490.5	0.062284	-0.608792	-0.0613995	-0.747078	-0.518521	1.24456	0.280384	-0.0608981	0.79253	0.38247	0.62489	3.01169	-1.09932	-0.393693	0.356718	0.229257
-490	0.0592064	-0.571425	-0.0692374	-0.793196	-0.487129	1.30367	0.28907	-0.0095718	0.817253	0.430174	0.628352	2.94617	-1.07766	-0.402396	0.442221	0.235318
-489.5	0.05525	-0.516353	-0.0767041	-0.83682	-0.45613	1.34893	0.304784	0.0376019	0.831174	0.492541	0.632971	2.8607	-1.04547	-0.418562	0.521162	0.24574
-489	0.0496108	-0.444932	-0.0871817	-0.86544	-0.426687	1.37974	0.322352	0.0776223	0.833503	0.567555	0.635182	2.757	-1.00854	-0.434523	0.594348	0.258942
-488.5	0.0413923	-0.361886	-0.102315	-0.868253	-0.400584	1.39734	0.337114	0.110033	0.825705	0.651524	0.631089	2.63951	-0.975269	-0.44328	0.664021	0.274952
-488	0.0298192	-0.273896	-0.121893	-0.840802	-0.37954	1.40288	0.346957	0.134952	0.810637	0.739804	0.61679	2.51436	-0.954252	-0.439759	0.731966	0.295258
-487.5	0.0143615	-0.187954	-0.144266	-0.786742	-0.364514	1.39737	0.352106	0.151204	0.791264	0.827086	0.587747	2.38871	-0.951209	-0.421258	0.799046	0.321515
-487	-0.00534451	-0.109546	-0.167388	-0.714848	-0.355298	1.38301	0.3536	0.155974	0.769579	0.907148	0.54019	2.26951	-0.967001	-0.387775	0.865846	0.354229
-486.5	-0.0293086	-0.0415036	-0.189883	-0.633082	-0.350427	1.36395	0.353124	0.145852	0.746037	0.972696	0.47423	2.16196	-0.997092	-0.342253	0.932568	0.392715
-486	-0.0565168	0.0155468	-0.211163	-0.544423	-0.347567	1.34588	0.354036	0.118489	0.719983	1.01634	0.395127	2.06849	-1.03232	-0.289736	0.998665	0.435592
-485.5	-0.0844386	0.0621729	-0.230683	-0.446752	-0.344505	1.33493	0.36102	0.0740868	0.690695	1.03282	0.311319	1.98926	-1.06138	-0.235711	1.0637	0.480829
-485	-0.109555	0.0999241	-0.247335	-0.335115	-0.340046	1.33608	0.377973	0.0159932	0.658141	1.02125	0.231105	1.92342	-1.07441	-0.184988	1.12889	0.525916
-484.5	-0.128675	0.131143	-0.260074	-0.204639	-0.333776	1.3513	0.405845	-0.0497346	0.623057	0.98571	0.160139	1.87028	-1.06527	-0.141202	1.1975	0.568781
-484	-0.139847	0.15798	-0.269469	-0.0541282	-0.325356	1.37822	0.441391	-0.115423	0.586479	0.933741	0.100428	1.82946	-1.03199	-0.106545	1.27379	0.60852
-483.5	-0.142316	0.181866	-0.277725	0.110808	-0.314841	1.40988	0.477634	-0.173214	0.549224	0.873267	0.0508467	1.8004	-0.976691	-0.0815121	1.36143	0.644622
-483	-0.136465	0.203974	-0.28676	0.277398	-0.303308	1.437	0.506381	-0.216421	0.511773	0.809794	0.00936279	1.78137	-0.904827	-0.0643826	1.46254	0.675438
-482.5	-0.124644	0.225376	-0.297347	0.428881	-0.292512	1.452	0.520912	-0.240436	0.474139	0.74553	-0.0241517	1.76863	-0.823591	-0.0510608	1.57757	0.698214
-482	-0.111637	0.246709	-0.310002	0.549772	-0.28403	1.45146	0.517293	-0.243324	0.435742	0.680175	-0.0469416	1.75684	-0.741126	-0.0361963	1.70542	0.711107
-481.5	-0.103267	0.268344	-0.325052	0.62994	-0.278469	1.43568	0.494816	-0.226311	0.396112	0.612116	-0.0550107	1.74007	-0.666817	-0.0148626	1.84401	0.714473
-481	-0.103953	0.290491	-0.341568	0.665536	-0.275065	1.40661	0.455817	-0.193547	0.355855	0.540009	-0.0460221	1.71277	-0.610966	0.0161395	1.99084	0.709697
-480.5	-0.114936	0.312365	-0.356745	0.65794	-0.272163	1.36597	0.404625	-0.15072	0.31648	0.464601	-0.0213675	1.67131	-0.582283	0.0572592	2.14312	0.697941
-480	-0.134006	0.332115	-0.366046	0.612125	-0.267951	1.31473	0.346431	-0.103174	0.2796	0.388828	0.014053	1.6154	-0.584881	0.105896	2.29689	0.68076
-479.5	-0.156545	0.348397	-0.364392	0.534913	-0.260957	1.25394	0.286741	-0.0548808	0.245999	0.315665	0.0540223	1.54707	-0.61797	0.156959	2.44679	0.660858
-479	-0.177096	0.361128	-0.348639	0.433712	-0.250205	1.18596	0.23069	-0.00900369	0.214444	0.24668	0.0936889	1.46782	-0.677794	0.203565	2.58711	0.641523
-478.5	-0.190715	0.370489	-0.319159	0.31583	-0.235033	1.11431	0.181765	0.0311579	0.181882	0.182743	0.131203	1.37791	-0.758597	0.238276	2.71317	0.625035
-478	-0.193628	0.376455	-0.278816	0.18792	-0.21543	1.04256	0.140864	0.062486	0.145674	0.124375	0.167678	1.27797	-0.851813	0.255355	2.82245	0.611112
-477.5	-0.183626	0.379143	-0.231803	0.0552991	-0.192794	0.974277	0.106484	0.0836996	0.105311	0.0705718	0.205898	1.17042	-0.945878	0.252611	2.91456	0.597215
-477	-0.160478	0.378835	-0.184124	-0.0786465	-0.169432	0.913577	0.0759616	0.0968348	0.0616571	0.0185829	0.248328	1.05969	-1.028	0.231517	2.98897	0.580565
-476.5	-0.125992	0.376658	-0.143072	-0.212058	-0.147352	0.865001	0.0469345	0.106904	0.0151977	-0.034105	0.2954	0.952036	-1.08681	0.196705	3.04278	0.559539
-476	-0.0838383	0.375882	-0.114398	-0.342746	-0.127846	0.832493	0.0183395	0.119884	-0.0340761	-0.087772	0.345005	0.854776	-1.11469	0.155469	3.07114	0.533863
-475.5	-0.0390134	0.381768	-0.100368	-0.466795	-0.111306	0.818101	-0.00866841	0.140211	-0.0855514	-0.140682	0.393013	0.773832	-1.10919	0.116291	3.06927	0.504575
-475	0.00322753	0.39989	-0.10084	-0.579213	-0.0968793	0.821315	-0.0303072	0.16854	-0.137472	-0.190694	0.434705	0.711433	-1.07295	0.0868874	3.03362	0.473695
-474.5	0.0385252	0.434345	-0.115053	-0.675415	-0.0832078	0.839552	-0.0412051	0.201285	-0.187157	-0.236085	0.467311	0.666681	-1.01266	0.0730223	2.96282	0.443061
-474	0.0637916	0.486263	-0.141588	-0.752063	-0.0699233	0.86944	-0.035683	0.232578	-0.231709	-0.27543	0.492087	0.638306	-0.938511	0.0775548	2.85889	0.413501
-473.5	0.0763985	0.552981	-0.177569	-0.806959	-0.0581117	0.907687	-0.00845824	0.256564	-0.268698	-0.307466	0.513511	0.626152	-0.863226	0.0989599	2.72745	0.385523
-473	0.0734101	0.628535	-0.218992	-0.838327	-0.0494771	0.950547	0.0437094	0.268715	-0.295836	-0.331117	0.536049	0.630118	-0.798843	0.130571	2.576	0.3605
-472.5	0.0525086	0.705316	-0.261944	-0.845312	-0.0454599	0.992701	0.120231	0.266923	-0.310568	-0.345831	0.561475	0.648322	-0.753001	0.16212	2.41165	0.341012
-472	0.0139158	0.776172	-0.303731	-0.830718	-0.0469921	1.02773	0.217486	0.252121	-0.310955	-0.352014	0.588538	0.676723	-0.728048	0.182535	2.24018	0.330185
-471.5	-0.0387161	0.835952	-0.343134	-0.802933	-0.0545488	1.05044	0.33122	0.227016	-0.297007	-0.351032	0.614597	0.710597	-0.723266	0.182338	2.0661	0.330665
-471	-0.0988821	0.881931	-0.379825	-0.774495	-0.0680945	1.05864	0.457665	0.193866	-0.270791	-0.344787	0.637869	0.745793	-0.737236	0.155895	1.89309	0.344026
-470.5	-0.158618	0.913532	-0.413947	-0.758623	-0.0869898	1.0527	0.592779	0.154184	-0.235187	-0.335253	0.659016	0.778514	-0.768571	0.103399	1.72437	0.37073
-470	-0.210218	0.932044	-0.445898	-0.765176	-0.110379	1.03424	0.730663	0.110552	-0.193111	-0.324163	0.680968	0.805557	-0.816157	0.031299	1.5626	0.410239
-469.5	-0.247478	0.940165	-0.475096	-0.797461	-0.138131	1.00562	0.862882	0.0677014	-0.147946	-0.312872	0.706691	0.825491	-0.879301	-0.049413	1.40895	0.461088
-469	-0.266184	0.941247	-0.498633	-0.852465	-0.171146	0.969891	0.980192	0.0312306	-0.103315	-0.302415	0.736273	0.838159	-0.95678	-0.126727	1.26283	0.520945
-468.5	-0.264502	0.938655	-0.512532	-0.924142	-0.210306	0.929924	1.07579	0.00567246	-0.0614782	-0.294062	0.765752	0.842904	-1.04549	-0.191315	1.12269	0.586523
-468	-0.24309	0.935069	-0.515249	-1.00572	-0.25521	0.887402	1.14751	-0.00582521	-0.0219536	-0.289852	0.788926	0.838733	-1.14041	-0.238131	0.986648	0.653589
-467.5	-0.204215	0.931684	-0.509077	-1.08924	-0.303837	0.843045	1.19775	-0.000734664	0.018391	-0.292321	0.801127	0.825876	-1.23611	-0.266215	0.852516	0.717689
-467	-0.150735	0.928066	-0.497873	-1.16505	-0.352834	0.797622	1.23165	0.0227294	0.0639022	-0.30377	0.802522	0.805987	-1.32815	-0.278326	0.718771	0.775061
-466.5	-0.0858259	0.922563	-0.484287	-1.22333	-0.398156	0.752466	1.25494	0.0643657	0.11833	-0.325773	0.798905	0.780845	-1.41355	-0.279996	0.586325	0.822882
-466	-0.0127294	0.912339	-0.468467	-1.25686	-0.436183	0.709191	1.27337	0.120962	0.183636	-0.359109	0.798928	0.751155	-1.49088	-0.277573	0.459399	0.859622
-465.5	0.0660105	0.893423	-0.447864	-1.26343	-0.464821	0.669275	1.29251	0.186551	0.259624	-0.403956	0.809336	0.716619	-1.56063	-0.276374	0.344504	0.885762
-465	0.149107	0.861697	-0.417947	-1.24695	-0.483596	0.633927	1.31672	0.25441	0.344054	-0.4598	0.832691	0.677032	-1.62473	-0.28012	0.248546	0.903314
-464.5	0.235735	0.814307	-0.374002	-1.217	-0.492534	0.603813	1.34833	0.319725	0.433243	-0.524685	0.869008	0.632994	-1.68522	-0.291247	0.176886	0.914045
-464	0.323884	0.750662	-0.313622	-1.1864	-0.491034	0.5785	1.38733	0.380344	0.523028	-0.594592	0.917328	0.586229	-1.74344	-0.310905	0.132074	0.918227
-463.5	0.410206	0.673001	-0.238315	-1.16764	-0.47802	0.556314	1.43199	0.435446	0.609441	-0.664021	0.975217	0.540505	-1.80055	-0.338526	0.114086	0.9149
-463	0.491533	0.586309	-0.152934	-1.16956	-0.452795	0.535009	1.47998	0.484492	0.689097	-0.72775	1.03886	0.501955	-1.85872	-0.371531	0.121038	0.903078
-462.5	0.565523	0.497134	-0.0637833	-1.19505	-0.415377	0.513145	1.52871	0.526688	0.759515	-0.782376	1.10438	0.477017	-1.92155	-0.405594	0.148936	0.882207
-462	0.630022	0.411691	0.0231424	-1.24051	-0.366561	0.491482	1.57477	0.560157	0.819035	-0.826147	1.16769	0.469117	-1.99294	-0.435843	0.191389	0.851444
-461.5	0.682877	0.334067	0.10359	-1.2991	-0.308186	0.472816	1.61391	0.582182	0.866805	-0.858048	1.22312	0.476552	-2.075	-0.458294	0.240831	0.8099
-461	0.722111	0.265111	0.176184	-1.36576	-0.243031	0.459815	1.64285	0.590757	0.903148	-0.877975	1.26296	0.492796	-2.16645	-0.470408	0.29036	0.758635
-460.5	0.745858	0.202579	0.24238	-1.43905	-0.17382	0.452832	1.66153	0.585786	0.929426	-0.887475	1.2784	0.50902	-2.26248	-0.471364	0.334638	0.701735
-460	0.753119	0.143375	0.305036	-1.51864	-0.102181	0.449737	1.67365	0.569456	0.947181	-0.889911	1.2615	0.517281	-2.35581	-0.46305	0.370484	0.644888
-459.5	0.745163	0.0864737	0.366781	-1.60247	-0.0291457	0.447609	1.68503	0.545728	0.957462	-0.88969	1.20856	0.512515	-2.43872	-0.450931	0.39777	0.5933
-459	0.725223	0.0331811	0.429042	-1.68549	0.0433461	0.44424	1.70117	0.518862	0.960935	-0.890786	1.12304	0.492412	-2.50566	-0.443493	0.419227	0.550718
-458.5	0.696492	-0.0147248	0.491645	-1.75939	0.112186	0.437654	1.72519	0.491647	0.958006	-0.895396	1.01489	0.455978	-2.55468	-0.449874	0.439105	0.519322
-458	0.660957	-0.0552615	0.552755	-1.81293	0.174514	0.424636	1.75682	0.46429	0.948299	-0.903288	0.896903	0.402263	-2.58713	-0.476787	0.461805	0.49992
-457.5	0.620098	-0.0851755	0.608905	-1.8345	0.228908	0.40087	1.79314	0.434841	0.930163	-0.912014	0.780442	0.330142	-2.60655	-0.526992	0.490412	0.4921
-457	0.576235	-0.100562	0.65503	-1.81634	0.275175	0.362855	1.83028	0.401089	0.901251	-0.918134	0.672062	0.239221	-2.61692	-0.599604	0.525439	0.494343
-456.5	0.533261	-0.0987839	0.685526	-1.75742	0.31347	0.309492	1.86547	0.362752	0.860029	-0.918822	0.572229	0.1313	-2.62016	-0.690412	0.564388	0.504971
-456	0.496305	-0.0795781	0.696645	-1.66351	0.343517	0.242451	1.89837	0.322483	0.807114	-0.912818	0.477437	0.0116456	-2.61515	-0.792291	0.601976	0.523412
-455.5	0.470136	-0.0452452	0.688133	-1.54453	0.364202	0.165716	1.93095	0.284498	0.745699	-0.900656	0.384325	-0.110761	-2.59999	-0.896673	0.631451	0.549851
-455	0.457145	-0.000229489	0.662928	-1.41025	0.373708	0.0845911	1.96625	0.251314	0.680805	-0.884712	0.292641	-0.224839	-2.57556	-0.994613	0.646981	0.583797
-454.5	0.457014	0.0499323	0.626675	-1.2673	0.370059	0.00441704	2.00672	0.221234	0.617923	-0.868641	0.206076	-0.320061	-2.54749	-1.07719	0.64546	0.623348
-454	0.468221	0.0998405	0.587875	-1.11926	0.351805	-0.070485	2.05275	0.188835	0.562362	-0.855643	0.131334	-0.388462	-2.52574	-1.13718	0.626905	0.665343
-453.5	0.489022	0.14559	0.556282	-0.968566	0.318614	-0.137205	2.10214	0.147873	0.51922	-0.847537	0.0753713	-0.425625	-2.52173	-1.17143	0.594069	0.706139
-453	0.517163	0.18615	0.539072	-0.817931	0.271683	-0.19397	2.15104	0.0943563	0.49274	-0.845796	0.0420914	-0.43085	-2.5445	-1.18126	0.551569	0.74279
-452.5	0.549641	0.223552	0.538769	-0.670642	0.213674	-0.239648	2.19495	0.0283474	0.484835	-0.85213	0.0304698	-0.406778	-2.59817	-1.17114	0.504559	0.773947
-452	0.583228	0.261233	0.554553	-0.529866	0.148676	-0.2739	2.22852	-0.0463415	0.494359	-0.867261	0.0349407	-0.358897	-2.68215	-1.14756	0.457434	0.799626
-451.5	0.615401	0.301831	0.584219	-0.39775	0.0827051	-0.297855	2.24621	-0.124831	0.518357	-0.889827	0.0479367	-0.294349	-2.79207	-1.11858	0.413499	0.820252
-451	0.645108	0.346459	0.624933	-0.275899	0.023214	-0.313776	2.24448	-0.204199	0.553723	-0.916998	0.0633335	-0.22013	-2.92048	-1.09227	0.375595	0.836162
-450.5	0.672843	0.395469	0.673061	-0.167187	-0.0232142	-0.323343	2.22353	-0.284039	0.597295	-0.946065	0.0787418	-0.142606	-3.05814	-1.07423	0.346384	0.847387
-450	0.699636	0.448636	0.724132	-0.0754636	-0.0530734	-0.326639	2.18629	-0.36454	0.645171	-0.975357	0.0952303	-0.0683472	-3.19593	-1.0666	0.327739	0.853301
-449.5	0.725876	0.504359	0.773899	-0.0022848	-0.0669251	-0.323583	2.13587	-0.444469	0.692815	-1.00396	0.114757	-0.00358381	-3.32601	-1.06927	0.319778	0.853087
-449	0.751319	0.5593	0.819463	0.0548631	-0.0688511	-0.31575	2.07318	-0.520648	0.735862	-1.03098	0.1374	0.0480304	-3.44302	-1.08111	0.320265	0.846893
-448.5	0.775855	0.60908	0.859005	0.100976	-0.0640011	-0.305766	1.99665	-0.588792	0.771148	-1.05506	0.160551	0.0865504	-3.54427	-1.09992	0.324914	0.836027
-448	0.799836	0.650087	0.891187	0.141456	-0.0562284	-0.295574	1.90393	-0.64483	0.797818	-1.07419	0.18039	0.11449	-3.62751	-1.12255	0.328514	0.822239
-447.5	0.82369	0.681331	0.915825	0.180903	-0.0479503	-0.286046	1.7938	-0.68583	0.817468	-1.0866	0.194089	0.135105	-3.68923	-1.14568	0.326458	0.807512
-447	0.847107	0.704302	0.934683	0.222439	-0.040812	-0.277745	1.66743	-0.710095	0.83242	-1.09193	0.200756	0.151994	-3.72579	-1.16647	0.316176	0.794517
-446.5	0.868396	0.721016	0.950186	0.267496	-0.0354948	-0.271794	1.52906	-0.716833	0.843771	-1.09166	0.201134	0.169293	-3.73493	-1.18281	0.298114	0.78696
-446	0.884889	0.732543	0.962701	0.315617	-0.0317135	-0.270255	1.38627	-0.706744	0.850885	-1.0884	0.197462	0.191264	-3.71546	-1.19373	0.275795	0.788861
-445.5	0.894369	0.739048	0.969358	0.364813	-0.0291864	-0.275802	1.24894	-0.683015	0.851893	-1.0844	0.193132	0.221705	-3.66726	-1.19939	0.254545	0.802788
-445	0.896124	0.740259	0.965863	0.412893	-0.0282412	-0.291198	1.12613	-0.65022	0.844523	-1.08005	0.191261	0.263704	-3.59211	-1.20066	0.239386	0.828317
-444.5	0.890647	0.735437	0.949551	0.458065	-0.0291651	-0.318894	1.02288	-0.612166	0.826745	-1.07332	0.193381	0.318968	-3.49364	-1.19857	0.23305	0.862002
-444	0.878972	0.723784	0.921076	0.4981	-0.0316654	-0.360396	0.939631	-0.571634	0.796851	-1.06116	0.199473	0.386939	-3.37615	-1.19344	0.235295	0.898844
-443.5	0.862961	0.705846	0.884268	0.529171	-0.0356316	-0.415	0.874351	-0.531147	0.75364	-1.04183	0.208849	0.465149	-3.24393	-1.18398	0.244249	0.933234
-443	0.845561	0.684224	0.844921	0.545053	-0.0420583	-0.478544	0.824909	-0.493295	0.697124	-1.01612	0.220955	0.550987	-3.10196	-1.16744	0.258586	0.958824
-442.5	0.829626	0.662596	0.80893	0.537802	-0.0527245	-0.543873	0.789631	-0.460973	0.6288	-0.986088	0.235388	0.643248	-2.95671	-1.14104	0.278472	0.969289
-442	0.816481	0.643947	0.780891	0.501041	-0.069056	-0.603458	0.766629	-0.436888	0.550809	-0.9532	0.251071	0.741803	-2.81591	-1.10319	0.30495	0.959869
-441.5	0.806403	0.629137	0.763725	0.434005	-0.0913599	-0.652284	0.753255	-0.421968	0.464819	-0.917673	0.265689	0.846261	-2.6868	-1.05372	0.338672	0.928223
-441	0.800045	0.616641	0.758573	0.34266	-0.118759	-0.688897	0.746097	-0.414298	0.371572	-0.879222	0.275861	0.955773	-2.57411	-0.993133	0.378378	0.874897
-440.5	0.798453	0.60344	0.764898	0.236793	-0.149298	-0.714692	0.741644	-0.409568	0.271165	-0.83815	0.277336	1.06936	-2.47981	-0.922165	0.420386	0.80397
-440	0.801869	0.586393	0.781023	0.126075	-0.180074	-0.732558	0.737199	-0.402349	0.163916	-0.796076	0.265677	1.18502	-2.40364	-0.842417	0.46071	0.722961
-439.5	0.808771	0.563723	0.80437	0.0185575	-0.207841	-0.745367	0.73151	-0.387585	0.0515371	-0.755683	0.238431	1.29872	-2.3426	-0.757099	0.497873	0.641344
-439	0.815831	0.535832	0.831114	-0.078678	-0.229857	-0.755027	0.724689	-0.361912	-0.0621548	-0.719821	0.197577	1.40494	-2.29129	-0.671083	0.533392	0.568703
-438.5	0.818781	0.504996	0.856272	-0.159706	-0.244152	-0.76266	0.717229	-0.324267	-0.171781	-0.691407	0.149868	1.49839	-2.24529	-0.590348	0.57065	0.513539
-438	0.813577	0.474832	0.874831	-0.221629	-0.249514	-0.768734	0.708972	-0.276211	-0.271915	-0.673571	0.10483	1.57546	-2.20472	-0.52108	0.613915	0.482664
-437.5	0.797172	0.449754	0.883032	-0.265879	-0.245919	-0.772509	0.69896	-0.222243	-0.35836	-0.668922	0.0719777	1.63477	-2.1745	-0.468776	0.667236	0.48084
-437	0.767651	0.433909	0.879085	-0.297637	-0.23489	-0.772179	0.685825	-0.168661	-0.428838	-0.678798	0.0583153	1.67706	-2.1617	-0.436973	0.732724	0.510306
-436.5	0.724079	0.430493	0.863082	-0.324198	-0.218867	-0.76577	0.668094	-0.120699	-0.483157	-0.703026	0.0664066	1.70492	-2.17216	-0.425786	0.809085	0.570301
-436	0.666212	0.441455	0.836019	-0.353493	-0.200313	-0.751554	0.644318	-0.0806561	-0.522579	-0.739891	0.0937464	1.72283	-2.20824	-0.431895	0.891714	0.657105
-435.5	0.594074	0.466683	0.798555	-0.393007	-0.18116	-0.728184	0.612841	-0.0486235	-0.549214	-0.786021	0.133992	1.73624	-2.26884	-0.450533	0.974223	0.764769
-435	0.508059	0.503527	0.7504	-0.448441	-0.161893	-0.695161	0.571353	-0.0244124	-0.566111	-0.836128	0.179249	1.74955	-2.35051	-0.477651	1.04999	0.886202
-434.5	0.409635	0.547405	0.69041	-0.522239	-0.140821	-0.653014	0.51684	-0.00878487	-0.576914	-0.883418	0.222405	1.76453	-2.44767	-0.510668	1.11306	1.01389
-434	0.301634	0.593058	0.617466	-0.612913	-0.114818	-0.602718	0.446165	-0.00313596	-0.585086	-0.921075	0.259171	1.7805	-2.55249	-0.548029	1.15873	1.14015
-433.5	0.187612	0.635765	0.532444	-0.715173	-0.0805805	-0.545211	0.357389	-0.0084622	-0.593881	-0.943569	0.288642	1.79517	-2.65547	-0.588761	1.18362	1.25773
-433	0.0711384	0.671495	0.440021	-0.820736	-0.0354375	-0.481701	0.251209	-0.0247849	-0.606453	-0.946983	0.311451	1.80563	-2.74683	-0.633009	1.18525	1.36071
-432.5	-0.04417	0.696253	0.348183	-0.920875	0.0217109	-0.414581	0.131076	-0.0504054	-0.624875	-0.929039	0.327581	1.80941	-2.81822	-0.682949	1.16142	1.44488
-432	-0.154021	0.706349	0.265626	-1.01047	0.0894334	-0.347972	0.00208443	-0.0811421	-0.648782	-0.889631	0.336215	1.80525	-2.86426	-0.742074	1.11066	1.50754
-431.5	-0.253147	0.699922	0.199163	-1.0899	0.163544	-0.286721	-0.129905	-0.11154	-0.675321	-0.831819	0.336701	1.79294	-2.88317	-0.812721	1.03343	1.54716
-431	-0.336345	0.678448	0.152737	-1.16265	0.237933	-0.234482	-0.258666	-0.137556	-0.70052	-0.76241	0.328942	1.77343	-2.87594	-0.894118	0.933017	1.56334
-430.5	-0.400589	0.646755	0.127616	-1.2313	0.306033	-0.19245	-0.378271	-0.157483	-0.720692	-0.691003	0.313767	1.74917	-2.84544	-0.982048	0.815285	1.55659
-430	-0.446293	0.611007	0.122284	-1.29548	0.362073	-0.159261	-0.484032	-0.170416	-0.733157	-0.627467	0.293849	1.72363	-2.79643	-1.06951	0.687762	1.52773
-429.5	-0.476914	0.576117	0.132627	-1.35296	0.401628	-0.132037	-0.573163	-0.175039	-0.736654	-0.579107	0.273819	1.70065	-2.73604	-1.14828	0.558216	1.47801
-429	-0.497613	0.544691	0.153636	-1.40184	0.421591	-0.107987	-0.645213	-0.169962	-0.731274	-0.548916	0.258677	1.68386	-2.67372	-1.21089	0.4329	1.41029
-428.5	-0.513947	0.517834	0.180824	-1.44191	0.420132	-0.0852089	-0.702417	-0.154256	-0.717324	-0.535432	0.251816	1.6761	-2.61999	-1.25171	0.315648	1.32958
-428	-0.531189	0.496395	0.21001	-1.47516	0.396869	-0.0623291	-0.749215	-0.127942	-0.694079	-0.533901	0.253939	1.67836	-2.58368	-1.2673	0.208564	1.24203
-427.5	-0.553688	0.481414	0.236832	-1.50561	0.353015	-0.0379569	-0.790826	-0.0926661	-0.660139	-0.538376	0.262837	1.68924	-2.5695	-1.25667	0.113222	1.15352
-427	-0.583894	0.473766	0.25738	-1.53708	0.291624	-0.0109494	-0.831585	-0.0518207	-0.61488	-0.543985	0.274555	1.70554	-2.57766	-1.22128	0.0311565	1.069
-426.5	-0.622214	0.473633	0.269975	-1.56964	0.217438	0.0188841	-0.873802	-0.00988654	-0.559608	-0.548185	0.286117	1.72361	-2.60551	-1.16416	-0.0365089	0.992086
-426	-0.66778	0.480184	0.27601	-1.59807	0.135832	0.0510053	-0.917862	0.0284154	-0.498138	-0.550605	0.297272	1.74045	-2.64888	-1.08882	-0.08955	0.924833
-425.5	-0.718812	0.49136	0.278561	-1.61405	0.0517691	0.0853594	-0.963418	0.0591496	-0.436203	-0.551584	0.30933	1.75441	-2.70258	-0.999015	-0.128654	0.86761
-425	-0.772816	0.503803	0.280654	-1.61016	-0.0307765	0.122699	-1.01075	0.0807863	-0.379862	-0.550354	0.323187	1.7649	-2.76087	-0.899154	-0.155105	0.818851
-424.5	-0.827198	0.513607	0.284462	-1.58266	-0.109001	0.163362	-1.06151	0.0954602	-0.334056	-0.544622	0.338692	1.77128	-2.81794	-0.79465	-0.170477	0.775817
-424	-0.879622	0.517938	0.290936	-1.53206	-0.180806	0.205964	-1.11843	0.108191	-0.301218	-0.531955	0.354796	1.77242	-2.86818	-0.691375	-0.17684	0.736481
-423.5	-0.927983	0.516206	0.299967	-1.46216	-0.24452	0.247227	-1.18393	0.124426	-0.280033	-0.51157	0.370158	1.7682	-2.90664	-0.594342	-0.177423	0.700828
-423	-0.970609	0.509821	0.311381	-1.37902	-0.299206	0.283445	-1.25844	0.147869	-0.265674	-0.485162	0.384716	1.76067	-2.93049	-0.506766	-0.176413	0.670804
-422.5	-1.00677	0.501226	0.32673	-1.28957	-0.344176	0.312555	-1.33993	0.179564	-0.252177	-0.456471	0.400842	1.75274	-2.94094	-0.430201	-0.177273	0.649327
-422	-1.03722	0.49317	0.350699	-1.20012	-0.378065	0.334609	-1.42473	0.21786	-0.235336	-0.429939	0.422373	1.74604	-2.94312	-0.364739	-0.180978	0.639134
-421.5	-1.06426	0.488189	0.389871	-1.11559	-0.399517	0.350647	-1.50834	0.25904	-0.213464	-0.408953	0.45292	1.74039	-2.94337	-0.308755	-0.186001	0.641921
-421	-1.09079	0.487888	0.449234	-1.04001	-0.408888	0.361796	-1.58535	0.298535	-0.186017	-0.394548	0.494788	1.73506	-2.94573	-0.259421	-0.190079	0.657927
-420.5	-1.11893	0.492262	0.530117	-0.977248	-0.408405	0.369092	-1.64939	0.332369	-0.15275	-0.38522	0.547536	1.72979	-2.95025	-0.214382	-0.19183	0.686283
-420	-1.14913	0.499918	0.631052	-0.930624	-0.400964	0.373583	-1.69413	0.358268	-0.11454	-0.377451	0.606568	1.72518	-2.95384	-0.173138	-0.190537	0.725435
-419.5	-1.1802	0.509013	0.749054	-0.901651	-0.389683	0.376468	-1.71565	0.375821	-0.0741909	-0.366674	0.663973	1.72224	-2.95247	-0.137137	-0.184784	0.772862
-419	-1.21081	0.517643	0.879232	-0.888874	-0.378444	0.378928	-1.7143	0.385891	-0.0353967	-0.34872	0.712177	1.72185	-2.94267	-0.109359	-0.171969	0.824723
-418.5	-1.24082	0.523648	1.01418	-0.887874	-0.371975	0.381918	-1.6939	0.390039	-0.000550053	-0.321278	0.74778	1.72493	-2.92206	-0.0938456	-0.148864	0.875862
-418	-1.27084	0.524675	1.14512	-0.892278	-0.374653	0.386278	-1.6593	0.389985	0.030053	-0.284652	0.772891	1.73312	-2.88916	-0.0944172	-0.112163	0.920339
-417.5	-1.30112	0.518455	1.26379	-0.89536	-0.388493	0.392157	-1.61487	0.386992	0.0573414	-0.241437	0.793231	1.74852	-2.84264	-0.112902	-0.0595873	0.952911
-417	-1.33096	0.503375	1.36325	-0.891723	-0.411487	0.398341	-1.56459	0.382099	0.0828181	-0.195236	0.814059	1.77243	-2.78059	-0.148059	0.00856117	0.970578
-416.5	-1.35867	0.479552	1.43853	-0.87833	-0.437586	0.403287	-1.51262	0.376958	0.108565	-0.149399	0.836612	1.80489	-2.7009	-0.195523	0.089303	0.972938
-416	-1.38194	0.44946	1.48742	-0.854817	-0.458646	0.406275	-1.4636	0.373593	0.137052	-0.106484	0.857559	1.8452	-2.60235	-0.248647	0.178612	0.961374
-415.5	-1.39808	0.417315	1.51025	-0.822699	-0.467051	0.406851	-1.42258	0.373409	0.170315	-0.0682933	0.871511	1.89215	-2.48506	-0.300022	0.272955	0.937884
-415	-1.4044	0.388004	1.50842	-0.78296	-0.457762	0.404305	-1.3945	0.376735	0.208773	-0.0362659	0.874254	1.9438	-2.35036	-0.343266	0.369411	0.90441
-414.5	-1.39901	0.366063	1.48365	-0.733758	-0.429851	0.398546	-1.38249	0.382845	0.250406	-0.0119708	0.864382	1.99764	-2.20114	-0.374736	0.46493	0.863101
-414	-1.38163	0.354635	1.4384	-0.670543	-0.387028	0.390959	-1.3859	0.39051	0.290865	0.00279633	0.843272	2.05138	-2.04237	-0.394183	0.556174	0.817275
-413.5	-1.3538	0.354885	1.37608	-0.588968	-0.336019	0.384195	-1.39936	0.399336	0.324808	0.00686365	0.814294	2.10367	-1.8802	-0.403705	0.640113	0.77213
-413	-1.31847	0.365857	1.30115	-0.48853	-0.283974	0.381771	-1.41365	0.410809	0.348245	0.00108872	0.780841	2.1543	-1.72051	-0.40643	0.714511	0.734801
-412.5	-1.27933	0.384537	1.21937	-0.374133	-0.237154	0.387697	-1.41815	0.427867	0.36067	-0.0113044	0.744139	2.20359	-1.56859	-0.406244	0.778035	0.713915
-412	-1.23944	0.406902	1.13746	-0.255142	-0.200249	0.4056	-1.40345	0.453824	0.365262	-0.0260499	0.703811	2.25133	-1.43018	-0.407518	0.83029	0.717769
-411.5	-1.19964	0.429827	1.06147	-0.142992	-0.175037	0.437697	-1.36274	0.491758	0.366736	-0.0396394	0.660845	2.29576	-1.31191	-0.414105	0.871725	0.751462
-411	-1.15854	0.452101	0.995481	-0.0483381	-0.160815	0.483825	-1.29281	0.543793	0.368893	-0.0501726	0.619015	2.33293	-1.21901	-0.428312	0.903404	0.815332
-410.5	-1.11396	0.473896	0.941604	0.0206563	-0.157046	0.54072	-1.19465	0.609911	0.374078	-0.0568152	0.583184	2.35709	-1.15213	-0.45002	0.927315	0.905172
-410	-1.06486	0.495328	0.900464	0.0579433	-0.164195	0.6028	-1.0732	0.687046	0.383967	-0.0590066	0.556853	2.36261	-1.10662	-0.476533	0.946991	1.01335
-409.5	-1.0126	0.515379	0.871351	0.0582743	-0.18195	0.66435	-0.937264	0.76921	0.399664	-0.0568381	0.541199	2.34612	-1.07492	-0.504187	0.966729	1.13079
-409	-0.960445	0.532153	0.851778	0.0170246	-0.207853	0.72088	-0.79906	0.849027	0.421186	-0.0518382	0.535415	2.30764	-1.04961	-0.530287	0.989488	1.24887
-408.5	-0.911891	0.543369	0.838025	-0.0689035	-0.237759	0.768763	-0.671316	0.92045	0.447825	-0.0465071	0.536862	2.25099	-1.02511	-0.553056	1.01581	1.35992
-408	-0.869021	0.546305	0.826722	-0.2006	-0.267639	0.804467	-0.563332	0.981249	0.478957	-0.0430565	0.54054	2.18328	-0.997444	-0.570698	1.04433	1.45741
-407.5	-0.832096	0.538725	0.815579	-0.376534	-0.295361	0.824834	-0.478911	1.03347	0.514141	-0.0426907	0.539501	2.11354	-0.963092	-0.581602	1.07281	1.53671
-407	-0.800211	0.520791	0.803723	-0.591089	-0.320895	0.828281	-0.416528	1.08166	0.552806	-0.0456064	0.527669	2.05148	-0.918316	-0.585289	1.09932	1.59577
-406.5	-0.772249	0.495764	0.792212	-0.833763	-0.345237	0.815531	-0.370733	1.13026	0.593784	-0.0515599	0.503831	2.0061	-0.859267	-0.583009	1.12338	1.63519
-406	-0.747273	0.469006	0.783373	-1.09006	-0.36958	0.789316	-0.3342	1.18186	0.634981	-0.0606754	0.473104	1.98342	-0.782697	-0.577215	1.1461	1.65715
-405.5	-0.724196	0.446721	0.779167	-1.34295	-0.395329	0.753533	-0.29962	1.23714	0.673838	-0.0734932	0.44377	1.98498	-0.687311	-0.570386	1.16877	1.66405
-405	-0.701712	0.435002	0.780009	-1.57415	-0.424396	0.712237	-0.261005	1.29598	0.708145	-0.0898483	0.422427	2.00867	-0.574898	-0.564759	1.19122	1.65789
-404.5	-0.679024	0.438567	0.783995	-1.76647	-0.458927	0.668958	-0.214505	1.35793	0.736814	-0.107748	0.411148	2.05104	-0.450172	-0.562481	1.21152	1.64071
-404	-0.65634	0.459094	0.786593	-1.90747	-0.500244	0.626657	-0.158497	1.42159	0.760818	-0.123797	0.407061	2.10868	-0.319181	-0.56492	1.22721	1.61434
-403.5	-0.634438	0.494409	0.781894	-1.992	-0.547919	0.587881	-0.0931076	1.48421	0.783584	-0.135341	0.404589	2.17813	-0.187336	-0.571668	1.23709	1.57965
-403	-0.613914	0.539503	0.765181	-2.02178	-0.600022	0.55454	-0.0195803	1.54184	0.810008	-0.142471	0.399766	2.25574	-0.0585203	-0.580266	1.24282	1.53718
-402.5	-0.594629	0.588435	0.734724	-2.00308	-0.654268	0.52737	0.0603028	1.58972	0.844554	-0.147551	0.393005	2.33714	0.0642759	-0.587001	1.2494	1.48812
-402	-0.575962	0.635982	0.69173	-1.94458	-0.708585	0.505486	0.144428	1.62342	0.88975	-0.152801	0.38827	2.41675	0.177892	-0.588243	1.26329	1.43452
-401.5	-0.557607	0.678737	0.639403	-1.85601	-0.760048	0.486453	0.230556	1.64033	0.94573	-0.159029	0.390506	2.48937	0.278293	-0.581472	1.28934	1.37888
-401	-0.539239	0.715127	0.582006	-1.74778	-0.803654	0.466965	0.317068	1.64094	1.01048	-0.166372	0.403008	2.55254	0.359566	-0.565941	1.32917	1.32379
-400.5	-0.519393	0.744503	0.524241	-1.63049	-0.833558	0.443742	0.403736	1.62904	1.08069	-0.174679	0.425141	2.60685	0.413344	-0.543374	1.38171	1.2713
-400	-0.495603	0.766446	0.471091	-1.5135	-0.84636	0.41444	0.492356	1.61086	1.15313	-0.182831	0.451714	2.65412	0.431004	-0.518659	1.4449	1.22208
-399.5	-0.465568	0.78078	0.427526	-1.40254	-0.843214	0.378493	0.586784	1.59308	1.22543	-0.188648	0.475043	2.69538	0.408178	-0.499598	1.51809	1.17474
-399	-0.427922	0.788192	0.397417	-1.29808	-0.82911	0.337394	0.690997	1.58004	1.29595	-0.189775	0.488138	2.72998	0.348365	-0.494867	1.60309	1.12618
-398.5	-0.38252	0.790856	0.38215	-1.19571	-0.810803	0.294233	0.805795	1.57159	1.36326	-0.185031	0.486503	2.75566	0.263008	-0.511373	1.70274	1.07219
-398	-0.330428	0.79166	0.380464	-1.08827	-0.79496	0.252888	0.927251	1.5629	1.42578	-0.175698	0.468356	2.76913	0.167837	-0.552997	1.81865	1.00843
-397.5	-0.273512	0.792222	0.389463	-0.968175	-0.786596	0.217523	1.04854	1.54709	1.48135	-0.165469	0.434524	2.76747	0.0782264	-0.620609	1.9497	0.931942
-397	-0.214063	0.792052	0.405049	-0.828781	-0.788384	0.19249	1.16308	1.51922	1.52757	-0.158832	0.387781	2.75062	0.00610862	-0.711887	2.09108	0.842078
-396.5	-0.154282	0.789771	0.42209	-0.665602	-0.801301	0.181923	1.26637	1.47862	1.56258	-0.159637	0.33153	2.72361	-0.0409508	-0.820921	2.23406	0.740397
-396	-0.0947412	0.784431	0.435781	-0.478145	-0.825221	0.188829	1.35575	1.42874	1.58544	-0.170935	0.269145	2.69688	-0.0587782	-0.938754	2.36739	0.630148
-395.5	-0.0331451	0.775656	0.443436	-0.271259	-0.858398	0.2142	1.42975	1.37562	1.59581	-0.194914	0.204493	2.68289	-0.0456982	-1.0548	2.47976	0.515418
-395	0.0345813	0.763672	0.444996	-0.0539718	-0.897318	0.256318	1.48857	1.32572	1.59396	-0.231779	0.142249	2.69039	-0.00309157	-1.15841	2.56153	0.400129
-394.5	0.112065	0.749224	0.442428	0.164243	-0.938058	0.310909	1.53521	1.28385	1.58146	-0.278947	0.0873412	2.72061	0.0642536	-1.24086	2.60528	0.287904
-394	0.201306	0.732706	0.439074	0.37644	-0.977478	0.372841	1.57483	1.25268	1.56099	-0.332006	0.0445358	2.768	0.149563	-1.29725	2.60656	0.182433
-393.5	0.302758	0.713737	0.438673	0.577538	-1.01307	0.43791	1.61259	1.23366	1.53469	-0.386319	0.0181111	2.82317	0.246336	-1.32676	2.56481	0.0872763
-393	0.415874	0.691778	0.444096	0.761659	-1.0429	0.502915	1.65165	1.22811	1.50316	-0.437534	0.0104404	2.87564	0.349435	-1.33145	2.4831	0.00518392
-392.5	0.539342	0.666693	0.457197	0.920565	-1.06655	0.564866	1.69219	1.23704	1.46663	-0.481449	0.0206613	2.9161	0.4546	-1.31524	2.36769	-0.0623598
-392	0.670875	0.638763	0.479381	1.04492	-1.08552	0.620824	1.73109	1.25984	1.4263	-0.514674	0.0454041	2.9383	0.55745	-1.2832	2.22758	-0.115028
-391.5	0.807162	0.608502	0.511115	1.12847	-1.10202	0.668234	1.76235	1.29304	1.38426	-0.535918	0.080673	2.93938	0.652629	-1.24071	2.07257	-0.153624
-391	0.944118	0.576571	0.55076	1.17213	-1.11735	0.704846	1.7791	1.33017	1.34237	-0.546381	0.123196	2.91884	0.733814	-1.19195	1.91075	-0.180967
-390.5	1.07725	0.543783	0.594582	1.18443	-1.13103	0.728146	1.77562	1.36304	1.30188	-0.54878	0.171279	2.87734	0.795097	-1.13882	1.748	-0.202613
-390	1.20262	0.510853	0.637995	1.17861	-1.14026	0.735009	1.7478	1.38429	1.26407	-0.54568	0.22482	2.81595	0.832595	-1.08189	1.58929	-0.225314
-389.5	1.31793	0.477683	0.676832	1.1689	-1.1405	0.722194	1.69334	1.38967	1.23078	-0.5382	0.28372	2.7363	0.844839	-1.02222	1.43928	-0.253712
-389	1.42223	0.443059	0.708043	1.16698	-1.12732	0.687738	1.6125	1.37844	1.20431	-0.526062	0.345889	2.64147	0.832015	-0.961978	1.30202	-0.28836
-388.5	1.51472	0.405587	0.729781	1.17927	-1.09802	0.632161	1.50792	1.35238	1.1869	-0.508662	0.406537	2.53675	0.795766	-0.904069	1.1804	-0.32675
-388	1.59426	0.364709	0.741223	1.2062	-1.05174	0.558605	1.38322	1.31485	1.18035	-0.485955	0.458953	2.42916	0.740282	-0.851377	1.07553	-0.36576
-387.5	1.66008	0.320836	0.74258	1.2434	-0.988993	0.472112	1.2424	1.26967	1.18505	-0.458709	0.496485	2.32631	0.673063	-0.80604	0.986727	-0.403446
-387	1.71228	0.27541	0.73505	1.28442	-0.912555	0.378587	1.08963	1.22042	1.19926	-0.428276	0.515258	2.23632	0.603675	-0.768964	0.912297	-0.439554
-386.5	1.7511	0.230459	0.720068	1.32396	-0.827911	0.283723	0.929246	1.17024	1.21938	-0.396225	0.516163	2.16695	0.540375	-0.740031	0.850907	-0.474995
-386	1.77604	0.187179	0.698621	1.36022	-0.741863	0.192246	0.766013	1.12121	1.24116	-0.363902	0.504353	2.12269	0.486904	-0.71861	0.8021	-0.51072
-385.5	1.78657	0.145218	0.671503	1.39498	-0.660864	0.107797	0.605112	1.07363	1.26103	-0.331847	0.486249	2.10288	0.442056	-0.703587	0.765262	-0.546766
-385	1.78429	0.103346	0.639451	1.4314	-0.590167	0.0331911	0.450685	1.02689	1.27675	-0.29988	0.466739	2.1034	0.401685	-0.693114	0.738386	-0.582112
-384.5	1.77399	0.0601124	0.602621	1.47177	-0.532958	-0.0292881	0.304984	0.981938	1.28689	-0.268052	0.448348	2.11879	0.361035	-0.684987	0.717842	-0.61547
-384	1.76193	0.0138236	0.560284	1.51627	-0.489322	-0.0775654	0.16916	0.942278	1.28999	-0.23679	0.431283	2.14342	0.315986	-0.677863	0.698608	-0.646469
-383.5	1.75336	-0.0370518	0.510907	1.56294	-0.456183	-0.109859	0.0446394	0.912064	1.28408	-0.205689	0.414004	2.17281	0.263445	-0.672081	0.674893	-0.676325
-383	1.7509	-0.0923372	0.452802	1.60911	-0.428598	-0.12514	-0.0660553	0.893576	1.26693	-0.173077	0.395104	2.20467	0.201883	-0.668765	0.641693	-0.707443
-382.5	1.75416	-0.149101	0.385992	1.65338	-0.401272	-0.123355	-0.159556	0.886259	1.23623	-0.137481	0.375128	2.23773	0.131715	-0.668209	0.596633	-0.74227
-382	1.76072	-0.202656	0.314306	1.69578	-0.369659	-0.105414	-0.232008	0.886838	1.19002	-0.0992545	0.356591	2.26975	0.0546845	-0.669447	0.540802	-0.782281
-381.5	1.76842	-0.248499	0.245194	1.73646	-0.330819	-0.0730513	-0.279042	0.890223	1.12763	-0.0609055	0.34266	2.29727	-0.0271029	-0.670634	0.477989	-0.827524
-381	1.77699	-0.283711	0.18694	1.77518	-0.283251	-0.0286507	-0.296544	0.891757	1.05063	-0.0264178	0.33571	2.317	-0.111363	-0.669452	0.412474	-0.876433
-380.5	1.78717	-0.307647	0.145491	1.81188	-0.225709	0.0248697	-0.28261	0.889403	0.962372	0.00045501	0.336394	2.32753	-0.194934	-0.6641	0.346601	-0.925998
-380	1.7985	-0.321531	0.122406	1.84581	-0.156749	0.0843275	-0.239441	0.883773	0.866904	0.01807	0.343612	2.33005	-0.273428	-0.654185	0.279993	-0.9726
-379.5	1.80848	-0.327188	0.114691	1.87431	-0.0756385	0.146312	-0.173278	0.876595	0.768374	0.0268256	0.355352	2.32771	-0.342706	-0.640256	0.211086	-1.01351
-379	1.81339	-0.326515	0.116807	1.8939	0.0167226	0.206719	-0.0920728	0.86918	0.671055	0.0269204	0.369901	2.32381	-0.401301	-0.62292	0.139393	-1.04811
-378.5	1.80937	-0.321726	0.122969	1.90219	0.118096	0.26118	-0.00366921	0.860871	0.578627	0.0166582	0.387079	2.32026	-0.450954	-0.602722	0.0664434	-1.07795
-378	1.79358	-0.315232	0.128156	1.89831	0.225566	0.306956	0.0839692	0.848039	0.492996	-0.00636433	0.409017	2.31708	-0.494488	-0.580503	-0.00443317	-1.10618
-377.5	1.76545	-0.309368	0.128816	1.883	0.335547	0.344232	0.162568	0.82524	0.413996	-0.042607	0.439789	2.31255	-0.533725	-0.557531	-0.068345	-1.13603
-377	1.72728	-0.306146	0.124031	1.85899	0.444022	0.375146	0.224454	0.787603	0.339803	-0.0893155	0.483835	2.30366	-0.569415	-0.535004	-0.119587	-1.16865
-376.5	1.6837	-0.306441	0.115836	1.83043	0.547461	0.401673	0.263344	0.732321	0.267641	-0.141121	0.543578	2.28741	-0.601621	-0.513565	-0.153634	-1.20192
-376	1.64034	-0.308959	0.107562	1.80104	0.643223	0.424619	0.274854	0.659325	0.195358	-0.191701	0.61771	2.26285	-0.629177	-0.493682	-0.169214	-1.23118
-375.5	1.60159	-0.310213	0.101135	1.77322	0.728758	0.444167	0.257308	0.571416	0.122974	-0.235664	0.701949	2.23178	-0.650012	-0.476231	-0.168579	-1.25188
-375	1.56922	-0.305738	0.0957519	1.74888	0.800959	0.460303	0.212236	0.47291	0.0522068	-0.26933	0.79128	2.19701	-0.663219	-0.462593	-0.15539	-1.26198
-374.5	1.54339	-0.291573	0.0888835	1.7299	0.857198	0.472643	0.143868	0.367799	-0.0155507	-0.290391	0.881247	2.16024	-0.670214	-0.454707	-0.131712	-1.26208
-374	1.52395	-0.265094	0.0780768	1.71777	0.897123	0.480916	0.0584354	0.259699	-0.080161	-0.298147	0.967912	2.12176	-0.673433	-0.455132	-0.0971621	-1.25375
-373.5	1.51011	-0.225479	0.0623055	1.7135	0.923173	0.486019	-0.0358728	0.152983	-0.141805	-0.293965	1.04762	2.08165	-0.674558	-0.466388	-0.0513237	-1.23858
-373	1.4999	-0.174464	0.04261	1.71781	0.939811	0.490172	-0.129748	0.0527981	-0.200282	-0.280231	1.11693	2.04156	-0.673872	-0.489953	0.00326299	-1.21847
-372.5	1.49116	-0.116819	0.021744	1.73032	0.95211	0.495988	-0.215082	-0.0359617	-0.255616	-0.258844	1.17243	2.00484	-0.670417	-0.526195	0.0608035	-1.1951
-372	1.4829	-0.0591886	0.00321002	1.74813	0.963743	0.505555	-0.286323	-0.109277	-0.30868	-0.23118	1.21043	1.97479	-0.662547	-0.574938	0.114917	-1.16861
-371.5	1.47521	-0.00747604	-0.00984038	1.7656	0.975472	0.519771	-0.340109	-0.164543	-0.361342	-0.199124	1.22781	1.95286	-0.64854	-0.635492	0.161628	-1.1375
-371	1.46864	0.0350953	-0.0157729	1.77634	0.985493	0.537774	-0.375359	-0.201574	-0.416328	-0.165722	1.22376	1.93809	-0.627049	-0.706394	0.200075	-1.10035
-370.5	1.4636	0.067991	-0.0147632	1.77646	0.991196	0.557474	-0.393762	-0.223105	-0.476073	-0.134981	1.20156	1.92764	-0.597743	-0.785494	0.231565	-1.05743
-370	1.45958	0.0925532	-0.00800424	1.76695	0.991153	0.576939	-0.398831	-0.234078	-0.541054	-0.111209	1.16862	1.91838	-0.56183	-0.869989	0.259016	-1.01102
-369.5	1.45528	0.111586	0.00273743	1.75271	0.986156	0.594539	-0.393894	-0.240014	-0.609463	-0.0979661	1.13363	1.90893	-0.521956	-0.955348	0.286663	-0.964755
-369	1.44935	0.128937	0.015267	1.73964	0.978645	0.608091	-0.380835	-0.245281	-0.678225	-0.0964979	1.10239	1.89979	-0.481788	-1.03403	0.318981	-0.923027
-368.5	1.441	0.148365	0.0276505	1.73206	0.971659	0.61448	-0.36032	-0.251885	-0.743924	-0.104817	1.07553	1.89172	-0.445313	-1.09675	0.359265	-0.890203
-368	1.43022	0.171921	0.0383323	1.73151	0.968365	0.609591	-0.332626	-0.259186	-0.803227	-0.118422	1.04875	1.88505	-0.416227	-1.13621	0.409056	-0.868937
-367.5	1.41748	0.199237	0.0451512	1.73624	0.971704	0.588773	-0.298064	-0.264749	-0.853101	-0.131776	1.01477	1.88028	-0.398057	-1.14976	0.468245	-0.85923
-367	1.40285	0.228514	0.0451345	1.74184	0.983815	0.548552	-0.257166	-0.265774	-0.891416	-0.139596	0.966895	1.87818	-0.393984	-1.13963	0.535052	-0.859823
-366.5	1.38492	0.257802	0.0359091	1.74341	1.00544	0.488824	-0.211092	-0.260261	-0.918149	-0.138175	0.903221	1.87884	-0.40526	-1.11184	0.606101	-0.869999
-366	1.36081	0.28556	0.0170152	1.7383	1.0354	0.413883	-0.161822	-0.247728	-0.936	-0.126481	0.828744	1.88097	-0.429529	-1.07463	0.676907	-0.889773
-365.5	1.32761	0.310805	-0.00985068	1.72626	1.07082	0.331544	-0.111853	-0.229404	-0.949369	-0.106203	0.752997	1.88211	-0.461408	-1.03671	0.742631	-0.918869
-365	1.28397	0.333031	-0.0412314	1.70739	1.10855	0.251248	-0.0637713	-0.207375	-0.962874	-0.0807611	0.684332	1.87944	-0.495449	-1.00527	0.79909	-0.955572
-364.5	1.23045	0.352208	-0.0730375	1.68101	1.14645	0.181969	-0.0195023	-0.182921	-0.980755	-0.0536541	0.625672	1.87016	-0.528015	-0.984398	0.843479	-0.996286
-364	1.16928	0.368826	-0.101817	1.64573	1.18404	0.130043	0.0204605	-0.15563	-1.00632	-0.0269188	0.575059	1.8522	-0.556275	-0.975192	0.874355	-1.03622
-363.5	1.10453	0.383497	-0.125183	1.59992	1.22193	0.0979479	0.056781	-0.124086	-1.0408	-0.000916626	0.529353	1.82512	-0.577304	-0.977101	0.891498	-1.07098
-363	1.04167	0.39686	-0.141964	1.54285	1.26069	0.0847426	0.0905733	-0.0872054	-1.08289	0.0247569	0.487544	1.79075	-0.589561	-0.98825	0.895841	-1.09756
-362.5	0.985883	0.409894	-0.152368	1.47644	1.30025	0.0872694	0.12357	-0.0453652	-1.12979	0.0506699	0.45164	1.75256	-0.59455	-1.00501	0.889127	-1.11395
-362	0.940316	0.423317	-0.157526	1.40606	1.3396	0.101224	0.158561	-0.0013024	-1.17838	0.0773788	0.424725	1.71409	-0.596044	-1.02263	0.873375	-1.11859
-361.5	0.905447	0.436518	-0.158786	1.33855	1.37565	0.12196	0.199171	0.0399227	-1.22561	0.104908	0.408173	1.67811	-0.597502	-1.03664	0.85014	-1.11084
-361	0.879975	0.447425	-0.157553	1.27866	1.40278	0.14496	0.248722	0.0728035	-1.2685	0.132235	0.400419	1.64673	-0.600326	-1.04385	0.820111	-1.09166
-360.5	0.862506	0.453214	-0.155008	1.22789	1.41519	0.166019	0.308571	0.0937478	-1.30481	0.157508	0.396724	1.622	-0.604415	-1.043	0.783944	-1.06355
-360	0.852649	0.451416	-0.151014	1.18627	1.4097	0.181829	0.377657	0.101508	-1.3337	0.178909	0.389462	1.60613	-0.609683	-1.03532	0.743456	-1.03007
-359.5	0.850643	0.440938	-0.143688	1.15419	1.38685	0.191111	0.453524	0.0958632	-1.35561	0.195561	0.370605	1.60079	-0.61608	-1.02411	0.701758	-0.995115
-359	0.856323	0.42207	-0.130946	1.13231	1.35042	0.195194	0.533135	0.0771179	-1.37111	0.207615	0.335916	1.60607	-0.622223	-1.01356	0.662472	-0.962068
-358.5	0.868838	0.395827	-0.112175	1.12029	1.30607	0.197022	0.613293	0.0470041	-1.37923	0.215332	0.287689	1.62007	-0.625118	-1.00813	0.629052	-0.932689
-358	0.887238	0.363711	-0.0881227	1.11584	1.25983	0.198749	0.691214	0.00907382	-1.37686	0.218192	0.233947	1.63965	-0.621882	-1.01196	0.604509	-0.906957
-357.5	0.91075	0.327239	-0.0609021	1.1148	1.2172	0.200069	0.764428	-0.0321597	-1.36035	0.215057	0.184377	1.66132	-0.612101	-1.02758	0.590853	-0.884304
-357	0.938491	0.2868	-0.0356449	1.11151	1.18233	0.199044	0.830003	-0.0725388	-1.32774	0.205121	0.145449	1.68195	-0.599253	-1.05451	0.587748	-0.865091
-356.5	0.969388	0.24124	-0.0210293	1.09909	1.15726	0.193893	0.88408	-0.109532	-1.27983	0.188839	0.117954	1.69925	-0.589968	-1.08945	0.591495	-0.85058
-356	1.00198	0.18904	-0.0269386	1.06996	1.14156	0.183578	0.922045	-0.142636	-1.21983	0.168257	0.098255	1.71165	-0.591152	-1.12757	0.595918	-0.841782
-355.5	1.03406	0.13015	-0.0608021	1.01776	1.13262	0.167534	0.939428	-0.172353	-1.15177	0.146216	0.0815483	1.71732	-0.607029	-1.16332	0.595029	-0.839094
-355	1.0628	0.0669416	-0.124514	0.9406	1.12678	0.145548	0.933763	-0.199088	-1.07862	0.124686	0.064306	1.71416	-0.637999	-1.19067	0.58569	-0.84293
-354.5	1.08499	0.0036146	-0.214005	0.842359	1.12039	0.117536	0.90631	-0.222742	-1.00183	0.103724	0.0451211	1.70194	-0.68154	-1.20456	0.568485	-0.85395
-354	1.09723	-0.0551748	-0.321478	0.731092	1.10969	0.0830449	0.861771	-0.242347	-0.922688	0.0820986	0.0252723	1.68362	-0.734033	-1.203	0.546645	-0.872274
-353.5	1.09642	-0.105414	-0.437667	0.617118	1.09101	0.0412069	0.806153	-0.256025	-0.843742	0.0587246	0.00863848	1.66385	-0.79205	-1.18813	0.52426	-0.896309
-353	1.08037	-0.144406	-0.55315	0.512119	1.06188	-0.00815437	0.744505	-0.26156	-0.768542	0.033189	-0.000819963	1.64615	-0.852494	-1.16495	0.504315	-0.922273
-352.5	1.04847	-0.171277	-0.659317	0.427178	1.02155	-0.0631264	0.679543	-0.256825	-0.700543	0.00499915	-0.00239294	1.63158	-0.911947	-1.1388	0.486829	-0.944761
-352	1.00207	-0.187016	-0.74858	0.368973	0.970605	-0.120069	0.611979	-0.240076	-0.642381	-0.0271481	0.000832739	1.61915	-0.966122	-1.11351	0.468388	-0.957957
-351.5	0.943993	-0.193389	-0.813969	0.33606	0.910984	-0.175322	0.542382	-0.211162	-0.595357	-0.0651042	0.00397081	1.60668	-1.01035	-1.09141	0.443605	-0.957153
-351	0.877294	-0.191153	-0.849646	0.318472	0.845811	-0.225968	0.472186	-0.17333	-0.559336	-0.110398	0.00213645	1.59079	-1.04075	-1.07406	0.407356	-0.940218
-350.5	0.804634	-0.179233	-0.852314	0.302147	0.778738	-0.269497	0.402828	-0.133535	-0.533094	-0.163526	-0.0088143	1.56705	-1.05502	-1.06226	0.356897	-0.908172
-350	0.728812	-0.155762	-0.821754	0.274697	0.713023	-0.303707	0.334778	-0.100174	-0.514779	-0.223844	-0.0319592	1.53079	-1.0526	-1.05511	0.292936	-0.864968
-349.5	0.653288	-0.119977	-0.759892	0.228696	0.6507	-0.327263	0.26706	-0.0799559	-0.502678	-0.289991	-0.0687141	1.47785	-1.03445	-1.04929	0.218711	-0.816798
-349	0.581457	-0.0732397	-0.669775	0.162457	0.592381	-0.340206	0.1969	-0.0760236	-0.495963	-0.360105	-0.11771	1.40542	-1.00321	-1.03939	0.137969	-0.770222
-348.5	0.515465	-0.0185823	-0.555963	0.0793792	0.538226	-0.343522	0.120552	-0.0872128	-0.49441	-0.431399	-0.173876	1.31318	-0.963039	-1.01943	0.0536497	-0.729745
-348	0.455949	0.0404952	-0.425858	-0.0133937	0.488867	-0.338101	0.0353918	-0.108067	-0.497503	-0.500022	-0.228784	1.20427	-0.918742	-0.984741	-0.0321724	-0.696836
-347.5	0.402706	0.101019	-0.289543	-0.106382	0.445004	-0.324541	-0.0589155	-0.130731	-0.504034	-0.562058	-0.2724	1.08496	-0.875368	-0.933194	-0.117465	-0.670481
-347	0.355307	0.160814	-0.157426	-0.189713	0.406519	-0.303984	-0.161003	-0.148164	-0.51206	-0.614968	-0.295262	0.962689	-0.83883	-0.865426	-0.199464	-0.64787
-346.5	0.313366	0.218222	-0.037988	-0.255963	0.372324	-0.278335	-0.268739	-0.156164	-0.519044	-0.657753	-0.290089	0.842722	-0.815682	-0.784325	-0.274839	-0.624575
-346	0.277049	0.271969	0.06282	-0.302354	0.340959	-0.249066	-0.379752	-0.153416	-0.523092	-0.689501	-0.252827	0.725606	-0.811671	-0.694116	-0.340479	-0.594535
-345.5	0.247804	0.3213	0.141476	-0.330695	0.310901	-0.216031	-0.492484	-0.140025	-0.52507	-0.708045	-0.18359	0.608312	-0.830288	-0.599544	-0.394425	-0.551234
-345	0.228047	0.366129	0.197063	-0.345134	0.280035	-0.177821	-0.60742	-0.11555	-0.529287	-0.709968	-0.0871307	0.488312	-0.871914	-0.505646	-0.437096	-0.489992
-344.5	0.219488	0.40714	0.231764	-0.348935	0.245913	-0.133223	-0.726183	-0.0786794	-0.541709	-0.691941	0.0278325	0.366469	-0.9334	-0.417862	-0.472155	-0.409171
-344	0.221673	0.445124	0.250638	-0.342881	0.207211	-0.0821769	-0.848961	-0.0290416	-0.567023	-0.652801	0.150196	0.246721	-1.00817	-0.34121	-0.505599	-0.309527
-343.5	0.23205	0.479465	0.259798	-0.326911	0.164198	-0.0255669	-0.973914	0.0313	-0.606376	-0.594842	0.268492	0.134041	-1.08739	-0.278508	-0.542871	-0.193295
-343	0.247208	0.507771	0.264279	-0.302395	0.117914	0.0352536	-1.09903	0.098558	-0.657093	-0.523222	0.372989	0.0326955	-1.16223	-0.229435	-0.586081	-0.0642412
-342.5	0.264211	0.527444	0.26711	-0.271946	0.0693976	0.098065	-1.22297	0.1693	-0.714314	-0.444175	0.457135	-0.0545578	-1.2257	-0.191386	-0.633432	0.0719904
-342	0.281466	0.537154	0.269281	-0.237746	0.0195672	0.159107	-1.34362	0.241656	-0.772758	-0.363315	0.517901	-0.126949	-1.27361	-0.161043	-0.680769	0.208512
-341.5	0.298815	0.536902	0.270029	-0.200987	-0.0301796	0.213862	-1.45727	0.315075	-0.827589	-0.28485	0.555341	-0.185649	-1.30485	-0.134919	-0.723614	0.338344
-341	0.316315	0.527346	0.267453	-0.162997	-0.0778104	0.259114	-1.56012	0.390073	-0.875365	-0.21165	0.571857	-0.231937	-1.32111	-0.109143	-0.75858	0.455266
-340.5	0.333018	0.508778	0.258928	-0.125977	-0.121673	0.294214	-1.65029	0.468221	-0.915384	-0.14585	0.571313	-0.264634	-1.32659	-0.0803133	-0.784263	0.554484
-340	0.347735	0.480209	0.241557	-0.0919148	-0.161254	0.320594	-1.72786	0.551325	-0.949487	-0.0896453	0.55812	-0.280004	-1.32768	-0.0469942	-0.801767	0.633138
-339.5	0.360774	0.439509	0.213374	-0.0617242	-0.196718	0.340573	-1.79313	0.640248	-0.979738	-0.0453828	0.536635	-0.27503	-1.33204	-0.00992776	-0.814074	0.690756
-339	0.374378	0.384895	0.17394	-0.0360367	-0.228128	0.356431	-1.84461	0.734534	-1.00656	-0.0149951	0.510863	-0.250582	-1.34614	0.0287197	-0.823704	0.729535
-338.5	0.39149	0.316998	0.123393	-0.0153664	-0.255173	0.369548	-1.87877	0.832571	-1.0289	6.31745e-05	0.484066	-0.210925	-1.37207	0.0658202	-0.830041	0.753702
-338	0.41411	0.239636	0.0619045	0.00182462	-0.277334	0.379602	-1.89138	0.931577	-1.04514	-0.00175763	0.458356	-0.161568	-1.40703	0.0979105	-0.828633	0.767983
-337.5	0.442161	0.158444	-0.00955249	0.0207572	-0.294199	0.384479	-1.87887	1.02798	-1.05363	-0.0218392	0.434807	-0.108586	-1.44588	0.12255	-0.81295	0.776283
-337	0.473536	0.0795369	-0.0887884	0.0487127	-0.305623	0.380894	-1.83931	1.1188	-1.05301	-0.0598777	0.414051	-0.0578155	-1.48331	0.139433	-0.776982	0.781414
-336.5	0.505629	0.00956515	-0.172742	0.0907519	-0.31171	0.365021	-1.77342	1.20294	-1.04289	-0.112881	0.396423	-0.0125973	-1.51469	0.150281	-0.717441	0.785668
-336	0.536767	-0.0450393	-0.258003	0.146815	-0.312285	0.332781	-1.6851	1.28089	-1.02405	-0.175969	0.38134	0.0273533	-1.53766	0.158033	-0.635221	0.791219
-335.5	0.565588	-0.080749	-0.341961	0.212993	-0.306037	0.280333	-1.58073	1.35345	-0.997908	-0.243815	0.367006	0.0644539	-1.55415	0.16607	-0.535461	0.799943
-335	0.588848	-0.0988867	-0.424058	0.284772	-0.290682	0.205153	-1.46714	1.42084	-0.965865	-0.311193	0.351061	0.100732	-1.57109	0.177594	-0.426104	0.813249
-334.5	0.600341	-0.104813	-0.505181	0.358245	-0.264502	0.106899	-1.34939	1.48227	-0.929419	-0.373279	0.331089	0.136109	-1.59839	0.19535	-0.31556	0.831859
-334	0.592562	-0.105527	-0.585519	0.42898	-0.227639	-0.0123365	-1.22989	1.5362	-0.890549	-0.426756	0.304736	0.168164	-1.6454	0.221421	-0.210278	0.85534
-333.5	0.559915	-0.107605	-0.663159	0.491412	-0.181772	-0.147836	-1.10915	1.58131	-0.851737	-0.470675	0.270253	0.192913	-1.71804	0.256322	-0.113689	0.882196
-333	0.50101	-0.116212	-0.734293	0.539991	-0.128813	-0.292262	-0.986926	1.61763	-0.815566	-0.506107	0.226724	0.206017	-1.81784	0.29781	-0.0269465	0.910535
-332.5	0.419152	-0.134749	-0.794723	0.570474	-0.0706073	-0.436491	-0.862687	1.647	-0.784273	-0.535463	0.173272	0.204248	-1.94285	0.340946	0.0501288	0.93859
-332	0.321782	-0.16439	-0.841378	0.580855	-0.0096549	-0.571274	-0.734566	1.67278	-0.759188	-0.561775	0.109046	0.186442	-2.08962	0.38	0.118585	0.964978
-331.5	0.219061	-0.203547	-0.872593	0.572659	0.0509786	-0.68924	-0.598896	1.69898	-0.740265	-0.587555	0.0346864	0.153141	-2.25403	0.410784	0.179422	0.988453
-331	0.121107	-0.247929	-0.888084	0.551114	0.108583	-0.786243	-0.452243	1.72876	-0.726748	-0.614543	-0.0467538	0.105616	-2.43036	0.431481	0.232467	1.00761
-330.5	0.0352255	-0.291409	-0.889504	0.523477	0.161449	-0.861008	-0.294279	1.76319	-0.718939	-0.644648	-0.130309	0.0451495	-2.61016	0.441744	0.276954	1.02112
-330	-0.0350689	-0.327224	-0.880087	0.497393	0.208724	-0.913461	-0.128322	1.80119	-0.71894	-0.679891	-0.209975	-0.0270564	-2.78334	0.441795	0.313658	1.02784
-329.5	-0.0893338	-0.349136	-0.862907	0.479413	0.249934	-0.943514	0.0400056	1.84079	-0.729214	-0.720954	-0.279292	-0.109053	-2.94176	0.432851	0.345445	1.0264
-329	-0.128938	-0.352488	-0.840268	0.472994	0.285118	-0.951337	0.203987	1.88018	-0.750714	-0.766425	-0.332179	-0.197092	-3.08211	0.418293	0.375224	1.0152
-328.5	-0.156397	-0.335415	-0.814605	0.477524	0.315131	-0.938185	0.357044	1.91782	-0.782094	-0.813533	-0.363942	-0.285308	-3.20548	0.404276	0.403962	0.9934
-328	-0.175232	-0.29991	-0.788636	0.489167	0.34147	-0.906558	0.494557	1.95227	-0.819629	-0.859164	-0.371424	-0.366297	-3.31491	0.399058	0.430788	0.961825
-327.5	-0.189586	-0.251416	-0.764732	0.502531	0.366123	-0.859774	0.615247	1.98224	-0.857945	-0.900496	-0.352607	-0.432826	-3.41303	0.410946	0.454644	0.922616
-327	-0.203599	-0.196854	-0.744685	0.513071	0.39128	-0.801848	0.720942	2.00672	-0.891608	-0.93529	-0.306893	-0.480075	-3.50135	0.445724	0.476269	0.87787
-326.5	-0.220364	-0.142802	-0.730145	0.519493	0.41863	-0.737609	0.814794	2.02499	-0.91645	-0.961698	-0.235937	-0.506942	-3.58099	0.504464	0.49942	0.828746
-326	-0.240465	-0.0947381	-0.722847	0.524064	0.449014	-0.671824	0.899292	2.03629	-0.930194	-0.977991	-0.144056	-0.515867	-3.6525	0.582352	0.530514	0.776391
-325.5	-0.261423	-0.056699	-0.723648	0.530531	0.482866	-0.607721	0.975482	2.03962	-0.932546	-0.982987	-0.0379351	-0.511011	-3.71367	0.670014	0.576457	0.72298
-325	-0.278641	-0.0310651	-0.731464	0.541599	0.520669	-0.546853	1.04311	2.03442	-0.924522	-0.977212	0.0743008	-0.495633	-3.75789	0.757465	0.64155	0.670741
-324.5	-0.287148	-0.0185664	-0.743633	0.558267	0.56277	-0.49024	1.10085	2.02149	-0.907232	-0.963407	0.184137	-0.471099	-3.7763	0.837322	0.724829	0.621046
-324	-0.283304	-0.0184572	-0.757381	0.580321	0.6089	-0.438603	1.14652	2.00304	-0.881113	-0.945355	0.283549	-0.437903	-3.76227	0.905243	0.818834	0.575581
-323.5	-0.265665	-0.0287094	-0.771118	0.605283	0.658069	-0.391386	1.17687	1.98185	-0.846277	-0.926138	0.366717	-0.396544	-3.71571	0.959691	0.911093	0.537848
-323	-0.234802	-0.0461612	-0.784657	0.628106	0.709104	-0.346762	1.18768	1.96022	-0.803198	-0.907355	0.432186	-0.347558	-3.64443	1.00225	0.98879	0.513088
-322.5	-0.192957	-0.0669384	-0.798268	0.644981	0.761318	-0.303097	1.17541	1.939	-0.753048	-0.889406	0.482904	-0.291772	-3.5613	1.03689	1.04396	0.506583
-322	-0.144135	-0.0871683	-0.810902	0.657128	0.814535	-0.260116	1.13968	1.91697	-0.697723	-0.872412	0.52371	-0.23107	-3.47862	1.06824	1.07555	0.521527
-321.5	-0.0941968	-0.103632	-0.818923	0.669343	0.868487	-0.218823	1.08379	1.89149	-0.639073	-0.856821	0.559007	-0.168563	-3.40364	1.10033	1.08769	0.557977
-321	-0.0498711	-0.114479	-0.816838	0.685369	0.922313	-0.180475	1.0135	1.86035	-0.577686	-0.843139	0.591978	-0.107261	-3.33688	1.13541	1.08656	0.613008
-320.5	-0.0167127	-0.120247	-0.79956	0.705489	0.974321	-0.145841	0.935846	1.82345	-0.512886	-0.831341	0.624166	-0.0479579	-3.27402	1.17255	1.07812	0.681139
-320	0.00216024	-0.124124	-0.764572	0.727948	1.02169	-0.115434	0.858397	1.78277	-0.443956	-0.820745	0.65507	0.0111072	-3.20988	1.20797	1.06672	0.755332
-319.5	0.00566663	-0.129952	-0.712754	0.751502	1.06068	-0.0894286	0.788362	1.74151	-0.371239	-0.81089	0.682795	0.0717263	-3.14153	1.23657	1.05444	0.82864
-319	-0.00600376	-0.139412	-0.647923	0.776652	1.08782	-0.0668837	0.731143	1.70295	-0.29664	-0.802914	0.705594	0.133738	-3.06872	1.25258	1.04168	0.895092
-318.5	-0.0314357	-0.151175	-0.57602	0.805437	1.10101	-0.0458078	0.688644	1.66903	-0.223538	-0.79961	0.723098	0.195925	-2.99368	1.24984	1.02861	0.949342
-318	-0.0676724	-0.162009	-0.504245	0.840872	1.10014	-0.024416	0.658552	1.63879	-0.15585	-0.803667	0.73669	0.257415	-2.92071	1.22278	1.0161	0.98637
-317.5	-0.110828	-0.168508	-0.439915	0.886369	1.0875	-0.00205788	0.635757	1.60863	-0.096883	-0.815826	0.748972	0.318022	-2.85518	1.1685	1.00524	1.00187
-317	-0.15792	-0.168628	-0.38956	0.943984	1.06752	0.020881	0.61566	1.57511	-0.0488204	-0.834336	0.762448	0.378765	-2.80223	1.08893	0.996107	0.992953
-316.5	-0.208176	-0.162148	-0.358113	1.01197	1.0453	0.0433523	0.597261	1.53775	-0.0122943	-0.855766	0.777896	0.442795	-2.76539	0.991281	0.986323	0.95879
-316	-0.262368	-0.150245	-0.347665	1.08442	1.02508	0.0638883	0.583525	1.49974	0.0140029	-0.876365	0.793512	0.514813	-2.74511	0.885928	0.97111	0.900736
-315.5	-0.32073	-0.134946	-0.357435	1.15352	1.00942	0.080908	0.578739	1.4663	0.0325512	-0.892725	0.80597	0.598429	-2.73761	0.783785	0.94522	0.821655
-315	-0.381208	-0.118666	-0.385552	1.21247	0.998831	0.0929468	0.58562	1.44087	0.0451666	-0.901773	0.812572	0.694107	-2.73562	0.694333	0.905261	0.725035
-314.5	-0.439171	-0.103862	-0.429676	1.25699	0.991524	0.0991299	0.604469	1.42207	0.0516892	-0.901123	0.812065	0.799389	-2.7305	0.624057	0.850855	0.615032
-314	-0.488587	-0.0924698	-0.485625	1.28508	0.983846	0.100575	0.633547	1.40411	0.0501695	-0.889688	0.804029	0.910197	-2.7149	0.575825	0.783958	0.49719
-313.5	-0.524051	-0.0852394	-0.547085	1.2955	0.971824	0.101697	0.669428	1.37999	0.0381812	-0.868038	0.788477	1.02201	-2.68486	0.548812	0.707205	0.378289
-313	-0.542099	-0.0818234	-0.607542	1.2864	0.953218	0.109213	0.707572	1.34495	0.0146673	-0.838476	0.765453	1.13085	-2.64038	0.537874	0.623145	0.265196
-312.5	-0.540861	-0.0813175	-0.662342	1.25553	0.928317	0.128655	0.743073	1.29808	-0.0185217	-0.804509	0.734373	1.2337	-2.58405	0.533842	0.534381	0.164271
-312	-0.519152	-0.0822532	-0.709356	1.20255	0.899074	0.16092	0.771007	1.24179	-0.0566788	-0.769631	0.694329	1.32825	-2.51972	0.525842	0.443095	0.0813026
-311.5	-0.475806	-0.0824394	-0.748546	1.13163	0.868395	0.201471	0.786852	1.17959	-0.094004	-0.736321	0.645055	1.41252	-2.45167	0.504271	0.35025	0.0206767
-311	-0.409204	-0.0795987	-0.781173	1.05152	0.839901	0.242824	0.787043	1.1142	-0.125538	-0.705587	0.587564	1.48441	-2.38339	0.463237	0.255925	-0.0156706
-310.5	-0.317982	-0.0722239	-0.808914	0.972429	0.817133	0.278257	0.768707	1.04709	-0.148	-0.676992	0.524952	1.54112	-2.31649	0.401635	0.160805	-0.0284274
-310	-0.2035	-0.0594138	-0.832973	0.902553	0.802729	0.303793	0.729017	0.978741	-0.159815	-0.649729	0.463134	1.5794	-2.25077	0.322429	0.0678728	-0.0210143
-309.5	-0.0716389	-0.0402062	-0.853643	0.845998	0.798146	0.317665	0.665351	0.909658	-0.161012	-0.623557	0.410195	1.59741	-2.18525	0.231238	-0.0173383	0.000330559
-309	0.0684473	-0.013846	-0.870628	0.8022	0.80313	0.319357	0.576029	0.841249	-0.153335	-0.597676	0.374328	1.59605	-2.11934	0.135351	-0.0890696	0.0279327
-308.5	0.207407	0.0192141	-0.884007	0.766338	0.814966	0.309819	0.461042	0.775898	-0.140586	-0.569483	0.362007	1.5783	-2.05365	0.0429926	-0.14437	0.0551606
-308	0.338363	0.056942	-0.895598	0.731131	0.82896	0.291567	0.322465	0.716449	-0.128404	-0.535679	0.377498	1.54769	-1.98964	-0.0377016	-0.183976	0.0776709
-307.5	0.458199	0.0964853	-0.909303	0.690477	0.840624	0.267719	0.163905	0.665322	-0.122565	-0.494003	0.422618	1.50739	-1.92862	-0.0999052	-0.210876	0.0926003
-307	0.567119	0.135429	-0.929274	0.642427	0.847829	0.241417	-0.0107701	0.623998	-0.126846	-0.443429	0.495833	1.4598	-1.8709	-0.13915	-0.228573	0.0974105
-306.5	0.667217	0.172482	-0.957691	0.588686	0.850892	0.215885	-0.198005	0.593534	-0.142269	-0.383801	0.592398	1.4063	-1.8153	-0.154209	-0.240489	0.0901102
-306	0.760976	0.207141	-0.993919	0.53202	0.850718	0.193976	-0.39418	0.574535	-0.167572	-0.315886	0.706464	1.3473	-1.75858	-0.147361	-0.249926	0.0704503
-305.5	0.850205	0.238541	-1.03436	0.473985	0.847202	0.177589	-0.595176	0.566139	-0.199759	-0.241087	0.832717	1.28293	-1.69588	-0.123491	-0.25906	0.040307
-305	0.935723	0.264209	-1.07311	0.413591	0.839569	0.167886	-0.795986	0.566428	-0.235131	-0.160749	0.966101	1.21441	-1.62287	-0.0888856	-0.267544	0.00262997
-304.5	1.01729	0.280163	-1.10462	0.347392	0.828059	0.165904	-0.990203	0.574167	-0.270954	-0.0760014	1.10101	1.14493	-1.53742	-0.0501471	-0.272983	-0.0398368
-304	1.09362	0.282584	-1.12655	0.27064	0.815086	0.172652	-1.1703	0.589199	-0.306362	0.0115578	1.2305	1.07879	-1.43913	-0.0125387	-0.273294	-0.0846635
-303.5	1.16334	0.269187	-1.13983	0.178728	0.804378	0.188765	-1.32941	0.61118	-0.342334	0.0989661	1.34576	1.01959	-1.32821	0.0214094	-0.269073	-0.128598
-303	1.22674	0.239637	-1.14683	0.0689851	0.798902	0.214742	-1.46358	0.638513	-0.381787	0.182216	1.43769	0.96923	-1.20564	0.0520136	-0.264445	-0.16688
-302.5	1.28658	0.195774	-1.14977	-0.0574065	0.799893	0.25162	-1.57235	0.668058	-0.429016	0.257868	1.49992	0.927957	-1.07416	0.0815525	-0.265596	-0.194398
-302	1.34666	0.141525	-1.14944	-0.194409	0.80708	0.300445	-1.65755	0.695341	-0.48753	0.323997	1.52988	0.895877	-0.938595	0.112545	-0.277974	-0.207442
-301.5	1.40944	0.081972	-1.14496	-0.332332	0.818541	0.360549	-1.72155	0.715513	-0.558091	0.379883	1.52748	0.873945	-0.804973	0.146045	-0.304418	-0.204568
-301	1.47498	0.0220599	-1.13532	-0.46141	0.830895	0.428498	-1.76591	0.724725	-0.638755	0.425309	1.49405	0.862587	-0.678867	0.181094	-0.345387	-0.186739
-300.5	1.54152	-0.0342422	-1.12098	-0.575473	0.840517	0.498701	-1.79035	0.721065	-0.726186	0.459986	1.43219	0.860187	-0.56361	0.215309	-0.400189	-0.156855
-300	1.60704	-0.0841761	-1.10329	-0.673309	0.844195	0.5654	-1.79282	0.704776	-0.816776	0.483884	1.34571	0.863464	-0.459312	0.245735	-0.46735	-0.118955
-299.5	1.67004	-0.126015	-1.08322	-0.757313	0.839122	0.62486	-1.77078	0.677632	-0.907003	0.498432	1.2394	0.867583	-0.363792	0.268937	-0.543775	-0.077684
-299	1.72857	-0.158972	-1.06155	-0.830393	0.823535	0.676117	-1.72305	0.641595	-0.993667	0.5071	1.11902	0.866226	-0.274347	0.280894	-0.624171	-0.0376152
-298.5	1.77934	-0.183349	-1.04037	-0.893601	0.797145	0.719448	-1.65033	0.597623	-1.07483	0.514313	0.991595	0.853721	-0.188617	0.277922	-0.701612	-0.00253437
-298	1.8186	-0.200152	-1.02326	-0.946825	0.760744	0.753864	-1.55449	0.545441	-1.15076	0.523651	0.865242	0.827354	-0.104489	0.258188	-0.768721	0.0243816
-297.5	1.84391	-0.210378	-1.01356	-0.992038	0.715878	0.776209	-1.43826	0.484398	-1.22348	0.53703	0.747988	0.787243	-0.0205216	0.222847	-0.819104	0.0400934
-297	1.85516	-0.214684	-1.01288	-1.03633	0.664751	0.782492	-1.3065	0.414642	-1.29473	0.555168	0.64616	0.73506	0.0628979	0.176185	-0.848867	0.0417995
-296.5	1.85449	-0.212998	-1.02082	-1.09106	0.610001	0.769537	-1.16704	0.337759	-1.36448	0.578033	0.563074	0.674014	0.143527	0.124779	-0.857528	0.0274603
-296	1.84526	-0.204114	-1.03568	-1.16583	0.554076	0.735826	-1.02954	0.256752	-1.43089	0.604298	0.498006	0.60943	0.218466	0.076718	-0.847692	-0.00360039
-295.5	1.83061	-0.186156	-1.05506	-1.26227	0.498398	0.68185	-0.902968	0.174848	-1.49156	0.631189	0.446382	0.547792	0.284875	0.0411889	-0.823969	-0.0505889
-295	1.81249	-0.157712	-1.07604	-1.3731	0.443256	0.610065	-0.793546	0.0932226	-1.54479	0.656081	0.401671	0.49488	0.340316	0.0274017	-0.792241	-0.111402
-294.5	1.79157	-0.118794	-1.09519	-1.48608	0.388474	0.524633	-0.70372	0.00983709	-1.58996	0.677847	0.358032	0.45501	0.383617	0.0425873	-0.759096	-0.182174
-294	1.76794	-0.0710406	-1.10851	-1.58832	0.333755	0.431156	-0.632115	-0.079047	-1.62693	0.696353	0.312957	0.430944	0.416115	0.0906215	-0.730733	-0.256864
-293.5	1.74174	-0.0174846	-1.11161	-1.66848	0.278894	0.336182	-0.574167	-0.17644	-1.65567	0.711734	0.268171	0.42332	0.442552	0.1724	-0.71182	-0.328604
-293	1.71346	0.0372879	-1.10048	-1.71877	0.223968	0.246572	-0.523768	-0.28345	-1.67607	0.724727	0.226822	0.430308	0.470479	0.286666	-0.705152	-0.39241
-292.5	1.68423	0.0872724	-1.07245	-1.73749	0.168658	0.16882	-0.475498	-0.398762	-1.68758	0.736883	0.189616	0.44839	0.507702	0.429465	-0.712103	-0.446199
-292	1.65652	0.1269	-1.02634	-1.73044	0.111589	0.107891	-0.426041	-0.518195	-1.68958	0.749357	0.15423	0.47339	0.559504	0.59275	-0.733311	-0.489568
-291.5	1.63468	0.153078	-0.962842	-1.70891	0.0513842	0.0659943	-0.37469	-0.6353	-1.68252	0.761275	0.117259	0.501119	0.627716	0.764547	-0.769178	-0.523019
-291	1.62407	0.165098	-0.884898	-1.68405	-0.0118283	0.0425869	-0.323063	-0.742806	-1.66788	0.769485	0.076088	0.527837	0.711334	0.931777	-0.819903	-0.547972
-290.5	1.6289	0.163352	-0.796859	-1.661	-0.0764064	0.0355617	-0.273337	-0.834127	-1.64697	0.770001	0.0308151	0.550251	0.807733	1.08395	-0.884902	-0.566266
-290	1.65023	0.148931	-0.702646	-1.63718	-0.140207	0.0423431	-0.226151	-0.904547	-1.62044	0.759966	-0.0144172	0.565129	0.914609	1.21511	-0.961849	-0.579543
-289.5	1.68576	0.123903	-0.60436	-1.60531	-0.201595	0.0602345	-0.18012	-0.951474	-1.58874	0.738676	-0.0532679	0.569737	1.03165	1.32297	-1.04597	-0.589383
-289	1.73135	0.0911242	-0.502362	-1.55861	-0.260383	0.0862277	-0.132691	-0.974149	-1.55257	0.707416	-0.0812565	0.563326	1.16	1.4067	-1.13039	-0.598071
-288.5	1.78234	0.0536151	-0.397429	-1.49473	-0.317779	0.11669	-0.0808908	-0.973693	-1.51277	0.669211	-0.0977387	0.548089	1.3	1.46624	-1.20795	-0.608289
-288	1.83381	0.0140387	-0.293555	-1.41655	-0.375016	0.147162	-0.0218654	-0.953147	-1.46996	0.628806	-0.104728	0.528568	1.44919	1.50319	-1.2736	-0.621198
-287.5	1.8814	-0.0256386	-0.198311	-1.3308	-0.432676	0.172695	0.0459949	-0.917363	-1.42415	0.592001	-0.105402	0.510178	1.60147	1.52089	-1.32535	-0.635758
-287	1.92286	-0.0644232	-0.11979	-1.24574	-0.491412	0.189448	0.122191	-0.872852	-1.37456	0.564201	-0.104063	0.497813	1.74786	1.52347	-1.36285	-0.650854
-286.5	1.95845	-0.102455	-0.0629874	-1.16823	-0.552318	0.196244	0.204924	-0.827203	-1.32019	0.549281	-0.106054	0.494919	1.87831	1.51497	-1.3849	-0.667363
-286	1.98983	-0.14075	-0.0286953	-1.10107	-0.616101	0.193767	0.2922	-0.788242	-1.2613	0.549106	-0.116109	0.502975	1.9835	1.49817	-1.3886	-0.687459
-285.5	2.01901	-0.180194	-0.0149355	-1.04335	-0.681985	0.182726	0.381554	-0.763194	-1.2001	0.563464	-0.136412	0.52153	2.05629	1.47344	-1.37034	-0.712162
-285	2.04729	-0.219911	-0.0188443	-0.99322	-0.747542	0.163859	0.469374	-0.757607	-1.14021	0.590551	-0.16601	0.548986	2.09274	1.43885	-1.32725	-0.739846
-284.5	2.07429	-0.256227	-0.0377206	-0.948941	-0.809704	0.139053	0.551154	-0.774277	-1.08518	0.627765	-0.201391	0.583211	2.09225	1.39229	-1.25803	-0.766606
-284	2.0979	-0.283646	-0.0694286	-0.908055	-0.865831	0.110907	0.622553	-0.812941	-1.03674	0.672077	-0.23779	0.621395	2.05664	1.33399	-1.1633	-0.787276
-283.5	2.11482	-0.297374	-0.112255	-0.867224	-0.914355	0.0809181	0.680427	-0.870983	-0.99406	0.720149	-0.270901	0.660064	1.98958	1.26738	-1.04589	-0.796667
-283	2.12076	-0.295249	-0.1642	-0.822713	-0.955365	0.0493944	0.723359	-0.944576	-0.954465	0.769269	-0.297568	0.69577	1.89707	1.19809	-0.910991	-0.79149
-282.5	2.11119	-0.277881	-0.222157	-0.769259	-0.99049	0.01749	0.751421	-1.02956	-0.914645	0.818399	-0.315089	0.726021	1.7878	1.13244	-0.765654	-0.771793
-282	2.08267	-0.247621	-0.281612	-0.698302	-1.02173	-0.0118559	0.764963	-1.12199	-0.871286	0.86767	-0.321138	0.74976	1.67266	1.07596	-0.617687	-0.740223
-281.5	2.03388	-0.207483	-0.336961	-0.599887	-1.05052	-0.0346384	0.763599	-1.21821	-0.821411	0.916687	-0.31458	0.766754	1.56347	1.03197	-0.47487	-0.700123
-281	1.9661	-0.160746	-0.382111	-0.467943	-1.07795	-0.0464404	0.746663	-1.31407	-0.762763	0.963761	-0.29582	0.776778	1.47092	1.001	-0.345328	-0.65447
-280.5	1.88347	-0.111336	-0.411397	-0.303135	-1.1052	-0.0434659	0.714194	-1.4048	-0.69384	1.00704	-0.267296	0.780194	1.40254	0.980904	-0.237683	-0.605911
-280	1.79209	-0.063782	-0.420759	-0.11128	-1.13319	-0.0240837	0.667178	-1.48577	-0.613538	1.04558	-0.2341	0.779457	1.3616	0.967214	-0.159908	-0.557271
-279.5	1.69814	-0.0221201	-0.408419	0.0996987	-1.16192	0.0104861	0.607535	-1.55309	-0.521951	1.07849	-0.202866	0.779028	1.3471	0.953898	-0.117572	-0.511486
-279	1.60582	0.0111266	-0.374961	0.322389	-1.19003	0.0564275	0.538553	-1.60355	-0.422002	1.10375	-0.17909	0.782905	1.35521	0.934428	-0.112413	-0.470744
-278.5	1.51589	0.0354504	-0.323444	0.551108	-1.21569	0.108256	0.465319	-1.63572	-0.319428	1.1193	-0.165496	0.79235	1.38151	0.903022	-0.142021	-0.436411
-278	1.4261	0.0525577	-0.259798	0.780361	-1.23768	0.160323	0.393932	-1.65145	-0.221165	1.12497	-0.162265	0.805869	1.42229	0.855973	-0.20083	-0.409978
-277.5	1.33308	0.0651545	-0.192744	1.00226	-1.25519	0.207917	0.329401	-1.65516	-0.133665	1.12262	-0.167682	0.820385	1.47474	0.792508	-0.28135	-0.393216
-277	1.23471	0.0747074	-0.131767	1.20597	-1.26688	0.247718	0.274257	-1.65098	-0.0616045	1.11492	-0.179084	0.832524	1.53703	0.714824	-0.375057	-0.38687
-276.5	1.13211	0.0809966	-0.0840725	1.37906	-1.27072	0.27815	0.229041	-1.64115	-0.00686902	1.10476	-0.194633	0.840494	1.60888	0.627876	-0.473446	-0.38927
-276	1.03065	0.0834345	-0.0533365	1.50972	-1.26446	0.299352	0.193232	-1.62674	0.0318693	1.09507	-0.214121	0.845669	1.69082	0.539297	-0.569125	-0.396547
-275.5	0.93911	0.0818456	-0.0399462	1.59019	-1.24571	0.312447	0.165556	-1.60836	0.0579029	1.08807	-0.237737	0.851523	1.78195	0.45878	-0.656012	-0.40449
-275	0.866536	0.0769144	-0.0409546	1.62008	-1.21223	0.318743	0.144071	-1.5864	0.07439	1.08386	-0.265035	0.860795	1.87806	0.396001	-0.729195	-0.410461
-274.5	0.818776	0.0707523	-0.0503992	1.60647	-1.16274	0.319766	0.12626	-1.56147	0.0837869	1.08001	-0.295376	0.874129	1.97156	0.357874	-0.785414	-0.413487
-274	0.797432	0.0664434	-0.0609302	1.56056	-1.09843	0.317877	0.109072	-1.53441	0.0882243	1.07242	-0.328131	0.890685	2.05336	0.347168	-0.823657	-0.412589
-273.5	0.800533	0.0668684	-0.0658945	1.49468	-1.02378	0.316087	0.0889997	-1.50547	0.0889039	1.05689	-0.36175	0.909156	2.11619	0.362789	-0.84506	-0.405813
-273	0.82369	0.0738974	-0.0607714	1.42054	-0.945449	0.316668	0.0622574	-1.47414	0.085596	1.03064	-0.393454	0.928445	2.15779	0.40009	-0.852758	-0.390922
-272.5	0.861443	0.0877751	-0.0439985	1.34744	-0.87021	0.320092	0.0249706	-1.44016	0.0777962	0.993633	-0.4205	0.948064	2.18134	0.450637	-0.852391	-0.366044
-272	0.908116	0.106977	-0.0173206	1.28135	-0.802943	0.325387	-0.0261072	-1.40411	0.0659712	0.949034	-0.441284	0.968338	2.19241	0.503298	-0.851909	-0.329801
-271.5	0.957722	0.129106	0.0150081	1.22615	-0.745085	0.331526	-0.0923251	-1.36712	0.0511697	0.902057	-0.455173	0.990257	2.19524	0.547387	-0.85963	-0.281718
-271	1.00393	0.151732	0.0480245	1.18519	-0.694692	0.338454	-0.17272	-1.33051	0.033971	0.857704	-0.461922	1.0144	2.19146	0.575288	-0.882122	-0.222824
-270.5	1.04099	0.172538	0.0775751	1.16172	-0.648584	0.34648	-0.264845	-1.29563	0.0139409	0.819196	-0.460617	1.03897	2.18111	0.582995	-0.92359	-0.155605
-270	1.06471	0.18978	0.101215	1.15862	-0.604771	0.354894	-0.365672	-1.26381	-0.0101605	0.787691	-0.44843	1.05871	2.16422	0.569974	-0.986004	-0.0828115
-269.5	1.07322	0.202914	0.11889	1.17827	-0.563489	0.361666	-0.472147	-1.23689	-0.0391015	0.762684	-0.421478	1.06604	2.1417	0.53924	-1.06866	-0.00654571
-269	1.06811	0.212491	0.132877	1.22184	-0.526597	0.364349	-0.581704	-1.21724	-0.071777	0.742684	-0.378024	1.05366	2.1147	0.496646	-1.16756	0.0708553
-268.5	1.05485	0.219832	0.146325	1.28788	-0.496268	0.36138	-0.692724	-1.20653	-0.105264	0.725855	-0.320642	1.01737	2.08349	0.448884	-1.27602	0.145609
-268	1.04102	0.22668	0.16113	1.37188	-0.47418	0.353113	-0.804803	-1.20469	-0.135954	0.710567	-0.255642	0.958032	2.04756	0.401444	-1.38641	0.213126
-267.5	1.03339	0.23427	0.17685	1.46749	-0.461409	0.341723	-0.918678	-1.21011	-0.160398	0.696199	-0.190849	0.881459	2.0069	0.357965	-1.49187	0.269748
-267	1.03573	0.242598	0.19165	1.5685	-0.458055	0.329565	-1.03529	-1.22028	-0.175575	0.683864	-0.131982	0.796809	1.96222	0.320591	-1.58703	0.31366
-266.5	1.04872	0.25071	0.204203	1.66987	-0.462539	0.317237	-1.15396	-1.23207	-0.179359	0.676139	-0.0791614	0.714336	1.91369	0.290399	-1.66762	0.34475
-266	1.07106	0.25735	0.214534	1.76735	-0.471729	0.303132	-1.27117	-1.24234	-0.171453	0.675806	-0.0273213	0.642982	1.85993	0.268077	-1.72962	0.363803
-265.5	1.10071	0.261052	0.223493	1.85583	-0.482024	0.284431	-1.38128	-1.24881	-0.153562	0.684713	0.0296823	0.588637	1.79919	0.254644	-1.76899	0.371217
-265	1.1353	0.259758	0.232353	1.9294	-0.490499	0.258082	-1.47815	-1.24979	-0.128363	0.703746	0.0958751	0.553716	1.73119	0.251274	-1.78238	0.366439
-264.5	1.17244	0.251231	0.243292	1.98435	-0.495279	0.221576	-1.55679	-1.24328	-0.0981208	0.733408	0.172504	0.537849	1.65726	0.258277	-1.76844	0.34883
-264	1.21041	0.234961	0.259221	2.02222	-0.494928	0.173793	-1.61444	-1.22692	-0.0633562	0.773809	0.258028	0.539071	1.57909	0.27442	-1.72884	0.31902
-263.5	1.24911	0.213476	0.282164	2.04894	-0.488119	0.115031	-1.65077	-1.19845	-0.0226136	0.824086	0.3482	0.554786	1.49734	0.297809	-1.66855	0.279812
-263	1.28983	0.191315	0.312142	2.07125	-0.474288	0.0463417	-1.66749	-1.15602	0.0253221	0.88192	0.43702	0.581844	1.41137	0.327498	-1.59471	0.236219
-262.5	1.3336	0.172924	0.347453	2.09549	-0.453968	-0.030355	-1.66766	-1.09858	0.0785652	0.943561	0.518043	0.616336	1.32041	0.363972	-1.51413	0.19434
-262	1.37968	0.160845	0.385295	2.12908	-0.428276	-0.111656	-1.65522	-1.02714	0.131727	1.00423	0.585358	0.654165	1.22518	0.408339	-1.43058	0.159969
-261.5	1.42531	0.155078	0.422314	2.18029	-0.398633	-0.193206	-1.63462	-0.945514	0.178065	1.05883	0.634687	0.691732	1.12816	0.4614	-1.34427	0.138069
-261	1.46649	0.154457	0.455408	2.25387	-0.36694	-0.270879	-1.60992	-0.859083	0.212179	1.10292	0.664148	0.726185	1.0328	0.523113	-1.25436	0.132292
-260.5	1.49895	0.158425	0.483064	2.34693	-0.335372	-0.340873	-1.58363	-0.772351	0.231311	1.13323	0.673711	0.755875	0.943348	0.592106	-1.16163	0.144085
-260	1.51888	0.167377	0.506014	2.45017	-0.305468	-0.399005	-1.55599	-0.688107	0.234726	1.1473	0.664105	0.780465	0.865236	0.665208	-1.06876	0.172674
-259.5	1.52346	0.182324	0.525973	2.55369	-0.277381	-0.441137	-1.52519	-0.608773	0.222695	1.14357	0.636384	0.799862	0.805117	0.737446	-0.97898	0.216365
-259	1.51108	0.204576	0.543848	2.65182	-0.250319	-0.465475	-1.48846	-0.53721	0.196631	1.12151	0.592849	0.81325	0.7698	0.802803	-0.895082	0.273576
-258.5	1.48131	0.234636	0.559253	2.74361	-0.223771	-0.474484	-1.44374	-0.476041	0.159576	1.08143	0.538842	0.819435	0.764195	0.855865	-0.819363	0.342165
-258	1.43485	0.270691	0.570908	2.83023	-0.198159	-0.473715	-1.39088	-0.426952	0.115331	1.0247	0.482999	0.817439	0.789549	0.893257	-0.753744	0.418224
-257.5	1.37412	0.308783	0.576563	2.91065	-0.174369	-0.468246	-1.33177	-0.39036	0.0666137	0.954109	0.434855	0.805993	0.84339	0.913429	-0.698996	0.496245
-257	1.30329	0.344822	0.572585	2.97893	-0.152667	-0.460396	-1.26939	-0.365524	0.0141012	0.874037	0.401732	0.782768	0.920165	0.916241	-0.654032	0.570606
-256.5	1.22723	0.376256	0.554179	3.02536	-0.131913	-0.450354	-1.20579	-0.351598	-0.0425604	0.790334	0.386922	0.745412	1.01092	0.904062	-0.616721	0.637174
-256	1.15082	0.402512	0.516701	3.03915	-0.109529	-0.437812	-1.14077	-0.3484	-0.1027	0.709563	0.389668	0.694334	1.103	0.882678	-0.585504	0.693986
-255.5	1.0782	0.424889	0.457524	3.01115	-0.0822236	-0.42301	-1.07232	-0.35552	-0.163938	0.637563	0.406479	0.634219	1.18179	0.85986	-0.55997	0.740616
-255	1.01109	0.445977	0.377015	2.93727	-0.0475976	-0.407023	-0.9977	-0.371339	-0.22346	0.578517	0.432228	0.572465	1.234	0.8425	-0.540293	0.777261
-254.5	0.94769	0.468384	0.278209	2.8203	-0.00591487	-0.391474	-0.914162	-0.393413	-0.279464	0.535024	0.4601	0.516758	1.24967	0.834622	-0.526618	0.804664
-254	0.883825	0.493746	0.166857	2.66824	0.0398823	-0.377977	-0.819359	-0.41876	-0.331556	0.508768	0.482416	0.474116	1.22248	0.837079	-0.518916	0.824224
-253.5	0.814678	0.522954	0.0520865	2.49158	0.0861455	-0.367049	-0.711564	-0.443158	-0.380215	0.50077	0.493571	0.45015	1.14969	0.848099	-0.517349	0.837258
-253	0.736542	0.556806	-0.0549651	2.30184	0.130284	-0.357156	-0.589589	-0.460995	-0.425857	0.510813	0.492144	0.447266	1.03242	0.864076	-0.523055	0.844129
-252.5	0.648643	0.595912	-0.145127	2.11034	0.170909	-0.345736	-0.45331	-0.466331	-0.468062	0.536888	0.480227	0.463477	0.876287	0.880487	-0.538511	0.844564
-252	0.553753	0.639852	-0.214248	1.92656	0.207469	-0.331279	-0.304609	-0.454286	-0.505566	0.575151	0.46196	0.493452	0.691278	0.89234	-0.566558	0.838588
-251.5	0.457071	0.686643	-0.262894	1.75726	0.240796	-0.313961	-0.147371	-0.422225	-0.537175	0.620066	0.442701	0.530594	0.489499	0.894546	-0.608707	0.826811
-251	0.364656	0.733149	-0.294239	1.60717	0.273814	-0.294666	0.0133069	-0.370688	-0.56224	0.66471	0.428598	0.568181	0.282216	0.883204	-0.663609	0.810331
-250.5	0.282114	0.776295	-0.312635	1.47955	0.310598	-0.273768	0.171574	-0.303292	-0.58007	0.701782	0.426118	0.599572	0.078551	0.856821	-0.726293	0.790507
-250	0.213392	0.814024	-0.322829	1.37536	0.354204	-0.2508	0.321316	-0.225159	-0.58979	0.725437	0.440903	0.618707	-0.114137	0.816263	-0.788973	0.768469
-249.5	0.160371	0.84527	-0.328746	1.29164	0.405674	-0.225299	0.457241	-0.141235	-0.590275	0.732907	0.476025	0.621412	-0.289128	0.764346	-0.843257	0.745076
-249	0.123749	0.870219	-0.332751	1.22162	0.464704	-0.197942	0.575804	-0.0557304	-0.579106	0.724588	0.530841	0.606802	-0.43954	0.705828	-0.882452	0.720932
-248.5	0.103754	0.89119	-0.33636	1.1572	0.530254	-0.171028	0.675704	0.0280075	-0.552385	0.702861	0.601194	0.577895	-0.558962	0.647068	-0.903493	0.695739
-248	0.0994991	0.911846	-0.341266	1.09163	0.600682	-0.148014	0.75796	0.108245	-0.506538	0.671028	0.68047	0.541065	-0.643441	0.594587	-0.90823	0.668219
-247.5	0.108006	0.935113	-0.34873	1.02137	0.673935	-0.131942	0.825274	0.185176	-0.439942	0.632683	0.760985	0.504428	-0.692997	0.552998	-0.902636	0.637258
-247	0.124754	0.962786	-0.357673	0.947466	0.747661	-0.123507	0.881363	0.259231	-0.353043	0.591072	0.83591	0.475693	-0.711569	0.523689	-0.893647	0.602704
-246.5	0.145654	0.99632	-0.364616	0.87611	0.819032	-0.120622	0.930927	0.328785	-0.248084	0.549053	0.901142	0.460057	-0.706515	0.505136	-0.886046	0.564956
-246	0.16828	1.03586	-0.366083	0.817615	0.883879	-0.119999	0.97942	0.3901	-0.128683	0.510004	0.955781	0.45902	-0.687926	0.494199	-0.881553	0.524314
-245.5	0.191958	1.07853	-0.360651	0.783321	0.935922	-0.119045	1.03149	0.439551	0.00144483	0.478412	1.00097	0.471182	-0.666695	0.487123	-0.879943	0.480947
-245	0.217973	1.11889	-0.349718	0.782621	0.968571	-0.116396	1.08877	0.475917	0.139642	0.458654	1.03784	0.494353	-0.651981	0.479837	-0.880655	0.435261
-244.5	0.249171	1.15168	-0.337528	0.821452	0.978864	-0.111314	1.14878	0.501091	0.284027	0.45223	1.06594	0.52659	-0.649949	0.468106	-0.883834	0.388226
-244	0.288073	1.17407	-0.329984	0.900698	0.96956	-0.103267	1.20542	0.519107	0.432427	0.456113	1.0834	0.565614	-0.664085	0.448223	-0.890812	0.341412
-243.5	0.335217	1.18624	-0.332509	1.01507	0.947302	-0.0919201	1.25081	0.534306	0.581247	0.464148	1.08809	0.608534	-0.696011	0.418321	-0.903523	0.296762
-243	0.388768	1.19041	-0.34883	1.155	0.918856	-0.0771828	1.27759	0.549496	0.724929	0.469804	1.07918	0.652742	-0.745906	0.379591	-0.922744	0.25646
-242.5	0.444659	1.18977	-0.381084	1.3102	0.888616	-0.0593217	1.28108	0.565167	0.856971	0.467802	1.05852	0.696631	-0.811797	0.336315	-0.947183	0.222936
-242	0.49698	1.18806	-0.429598	1.47105	0.858292	-0.0389891	1.25989	0.580278	0.971695	0.454738	1.03048	0.739244	-0.888772	0.294748	-0.974278	0.198451
-241.5	0.538917	1.18873	-0.491989	1.62766	0.827412	-0.0171902	1.21504	0.593801	1.06532	0.429572	0.999923	0.779827	-0.970399	0.261696	-1.00114	0.18406
-241	0.564119	1.19388	-0.563323	1.76946	0.793942	0.00465637	1.14892	0.605917	1.13645	0.393722	0.970436	0.818158	-1.05138	0.242836	-1.02483	0.179019
-240.5	0.56819	1.20389	-0.637807	1.88649	0.755159	0.0249898	1.06494	0.618233	1.18622	0.350468	0.943886	0.854965	-1.12881	0.240943	-1.04266	0.181643
-240	0.549821	1.21823	-0.71038	1.97112	0.708416	0.0423979	0.966817	0.632802	1.21785	0.304068	0.92028	0.891333	-1.20183	0.255445	-1.05216	0.190687
-239.5	0.51101	1.2364	-0.777219	2.01934	0.651708	0.0550411	0.857404	0.650628	1.23559	0.258878	0.897488	0.927238	-1.27031	0.28343	-1.05042	0.205616
-239	0.455984	1.25815	-0.835754	2.03127	0.584351	0.0599572	0.738731	0.670641	1.24325	0.21876	0.872246	0.960788	-1.33314	0.320759	-1.03366	0.225577
-238.5	0.389156	1.28281	-0.884495	2.01049	0.507467	0.0536633	0.612528	0.689426	1.24362	0.187035	0.842268	0.989309	-1.38781	0.362729	-0.997857	0.248291
-238	0.31384	1.30896	-0.922462	1.96221	0.423927	0.0338363	0.480115	0.702017	1.23923	0.166246	0.807498	1.01085	-1.43201	0.404539	-0.940586	0.270314
-237.5	0.232942	1.33486	-0.948809	1.89155	0.338196	0.000857356	0.342547	0.704325	1.23289	0.15693	0.76948	1.02443	-1.46541	0.442136	-0.863243	0.288538
-237	0.150325	1.35927	-0.963313	1.80236	0.256073	-0.0419445	0.201075	0.695865	1.22697	0.156612	0.729897	1.02983	-1.49014	0.473385	-0.772051	0.301171
-236.5	0.0710665	1.38221	-0.966948	1.69647	0.183442	-0.0900014	0.0571025	0.680104	1.22296	0.16067	0.689405	1.02815	-1.51014	0.498137	-0.677029	0.307458
-236	0.000218783	1.40455	-0.961711	1.57415	0.124309	-0.139797	-0.0879177	0.66247	1.22211	0.164074	0.647145	1.02176	-1.52966	0.516928	-0.589747	0.307051
-235.5	-0.0589111	1.42689	-0.949888	1.43548	0.0802378	-0.189328	-0.232244	0.647828	1.22579	0.162309	0.601183	1.01395	-1.55126	0.530159	-0.520401	0.300061
-235	-0.105534	1.44881	-0.933171	1.28048	0.0515027	-0.236865	-0.373598	0.63811	1.23547	0.152124	0.549645	1.00878	-1.57454	0.538605	-0.47485	0.287692
-234.5	-0.140897	1.46923	-0.912057	1.10841	0.0377042	-0.28015	-0.508965	0.631301	1.25233	0.13199	0.49223	1.01118	-1.59689	0.544	-0.4532	0.272341
-234	-0.167405	1.48716	-0.885916	0.919061	0.0372733	-0.316976	-0.634045	0.622975	1.27626	0.101133	0.43191	1.02596	-1.61618	0.548738	-0.451072	0.256703
-233.5	-0.188042	1.50205	-0.853644	0.715482	0.0478501	-0.346395	-0.742746	0.609137	1.30512	0.0588701	0.375436	1.05582	-1.63271	0.554496	-0.461967	0.242588
-233	-0.206013	1.51359	-0.81494	0.504896	0.0675952	-0.369212	-0.827997	0.588171	1.33565	0.00563077	0.331142	1.0994	-1.64917	0.560308	-0.478676	0.230584
-232.5	-0.224018	1.52118	-0.771599	0.29757	0.0953501	-0.387369	-0.883631	0.561113	1.36586	-0.0561201	0.305027	1.15118	-1.6695	0.562026	-0.494721	0.220914
-232	-0.243089	1.52364	-0.727137	0.104756	0.129747	-0.403273	-0.905923	0.530676	1.39651	-0.122091	0.298124	1.20301	-1.6976	0.55448	-0.506791	0.214516
-231.5	-0.26203	1.51913	-0.684877	-0.0640703	0.168889	-0.419058	-0.894599	0.499254	1.43043	-0.187066	0.307002	1.24612	-1.73615	0.534656	-0.516019	0.212968
-231	-0.277979	1.50508	-0.647151	-0.203028	0.210374	-0.435184	-0.853737	0.466745	1.47023	-0.246421	0.326631	1.27278	-1.78622	0.50295	-0.526502	0.21775
-230.5	-0.287733	1.47874	-0.616064	-0.30906	0.250942	-0.449528	-0.791905	0.430619	1.51623	-0.297653	0.353555	1.27729	-1.84714	0.462049	-0.542462	0.230325
-230	-0.289416	1.43789	-0.593408	-0.38009	0.286362	-0.457915	-0.7209	0.388553	1.56683	-0.340833	0.387301	1.25671	-1.91682	0.415683	-0.565887	0.252159
-229.5	-0.283407	1.38155	-0.579555	-0.414874	0.312117	-0.455897	-0.653701	0.340535	1.62032	-0.377555	0.429291	1.2122	-1.99292	0.368439	-0.595581	0.283206
-229	-0.271975	1.31082	-0.573253	-0.41534	0.324301	-0.440909	-0.602383	0.288893	1.67533	-0.409364	0.480514	1.14951	-2.0742	0.325696	-0.628522	0.320501
-228.5	-0.258835	1.22937	-0.572194	-0.388721	0.320115	-0.412975	-0.575921	0.238021	1.73046	-0.437224	0.539761	1.0771	-2.16094	0.292796	-0.66296	0.358706
-228	-0.248865	1.14237	-0.57341	-0.346693	0.298155	-0.373553	-0.578398	0.193993	1.78498	-0.46199	0.603058	1.00379	-2.2535	0.273848	-0.70046	0.391258
-227.5	-0.246827	1.05478	-0.574099	-0.302552	0.258776	-0.324281	-0.608772	0.162611	1.83943	-0.484426	0.664369	0.937436	-2.3497	0.270872	-0.744719	0.410814
-227	-0.255845	0.97095	-0.572971	-0.268479	0.204551	-0.266499	-0.662037	0.146743	1.89462	-0.504493	0.717301	0.884253	-2.4439	0.283439	-0.798624	0.410628
-226.5	-0.277259	0.895012	-0.570768	-0.253807	0.140373	-0.201301	-0.730404	0.145269	1.9501	-0.520754	0.75688	0.847702	-2.52908	0.308691	-0.862353	0.387158
-226	-0.310632	0.83066	-0.570029	-0.265479	0.0726146	-0.130286	-0.803928	0.154204	2.00341	-0.530597	0.780494	0.827784	-2.59944	0.341574	-0.933101	0.341298
-225.5	-0.352856	0.780409	-0.574835	-0.309118	0.00770137	-0.0566672	-0.871581	0.168515	2.05078	-0.531187	0.787483	0.822333	-2.65197	0.375165	-1.00619	0.277284
-225	-0.398382	0.745387	-0.589838	-0.387361	-0.0492257	0.0146379	-0.922991	0.183427	2.0891	-0.520457	0.778051	0.829256	-2.6873	0.402013	-1.07756	0.200904
-224.5	-0.441456	0.725421	-0.618314	-0.497389	-0.0950533	0.0782901	-0.950191	0.195526	2.11805	-0.497796	0.753061	0.846924	-2.70862	0.416771	-1.1461	0.118311
-224	-0.47811	0.719142	-0.660647	-0.631804	-0.12867	0.129931	-0.949513	0.203566	2.14065	-0.464463	0.714291	0.87291	-2.71902	0.418112	-1.21413	0.0348166
-223.5	-0.506604	0.724235	-0.714464	-0.781823	-0.150375	0.166674	-0.922633	0.208291	2.16207	-0.423531	0.664134	0.903494	-2.71981	0.408456	-1.28564	-0.0463946
-223	-0.527238	0.737596	-0.776085	-0.939123	-0.16077	0.186722	-0.874878	0.211167	2.1877	-0.378854	0.605998	0.934521	-2.7114	0.392516	-1.36399	-0.123944
-222.5	-0.541989	0.755712	-0.841579	-1.09577	-0.159675	0.189082	-0.812278	0.212717	2.22137	-0.333059	0.545345	0.962408	-2.69537	0.376115	-1.4501	-0.196879
-222	-0.553863	0.775368	-0.906948	-1.24454	-0.146456	0.173987	-0.740648	0.211792	2.26457	-0.286129	0.489034	0.9844	-2.67523	0.365216	-1.54193	-0.26396
-221.5	-0.566673	0.794115	-0.967943	-1.37988	-0.121418	0.142728	-0.666406	0.206645	2.31642	-0.235943	0.443035	0.997932	-2.65558	0.364584	-1.63521	-0.323512
-221	-0.585223	0.809931	-1.01958	-1.49717	-0.0860732	0.0963786	-0.596149	0.196675	2.3739	-0.17985	0.410443	0.999875	-2.64063	0.376577	-1.72473	-0.373735
-220.5	-0.614173	0.820252	-1.05631	-1.59123	-0.0420122	0.0355985	-0.534524	0.183034	2.43311	-0.115974	0.390436	0.987134	-2.63228	0.400245	-1.8048	-0.413726
-220	-0.655882	0.82185	-1.07378	-1.65701	0.00965567	-0.0376947	-0.482435	0.168071	2.49141	-0.0438208	0.378656	0.958318	-2.62862	0.430996	-1.86879	-0.444458
-219.5	-0.710026	0.812242	-1.07019	-1.69183	0.067565	-0.119373	-0.436987	0.154455	2.54855	0.0357558	0.369603	0.914324	-2.62422	0.461807	-1.90962	-0.468972
-219	-0.775118	0.791108	-1.04595	-1.69688	0.129769	-0.20405	-0.392979	0.144205	2.60588	0.120749	0.359626	0.857133	-2.61218	0.485449	-1.92151	-0.491972
-218.5	-0.849589	0.760195	-1.00314	-1.67648	0.194452	-0.286555	-0.345149	0.13773	2.66473	0.208368	0.348005	0.788527	-2.587	0.496386	-1.90139	-0.519338
-218	-0.931722	0.722316	-0.945521	-1.63601	0.2601	-0.363295	-0.290048	0.133522	2.72529	0.295502	0.335854	0.710253	-2.54718	0.491846	-1.84937	-0.557682
-217.5	-1.01924	0.680257	-0.877753	-1.58012	0.324758	-0.433206	-0.226602	0.12896	2.78645	0.378848	0.324795	0.624599	-2.49551	0.471942	-1.76851	-0.613343
-217	-1.10912	0.63544	-0.80392	-1.51257	0.38565	-0.49748	-0.155853	0.1218	2.84672	0.455184	0.316421	0.534196	-2.43671	0.439142	-1.66468	-0.690244
-216.5	-1.19767	0.587709	-0.726825	-1.43643	0.439669	-0.55809	-0.0806213	0.111071	2.90497	0.522056	0.311517	0.442113	-2.37513	0.397498	-1.5464	-0.787584
-216	-1.28119	0.53703	-0.648608	-1.35433	0.484484	-0.615959	-0.00485785	0.0970992	2.96023	0.578219	0.308701	0.352769	-2.31424	0.351537	-1.42442	-0.899102
-215.5	-1.35712	0.484525	-0.571719	-1.26891	0.519869	-0.669806	0.0674412	0.0811323	3.01092	0.623816	0.304207	0.271846	-2.256	0.304894	-1.30982	-1.01493
-215	-1.4242	0.43137	-0.499093	-1.18362	0.547833	-0.716633	0.133392	0.0640821	3.05477	0.660564	0.293433	0.204805	-2.19943	0.260004	-1.21146	-1.12494
-214.5	-1.48166	0.377818	-0.433061	-1.10329	0.570928	-0.753311	0.192011	0.0449035	3.08961	0.691666	0.272815	0.155856	-2.14069	0.219396	-1.13451	-1.22085
-214	-1.52916	0.323796	-0.373663	-1.03388	0.591054	-0.7777	0.244523	0.0209541	3.1139	0.721145	0.241278	0.127834	-2.07533	0.186614	-1.08091	-1.29633
-213.5	-1.56743	0.269628	-0.317938	-0.981965	0.610451	-0.789292	0.294365	-0.00986108	3.12643	0.752806	0.201034	0.122009	-2.00065	0.16506	-1.0506	-1.34675
-213	-1.59806	0.215905	-0.260681	-0.953919	0.632598	-0.789922	0.346072	-0.0478206	3.12598	0.78963	0.156775	0.137943	-1.91608	0.155884	-1.04184	-1.36906
-212.5	-1.6214	0.163028	-0.196068	-0.954498	0.6608	-0.783674	0.403103	-0.091683	3.11164	0.833791	0.113135	0.173911	-1.82271	0.156997	-1.05044	-1.36204
-212	-1.63517	0.110918	-0.120068	-0.985058	0.696455	-0.775944	0.466813	-0.13944	3.08365	0.886635	0.0721562	0.227358	-1.72248	0.163715	-1.06979	-1.3273
-211.5	-1.63588	0.0595253	-0.0324232	-1.04264	0.739417	-0.772644	0.536757	-0.189168	3.04342	0.948082	0.0328648	0.294867	-1.61733	0.17019	-1.09239	-1.26972
-211	-1.62111	0.00975252	0.0634362	-1.1201	0.788685	-0.779445	0.610313	-0.239998	2.99316	1.0161	-0.00659624	0.371908	-1.50883	0.170565	-1.11146	-1.19597
-210.5	-1.59015	-0.0367321	0.161837	-1.2069	0.841791	-0.800627	0.682584	-0.292325	2.93537	1.08701	-0.0458769	0.452695	-1.39807	0.159529	-1.12123	-1.11278
-210	-1.54297	-0.0787585	0.256445	-1.29097	0.894509	-0.838073	0.748187	-0.346577	2.87185	1.15636	-0.0805222	0.530552	-1.28512	0.132763	-1.11728	-1.02613
-209.5	-1.47932	-0.116577	0.342155	-1.36149	0.941938	-0.890969	0.803059	-0.401928	2.80305	1.21953	-0.102743	0.599383	-1.16908	0.0876932	-1.09748	-0.940581
-209	-1.39909	-0.151791	0.417002	-1.41161	0.980161	-0.955525	0.844866	-0.456777	2.72874	1.27256	-0.104946	0.655237	-1.04925	0.0240378	-1.06264	-0.859445
-208.5	-1.30361	-0.186709	0.482851	-1.44018	1.00734	-1.02482	0.872909	-0.510374	2.64911	1.31278	-0.0840657	0.696305	-0.926807	-0.0562349	-1.0161	-0.786194
-208	-1.19673	-0.223373	0.544619	-1.45146	1.02359	-1.0904	0.887449	-0.56381	2.56549	1.3394	-0.043908	0.722068	-0.805155	-0.148919	-0.962249	-0.725311
-207.5	-1.08496	-0.262303	0.60868	-1.45233	1.03011	-1.14506	0.888352	-0.61978	2.48012	1.35382	0.00592234	0.733402	-0.688482	-0.247389	-0.904871	-0.681117
-207	-0.976149	-0.302094	0.680868	-1.44744	1.02857	-1.18437	0.874462	-0.681568	2.39553	1.35963	0.0536862	0.733057	-0.579973	-0.343556	-0.846371	-0.655646
-206.5	-0.87703	-0.340503	0.764319	-1.43516	1.02057	-1.20631	0.844538	-0.752034	2.31375	1.36176	0.0895216	0.724786	-0.480573	-0.429924	-0.78772	-0.647736
-206	-0.791235	-0.375733	0.857596	-1.40733	1.0072	-1.21027	0.798633	-0.83288	2.23549	1.36476	0.108047	0.711518	-0.389144	-0.50097	-0.7278	-0.653853
-205.5	-0.718642	-0.407067	0.954206	-1.35272	0.988989	-1.19642	0.738673	-0.923646	2.15945	1.3717	0.108845	0.694536	-0.304442	-0.553818	-0.66294	-0.669721
-205	-0.656165	-0.434865	1.04472	-1.26184	0.966667	-1.16599	0.668528	-1.02049	2.08304	1.38355	0.0952155	0.674194	-0.226538	-0.588685	-0.588415	-0.692383
-204.5	-0.59987	-0.459836	1.12085	-1.13072	0.942026	-1.12103	0.593911	-1.11605	2.00441	1.39923	0.0723749	0.650983	-0.155699	-0.608185	-0.500946	-0.721606
-204	-0.547106	-0.482374	1.17849	-0.962734	0.917626	-1.06343	0.521039	-1.20149	1.92386	1.41661	0.0454416	0.625873	-0.0907332	-0.616026	-0.399878	-0.759152
-203.5	-0.49709	-0.502569	1.21775	-0.767133	0.895597	-0.994366	0.45417	-1.26969	1.84407	1.43371	0.0177171	0.599976	-0.0287965	-0.616059	-0.287012	-0.806828
-203	-0.449984	-0.519951	1.24056	-0.555932	0.877057	-0.914799	0.394669	-1.31713	1.76843	1.44886	-0.0091837	0.574124	0.0340112	-0.610989	-0.166092	-0.865451
-202.5	-0.405808	-0.532891	1.24853	-0.341443	0.863097	-0.826498	0.342616	-1.34363	1.69878	1.46025	-0.0336432	0.548585	0.102213	-0.601196	-0.0416889	-0.93513
-202	-0.363999	-0.538866	1.24264	-0.134382	0.855715	-0.73263	0.298384	-1.3509	1.63508	1.46596	-0.0532768	0.523052	0.180391	-0.584952	0.0823896	-1.01544
-201.5	-0.323733	-0.535354	1.22436	0.0579097	0.856861	-0.637589	0.262121	-1.34132	1.57675	1.46462	-0.0662055	0.497133	0.272318	-0.559621	0.203625	-1.10484
-201	-0.284623	-0.520122	1.19642	0.232098	0.867062	-0.546464	0.232511	-1.31732	1.52372	1.45569	-0.0728602	0.470985	0.380058	-0.523245	0.320018	-1.20035
-200.5	-0.246698	-0.491513	1.163	0.388447	0.885186	-0.464491	0.206963	-1.28111	1.47655	1.4391	-0.0766904	0.44563	0.503427	-0.475912	0.429687	-1.29785
-200	-0.209553	-0.449522	1.12919	0.53006	0.908541	-0.396203	0.182889	-1.23463	1.43622	1.4152	-0.0835673	0.422832	0.64067	-0.420075	0.531484	-1.39283
-199.5	-0.17233	-0.396677	1.09945	0.661202	0.933541	-0.344711	0.158157	-1.17962	1.40352	1.3852	-0.100332	0.404027	0.790053	-0.359957	0.625225	-1.48136
-199	-0.134876	-0.337764	1.07594	0.784981	0.957369	-0.3119	0.13058	-1.11759	1.37804	1.35049	-0.132784	0.388538	0.950191	-0.301123	0.710834	-1.56062
-198.5	-0.0982513	-0.278432	1.05826	0.901875	0.979002	-0.298568	0.0978872	-1.05068	1.35808	1.3118	-0.18323	0.373228	1.1185	-0.2504	0.787985	-1.62828
-198	-0.0636849	-0.2235	1.04431	1.00911	0.998758	-0.303199	0.0584727	-0.982659	1.34166	1.26938	-0.248694	0.354582	1.28981	-0.214969	0.857257	-1.6823
-197.5	-0.0317277	-0.176348	1.03133	1.10025	1.0173	-0.320888	0.0116851	-0.918464	1.32698	1.22341	-0.321362	0.330769	1.45666	-0.200281	0.920778	-1.72174
-197	-0.00315048	-0.138905	1.0169	1.16516	1.03495	-0.344991	-0.0427729	-0.862054	1.31231	1.17404	-0.391012	0.301495	1.61088	-0.208042	0.980708	-1.74706
-196.5	0.0198887	-0.111169	0.999472	1.19042	1.05162	-0.370313	-0.10524	-0.814411	1.29626	1.12134	-0.448456	0.267254	1.7451	-0.235706	1.03757	-1.7597
-196	0.0346327	-0.0910949	0.978383	1.16143	1.06693	-0.394214	-0.175719	-0.772875	1.27839	1.06554	-0.488989	0.229388	1.85392	-0.277965	1.091	-1.76108
-195.5	0.0401565	-0.0750499	0.953817	1.06731	1.0806	-0.415476	-0.253304	-0.732137	1.25923	1.00726	-0.513445	0.189882	1.93398	-0.328602	1.14199	-1.75217
-195	0.0390466	-0.0581703	0.926594	0.906156	1.09241	-0.433521	-0.335495	-0.686799	1.23992	0.947446	-0.526235	0.150691	1.9829	-0.380753	1.19369	-1.73388
-194.5	0.0364968	-0.0354496	0.897606	0.686532	1.10116	-0.448256	-0.41745	-0.633514	1.2216	0.887074	-0.533076	0.113632	1.99891	-0.426596	1.24951	-1.7076
-194	0.0373725	-0.00357204	0.867706	0.424318	1.10401	-0.459298	-0.492428	-0.571149	1.20491	0.827446	-0.539897	0.08065	1.98176	-0.458583	1.3109	-1.67532
-193.5	0.0437931	0.0379339	0.83859	0.139008	1.09809	-0.465186	-0.553758	-0.500095	1.19002	0.770324	-0.551956	0.053526	1.93308	-0.471947	1.37681	-1.63943
-193	0.0550669	0.0863135	0.813371	-0.147988	1.0823	-0.46389	-0.596456	-0.421901	1.1768	0.717365	-0.57293	0.0331651	1.85579	-0.466261	1.44387	-1.60164
-192.5	0.0694252	0.135979	0.795228	-0.41489	1.05715	-0.454246	-0.617323	-0.339067	1.16473	0.669819	-0.604408	0.019331	1.7538	-0.444584	1.5067	-1.56177
-192	0.0861429	0.180505	0.785315	-0.642869	1.02367	-0.436883	-0.614396	-0.254917	1.15292	0.629117	-0.645444	0.0107336	1.63227	-0.411377	1.55875	-1.51831
-191.5	0.10675	0.214949	0.782511	-0.819753	0.983092	-0.413791	-0.587059	-0.173606	1.14068	0.597264	-0.6924	0.00491138	1.49843	-0.370969	1.59318	-1.47039
-191	0.134349	0.236701	0.784754	-0.94074	0.936604	-0.386998	-0.536901	-0.100062	1.12794	0.575847	-0.739707	-0.0018655	1.36189	-0.327147	1.60359	-1.41899
-190.5	0.171441	0.245384	0.789877	-1.00585	0.88515	-0.357647	-0.468384	-0.0390696	1.115	0.564554	-0.781027	-0.014481	1.23398	-0.283412	1.58441	-1.36673
-190	0.218018	0.242515	0.795663	-1.01796	0.830107	-0.326193	-0.388737	0.00707661	1.10217	0.560744	-0.810501	-0.0386048	1.12598	-0.24226	1.53094	-1.31681
-189.5	0.271148	0.230802	0.79997	-0.98387	0.774077	-0.29316	-0.306979	0.0405247	1.08941	0.560103	-0.824209	-0.079182	1.04757	-0.203337	1.43968	-1.27193
-189	0.325681	0.213642	0.801121	-0.916231	0.71994	-0.259287	-0.231988	0.0672869	1.07621	0.557646	-0.820804	-0.137904	1.00551	-0.162829	1.30914	-1.23305
-188.5	0.375205	0.194915	0.797951	-0.832759	0.669335	-0.22475	-0.170439	0.0950826	1.06155	0.548798	-0.800966	-0.212197	1.00279	-0.115025	1.14082	-1.19865
-188	0.412875	0.178631	0.789015	-0.753027	0.622463	-0.188374	-0.125882	0.131267	1.04404	0.53041	-0.766844	-0.296998	1.03854	-0.0545919	0.940108	-1.16518
-187.5	0.431785	0.168587	0.771591	-0.695729	0.578563	-0.147795	-0.0993192	0.180542	1.02248	0.501441	-0.721865	-0.387024	1.10876	0.0218027	0.716635	-1.12943
-187	0.425426	0.167968	0.742317	-0.677067	0.536383	-0.10063	-0.090439	0.242858	0.997035	0.462876	-0.670378	-0.477595	1.20722	0.114568	0.483231	-1.0914
-186.5	0.389259	0.178138	0.699277	-0.708331	0.494968	-0.0457425	-0.0979386	0.313498	0.969655	0.417272	-0.616891	-0.564648	1.32626	0.220539	0.253592	-1.05474
-186	0.322587	0.197295	0.642572	-0.792979	0.454133	0.0162192	-0.118548	0.385307	0.94254	0.368912	-0.565387	-0.644559	1.45678	0.333468	0.0399146	-1.02454
-185.5	0.229086	0.221061	0.57289	-0.92606	0.41412	0.0829325	-0.146537	0.451073	0.916774	0.323464	-0.51966	-0.713943	1.58902	0.446205	-0.148252	-1.00472
-185	0.1159	0.244845	0.490777	-1.0966	0.375261	0.150827	-0.174994	0.505519	0.89301	0.286011	-0.483882	-0.769871	1.71398	0.552593	-0.304335	-0.997134
-184.5	-0.00796504	0.265063	0.397708	-1.29019	0.337765	0.215725	-0.198529	0.546417	0.872252	0.259679	-0.461528	-0.810573	1.82457	0.647788	-0.425607	-1.0017
-184	-0.133227	0.278818	0.297162	-1.49045	0.301275	0.273146	-0.216131	0.57417	0.855193	0.245965	-0.453917	-0.836128	1.91649	0.727886	-0.514358	-1.01656
-183.5	-0.251267	0.284539	0.193898	-1.68106	0.265096	0.318456	-0.231972	0.59073	0.842166	0.244923	-0.46054	-0.848385	1.98803	0.789932	-0.57768	-1.03861
-183	-0.354676	0.283047	0.0918144	-1.8492	0.229111	0.348019	-0.252889	0.598686	0.833983	0.255005	-0.479588	-0.850218	2.03788	0.83306	-0.625061	-1.06418
-182.5	-0.437947	0.27694	-0.00720433	-1.98743	0.193958	0.360932	-0.284683	0.600473	0.831659	0.273705	-0.507329	-0.844919	2.06388	0.859884	-0.664759	-1.0898
-182	-0.498271	0.268977	-0.101856	-2.0921	0.160411	0.359498	-0.329936	0.597902	0.835502	0.29895	-0.537797	-0.83591	2.0655	0.876073	-0.701313	-1.1128
-181.5	-0.536196	0.260726	-0.189383	-2.16139	0.128593	0.348165	-0.38781	0.591996	0.844725	0.329867	-0.563372	-0.826482	2.04706	0.887973	-0.735853	-1.13169
-181	-0.555478	0.252319	-0.265923	-2.19518	0.0979448	0.332379	-0.454866	0.582921	0.856765	0.366001	-0.575932	-0.819448	2.01682	0.900188	-0.768543	-1.14606
-180.5	-0.561579	0.24349	-0.328647	-2.19499	0.0685441	0.318197	-0.525795	0.570304	0.866716	0.406161	-0.56895	-0.816885	1.98291	0.914533	-0.80053	-1.15605
-180	-0.560213	0.234562	-0.377042	-2.163	0.0420333	0.311742	-0.594149	0.553844	0.868571	0.448221	-0.540166	-0.820374	1.95091	0.930313	-0.833473	-1.16152
-179.5	-0.557209	0.226778	-0.413003	-2.10256	0.0211683	0.317815	-0.653568	0.533731	0.857699	0.48937	-0.493038	-0.831363	1.92393	0.944929	-0.867945	-1.16164
-179	-0.558406	0.222249	-0.440626	-2.01958	0.00902712	0.338675	-0.698886	0.510993	0.832553	0.526592	-0.435357	-0.851067	1.9033	0.954119	-0.90293	-1.15559
-178.5	-0.569063	0.22303	-0.465018	-1.92255	0.0081259	0.373985	-0.727048	0.487515	0.794924	0.55768	-0.375672	-0.880235	1.88884	0.952516	-0.935913	-1.14383
-178	-0.593487	0.229702	-0.489986	-1.82095	0.0194804	0.421348	-0.737802	0.46525	0.748933	0.582308	-0.31987	-0.919	1.87863	0.93516	-0.9632	-1.12871
-177.5	-0.634265	0.24095	-0.516693	-1.72307	0.0424648	0.476681	-0.733006	0.445255	0.699051	0.602125	-0.269673	-0.966528	1.86889	0.899489	-0.981611	-1.11348
-177	-0.691391	0.254316	-0.544455	-1.63448	0.0754794	0.534513	-0.715202	0.427788	0.64836	0.619365	-0.223843	-1.02075	1.85457	0.84682	-0.990412	-1.10105
-176.5	-0.762487	0.267635	-0.571858	-1.55821	0.116524	0.588684	-0.687475	0.413575	0.598042	0.635108	-0.18128	-1.07832	1.83101	0.782659	-0.991207	-1.09329
-176	-0.843266	0.280309	-0.596458	-1.49572	0.16301	0.633507	-0.653938	0.404668	0.547423	0.649002	-0.142986	-1.13423	1.79588	0.715948	-0.986318	-1.09077
-175.5	-0.927862	0.29285	-0.614275	-1.44681	0.211536	0.664842	-0.619091	0.403591	0.494091	0.660213	-0.110445	-1.18199	1.75015	0.657424	-0.97767	-1.09287
-175	-1.00977	0.30498	-0.620607	-1.40922	0.258777	0.680552	-0.586561	0.411585	0.435045	0.668013	-0.0822831	-1.21575	1.69793	0.617017	-0.966746	-1.09788
-174.5	-1.08264	0.31494	-0.611516	-1.37988	0.30233	0.680143	-0.558247	0.427117	0.368731	0.67143	-0.0533181	-1.23243	1.64562	0.600996	-0.954657	-1.10317
-174	-1.14059	0.320675	-0.584929	-1.35683	0.340265	0.663825	-0.534027	0.445347	0.296007	0.668887	-0.0163781	-1.23244	1.60025	0.610229	-0.942092	-1.1062
-173.5	-1.17883	0.320732	-0.54062	-1.33963	0.370797	0.632354	-0.512165	0.459167	0.219525	0.658926	0.0356243	-1.21914	1.5675	0.640014	-0.929808	-1.10639
-173	-1.19456	0.314068	-0.479588	-1.32847	0.392748	0.58832	-0.490105	0.461715	0.143069	0.641581	0.107556	-1.19711	1.54994	0.681152	-0.919252	-1.10545
-172.5	-1.1871	0.300088	-0.404645	-1.32372	0.405348	0.537072	-0.465323	0.449232	0.0713316	0.61883	0.200282	-1.17073	1.54562	0.722037	-0.911941	-1.10542
-172	-1.15792	0.279014	-0.321598	-1.32566	0.407441	0.485417	-0.436222	0.422099	0.00918536	0.593868	0.311032	-1.14433	1.54858	0.751498	-0.908387	-1.10644
-171.5	-1.11076	0.251569	-0.238355	-1.3337	0.397943	0.439122	-0.40249	0.383257	-0.0398309	0.570031	0.434775	-1.12282	1.55125	0.761347	-0.908006	-1.10615
-171	-1.05086	0.218502	-0.162038	-1.3463	0.377062	0.401794	-0.364636	0.335981	-0.0747243	0.549568	0.56476	-1.11119	1.54715	0.747712	-0.909283	-1.10045
-170.5	-0.983794	0.181048	-0.0973124	-1.36253	0.346309	0.37508	-0.323732	0.283	-0.0967719	0.532889	0.693195	-1.11391	1.53271	0.71131	-0.909831	-1.08538
-170	-0.91455	0.141591	-0.0468988	-1.38366	0.307372	0.358654	-0.281725	0.226714	-0.108433	0.519267	0.812774	-1.13416	1.50749	0.657032	-0.906916	-1.05897
-169.5	-0.84671	0.10318	-0.0117926	-1.41358	0.26138	0.35072	-0.241388	0.169152	-0.113154	0.507939	0.917574	-1.17241	1.47279	0.592731	-0.898158	-1.02172
-169	-0.781817	0.0679952	0.00930692	-1.45696	0.209018	0.349213	-0.20555	0.111442	-0.115726	0.497947	1.00263	-1.22555	1.43023	0.527491	-0.882179	-0.976215
-168.5	-0.719398	0.0362892	0.0195547	-1.51645	0.150945	0.352151	-0.176087	0.0542034	-0.12199	0.487582	1.06358	-1.28773	1.38179	0.470154	-0.858711	-0.927242
-168	-0.657719	0.00694286	0.0226883	-1.59108	0.088178	0.357563	-0.153166	-0.000759673	-0.137892	0.474817	1.09706	-1.35244	1.33037	0.427941	-0.827565	-0.881272
-167.5	-0.594841	-0.0210707	0.0217194	-1.67622	0.0222104	0.364244	-0.135165	-0.0497292	-0.168171	0.458146	1.10125	-1.41385	1.2797	0.404555	-0.787821	-0.844452
-167	-0.529552	-0.04775	0.0177257	-1.76508	-0.0452711	0.37231	-0.119255	-0.0887732	-0.215209	0.436892	1.07633	-1.46674	1.23334	0.399038	-0.738434	-0.820222
-166.5	-0.46178	-0.0717773	0.00964535	-1.85081	-0.112633	0.382466	-0.10231	-0.115931	-0.279075	0.411074	1.02533	-1.50633	1.19399	0.406477	-0.679094	-0.808259
-166	-0.392361	-0.0909771	-0.00445555	-1.92763	-0.178446	0.394956	-0.0814591	-0.131615	-0.358429	0.381346	0.954311	-1.52894	1.16349	0.419907	-0.610562	-0.805379
-165.5	-0.32248	-0.104012	-0.0256703	-1.9912	-0.241726	0.40901	-0.054326	-0.137411	-0.450874	0.348856	0.870473	-1.53298	1.14282	0.432659	-0.534173	-0.807503
-165	-0.253435	-0.111864	-0.0531565	-2.03993	-0.301595	0.422609	-0.0199436	-0.134521	-0.552766	0.314652	0.77969	-1.51949	1.13184	0.43978	-0.450152	-0.810991
-164.5	-0.187075	-0.117038	-0.0837717	-2.07562	-0.356272	0.432764	0.0203869	-0.122706	-0.659499	0.279177	0.685909	-1.49232	1.12967	0.437937	-0.356945	-0.813087
-164	-0.126073	-0.1215	-0.112187	-2.10195	-0.40253	0.435855	0.0638034	-0.100673	-0.765963	0.2427	0.591907	-1.45712	1.13501	0.425631	-0.253589	-0.811992
-163.5	-0.0730285	-0.126143	-0.131709	-2.12214	-0.436385	0.427561	0.107183	-0.0680659	-0.866389	0.206184	0.5	-1.41913	1.14575	0.404262	-0.142299	-0.806093
-163	-0.0291845	-0.131719	-0.136073	-2.13807	-0.454559	0.403858	0.14764	-0.026938	-0.95462	0.171225	0.413322	-1.38107	1.15863	0.377907	-0.0272923	-0.793412
-162.5	0.00576117	-0.138934	-0.121522	-2.15018	-0.455337	0.363232	0.183075	0.0189203	-1.02592	0.13905	0.337199	-1.34247	1.17043	0.351088	0.0883837	-0.772987
-162	0.0331007	-0.147698	-0.0881316	-2.15778	-0.438618	0.307924	0.213436	0.0653962	-1.07857	0.110221	0.278149	-1.30048	1.1799	0.326756	0.203315	-0.745982
-161.5	0.0548489	-0.157195	-0.0396242	-2.15981	-0.406098	0.243292	0.24098	0.108728	-1.11339	0.0854279	0.240924	-1.25212	1.18848	0.306139	0.315587	-0.71462
-161	0.073573	-0.166361	0.0184683	-2.15515	-0.360999	0.175992	0.268069	0.146191	-1.13232	0.0654134	0.226649	-1.19698	1.19913	0.289292	0.421613	-0.680798
-160.5	0.0920737	-0.173779	0.081151	-2.14261	-0.306495	0.112209	0.294714	0.177243	-1.13767	0.0493754	0.232597	-1.13794	1.2141	0.275078	0.516986	-0.645416
-160	0.112848	-0.17769	0.145411	-2.1211	-0.244505	0.0571707	0.318781	0.203594	-1.1325	0.0341086	0.252649	-1.07967	1.23397	0.261625	0.598053	-0.608328
-159.5	0.136942	-0.176625	0.2102	-2.08995	-0.176136	0.0153913	0.338038	0.227564	-1.12084	0.0151429	0.278835	-1.02738	1.25862	0.247485	0.662936	-0.569417
-159	0.163113	-0.169953	0.274808	-2.04951	-0.102779	-0.0102898	0.35189	0.250647	-1.10758	-0.011383	0.303397	-0.985852	1.28868	0.231677	0.711749	-0.530023
-158.5	0.188575	-0.157926	0.336856	-2.0017	-0.0267723	-0.0203423	0.362339	0.273094	-1.09799	-0.0473523	0.320219	-0.958287	1.32564	0.212653	0.746486	-0.493072
-158	0.210357	-0.141736	0.392437	-1.94853	0.0484871	-0.0183205	0.373836	0.293536	-1.09649	-0.0922228	0.326252	-0.945805	1.37012	0.188039	0.770156	-0.461843
-157.5	0.225925	-0.124135	0.438549	-1.89049	0.1188	-0.00875252	0.391667	0.309151	-1.10564	-0.143672	0.322712	-0.948457	1.42087	0.155769	0.784806	-0.438779
-157	0.233836	-0.109623	0.474832	-1.82676	0.179877	0.00463477	0.419524	0.316904	-1.12663	-0.198781	0.314477	-0.966487	1.47496	0.115703	0.790142	-0.425122
-156.5	0.23537	-0.102997	0.50291	-1.75666	0.228447	0.0195271	0.457744	0.315035	-1.16036	-0.254943	0.307843	-1.00013	1.52748	0.0704883	0.784169	-0.420907
-156	0.235238	-0.107111	0.524785	-1.68049	0.262991	0.0351312	0.503526	0.304464	-1.2073	-0.310475	0.308299	-1.04796	1.57156	0.025343	0.764886	-0.425189
-155.5	0.239277	-0.12167	0.542107	-1.59895	0.28372	0.0519193	0.553026	0.289375	-1.2666	-0.364857	0.319482	-1.10605	1.60048	-0.0127379	0.731535	-0.436612
-155	0.25127	-0.143308	0.556052	-1.51131	0.292312	0.0708099	0.603905	0.275656	-1.33533	-0.418193	0.342901	-1.16928	1.60988	-0.0362378	0.685085	-0.453598
-154.5	0.272392	-0.166353	0.56704	-1.4139	0.291749	0.0924648	0.655976	0.268095	-1.40822	-0.470549	0.377718	-1.23278	1.59777	-0.038991	0.62843	-0.474248
-154	0.302644	-0.184451	0.574987	-1.30158	0.285997	0.117269	0.709352	0.26913	-1.47878	-0.521802	0.421944	-1.29258	1.56304	-0.0183944	0.566312	-0.496729
-153.5	0.341537	-0.192688	0.580116	-1.17212	0.279671	0.145421	0.762413	0.279731	-1.54126	-0.571715	0.474767	-1.34582	1.50513	0.0230887	0.50448	-0.519606
-153	0.387571	-0.188831	0.583144	-1.02991	0.277641	0.176436	0.810952	0.300154	-1.59199	-0.620049	0.536234	-1.3906	1.42489	0.0780803	0.447936	-0.541561
-152.5	0.437627	-0.172868	0.584832	-0.885464	0.283608	0.208434	0.848513	0.32965	-1.62955	-0.666812	0.604355	-1.42552	1.32577	0.136058	0.398833	-0.561208
-152	0.48715	-0.145857	0.585384	-0.751257	0.298153	0.238477	0.86835	0.365988	-1.65465	-0.712523	0.674287	-1.44914	1.21446	0.185856	0.35524	-0.577611
-151.5	0.531201	-0.109749	0.583818	-0.636566	0.318408	0.263827	0.865849	0.404983	-1.66904	-0.757987	0.7404	-1.46014	1.10024	0.21788	0.311835	-0.590813
-151	0.565539	-0.0679096	0.577909	-0.544193	0.339732	0.282228	0.839353	0.440289	-1.67444	-0.803726	0.797898	-1.4588	0.993079	0.225626	0.262233	-0.601473
-150.5	0.587011	-0.0249016	0.564644	-0.471222	0.3576	0.291308	0.7892	0.464348	-1.67245	-0.849679	0.843054	-1.44848	0.900826	0.20688	0.201735	-0.610241
-150	0.593463	0.0139284	0.54081	-0.412608	0.368324	0.288943	0.716488	0.470773	-1.66493	-0.895013	0.873142	-1.43548	0.826396	0.164564	0.128985	-0.617927
-149.5	0.58347	0.0425504	0.503757	-0.364848	0.36921	0.27452	0.62314	0.456996	-1.65346	-0.937483	0.886133	-1.42676	0.766997	0.106029	0.0457037	-0.625824
-149	0.55607	0.0554626	0.451704	-0.327394	0.359041	0.249653	0.513261	0.425136	-1.6388	-0.973177	0.880457	-1.42657	0.716533	0.040629	-0.0448917	-0.635087
-148.5	0.510854	0.049724	0.383744	-0.30138	0.338274	0.21776	0.393573	0.380801	-1.62129	-0.997706	0.855387	-1.43476	0.669458	-0.0228972	-0.13998	-0.64544
-148	0.448584	0.0252397	0.300814	-0.287105	0.308598	0.182663	0.271486	0.331361	-1.60162	-1.00803	0.81134	-1.44828	0.623184	-0.0780554	-0.238037	-0.654523
-147.5	0.371641	-0.0168819	0.206863	-0.28154	0.272854	0.147337	0.152997	0.284017	-1.58131	-1.00309	0.749846	-1.46397	0.5778	-0.121255	-0.337938	-0.658845
-147	0.283498	-0.0752604	0.108465	-0.277044	0.235137	0.114221	0.0425909	0.243409	-1.56222	-0.983395	0.674048	-1.47974	0.533885	-0.151854	-0.437816	-0.655516
-146.5	0.187786	-0.14727	0.0130375	-0.262357	0.19985	0.0863081	-0.0561191	0.2103	-1.5455	-0.950636	0.58955	-1.49489	0.490477	-0.171731	-0.535158	-0.642986
-146	0.0880115	-0.228022	-0.0730674	-0.225491	0.169969	0.0667616	-0.140318	0.182649	-1.53115	-0.907457	0.50418	-1.51058	0.444656	-0.184135	-0.627238	-0.620696
-145.5	-0.0124185	-0.31148	-0.145983	-0.157121	0.146351	0.0574639	-0.207847	0.157979	-1.51845	-0.857225	0.426229	-1.52899	0.392531	-0.192156	-0.711101	-0.588744
-145	-0.110536	-0.392806	-0.205139	-0.053228	0.128859	0.0587321	-0.256973	0.135011	-1.50654	-0.803813	0.362274	-1.55132	0.330231	-0.198144	-0.784067	-0.547615
-144.5	-0.203626	-0.469066	-0.253242	0.0841151	0.117937	0.0702436	-0.287078	0.114039	-1.49498	-0.750976	0.315477	-1.57719	0.254205	-0.203874	-0.845243	-0.497958
-144	-0.288037	-0.53795	-0.295272	0.248307	0.114936	0.0914337	-0.299891	0.0965488	-1.48403	-0.701756	0.284578	-1.60535	0.161883	-0.210029	-0.896603	-0.441269
-143.5	-0.358858	-0.596767	-0.337196	0.430754	0.120581	0.12108	-0.299633	0.0842731	-1.47459	-0.658466	0.264514	-1.63386	0.0530102	-0.215771	-0.941956	-0.381102
-143	-0.411601	-0.643143	-0.384921	0.622535	0.133232	0.1569	-0.291825	0.0780887	-1.46797	-0.622647	0.249107	-1.65991	-0.0698655	-0.219457	-0.984279	-0.322867
-142.5	-0.444096	-0.676533	-0.44299	0.815393	0.149685	0.195191	-0.28177	0.0775547	-1.46539	-0.594719	0.233684	-1.68037	-0.202427	-0.219276	-1.02374	-0.271747
-142	-0.456951	-0.698491	-0.512935	1.00254	0.167566	0.230913	-0.273378	0.0810369	-1.46699	-0.573815	0.215911	-1.6935	-0.339936	-0.212719	-1.0576	-0.230521
-141.5	-0.452843	-0.711181	-0.592084	1.17843	0.185853	0.259111	-0.268714	0.0857913	-1.47167	-0.558012	0.196204	-1.70007	-0.477622	-0.195937	-1.08127	-0.198963
-141	-0.435599	-0.716206	-0.673792	1.33729	0.203597	0.276523	-0.268312	0.088339	-1.47793	-0.545023	0.177803	-1.70263	-0.609958	-0.164634	-1.09007	-0.17493
-140.5	-0.409583	-0.715198	-0.749793	1.4719	0.219161	0.281951	-0.27164	0.0856963	-1.48444	-0.533088	0.164685	-1.70364	-0.730097	-0.115769	-1.081	-0.155964
-140	-0.379149	-0.710798	-0.813527	1.57401	0.230193	0.275962	-0.277362	0.0765131	-1.4895	-0.521234	0.158454	-1.705	-0.83078	-0.0482627	-1.05407	-0.140239
-139.5	-0.347847	-0.706563	-0.861904	1.63717	0.233708	0.260492	-0.283398	0.0608897	-1.49089	-0.508505	0.157307	-1.70948	-0.906313	0.0369657	-1.01254	-0.127007
-139	-0.317952	-0.706323	-0.894724	1.66012	0.226786	0.237736	-0.287104	0.0392672	-1.48647	-0.493165	0.157591	-1.72146	-0.954141	0.136455	-0.961343	-0.11711
-138.5	-0.290497	-0.713221	-0.91342	1.64778	0.207696	0.208384	-0.285792	0.0112749	-1.47511	-0.473295	0.15599	-1.74579	-0.975396	0.244104	-0.905137	-0.113378
-138	-0.265261	-0.728423	-0.920415	1.60879	0.176117	0.17094	-0.277251	-0.0248583	-1.45734	-0.448099	0.150666	-1.78626	-0.974695	0.35276	-0.847568	-0.120139
-137.5	-0.241185	-0.750703	-0.918742	1.55254	0.132529	0.123043	-0.260854	-0.0712815	-1.43468	-0.418111	0.14146	-1.84509	-0.959027	0.456247	-0.7914	-0.141436
-137	-0.217659	-0.777209	-0.911515	1.4881	0.0780006	0.0634775	-0.239133	-0.128406	-1.40791	-0.384386	0.129381	-1.92281	-0.93556	0.54991	-0.738975	-0.179082
-136.5	-0.195441	-0.8044	-0.901657	1.42384	0.0146056	-0.00649323	-0.217645	-0.194128	-1.37643	-0.347738	0.114786	-2.01719	-0.909445	0.630272	-0.69276	-0.231771
-136	-0.176489	-0.829298	-0.891941	1.36596	-0.0541819	-0.0829312	-0.203054	-0.264877	-1.33973	-0.308843	0.0958159	-2.12206	-0.883265	0.695402	-0.655296	-0.295776
-135.5	-0.163575	-0.850902	-0.884619	1.3175	-0.123648	-0.16006	-0.201174	-0.336923	-1.29916	-0.26934	0.0694854	-2.22829	-0.858418	0.745895	-0.628787	-0.367002
-135	-0.159685	-0.870175	-0.880177	1.27875	-0.188844	-0.231642	-0.215217	-0.407247	-1.25745	-0.232476	0.034101	-2.32658	-0.836766	0.785048	-0.615027	-0.44237
-134.5	-0.166475	-0.888636	-0.876242	1.24795	-0.246031	-0.292509	-0.244683	-0.473847	-1.21662	-0.202486	-0.00927735	-2.40951	-0.820447	0.817787	-0.615047	-0.519487
-134	-0.183203	-0.907243	-0.869003	1.22192	-0.293391	-0.3398	-0.286216	-0.5351	-1.17731	-0.183488	-0.0565683	-2.47177	-0.810079	0.849256	-0.628122	-0.596084
-133.5	-0.207276	-0.926182	-0.856246	1.19656	-0.330204	-0.373034	-0.33603	-0.588908	-1.13995	-0.178309	-0.101858	-2.50963	-0.803326	0.883557	-0.650986	-0.669939
-133	-0.234872	-0.945049	-0.838063	1.16702	-0.355351	-0.393056	-0.392492	-0.632869	-1.10569	-0.187517	-0.140547	-2.52136	-0.794976	0.922469	-0.678155	-0.738267
-132.5	-0.26102	-0.963034	-0.815667	1.12827	-0.367013	-0.401196	-0.456839	-0.664936	-1.07607	-0.208921	-0.172587	-2.5084	-0.779082	0.964809	-0.703772	-0.797055
-132	-0.28036	-0.978892	-0.791254	1.07707	-0.364008	-0.398897	-0.530745	-0.683883	-1.05235	-0.237792	-0.202986	-2.47606	-0.752469	1.00698	-0.723944	-0.841882
-131.5	-0.288492	-0.990751	-0.767977	1.01429	-0.347267	-0.387052	-0.613519	-0.689985	-1.03515	-0.268305	-0.239665	-2.43229	-0.716108	1.04413	-0.737271	-0.869498
-131	-0.28281	-0.996279	-0.748601	0.944669	-0.320148	-0.365653	-0.701962	-0.68557	-1.02468	-0.295149	-0.290172	-2.38493	-0.672886	1.07121	-0.74314	-0.878358
-130.5	-0.262861	-0.993639	-0.734149	0.874352	-0.287618	-0.334871	-0.791422	-0.674614	-1.02062	-0.314386	-0.357988	-2.33949	-0.625056	1.08378	-0.740362	-0.868496
-130	-0.230643	-0.982497	-0.723685	0.808134	-0.254926	-0.296634	-0.876272	-0.661575	-1.02159	-0.324483	-0.440605	-2.29876	-0.574061	1.07922	-0.728023	-0.841745
-129.5	-0.190656	-0.963531	-0.714827	0.748443	-0.226209	-0.254866	-0.950599	-0.650165	-1.02509	-0.327237	-0.531265	-2.26303	-0.521786	1.058	-0.707095	-0.801842
-129	-0.149579	-0.936944	-0.704599	0.696087	-0.203403	-0.214391	-1.00967	-0.642446	-1.02803	-0.326937	-0.622478	-2.23032	-0.470734	1.02323	-0.680887	-0.753735
-128.5	-0.115301	-0.902265	-0.690499	0.650891	-0.18572	-0.179776	-1.05151	-0.638539	-1.0273	-0.328106	-0.708882	-2.19716	-0.422259	0.979014	-0.653827	-0.702471
-128	-0.0951508	-0.859326	-0.671244	0.611744	-0.170175	-0.154346	-1.07766	-0.637183	-1.02058	-0.33345	-0.788952	-2.15941	-0.375402	0.929462	-0.629279	-0.652269
-127.5	-0.0941048	-0.80853	-0.646495	0.577663	-0.153496	-0.139421	-1.09245	-0.637004	-1.00728	-0.342807	-0.864809	-2.11343	-0.328214	0.878455	-0.607965	-0.60553
-127	-0.114064	-0.750175	-0.616254	0.549229	-0.133563	-0.134345	-1.10112	-0.637587	-0.989064	-0.353687	-0.939804	-2.05747	-0.279725	0.829062	-0.587783	-0.562195
-126.5	-0.154418	-0.684233	-0.581294	0.528445	-0.108779	-0.13716	-1.10805	-0.639548	-0.969254	-0.36346	-1.0156	-1.99227	-0.23006	0.783127	-0.564525	-0.520231
-126	-0.213079	-0.611496	-0.544157	0.516862	-0.0773809	-0.145238	-1.11658	-0.644083	-0.951009	-0.371218	-1.09079	-1.91996	-0.179133	0.741607	-0.533609	-0.476513
-125.5	-0.287047	-0.534965	-0.508882	0.513269	-0.038695	-0.155426	-1.13036	-0.65244	-0.935708	-0.377508	-1.1612	-1.84209	-0.126559	0.705062	-0.492075	-0.427983
-125	-0.372378	-0.45942	-0.479233	0.513293	0.00536759	-0.163905	-1.1543	-0.665222	-0.922732	-0.383224	-1.22113	-1.75823	-0.0732176	0.673773	-0.439241	-0.373464
-124.5	-0.463819	-0.389067	-0.45699	0.511479	0.0510279	-0.166633	-1.19376	-0.681941	-0.91042	-0.389578	-1.26559	-1.66618	-0.0218344	0.647841	-0.376914	-0.314303
-124	-0.554508	-0.32601	-0.442076	0.503221	0.0952291	-0.16063	-1.25282	-0.701207	-0.896938	-0.398596	-1.29328	-1.56367	0.0242989	0.627608	-0.310001	-0.252764
-123.5	-0.636258	-0.271302	-0.434082	0.485425	0.137254	-0.145365	-1.33243	-0.721407	-0.880715	-0.412739	-1.30758	-1.45027	0.0626051	0.613814	-0.245536	-0.190237
-123	-0.700656	-0.226533	-0.4327	0.457022	0.17771	-0.123468	-1.42883	-0.741219	-0.860505	-0.433959	-1.3139	-1.32887	0.0914355	0.607103	-0.189651	-0.127391
-122.5	-0.740851	-0.193477	-0.436954	0.418868	0.216705	-0.100016	-1.53236	-0.760031	-0.835052	-0.463084	-1.31604	-1.20494	0.109923	0.607714	-0.145055	-0.0652637
-122	-0.753329	-0.17287	-0.444875	0.372591	0.253529	-0.0803485	-1.62873	-0.778703	-0.803141	-0.49966	-1.31553	-1.08379	0.117983	0.615664	-0.110928	-0.0052182
-121.5	-0.738522	-0.164187	-0.453095	0.319859	0.287427	-0.068067	-1.70372	-0.799818	-0.764453	-0.54221	-1.31226	-0.968117	0.116493	0.630917	-0.0847376	0.0512734
-121	-0.700148	-0.166108	-0.45603	0.263056	0.317787	-0.0645453	-1.7482	-0.826449	-0.719944	-0.588886	-1.30477	-0.858317	0.108023	0.652933	-0.0642975	0.101698
-120.5	-0.64456	-0.176991	-0.446537	0.206234	0.3437	-0.0690176	-1.76009	-0.859949	-0.670627	-0.637832	-1.2917	-0.753764	0.0972531	0.679577	-0.0488008	0.142462
-120	-0.579849	-0.195468	-0.418619	0.154686	0.363913	-0.0785322	-1.74222	-0.898417	-0.616321	-0.686902	-1.27468	-0.653652	0.0900358	0.706596	-0.0387106	0.170938
-119.5	-0.513708	-0.220633	-0.369822	0.113688	0.377211	-0.0883653	-1.69899	-0.937307	-0.556359	-0.733517	-1.25922	-0.557798	0.0919378	0.72831	-0.0348387	0.187151
-119	-0.451918	-0.251799	-0.301892	0.0886359	0.382798	-0.0931717	-1.63489	-0.971559	-0.491148	-0.774656	-1.25186	-0.467589	0.106654	0.738702	-0.0370703	0.193425
-118.5	-0.399253	-0.288492	-0.220383	0.0856242	0.380714	-0.0885488	-1.55469	-0.997136	-0.422521	-0.806876	-1.25665	-0.386181	0.134169	0.732535	-0.0434035	0.193409
-118	-0.360596	-0.330107	-0.133167	0.10961	0.372037	-0.0724277	-1.46365	-1.01127	-0.352983	-0.827442	-1.27428	-0.317602	0.170168	0.70676	-0.04972	0.191692
-117.5	-0.340232	-0.375203	-0.0477002	0.160874	0.358629	-0.0450488	-1.36703	-1.01199	-0.284783	-0.836124	-1.30298	-0.265365	0.207474	0.661808	-0.0507039	0.193371
-117	-0.340581	-0.421876	0.0314023	0.232941	0.342699	-0.00736909	-1.26944	-0.996923	-0.219289	-0.835278	-1.33986	-0.231502	0.238216	0.602108	-0.0417094	0.203104
-116.5	-0.361251	-0.468701	0.10236	0.313841	0.326428	0.0397938	-1.17372	-0.962037	-0.157074	-0.828037	-1.38275	-0.216094	0.255986	0.535244	-0.0203463	0.223643
-116	-0.398194	-0.514562	0.163792	0.390423	0.311952	0.0950006	-1.08007	-0.902763	-0.0988012	-0.816971	-1.43157	-0.216955	0.258062	0.469885	0.0128659	0.254829
-115.5	-0.444225	-0.557879	0.212678	0.452965	0.301502	0.155764	-0.986359	-0.8173	-0.0461601	-0.803949	-1.48723	-0.23023	0.246232	0.413997	0.0543908	0.294
-115	-0.491709	-0.596487	0.24454	0.497283	0.297051	0.219059	-0.889668	-0.708726	-0.00163743	-0.789919	-1.54973	-0.252044	0.2253	0.37429	0.0981909	0.336903
-114.5	-0.535145	-0.628207	0.255196	0.52415	0.299279	0.281726	-0.788193	-0.584147	0.0329009	-0.774661	-1.61762	-0.279535	0.201325	0.355953	0.13747	0.37846
-114	-0.571471	-0.651662	0.243032	0.53704	0.306823	0.340911	-0.682656	-0.452221	0.0570746	-0.75748	-1.68751	-0.311096	0.180401	0.36191	0.167006	0.413927
-113.5	-0.598899	-0.666906	0.210266	0.539574	0.317353	0.394693	-0.576358	-0.320915	0.0715648	-0.737934	-1.75326	-0.346581	0.166996	0.391822	0.184333	0.440429
-113	-0.615921	-0.675274	0.161997	0.534496	0.329685	0.44203	-0.474404	-0.196365	0.0779097	-0.715254	-1.80771	-0.386742	0.162998	0.441179	0.189043	0.457682
-112.5	-0.621256	-0.678536	0.104257	0.52416	0.343804	0.482073	-0.382462	-0.0826661	0.0789999	-0.687335	-1.84683	-0.431666	0.168364	0.500903	0.180839	0.467071
-112	-0.614289	-0.678339	0.0430233	0.510202	0.358871	0.513833	-0.304806	0.0178808	0.0793438	-0.651066	-1.87152	-0.479939	0.182139	0.558587	0.157828	0.469594
-111.5	-0.594761	-0.676221	-0.0160506	0.492105	0.372672	0.536519	-0.242827	0.104277	0.0847087	-0.604007	-1.88555	-0.529525	0.203068	0.601973	0.117203	0.46413
-111	-0.562125	-0.67359	-0.0683502	0.467607	0.383347	0.54986	-0.195609	0.176206	0.100977	-0.545592	-1.8926	-0.579177	0.230041	0.622757	0.0581797	0.447513
-110.5	-0.516431	-0.670962	-0.110756	0.435508	0.390723	0.554008	-0.161887	0.233843	0.132808	-0.476657	-1.89403	-0.628909	0.262663	0.618272	-0.0165839	0.416012
-110	-0.459833	-0.667054	-0.140769	0.397377	0.395579	0.549843	-0.141105	0.278574	0.183021	-0.398519	-1.88785	-0.679221	0.301344	0.590685	-0.102843	0.366584
-109.5	-0.396289	-0.659552	-0.155294	0.356304	0.398494	0.539794	-0.132906	0.313546	0.252335	-0.312796	-1.86966	-0.730075	0.34596	0.544826	-0.196662	0.297459
-109	-0.329992	-0.647128	-0.151063	0.315045	0.399984	0.527782	-0.13649	0.342725	0.339228	-0.221411	-1.83564	-0.780794	0.394055	0.486124	-0.294041	0.20876
-108.5	-0.264383	-0.630562	-0.127201	0.275859	0.400832	0.517429	-0.150588	0.369468	0.440275	-0.126535	-1.78552	-0.830644	0.440776	0.419968	-0.390133	0.103932
-108	-0.202181	-0.612463	-0.0875042	0.241669	0.401649	0.509915	-0.173483	0.396053	0.550435	-0.0310567	-1.72313	-0.87939	0.480036	0.351983	-0.479658	-0.00913257
-107.5	-0.145892	-0.596273	-0.0397693	0.216417	0.402505	0.50371	-0.202613	0.423788	0.663271	0.0607141	-1.65508	-0.927504	0.50499	0.287421	-0.557712	-0.119494
-107	-0.0980864	-0.584989	0.00710349	0.203392	0.403084	0.495896	-0.234111	0.453194	0.771635	0.143375	-1.58879	-0.975241	0.508995	0.229562	-0.62006	-0.216291
-106.5	-0.0613368	-0.580008	0.0457595	0.20347	0.402736	0.483589	-0.262775	0.484142	0.868713	0.212159	-1.52998	-1.02109	0.488331	0.178663	-0.663489	-0.291208
-106	-0.0377655	-0.580888	0.0717876	0.215002	0.400062	0.465196	-0.282975	0.515568	0.949245	0.264506	-1.4805	-1.06162	0.444984	0.132438	-0.686769	-0.33995
-105.5	-0.0282529	-0.585988	0.0839945	0.234579	0.392748	0.441404	-0.290849	0.545376	1.01023	0.300094	-1.43894	-1.09263	0.387507	0.0872883	-0.691313	-0.362883
-105	-0.0325473	-0.593081	0.0837355	0.258192	0.378581	0.415822	-0.286542	0.571383	1.05066	0.320113	-1.40353	-1.10971	0.329095	0.0392163	-0.680693	-0.364064
-104.5	-0.0502396	-0.599688	0.0738254	0.282425	0.357189	0.394657	-0.274498	0.592574	1.07146	0.326954	-1.37402	-1.10874	0.283985	-0.0153871	-0.659647	-0.348949
-104	-0.0805529	-0.603412	0.0579654	0.304331	0.330806	0.38453	-0.261833	0.609596	1.07582	0.324222	-1.3513	-1.08745	0.264062	-0.0790609	-0.633742	-0.322167
-103.5	-0.121037	-0.602519	0.0407591	0.320225	0.303065	0.389462	-0.256182	0.624568	1.06837	0.316579	-1.33654	-1.04621	0.275205	-0.153366	-0.609432	-0.285848
-103	-0.167217	-0.596524	0.0271783	0.325079	0.277184	0.409413	-0.26394	0.640276	1.05322	0.30933	-1.32948	-0.987747	0.31411	-0.23915	-0.592912	-0.239052
-102.5	-0.213748	-0.586246	0.0212025	0.313452	0.255431	0.441173	-0.289011	0.658648	1.03278	0.307925	-1.32597	-0.917282	0.369078	-0.335848	-0.587868	-0.17892
-102	-0.256312	-0.573617	0.0246225	0.281931	0.23932	0.48004	-0.331746	0.679654	1.00782	0.316964	-1.31758	-0.842678	0.424714	-0.440464	-0.594195	-0.102702
-101.5	-0.293018	-0.561429	0.0369046	0.231196	0.22929	0.520892	-0.388546	0.701911	0.978533	0.338752	-1.29438	-0.772648	0.466674	-0.547367	-0.608666	-0.00978515
-101	-0.324211	-0.552518	0.0565594	0.165705	0.224785	0.559042	-0.452884	0.724569	0.945328	0.372279	-1.24838	-0.713964	0.484773	-0.649001	-0.626825	0.0966698
-100.5	-0.351331	-0.548631	0.0834114	0.0922094	0.225342	0.591219	-0.517036	0.748697	0.908921	0.413292	-1.17595	-0.670157	0.4751	-0.737626	-0.644588	0.209597
-100	-0.376059	-0.549768	0.119735	0.0186539	0.231183	0.616329	-0.573226	0.776738	0.869757	0.455997	-1.07944	-0.642492	0.440631	-0.807788	-0.658511	0.319928
-99.5	-0.400038	-0.554563	0.168356	-0.0472279	0.242662	0.635615	-0.61393	0.810898	0.827352	0.495258	-0.968159	-0.631727	0.389791	-0.858345	-0.665431	0.419281
-99	-0.424774	-0.561557	0.229419	-0.10037	0.259475	0.651753	-0.632524	0.852469	0.780319	0.527477	-0.856265	-0.638734	0.333847	-0.892794	-0.662629	0.501756
-98.5	-0.451243	-0.570509	0.299531	-0.140434	0.279655	0.666931	-0.624895	0.90183	0.727475	0.55081	-0.757226	-0.663358	0.283837	-0.917555	-0.647995	0.56435
-98	-0.479438	-0.582853	0.373089	-0.170723	0.299022	0.681409	-0.590569	0.957958	0.66935	0.565295	-0.678679	-0.70307	0.247741	-0.9394	-0.619445	0.60665
-97.5	-0.508475	-0.600893	0.443686	-0.195153	0.312488	0.694043	-0.531896	1.01814	0.608536	0.57223	-0.621368	-0.75358	0.229142	-0.963241	-0.574863	0.630195
-97	-0.536985	-0.626396	0.505232	-0.217417	0.316031	0.704035	-0.452396	1.079	0.548549	0.5737	-0.581823	-0.810546	0.227683	-0.990685	-0.513215	0.637543
-96.5	-0.563546	-0.659962	0.55282	-0.24223	0.307374	0.71205	-0.35634	1.13797	0.492633	0.572944	-0.556223	-0.869765	0.240597	-1.01989	-0.435228	0.631553
-96	-0.587286	-0.701337	0.583458	-0.275396	0.286188	0.719569	-0.248966	1.19382	0.443053	0.573632	-0.542608	-0.926239	0.264842	-1.04689	-0.342844	0.615167
-95.5	-0.608382	-0.749542	0.596043	-0.321944	0.254718	0.727155	-0.135647	1.24608	0.400934	0.577692	-0.540473	-0.974647	0.298981	-1.06722	-0.238411	0.591225
-95	-0.627967	-0.80234	0.589989	-0.383767	0.217574	0.733407	-0.0210639	1.29325	0.366528	0.584613	-0.549231	-1.01143	0.343204	-1.07694	-0.124292	0.562128
-94.5	-0.64746	-0.85599	0.564439	-0.458575	0.179831	0.735521	0.0904608	1.33134	0.338651	0.593251	-0.566736	-1.03601	0.397415	-1.07386	-0.00285314	0.529329
-94	-0.667968	-0.905808	0.519617	-0.541827	0.144897	0.731011	0.194938	1.35523	0.314013	0.6033	-0.588354	-1.04996	0.459264	-1.05884	0.123611	0.493292
-93.5	-0.690067	-0.946991	0.458467	-0.630255	0.113689	0.719017	0.289626	1.36237	0.288574	0.614444	-0.607775	-1.05561	0.523518	-1.03623	0.253381	0.454703
-93	-0.713797	-0.975547	0.386714	-0.723083	0.0850589	0.700106	0.373253	1.35519	0.260393	0.624619	-0.620019	-1.05561	0.583042	-1.01233	0.38525	0.415927
-92.5	-0.738987	-0.989486	0.31199	-0.820665	0.0566652	0.675276	0.445045	1.34031	0.231233	0.629479	-0.624673	-1.05288	0.630838	-0.993076	0.516911	0.381338
-92	-0.765838	-0.989256	0.242816	-0.922727	0.0259219	0.645137	0.503732	1.32566	0.205552	0.623797	-0.62654	-1.05052	0.661851	-0.982281	0.642963	0.35618
-91.5	-0.795004	-0.976472	0.187226	-1.02644	-0.00925197	0.609749	0.547284	1.31701	0.188238	0.604133	-0.63321	-1.05159	0.673697	-0.981108	0.754723	0.344441
-91	-0.826949	-0.952023	0.151241	-1.12493	-0.0502854	0.569288	0.573325	1.31587	0.182728	0.570996	-0.65158	-1.05865	0.666588	-0.988277	0.842356	0.347379
-90.5	-0.861627	-0.915435	0.13799	-1.20814	-0.0981806	0.524968	0.580056	1.32041	0.190102	0.528797	-0.685163	-1.07314	0.643228	-1.00098	0.897969	0.363415
-90	-0.898661	-0.865862	0.147541	-1.26591	-0.153496	0.479074	0.567302	1.32777	0.209159	0.483696	-0.732648	-1.09481	0.609401	-1.01586	0.917382	0.388648
-89.5	-0.93715	-0.803369	0.177037	-1.29017	-0.216183	0.433481	0.536595	1.33512	0.237154	0.440805	-0.788154	-1.12176	0.574334	-1.0292	0.900084	0.417924
-89	-0.975501	-0.729553	0.221302	-1.27528	-0.285492	0.387935	0.490294	1.33999	0.270647	0.402468	-0.843691	-1.15142	0.549278	-1.03608	0.848734	0.446429
-88.5	-1.01217	-0.647552	0.2742	-1.21897	-0.359638	0.340337	0.431426	1.34101	0.305821	0.368879	-0.89266	-1.18217	0.544977	-1.02959	0.768771	0.470681
-88	-1.04699	-0.561643	0.329984	-1.12361	-0.435481	0.288854	0.364438	1.33828	0.339183	0.340337	-0.932285	-1.21447	0.569569	-1.00213	0.667726	0.488445
-87.5	-1.08209	-0.476269	0.383707	-0.99474	-0.508931	0.233233	0.295125	1.33186	0.369182	0.31844	-0.963973	-1.25004	0.627102	-0.948654	0.553951	0.498434
-87	-1.12104	-0.394534	0.431252	-0.838025	-0.575919	0.173966	0.229721	1.32004	0.396932	0.305147	-0.991534	-1.29041	0.716724	-0.868935	0.43554	0.500188
-86.5	-1.16648	-0.317448	0.469491	-0.657999	-0.633119	0.110668	0.174298	1.29967	0.42505	0.301587	-1.01833	-1.33665	0.832681	-0.767191	0.320387	0.49401
-86	-1.21883	-0.245009	0.495932	-0.459513	-0.678369	0.0421264	0.13441	1.26821	0.455571	0.307754	-1.04531	-1.3903	0.9652	-0.650699	0.216418	0.48118
-85.5	-1.27688	-0.177933	0.508274	-0.249286	-0.711305	-0.031671	0.114323	1.22539	0.488225	0.322364	-1.07076	-1.45258	1.10311	-0.528557	0.130516	0.464215
-85	-1.33871	-0.118118	0.504767	-0.0354613	-0.733851	-0.108229	0.11647	1.17332	0.520151	0.3428	-1.09143	-1.5223	1.238	-0.410333	0.066784	0.446878
-84.5	-1.40165	-0.0681716	0.485193	0.173163	-0.749292	-0.183722	0.141799	1.11596	0.547059	0.365528	-1.10507	-1.5954	1.36727	-0.304511	0.0254399	0.434209
-84	-1.46215	-0.0307549	0.452013	0.366765	-0.760354	-0.255404	0.189946	1.05834	0.564582	0.386616	-1.11285	-1.66679	1.49375	-0.217309	0.003043	0.431726
-83.5	-1.51633	-0.00718016	0.410608	0.534932	-0.768416	-0.322772	0.258934	1.00574	0.569091	0.402251	-1.11814	-1.73232	1.6224	-0.152038	-0.00573948	0.443407
-83	-1.5612	0.00388835	0.36749	0.6687	-0.773838	-0.386654	0.345658	0.962433	0.558526	0.409439	-1.1222	-1.78904	1.7561	-0.10868	-0.0059527	0.470405
-82.5	-1.59581	0.00583843	0.32797	0.762633	-0.776035	-0.44806	0.446844	0.930685	0.53305	0.406619	-1.12145	-1.83452	1.89341	-0.0839028	-0.00122268	0.511629
-82	-1.6215	0.00213676	0.295463	0.816234	-0.773576	-0.507892	0.559067	0.9105	0.494505	0.393798	-1.10913	-1.8671	2.0295	-0.0718899	0.00662221	0.564948
-81.5	-1.64076	-0.00547408	0.272134	0.834873	-0.764816	-0.566352	0.677976	0.90023	0.44508	0.372339	-1.0789	-1.88713	2.15842	-0.0658298	0.0176317	0.627768
-81	-1.65539	-0.017521	0.259359	0.82928	-0.748574	-0.621893	0.798015	0.897954	0.386585	0.344651	-1.02772	-1.89736	2.27477	-0.0598284	0.0326352	0.69666
-80.5	-1.66555	-0.0355843	0.257744	0.812731	-0.72429	-0.671424	0.913044	0.902936	0.321004	0.313678	-0.957168	-1.90204	2.37442	-0.0506544	0.0510633	0.766888
-80	-1.67024	-0.06029	0.267077	0.797816	-0.692086	-0.711989	1.0169	0.915492	0.251412	0.282308	-0.87301	-1.90608	2.45507	-0.0382721	0.0698153	0.832846
-79.5	-1.66921	-0.0901212	0.285701	0.794995	-0.653114	-0.742416	1.10331	0.934947	0.181897	0.252797	-0.783809	-1.91486	2.51746	-0.0250216	0.0842084	0.889088
-79	-1.66451	-0.121668	0.309515	0.812458	-0.609156	-0.7639	1.1665	0.958005	0.116403	0.226502	-0.699943	-1.93418	2.56641	-0.014151	0.0896972	0.931493
-78.5	-1.65995	-0.150895	0.331978	0.855563	-0.561489	-0.779175	1.20299	0.979413	0.0572769	0.204354	-0.632546	-1.96937	2.61006	-0.00856487	0.0835488	0.95838
-78	-1.65888	-0.174701	0.345466	0.925251	-0.510611	-0.790562	1.21251	0.994061	0.00412451	0.187243	-0.591021	-2.02359	2.65707	-0.0105593	0.0662315	0.970889
-77.5	-1.66271	-0.192203	0.343153	1.01683	-0.456875	-0.798576	1.19667	0.998487	-0.0461372	0.175452	-0.579902	-2.09667	2.71335	-0.0218958	0.0412491	0.972237
-77	-1.6714	-0.205069	0.321007	1.1208	-0.400861	-0.802356	1.15694	0.991238	-0.0975026	0.167901	-0.597911	-2.18524	2.78096	-0.0430563	0.0132159	0.966156
-76.5	-1.68507	-0.216649	0.279224	1.22464	-0.343256	-0.801222	1.09441	0.972875	-0.152792	0.162151	-0.639833	-2.28326	2.85995	-0.0720146	-0.0142586	0.955493
-76	-1.70445	-0.2307	0.222029	1.31394	-0.284469	-0.79594	1.0113	0.946167	-0.213259	0.154992	-0.699091	-2.38245	2.95028	-0.10355	-0.0396956	0.941735
-75.5	-1.73034	-0.25025	0.155944	1.37463	-0.224379	-0.78885	0.912147	0.91593	-0.279643	0.143143	-0.769169	-2.47341	3.05172	-0.130051	-0.0637087	0.924825
-75	-1.76336	-0.2766	0.0875661	1.39686	-0.163003	-0.78281	0.803561	0.887483	-0.352927	0.124061	-0.844094	-2.54786	3.16221	-0.143824	-0.0882265	0.90281
-74.5	-1.80325	-0.308865	0.0219522	1.37622	-0.101753	-0.779879	0.692893	0.864299	-0.433893	0.0968241	-0.918918	-2.60079	3.27635	-0.139455	-0.115272	0.872332
-74	-1.84753	-0.344418	-0.0375901	1.31219	-0.0435396	-0.780986	0.586693	0.84726	-0.522364	0.0626767	-0.989983	-2.6309	3.38557	-0.115058	-0.145512	0.830205
-73.5	-1.89131	-0.379647	-0.0883291	1.20805	0.00861294	-0.786827	0.48992	0.835857	-0.617634	0.0249691	-1.05461	-2.6398	3.48051	-0.0725472	-0.177913	0.774883
-73	-1.92886	-0.410457	-0.126581	1.07246	0.0527415	-0.798549	0.405819	0.829203	-0.719438	-0.0112717	-1.1113	-2.63104	3.55455	-0.0173249	-0.21128	0.706984
-72.5	-1.9555	-0.433048	-0.147635	0.918783	0.0878713	-0.817122	0.336121	0.826287	-0.827522	-0.0400206	-1.16081	-2.60953	3.60587	0.0428854	-0.246085	0.628841
-72	-1.96887	-0.445244	-0.147917	0.761942	0.113257	-0.842497	0.281531	0.826385	-0.940481	-0.0556818	-1.20578	-2.58071	3.63693	0.1	-0.284867	0.543509
-71.5	-1.96952	-0.447499	-0.127032	0.615556	0.128279	-0.873483	0.241834	0.829276	-1.05629	-0.0549668	-1.24843	-2.5497	3.653	0.147453	-0.330838	0.454165
-71	-1.96052	-0.442814	-0.0868327	0.491679	0.133246	-0.907946	0.215496	0.834878	-1.1735	-0.0374019	-1.28858	-2.5211	3.66106	0.181596	-0.385402	0.364111
-70.5	-1.94642	-0.435392	-0.0289227	0.401571	0.129732	-0.943696	0.199883	0.84295	-1.29046	-0.00417033	-1.32389	-2.49926	3.66859	0.202389	-0.446549	0.276028
-70	-1.93206	-0.429118	0.0457676	0.354451	0.120575	-0.979757	0.192355	0.853113	-1.4039	0.042837	-1.35126	-2.48851	3.68263	0.2128	-0.509497	0.190569
-69.5	-1.92106	-0.427202	0.135512	0.35431	0.110151	-1.01642	0.190939	0.864805	-1.50981	0.100915	-1.36749	-2.49234	3.70912	0.217291	-0.568793	0.106798
-69	-1.91368	-0.432272	0.236418	0.397418	0.103797	-1.05433	0.194008	0.877029	-1.60567	0.166145	-1.36923	-2.51196	3.75266	0.220506	-0.620374	0.0243277
-68.5	-1.90587	-0.446082	0.341922	0.472494	0.106465	-1.09355	0.199826	0.88847	-1.69074	0.233496	-1.35342	-2.54582	3.81647	0.226822	-0.662694	-0.0553844
-68	-1.89151	-0.469419	0.443715	0.563812	0.121606	-1.13286	0.206566	0.898047	-1.76464	0.297686	-1.31794	-2.59091	3.90234	0.240494	-0.696394	-0.12878
-67.5	-1.86585	-0.50239	0.533748	0.65558	0.149984	-1.17002	0.21242	0.904851	-1.82622	0.354239	-1.26224	-2.64394	4.0105	0.265343	-0.722609	-0.190354
-67	-1.82745	-0.544806	0.60591	0.736122	0.189151	-1.20258	0.215618	0.907437	-1.87314	0.400062	-1.18784	-2.70167	4.13892	0.303596	-0.741376	-0.234083
-66.5	-1.77783	-0.59631	0.656709	0.800681	0.234372	-1.22808	0.214727	0.903825	-1.90272	0.43383	-1.09846	-2.76156	4.28228	0.355054	-0.751255	-0.255861
-66	-1.72048	-0.655541	0.684869	0.850951	0.279504	-1.2444	0.209456	0.892225	-1.91418	0.456289	-1.00005	-2.82288	4.43221	0.417613	-0.749676	-0.255134
-65.5	-1.66017	-0.719227	0.690219	0.892154	0.317687	-1.25026	0.201274	0.871473	-1.91047	0.470072	-0.901294	-2.88622	4.57958	0.488485	-0.733494	-0.234737
-65	-1.60136	-0.782809	0.672991	0.930641	0.343124	-1.24502	0.193138	0.841232	-1.89789	0.479331	-0.812957	-2.95217	4.71744	0.565103	-0.699715	-0.199307
-64.5	-1.54662	-0.841954	0.634419	0.972589	0.352728	-1.22826	0.188772	0.802153	-1.88432	0.489218	-0.745088	-3.02066	4.84259	0.645176	-0.646632	-0.153759
-64	-1.49669	-0.893506	0.577768	1.02339	0.346262	-1.19944	0.192161	0.75557	-1.87649	0.504959	-0.703902	-3.09052	4.95535	0.725815	-0.575186	-0.102769
-63.5	-1.45146	-0.935664	0.508102	1.08756	0.325674	-1.1578	0.206893	0.702848	-1.87759	0.530788	-0.690189	-3.1586	5.05691	0.802919	-0.489004	-0.0504013
-63	-1.41054	-0.967954	0.430735	1.16836	0.294403	-1.10303	0.234743	0.644928	-1.88653	0.568931	-0.699184	-3.22025	5.14576	0.872038	-0.392789	9.45347e-05
-62.5	-1.37326	-0.991268	0.349998	1.26714	0.256958	-1.03662	0.274638	0.58225	-1.89987	0.618795	-0.721932	-3.27161	5.217	0.929918	-0.290955	0.0459677
-62	-1.33866	-1.00766	0.269608	1.38426	0.218067	-0.961851	0.323365	0.515106	-1.91444	0.676804	-0.748269	-3.31209	5.26502	0.975038	-0.187587	0.0852049
-61.5	-1.30593	-1.01977	0.19421	1.52031	0.181194	-0.882699	0.376916	0.444679	-1.92853	0.737012	-0.76985	-3.34468	5.28624	1.00709	-0.0870893	0.11739
-61	-1.27523	-1.0305	0.129979	1.67553	0.147955	-0.803519	0.43092	0.374003	-1.94143	0.792055	-0.781842	-3.37353	5.27984	1.02642	0.00567228	0.144064
-60.5	-1.24832	-1.04289	0.0827764	1.84744	0.11882	-0.729173	0.480378	0.307687	-1.95286	0.834489	-0.783902	-3.40066	5.24695	1.03396	0.0865395	0.168375
-60	-1.22795	-1.0597	0.055411	2.02926	0.0934844	-0.664671	0.519722	0.250185	-1.96273	0.858343	-0.780226	-3.42464	5.18962	1.03118	0.153595	0.194096
-59.5	-1.21673	-1.0818	0.0468365	2.211	0.0706442	-0.614778	0.544177	0.20379	-1.97075	0.860359	-0.777467	-3.44197	5.11069	1.01978	0.207414	0.224618
-59	-1.21614	-1.10714	0.0538082	2.38167	0.0480851	-0.583741	0.551928	0.167966	-1.97629	0.840641	-0.781449	-3.45006	5.01471	1.0011	0.250363	0.262743
-58.5	-1.22572	-1.13194	0.0727949	2.53019	0.023282	-0.574747	0.545027	0.139788	-1.97838	0.802328	-0.794816	-3.44906	4.90824	0.975643	0.286074	0.310528
-58	-1.2425	-1.15304	0.100134	2.64608	-0.00577781	-0.588952	0.528439	0.114188	-1.97516	0.750343	-0.816477	-3.44135	4.79822	0.94316	0.318872	0.368356
-57.5	-1.26192	-1.16898	0.131175	2.7219	-0.0399363	-0.624233	0.50878	0.0847665	-1.96416	0.69003	-0.842179	-3.42986	4.68942	0.903556	0.352641	0.434359
-57	-1.2796	-1.1798	0.160339	2.75502	-0.0789685	-0.674312	0.493152	0.0460712	-1.94403	0.626305	-0.866136	-3.41654	4.5833	0.857859	0.389368	0.505245
-56.5	-1.29253	-1.1864	0.182442	2.74625	-0.122285	-0.729252	0.486916	-0.00429562	-1.91589	0.56332	-0.883946	-3.40156	4.47891	0.808201	0.428066	0.577838
-56	-1.29888	-1.18945	0.194301	2.69809	-0.169198	-0.778086	0.49119	-0.0658682	-1.88224	0.504306	-0.89473	-3.38347	4.37436	0.757852	0.465102	0.650288
-55.5	-1.2977	-1.18867	0.195719	2.61532	-0.218393	-0.812374	0.50246	-0.137442	-1.8449	0.451146	-0.899917	-3.36097	4.26758	0.711815	0.495917	0.722288
-55	-1.28879	-1.18267	0.189197	2.50583	-0.26753	-0.828427	0.514726	-0.218807	-1.80351	0.403709	-0.900137	-3.33536	4.15717	0.67608	0.516758	0.793899
-54.5	-1.2725	-1.16929	0.17845	2.37916	-0.313798	-0.827578	0.522527	-0.310897	-1.75607	0.360024	-0.894039	-3.31093	4.04321	0.655389	0.525787	0.863781
-54	-1.24992	-1.14656	0.167093	2.24442	-0.354968	-0.815059	0.522554	-0.41467	-1.70081	0.31772	-0.879251	-3.29279	3.92696	0.651611	0.523663	0.928684
-53.5	-1.22346	-1.114	0.15861	2.11021	-0.389972	-0.797864	0.512828	-0.529353	-1.6378	0.275284	-0.853384	-3.28488	3.80986	0.663452	0.513115	0.984748
-53	-1.19681	-1.07303	0.156531	1.98515	-0.419082	-0.782247	0.491183	-0.651463	-1.56934	0.23222	-0.814982	-3.28967	3.69333	0.687135	0.497553	1.02919
-52.5	-1.17367	-1.02637	0.163313	1.87662	-0.443971	-0.772147	0.455226	-0.775769	-1.49925	0.188379	-0.764518	-3.30832	3.57843	0.717581	0.479548	1.06102
-52	-1.156	-0.97764	0.179001	1.78898	-0.466912	-0.769217	0.403541	-0.897104	-1.43106	0.143178	-0.704742	-3.34084	3.46522	0.749384	0.459971	1.08059
-51.5	-1.14317	-0.930795	0.201453	1.72294	-0.489132	-0.773196	0.336242	-1.01181	-1.36722	0.0957417	-0.640094	-3.38643	3.35276	0.777512	0.438287	1.08865
-51	-1.1327	-0.887967	0.227455	1.67603	-0.509879	-0.78159	0.254237	-1.11893	-1.30944	0.045681	-0.574797	-3.44376	3.24045	0.798484	0.413771	1.08558
-50.5	-1.12208	-0.847783	0.254033	1.6444	-0.527052	-0.789836	0.158657	-1.2204	-1.25888	-0.0064976	-0.510092	-3.51147	3.12989	0.811533	0.387046	1.07115
-50	-1.10989	-0.806852	0.280167	1.62406	-0.538436	-0.79304	0.0515487	-1.31957	-1.2159	-0.0591576	-0.443008	-3.58876	3.02498	0.818234	0.361146	1.04479
-49.5	-1.09518	-0.76303	0.307548	1.61064	-0.542278	-0.788236	-0.0637156	-1.41884	-1.18003	-0.109591	-0.368307	-3.67413	2.92963	0.820999	0.340801	1.00665
-49	-1.07601	-0.717079	0.339166	1.59871	-0.537209	-0.775246	-0.183144	-1.51869	-1.15051	-0.154805	-0.282411	-3.76284	2.846	0.821864	0.329905	0.959022
-48.5	-1.04916	-0.671957	0.376764	1.58257	-0.52202	-0.755701	-0.301681	-1.61916	-1.12665	-0.192388	-0.186792	-3.84663	2.77486	0.82175	0.329477	0.906017
-48	-1.01153	-0.631172	0.418912	1.55856	-0.495804	-0.731862	-0.411709	-1.72106	-1.10766	-0.221022	-0.0885555	-3.91641	2.71653	0.820577	0.337697	0.850999
-47.5	-0.962404	-0.597638	0.460947	1.52654	-0.458748	-0.706385	-0.503852	-1.82478	-1.0918	-0.240745	0.00187133	-3.96469	2.67136	0.818562	0.351268	0.79504
-47	-0.904513	-0.573042	0.496437	1.48867	-0.412821	-0.681925	-0.569909	-1.92827	-1.07621	-0.252618	0.0731335	-3.98631	2.63986	0.816919	0.367027	0.738224
-46.5	-0.842785	-0.557133	0.518893	1.44673	-0.361562	-0.660349	-0.60509	-2.02673	-1.05849	-0.257894	0.114648	-3.97953	2.62219	0.816262	0.38354	0.681507
-46	-0.782233	-0.547797	0.522771	1.40035	-0.309252	-0.642629	-0.609047	-2.11423	-1.03832	-0.257683	0.119065	-3.94742	2.61768	0.814445	0.401884	0.627108
-45.5	-0.726544	-0.542675	0.503987	1.34609	-0.259862	-0.629137	-0.585536	-2.18647	-1.01721	-0.253271	0.084242	-3.89667	2.62591	0.806958	0.424741	0.577653
-45	-0.677702	-0.540893	0.460988	1.27784	-0.216126	-0.619679	-0.540355	-2.24258	-0.997045	-0.246229	0.0137041	-3.83444	2.64716	0.789346	0.454572	0.534908
-44.5	-0.636015	-0.543394	0.395768	1.1893	-0.179302	-0.613647	-0.4796	-2.28437	-0.979436	-0.238204	-0.0832961	-3.76627	2.68043	0.758982	0.49211	0.4991
-44	-0.600517	-0.551809	0.313181	1.07701	-0.149695	-0.610519	-0.409984	-2.31455	-0.965388	-0.231279	-0.193164	-3.69615	2.72168	0.715681	0.535371	0.469459
-43.5	-0.569911	-0.566875	0.21944	0.942757	-0.127571	-0.610594	-0.33929	-2.33594	-0.954521	-0.228275	-0.301797	-3.62783	2.76423	0.661717	0.580067	0.445752
-43	-0.54315	-0.587666	0.121494	0.794202	-0.114042	-0.615096	-0.274815	-2.35176	-0.945086	-0.231937	-0.398193	-3.56544	2.80006	0.601279	0.621857	0.429523
-42.5	-0.519422	-0.612236	0.0268444	0.643167	-0.110967	-0.624764	-0.221533	-2.36607	-0.934748	-0.244378	-0.47601	-3.513	2.82054	0.539684	0.658515	0.423756
-42	-0.498369	-0.638936	-0.0573279	0.502586	-0.119773	-0.638345	-0.182288	-2.38372	-0.921376	-0.267724	-0.534124	-3.47311	2.8179	0.482331	0.690617	0.431188
-41.5	-0.480685	-0.666847	-0.125407	0.383525	-0.140818	-0.652861	-0.158477	-2.40907	-0.903684	-0.303929	-0.576384	-3.44617	2.78753	0.433076	0.720921	0.452521
-41	-0.468195	-0.695175	-0.173842	0.292419	-0.173761	-0.664771	-0.149246	-2.4444	-0.881552	-0.353304	-0.610038	-3.43045	2.7289	0.392865	0.752761	0.485623
-40.5	-0.462664	-0.723225	-0.200865	0.229203	-0.218031	-0.670623	-0.150363	-2.48891	-0.855693	-0.41397	-0.643628	-3.42221	2.64467	0.359924	0.78859	0.525934
-40	-0.464152	-0.751382	-0.206512	0.187288	-0.27342	-0.667681	-0.154735	-2.53835	-0.826781	-0.482665	-0.685	-3.41646	2.53978	0.330975	0.830001	0.567598
-39.5	-0.470485	-0.781342	-0.193101	0.155184	-0.340429	-0.654996	-0.155015	-2.58573	-0.7949	-0.555648	-0.739128	-3.40908	2.42129	0.302023	0.878921	0.605145
-39	-0.477987	-0.814586	-0.165184	0.119501	-0.419221	-0.634084	-0.146796	-2.62332	-0.759673	-0.629232	-0.806323	-3.39883	2.29814	0.268979	0.938265	0.634581
-38.5	-0.48275	-0.851089	-0.128308	0.0691278	-0.508141	-0.608374	-0.12989	-2.64495	-0.720167	-0.699907	-0.882329	-3.38731	2.17971	0.228834	1.01095	0.652883
-38	-0.48189	-0.889716	-0.0875161	-0.00127088	-0.603897	-0.5821	-0.107218	-2.64775	-0.674709	-0.764006	-0.960025	-3.3777	2.07384	0.180765	1.09783	0.65769
-37.5	-0.474277	-0.929131	-0.0470592	-0.091139	-0.703229	-0.559906	-0.0832935	-2.63273	-0.621754	-0.817462	-1.03078	-3.37441	1.9855	0.126523	1.19574	0.647775
-37	-0.460467	-0.968108	-0.0110355	-0.197222	-0.80392	-0.546513	-0.0634773	-2.60374	-0.561347	-0.85668	-1.08555	-3.38291	1.91662	0.0697835	1.29691	0.622849
-36.5	-0.442184	-1.0055	0.0168042	-0.316923	-0.904325	-0.545409	-0.0530445	-2.56577	-0.495729	-0.880407	-1.11761	-3.40765	1.86688	0.0148629	1.39062	0.583029
-36	-0.421969	-1.04032	0.0343316	-0.449122	-1.00244	-0.558071	-0.0552607	-2.52336	-0.428307	-0.890822	-1.12635	-3.44929	1.8351	-0.033991	1.46617	0.528416
-35.5	-0.403243	-1.07177	0.0416362	-0.592401	-1.09516	-0.584667	-0.0698356	-2.4795	-0.361663	-0.892797	-1.11833	-3.50432	1.8208	-0.0728228	1.51491	0.458631
-35	-0.389962	-1.09912	0.0401839	-0.742963	-1.17807	-0.624761	-0.0930186	-2.43534	-0.296547	-0.891959	-1.10414	-3.56731	1.82492	-0.0987918	1.5314	0.373421
-34.5	-0.385285	-1.12197	0.0315256	-0.894287	-1.24625	-0.677042	-0.118742	-2.39105	-0.232564	-0.892569	-1.09319	-3.63241	1.84932	-0.111232	1.51397	0.274188
-34	-0.390356	-1.14069	0.0164301	-1.03823	-1.29575	-0.738524	-0.139973	-2.3466	-0.169043	-0.89586	-1.08922	-3.69381	1.89535	-0.111562	1.46451	0.164615
-33.5	-0.404066	-1.15583	-0.00530797	-1.16687	-1.32427	-0.804371	-0.150054	-2.30138	-0.105413	-0.899702	-1.08915	-3.74688	1.96251	-0.102154	1.38649	0.0502353
-33	-0.423483	-1.16737	-0.0345833	-1.27493	-1.33138	-0.869097	-0.144021	-2.25447	-0.0415572	-0.89977	-1.08602	-3.7891	2.0481	-0.085809	1.28256	-0.0622312
-32.5	-0.444805	-1.17428	-0.0725743	-1.36123	-1.31873	-0.92799	-0.11946	-2.20535	0.0218193	-0.89092	-1.07381	-3.8197	2.14806	-0.0660175	1.15395	-0.165841
-32	-0.464595	-1.17488	-0.120529	-1.42799	-1.2902	-0.977401	-0.0765802	-2.15434	0.0826093	-0.868161	-1.05059	-3.83938	2.25767	-0.046573	1.00145	-0.254614
-31.5	-0.480439	-1.16753	-0.179655	-1.47931	-1.25108	-1.01445	-0.0178758	-2.10291	0.137079	-0.828095	-1.01866	-3.85032	2.37159	-0.030614	0.826548	-0.324562
-31	-0.490684	-1.15153	-0.25065	-1.51974	-1.20721	-1.03704	0.052474	-2.05395	0.181079	-0.770573	-0.982318	-3.85588	2.48318	-0.020066	0.631751	-0.374211
-30.5	-0.493772	-1.12741	-0.333062	-1.55328	-1.1646	-1.04421	0.129338	-2.0116	0.211707	-0.699018	-0.944571	-3.85962	2.58414	-0.0151599	0.420378	-0.404307
-30	-0.487686	-1.09647	-0.424513	-1.58247	-1.12873	-1.03619	0.207146	-1.98059	0.227811	-0.619035	-0.90489	-3.8643	2.66543	-0.0139645	0.196622	-0.417238
-29.5	-0.469991	-1.05985	-0.519862	-1.60851	-1.10322	-1.01429	0.280301	-1.96472	0.229659	-0.536757	-0.860699	-3.87053	2.71993	-0.0128595	-0.0334758	-0.416875
-29	-0.438988	-1.0182	-0.611842	-1.63219	-1.08932	-0.980662	0.343815	-1.96479	0.218513	-0.457872	-0.811256	-3.87635	2.74482	-0.00790707	-0.261786	-0.40837
-28.5	-0.395066	-0.972171	-0.693646	-1.65473	-1.08669	-0.937979	0.394188	-1.97781	0.196039	-0.386964	-0.759919	-3.87904	2.74177	0.00388471	-0.479681	-0.39707
-28	-0.340423	-0.923563	-0.761117	-1.67761	-1.09458	-0.888707	0.430178	-1.99859	0.16446	-0.327101	-0.713608	-3.87722	2.71633	0.0237146	-0.679979	-0.387039
-27.5	-0.277785	-0.875363	-0.812898	-1.7011	-1.1127	-0.834344	0.453021	-2.02216	0.127701	-0.279866	-0.68081	-3.87074	2.6763	0.0506406	-0.857734	-0.380847
-27	-0.210205	-0.830457	-0.849298	-1.72222	-1.14147	-0.77573	0.465752	-2.0446	0.0912918	-0.245222	-0.668782	-3.85907	2.62901	0.0820106	-1.01012	-0.380423
-26.5	-0.141501	-0.790759	-0.87091	-1.73449	-1.18123	-0.714354	0.472077	-2.06291	0.0604942	-0.220992	-0.680624	-3.84107	2.57922	0.114261	-1.13609	-0.387366
-26	-0.0761413	-0.757042	-0.877888	-1.73033	-1.23127	-0.653245	0.475274	-2.07564	0.0384501	-0.202864	-0.714319	-3.81599	2.52971	0.143342	-1.2358	-0.403043
-25.5	-0.0188257	-0.728717	-0.870348	-1.70421	-1.2896	-0.59677	0.476929	-2.08362	0.0254428	-0.185776	-0.765022	-3.78334	2.48388	0.164637	-1.3099	-0.428908
-25	0.0266774	-0.704079	-0.84868	-1.65495	-1.35313	-0.550131	0.476132	-2.08925	0.0197025	-0.166122	-0.828308	-3.74136	2.44721	0.173369	-1.35979	-0.466261
-24.5	0.0588013	-0.681489	-0.813499	-1.58691	-1.41802	-0.518658	0.469584	-2.09474	0.0191058	-0.142903	-0.901534	-3.68701	2.42594	0.166298	-1.38847	-0.516024
-24	0.0776459	-0.660767	-0.766424	-1.50925	-1.4798	-0.505922	0.452021	-2.10089	0.0223579	-0.117119	-0.983911	-3.61795	2.4253	0.14327	-1.40057	-0.578875
-23.5	0.0834718	-0.643442	-0.710479	-1.43299	-1.53402	-0.51199	0.417276	-2.10703	0.0292821	-0.0906318	-1.07656	-3.53425	2.44819	0.107033	-1.40138	-0.65458
-23	0.0765039	-0.631576	-0.648941	-1.36675	-1.57765	-0.533882	0.360344	-2.11216	0.0401676	-0.065368	-1.18091	-3.43844	2.49291	0.0619273	-1.39577	-0.741282
-22.5	0.0579878	-0.62673	-0.584605	-1.3142	-1.60973	-0.567051	0.278894	-2.11658	0.0545087	-0.0430002	-1.29516	-3.33414	2.55099	0.0130343	-1.38724	-0.836426
-22	0.0303848	-0.629789	-0.52007	-1.27505	-1.63044	-0.605964	0.173328	-2.12214	0.0701994	-0.0254211	-1.4126	-3.22516	2.6089	-0.033977	-1.377	-0.937875
-21.5	-0.00409383	-0.640638	-0.457434	-1.24782	-1.63974	-0.64455	0.0464808	-2.13135	0.0837915	-0.0153064	-1.52346	-3.1156	2.6532	-0.0734945	-1.36425	-1.04301
-21	-0.0444642	-0.657817	-0.397872	-1.23198	-1.63682	-0.677623	-0.0966981	-2.14665	0.0917098	-0.0153923	-1.61799	-3.00954	2.67444	-0.101271	-1.34819	-1.14708
-20.5	-0.0900103	-0.679217	-0.342157	-1.22854	-1.6205	-0.702668	-0.249755	-2.17011	0.0917985	-0.027088	-1.68897	-2.91025	2.6676	-0.11524	-1.32982	-1.24354
-20	-0.139175	-0.703246	-0.290942	-1.2396	-1.59055	-0.720483	-0.404887	-2.20243	0.0841535	-0.0500674	-1.73281	-2.81995	2.63088	-0.115555	-1.312	-1.32634
-19.5	-0.190088	-0.728778	-0.243976	-1.26708	-1.54908	-0.734137	-0.553056	-2.24243	0.0704208	-0.0827802	-1.74993	-2.74059	2.56514	-0.104563	-1.29822	-1.39189
-19	-0.241949	-0.754113	-0.19972	-1.31072	-1.50019	-0.747073	-0.685658	-2.28743	0.0523453	-0.122864	-1.74508	-2.67436	2.47394	-0.0866977	-1.29112	-1.43934
-18.5	-0.29554	-0.776756	-0.156191	-1.36725	-1.44849	-0.761655	-0.797094	-2.33416	0.0311502	-0.167373	-1.72635	-2.62324	2.36372	-0.0675541	-1.29189	-1.47022
-18	-0.352336	-0.794335	-0.111891	-1.43175	-1.3985	-0.779014	-0.88613	-2.38012	0.00749889	-0.213245	-1.70268	-2.58846	2.24375	-0.0522974	-1.30081	-1.48851
-17.5	-0.413061	-0.805677	-0.0658922	-1.49871	-1.35448	-0.799638	-0.955543	-2.42427	-0.018561	-0.258005	-1.68164	-2.57041	2.12475	-0.0444012	-1.31704	-1.50083
-17	-0.477089	-0.811268	-0.0178316	-1.5626	-1.31962	-0.82346	-1.01059	-2.46626	-0.0469801	-0.300284	-1.66882	-2.56792	2.01624	-0.0449905	-1.33882	-1.51497
-16.5	-0.543156	-0.812504	0.0316801	-1.61976	-1.29554	-0.849885	-1.05679	-2.50531	-0.0766675	-0.339601	-1.66793	-2.57694	1.92389	-0.0526908	-1.3651	-1.53693
-16	-0.610073	-0.810348	0.0811918	-1.67053	-1.28239	-0.87854	-1.0982	-2.54002	-0.105221	-0.375782	-1.68098	-2.59064	1.8492	-0.0645695	-1.39754	-1.56953
-15.5	-0.676588	-0.804816	0.129158	-1.71876	-1.27898	-0.909477	-1.13661	-2.56915	-0.129865	-0.409125	-1.70782	-2.6017	1.79169	-0.0776454	-1.44102	-1.61293
-15	-0.741337	-0.795459	0.17428	-1.76927	-1.28275	-0.942098	-1.17187	-2.59295	-0.148935	-0.441039	-1.74589	-2.6052	1.751	-0.0893257	-1.50165	-1.66509
-14.5	-0.802866	-0.781931	0.215172	-1.82471	-1.29039	-0.974394	-1.20298	-2.61356	-0.162283	-0.474065	-1.79176	-2.60003	1.72744	-0.0969526	-1.58309	-1.72212
-14	-0.859305	-0.764136	0.249999	-1.88411	-1.29898	-1.00326	-1.22919	-2.6335	-0.17045	-0.510884	-1.84291	-2.58825	1.72173	-0.0978242	-1.68355	-1.77938
-13.5	-0.908389	-0.742017	0.277315	-1.94383	-1.30624	-1.0252	-1.24975	-2.65403	-0.174484	-0.552741	-1.89784	-2.57339	1.73534	-0.0900437	-1.7959	-1.83291
-13	-0.947621	-0.715392	0.297795	-1.99918	-1.31022	-1.03751	-1.2633	-2.67453	-0.176324	-0.598357	-1.95626	-2.55888	1.77061	-0.07374	-1.90997	-1.87974
-12.5	-0.973952	-0.68409	0.314221	-2.04554	-1.30904	-1.03925	-1.26893	-2.69302	-0.178472	-0.644405	-2.02033	-2.54748	1.82911	-0.0518025	-2.0157	-1.91726
-12	-0.983578	-0.648118	0.328894	-2.07913	-1.30114	-1.03124	-1.26718	-2.70609	-0.183254	-0.687141	-2.09487	-2.54129	1.90955	-0.0294388	-2.1052	-1.94224
-11.5	-0.972719	-0.60778	0.34196	-2.09745	-1.28598	-1.01598	-1.25962	-2.70851	-0.192294	-0.723915	-2.1851	-2.54191	2.00861	-0.012472	-2.17253	-1.95105
-11	-0.939272	-0.564004	0.353181	-2.09875	-1.26446	-0.998229	-1.2482	-2.69443	-0.206078	-0.754048	-2.29302	-2.55085	2.12275	-0.00478188	-2.21241	-1.94081
-10.5	-0.884025	-0.518708	0.36436	-2.08133	-1.23909	-0.984553	-1.23434	-2.66055	-0.223411	-0.778653	-2.4151	-2.56966	2.24879	-0.00629761	-2.22002	-1.91067
-10	-0.810655	-0.474519	0.379622	-2.04378	-1.21345	-0.98093	-1.21729	-2.60832	-0.241238	-0.799275	-2.54323	-2.59846	2.38348	-0.0130984	-2.19203	-1.86278
-9.5	-0.725306	-0.434005	0.405239	-1.98621	-1.19106	-0.990302	-1.19341	-2.54272	-0.254946	-0.816798	-2.6677	-2.63336	2.52272	-0.0193578	-2.12765	-1.80233
-9	-0.635748	-0.399315	0.44991	-1.91135	-1.17402	-1.01207	-1.15697	-2.46981	-0.258397	-0.832017	-2.78004	-2.6648	2.66048	-0.0194379	-2.02987	-1.7361
-8.5	-0.5498	-0.372224	0.523446	-1.82467	-1.16221	-1.04289	-1.1011	-2.39533	-0.244356	-0.846935	-2.87448	-2.67901	2.78968	-0.00936455	-1.90712	-1.67052
-8	-0.474517	-0.354225	0.633944	-1.73344	-1.15333	-1.07805	-1.0182	-2.32315	-0.205706	-0.864938	-2.94872	-2.66125	2.90465	0.0118195	-1.77387	-1.61003
-7.5	-0.416926	-0.34721	0.785864	-1.64597	-1.14328	-1.11327	-0.899733	-2.25299	-0.135578	-0.889668	-3.00372	-2.59826	3.0018	0.040867	-1.64869	-1.5556
-7	-0.384269	-0.354586	0.980145	-1.57219	-1.12695	-1.14546	-0.73535	-2.18048	-0.026245	-0.923822	-3.04227	-2.47999	3.0783	0.0700893	-1.55112	-1.50402
-6.5	-0.382987	-0.381591	1.21548	-1.52372	-1.10011	-1.17217	-0.513308	-2.1002	0.130888	-0.96905	-3.06647	-2.30135	3.13132	0.0887133	-1.50051	-1.44831
-6	-0.418284	-0.434144	1.48944	-1.51152	-1.06084	-1.19106	-0.222519	-2.00813	0.343937	-1.02702	-3.07568	-2.06308	3.15803	0.0854235	-1.51693	-1.37883
-5.5	-0.494715	-0.517009	1.79893	-1.54241	-1.00935	-1.20018	0.144819	-1.90138	0.619547	-1.10054	-3.06703	-1.77179	3.15543	0.050286	-1.62204	-1.28473
-5	-0.615929	-0.632297	2.13968	-1.61755	-0.947598	-1.19856	0.590601	-1.77737	0.962295	-1.19352	-3.03761	-1.43953	3.11996	-0.0245852	-1.83858	-1.15642
-4.5	-0.782391	-0.778695	2.50448	-1.73316	-0.878906	-1.18639	1.10836	-1.63435	1.37297	-1.30986	-2.98593	-1.08301	3.04828	-0.143942	-2.18953	-0.988273
-4	-0.988901	-0.951856	2.88157	-1.88211	-0.806867	-1.16484	1.68222	-1.47237	1.84632	-1.45218	-2.91152	-0.722605	2.93917	-0.307688	-2.6966	-0.780014
-3.5	-1.22457	-1.14582	3.25503	-2.05552	-0.734415	-1.13587	2.28827	-1.29335	2.37065	-1.62121	-2.81464	-0.380609	2.7943	-0.510588	-3.37795	-0.5363
-3	-1.47495	-1.35451	3.60665	-2.24436	-0.663675	-1.10204	2.89743	-1.10067	2.92932	-1.81572	-2.69619	-0.0790069	2.61755	-0.743714	-4.24561	-0.265329
-2.5	-1.72433	-1.57266	3.91796	-2.44061	-0.596141	-1.06619	3.47843	-0.898714	3.50279	-2.03269	-2.55784	0.162398	2.41406	-0.99617	-5.30347	0.02256
-2	-1.95742	-1.7964	4.17168	-2.63798	-0.532839	-1.03121	4.00028	-0.692467	4.07018	-2.26755	-2.40205	0.327232	2.18942	-1.25642	-6.54625	0.316032
-1.5	-2.1606	-2.02345	4.35279	-2.83228	-0.474454	-0.999824	4.43407	-0.487144	4.61066	-2.51453	-2.23197	0.403284	1.94923	-1.51327	-7.95936	0.60365
-1	-2.32259	-2.25315	4.4493	-3.0214	-0.421437	-0.974483	4.75439	-0.287926	5.10448	-2.76692	-2.0514	0.382835	1.69869	-1.75655	-9.5195	0.874549
-0.5	-2.43493	-2.48627	4.45262	-3.20522	-0.374079	-0.957248	4.94024	-0.0997306	5.53377	-3.01748	-1.86462	0.262682	1.44248	-1.97752	-11.1957	1.11892
0	-2.49213	-2.72481	4.35778	-3.38532	-0.33256	-0.949761	4.9756	0.0729642	5.88313	-3.25868	-1.67626	0.0439376	1.18462	-2.16916	-12.9508	1.32833
0.5	-2.4916	-2.97165	4.16343	-3.56464	-0.296981	-0.953215	4.8498	0.226247	6.13998	-3.48305	-1.49116	-0.268319	0.928429	-2.32625	-14.7431	1.49596
1	-2.4335	-3.23028	3.87168	-3.7471	-0.267378	-0.968357	4.55755	0.356871	6.29491	-3.6834	-1.31418	-0.6655	0.676616	-2.44533	-16.5276	1.61668
1.5	-2.3205	-3.50445	3.48789	-3.93727	-0.243724	-0.995499	4.09882	0.462315	6.34173	-3.85303	-1.15008	-1.13602	0.431274	-2.5247	-18.2584	1.68708
2	-2.15744	-3.79796	3.02033	-4.14002	-0.22593	-1.03455	3.47868	0.540825	6.27754	-3.98596	-1.00336	-1.66586	0.193963	-2.56425	-19.8898	1.7055
2.5	-1.95099	-4.11436	2.47985	-4.36023	-0.213834	-1.08504	2.70687	0.591425	6.10269	-4.077	-0.878097	-2.23911	-0.0342277	-2.56533	-21.3781	1.67192
3	-1.70934	-4.45681	1.87944	-4.60252	-0.207195	-1.14616	1.79742	0.613919	5.82065	-4.12191	-0.777882	-2.83853	-0.25262	-2.53059	-22.6826	1.5879
3.5	-1.44182	-4.82789	1.23379	-4.87105	-0.205685	-1.21683	0.768096	0.608868	5.43784	-4.11744	-0.705676	-3.44609	-0.460897	-2.46379	-23.7674	1.45645
4	-1.15859	-5.22954	0.558917	-5.16937	-0.208886	-1.29569	-0.360119	0.577553	4.96342	-4.06141	-0.663743	-4.04351	-0.65906	-2.36969	-24.6019	1.28189
4.5	-0.870266	-5.66294	-0.128374	-5.50027	-0.216285	-1.38121	-1.56366	0.521933	4.40897	-3.95269	-0.65358	-4.61276	-0.84739	-2.25379	-25.1619	1.0697
5	-0.58767	-6.12855	-0.81089	-5.86569	-0.227278	-1.47168	-2.81704	0.444574	3.7882	-3.79125	-0.675879	-5.13652	-1.02642	-2.12221	-25.4305	0.82637
5.5	-0.321487	-6.62604	-1.47153	-6.26668	-0.241173	-1.5653	-4.09347	0.348587	3.11658	-3.5782	-0.730501	-5.59861	-1.1969	-1.98151	-25.3979	0.559195
6	-0.0819879	-7.15432	-2.09372	-6.70337	-0.257201	-1.66022	-5.36563	0.237538	2.41091	-3.31578	-0.816479	-5.98443	-1.3598	-1.83847	-25.0623	0.276081
6.5	0.121244	-7.71159	-2.66188	-7.1749	-0.274525	-1.75457	-6.60629	0.115362	1.6889	-3.00746	-0.93203	-6.28134	-1.51624	-1.69995	-24.4297	-0.0146613
7	0.279586	-8.29539	-3.16183	-7.67948	-0.292252	-1.8465	-7.78909	-0.0137347	0.968655	-2.65807	-1.07461	-6.47896	-1.66749	-1.57263	-23.5138	-0.304546
7.5	0.385639	-8.90254	-3.58124	-8.21432	-0.309456	-1.93426	-8.88916	-0.145373	0.268164	-2.27394	-1.24094	-6.56954	-1.81494	-1.46285	-22.3354	-0.585147
8	0.433483	-9.52924	-3.91002	-8.7757	-0.325187	-2.0162	-9.88389	-0.275107	-0.395258	-1.86318	-1.42715	-6.54819	-1.96004	-1.37637	-20.9225	-0.848347
8.5	0.418927	-10.171	-4.14068	-9.35892	-0.338502	-2.09081	-10.7535	-0.398523	-1.00555	-1.436	-1.6288	-6.41311	-2.10426	-1.31812	-19.3087	-1.0866
9	0.339752	-10.8227	-4.26874	-9.95831	-0.348485	-2.15673	-11.4817	-0.511342	-1.54853	-1.00507	-1.84107	-6.16582	-2.24905	-1.29197	-17.5332	-1.29319
9.5	0.195939	-11.4784	-4.29298	-10.5673	-0.354274	-2.21277	-12.0563	-0.609517	-2.01246	-0.585952	-2.05886	-5.81127	-2.39572	-1.30047	-15.639	-1.4625
10	-0.0101239	-12.1311	-4.21576	-11.1782	-0.355098	-2.25793	-12.4695	-0.689325	-2.38871	-0.197513	-2.27694	-5.35794	-2.54543	-1.3446	-13.6722	-1.59028
10.5	-0.273475	-12.773	-4.04315	-11.7827	-0.350313	-2.29137	-12.7186	-0.74745	-2.67228	0.137772	-2.49016	-4.81785	-2.69907	-1.42357	-11.6802	-1.67388
11	-0.586471	-13.3951	-3.78505	-12.3713	-0.339448	-2.3124	-12.8061	-0.781065	-2.8623	0.393695	-2.69361	-4.20646	-2.85715	-1.53459	-9.71062	-1.71249
11.5	-0.938766	-13.9868	-3.45511	-12.934	-0.322261	-2.32045	-12.7398	-0.7879	-2.96242	0.540548	-2.88281	-3.54248	-3.01978	-1.67277	-7.80919	-1.70726
12	-1.31743	-14.5366	-3.07044	-13.4603	-0.298794	-2.3151	-12.5331	-0.766309	-2.98094	0.545885	-3.05396	-2.8475	-3.18652	-1.83111	-6.0185	-1.66145
12.5	-1.70727	-15.0312	-2.65112	-13.9397	-0.269442	-2.29598	-12.2041	-0.715328	-2.93078	0.376065	-3.2041	-2.14531	-3.35636	-2.00064	-4.37608	-1.58035
13	-2.09134	-15.4564	-2.21933	-14.362	-0.235028	-2.26283	-11.7756	-0.634735	-2.82896	-0.00119028	-3.33132	-1.46112	-3.52774	-2.17077	-2.9128	-1.47117
13.5	-2.45188	-15.7974	-1.79811	-14.7186	-0.196868	-2.2155	-11.2739	-0.5251	-2.69567	-0.612928	-3.43497	-0.820237	-3.69849	-2.32994	-1.65133	-1.34264
14	-2.77152	-16.0398	-1.40956	-15.0032	-0.156837	-2.15397	-10.7275	-0.387846	-2.55272	-1.47552	-3.51573	-0.246432	-3.86604	-2.46662	-0.604848	-1.20443
14.5	-3.03513	-16.1708	-1.07259	-15.2137	-0.117415	-2.07847	-10.1651	-0.225301	-2.42117	-2.58741	-3.57571	0.240183	-4.02758	-2.57077	0.223849	-1.06623
15	-3.23193	-16.1817	-0.799983	-15.3536	-0.0816346	-1.98963	-9.61309	-0.0405578	-2.31817	-3.92008	-3.61828	0.625752	-4.18041	-2.63555	0.84266	-0.936577
15.5	-3.3575	-16.0694	-0.59543	-15.4338	-0.0528052	-1.88881	-9.09356	0.163008	-2.25317	-5.40985	-3.64728	0.905205	-4.32236	-2.65868	1.26942	-0.821621
16	-3.4144	-15.837	-0.453047	-15.472	-0.0342267	-1.77874	-8.6228	0.382097	-2.22585	-6.95838	-3.66612	1.08409	-4.45169	-2.64183	1.52933	-0.724333
16.5	-3.41062	-15.4918	-0.36074	-15.4875	-0.0293509	-1.66367	-8.21187	0.613722	-2.22739	-8.44567	-3.67629	1.17915	-4.56702	-2.5881	1.65146	-0.644451
17	-3.35707	-15.0425	-0.304339	-15.4962	-0.0417519	-1.54837	-7.86688	0.855766	-2.24388	-9.75053	-3.675	1.21697	-4.66757	-2.49994	1.66613	-0.578788
17.5	-3.26524	-14.4967	-0.268896	-15.5073	-0.0742152	-1.43647	-7.58804	1.10714	-2.25957	-10.7716	-3.65342	1.23108	-4.75318	-2.37836	1.60342	-0.521416
18	-3.14536	-13.8606	-0.238486	-15.5215	-0.127749	-1.32901	-7.36903	1.36681	-2.25921	-11.4455	-3.59777	1.25868	-4.82376	-2.22321	1.49141	-0.463834
18.5	-3.00521	-13.1402	-0.19695	-15.531	-0.201149	-1.22376	-7.19812	1.63273	-2.22923	-11.7571	-3.49251	1.33674	-4.87882	-2.03439	1.35412	-0.395433
19	-2.85037	-12.3417	-0.12934	-15.5203	-0.290642	-1.11603	-7.06061	1.90238	-2.15787	-11.7346	-3.32379	1.49727	-4.91725	-1.81416	1.20934	-0.304941
19.5	-2.68534	-11.4713	-0.0231049	-15.4702	-0.389567	-1.00041	-6.94107	2.17463	-2.03399	-11.4352	-3.08256	1.76381	-4.93798	-1.56859	1.0683	-0.182864
20	-2.51352	-10.536	0.13137	-15.3618	-0.488815	-0.872792	-6.82479	2.45056	-1.84576	-10.9283	-2.76692	2.1499	-4.942	-1.30711	0.938001	-0.0230339
20.5	-2.33638	-9.54438	0.340652	-15.1777	-0.578098	-0.731555	-6.69937	2.73247	-1.58092	-10.2814	-2.38209	2.65838	-4.93363	-1.04102	0.82416	0.1782
21	-2.15277	-8.50605	0.607942	-14.9018	-0.647662	-0.577443	-6.5566	3.02204	-1.22903	-9.55239	-1.93852	3.28139	-4.91949	-0.782314	0.732259	0.423006
21.5	-1.95866	-7.43069	0.932594	-14.5196	-0.689965	-0.412527	-6.39358	3.31894	-0.783724	-8.78591	-1.44968	4.00229	-4.90648	-0.542623	0.667417	0.711155
22	-1.74789	-6.32792	1.31016	-14.0191	-0.700363	-0.239371	-6.21173	3.61975	-0.243983	-8.01346	-0.929967	4.79956	-4.89985	-0.331242	0.634108	1.03877
22.5	-1.51364	-5.20819	1.73351	-13.3929	-0.676503	-0.0606533	-6.01464	3.91753	0.3857	-7.25588	-0.392573	5.65082	-4.90133	-0.152952	0.634922	1.39884
23	-1.24958	-4.08316	2.19427	-12.6399	-0.617421	0.121179	-5.80687	4.20345	1.09621	-6.52713	0.151837	6.53584	-4.9087	-0.00758388	0.668401	1.78251
23.5	-0.950539	-2.96555	2.6832	-11.7647	-0.523271	0.30448	-5.59346	4.46986	1.8752	-5.83687	0.695149	7.4382	-4.91745	0.108514	0.728572	2.18014
24	-0.613402	-1.86868	3.18902	-10.777	-0.395515	0.488964	-5.37881	4.71235	2.70799	-5.19135	1.23044	8.34599	-4.92344	0.200992	0.807416	2.58247
24.5	-0.237801	-0.805697	3.69738	-9.69106	-0.236786	0.675181	-5.16577	4.92931	3.57759	-4.59342	1.75083	9.2509	-4.92434	0.277183	0.897577	2.98154
25	0.173537	0.211439	4.19096	-8.52466	-0.0503395	0.86265	-4.95578	5.11967	4.46479	-4.04291	2.25014	10.146	-4.91951	0.345787	0.993439	3.37043
25.5	0.614858	1.17221	4.65157	-7.29932	0.160047	1.04807	-4.74936	5.28073	5.34927	-3.53781	2.7242	11.0237	-4.90862	0.414843	1.09144	3.74341
26	1.07753	2.06722	5.06275	-6.03944	0.389354	1.22458	-4.54677	5.408	6.21136	-3.07494	3.17076	11.8747	-4.89039	0.48894	1.19001	4.09629
26.5	1.54986	2.88792	5.41117	-4.77127	0.630907	1.38237	-4.34896	5.49663	7.03309	-2.64945	3.58785	12.6875	-4.86179	0.56785	1.28836	4.42596
27	2.01726	3.62644	5.6871	-3.52139	0.877305	1.51082	-4.15815	5.54291	7.79844	-2.25502	3.97254	13.4491	-4.81782	0.646822	1.3843	4.72979
27.5	2.46369	4.27617	5.88494	-2.31652	1.12174	1.60071	-3.97771	5.54553	8.49327	-1.88537	4.32111	14.1466	-4.75277	0.717699	1.47305	5.00555
28	2.87387	4.83322	6.00281	-1.18412	1.35854	1.64561	-3.81087	5.5062	9.10488	-1.53592	4.62973	14.7688	-4.66257	0.770979	1.54864	5.25034
28.5	3.23392	5.29776	6.04109	-0.1506	1.58332	1.64242	-3.65894	5.42801	9.62144	-1.20446	4.89465	15.3074	-4.54639	0.798722	1.60599	5.45969
29	3.53078	5.6742	6.00122	0.762938	1.79317	1.59154	-3.52092	5.31281	10.0316	-0.89052	5.11133	15.7562	-4.40659	0.796645	1.64176	5.6278
29.5	3.75297	5.97006	5.88454	1.54415	1.98641	1.49671	-3.39415	5.16047	10.3248	-0.594054	5.27373	16.1104	-4.24783	0.764148	1.65424	5.74872
30	3.8922	6.19451	5.69184	2.19082	2.16191	1.36477	-3.27523	4.9701	10.4922	-0.315379	5.37514	16.3664	-4.07636	0.703181	1.64279	5.81792
30.5	3.9439	6.35753	5.42356	2.70953	2.31858	1.20441	-3.16177	4.74165	10.5277	-0.0560653	5.40999	16.5227	-3.89949	0.617326	1.60698	5.83344
31	3.90707	6.4693	5.08023	3.1121	2.45516	1.02372	-3.05381	4.47715	10.4287	0.181271	5.37425	16.5812	-3.72465	0.511367	1.54669	5.79579
31.5	3.78409	6.53892	4.66263	3.41198	2.56965	0.828237	-2.95367	4.18154	10.1955	0.394239	5.26431	16.5477	-3.55782	0.390792	1.46266	5.70687
32	3.57893	6.57319	4.17136	3.62244	2.65889	0.620638	-2.86485	3.86282	9.8322	0.581697	5.07613	16.4307	-3.40246	0.260856	1.35571	5.56882
32.5	3.29498	6.5763	3.60651	3.75545	2.71891	0.402189	-2.79084	3.53102	9.34754	0.743935	4.80596	16.241	-3.26037	0.125813	1.22649	5.38341
33	2.93516	6.55049	2.96868	3.8205	2.74585	0.17433	-2.73389	3.19653	8.75539	0.882219	4.45251	15.9913	-3.13353	-0.0108637	1.07751	5.1525
33.5	2.50411	6.49724	2.26159	3.82527	2.73678	-0.060774	-2.69448	2.86831	8.07298	0.998393	4.01934	15.6942	-3.02545	-0.145845	0.914518	4.8792
34	2.00976	6.41815	1.49508	3.77835	2.68987	-0.299566	-2.67107	2.55241	7.31927	1.09461	3.5163	15.3611	-2.94136	-0.276494	0.745064	4.56808
34.5	1.4628	6.31474	0.686195	3.69095	2.60387	-0.536156	-2.6602	2.25163	6.5142	1.17262	2.95865	15.0006	-2.88797	-0.40221	0.575898	4.22466
35	0.874755	6.18836	-0.143154	3.57625	2.4789	-0.763239	-2.65759	1.96762	5.6773	1.2336	2.36408	14.6198	-2.87209	-0.524533	0.411376	3.85569
35.5	0.257139	6.04095	-0.969861	3.44761	2.31787	-0.97498	-2.65985	1.7031	4.82508	1.27937	1.7506	14.225	-2.89849	-0.645812	0.253072	3.46899
36	-0.377872	5.8757	-1.77241	3.31741	2.12553	-1.16895	-2.66516	1.4609	3.97001	1.31343	1.13556	13.8227	-2.96859	-0.767572	0.100264	3.07216
36.5	-1.0166	5.69646	-2.53311	3.19714	1.90465	-1.34574	-2.67292	1.24209	3.12181	1.34031	0.534149	13.4199	-3.08038	-0.888765	-0.0493689	2.6722
37	-1.64414	5.50677	-3.2401	3.09744	1.65401	-1.50768	-2.68282	1.0459	2.28853	1.3643	-0.0417734	13.0236	-3.22831	-1.00459	-0.198738	2.27632
37.5	-2.24562	5.30959	-3.88734	3.02738	1.37066	-1.65742	-2.69463	0.870692	1.47711	1.38874	-0.583353	12.6409	-3.40256	-1.10803	-0.349831	1.89217
38	-2.80778	5.10777	-4.47248	2.99351	1.054	-1.79633	-2.70833	0.714192	0.693779	1.41621	-1.08396	12.2784	-3.58987	-1.19347	-0.502624	1.52724
38.5	-3.32029	4.90458	-4.99433	2.99922	0.707196	-1.92348	-2.72436	0.57338	-0.0554212	1.4491	-1.53889	11.9424	-3.77628	-1.25862	-0.65509	1.18855
39	-3.77685	4.70349	-5.45147	3.04436	0.33558	-2.03612	-2.74355	0.445464	-0.764412	1.49006	-1.94566	11.6384	-3.95066	-1.30397	-0.804123	0.88241
39.5	-4.17574	4.50775	-5.84276	3.12553	-0.0543036	-2.13133	-2.7661	0.329495	-1.42722	1.5416	-2.30386	11.3714	-4.10721	-1.33223	-0.946977	0.614113
40	-4.51917	4.3204	-6.16918	3.23791	-0.454403	-2.20726	-2.79068	0.226827	-2.03823	1.60519	-2.61432	11.1451	-4.24535	-1.34793	-1.08248	0.387388
40.5	-4.8115	4.14509	-6.43404	3.37766	-0.856036	-2.26322	-2.81456	0.140315	-2.59198	1.68079	-2.87828	10.9599	-4.36736	-1.356	-1.21125	0.20363
41	-5.05655	3.98636	-6.64076	3.54286	-1.25209	-2.29902	-2.83416	0.0734373	-3.08326	1.767	-3.0979	10.8126	-4.47605	-1.36035	-1.335	0.0617969
41.5	-5.25557	3.8481	-6.79102	3.73317	-1.63837	-2.31442	-2.84548	0.0297121	-3.50785	1.86159	-3.27707	10.6967	-4.57423	-1.36327	-1.45523	-0.0412788
42	-5.40733	3.73225	-6.88568	3.94949	-2.01328	-2.30886	-2.8449	0.0119079	-3.86283	1.96209	-3.42101	10.6048	-4.66562	-1.36446	-1.5718	-0.110554
42.5	-5.50939	3.63961	-6.92624	4.19395	-2.37644	-2.28114	-2.83025	0.0211644	-4.14584	2.06651	-3.53457	10.5315	-4.7552	-1.3603	-1.68258	-0.151623
43	-5.55889	3.57107	-6.91482	4.46844	-2.72702	-2.22897	-2.80083	0.056639	-4.35453	2.17381	-3.6211	10.4749	-4.84751	-1.34411	-1.78415	-0.169275
43.5	-5.55322	3.5272	-6.85393	4.77173	-3.06295	-2.14929	-2.75672	0.115696	-4.4868	2.28397	-3.68324	10.437	-4.94429	-1.30753	-1.87281	-0.166683
44	-5.49089	3.50669	-6.74746	5.09835	-3.38126	-2.03941	-2.69788	0.194362	-4.54174	2.39756	-3.72452	10.4225	-5.04327	-1.24212	-1.94543	-0.145053
44.5	-5.37209	3.50546	-6.60146	5.44022	-3.67933	-1.89758	-2.62376	0.288065	-4.52011	2.51505	-3.74941	10.4356	-5.13851	-1.14091	-1.99979	-0.104517
45	-5.19852	3.51753	-6.42394	5.7891	-3.95562	-1.72294	-2.53371	0.392284	-4.42477	2.63634	-3.76135	10.476	-5.22165	-0.999832	-2.03429	-0.0461255
45.5	-4.97346	3.53597	-6.22398	6.13845	-4.20944	-1.51534	-2.42813	0.502621	-4.26155	2.76079	-3.76166	10.5384	-5.28409	-0.818888	-2.04759	0.0278716
46	-4.70252	3.55388	-6.01058	6.48511	-4.43982	-1.27605	-2.30928	0.615046	-4.03982	2.88727	-3.7496	10.6152	-5.31924	-0.602462	-2.03855	0.116255
46.5	-4.39448	3.56532	-5.79163	6.83021	-4.64454	-1.00878	-2.18169	0.726938	-3.77197	3.01385	-3.72249	10.6984	-5.32314	-0.358868	-2.00709	0.220361
47	-4.06135	3.56528	-5.57394	7.17776	-4.81945	-0.71998	-2.05204	0.837804	-3.47214	3.13776	-3.6774	10.7818	-5.29445	-0.0995865	-1.9559	0.342934
47.5	-3.71688	3.54896	-5.36413	7.53081	-4.95861	-0.418023	-1.92812	0.948686	-3.1546	3.25585	-3.61443	10.8616	-5.23503	0.161398	-1.89093	0.48619
48	-3.37419	3.51252	-5.1697	7.88709	-5.05609	-0.112281	-1.81754	1.06107	-2.83231	3.3658	-3.53769	10.9359	-5.14918	0.408636	-1.82014	0.650807
48.5	-3.04452	3.45493	-4.99901	8.23721	-5.10854	0.187119	-1.72717	1.17581	-2.51679	3.46715	-3.45351	11.0033	-5.04131	0.627463	-1.75147	0.8357
49	-2.7378	3.37853	-4.85967	8.56696	-5.11688	0.469171	-1.66338	1.2916	-2.2188	3.56119	-3.36775	11.0626	-4.91409	0.806998	-1.69088	1.03803
49.5	-2.46355	3.28743	-4.75618	8.86078	-5.08603	0.72257	-1.6316	1.40394	-1.94903	3.65009	-3.28358	11.113	-4.76813	0.941825	-1.64113	1.25286
50	-2.23062	3.18592	-4.68912	9.10426	-5.0228	0.937823	-1.63509	1.5065	-1.71762	3.73581	-3.20129	11.1523	-4.60274	1.03134	-1.60242	1.47263
50.5	-2.04633	3.07782	-4.65616	9.28495	-4.9338	1.10972	-1.67419	1.59342	-1.53325	3.81915	-3.1199	11.1775	-4.41757	1.07817	-1.574	1.68795
51	-1.91553	2.96584	-4.65369	9.39171	-4.82468	1.23766	-1.7463	1.66071	-1.40175	3.89983	-3.03854	11.186	-4.21408	1.0873	-1.55544	1.8896
51.5	-1.84056	2.85092	-4.67823	9.41398	-4.70006	1.32367	-1.84565	1.70674	-1.32518	3.9768	-2.95694	11.1769	-3.99609	1.0652	-1.54703	2.07066
52	-1.82199	2.73243	-4.72763	9.34341	-4.56364	1.37049	-1.96335	1.73238	-1.30205	4.04845	-2.87619	11.1494	-3.76961	1.01786	-1.54925	2.22734
52.5	-1.85905	2.60976	-4.80137	9.17775	-4.41839	1.38095	-2.08878	1.74032	-1.32834	4.11335	-2.79958	11.1024	-3.54262	0.948695	-1.56164	2.35895
53	-1.94868	2.48396	-4.89995	8.92279	-4.26629	1.35812	-2.21136	1.73368	-1.39879	4.17113	-2.73236	11.0349	-3.32403	0.857751	-1.5815	2.46715
53.5	-2.08494	2.35793	-5.02316	8.58984	-4.10782	1.30558	-2.32224	1.71475	-1.50807	4.22225	-2.68029	10.9478	-3.12101	0.742687	-1.60314	2.5546
54	-2.25986	2.23497	-5.16823	8.1916	-3.94272	1.22694	-2.41597	1.68464	-1.6514	4.26686	-2.64798	10.8425	-2.937	0.600757	-1.61916	2.62365
54.5	-2.46419	2.11705	-5.33015	7.73957	-3.77181	1.12522	-2.49099	1.64353	-1.82487	4.30454	-2.63875	10.7204	-2.7717	0.430332	-1.62278	2.67618
55	-2.68715	2.00428	-5.50391	7.24303	-3.59811	1.00293	-2.54924	1.59147	-2.02581	4.33476	-2.65527	10.5842	-2.62176	0.231935	-1.61017	2.71354
55.5	-2.91711	1.89528	-5.6861	6.70882	-3.42634	0.862725	-2.59553	1.52918	-2.25201	4.35716	-2.69915	10.4387	-2.4821	0.00940738	-1.58194	2.7355
56	-3.1435	1.78825	-5.87579	6.14202	-3.26165	0.707841	-2.63656	1.4587	-2.49922	4.37094	-2.77043	10.2903	-2.34857	-0.229537	-1.54326	2.74001
56.5	-3.35769	1.68233	-6.07502	5.54683	-3.10886	0.541773	-2.67947	1.38368	-2.75921	4.3744	-2.86785	10.1442	-2.22037	-0.473923	-1.50188	2.72466
57	-3.55341	1.57811	-6.28781	4.92741	-2.97253	0.367453	-2.72979	1.30874	-3.02074	4.36575	-2.98789	10.0025	-2.09955	-0.7115	-1.46512	2.68813
57.5	-3.72772	1.47685	-6.51814	4.28858	-2.85654	0.187718	-2.79	1.23778	-3.27334	4.34398	-3.1225	9.8631	-1.98851	-0.931777	-1.43739	2.63013
58	-3.88156	1.37971	-6.76885	3.63623	-2.76339	0.00682628	-2.8596	1.17202	-3.51059	4.30879	-3.25896	9.72172	-1.88789	-1.12792	-1.42048	2.55044
58.5	-4.01921	1.28743	-7.04112	2.97714	-2.69375	-0.169329	-2.93603	1.10998	-3.73011	4.2604	-3.38308	9.57498	-1.79643	-1.29653	-1.41561	2.44853
59	-4.14677	1.2001	-7.33415	2.31773	-2.64593	-0.334277	-3.01596	1.04912	-3.93098	4.1998	-3.48385	9.42133	-1.71268	-1.43686	-1.42405	2.3237
59.5	-4.27003	1.11669	-7.64525	1.66323	-2.61578	-0.48166	-3.09703	0.987424	-4.11168	4.1281	-3.55711	9.26032	-1.63742	-1.55034	-1.4453	2.17572
60	-4.39213	1.03453	-7.97112	1.01853	-2.59808	-0.605734	-3.1787	0.924165	-4.26982	4.04529	-3.60704	9.09209	-1.57498	-1.64021	-1.47507	2.00546
60.5	-4.51278	0.950085	-8.30867	0.388972	-2.58841	-0.702282	-3.26118	0.860085	-4.40288	3.95018	-3.64406	8.91695	-1.53218	-1.71121	-1.50575	1.81517
61	-4.62973	0.860619	-8.65401	-0.219953	-2.58397	-0.769482	-3.34411	0.796731	-4.50965	3.84165	-3.67972	8.73388	-1.51644	-1.76904	-1.52958	1.60785
61.5	-4.74131	0.765016	-9.00145	-0.803074	-2.58378	-0.808371	-3.42667	0.735659	-4.59152	3.71958	-3.72168	8.53993	-1.53473	-1.81906	-1.54176	1.38686
62	-4.848	0.663503	-9.34419	-1.35589	-2.58902	-0.822699	-3.50805	0.677807	-4.65262	3.58455	-3.77186	8.33167	-1.59303	-1.86471	-1.54147	1.15604
62.5	-4.9517	0.556582	-9.67571	-1.87502	-2.60282	-0.817294	-3.58755	0.623331	-4.69952	3.4371	-3.82813	8.10706	-1.69532	-1.90679	-1.53134	0.919785
63	-5.05423	0.443834	-9.99115	-2.3591	-2.62909	-0.795462	-3.66444	0.572446	-4.74034	3.2781	-3.88751	7.86602	-1.84297	-1.94409	-1.51665	0.682727
63.5	-5.15664	0.324032	-10.2879	-2.80993	-2.67152	-0.758048	-3.73794	0.526111	-4.78272	3.10985	-3.94935	7.61074	-2.03485	-1.97425	-1.50417	0.449256
64	-5.25975	0.196226	-10.5645	-3.23225	-2.73278	-0.704843	-3.80766	0.485672	-4.83194	2.93612	-4.017	7.34651	-2.26731	-1.99393	-1.49995	0.22258
64.5	-5.36535	0.0606097	-10.8205	-3.63212	-2.81367	-0.635898	-3.87379	0.452514	-4.88998	2.76097	-4.09651	7.08124	-2.53447	-1.99928	-1.50773	0.00340005
65	-5.47625	-0.0811413	-11.0564	-4.01495	-2.91346	-0.551446	-3.93656	0.427633	-4.9557	2.58785	-4.19323	6.82292	-2.82965	-1.98702	-1.52917	-0.21027
65.5	-5.59452	-0.226562	-11.2744	-4.38428	-3.03191	-0.452144	-3.99586	0.410241	-5.02605	2.4198	-4.30906	6.57723	-3.14648	-1.95528	-1.56441	-0.42174
66	-5.72052	-0.373601	-11.4789	-4.74079	-3.17121	-0.340304	-4.0512	0.397042	-5.09738	2.25944	-4.44186	6.34742	-3.47891	-1.9037	-1.61194	-0.634238
66.5	-5.85396	-0.520531	-11.6751	-5.08239	-3.3347	-0.220341	-4.10177	0.383963	-5.16618	2.10867	-4.58723	6.13478	-3.82127	-1.83399	-1.66838	-0.850297
67	-5.99514	-0.665061	-11.8683	-5.40575	-3.52363	-0.0978229	-4.14678	0.368633	-5.22958	1.9689	-4.74101	5.93851	-4.168	-1.75028	-1.72929	-1.07197
67.5	-6.14437	-0.80468	-12.0633	-5.70879	-3.73578	0.0215717	-4.18605	0.351156	-5.28531	1.84141	-4.90047	5.75561	-4.51311	-1.65824	-1.79047	-1.30198
68	-6.30081	-0.937676	-12.2645	-5.99351	-3.96654	0.132467	-4.22031	0.333327	-5.3318	1.72762	-5.06393	5.58136	-4.85061	-1.56404	-1.84902	-1.54458
68.5	-6.46207	-1.06338	-12.4758	-6.26751	-4.21014	0.230045	-4.25095	0.317682	-5.36969	1.62881	-5.23057	5.41051	-5.17569	-1.47387	-1.90346	-1.80443
69	-6.6245	-1.18205	-12.7008	-6.54206	-4.46023	0.310484	-4.27954	0.306502	-5.40309	1.54566	-5.40056	5.23886	-5.48552	-1.3932	-1.95295	-2.08442
69.5	-6.78396	-1.2947	-12.942	-6.8276	-4.71065	0.371281	-4.30757	0.300539	-5.43872	1.47758	-5.57337	5.06419	-5.7791	-1.32546	-1.99653	-2.38523
70	-6.93651	-1.4025	-13.1999	-7.13033	-4.95659	0.411314	-4.3368	0.298676	-5.48358	1.42249	-5.74566	4.88617	-6.05623	-1.2718	-2.03345	-2.70666
70.5	-7.07858	-1.50626	-13.4718	-7.45195	-5.19504	0.430965	-4.36968	0.299063	-5.54255	1.37763	-5.91161	4.70633	-6.3171	-1.23227	-2.06413	-3.04826
71	-7.20624	-1.60583	-13.7519	-7.79166	-5.42376	0.432216	-4.40888	0.299955	-5.6171	1.34048	-6.06497	4.52806	-6.56389	-1.20728	-2.09005	-3.40903
71.5	-7.31541	-1.6992	-14.033	-8.14792	-5.64026	0.418428	-4.45532	0.299423	-5.70644	1.30893	-6.20186	4.35568	-6.80225	-1.19845	-2.11271	-3.78743
72	-7.40307	-1.78252	-14.3091	-8.51813	-5.84236	0.393839	-4.50607	0.294796	-5.80963	1.28087	-6.32297	4.19298	-7.03989	-1.2083	-2.1331	-4.18271
72.5	-7.46809	-1.85153	-14.576	-8.89809	-6.02926	0.362496	-4.55475	0.282442	-5.92586	1.25415	-6.43366	4.04226	-7.28422	-1.23889	-2.15159	-4.59618
73	-7.51046	-1.90243	-14.8312	-9.28275	-6.20097	0.326523	-4.59359	0.258161	-6.05389	1.22732	-6.5416	3.90432	-7.5412	-1.29067	-2.16773	-5.03076
73.5	-7.53033	-1.9324	-15.0729	-9.66698	-6.35706	0.284988	-4.61432	0.217923	-6.1922	1.19976	-6.65239	3.77795	-7.81431	-1.3622	-2.17924	-5.48886
74	-7.52814	-1.94036	-15.2992	-10.0461	-6.49675	0.234695	-4.60822	0.158336	-6.33935	1.17084	-6.76581	3.6595	-8.10312	-1.45061	-2.18094	-5.97064
74.5	-7.50592	-1.92781	-15.5095	-10.4167	-6.62016	0.171841	-4.56811	0.0770651	-6.49347	1.13886	-6.87667	3.5439	-8.40281	-1.55253	-2.16559	-6.47434
75	-7.46795	-1.89869	-15.7046	-10.7768	-6.72884	0.0932299	-4.49131	-0.0266174	-6.65155	1.10111	-6.97876	3.42694	-8.70518	-1.66518	-2.12657	-6.99714
75.5	-7.41963	-1.85852	-15.8862	-11.1233	-6.82484	-0.00291141	-4.38053	-0.151307	-6.80962	1.05546	-7.0678	3.30696	-9.00006	-1.7873	-2.06037	-7.53578
76	-7.36558	-1.8137	-16.0544	-11.451	-6.90989	-0.116839	-4.242	-0.293065	-6.96356	1.00156	-7.1423	3.18464	-9.27727	-1.91893	-1.96744	-8.08716
76.5	-7.30817	-1.7711	-16.2074	-11.7536	-6.98526	-0.247975	-4.0837	-0.445785	-7.10969	0.94087	-7.20283	3.06133	-9.52829	-2.06062	-1.85181	-8.64842
77	-7.24744	-1.73736	-16.3447	-12.027	-7.05168	-0.395299	-3.9142	-0.602226	-7.2454	0.876284	-7.24998	2.93753	-9.74673	-2.21244	-1.71943	-9.21591
77.5	-7.18263	-1.71721	-16.4679	-12.2724	-7.10827	-0.557372	-3.74149	-0.755396	-7.36966	0.811343	-7.28272	2.81261	-9.92803	-2.37332	-1.57638	-9.78431
78	-7.11357	-1.71254	-16.5803	-12.4963	-7.15185	-0.732858	-3.57191	-0.900745	-7.48312	0.748677	-7.29862	2.68578	-10.0699	-2.54097	-1.42841	-10.3476
78.5	-7.04096	-1.72274	-16.685	-12.7095	-7.17875	-0.921167	-3.40968	-1.03765	-7.58763	0.688803	-7.29513	2.55638	-10.173	-2.7124	-1.28075	-10.9009
79	-6.96563	-1.74554	-16.783	-12.9252	-7.18696	-1.12209	-3.25624	-1.16822	-7.68504	0.630597	-7.27099	2.42253	-10.2404	-2.88447	-1.13725	-11.4416
79.5	-6.88785	-1.77808	-16.8734	-13.1572	-7.17628	-1.33472	-3.10943	-1.29496	-7.7764	0.573022	-7.2275	2.28061	-10.2763	-3.05461	-0.999941	-11.9695
80	-6.8068	-1.8187	-16.9541	-13.4171	-7.148	-1.55682	-2.96422	-1.41954	-7.86202	0.516668	-7.16942	2.12607	-10.2852	-3.22186	-0.869496	-12.4854
80.5	-6.72083	-1.86776	-17.0235	-13.7126	-7.10508	-1.78478	-2.81524	-1.54268	-7.94173	0.464072	-7.10474	1.95366	-10.2725	-3.38785	-0.745442	-12.9895
81	-6.62939	-1.92571	-17.0805	-14.0472	-7.05144	-2.01398	-2.65885	-1.66421	-8.0156	0.418544	-7.04213	1.75743	-10.2426	-3.55689	-0.625991	-13.4799
81.5	-6.53453	-1.99109	-17.1234	-14.4211	-6.99076	-2.23933	-2.49363	-1.78343	-8.08452	0.382448	-6.98705	1.53277	-10.1998	-3.73419	-0.508586	-13.9524
82	-6.43953	-2.06126	-17.151	-14.83	-6.92587	-2.45615	-2.32012	-1.9004	-8.15004	0.356119	-6.93926	1.2791	-10.1483	-3.92345	-0.390808	-14.4014
82.5	-6.34608	-2.13403	-17.1628	-15.2631	-6.85869	-2.66135	-2.1407	-2.0169	-8.21347	0.33752	-6.89419	1.00046	-10.0928	-4.12549	-0.271241	-14.8208
83	-6.25382	-2.20799	-17.159	-15.7047	-6.79021	-2.85412	-1.95953	-2.13578	-8.27549	0.322985	-6.84721	0.704493	-10.0362	-4.33812	-0.151208	-15.2051
83.5	-6.1618	-2.28175	-17.1416	-16.138	-6.72105	-3.03582	-1.78227	-2.25894	-8.33638	0.30915	-6.79724	0.402035	-9.97829	-4.55577	-0.0364843	-15.5504
84	-6.06954	-2.3535	-17.1145	-16.5487	-6.65244	-3.2095	-1.6149	-2.3853	-8.39682	0.294307	-6.74707	0.106022	-9.91465	-4.76966	0.0636867	-15.8553
84.5	-5.97724	-2.4212	-17.0837	-16.9268	-6.58678	-3.37895	-1.46201	-2.51072	-8.45811	0.278004	-6.70083	-0.171733	-9.83874	-4.97011	0.140145	-16.1207
85	-5.88571	-2.48259	-17.0557	-17.2662	-6.52706	-3.54714	-1.32534	-2.63073	-8.5214	0.260114	-6.66179	-0.424245	-9.74383	-5.14952	0.186992	-16.3491
85.5	-5.79604	-2.53532	-17.0362	-17.5653	-6.47572	-3.7151	-1.20375	-2.74331	-8.58696	0.240661	-6.63194	-0.650423	-9.62521	-5.30383	0.202644	-16.5441
86	-5.70914	-2.57827	-17.0284	-17.8256	-6.43397	-3.882	-1.09457	-2.84865	-8.65471	0.220099	-6.6119	-0.853906	-9.4813	-5.43234	0.18914	-16.7109
86.5	-5.62599	-2.61312	-17.032	-18.0506	-6.40147	-4.04519	-0.994852	-2.94705	-8.72545	0.199719	-6.60051	-1.04151	-9.31317	-5.53725	0.15094	-16.8566
87	-5.54842	-2.64444	-17.0429	-18.244	-6.3764	-4.20076	-0.902001	-3.03803	-8.80053	0.181994	-6.59556	-1.22119	-9.12375	-5.62321	0.0941106	-16.9894
87.5	-5.47905	-2.67785	-17.054	-18.4092	-6.35602	-4.34495	-0.81459	-3.12123	-8.88062	0.17019	-6.59585	-1.40025	-8.91789	-5.69657	0.025656	-17.116
88	-5.4198	-2.71775	-17.057	-18.549	-6.33749	-4.47492	-0.733151	-3.19741	-8.96514	0.167292	-6.60216	-1.58474	-8.70173	-5.76431	-0.0475975	-17.2408
88.5	-5.37027	-2.7658	-17.045	-18.6659	-6.31877	-4.5884	-0.659669	-3.26863	-9.05272	0.17511	-6.61647	-1.77882	-8.48119	-5.83322	-0.120031	-17.3672
89	-5.32803	-2.82051	-17.0132	-18.7634	-6.29908	-4.68374	-0.596149	-3.33788	-9.14183	0.193937	-6.63962	-1.98374	-8.26136	-5.90892	-0.187219	-17.4984
89.5	-5.29043	-2.87794	-16.9583	-18.8458	-6.27794	-4.76044	-0.54415	-3.40896	-9.23129	0.222588	-6.66904	-2.19845	-8.04687	-5.99466	-0.245305	-17.6362
90	-5.25636	-2.93343	-16.8777	-18.918	-6.25326	-4.81917	-0.50572	-3.48589	-9.32048	0.25896	-6.69849	-2.42095	-7.84164	-6.09038	-0.291004	-17.7807
90.5	-5.22639	-2.98323	-16.7689	-18.985	-6.22055	-4.86172	-0.484286	-3.57169	-9.40904	0.301103	-6.72037	-2.6491	-7.64722	-6.19309	-0.322594	-17.9316
91	-5.20154	-3.02484	-16.6301	-19.0521	-6.1743	-4.89155	-0.483842	-3.668	-9.49665	0.347571	-6.72785	-2.88112	-7.46183	-6.29849	-0.340908	-18.0893
91.5	-5.18261	-3.05628	-16.4609	-19.1242	-6.11056	-4.91439	-0.506286	-3.77526	-9.58352	0.396688	-6.71564	-3.11699	-7.28051	-6.40243	-0.349371	-18.2535
92	-5.17011	-3.07569	-16.2648	-19.2028	-6.02821	-4.93715	-0.549184	-3.89209	-9.6712	0.446499	-6.68158	-3.35943	-7.09642	-6.50162	-0.353063	-18.4222
92.5	-5.16394	-3.0815	-16.0504	-19.2859	-5.92804	-4.96591	-0.605728	-4.0145	-9.7627	0.49589	-6.62876	-3.61237	-6.90311	-6.59388	-0.356926	-18.5912
93	-5.16337	-3.07338	-15.8302	-19.3683	-5.81134	-5.00472	-0.666222	-4.13696	-9.86113	0.544987	-6.56524	-3.87768	-6.69674	-6.6787	-0.363148	-18.7568
93.5	-5.16735	-3.05297	-15.6167	-19.4444	-5.67959	-5.0554	-0.719954	-4.25478	-9.96787	0.593943	-6.50082	-4.1535	-6.47663	-6.75717	-0.369417	-18.9175
94	-5.1744	-3.02331	-15.4186	-19.5087	-5.5353	-5.11729	-0.756982	-4.36545	-10.0824	0.641748	-6.44321	-4.43556	-6.24463	-6.83101	-0.370153	-19.0739
94.5	-5.18243	-2.98745	-15.2399	-19.5563	-5.38217	-5.18751	-0.769786	-4.46846	-10.203	0.686217	-6.39516	-4.7187	-6.00486	-6.90139	-0.359606	-19.2276
95	-5.1895	-2.94779	-15.0811	-19.5812	-5.22396	-5.2623	-0.75501	-4.56499	-10.3279	0.724695	-6.35412	-4.99724	-5.76317	-6.96889	-0.33389	-19.3795
95.5	-5.19442	-2.90597	-14.9414	-19.5759	-5.06302	-5.3382	-0.714576	-4.65696	-10.4559	0.754651	-6.31445	-5.26564	-5.52552	-7.03438	-0.291699	-19.5293
96	-5.19611	-2.86237	-14.8221	-19.5328	-4.90022	-5.41225	-0.655316	-4.74581	-10.5873	0.774012	-6.27116	-5.51959	-5.29746	-7.09906	-0.234702	-19.6749
96.5	-5.19288	-2.81651	-14.727	-19.4467	-4.73603	-5.48233	-0.587624	-4.83226	-10.7229	0.781962	-6.2233	-5.75668	-5.08537	-7.16304	-0.166835	-19.8129
97	-5.18264	-2.76856	-14.6599	-19.3161	-4.57093	-5.54753	-0.523488	-4.91723	-10.8634	0.780215	-6.17453	-5.97633	-4.89697	-7.22391	-0.0922421	-19.9388
97.5	-5.16407	-2.72017	-14.6225	-19.1429	-4.40517	-5.60758	-0.473996	-5.00274	-11.0087	0.773087	-6.1308	-6.17953	-4.73922	-7.277	-0.0134459	-20.0483
98	-5.13795	-2.67386	-14.6139	-18.9301	-4.23919	-5.66249	-0.447469	-5.09126	-11.1596	0.76552	-6.09785	-6.36834	-4.61501	-7.31679	0.0690506	-20.1386
98.5	-5.10754	-2.63149	-14.6303	-18.6807	-4.07383	-5.71268	-0.448859	-5.18419	-11.3163	0.760994	-6.07945	-6.5455	-4.52167	-7.33874	0.155908	-20.2085
99	-5.07786	-2.59335	-14.6656	-18.3975	-3.90941	-5.75834	-0.4797	-5.28134	-11.4785	0.761144	-6.07653	-6.71363	-4.45273	-7.34126	0.247503	-20.2581
99.5	-5.05454	-2.5585	-14.7124	-18.0834	-3.74474	-5.79835	-0.53787	-5.38182	-11.6445	0.766236	-6.0876	-6.87418	-4.40077	-7.32705	0.342451	-20.2897
100	-5.0426	-2.52589	-14.7636	-17.7412	-3.57783	-5.83002	-0.617584	-5.48456	-11.8125	0.774998	-6.11005	-7.02728	-4.35866	-7.30241	0.437203	-20.3085
100.5	-5.04555	-2.49547	-14.8135	-17.3739	-3.40755	-5.85007	-0.710699	-5.58811	-11.981	0.784349	-6.1411	-7.1729	-4.31948	-7.27494	0.5277	-20.3204
101	-5.06506	-2.46797	-14.8581	-16.9834	-3.23448	-5.85576	-0.808825	-5.69095	-12.1486	0.790233	-6.17897	-7.31219	-4.27636	-7.25135	0.611823	-20.3305
101.5	-5.10095	-2.44396	-14.8952	-16.5721	-3.06056	-5.84554	-0.904992	-5.79204	-12.3153	0.78903	-6.22311	-7.44657	-4.22245	-7.23638	0.690284	-20.3413
102	-5.15078	-2.42358	-14.9244	-16.1427	-2.8891	-5.81969	-0.994861	-5.89167	-12.4817	0.778507	-6.27246	-7.57554	-4.15138	-7.23255	0.765295	-20.3528
102.5	-5.20974	-2.40671	-14.9471	-15.6984	-2.72503	-5.78093	-1.07738	-5.99188	-12.6493	0.758279	-6.32325	-7.69649	-4.059	-7.24041	0.838623	-20.3627
103	-5.27203	-2.39315	-14.9659	-15.2413	-2.57395	-5.73382	-1.15457	-6.09499	-12.8188	0.729406	-6.36923	-7.80651	-3.94535	-7.25903	0.910661	-20.3661
103.5	-5.33321	-2.38309	-14.9834	-14.7719	-2.44009	-5.68289	-1.23047	-6.20108	-12.9889	0.69338	-6.40493	-7.90276	-3.81496	-7.28604	0.980085	-20.3566
104	-5.39133	-2.37746	-15.0007	-14.2905	-2.3251	-5.63128	-1.30942	-6.30742	-13.156	0.651843	-6.42902	-7.98107	-3.67518	-7.31708	1.04346	-20.328
104.5	-5.44746	-2.37771	-15.0173	-13.7983	-2.22863	-5.58063	-1.39418	-6.40981	-13.3155	0.606718	-6.44473	-8.03607	-3.53388	-7.3459	1.09562	-20.2764
105	-5.50588	-2.38503	-15.0306	-13.299	-2.14938	-5.53166	-1.48495	-6.50466	-13.4632	0.559667	-6.45796	-8.06405	-3.39784	-7.36536	1.13128	-20.2019
105.5	-5.57217	-2.40007	-15.0365	-12.799	-2.08581	-5.48519	-1.57926	-6.59122	-13.5962	0.511438	-6.47558	-8.06485	-3.27192	-7.36904	1.14687	-20.1088
106	-5.65046	-2.42282	-15.0301	-12.3042	-2.03614	-5.4431	-1.6726	-6.67248	-13.7134	0.462274	-6.50378	-8.04121	-3.15893	-7.35326	1.14143	-20.0042
106.5	-5.74224	-2.45194	-15.0078	-11.8178	-1.99749	-5.40845	-1.75948	-6.75341	-13.8161	0.412868	-6.5457	-7.99748	-3.06013	-7.31814	1.1161	-19.8956
107	-5.84635	-2.48453	-14.9668	-11.3404	-1.96549	-5.38463	-1.83479	-6.83772	-13.9064	0.36418	-6.60014	-7.93835	-2.9756	-7.26688	1.07294	-19.7909
107.5	-5.95918	-2.51751	-14.9049	-10.8718	-1.9357	-5.37433	-1.89522	-6.92502	-13.9859	0.316628	-6.66275	-7.86802	-2.90426	-7.20473	1.0141	-19.6981
108	-6.0757	-2.54883	-14.8217	-10.4127	-1.90519	-5.37871	-1.93971	-7.0104	-14.0549	0.270149	-6.72797	-7.79033	-2.8448	-7.13905	0.942157	-19.6226
108.5	-6.19104	-2.57711	-14.7194	-9.96506	-1.87206	-5.39713	-1.96879	-7.08709	-14.1124	0.224331	-6.78975	-7.70913	-2.79687	-7.07886	0.860193	-19.5655
109	-6.30148	-2.60102	-14.6026	-9.53106	-1.83485	-5.42765	-1.98408	-7.15028	-14.1565	0.178032	-6.8416	-7.62793	-2.7609	-7.03296	0.770746	-19.5239
109.5	-6.40462	-2.6193	-14.4749	-9.11064	-1.79329	-5.4675	-1.98845	-7.19913	-14.1853	0.129619	-6.87767	-7.54959	-2.73655	-7.00796	0.67532	-19.4927
110	-6.49933	-2.63041	-14.3378	-8.70135	-1.74913	-5.51292	-1.98606	-7.23594	-14.197	0.0780821	-6.89363	-7.47662	-2.72125	-7.00698	0.574928	-19.4665
110.5	-6.58505	-2.63174	-14.1909	-8.2997	-1.7058	-5.55935	-1.98232	-7.26381	-14.1904	0.0239986	-6.88615	-7.41064	-2.71027	-7.0293	0.470288	-19.4423
111	-6.66085	-2.61945	-14.0328	-7.9022	-1.66696	-5.60186	-1.98333	-7.28528	-14.1647	-0.030348	-6.85282	-7.35081	-2.69778	-7.07115	0.361555	-19.4197
111.5	-6.72477	-2.58946	-13.8612	-7.50506	-1.63498	-5.63578	-1.99369	-7.3022	-14.1185	-0.0819148	-6.79397	-7.29339	-2.67851	-7.12671	0.248615	-19.3983
112	-6.7741	-2.53872	-13.6733	-7.10371	-1.61017	-5.65766	-2.01405	-7.31565	-14.05	-0.127997	-6.71429	-7.23259	-2.64962	-7.18944	0.131799	-19.3747
112.5	-6.80676	-2.46537	-13.4672	-6.69371	-1.59131	-5.66655	-2.04087	-7.32581	-13.957	-0.16628	-6.62221	-7.16132	-2.61194	-7.25361	0.0122643	-19.3419
113	-6.82212	-2.36848	-13.243	-6.27233	-1.57672	-5.66417	-2.06818	-7.33264	-13.8388	-0.194304	-6.52728	-7.07166	-2.56871	-7.31552	-0.107946	-19.2921
113.5	-6.82062	-2.24817	-13.003	-5.83888	-1.56484	-5.65263	-2.08933	-7.33675	-13.6964	-0.209589	-6.43707	-6.95679	-2.52235	-7.374	-0.226025	-19.2189
114	-6.80326	-2.10578	-12.7501	-5.39389	-1.5544	-5.63204	-2.09785	-7.33951	-13.5317	-0.210734	-6.35509	-6.81349	-2.47279	-7.43007	-0.338715	-19.119
114.5	-6.77166	-1.94387	-12.4864	-4.93896	-1.54468	-5.60008	-2.08838	-7.34314	-13.3468	-0.198719	-6.28097	-6.64245	-2.41928	-7.48535	-0.442381	-18.9909
115	-6.72784	-1.76658	-12.2126	-4.47794	-1.53515	-5.55393	-2.0584	-7.35081	-13.1446	-0.177199	-6.21187	-6.44592	-2.36317	-7.5404	-0.532966	-18.8339
115.5	-6.67394	-1.5797	-11.9289	-4.01854	-1.52407	-5.49243	-2.00944	-7.36502	-12.9292	-0.151549	-6.14363	-6.2258	-2.30814	-7.59485	-0.607131	-18.6468
116	-6.61196	-1.38943	-11.6352	-3.57193	-1.50843	-5.41704	-1.94588	-7.38559	-12.7045	-0.127711	-6.07271	-5.98366	-2.25818	-7.64844	-0.664081	-18.4283
116.5	-6.54337	-1.20117	-11.332	-3.14961	-1.48504	-5.33197	-1.87278	-7.41026	-12.4728	-0.111247	-5.9985	-5.72151	-2.21581	-7.70105	-0.705792	-18.1762
117	-6.4691	-1.01964	-11.0203	-2.75959	-1.45118	-5.24391	-1.79464	-7.43663	-12.2341	-0.106193	-5.92346	-5.44243	-2.18154	-7.75194	-0.735635	-17.8883
117.5	-6.38983	-0.849498	-10.7002	-2.40543	-1.4044	-5.16071	-1.71444	-7.463	-11.9879	-0.11423	-5.85155	-5.15066	-2.15508	-7.79955	-0.757393	-17.5632
118	-6.30641	-0.694912	-10.3708	-2.08792	-1.34236	-5.08921	-1.63298	-7.4884	-11.7351	-0.134785	-5.78646	-4.85115	-2.13679	-7.84232	-0.774732	-17.2018
118.5	-6.22031	-0.5591	-10.0312	-1.8067	-1.26279	-5.03392	-1.54929	-7.51237	-11.4789	-0.165508	-5.72982	-4.54864	-2.12775	-7.87996	-0.790038	-16.8062
119	-6.13392	-0.444305	-9.68199	-1.56073	-1.164	-4.99708	-1.4621	-7.53382	-11.2246	-0.202779	-5.68012	-4.24671	-2.12851	-7.91365	-0.803482	-16.3799
119.5	-6.04964	-0.351671	-9.32566	-1.3481	-1.04623	-4.97846	-1.37058	-7.54936	-10.9784	-0.242773	-5.63427	-3.94664	-2.13831	-7.94482	-0.813784	-15.9288
120	-5.96859	-0.281151	-8.96641	-1.16627	-0.912873	-4.97523	-1.27354	-7.55247	-10.746	-0.282772	-5.59075	-3.6475	-2.15475	-7.97464	-0.819804	-15.4609
120.5	-5.89021	-0.231935	-8.60874	-1.01118	-0.769765	-4.98341	-1.16858	-7.53462	-10.5316	-0.321879	-5.55119	-3.34815	-2.1738	-8.00484	-0.821289	-14.9851
121	-5.81294	-0.202093	-8.25626	-0.875277	-0.622784	-5.00013	-1.05317	-7.48829	-10.3375	-0.361246	-5.51935	-3.04956	-2.19033	-8.03794	-0.818668	-14.5088
121.5	-5.73481	-0.186893	-7.91167	-0.747528	-0.476314	-5.02374	-0.926651	-7.41054	-10.1631	-0.403718	-5.49853	-2.75507	-2.19867	-8.07641	-0.812533	-14.036
122	-5.65393	-0.177915	-7.57701	-0.616486	-0.333287	-5.052	-0.790263	-7.30387	-10.0065	-0.452462	-5.48878	-2.46903	-2.1932	-8.12179	-0.803083	-13.5676
122.5	-5.56855	-0.164881	-7.25266	-0.473369	-0.195266	-5.08142	-0.64611	-7.17377	-9.86382	-0.509249	-5.48596	-2.19482	-2.16904	-8.17429	-0.790129	-13.101
123	-5.47676	-0.139224	-6.93578	-0.313411	-0.061905	-5.10872	-0.497169	-7.0251	-9.73035	-0.573712	-5.48352	-1.93317	-2.12325	-8.23262	-0.773772	-12.631
123.5	-5.37662	-0.0960635	-6.62067	-0.135921	0.0690799	-5.13221	-0.347886	-6.85993	-9.6011	-0.644217	-5.47568	-1.68172	-2.05491	-8.29428	-0.754908	-12.1498
124	-5.2665	-0.0334642	-6.30152	0.0552849	0.20104	-5.15165	-0.203857	-6.67757	-9.47196	-0.719567	-5.45995	-1.43558	-1.96456	-8.3564	-0.735183	-11.6495
124.5	-5.14556	0.048376	-5.97545	0.251911	0.337613	-5.16793	-0.0705153	-6.476	-9.33988	-0.799818	-5.43717	-1.18886	-1.85405	-8.41669	-0.716609	-11.1244
125	-5.01427	0.147049	-5.64343	0.443644	0.48238	-5.18294	0.048447	-6.25427	-9.20183	-0.885886	-5.40908	-0.937104	-1.72652	-8.47334	-0.700942	-10.5729
125.5	-4.87434	0.25876	-5.30814	0.62183	0.638436	-5.19857	0.152551	-6.01444	-9.05389	-0.978994	-5.37619	-0.679024	-1.58688	-8.52462	-0.688798	-9.99782
126	-4.72757	0.379911	-4.97068	0.781696	0.807798	-5.21552	0.245385	-5.76168	-8.89115	-1.08002	-5.33791	-0.415664	-1.44256	-8.56893	-0.679161	-9.40451
126.5	-4.5751	0.507539	-4.62923	0.921782	0.990925	-5.23295	0.333926	-5.50256	-8.70915	-1.18818	-5.29314	-0.148395	-1.30267	-8.60546	-0.670129	-8.79849
127	-4.41691	0.638401	-4.28022	1.04174	1.18658	-5.2489	0.42627	-5.24292	-8.50542	-1.30022	-5.24015	0.121564	-1.1755	-8.63451	-0.660091	-8.18317
127.5	-4.2506	0.768487	-3.92039	1.14147	1.39182	-5.26122	0.528808	-4.98674	-8.27963	-1.41119	-5.17658	0.392024	-1.06611	-8.65723	-0.648363	-7.5592
128	-4.07054	0.893974	-3.54863	1.22269	1.60211	-5.26892	0.644237	-4.73591	-8.03306	-1.51587	-5.09969	0.65912	-0.975506	-8.67579	-0.63529	-6.92658
128.5	-3.86959	1.01241	-3.16692	1.29081	1.81251	-5.27287	0.771281	-4.49015	-7.76854	-1.60994	-5.007	0.917769	-0.901158	-8.69332	-0.621785	-6.28711
129	-3.64243	1.12288	-2.77898	1.35442	2.01925	-5.2752	0.905732	-4.24756	-7.49045	-1.69071	-4.8968	1.16228	-0.838623	-8.71245	-0.608237	-5.64435
129.5	-3.38831	1.22556	-2.3873	1.42251	2.22	-5.27853	1.04232	-4.00659	-7.20394	-1.75719	-4.76862	1.3868	-0.783377	-8.7334	-0.59349	-5.00203
130	-3.11101	1.3215	-1.99176	1.50165	2.4135	-5.28512	1.17692	-3.76767	-6.91403	-1.81015	-4.62377	1.58654	-0.73146	-8.75332	-0.574978	-4.36341
130.5	-2.81661	1.41183	-1.59136	1.59444	2.59981	-5.29532	1.30758	-3.53274	-6.62485	-1.85209	-4.46565	1.75972	-0.679359	-8.767	-0.549981	-3.73215
131	-2.51095	1.49683	-1.18535	1.69873	2.78077	-5.30634	1.43372	-3.30322	-6.33911	-1.88624	-4.29927	1.90916	-0.624193	-8.768	-0.516921	-3.11253
131.5	-2.19788	1.57548	-0.773628	1.80729	2.95918	-5.31354	1.55517	-3.07849	-6.058	-1.91492	-4.13031	2.04155	-0.563747	-8.74987	-0.476122	-2.50752
132	-1.87879	1.64598	-0.35913	1.90868	3.13724	-5.31352	1.67192	-2.85546	-5.78225	-1.93865	-3.96402	2.16494	-0.496326	-8.70721	-0.429578	-1.9165
132.5	-1.55385	1.70671	0.0498889	1.98993	3.31529	-5.30547	1.78441	-2.62961	-5.51357	-1.95621	-3.80403	2.28655	-0.420994	-8.63637	-0.379366	-1.33578
133	-1.22348	1.75771	0.442563	2.04059	3.49143	-5.28964	1.89373	-2.39713	-5.25447	-1.96501	-3.65158	2.41177	-0.337943	-8.53652	-0.325717	-0.761917
133.5	-0.888662	1.80169	0.810291	2.05684	3.66204	-5.26563	2.00052	-2.15628	-5.00752	-1.96245	-3.50542	2.54332	-0.24865	-8.4107	-0.266242	-0.194618
134	-0.550802	1.84349	1.14882	2.04313	3.82298	-5.23302	2.10338	-1.90724	-4.77478	-1.94802	-3.36229	2.68093	-0.156176	-8.26539	-0.196503	0.363663
134.5	-0.212087	1.88772	1.45763	2.01039	3.9705	-5.19292	2.19846	-1.65134	-4.55676	-1.92392	-3.21834	2.82346	-0.0651351	-8.10892	-0.111543	0.910293
135	0.123616	1.93611	1.73835	1.97329	4.10154	-5.14857	2.28104	-1.39041	-4.35159	-1.89365	-3.07144	2.97178	0.0198702	-7.95009	-0.00760531	1.44418
135.5	0.450633	1.98631	1.99379	1.94778	4.21378	-5.10443	2.34794	-1.12575	-4.15579	-1.85972	-2.92171	3.12857	0.0967652	-7.79723	0.117017	1.9656
136	0.763158	2.03326	2.22823	1.9486	4.30575	-5.06465	2.39835	-0.856852	-3.96552	-1.82252	-2.77054	3.2957	0.167258	-7.65704	0.26184	2.47556
136.5	1.05755	2.07196	2.44784	1.98684	4.37708	-5.03165	2.43229	-0.58134	-3.77698	-1.7813	-2.61948	3.4728	0.235548	-7.53362	0.424382	2.9756
137	1.33321	2.09974	2.65984	2.06781	4.42862	-5.00567	2.44945	-0.296713	-3.58672	-1.73552	-2.46934	3.65743	0.305665	-7.42885	0.600643	3.4677
137.5	1.5918	2.11672	2.87172	2.19073	4.46306	-4.98516	2.4501	-0.00250473	-3.39304	-1.68547	-2.31942	3.84589	0.37985	-7.34319	0.785302	3.95439
138	1.83595	2.12505	3.09101	2.35066	4.48488	-4.96768	2.43604	0.298695	-3.1969	-1.63255	-2.16783	4.03435	0.458456	-7.27573	0.971565	4.43839
138.5	2.0683	2.12792	3.32389	2.54031	4.49867	-4.95129	2.41094	0.60186	-3.001	-1.57893	-2.01252	4.21988	0.539923	-7.22401	1.15107	4.92152
139	2.29102	2.12794	3.57316	2.75101	4.50735	-4.9354	2.38062	0.901265	-2.80838	-1.52669	-1.85222	4.40096	0.620774	-7.18406	1.31427	5.40339
139.5	2.50575	2.12556	3.83789	2.97371	4.51246	-4.92007	2.35201	1.19256	-2.62163	-1.47736	-1.6867	4.57817	0.696664	-7.15055	1.45202	5.88064
140	2.71372	2.11944	4.11482	3.19936	4.51511	-4.90471	2.33079	1.47408	-2.44247	-1.43153	-1.51689	4.75372	0.763892	-7.11765	1.55811	6.34734
140.5	2.91585	2.10876	4.39898	3.41863	4.5158	-4.88799	2.3205	1.74669	-2.27139	-1.38847	-1.34532	4.92902	0.820035	-7.08126	1.63087	6.79706
141	3.11301	2.09432	4.68401	3.62243	4.51388	-4.86836	2.32321	2.01287	-2.10772	-1.34658	-1.17603	5.10261	0.864017	-7.04121	1.67244	7.22516
141.5	3.30673	2.07735	4.96321	3.80323	4.50798	-4.84445	2.33975	2.27545	-1.95055	-1.30403	-1.01272	5.27064	0.896251	-7.00088	1.68673	7.62931
142	3.50008	2.0586	5.23102	3.95624	4.4971	-4.81554	2.36887	2.53627	-1.79987	-1.25959	-0.856664	5.42902	0.918503	-6.96453	1.67833	8.00885
142.5	3.69666	2.03848	5.48457	4.0795	4.48131	-4.7821	2.40738	2.79568	-1.65712	-1.21398	-0.706151	5.57507	0.933129	-6.93514	1.65221	8.3649
143	3.89816	2.01749	5.72466	4.1734	4.46181	-4.74575	2.45112	3.05323	-1.52463	-1.16977	-0.557413	5.70719	0.942173	-6.91376	1.61365	8.7007
143.5	4.10367	1.9968	5.9551	4.23962	4.44019	-4.70842	2.49585	3.30856	-1.40447	-1.12985	-0.405885	5.8248	0.946627	-6.8993	1.56813	9.02115
144	4.31172	1.9784	6.18029	4.28065	4.41744	-4.67093	2.53833	3.56124	-1.29731	-1.0963	-0.247406	5.92904	0.945639	-6.88801	1.52118	9.33198
144.5	4.52203	1.96453	6.40265	4.29978	4.39346	-4.63197	2.57729	3.81011	-1.20181	-1.07068	-0.0791016	6.02262	0.936131	-6.874	1.47789	9.63878
145	4.7353	1.95698	6.62194	4.30081	4.36742	-4.58843	2.61382	4.05275	-1.11445	-1.05435	0.100111	6.10886	0.91327	-6.85073	1.44234	9.94547
145.5	4.95169	1.95654	6.83661	4.28759	4.33859	-4.53659	2.65082	4.28566	-1.03016	-1.04828	0.289265	6.19147	0.87152	-6.8125	1.41711	10.253
146	5.16971	1.9622	7.04522	4.26401	4.30724	-4.47291	2.69191	4.50506	-0.944007	-1.05289	0.486285	6.27434	0.806345	-6.75561	1.40273	10.559
146.5	5.38593	1.97061	7.24681	4.23373	4.27496	-4.39436	2.7405	4.70801	-0.853038	-1.06759	0.689822	6.36024	0.71596	-6.67897	1.39762	10.8593
147	5.59564	1.97653	7.4405	4.20037	4.24408	-4.29915	2.79909	4.89343	-0.756606	-1.09032	0.899018	6.44988	0.601824	-6.58389	1.39899	11.15
147.5	5.79406	1.97459	7.62461	4.16864	4.21585	-4.18746	2.86809	5.06237	-0.655334	-1.11817	1.11123	6.54259	0.467576	-6.47364	1.40422	11.429
148	5.97706	1.96166	7.7963	4.14441	4.18911	-4.06141	2.94472	5.21702	-0.550368	-1.14862	1.3212	6.63727	0.317991	-6.35328	1.41101	11.6946
148.5	6.14156	1.93855	7.95189	4.13402	4.16076	-3.92442	3.02259	5.35912	-0.443589	-1.17988	1.52239	6.73214	0.159373	-6.22926	1.41674	11.9449
149	6.28594	1.90925	8.08808	4.14391	4.12756	-3.78046	3.09271	5.48877	-0.338072	-1.2099	1.70863	6.82426	-3.98836e-05	-6.10828	1.41865	12.1784
149.5	6.4093	1.87789	8.20381	4.18042	4.08731	-3.63311	3.14677	5.60469	-0.238118	-1.23585	1.87551	6.91022	-0.15169	-5.99544	1.41514	12.3946
150	6.51003	1.8469	8.30195	4.24887	4.03886	-3.48417	3.18055	5.70557	-0.148917	-1.2548	2.02138	6.98732	-0.289498	-5.89265	1.40601	12.5938
150.5	6.58634	1.81703	8.38933	4.35222	3.98225	-3.33299	3.1949	5.79205	-0.0758829	-1.2647	2.14749	7.05454	-0.411331	-5.79825	1.39129	12.7768
151	6.63837	1.78791	8.47459	4.48963	3.91915	-3.17747	3.19425	5.86778	-0.0233323	-1.26515	2.25673	7.11286	-0.518238	-5.70806	1.37038	12.9452
151.5	6.66886	1.75898	8.56506	4.65635	3.85261	-3.01589	3.18485	5.93847	0.00686001	-1.25751	2.35174	7.16488	-0.612948	-5.61706	1.34245	13.1027
152	6.68186	1.73022	8.66462	4.84468	3.78617	-2.84769	3.17379	6.01007	0.0155679	-1.24428	2.43435	7.21392	-0.699137	-5.52134	1.30734	13.2529
152.5	6.68112	1.70205	8.77371	5.04482	3.72277	-2.67347	3.1682	6.08747	0.00630542	-1.22786	2.50641	7.26291	-0.781269	-5.41942	1.26622	13.3984
153	6.66962	1.67469	8.89031	5.24635	3.66399	-2.49537	3.17394	6.17374	-0.0145679	-1.20936	2.57061	7.31314	-0.864549	-5.31212	1.22175	13.5401
153.5	6.65074	1.64755	9.01099	5.44006	3.60985	-2.31707	3.19537	6.27039	-0.0385836	-1.18789	2.63091	7.36361	-0.954948	-5.2019	1.17799	13.6775
154	6.62961	1.61933	9.13243	5.61885	3.55968	-2.14323	3.2363	6.37807	-0.0572089	-1.16056	2.69281	7.41157	-1.05851	-5.09152	1.13995	13.8094
154.5	6.61254	1.58832	9.25282	5.77732	3.51309	-1.97928	3.29994	6.49567	-0.0635187	-1.12364	2.76283	7.45426	-1.17935	-4.98231	1.113	13.9341
155	6.60508	1.55282	9.37124	5.91192	3.47025	-1.83102	3.38732	6.61922	-0.0529736	-1.07427	2.84716	7.4912	-1.3178	-4.87361	1.1017	14.0495
155.5	6.61086	1.51219	9.48603	6.02218	3.43156	-1.70274	3.49615	6.74301	-0.0236591	-1.0117	2.94943	7.52475	-1.47032	-4.76391	1.10848	14.1546
156	6.63196	1.46743	9.59451	6.11163	3.39755	-1.59456	3.62107	6.86164	0.024641	-0.936988	3.06872	7.55837	-1.6312	-4.65198	1.13303	14.2509
156.5	6.6697	1.42008	9.6939	6.18672	3.36811	-1.50208	3.75506	6.97104	0.0921175	-0.852236	3.1996	7.59457	-1.7944	-4.53623	1.17243	14.3414
157	6.72465	1.37094	9.78229	6.25419	3.34131	-1.41811	3.89118	7.06818	0.17926	-0.759768	3.33589	7.6338	-1.95434	-4.41382	1.22165	14.428
157.5	6.79571	1.32003	9.85939	6.31923	3.3136	-1.33494	4.02428	7.15073	0.285494	-0.661447	3.47544	7.67423	-2.10621	-4.28123	1.27479	14.5114
158	6.87947	1.26749	9.92704	6.38529	3.28158	-1.24575	4.15112	7.21695	0.408318	-0.558625	3.621	7.71263	-2.24619	-4.13571	1.32652	14.5905
158.5	6.97045	1.21386	9.98853	6.45459	3.24259	-1.14542	4.26897	7.26574	0.543915	-0.452563	3.77614	7.74602	-2.37091	-3.97626	1.37289	14.6639
159	7.06194	1.16017	10.0471	6.52838	3.19418	-1.03022	4.37482	7.297	0.688116	-0.344905	3.941	7.77329	-2.47704	-3.8044	1.41137	14.7301
159.5	7.14757	1.10742	10.1053	6.60642	3.13424	-0.897827	4.46663	7.31234	0.8369	-0.238186	4.11103	7.79518	-2.56201	-3.62468	1.44071	14.7872
160	7.22268	1.05585	10.166	6.68591	3.0622	-0.74772	4.54496	7.31502	0.986419	-0.135878	4.27865	7.81242	-2.62527	-3.44353	1.4619	14.8332
160.5	7.28417	1.00477	10.2309	6.7618	2.97969	-0.581428	4.61336	7.30858	1.13273	-0.0413382	4.43597	7.8233	-2.6685	-3.26727	1.47889	14.8658
161	7.32965	0.953383	10.301	6.82885	2.88995	-0.402166	4.67738	7.29559	1.27145	0.0435024	4.57737	7.82328	-2.69435	-3.1016	1.49779	14.8832
161.5	7.35762	0.901455	10.376	6.88405	2.79648	-0.214347	4.74279	7.27762	1.39797	0.11825	4.70117	7.80718	-2.70546	-2.95193	1.52541	14.8841
162	7.36834	0.849593	10.4552	6.927	2.70193	-0.0234163	4.81324	7.25522	1.50861	0.183463	4.81009	7.77175	-2.70505	-2.82307	1.56902	14.8675
162.5	7.36421	0.799048	10.5374	6.95712	2.6084	0.164344	4.88912	7.22743	1.60231	0.240444	4.91008	7.71663	-2.69792	-2.71815	1.63563	14.8328
163	7.34894	0.751027	10.6201	6.97051	2.51815	0.343023	4.96818	7.19266	1.68073	0.290954	5.00721	7.64388	-2.68983	-2.63758	1.72926	14.7803
163.5	7.32614	0.70625	10.7002	6.95945	2.43333	0.508536	5.04689	7.15064	1.7475	0.336502	5.10407	7.55716	-2.6864	-2.5784	1.84828	14.711
164	7.29889	0.665361	10.7741	6.9146	2.35558	0.65895	5.12202	7.10338	1.80779	0.377884	5.1982	7.46164	-2.69261	-2.53481	1.98538	14.6263
164.5	7.27028	0.629387	10.8391	6.82821	2.28637	0.794312	5.19221	7.05481	1.86798	0.415391	5.28352	7.3641	-2.71249	-2.49871	2.1297	14.5278
165	7.24366	0.599433	10.8951	6.69753	2.22721	0.916005	5.25803	7.00937	1.93439	0.449183	5.35328	7.2712	-2.74839	-2.46069	2.26882	14.4171
165.5	7.22183	0.576067	10.9458	6.52639	2.17884	1.02498	5.32046	6.96994	2.01182	0.479391	5.40267	7.187	-2.80063	-2.41175	2.39046	14.2964
166	7.20642	0.558919	10.9977	6.32413	2.14002	1.12051	5.37973	6.93659	2.1029	0.506742	5.43065	7.11207	-2.86782	-2.34553	2.48472	14.167
166.5	7.19787	0.546614	11.0582	6.1028	2.10772	1.2008	5.43562	6.90777	2.20783	0.533725	5.44122	7.04513	-2.947	-2.25979	2.5459	14.0306
167	7.19578	0.537302	11.1334	5.87454	2.07854	1.26423	5.48772	6.88242	2.32464	0.564704	5.44153	6.98492	-3.03296	-2.15672	2.5729	13.8907
167.5	7.19938	0.529183	11.2273	5.64952	2.04972	1.31059	5.53514	6.86088	2.45034	0.604552	5.43751	6.93096	-3.11819	-2.04209	2.56807	13.7525
168	7.20812	0.52012	11.3413	5.43509	2.01906	1.34185	5.57647	6.84398	2.58232	0.656628	5.43163	6.88353	-3.19475	-1.92321	2.53506	13.6224
168.5	7.22218	0.507036	11.4734	5.23636	1.98493	1.36207	5.61037	6.83147	2.71924	0.720988	5.42383	6.84305	-3.25726	-1.80627	2.47672	13.5064
169	7.24217	0.486496	11.6188	5.05729	1.94634	1.37679	5.63605	6.82126	2.86132	0.794033	5.41229	6.80901	-3.30479	-1.69417	2.39517	13.4081
169.5	7.2684	0.455982	11.7709	4.90177	1.90308	1.39221	5.65336	6.80966	3.01016	0.869891	5.39371	6.77896	-3.34024	-1.58598	2.29319	13.3287
170	7.30053	0.414195	11.9248	4.77373	1.85592	1.41389	5.66258	6.7924	3.16824	0.942313	5.36476	6.74829	-3.36801	-1.47854	2.17463	13.2674
170.5	7.3379	0.36024	12.0795	4.67608	1.80635	1.44513	5.66489	6.76603	3.33896	1.00656	5.32386	6.71149	-3.39166	-1.36843	2.04349	13.2214
171	7.38061	0.293077	12.2365	4.60941	1.75585	1.48676	5.66322	6.72883	3.52617	1.06102	5.27182	6.6647	-3.4126	-1.25255	1.9032	13.1864
171.5	7.43042	0.211638	12.3977	4.57176	1.70543	1.53829	5.66185	6.68048	3.7326	1.10711	5.21103	6.60741	-3.42999	-1.12776	1.75673	13.1578
172	7.4895	0.115482	12.5626	4.55906	1.65652	1.59864	5.66516	6.62174	3.95824	1.14731	5.14454	6.54195	-3.442	-0.991419	1.60656	13.1311
172.5	7.55798	0.00630019	12.7297	4.56538	1.61197	1.66631	5.67633	6.55413	4.20073	1.18356	5.07568	6.47201	-3.44852	-0.842199	1.45465	13.1035
173	7.63321	-0.111119	12.8983	4.58411	1.57547	1.74018	5.69656	6.47942	4.45665	1.21766	5.00792	6.40181	-3.45245	-0.679853	1.30254	13.0734
173.5	7.71127	-0.230314	13.0688	4.61077	1.54983	1.82037	5.72449	6.39872	4.72209	1.2525	4.94528	6.33531	-3.45775	-0.504506	1.15195	13.0395
174	7.78904	-0.345724	13.2418	4.64494	1.53585	1.90789	5.7561	6.31174	4.99269	1.29176	4.89339	6.27528	-3.46687	-0.317188	1.00528	12.9993
174.5	7.86495	-0.45411	13.4167	4.68918	1.53281	2.00397	5.78509	6.21676	5.26418	1.33851	4.8589	6.22258	-3.47983	-0.120981	0.865458	12.9484
175	7.93829	-0.554718	13.5915	4.74535	1.53897	2.10956	5.80383	6.11196	5.53326	1.39473	4.84599	6.17629	-3.49446	0.078841	0.73539	12.8821
175.5	8.00842	-0.648479	13.7622	4.8118	1.55145	2.22419	5.80521	5.99655	5.79777	1.46202	4.85363	6.13459	-3.50717	0.276246	0.616906	12.7977
176	8.07508	-0.736572	13.9238	4.88308	1.56587	2.34425	5.78461	5.87024	6.05642	1.54134	4.87599	6.09523	-3.51463	0.466011	0.510481	12.6953
176.5	8.13913	-0.819868	14.0728	4.95052	1.57635	2.46373	5.74069	5.7322	6.30827	1.6318	4.90451	6.05544	-3.51554	0.643876	0.416447	12.5777
177	8.20177	-0.89957	14.2089	5.00281	1.57668	2.57679	5.67468	5.58153	6.55209	1.73032	4.92998	6.01221	-3.51093	0.806543	0.335866	12.4488
177.5	8.26258	-0.977467	14.3336	5.02839	1.56272	2.67925	5.58917	5.41884	6.78676	1.83218	4.94542	5.9633	-3.50278	0.95246	0.26984	12.3129
178	8.31882	-1.05568	14.4499	5.01992	1.53428	2.7686	5.48703	5.24684	7.01253	1.93143	4.94833	5.90853	-3.49202	1.08182	0.219051	12.1745
178.5	8.36696	-1.13691	14.5606	4.97607	1.49425	2.84398	5.37118	5.06926	7.23103	2.02185	4.94059	5.85029	-3.47796	1.19567	0.184204	12.0373
179	8.40498	-1.2242	14.667	4.89833	1.44611	2.90604	5.24543	4.88986	7.44374	2.09823	4.92662	5.79281	-3.45988	1.29538	0.165685	11.9044
179.5	8.43364	-1.31997	14.7679	4.78676	1.39246	2.95628	5.11542	4.71197	7.6508	2.15756	4.91088	5.74088	-3.43882	1.38256	0.162786	11.7781
180	8.4561	-1.42528	14.8599	4.64024	1.33494	2.9967	4.98805	4.53842	7.85144	2.19979	4.8951	5.69943	-3.4172	1.45901	0.174217	11.6602
180.5	8.47625	-1.53933	14.9392	4.46018	1.27456	3.02986	4.86939	4.37125	8.04502	2.22766	4.87735	5.67255	-3.3958	1.52607	0.199098	11.5525
181	8.4967	-1.65865	15.0044	4.25338	1.212	3.05907	4.76218	4.21177	8.23144	2.24548	4.85426	5.66143	-3.37169	1.58424	0.237274	11.4572
181.5	8.51691	-1.7774	15.0577	4.03119	1.14845	3.08772	4.66456	4.05995	8.41169	2.25754	4.8247	5.66373	-3.33991	1.63353	0.289368	11.3771
182	8.5331	-1.88938	15.1027	3.80651	1.08606	3.11864	4.57095	3.91374	8.58857	2.26735	4.79162	5.6754	-3.29761	1.67354	0.35649	11.3151
182.5	8.5402	-1.99043	15.1416	3.59117	1.02733	3.15441	4.47506	3.76958	8.76573	2.27731	4.76036	5.6926	-3.24653	1.70379	0.438954	11.273
183	8.5342	-2.07923	15.174	3.39518	0.973912	3.19758	4.37292	3.62446	8.94522	2.28897	4.73505	5.71221	-3.19213	1.72483	0.534637	11.2507
183.5	8.51306	-2.15681	15.1969	3.22561	0.925998	3.25037	4.26402	3.4776	9.12585	2.30326	4.71572	5.73262	-3.14048	1.73933	0.638117	11.2468
184	8.47658	-2.22569	15.2057	3.08551	0.882412	3.31407	4.1507	3.3307	9.30427	2.321	4.69783	5.7549	-3.09581	1.75226	0.74127	11.2587
184.5	8.42618	-2.28853	15.1978	2.9756	0.841223	3.38828	4.03749	3.18753	9.47718	2.34344	4.67451	5.78235	-3.05954	1.76987	0.835224	11.2817
185	8.36419	-2.34627	15.1737	2.89806	0.800392	3.4708	3.93024	3.05314	9.64197	2.37162	4.63994	5.81836	-3.0308	1.79842	0.912579	11.309
185.5	8.29329	-2.39779	15.1356	2.85791	0.757878	3.55891	3.83478	2.932	9.79619	2.40471	4.59173	5.86529	-3.0079	1.84335	0.968715	11.3326
186	8.21638	-2.44154	15.0861	2.86036	0.711492	3.65104	3.75592	2.82629	9.93828	2.43969	4.53125	5.92424	-2.98991	1.90827	1.0019	11.3445
186.5	8.13649	-2.47768	15.0274	2.90722	0.659459	3.74647	3.69717	2.73571	10.0685	2.47242	4.46321	5.99477	-2.97618	1.99295	1.01227	11.339
187	8.05624	-2.50849	14.9623	2.99439	0.601178	3.84362	3.65999	2.65884	10.1882	2.49883	4.394	6.07487	-2.9645	2.09202	1.00028	11.3146
187.5	7.97723	-2.53714	14.8927	3.11098	0.536791	3.93965	3.64306	2.59441	10.2987	2.51581	4.32919	6.1614	-2.95078	2.19663	0.966341	11.2738
188	7.90036	-2.56631	14.8193	3.24138	0.466331	4.03194	3.64307	2.54202	10.4	2.52164	4.27162	6.25043	-2.93126	2.29794	0.911578	11.2219
188.5	7.82608	-2.59729	14.7413	3.36973	0.389907	4.11944	3.65636	2.50176	10.4915	2.51595	4.22106	6.33733	-2.9043	2.38993	0.838348	11.1646
189	7.75386	-2.62987	14.6565	3.48383	0.308012	4.2023	3.67979	2.47295	10.5728	2.4995	4.1753	6.4173	-2.86991	2.47013	0.750632	11.1062
189.5	7.68146	-2.66292	14.5611	3.57618	0.220777	4.28094	3.71102	2.45327	10.6437	2.47392	4.13251	6.48658	-2.82861	2.5391	0.654368	11.049
190	7.60525	-2.69536	14.4512	3.64334	0.127399	4.35539	3.74814	2.4388	10.7052	2.44131	4.09244	6.54366	-2.78143	2.59914	0.556362	10.9928
190.5	7.52155	-2.72656	14.3227	3.68513	0.0271758	4.42516	3.78873	2.42476	10.7585	2.40419	4.05597	6.58926	-2.73019	2.65257	0.461832	10.9359
191	7.42849	-2.75576	14.1735	3.70322	-0.0789446	4.48964	3.82905	2.4062	10.8044	2.36536	4.02468	6.62554	-2.67662	2.70085	0.372594	10.8765
191.5	7.32737	-2.78069	14.0046	3.70021	-0.187867	4.54864	3.86409	2.37857	10.8429	2.32769	4.00103	6.65531	-2.62116	2.74472	0.287393	10.8142
192	7.22229	-2.79771	13.8208	3.67958	-0.295329	4.60246	3.8883	2.33844	10.8731	2.29346	3.98865	6.68081	-2.56356	2.78476	0.204168	10.7507
192.5	7.11775	-2.80362	13.629	3.64545	-0.398023	4.65201	3.89666	2.28439	10.8937	2.26395	3.99214	6.70296	-2.50524	2.82132	0.122509	10.6889
193	7.01688	-2.79696	13.4356	3.60261	-0.494809	4.69842	3.88635	2.21725	10.9039	2.23965	4.01567	6.72236	-2.4504	2.85397	0.0447044	10.6322
193.5	6.92134	-2.77839	13.2456	3.5574	-0.585528	4.74187	3.85756	2.13952	10.9056	2.22043	4.06199	6.73998	-2.40477	2.88146	-0.0247795	10.5823
194	6.83139	-2.75118	13.0613	3.51649	-0.669082	4.78151	3.81267	2.05458	10.9022	2.20524	4.1323	6.75582	-2.37409	2.90246	-0.080632	10.5389
194.5	6.74555	-2.72122	12.8817	3.4835	-0.7428	4.81617	3.75411	1.96564	10.8974	2.19206	4.22508	6.76858	-2.3628	2.91631	-0.117927	10.5002
195	6.6609	-2.69577	12.7025	3.45754	-0.803382	4.84436	3.6827	1.87515	10.8936	2.17868	4.33457	6.77821	-2.37293	2.923	-0.13266	10.4649
195.5	6.57444	-2.68169	12.5193	3.43483	-0.848541	4.86362	3.59731	1.78474	10.8917	2.16372	4.45136	6.78796	-2.40344	2.92263	-0.122118	10.4333
196	6.48485	-2.6842	12.3289	3.41078	-0.878057	4.87054	3.4957	1.6954	10.8911	2.14685	4.56385	6.80297	-2.45053	2.91513	-0.0853324	10.4073
196.5	6.3934	-2.70683	12.1288	3.38102	-0.893862	4.8622	3.37654	1.6083	10.8891	2.12854	4.65943	6.82721	-2.50867	2.90042	-0.0229373	10.3896
197	6.30322	-2.75133	11.9182	3.34238	-0.899804	4.83809	3.24172	1.52512	10.8815	2.10974	4.72733	6.86176	-2.57131	2.87924	0.0635531	10.3832
197.5	6.21717	-2.81724	11.6982	3.29363	-0.90101	4.80102	3.09726	1.44744	10.8639	2.09173	4.76214	6.9052	-2.63098	2.85343	0.171923	10.3899
198	6.1365	-2.90152	11.4714	3.23521	-0.902622	4.75662	2.95232	1.37598	10.8327	2.07586	4.76482	6.95556	-2.68096	2.82534	0.298585	10.4095
198.5	6.06151	-2.99916	11.2412	3.16819	-0.908514	4.71218	2.81678	1.31022	10.7858	2.06306	4.74076	7.01173	-2.71726	2.79734	0.437888	10.4388
199	5.99267	-3.10467	11.0114	3.09291	-0.920547	4.67485	2.69903	1.24883	10.7223	2.05297	4.69763	7.07342	-2.73853	2.77192	0.58207	10.4732
199.5	5.93142	-3.21295	10.7856	3.00777	-0.938566	4.65002	2.60535	1.19094	10.6433	2.04356	4.644	7.14031	-2.74486	2.75113	0.72201	10.5074
200	5.87997	-3.31933	10.5671	2.90917	-0.961062	4.64092	2.5397	1.13711	10.5508	2.03187	4.58827	7.21112	-2.73709	2.73499	0.848712	10.5365
200.5	5.8397	-3.41928	10.3577	2.79261	-0.985379	4.64925	2.50296	1.08897	10.4473	2.01532	4.53787	7.2828	-2.71608	2.71992	0.955341	10.5563
201	5.80942	-3.50803	10.1584	2.65385	-1.00742	4.67514	2.49326	1.04838	10.3344	1.99261	4.49933	7.35039	-2.68294	2.69868	1.03867	10.5634
201.5	5.78505	-3.58056	9.96801	2.48952	-1.02255	4.71623	2.50789	1.01709	10.2127	1.96388	4.47791	7.40805	-2.6399	2.66266	1.09876	10.5554
202	5.76148	-3.63261	9.785	2.29726	-1.02745	4.76727	2.54384	0.996548	10.0826	1.92996	4.47636	7.45069	-2.59084	2.60545	1.13787	10.5309
202.5	5.73519	-3.66237	9.60887	2.07612	-1.02068	4.82131	2.59599	0.98717	9.9445	1.89135	4.49431	7.47535	-2.54035	2.5254	1.15972	10.4885
203	5.70512	-3.67195	9.44103	1.82688	-1.00173	4.87131	2.65582	0.987661	9.80019	1.84773	4.52967	7.48176	-2.49124	2.42621	1.16817	10.4282
203.5	5.67161	-3.66738	9.28402	1.55194	-0.970231	4.91179	2.71306	0.996348	9.65284	1.79858	4.57966	7.4721	-2.44197	2.31617	1.16538	10.3525
204	5.63536	-3.65684	9.14083	1.25549	-0.926298	4.9395	2.7591	1.01366	9.50646	1.74416	4.63949	7.4498	-2.3868	2.20647	1.15115	10.2676
204.5	5.59698	-3.64812	9.01387	0.94328	-0.871149	4.95303	2.78963	1.0421	9.36478	1.68545	4.70132	7.41816	-2.31893	2.10878	1.12415	10.1815
205	5.55656	-3.6468	8.90333	0.621316	-0.807154	4.95174	2.80505	1.0833	9.23052	1.62327	4.75602	7.38004	-2.23365	2.0331	1.08374	10.1017
205.5	5.51356	-3.65571	8.80637	0.294683	-0.73746	4.93537	2.80928	1.13611	9.10543	1.55766	4.79648	7.3382	-2.13038	1.98608	1.03079	10.0318
206	5.46716	-3.67488	8.71815	-0.0331224	-0.665666	4.90471	2.80823	1.19731	8.99089	1.48789	4.82043	7.29477	-2.01375	1.96989	0.967594	9.97171
206.5	5.41631	-3.70188	8.63313	-0.360791	-0.595225	4.86243	2.80878	1.26368	8.88784	1.41264	4.83129	7.24957	-1.89277	1.98219	0.897098	9.91927
207	5.35975	-3.7333	8.54582	-0.689047	-0.528923	4.81269	2.81732	1.33282	8.79638	1.33024	4.83658	7.20001	-1.77813	2.01732	0.821741	9.87311
207.5	5.29666	-3.76637	8.45177	-1.019	-0.469215	4.75977	2.83727	1.4023	8.7164	1.23891	4.8446	7.14301	-1.67967	2.06767	0.742465	9.8339
208	5.22725	-3.79869	8.34804	-1.35068	-0.418437	4.7071	2.86762	1.46877	8.64836	1.13756	4.86177	7.07678	-1.60508	2.12484	0.65862	9.80373
208.5	5.15261	-3.82672	8.23234	-1.68324	-0.377892	4.65664	2.90366	1.52861	8.59242	1.02661	4.89194	7.0007	-1.55864	2.18075	0.569317	9.78474
209	5.07414	-3.84514	8.10212	-2.01623	-0.347272	4.60832	2.93861	1.5789	8.5472	0.908216	4.93641	6.91442	-1.5396	2.22894	0.475464	9.77866
209.5	4.99277	-3.84789	7.95545	-2.35053	-0.325196	4.55977	2.96441	1.6177	8.51012	0.786063	4.9938	6.81808	-1.5428	2.26555	0.380678	9.78688
210	4.90869	-3.83004	7.7932	-2.68815	-0.309755	4.5074	2.9729	1.64441	8.47838	0.665326	5.06069	6.71321	-1.56134	2.28936	0.290061	9.80968
210.5	4.82218	-3.78973	7.61926	-3.0306	-0.298551	4.44815	2.95896	1.65965	8.44948	0.552228	5.13318	6.60341	-1.58845	2.30154	0.207789	9.84445
211	4.73471	-3.72889	7.43776	-3.3779	-0.288667	4.38063	2.92264	1.66468	8.42204	0.452597	5.20825	6.49409	-1.61767	2.30545	0.135933	9.88495
211.5	4.64904	-3.65264	7.25062	-3.7281	-0.276917	4.30539	2.86833	1.66119	8.39593	0.37012	5.28335	6.39139	-1.64226	2.30581	0.074865	9.92268
212	4.56883	-3.56777	7.05811	-4.07633	-0.260317	4.22441	2.80233	1.6515	8.37154	0.305955	5.35432	6.30013	-1.65608	2.3074	0.0236478	9.94972
212.5	4.4979	-3.48019	6.86032	-4.41503	-0.236169	4.14037	2.73072	1.63829	8.34907	0.259689	5.41365	6.2218	-1.65594	2.31402	-0.0195669	9.96062
213	4.43897	-3.39298	6.65693	-4.73671	-0.201574	4.05618	2.65774	1.62378	8.32816	0.229834	5.45146	6.15443	-1.64325	2.3277	-0.0567131	9.95186
213.5	4.3925	-3.30627	6.44633	-5.03709	-0.153222	3.97479	2.58521	1.60919	8.3073	0.213394	5.45921	6.09422	-1.62346	2.34864	-0.0887491	9.92039
214	4.35667	-3.21892	6.22595	-5.31659	-0.0883079	3.89877	2.51273	1.59497	8.28409	0.206108	5.43363	6.03708	-1.60407	2.37562	-0.114499	9.86424
214.5	4.32842	-3.13021	5.99439	-5.57981	-0.00621565	3.82985	2.43848	1.5819	8.25634	0.203852	5.37757	5.97921	-1.59216	2.40602	-0.13071	9.78412
215	4.30474	-3.04057	5.75415	-5.83244	0.090522	3.76815	2.36049	1.57152	8.2232	0.20374	5.29771	5.91762	-1.5921	2.43545	-0.134008	9.68404
215.5	4.2825	-2.95167	5.51193	-6.07661	0.196892	3.71193	2.27843	1.56572	8.18511	0.204062	5.20212	5.85027	-1.60392	2.45851	-0.122692	9.57097
216	4.25741	-2.86605	5.27563	-6.30929	0.306651	3.6585	2.19446	1.56644	8.14314	0.203656	5.09892	5.77535	-1.62339	2.4708	-0.0967403	9.45385
216.5	4.2245	-2.78626	5.05076	-6.52539	0.413278	3.60593	2.11205	1.57527	8.09822	0.201275	4.9955	5.6911	-1.64443	2.47052	-0.0570987	9.34163
217	4.17976	-2.71423	4.83906	-6.72174	0.51125	3.5542	2.03392	1.59257	8.05056	0.195105	4.89814	5.59692	-1.66282	2.4588	-0.00546147	9.24148
217.5	4.12112	-2.65122	4.63945	-6.89854	0.597418	3.50464	1.96214	1.61651	7.99925	0.183061	4.8117	5.49396	-1.67749	2.439	0.0560243	9.1578
218	4.04845	-2.59772	4.45006	-7.05863	0.671175	3.45804	1.89976	1.64362	7.9433	0.163762	4.73851	5.38434	-1.68915	2.4159	0.125548	9.09189
218.5	3.96317	-2.55329	4.26931	-7.20677	0.733331	3.41296	1.85114	1.67101	7.88318	0.1368	4.677	5.26952	-1.69896	2.39457	0.201654	9.04276
219	3.86755	-2.51651	4.09511	-7.34896	0.785253	3.36594	1.8202	1.6979	7.82022	0.102033	4.62156	5.14898	-1.70815	2.37903	0.282009	9.0084
219.5	3.76424	-2.48533	3.92427	-7.49166	0.82907	3.31325	1.80879	1.7255	7.75502	0.0595986	4.56435	5.02092	-1.71787	2.371	0.362469	8.98604
220	3.65586	-2.45687	3.75364	-7.64097	0.867926	3.25266	1.81711	1.75555	7.6875	0.0109174	4.49762	4.88442	-1.72905	2.36879	0.437516	8.97196
220.5	3.54472	-2.42718	3.58174	-7.80102	0.905242	3.18406	1.84486	1.78901	7.61826	-0.0411373	4.41545	4.73959	-1.74161	2.36702	0.501783	8.96225
221	3.43318	-2.39243	3.40883	-7.9722	0.943825	3.10901	1.89081	1.82525	7.54848	-0.0931686	4.31497	4.58612	-1.75363	2.35869	0.551904	8.95381
221.5	3.32393	-2.35085	3.23589	-8.15174	0.98544	3.02958	1.95181	1.86143	7.47864	-0.142425	4.19744	4.42318	-1.76141	2.33794	0.587623	8.94496
222	3.21997	-2.30288	3.06452	-8.33614	1.03043	2.94696	2.0229	1.89247	7.4081	-0.187992	4.06903	4.25109	-1.76004	2.30119	0.611378	8.93489
222.5	3.12527	-2.24986	2.89698	-8.52183	1.07752	2.86124	2.09843	1.9128	7.33553	-0.231073	3.94024	4.07236	-1.74421	2.24712	0.626567	8.92228
223	3.04528	-2.19356	2.73532	-8.70395	1.12417	2.77188	2.17237	1.91888	7.25941	-0.273866	3.82328	3.89107	-1.70929	2.17721	0.635577	8.90408
223.5	2.9854	-2.1363	2.58048	-8.87643	1.16701	2.67796	2.23829	1.91044	7.17871	-0.318548	3.72812	3.71244	-1.65159	2.09614	0.639368	8.87607
224	2.94883	-2.08008	2.43204	-9.03336	1.20311	2.57851	2.29008	1.89018	7.09291	-0.367231	3.65948	3.54299	-1.56874	2.01058	0.638984	8.83465
224.5	2.93549	-2.02554	2.28795	-9.16992	1.23182	2.47328	2.3232	1.86237	7.00138	-0.421827	3.61661	3.38958	-1.4615	1.92706	0.637106	8.77853
225	2.94235	-1.97157	2.14414	-9.283	1.25536	2.36363	2.33594	1.8314	6.9036	-0.483025	3.5955	3.25663	-1.33598	1.8506	0.638007	8.7093
225.5	2.96504	-1.91559	1.99469	-9.37149	1.27706	2.25249	2.3295	1.80074	6.8	-0.549499	3.5912	3.14418	-1.2034	1.78384	0.646378	8.63087
226	2.99943	-1.85524	1.83391	-9.43524	1.29897	2.14341	2.30694	1.77301	6.69268	-0.618534	3.59913	3.04868	-1.07598	1.72627	0.665849	8.5474
226.5	3.04204	-1.79057	1.65936	-9.47376	1.3208	2.0398	2.27216	1.75036	6.58471	-0.6873	3.61583	2.96485	-0.962039	1.67387	0.697587	8.46141
227	3.08943	-1.72443	1.47271	-9.48555	1.34	1.94487	2.22913	1.73441	6.47838	-0.753477	3.63817	2.88652	-0.864487	1.61998	0.739709	8.37416
227.5	3.13769	-1.66069	1.27827	-9.46784	1.35225	1.86138	2.181	1.72642	6.37421	-0.815161	3.6613	2.80662	-0.782577	1.55763	0.787773	8.28723
228	3.18293	-1.60162	1.08127	-9.41704	1.352	1.79066	2.12944	1.72796	6.27137	-0.870947	3.67792	2.7179	-0.714315	1.48185	0.835971	8.20241
228.5	3.22234	-1.54642	0.886874	-9.33072	1.33368	1.7322	2.07532	1.74049	6.16854	-0.920474	3.67992	2.6145	-0.65773	1.39104	0.878785	8.12079
229	3.25437	-1.4926	0.69986	-9.21008	1.29388	1.68454	2.01975	1.76398	6.06531	-0.964859	3.66193	2.49304	-0.611181	1.28743	0.912567	8.0428
229.5	3.27773	-1.4381	0.523894	-9.06083	1.23276	1.64632	1.96466	1.79621	5.96276	-1.00674	3.6245	2.35228	-0.573244	1.17602	0.936115	7.96868
230	3.29081	-1.38199	0.360551	-8.8916	1.15436	1.61658	1.91271	1.83371	5.86208	-1.04979	3.57424	2.19241	-0.541649	1.06271	0.950461	7.89728
230.5	3.29198	-1.32422	0.2093	-8.7121	1.06551	1.59471	1.8665	1.87299	5.76282	-1.09771	3.52022	2.01561	-0.511616	0.953461	0.958415	7.82503
231	3.27999	-1.26569	0.0686385	-8.53228	0.973131	1.58095	1.82816	1.91074	5.66349	-1.15371	3.46978	1.82716	-0.475762	0.853963	0.963365	7.74714
231.5	3.25361	-1.20821	-0.0628853	-8.36083	0.882509	1.57689	1.79946	1.94374	5.56298	-1.22093	3.42665	1.63514	-0.426359	0.768491	0.967693	7.65989
232	3.21128	-1.15396	-0.186281	-8.20349	0.797951	1.58453	1.7821	1.9694	5.46067	-1.30248	3.39158	1.44823	-0.358642	0.698458	0.972505	7.56195
232.5	3.15147	-1.10483	-0.302601	-8.06362	0.723599	1.60414	1.7777	1.98613	5.35577	-1.40024	3.36365	1.27324	-0.273871	0.642281	0.979135	7.45449
233	3.07383	-1.06151	-0.413791	-7.9429	0.662845	1.63268	1.78781	1.99287	5.24763	-1.51349	3.34125	1.11387	-0.180342	0.596616	0.990877	7.341
233.5	2.97993	-1.02325	-0.522786	-7.84042	0.617586	1.66448	1.81316	1.98932	5.13684	-1.63876	3.32274	0.971169	-0.0909388	0.557662	1.01297	7.22626
234	2.87235	-0.988801	-0.632762	-7.75215	0.588159	1.69353	1.85183	1.97686	5.02482	-1.77082	3.30741	0.844353	-0.0183838	0.521886	1.05088	7.11512
234.5	2.75314	-0.957502	-0.745901	-7.6722	0.573404	1.71512	1.89804	1.95842	4.91237	-1.90351	3.29587	0.731751	0.0290496	0.486486	1.10874	7.01213
235	2.62368	-0.929071	-0.862439	-7.5951	0.57079	1.72592	1.94393	1.93738	4.7987	-2.03069	3.28934	0.631788	0.0493745	0.449431	1.18867	6.92158
235.5	2.4857	-0.903301	-0.981244	-7.51721	0.576802	1.72368	1.9826	1.91674	4.68143	-2.1477	3.28878	0.5432	0.0462283	0.409045	1.2902	6.8464
236	2.34202	-0.880152	-1.10157	-7.43706	0.5876	1.70759	2.00876	1.89822	4.55727	-2.25174	3.29418	0.464866	0.0269287	0.363541	1.40983	6.78676
236.5	2.19678	-0.85971	-1.22395	-7.3556	0.599844	1.6786	2.0184	1.88147	4.42383	-2.34094	3.30331	0.396413	-4.20774e-05	0.310833	1.54161	6.74001
237	2.0548	-0.841686	-1.3491	-7.27591	0.610986	1.63888	2.01004	1.86397	4.28114	-2.41366	3.31223	0.338804	-0.0271142	0.24937	1.67835	6.70248
237.5	1.92021	-0.824426	-1.47616	-7.20073	0.61927	1.59124	1.98514	1.84181	4.13144	-2.46875	3.31868	0.293821	-0.0483051	0.179577	1.81275	6.67116
238	1.79564	-0.804216	-1.60227	-7.1301	0.624602	1.53929	1.94612	1.81155	3.9778	-2.5062	3.32489	0.263401	-0.059329	0.104068	1.93871	6.6444
238.5	1.6824	-0.776426	-1.7237	-7.06154	0.629203	1.48698	1.89463	1.77197	3.82312	-2.52772	3.33707	0.249131	-0.0581284	0.0265518	2.05224	6.62145
239	1.5813	-0.738188	-1.83693	-6.99169	0.636356	1.43753	1.83248	1.72414	3.66923	-2.53619	3.36227	0.251508	-0.0453761	-0.049114	2.15057	6.60103
239.5	1.49308	-0.690132	-1.93894	-6.91755	0.648767	1.39279	1.76346	1.67092	3.51604	-2.53443	3.4048	0.269858	-0.0242226	-0.119359	2.23036	6.58056
240	1.41794	-0.635363	-2.02765	-6.83779	0.667814	1.35344	1.69342	1.61641	3.36175	-2.52438	3.46332	0.303094	0.00054096	-0.181264	2.28806	6.55674
240.5	1.35387	-0.577114	-2.1022	-6.7537	0.692691	1.31963	1.6293	1.56509	3.20432	-2.5076	3.53038	0.349159	0.0232958	-0.233449	2.32205	6.52669
241	1.29559	-0.517698	-2.16294	-6.66945	0.720087	1.29123	1.57848	1.52148	3.04274	-2.48627	3.59484	0.402839	0.0382126	-0.277028	2.33344	6.48877
241.5	1.23582	-0.458783	-2.21167	-6.59239	0.745622	1.26732	1.54736	1.48984	2.87739	-2.46358	3.64611	0.455396	0.0392857	-0.315379	2.325	6.44267
242	1.16752	-0.401416	-2.25202	-6.53284	0.765577	1.24629	1.53942	1.47352	2.71012	-2.44296	3.67747	0.497566	0.0200904	-0.352994	2.3004	6.38848
242.5	1.08519	-0.345831	-2.28908	-6.50211	0.777419	1.22686	1.55461	1.47439	2.54382	-2.42738	3.68668	0.522462	-0.0247505	-0.394164	2.26372	6.32602
243	0.984909	-0.291782	-2.32836	-6.5091	0.780062	1.20872	1.59057	1.49269	2.38122	-2.41917	3.67445	0.526135	-0.096372	-0.441689	2.21864	6.25565
243.5	0.865089	-0.239002	-2.37456	-6.5568	0.774679	1.19222	1.64379	1.52754	2.22405	-2.41988	3.64227	0.507898	-0.19011	-0.49637	2.16821	6.17905
244	0.727322	-0.187369	-2.43086	-6.64104	0.765136	1.17791	1.71007	1.57818	2.07318	-2.42961	3.59037	0.471565	-0.297383	-0.557426	2.11553	6.09926
244.5	0.575386	-0.137167	-2.49904	-6.75199	0.757047	1.16647	1.78568	1.64484	1.92914	-2.44665	3.51779	0.425093	-0.408866	-0.62268	2.06419	6.0204
245	0.413497	-0.0892456	-2.58029	-6.87641	0.755819	1.15873	1.86834	1.7277	1.79199	-2.46828	3.42485	0.37747	-0.516591	-0.688694	2.01792	5.9467
245.5	0.245803	-0.0443982	-2.67536	-7.00013	0.765218	1.15559	1.95645	1.82488	1.66086	-2.49214	3.315	0.335627	-0.614916	-0.751724	1.9804	5.88052
246	0.0765818	-0.00253833	-2.78339	-7.11018	0.787441	1.15776	2.04776	1.93188	1.53405	-2.51638	3.19475	0.303781	-0.701077	-0.808831	1.95505	5.82148
246.5	-0.0900459	0.0374213	-2.90043	-7.19479	0.824082	1.16476	2.13884	2.04286	1.40946	-2.5385	3.07263	0.284171	-0.775531	-0.858554	1.9436	5.76805
247	-0.250632	0.0769594	-3.01927	-7.24279	0.87612	1.17426	2.22488	2.15243	1.28483	-2.55493	2.95663	0.277149	-0.841841	-0.901395	1.94495	5.71979
247.5	-0.403002	0.116809	-3.13188	-7.24424	0.942425	1.18288	2.2999	2.25682	1.15799	-2.56212	2.85049	0.280494	-0.905437	-0.939591	1.95549	5.67787
248	-0.546859	0.156229	-3.23257	-7.19228	1.01851	1.18755	2.35834	2.35471	1.02735	-2.5578	2.7524	0.289639	-0.971738	-0.976004	1.96997	5.64383
248.5	-0.683535	0.193628	-3.31929	-7.08448	1.09723	1.18605	2.39694	2.44715	0.892571	-2.54174	2.6574	0.299486	-1.04525	-1.01287	1.98242	5.61796
249	-0.815046	0.227692	-3.39248	-6.9232	1.17071	1.17651	2.41585	2.53639	0.755247	-2.5159	2.561	0.306444	-1.12994	-1.05117	1.98849	5.59845
249.5	-0.943524	0.257844	-3.45344	-6.71477	1.23163	1.1579	2.41878	2.62426	0.618755	-2.48436	2.46109	0.309131	-1.22953	-1.09131	1.98734	5.58151
250	-1.07116	0.284135	-3.50431	-6.46892	1.27418	1.1313	2.41192	2.7114	0.486987	-2.4526	2.35797	0.307837	-1.34668	-1.13448	1.98116	5.56197
250.5	-1.20028	0.306888	-3.54787	-6.19847	1.29526	1.10052	2.40173	2.79781	0.362952	-2.42579	2.25381	0.303852	-1.48169	-1.18242	1.97321	5.53389
251	-1.33278	0.326103	-3.58655	-5.91791	1.29498	1.07072	2.39341	2.88376	0.248457	-2.407	2.15246	0.299068	-1.63151	-1.23559	1.96635	5.49182
251.5	-1.46869	0.341033	-3.62266	-5.64082	1.27585	1.04615	2.39095	2.97015	0.144841	-2.39675	2.05821	0.295401	-1.78951	-1.292	1.96245	5.43274
252	-1.60569	0.35052	-3.65996	-5.37785	1.24198	1.02859	2.39694	3.05814	0.053226	-2.39346	1.97342	0.294097	-1.94627	-1.34743	1.96226	5.35682
252.5	-1.73975	0.354047	-3.70386	-5.13592	1.1983	1.01745	2.41145	3.14865	-0.0261287	-2.39403	1.89688	0.295838	-2.09106	-1.39645	1.96625	5.2668
253	-1.86584	0.352733	-3.75937	-4.91767	1.14914	1.01133	2.43183	3.24211	-0.0937564	-2.39443	1.82498	0.301435	-2.2138	-1.43407	1.97593	5.16724
253.5	-1.97909	0.349542	-3.82854	-4.72086	1.09744	1.00949	2.45408	3.33848	-0.1499	-2.39088	1.75501	0.31164	-2.30754	-1.45754	1.99464	5.06357
254	-2.07632	0.348689	-3.90927	-4.5392	1.045	1.01264	2.47491	3.43735	-0.193971	-2.38064	1.68735	0.326341	-2.37037	-1.46737	2.02641	4.96048
254.5	-2.15681	0.354789	-3.99594	-4.36567	0.992755	1.02314	2.49268	3.53778	-0.225049	-2.36204	1.62465	0.344962	-2.40509	-1.46685	2.0735	4.86112
255	-2.22188	0.371586	-4.08123	-4.19588	0.940888	1.04494	2.50586	3.63863	-0.242636	-2.3348	1.56975	0.367636	-2.41706	-1.46077	2.13503	4.76749
255.5	-2.27403	0.40045	-4.1577	-4.02876	0.889385	1.08218	2.51109	3.73979	-0.247364	-2.30069	1.52449	0.395211	-2.41195	-1.45407	2.2078	4.68104
256	-2.31601	0.439942	-4.21874	-3.86508	0.838341	1.13624	2.50401	3.84306	-0.241369	-2.26274	1.48902	0.428284	-2.3938	-1.45053	2.2877	4.60279
256.5	-2.34932	0.486832	-4.26042	-3.70624	0.787219	1.20405	2.4816	3.95118	-0.227561	-2.22372	1.46076	0.466867	-2.36481	-1.45168	2.37048	4.53324
257	-2.37336	0.537439	-4.28271	-3.55482	0.733877	1.27884	2.44346	4.06575	-0.208295	-2.18547	1.43475	0.510879	-2.32694	-1.45612	2.45149	4.47136
257.5	-2.38635	0.588613	-4.28893	-3.4157	0.674541	1.3524	2.39171	4.18566	-0.185337	-2.1493	1.40671	0.560241	-2.28278	-1.45981	2.52535	4.41365
258	-2.38725	0.638199	-4.28394	-3.29494	0.604963	1.41709	2.33028	4.3072	-0.160713	-2.11639	1.37557	0.614373	-2.23417	-1.45763	2.58667	4.35583
258.5	-2.37666	0.684842	-4.27245	-3.19676	0.522055	1.46705	2.26399	4.42542	-0.136276	-2.08802	1.34245	0.672163	-2.18114	-1.44546	2.63162	4.29531
259	-2.3569	0.727699	-4.25791	-3.12151	0.425425	1.49943	2.19733	4.53582	-0.112925	-2.06567	1.30802	0.732516	-2.1227	-1.42163	2.65869	4.23118
259.5	-2.33142	0.766678	-4.24241	-3.06579	0.318039	1.51498	2.13355	4.63526	-0.0914517	-2.05138	1.2723	0.795052	-2.05788	-1.38762	2.66867	4.16286
260	-2.30379	0.802755	-4.22766	-3.02409	0.205161	1.51708	2.07456	4.72219	-0.0737757	-2.04735	1.23644	0.860565	-1.98649	-1.34775	2.66457	4.08981
260.5	-2.27747	0.837394	-4.21545	-2.9903	0.0925308	1.50958	2.02154	4.79637	-0.0627859	-2.05487	1.20339	0.930196	-1.90956	-1.30731	2.65187	4.01204
261	-2.25571	0.871273	-4.20776	-2.95904	-0.0146173	1.49557	1.97564	4.85876	-0.0611303	-2.07386	1.17638	1.00336	-1.82917	-1.27062	2.63792	3.93036
261.5	-2.24078	0.903744	-4.20774	-2.92694	-0.112093	1.47683	1.93755	4.91137	-0.0700831	-2.10284	1.15754	1.07685	-1.74776	-1.24048	2.63103	3.84591
262	-2.23344	0.93339	-4.22043	-2.89351	-0.197446	1.45426	1.90638	4.95665	-0.0894244	-2.13874	1.14778	1.1467	-1.66726	-1.21792	2.6397	3.75907
262.5	-2.23367	0.958267	-4.25117	-2.8604	-0.27009	1.42909	1.87887	4.99683	-0.118324	-2.17665	1.14743	1.2106	-1.58798	-1.20169	2.67136	3.66881
263	-2.24139	0.975844	-4.30356	-2.82896	-0.330516	1.40374	1.84992	5.03346	-0.15606	-2.21087	1.15624	1.2684	-1.50795	-1.18901	2.73032	3.57344
263.5	-2.25633	0.984176	-4.37926	-2.79871	-0.379699	1.38083	1.81454	5.06732	-0.201435	-2.23717	1.17234	1.32126	-1.42371	-1.17717	2.81566	3.47238
264	-2.27757	0.983578	-4.47803	-2.76848	-0.419126	1.36179	1.76993	5.09846	-0.251586	-2.25404	1.19128	1.37087	-1.3325	-1.16456	2.92135	3.36768
264.5	-2.3038	0.976818	-4.59708	-2.73762	-0.450655	1.34733	1.71578	5.12703	-0.302196	-2.26137	1.20648	1.41838	-1.23377	-1.1504	3.03882	3.26384
265	-2.33447	0.968056	-4.73102	-2.70583	-0.476122	1.33878	1.65341	5.15317	-0.34911	-2.25875	1.21137	1.46263	-1.1289	-1.13434	3.15965	3.16601
265.5	-2.36965	0.961891	-4.87269	-2.67215	-0.497145	1.33824	1.58574	5.17583	-0.389397	-2.24558	1.20179	1.49985	-1.02053	-1.11642	3.27691	3.07791
266	-2.40875	0.962927	-5.01345	-2.63425	-0.514773	1.34717	1.51754	5.19215	-0.420884	-2.22209	1.17693	1.52595	-0.912037	-1.09692	3.38575	3.0002
266.5	-2.45014	0.975149	-5.14291	-2.58867	-0.529032	1.36532	1.45485	5.19896	-0.441344	-2.18922	1.13875	1.53894	-0.806185	-1.07637	3.4833	2.93022
267	-2.49231	1.00045	-5.2502	-2.53219	-0.539166	1.3913	1.40381	5.19459	-0.44879	-2.14743	1.09031	1.53993	-0.704525	-1.05575	3.56786	2.86289
267.5	-2.53424	1.03733	-5.32729	-2.46316	-0.544588	1.42359	1.36988	5.17962	-0.442252	-2.09635	1.03359	1.53249	-0.608321	-1.03651	3.63799	2.79267
268	-2.57452	1.08217	-5.3718	-2.38144	-0.545306	1.46111	1.35671	5.1566	-0.421926	-2.03486	0.968617	1.52083	-0.519048	-1.01997	3.69215	2.71547
268.5	-2.61102	1.13213	-5.38634	-2.28765	-0.541346	1.50365	1.36491	5.12867	-0.388697	-1.96133	0.894711	1.50788	-0.437813	-1.00705	3.72879	2.62935
269	-2.6412	1.18611	-5.37582	-2.18209	-0.53262	1.55215	1.39192	5.09827	-0.343659	-1.87498	0.811803	1.49393	-0.365354	-0.998639	3.74673	2.53396
269.5	-2.66194	1.24346	-5.34603	-2.0637	-0.519713	1.60785	1.43344	5.06656	-0.288522	-1.77801	0.720936	1.47615	-0.302456	-0.995447	3.74596	2.43029
270	-2.66969	1.3031	-5.30362	-1.92984	-0.503649	1.67085	1.48484	5.03373	-0.226235	-1.67577	0.624769	1.45001	-0.249037	-0.996956	3.7284	2.32077
270.5	-2.66167	1.36366	-5.25573	-1.77766	-0.484539	1.73918	1.54218	4.99989	-0.160146	-1.57442	0.527757	1.41186	-0.202583	-1.00111	3.69765	2.20866
271	-2.6368	1.42369	-5.20955	-1.60515	-0.461269	1.8097	1.60288	4.9661	-0.092295	-1.47808	0.435401	1.36096	-0.158749	-1.00532	3.65786	2.09695
271.5	-2.5954	1.48201	-5.17192	-1.41088	-0.432203	1.87981	1.66573	4.93434	-0.023023	-1.38779	0.35329	1.3001	-0.114187	-1.00724	3.61229	1.98799
272	-2.53864	1.53766	-5.14767	-1.19394	-0.395282	1.94825	1.73018	4.90697	0.0479314	-1.30223	0.286961	1.23499	-0.0682289	-1.00415	3.56293	1.88286
272.5	-2.46837	1.5896	-5.13796	-0.955229	-0.347894	2.01452	1.79568	4.8863	0.120535	-1.21954	0.241848	1.17228	-0.0218548	-0.992265	3.51163	1.78064
273	-2.38696	1.63669	-5.14068	-0.698576	-0.287674	2.07827	1.86131	4.87393	0.194247	-1.13865	0.221992	1.11742	0.0237041	-0.967851	3.46116	1.67933
273.5	-2.29675	1.67764	-5.15151	-0.430743	-0.213545	2.13957	1.92567	4.87003	0.268093	-1.05887	0.228636	1.07304	0.0669703	-0.930165	3.41542	1.57717
274	-2.1997	1.71053	-5.16451	-0.160994	-0.12615	2.19905	1.98723	4.87302	0.341162	-0.978976	0.260172	1.03816	0.106275	-0.882959	3.37893	1.47271
274.5	-2.09763	1.73339	-5.1724	0.100118	-0.0281534	2.25693	2.04466	4.87973	0.413347	-0.897128	0.312754	1.00931	0.141066	-0.833037	3.35594	1.36444
275	-1.99296	1.74558	-5.16713	0.343658	0.0756641	2.31254	2.09692	4.88666	0.485602	-0.811471	0.380683	0.983214	0.173344	-0.787842	3.34952	1.25116
275.5	-1.88934	1.7485	-5.14197	0.565799	0.178886	2.36483	2.14394	4.89161	0.559133	-0.720665	0.456663	0.959289	0.208206	-0.753868	3.36071	1.1328
276	-1.79146	1.74501	-5.09407	0.769038	0.27458	2.41203	2.18738	4.89405	0.634243	-0.624114	0.53205	0.939968	0.25293	-0.735458	3.38802	1.01054
276.5	-1.70367	1.73857	-5.02488	0.960139	0.357003	2.4505	2.23003	4.89437	0.710292	-0.521653	0.598094	0.92873	0.31442	-0.73374	3.42742	0.88644
277	-1.62856	1.73284	-4.93816	1.14693	0.423046	2.47494	2.27423	4.89238	0.786406	-0.41309	0.649198	0.92762	0.396491	-0.746282	3.47304	0.763222
277.5	-1.5673	1.73137	-4.83763	1.33618	0.472554	2.4808	2.32096	4.88648	0.861615	-0.298257	0.6857	0.936695	0.498093	-0.767866	3.51871	0.644286
278	-1.52068	1.73695	-4.72527	1.53224	0.507771	2.46712	2.37039	4.87421	0.934597	-0.177208	0.712891	0.954807	0.612821	-0.792113	3.55916	0.533521
278.5	-1.48928	1.75118	-4.60102	1.73596	0.532221	2.43693	2.42298	4.85346	1.00399	-0.05053	0.737521	0.979684	0.731091	-0.813195	3.59015	0.434417
279	-1.47299	1.77455	-4.46366	1.94407	0.54949	2.39523	2.47994	4.82318	1.06915	0.0794583	0.764614	1.00778	0.844241	-0.826961	3.60866	0.348841
279.5	-1.46996	1.80634	-4.3122	2.14922	0.562531	2.34665	2.54281	4.78295	1.13033	0.207522	0.795347	1.03516	0.946916	-0.83177	3.6136	0.276041
280	-1.47625	1.84464	-4.14707	2.34094	0.573541	2.29473	2.61267	4.73246	1.188	0.326361	0.826695	1.05868	1.03641	-0.829238	3.60555	0.213064
280.5	-1.4872	1.88701	-3.97078	2.509	0.584069	2.24231	2.68925	4.67179	1.24208	0.429249	0.853166	1.07592	1.11102	-0.823748	3.58555	0.156945
281	-1.49958	1.9314	-3.78767	2.64767	0.59536	2.19195	2.77057	4.60243	1.29206	0.512409	0.868975	1.08449	1.16915	-0.820711	3.55444	0.106429
281.5	-1.51246	1.97665	-3.60358	2.75783	0.608817	2.14601	2.85335	4.52715	1.33805	0.575647	0.869898	1.08223	1.20928	-0.824954	3.51386	0.0616498
282	-1.52628	2.02294	-3.42571	2.84685	0.62611	2.10664	2.9338	4.44808	1.38157	0.621549	0.855803	1.06797	1.23017	-0.839329	3.46759	0.0226718
282.5	-1.54147	2.07169	-3.26142	2.92651	0.648741	2.07542	3.00795	4.36563	1.42481	0.654251	0.832416	1.04139	1.23094	-0.863592	3.42083	-0.0115349
283	-1.5581	2.12391	-3.11669	3.0091	0.677402	2.05236	3.07178	4.27923	1.46902	0.678013	0.809289	1.00246	1.2115	-0.894437	3.37737	-0.0431877
283.5	-1.57609	2.17826	-2.9947	3.10415	0.711497	2.03571	3.12176	4.18848	1.51396	0.695936	0.795089	0.952341	1.17394	-0.926753	3.33809	-0.0757615
284	-1.59485	2.23136	-2.89464	3.21797	0.749087	2.0229	3.15585	4.09355	1.55888	0.709777	0.794522	0.895315	1.12377	-0.954862	3.30229	-0.114047
284.5	-1.61295	2.27988	-2.81234	3.35424	0.7874	2.0117	3.17375	3.99527	1.60348	0.720321	0.808851	0.83881	1.06874	-0.972781	3.26932	-0.163045
285	-1.62824	2.32163	-2.74266	3.5135	0.823573	2.00112	3.17634	3.89443	1.64814	0.72747	0.838156	0.790515	1.01597	-0.974805	3.2387	-0.226537
285.5	-1.63849	2.35495	-2.68136	3.69366	0.855212	1.99109	3.16507	3.79058	1.69315	0.730808	0.882376	0.755079	0.9698	-0.957449	3.21036	-0.306467
286	-1.64256	2.37793	-2.62495	3.89199	0.880697	1.98123	3.14136	3.68221	1.73722	0.7308	0.94092	0.733099	0.931538	-0.921246	3.18561	-0.402301
286.5	-1.64146	2.38893	-2.56992	4.10565	0.899718	1.9702	3.10628	3.56848	1.7765	0.729391	1.01319	0.722191	0.900488	-0.87077	3.16736	-0.510224
287	-1.63842	2.38757	-2.51213	4.33015	0.914106	1.95607	3.06022	3.45069	1.80543	0.729269	1.09974	0.718764	0.875536	-0.813539	3.15843	-0.623245
287.5	-1.63825	2.37479	-2.44718	4.55853	0.927298	1.93676	3.00257	3.33215	1.8196	0.732524	1.20106	0.719328	0.855995	-0.758822	3.15934	-0.732709
288	-1.64627	2.35302	-2.37245	4.78254	0.942192	1.91083	2.93188	3.21728	1.8186	0.739802	1.3145	0.720784	0.841599	-0.716078	3.16813	-0.830621
288.5	-1.66667	2.32651	-2.28877	4.99405	0.960008	1.878	2.84721	3.11068	1.80566	0.749871	1.43334	0.719949	0.832425	-0.693046	3.18204	-0.911792
289	-1.70165	2.3006	-2.19889	5.1858	0.980244	1.83916	2.74979	3.01589	1.78481	0.759903	1.54904	0.713302	0.828463	-0.694253	3.19951	-0.975066
289.5	-1.75232	2.2799	-2.10477	5.35211	0.999941	1.79655	2.64324	2.93398	1.75861	0.767121	1.65421	0.697523	0.829113	-0.71994	3.22099	-1.02357
290	-1.81993	2.26731	-2.00695	5.489	1.01399	1.75394	2.53188	2.86321	1.72825	0.770521	1.74452	0.670485	0.833684	-0.765617	3.24829	-1.06398
290.5	-1.9055	2.26441	-1.90549	5.59344	1.01798	1.71534	2.41888	2.80073	1.69455	0.770998	1.81869	0.632423	0.841831	-0.822888	3.28332	-1.10452
291	-2.00799	2.27175	-1.80037	5.66321	1.01078	1.68282	2.30613	2.74465	1.65842	0.770296	1.8771	0.586845	0.853361	-0.881466	3.327	-1.1522
291.5	-2.12334	2.28877	-1.69212	5.69828	0.994373	1.65611	2.19612	2.6944	1.62032	0.770438	1.92025	0.539866	0.869053	-0.931747	3.37848	-1.21085
292	-2.24539	2.31407	-1.58302	5.70243	0.971763	1.63413	2.09381	2.65032	1.58014	0.774372	1.94839	0.497831	0.891672	-0.966894	3.43441	-1.28084
292.5	-2.3678	2.34581	-1.47694	5.68319	0.944621	1.61667	2.00619	2.61353	1.53792	0.786786	1.96256	0.465323	0.924749	-0.9835	3.48939	-1.36015
293	-2.48564	2.382	-1.37777	5.6504	0.912564	1.6054	1.93935	2.58493	1.49481	0.813431	1.96542	0.444677	0.969818	-0.981452	3.53789	-1.44601
293.5	-2.5959	2.42034	-1.28782	5.61493	0.874619	1.60333	1.89482	2.56404	1.45246	0.859216	1.96181	0.435714	1.02479	-0.963532	3.5765	-1.53653
294	-2.69657	2.45799	-1.20669	5.58883	0.831504	1.61284	1.86815	2.54888	1.41102	0.926748	1.95869	0.43531	1.08468	-0.934309	3.60464	-1.6308
294.5	-2.78537	2.49212	-1.13171	5.58508	0.78673	1.63413	1.85091	2.53687	1.36835	1.01532	1.96271	0.438421	1.14402	-0.898972	3.62393	-1.72754
295	-2.85935	2.52106	-1.06019	5.61557	0.745599	1.66537	1.83438	2.52636	1.32133	1.1199	1.97652	0.440676	1.19938	-0.862884	3.63801	-1.82457
295.5	-2.91548	2.54464	-0.991748	5.68779	0.712974	1.70392	1.81311	2.51663	1.2675	1.23151	1.99727	0.439787	1.2508	-0.830733	3.65181	-1.91969
296	-2.95008	2.56394	-0.928894	5.80293	0.691701	1.74725	1.78641	2.50584	1.20603	1.34022	2.01793	0.434864	1.30119	-0.804839	3.669	-2.01113
296.5	-2.95778	2.58055	-0.875789	5.95683	0.682231	1.7931	1.75642	2.49018	1.13794	1.43872	2.02975	0.426044	1.35392	-0.784245	3.69052	-2.09688
297	-2.93215	2.59559	-0.837077	6.1429	0.682633	1.83949	1.72476	2.46542	1.06535	1.52359	2.02568	0.414806	1.41041	-0.7655	3.71597	-2.17435
297.5	-2.8677	2.60889	-0.816993	6.35467	0.689229	1.88507	1.69115	2.42894	0.990541	1.59407	2.00351	0.403211	1.46946	-0.744189	3.74527	-2.24091
298	-2.76103	2.6193	-0.818631	6.5865	0.698003	1.92918	1.65421	2.3804	0.91592	1.65031	1.9666	0.392724	1.52843	-0.716478	3.7782	-2.29526
298.5	-2.61058	2.62533	-0.844378	6.83253	0.705529	1.9713	1.61294	2.32203	0.844398	1.69178	1.92157	0.384008	1.58463	-0.680517	3.81277	-2.33779
299	-2.41572	2.62559	-0.897031	7.0851	0.709088	2.01031	1.56773	2.25882	0.778954	1.7168	1.87548	0.377126	1.63621	-0.637274	3.84486	-2.36949
299.5	-2.17569	2.6184	-0.979708	7.33385	0.707024	2.0444	1.51968	2.19738	0.721598	1.72375	1.83407	0.371936	1.68213	-0.59015	3.87015	-2.39089
300	-1.88996	2.60143	-1.09452	7.56693	0.69994	2.07159	1.46888	2.14378	0.672777	1.71325	1.80032	0.368704	1.72198	-0.543661	3.88584	-2.40272
300.5	-1.56134	2.57269	-1.24049	7.77398	0.692504	2.08979	1.41381	2.10249	0.631453	1.6889	1.77385	0.367749	1.75644	-0.502184	3.89073	-2.40646
301	-1.20107	2.5324	-1.41091	7.94744	0.694776	2.09622	1.35199	2.07669	0.595952	1.65601	1.75241	0.368053	1.78741	-0.468862	3.88555	-2.40342
301.5	-0.832955	2.48391	-1.59178	8.07993	0.72155	2.08792	1.28102	2.06776	0.565221	1.61972	1.73465	0.366705	1.81701	-0.445007	3.87364	-2.39423
302	-0.491923	2.43267	-1.76383	8.16075	0.788278	2.06408	1.20018	2.07402	0.539199	1.58406	1.72199	0.35995	1.84584	-0.430688	3.86036	-2.37977
302.5	-0.212791	2.38378	-1.90791	8.17661	0.902585	2.02799	1.11149	2.09135	0.518139	1.55204	1.71896	0.34473	1.87214	-0.425477	3.85135	-2.36176
303	-0.0157585	2.34026	-2.0105	8.11822	1.05591	1.98648	1.01913	2.11522	0.502095	1.52609	1.73169	0.319731	1.89236	-0.428339	3.85055	-2.3423
303.5	0.0982272	2.30376	-2.06628	7.98625	1.2255	1.94744	0.928517	2.14174	0.490922	1.50834	1.7646	0.285897	1.90283	-0.437206	3.85889	-2.32324
304	0.140973	2.27546	-2.07759	7.78964	1.38698	1.91683	0.846531	2.16829	0.483874	1.49997	1.81675	0.246041	1.90142	-0.448642	3.8743	-2.30592
304.5	0.128738	2.25563	-2.05171	7.54125	1.52467	1.89682	0.781932	2.19351	0.478763	1.50014	1.88124	0.203532	1.88746	-0.45785	3.89337	-2.29088
305	0.0775689	2.24363	-1.99781	7.25694	1.63317	1.88608	0.743847	2.21611	0.472299	1.5061	1.94863	0.161091	1.86093	-0.459483	3.91285	-2.27802
305.5	0.00144789	2.23896	-1.92539	6.9554	1.71428	1.88135	0.738715	2.23361	0.461996	1.51466	2.01047	0.12044	1.8222	-0.449219	3.93063	-2.26751
306	-0.0888968	2.24168	-1.84315	6.65527	1.77311	1.87863	0.767776	2.24259	0.447418	1.52341	2.06087	0.0825523	1.77203	-0.425265	3.94676	-2.25993
306.5	-0.18627	2.25169	-1.75728	6.3718	1.81524	1.87369	0.827214	2.24021	0.42931	1.53127	2.09692	0.0479899	1.71177	-0.388798	3.96291	-2.25501
307	-0.285379	2.26731	-1.67077	6.11515	1.84563	1.86326	0.910741	2.22562	0.40804	1.53853	2.11837	0.01699	1.64383	-0.343441	3.98008	-2.25003
307.5	-0.380771	2.28533	-1.58477	5.89012	1.86826	1.84658	1.01212	2.20039	0.383067	1.54619	2.12613	-0.0104004	1.57194	-0.294239	3.99705	-2.23974
308	-0.465881	2.30306	-1.50088	5.69624	1.88613	1.82563	1.12608	2.16772	0.353106	1.55489	2.12066	-0.0337599	1.5019	-0.246325	4.01108	-2.21841
308.5	-0.533205	2.31981	-1.42293	5.52788	1.90165	1.80378	1.24792	2.13146	0.316223	1.56417	2.10163	-0.052186	1.44221	-0.204135	4.01975	-2.18237
309	-0.575477	2.33656	-1.35673	5.37552	1.91663	1.78416	1.37322	2.09481	0.270166	1.57213	2.06884	-0.0653288	1.40232	-0.171228	4.02228	-2.13114
309.5	-0.587385	2.35511	-1.30735	5.22913	1.93217	1.76911	1.49804	2.0593	0.213107	1.57611	2.02375	-0.0746436	1.38852	-0.149407	4.01935	-2.06741
310	-0.566433	2.37718	-1.27651	5.08099	1.94903	1.76056	1.61882	2.02539	0.144344	1.57386	1.97101	-0.0835385	1.40095	-0.13775	4.01238	-1.99617
310.5	-0.511954	2.40315	-1.26246	4.92586	1.96814	1.7602	1.73143	1.99395	0.0647929	1.56445	1.91777	-0.0960171	1.43427	-0.133362	4.00305	-1.92318
311	-0.423793	2.43173	-1.26114	4.76018	1.99061	1.76851	1.83102	1.96701	-0.0228721	1.54834	1.87079	-0.11517	1.48043	-0.133282	3.99324	-1.8536
311.5	-0.30293	2.46107	-1.26709	4.58159	2.01728	1.784	1.91323	1.94741	-0.114904	1.5268	1.83404	-0.143057	1.53096	-0.135566	3.98443	-1.79163
312	-0.152859	2.49037	-1.27425	4.38847	2.04862	1.80358	1.97509	1.93787	-0.207382	1.5015	1.80799	-0.181669	1.57838	-0.139298	3.97719	-1.74021
312.5	0.0204737	2.52003	-1.27773	4.18065	2.08496	1.82401	2.01558	1.94028	-0.296475	1.47469	1.79044	-0.233794	1.61639	-0.144172	3.97069	-1.69987
313	0.209648	2.55047	-1.27566	3.96079	2.12636	1.84355	2.03594	1.95525	-0.378981	1.44903	1.77798	-0.302906	1.63884	-0.149966	3.96269	-1.6679
313.5	0.406021	2.58096	-1.26949	3.73576	2.17213	1.86258	2.03945	1.98136	-0.453645	1.42726	1.7678	-0.39216	1.63946	-0.156361	3.95024	-1.63896
314	0.599435	2.60944	-1.26235	3.51692	2.22095	1.88256	2.02985	2.01454	-0.521843	1.4119	1.7585	-0.503409	1.61335	-0.163231	3.93084	-1.60724
314.5	0.779108	2.63321	-1.25665	3.31696	2.27185	1.90436	2.00908	2.04886	-0.586703	1.40508	1.74936	-0.636398	1.55868	-0.170795	3.90323	-1.5687
315	0.936023	2.64952	-1.25293	3.14459	2.32492	1.9273	1.97654	2.07878	-0.651418	1.40824	1.73875	-0.787968	1.47733	-0.178975	3.86824	-1.52226
315.5	1.06473	2.65592	-1.25081	3.00193	2.38111	1.94951	1.93062	2.10139	-0.717855	1.42168	1.72447	-0.952053	1.37448	-0.186417	3.82873	-1.46974
316	1.16347	2.65061	-1.24998	2.88597	2.44163	1.96871	1.87088	2.1166	-0.786311	1.44413	1.7058	-1.1208	1.25693	-0.18989	3.78797	-1.41483
316.5	1.23379	2.63343	-1.24949	2.79079	2.50687	1.98305	1.79882	2.1253	-0.856022	1.47279	1.685	-1.28607	1.13106	-0.183936	3.74839	-1.36185
317	1.28023	2.6065	-1.24652	2.70865	2.57592	1.99129	1.71677	2.12772	-0.925378	1.50378	1.6667	-1.4408	1.00145	-0.161723	3.71194	-1.31464
317.5	1.30899	2.57339	-1.2368	2.63072	2.64789	1.9929	1.62589	2.12296	-0.992168	1.53234	1.65588	-1.58023	0.870063	-0.117901	3.68156	-1.27631
318	1.3261	2.53745	-1.2157	2.54819	2.72374	1.9883	1.52547	2.10942	-1.05424	1.55314	1.65538	-1.70249	0.736225	-0.0511817	3.66082	-1.24932
318.5	1.33591	2.50123	-1.17839	2.45385	2.80585	1.97883	1.41467	2.08506	-1.11017	1.56149	1.66399	-1.80856	0.598426	0.0355349	3.65159	-1.23514
319	1.34096	2.46704	-1.11935	2.34415	2.89568	1.9662	1.29472	2.04856	-1.16026	1.55461	1.67746	-1.90201	0.45644	0.136543	3.65282	-1.23306
319.5	1.34296	2.43726	-1.03283	2.21914	2.99228	1.95208	1.16874	2.00081	-1.20751	1.53244	1.69129	-1.98781	0.31137	0.244361	3.66229	-1.23954
320	1.3441	2.41383	-0.9135	2.08004	3.09205	1.93803	1.03969	1.94517	-1.25686	1.49804	1.70196	-2.07088	0.164658	0.35052	3.6789	-1.24964
320.5	1.34667	2.39742	-0.756576	1.92717	3.18843	1.92471	0.909784	1.88622	-1.31271	1.45724	1.70648	-2.15553	0.0179155	0.446893	3.70228	-1.25948
321	1.35144	2.38734	-0.55909	1.75964	3.27139	1.91143	0.781942	1.82809	-1.37741	1.41733	1.7027	-2.24545	-0.127169	0.526835	3.73158	-1.26671
321.5	1.35611	2.38205	-0.323499	1.57558	3.32762	1.89729	0.660433	1.77329	-1.45158	1.38526	1.69117	-2.34331	-0.269082	0.585561	3.76562	-1.26913
322	1.35432	2.37936	-0.0608808	1.37213	3.34173	1.8827	0.548753	1.72243	-1.53485	1.3663	1.67636	-2.44966	-0.406142	0.620266	3.80357	-1.26396
322.5	1.33601	2.37627	0.208934	1.14608	3.29746	1.86937	0.44721	1.67454	-1.62627	1.3634	1.66569	-2.56322	-0.536051	0.630371	3.84488	-1.24897
323	1.28905	2.36972	0.45947	0.895494	3.18139	1.85898	0.353268	1.6283	-1.72476	1.37676	1.66745	-2.68254	-0.655623	0.618079	3.88858	-1.22379
323.5	1.20135	2.35848	0.661361	0.621827	2.9919	1.85194	0.264415	1.58351	-1.82931	1.4038	1.68824	-2.80689	-0.760449	0.588723	3.93229	-1.1904
324	1.06188	2.34351	0.789132	0.330704	2.74728	1.84714	0.180779	1.54135	-1.93857	1.43932	1.72994	-2.93504	-0.845552	0.549969	3.9714	-1.15244
324.5	0.860181	2.32644	0.828955	0.0315477	2.48215	1.84292	0.105147	1.50313	-2.05054	1.47601	1.78851	-3.06391	-0.907856	0.510159	3.99981	-1.11404
325	0.586284	2.30826	0.781593	-0.262333	2.23336	1.83833	0.0409509	1.46915	-2.16291	1.50613	1.85693	-3.18936	-0.948818	0.476892	4.0127	-1.07864
325.5	0.232964	2.28879	0.659285	-0.5329	2.0272	1.83365	-0.00964053	1.43833	-2.27327	1.52381	1.92868	-3.30791	-0.975044	0.455937	4.00897	-1.04811
326	-0.199829	2.2665	0.481193	-0.75949	1.87474	1.82993	-0.0464628	1.40864	-2.37975	1.5261	1.99874	-3.41748	-0.996523	0.450057	3.99172	-1.02269
326.5	-0.700167	2.23943	0.270362	-0.92618	1.77455	1.82854	-0.0710242	1.37757	-2.48209	1.51231	2.06361	-3.51724	-1.02303	0.458421	3.96647	-1.00088
327	-1.23974	2.20696	0.0511901	-1.02907	1.71878	1.8314	-0.0859273	1.34273	-2.58093	1.48376	2.12129	-3.60665	-1.06034	0.47714	3.93814	-0.97913
327.5	-1.77282	2.17082	-0.153626	-1.07637	1.69756	1.84124	-0.0950478	1.30273	-2.67526	1.44424	2.17044	-3.68416	-1.10902	0.500403	3.90958	-0.952621
328	-2.24485	2.13449	-0.325981	-1.08216	1.7004	1.86102	-0.104022	1.25802	-2.76152	1.39927	2.20973	-3.74739	-1.16594	0.52193	3.88242	-0.917569
328.5	-2.6103	2.10126	-0.454077	-1.06076	1.71721	1.89284	-0.119648	1.21068	-2.83559	1.354	2.23851	-3.79452	-1.22619	0.53661	3.85853	-0.873035
329	-2.84794	2.07274	-0.532535	-1.02492	1.73937	1.93669	-0.14813	1.16296	-2.89497	1.31164	2.25766	-3.82535	-1.28463	0.541909	3.84035	-0.820346
329.5	-2.96242	2.04908	-0.561412	-0.985815	1.76025	1.98967	-0.193424	1.11626	-2.93869	1.27388	2.2698	-3.8417	-1.3372	0.538444	3.83031	-0.761596
330	-2.97582	2.02946	-0.545467	-0.953097	1.77547	2.04686	-0.25667	1.07181	-2.96642	1.24218	2.27944	-3.84731	-1.38224	0.529231	3.82948	-0.699644
330.5	-2.91772	2.01197	-0.493678	-0.934499	1.78305	2.10237	-0.336443	1.0318	-2.97821	1.21831	2.29253	-3.84663	-1.42027	0.518197	3.83679	-0.638826
331	-2.81759	1.99419	-0.417268	-0.935776	1.78261	2.15011	-0.428793	0.99911	-2.97477	1.2039	2.31485	-3.8436	-1.45262	0.509153	3.84919	-0.584572
331.5	-2.69993	1.97421	-0.327232	-0.961097	1.77432	2.18483	-0.526859	0.97596	-2.95739	1.19976	2.34986	-3.84179	-1.48099	0.505477	3.8624	-0.542004
332	-2.58269	1.951	-0.23395	-1.01278	1.75867	2.20302	-0.621348	0.96359	-2.92742	1.20621	2.39691	-3.84484	-1.50825	0.510046	3.87111	-0.514554
332.5	-2.47784	1.9246	-0.147957	-1.09095	1.73585	2.20262	-0.70297	0.962625	-2.88645	1.22377	2.451	-3.85577	-1.5388	0.525168	3.86996	-0.503366
333	-2.39169	1.89638	-0.0793718	-1.19403	1.70498	2.18248	-0.765788	0.972918	-2.83691	1.25265	2.50445	-3.87612	-1.57788	0.552343	3.8555	-0.507675
333.5	-2.32514	1.86884	-0.0360259	-1.31885	1.66435	2.14227	-0.808979	0.993209	-2.78255	1.29151	2.55035	-3.90648	-1.63039	0.591479	3.82734	-0.525407
334	-2.27512	1.84508	-0.0221473	-1.46015	1.61277	2.08308	-0.836242	1.02132	-2.7285	1.3372	2.58609	-3.94743	-1.69957	0.639645	3.78752	-0.553307
334.5	-2.23697	1.828	-0.0380721	-1.61091	1.55052	2.00874	-0.854318	1.05412	-2.68096	1.38631	2.6144	-3.99912	-1.7859	0.690748	3.73924	-0.587202
335	-2.20621	1.8194	-0.0799585	-1.76455	1.4795	1.9262	-0.871266	1.08753	-2.6463	1.43677	2.64109	-4.0598	-1.88635	0.737222	3.68611	-0.622916
335.5	-2.17957	1.81921	-0.139983	-1.91745	1.403	1.84399	-0.894238	1.11761	-2.62908	1.48794	2.6718	-4.12569	-1.99501	0.772582	3.63154	-0.657007
336	-2.15563	1.82549	-0.2081	-2.0695	1.32445	1.76996	-0.927952	1.14155	-2.63033	1.54004	2.7096	-4.19198	-2.1047	0.793258	3.57807	-0.68669
336.5	-2.13419	1.83517	-0.274268	-2.22219	1.246	1.7103	-0.974803	1.15738	-2.64777	1.59324	2.75296	-4.25342	-2.20879	0.79933	3.52735	-0.70949
337	-2.11473	1.84542	-0.329996	-2.37548	1.16835	1.66958	-1.03526	1.16355	-2.67798	1.64669	2.79533	-4.30549	-2.30302	0.794101	3.48093	-0.723287
337.5	-2.0958	1.85459	-0.369265	-2.52536	1.09207	1.65049	-1.10789	1.15898	-2.71818	1.69768	2.82785	-4.34589	-2.38698	0.782594	3.4401	-0.726483
338	-2.07586	1.86234	-0.388936	-2.66372	1.01851	1.65285	-1.1899	1.14354	-2.76627	1.7416	2.84348	-4.37486	-2.46403	0.769708	3.40507	-0.718063
338.5	-2.05414	1.86898	-0.38905	-2.78159	0.948444	1.67363	-1.27784	1.11848	-2.81952	1.77273	2.83943	-4.39431	-2.53903	0.759095	3.37464	-0.697783
339	-2.03106	1.87481	-0.372725	-2.87318	0.880643	1.70834	-1.36728	1.08607	-2.87404	1.78575	2.81727	-4.40699	-2.61578	0.752789	3.34719	-0.666374
339.5	-2.00844	1.87981	-0.34409	-2.93771	0.813089	1.75188	-1.45231	1.04869	-2.92625	1.77721	2.78135	-4.41522	-2.69522	0.751006	3.32185	-0.625426
340	-1.98869	1.88392	-0.305804	-2.97881	0.744989	1.7988	-1.5262	1.00841	-2.97438	1.74649	2.73642	-4.41999	-2.77481	0.752334	3.29917	-0.57748
340.5	-1.97324	1.88747	-0.260414	-3.00268	0.67729	1.84402	-1.58278	0.967866	-3.01747	1.69578	2.68596	-4.42155	-2.84936	0.754306	3.28066	-0.526876
341	-1.96215	1.89124	-0.214052	-3.01639	0.612182	1.88442	-1.61742	0.931129	-3.05369	1.62955	2.63214	-4.42117	-2.91286	0.753841	3.26779	-0.479898
341.5	-1.95451	1.89633	-0.176074	-3.02795	0.552064	1.91978	-1.62803	0.902351	-3.08068	1.55329	2.57727	-4.42205	-2.96064	0.747893	3.26169	-0.442892
342	-1.94857	1.90379	-0.154572	-3.04594	0.49848	1.95238	-1.6158	0.883201	-3.09734	1.47166	2.5251	-4.42867	-2.99111	0.734592	3.26338	-0.420166
342.5	-1.94199	1.91334	-0.153486	-3.0771	0.452254	1.9854	-1.58462	0.871761	-3.10535	1.38768	2.48136	-4.44488	-3.00624	0.714199	3.27313	-0.413586
343	-1.93249	1.92246	-0.173101	-3.12458	0.414313	2.02097	-1.53986	0.864159	-3.10911	1.30335	2.45284	-4.47167	-3.01045	0.689245	3.28925	-0.423103
343.5	-1.9182	1.92808	-0.211398	-3.18867	0.385783	2.05956	-1.48758	0.857627	-3.1139	1.2204	2.44485	-4.5062	-3.0094	0.663942	3.30781	-0.447434
344	-1.89783	1.92872	-0.265193	-3.26701	0.367617	2.10064	-1.43374	0.852384	-3.12394	1.14062	2.45822	-4.54226	-3.00928	0.643246	3.32432	-0.484755
344.5	-1.8714	1.92479	-0.331112	-3.35374	0.360371	2.14427	-1.38263	0.851125	-3.14161	1.06613	2.48869	-4.5726	-3.01556	0.631445	3.3356	-0.532738
345	-1.84091	1.91784	-0.406032	-3.44045	0.363958	2.19166	-1.33585	0.856955	-3.1679	0.999244	2.5291	-4.5916	-3.03203	0.630576	3.34105	-0.588347
345.5	-1.8097	1.91036	-0.487135	-3.51942	0.377064	2.2438	-1.29238	0.871178	-3.20291	0.941598	2.57161	-4.5963	-3.06095	0.639959	3.3433	-0.648385
346	-1.78129	1.90548	-0.571339	-3.58589	0.396629	2.2999	-1.24908	0.892212	-3.24634	0.89304	2.60931	-4.58571	-3.10312	0.657098	3.34751	-0.710423
346.5	-1.75865	1.90598	-0.654175	-3.63772	0.418413	2.35775	-1.20201	0.915789	-3.29783	0.851183	2.63803	-4.56075	-3.15691	0.678908	3.35901	-0.773107
347	-1.74344	1.91338	-0.729894	-3.67349	0.438533	2.41468	-1.14862	0.935921	-3.35622	0.811916	2.65639	-4.52466	-3.2175	0.702486	3.38103	-0.835457
347.5	-1.73549	1.92708	-0.793138	-3.69141	0.454331	2.46784	-1.0894	0.946366	-3.41852	0.77022	2.66394	-4.48252	-3.27781	0.725367	3.41417	-0.895712
348	-1.73342	1.94441	-0.840314	-3.68932	0.464076	2.51427	-1.02739	0.942267	-3.48033	0.721385	2.65996	-4.43991	-3.33112	0.745387	3.45632	-0.950682
348.5	-1.73584	1.96226	-0.869884	-3.66441	0.466554	2.55129	-0.966828	0.921393	-3.53751	0.662878	2.64347	-4.40213	-3.37381	0.760434	3.50268	-0.995747
349	-1.74169	1.97917	-0.881651	-3.61321	0.461018	2.5768	-0.9123	0.884285	-3.58736	0.595448	2.61394	-4.37379	-3.40689	0.768919	3.54708	-1.02524
349.5	-1.7506	1.99608	-0.875773	-3.53348	0.447207	2.58973	-0.867744	0.833118	-3.62862	0.522497	2.57271	-4.35833	-3.43533	0.770921	3.58446	-1.03357
350	-1.7633	2.01552	-0.852643	-3.4261	0.425887	2.59048	-0.834901	0.770304	-3.66112	0.448803	2.52334	-4.35785	-3.46655	0.768501	3.61285	-1.01689
350.5	-1.78099	2.0401	-0.813616	-3.2943	0.39965	2.58118	-0.812636	0.698087	-3.68514	0.379276	2.47009	-4.37293	-3.50913	0.764853	3.63321	-0.974404
351	-1.80404	2.0711	-0.762133	-3.14306	0.372081	2.56563	-0.798191	0.619346	-3.70067	0.317587	2.41653	-4.40242	-3.57093	0.763464	3.64762	-0.909175
351.5	-1.83142	2.10808	-0.704629	-2.98081	0.345598	2.54868	-0.789406	0.538417	-3.70726	0.265304	2.36563	-4.44346	-3.65707	0.767487	3.65785	-0.828236
352	-1.86168	2.14941	-0.649822	-2.81896	0.320787	2.5351	-0.785444	0.460946	-3.70475	0.222312	2.32015	-4.49191	-3.76925	0.778489	3.66482	-0.74074
352.5	-1.89417	2.19268	-0.606399	-2.66753	0.297666	2.52857	-0.785602	0.392756	-3.69392	0.187933	2.28323	-4.54291	-3.90635	0.794688	3.66825	-0.654602
353	-1.92898	2.23485	-0.58101	-2.53062	0.276872	2.53067	-0.788288	0.338059	-3.67606	0.161663	2.25842	-4.59127	-4.06369	0.81035	3.66681	-0.574434
353.5	-1.96553	2.27282	-0.577521	-2.40485	0.259814	2.54021	-0.790959	0.298053	-3.65223	0.143237	2.24845	-4.63187	-4.23134	0.817545	3.65955	-0.502069
354	-2.00226	2.30408	-0.59694	-2.28089	0.248241	2.55413	-0.79041	0.270895	-3.62309	0.132259	2.25426	-4.66074	-4.39538	0.809454	3.64728	-0.437878
354.5	-2.03731	2.32648	-0.638082	-2.14723	0.243532	2.56958	-0.783266	0.253055	-3.5894	0.127893	2.27441	-4.67586	-4.54242	0.783218	3.63278	-0.381362
355	-2.06868	2.33799	-0.698948	-1.99533	0.24614	2.5859	-0.767015	0.24139	-3.55267	0.129002	2.304	-4.67671	-4.66426	0.740675	3.61963	-0.331387
355.5	-2.09379	2.33701	-0.777001	-1.82304	0.256144	2.60513	-0.742042	0.234924	-3.5148	0.134637	2.33516	-4.66386	-4.75909	0.687067	3.61023	-0.28668
356	-2.10966	2.3225	-0.868129	-1.63406	0.274308	2.63095	-0.71342	0.235048	-3.47676	0.144455	2.35978	-4.63991	-4.82862	0.629308	3.60461	-0.246327
356.5	-2.11306	2.2937	-0.966794	-1.43484	0.301771	2.6668	-0.690137	0.243775	-3.43768	0.158575	2.37236	-4.60979	-4.8745	0.574869	3.60116	-0.209169
357	-2.10112	2.25016	-1.06771	-1.23196	0.338644	2.7144	-0.681894	0.261337	-3.39539	0.176837	2.3712	-4.57858	-4.898	0.530648	3.59827	-0.172399
357.5	-2.07285	2.1925	-1.16674	-1.03168	0.38346	2.77385	-0.695862	0.284916	-3.34826	0.197978	2.35854	-4.54858	-4.9025	0.501614	3.59499	-0.131745
358	-2.03069	2.12299	-1.26043	-0.840544	0.43372	2.84503	-0.735049	0.309435	-3.29641	0.219481	2.33922	-4.51816	-4.89463	0.490508	3.59058	-0.0839054
358.5	-1.98021	2.04519	-1.34537	-0.664689	0.486834	2.92851	-0.798575	0.32992	-3.24156	0.238732	2.31829	-4.48318	-4.88196	0.498321	3.58403	-0.0285242
359	-1.92746	1.96348	-1.41746	-0.507397	0.541434	3.0249	-0.882667	0.343691	-3.18624	0.254561	2.29931	-4.43982	-4.87072	0.523994	3.5736	0.032176
359.5	-1.87679	1.88256	-1.47251	-0.367617	0.598053	3.13387	-0.981094	0.350944	-3.13301	0.267321	2.28306	-4.38657	-4.8655	0.564308	3.55665	0.0948204
360	-1.8305	1.80683	-1.50802	-0.241123	0.657813	3.25389	-1.08534	0.354104	-3.08384	0.277553	2.26666	-4.32443	-4.86919	0.615001	3.53046	0.15599
360.5	-1.78936	1.73984	-1.52311	-0.122477	0.720135	3.38294	-1.18554	0.356883	-3.04008	0.285171	2.24503	-4.25622	-4.88168	0.671558	3.49353	0.212843
361	-1.75252	1.68395	-1.51651	-0.00676974	0.781396	3.51954	-1.27233	0.362891	-3.0027	0.290147	2.21359	-4.18649	-4.89938	0.729093	3.44678	0.263183
361.5	-1.71761	1.64038	-1.48615	0.108304	0.835395	3.66282	-1.33876	0.37395	-2.97224	0.293819	2.1701	-4.12152	-4.91697	0.782621	3.39409	0.305143
362	-1.68202	1.60949	-1.43106	0.221411	0.8754	3.81146	-1.38095	0.389011	-2.94811	0.299057	2.11533	-4.06813	-4.93029	0.827925	3.34186	0.336601
362.5	-1.64453	1.59088	-1.35283	0.32877	0.896281	3.96281	-1.39799	0.404552	-2.92804	0.308851	2.05302	-4.03137	-4.93831	0.862506	3.29703	0.354741
363	-1.60531	1.58334	-1.25585	0.425961	0.895441	4.11293	-1.39207	0.416601	-2.90854	0.324952	1.98867	-4.01224	-4.94268	0.886596	3.26445	0.357151
363.5	-1.56423	1.58499	-1.14667	0.508822	0.873166	4.25684	-1.36859	0.423012	-2.88632	0.347675	1.92803	-4.00661	-4.94581	0.903268	3.24558	0.344161
364	-1.51998	1.59413	-1.033	0.573354	0.832712	4.38872	-1.33507	0.424328	-2.8589	0.376337	1.87581	-4.00613	-4.94936	0.916685	3.2392	0.319517
364.5	-1.47166	1.61047	-0.923185	0.615948	0.779487	4.50269	-1.29836	0.422908	-2.8244	0.409491	1.83488	-4.00156	-4.95424	0.930103	3.24328	0.288289
365	-1.42087	1.63486	-0.825825	0.635601	0.719464	4.59433	-1.26227	0.421278	-2.78218	0.445106	1.80611	-3.98621	-4.96156	0.945599	3.25629	0.254754
365.5	-1.37161	1.66744	-0.747818	0.636734	0.65745	4.66166	-1.22758	0.420928	-2.73399	0.48131	1.78841	-3.95673	-4.97301	0.964713	3.27682	0.222137
366	-1.32872	1.70644	-0.692108	0.628789	0.596078	4.70483	-1.19339	0.422242	-2.68401	0.516788	1.77963	-3.91254	-4.99025	0.988647	3.30248	0.192604
366.5	-1.29649	1.74886	-0.657524	0.621915	0.536399	4.72504	-1.15829	0.425096	-2.63737	0.550171	1.77837	-3.85574	-5.01362	1.01789	3.32979	0.166943
367	-1.2776	1.79169	-0.640264	0.622903	0.479278	4.72381	-1.12116	0.429296	-2.59797	0.57939	1.78504	-3.7906	-5.04129	1.05148	3.3546	0.144713
367.5	-1.27175	1.83254	-0.635326	0.634109	0.425682	4.70306	-1.08187	0.434756	-2.56646	0.601514	1.80076	-3.72218	-5.06983	1.08653	3.37253	0.12445
368	-1.27519	1.86985	-0.638062	0.65379	0.375806	4.66548	-1.04089	0.441613	-2.53977	0.613531	1.82528	-3.65466	-5.09534	1.11903	3.37964	0.103961
368.5	-1.28232	1.9031	-0.645646	0.676898	0.329019	4.61447	-0.998312	0.450547	-2.51313	0.614256	1.85594	-3.5901	-5.11429	1.14539	3.37351	0.0812366
369	-1.28825	1.93274	-0.656979	0.697317	0.28455	4.55316	-0.953061	0.462864	-2.48307	0.605053	1.88787	-3.5278	-5.12388	1.16414	3.35356	0.0554425
369.5	-1.29047	1.96032	-0.671381	0.711066	0.240801	4.48413	-0.902817	0.479424	-2.44899	0.587905	1.91562	-3.46511	-5.12208	1.17698	3.32044	0.0272672
370	-1.28886	1.98815	-0.687793	0.718186	0.194088	4.41021	-0.845039	0.499221	-2.41245	0.563688	1.9351	-3.39951	-5.10781	1.18882	3.27546	-0.00138892
370.5	-1.28458	2.01811	-0.704633	0.721456	0.139864	4.33569	-0.778989	0.519444	-2.37504	0.532983	1.94435	-3.32918	-5.08182	1.20631	3.22108	-0.0285155
371	-1.27911	2.05082	-0.720339	0.722791	0.0758418	4.26639	-0.706425	0.536977	-2.33729	0.497591	1.94276	-3.25188	-5.04631	1.2347	3.1616	-0.0535717
371.5	-1.27375	2.08586	-0.73484	0.721024	0.00336904	4.20835	-0.630094	0.549644	-2.29937	0.460417	1.92969	-3.16481	-5.0024	1.27493	3.1025	-0.077825
372	-1.26938	2.12225	-0.750065	0.713823	-0.0740916	4.16566	-0.552534	0.556251	-2.26169	0.424594	1.90367	-3.06634	-4.94869	1.32365	3.04912	-0.102978
372.5	-1.26636	2.15854	-0.768079	0.70174	-0.153059	4.13941	-0.476084	0.555961	-2.22435	0.393568	1.86365	-2.95661	-4.88236	1.37542	3.00611	-0.129958
373	-1.26489	2.19333	-0.789108	0.69025	-0.230839	4.12828	-0.402866	0.547721	-2.18603	0.371246	1.81079	-2.83631	-4.80086	1.42426	2.97727	-0.158542
373.5	-1.26519	2.22586	-0.811502	0.688627	-0.305519	4.12977	-0.334631	0.530348	-2.14413	0.360939	1.74886	-2.70623	-4.70327	1.46427	2.96429	-0.187187
374	-1.26702	2.25585	-0.832212	0.706829	-0.376116	4.14065	-0.272718	0.50326	-2.09607	0.364225	1.68441	-2.56861	-4.59147	1.49117	2.96593	-0.213767
374.5	-1.26942	2.28301	-0.846542	0.752148	-0.44272	4.15671	-0.217813	0.467278	-2.04004	0.380928	1.62632	-2.4278	-4.47079	1.50387	2.9788	-0.237005
375	-1.27096	2.3069	-0.848671	0.827225	-0.506119	4.17262	-0.169327	0.425342	-1.97517	0.409666	1.58263	-2.28844	-4.3494	1.50432	2.99874	-0.257002
375.5	-1.26991	2.32736	-0.834274	0.929391	-0.567008	4.18196	-0.124841	0.382584	-1.90224	0.448297	1.55718	-2.15347	-4.23597	1.49628	3.02134	-0.274635
376	-1.26428	2.34464	-0.803341	1.05075	-0.625429	4.17811	-0.0805442	0.344941	-1.82439	0.49413	1.5484	-2.02369	-4.13761	1.48473	3.0416	-0.290604
376.5	-1.25196	2.35898	-0.759902	1.17987	-0.680878	4.15634	-0.0326369	0.317297	-1.74582	0.544029	1.5501	-1.89811	-4.05962	1.47543	3.05424	-0.305063
377	-1.23151	2.37064	-0.708478	1.30586	-0.733312	4.11483	0.0213614	0.302723	-1.6696	0.594967	1.55376	-1.77432	-4.00546	1.47399	3.05471	-0.318279
377.5	-1.20293	2.37993	-0.650951	1.42264	-0.784389	4.05381	0.0817484	0.302133	-1.59684	0.644985	1.55179	-1.64974	-3.97576	1.48536	3.03954	-0.331299
378	-1.16772	2.38662	-0.58666	1.52974	-0.837386	3.97498	0.146062	0.313258	-1.52723	0.693373	1.5403	-1.5227	-3.96714	1.51352	3.00626	-0.345746
378.5	-1.12814	2.38985	-0.514166	1.62926	-0.895582	3.88217	0.209539	0.330125	-1.45984	0.73987	1.52054	-1.39255	-3.97281	1.56088	2.95359	-0.363338
379	-1.08607	2.38884	-0.432488	1.72288	-0.960691	3.78172	0.267077	0.344447	-1.39337	0.78404	1.49826	-1.25974	-3.98438	1.62695	2.88123	-0.385716
379.5	-1.04243	2.38338	-0.342428	1.81118	-1.03222	3.68131	0.315431	0.34818	-1.32627	0.825334	1.48013	-1.1256	-3.99292	1.7073	2.78972	-0.414283
380	-0.997688	2.37339	-0.248026	1.89402	-1.10759	3.58832	0.353946	0.335441	-1.25686	0.863426	1.46988	-0.991411	-3.98922	1.79423	2.68108	-0.449986
380.5	-0.952582	2.35871	-0.156037	1.97052	-1.18297	3.50868	0.383892	0.302994	-1.1842	0.898377	1.46736	-0.858538	-3.96358	1.87852	2.55902	-0.493207
381	-0.908529	2.33912	-0.0736444	2.03952	-1.25432	3.44637	0.407762	0.249927	-1.10883	0.930134	1.46992	-0.730142	-3.90667	1.95111	2.42804	-0.543209
381.5	-0.867249	2.31415	-0.00668854	2.10024	-1.31789	3.40291	0.428814	0.177134	-1.03215	0.957371	1.47501	-0.612041	-3.81239	2.00458	2.29274	-0.597794
382	-0.830196	2.28309	0.0415278	2.15287	-1.37044	3.37697	0.450136	0.0868895	-0.954957	0.976535	1.4824	-0.510867	-3.68097	2.03434	2.15849	-0.654631
382.5	-0.798505	2.24509	0.070636	2.19847	-1.40962	3.36453	0.473409	-0.0170537	-0.876741	0.982578	1.49407	-0.431141	-3.51985	2.03933	2.03197	-0.712925
383	-0.772777	2.19954	0.0817733	2.23913	-1.43411	3.35969	0.498255	-0.12896	-0.796234	0.97133	1.51186	-0.373291	-3.34182	2.02154	1.91995	-0.772916
383.5	-0.752053	2.14667	0.0758835	2.27729	-1.44357	3.356	0.522478	-0.241311	-0.712276	0.941153	1.53518	-0.333052	-3.16164	1.98512	1.82688	-0.833857
384	-0.733284	2.08839	0.0534774	2.31421	-1.43869	3.34739	0.54308	-0.346316	-0.62436	0.89287	1.56023	-0.302015	-2.99262	1.93599	1.75347	-0.893158
384.5	-0.71228	2.0282	0.0152691	2.34987	-1.42113	3.32869	0.557786	-0.437847	-0.532433	0.829525	1.58093	-0.269071	-2.84443	1.88097	1.69723	-0.947606
385	-0.685456	1.96976	-0.037313	2.38521	-1.39297	3.2965	0.56639	-0.512574	-0.436281	0.756213	1.59089	-0.222363	-2.72263	1.82642	1.65375	-0.994984
385.5	-0.651016	1.91577	-0.102279	2.42385	-1.35652	3.24984	0.571073	-0.569943	-0.335499	0.678819	1.58488	-0.15111	-2.62966	1.77719	1.6179	-1.03412
386	-0.609171	1.86798	-0.177701	2.47109	-1.31433	3.18934	0.575526	-0.611223	-0.230405	0.602234	1.55963	-0.0472419	-2.56578	1.7367	1.58494	-1.06382
386.5	-0.562091	1.82761	-0.261434	2.53235	-1.26817	3.1161	0.583609	-0.638022	-0.122758	0.529793	1.51501	0.0928914	-2.52911	1.70707	1.55132	-1.08246
387	-0.513434	1.7954	-0.349762	2.61253	-1.21796	3.03225	0.59764	-0.651233	-0.015179	0.463937	1.45456	0.267515	-2.51512	1.68862	1.51446	-1.08836
387.5	-0.467006	1.77182	-0.437566	2.71536	-1.16233	2.94215	0.616518	-0.651245	0.0901213	0.406531	1.38483	0.470218	-2.51677	1.67907	1.47196	-1.08029
388	-0.425599	1.75782	-0.521068	2.84233	-1.10062	2.85159	0.635382	-0.639072	0.191945	0.358381	1.31377	0.692026	-2.52611	1.67426	1.42174	-1.0581
388.5	-0.391059	1.75533	-0.600084	2.99296	-1.03396	2.7652	0.647654	-0.617445	0.289698	0.318763	1.24868	0.92347	-2.53651	1.66998	1.36306	-1.02333
389	-0.364855	1.76661	-0.677336	3.16588	-0.96476	2.68518	0.647824	-0.591474	0.383108	0.285046	1.19488	1.15588	-2.54395	1.66334	1.29767	-0.978745
389.5	-0.348219	1.79313	-0.755971	3.35931	-0.895818	2.61241	0.633043	-0.568347	0.472621	0.25256	1.15567	1.38148	-2.54731	1.6532	1.2301	-0.926729
390	-0.342049	1.83519	-0.837569	3.57013	-0.829418	2.54822	0.6033	-0.555335	0.559671	0.215708	1.13314	1.59319	-2.54752	1.64053	1.16611	-0.868798
390.5	-0.346697	1.89181	-0.921747	3.79229	-0.76648	2.4945	0.560908	-0.557079	0.646616	0.169699	1.12874	1.78602	-2.54581	1.62889	1.10991	-0.806558
391	-0.36121	1.96032	-1.00728	4.01722	-0.70672	2.45181	0.509914	-0.574334	0.736425	0.111387	1.1427	1.95904	-2.54186	1.62373	1.06211	-0.742162
391.5	-0.382689	2.03573	-1.09291	4.23543	-0.649647	2.41757	0.455988	-0.604924	0.831776	0.0400335	1.17258	2.11506	-2.53321	1.63025	1.01997	-0.677334
392	-0.406784	2.11118	-1.17645	4.43726	-0.594566	2.38709	0.405944	-0.64552	0.934344	-0.0416917	1.21232	2.25802	-2.5159	1.65115	0.979343	-0.611829
392.5	-0.42898	2.17968	-1.25424	4.61327	-0.539854	2.35674	0.36571	-0.69294	1.04496	-0.128406	1.25362	2.39106	-2.4858	1.68573	0.937106	-0.542681
393	-0.445929	2.23596	-1.32252	4.75563	-0.483358	2.32551	0.337981	-0.74493	1.16381	-0.214067	1.28871	2.51729	-2.43959	1.7306	0.893186	-0.465152
393.5	-0.456121	2.27715	-1.37887	4.85943	-0.423494	2.2941	0.321494	-0.800515	1.28993	-0.292923	1.3126	2.64142	-2.37476	1.7812	0.8511	-0.374964
394	-0.459138	2.30261	-1.42226	4.92354	-0.359456	2.26345	0.312074	-0.859644	1.4212	-0.359707	1.32375	2.76971	-2.28998	1.8329	0.816392	-0.27042
394.5	-0.454781	2.3135	-1.45252	4.95061	-0.290867	2.23444	0.304225	-0.922409	1.55521	-0.410811	1.32311	2.90805	-2.1871	1.88137	0.793786	-0.153453
395	-0.443406	2.31216	-1.46983	4.94648	-0.217498	2.20794	0.292159	-0.988535	1.68975	-0.445421	1.31233	3.05996	-2.07276	1.9223	0.784804	-0.0293437
395.5	-0.425964	2.30151	-1.4738	4.91978	-0.138793	2.18431	0.270905	-1.05711	1.82192	-0.464787	1.29226	3.22563	-1.9572	1.95201	0.787428	0.094745
396	-0.40292	2.28513	-1.46353	4.88079	-0.0539423	2.16313	0.237748	-1.12601	1.9477	-0.470731	1.26229	3.40206	-1.85025	1.96859	0.797707	0.211874
396.5	-0.374322	2.26693	-1.43952	4.83847	0.0369129	2.14389	0.192204	-1.19172	2.06319	-0.465546	1.22002	3.58437	-1.75725	1.97296	0.81133	0.317307
397	-0.341524	2.25032	-1.4052	4.79742	0.13162	2.12686	0.134802	-1.25046	2.16594	-0.452817	1.16279	3.76766	-1.6788	1.96866	0.824403	0.409406
397.5	-0.30807	2.23738	-1.36562	4.75785	0.226394	2.11277	0.0674279	-1.29987	2.25456	-0.437237	1.09071	3.9475	-1.61348	1.96031	0.834147	0.489018
398	-0.278588	2.22837	-1.3249	4.71926	0.317224	2.10125	-0.00510567	-1.33989	2.3276	-0.423838	1.00865	4.11914	-1.5596	1.95134	0.839538	0.558471
398.5	-0.257572	2.22168	-1.28532	4.68329	0.401005	2.09038	-0.0751898	-1.37221	2.38399	-0.417713	0.924729	4.27725	-1.51501	1.9431	0.841258	0.621813
399	-0.249177	2.21474	-1.24786	4.65202	0.476189	2.0777	-0.134797	-1.39895	2.42387	-0.423186	0.847343	4.4163	-1.4771	1.9352	0.840907	0.685536
399.5	-0.256526	2.20519	-1.21355	4.62442	0.543623	2.06127	-0.178056	-1.42088	2.44834	-0.442054	0.78292	4.53116	-1.44388	1.9258	0.84079	0.757503
400	-0.280297	2.19194	-1.18443	4.59524	0.606616	2.03942	-0.201913	-1.4365	2.45927	-0.472639	0.734257	4.61816	-1.41452	1.91147	0.844719	0.844248
400.5	-0.318869	2.17616	-1.16319	4.55746	0.669366	2.0104	-0.204637	-1.44311	2.45945	-0.510642	0.699809	4.67588	-1.38864	1.88774	0.857801	0.948457
401	-0.37053	2.16142	-1.15185	4.50581	0.734912	1.97282	-0.184357	-1.43927	2.45197	-0.551264	0.674643	4.7051	-1.36527	1.85047	0.884887	1.0677
401.5	-0.435117	2.15242	-1.15079	4.43838	0.803632	1.92616	-0.139361	-1.42658	2.43909	-0.591305	0.652807	4.70822	-1.3431	1.7969	0.929593	1.19516
402	-0.512928	2.15295	-1.15825	4.35622	0.87296	1.87123	-0.069312	-1.40964	2.42217	-0.629726	0.629895	4.68838	-1.32128	1.72644	0.993925	1.32202
402.5	-0.602005	2.16454	-1.17129	4.26309	0.938888	1.81065	0.0235612	-1.3942	2.40261	-0.666572	0.604007	4.64872	-1.29923	1.64154	1.07758	1.43995
403	-0.697007	2.18613	-1.18795	4.165	0.997916	1.74865	0.133622	-1.38442	2.38237	-0.701976	0.574919	4.59291	-1.27584	1.54745	1.1778	1.54291
403.5	-0.790638	2.21495	-1.20871	4.06891	1.04748	1.68976	0.252384	-1.38109	2.36355	-0.736444	0.543066	4.52684	-1.24958	1.45117	1.29017	1.62813
404	-0.875805	2.24804	-1.23575	3.98133	1.08514	1.63774	0.370211	-1.38124	2.34768	-0.771339	0.509233	4.45872	-1.21904	1.36019	1.40912	1.6958
404.5	-0.947515	2.28349	-1.27145	3.90729	1.10816	1.59519	0.477653	-1.37888	2.33575	-0.808143	0.474829	4.39638	-1.1834	1.28144	1.52794	1.74712
405	-1.00394	2.32051	-1.31723	3.84949	1.11407	1.56331	0.566488	-1.36718	2.3284	-0.847341	0.442783	4.34463	-1.14302	1.22035	1.63941	1.78178
405.5	-1.04574	2.35865	-1.37243	3.80815	1.10113	1.54188	0.630569	-1.34196	2.3254	-0.888667	0.418353	4.30533	-1.09963	1.17971	1.73738	1.79702
406	-1.07462	2.39744	-1.43374	3.7817	1.06865	1.53001	0.665823	-1.30378	2.32518	-0.931887	0.407751	4.27848	-1.05477	1.1588	1.81771	1.78945
406.5	-1.09248	2.43651	-1.49621	3.76733	1.01748	1.52608	0.670284	-1.25714	2.3255	-0.976329	0.414837	4.26245	-1.00791	1.15391	1.87789	1.75789
407	-1.10083	2.47527	-1.55545	3.76178	0.950759	1.52656	0.644799	-1.20791	2.32478	-1.0198	0.438924	4.25404	-0.956141	1.15969	1.91641	1.70547
407.5	-1.10066	2.51214	-1.60958	3.76234	0.873597	1.5255	0.593509	-1.16087	2.32352	-1.05848	0.475328	4.24825	-0.895945	1.17013	1.93301	1.63976
408	-1.09298	2.5443	-1.66038	3.76679	0.791853	1.51609	0.523343	-1.11866	2.32416	-1.08796	0.517458	4.23876	-0.826073	1.17925	1.92928	1.57074
408.5	-1.07945	2.56854	-1.71232	3.77237	0.710993	1.49311	0.442215	-1.08212	2.32936	-1.10462	0.558383	4.21984	-0.749128	1.18176	1.90867	1.50765
409	-1.06178	2.58339	-1.76921	3.7756	0.635233	1.45436	0.356769	-1.05138	2.34078	-1.10624	0.591922	4.18792	-0.670579	1.17382	1.87585	1.45652
409.5	-1.04058	2.59124	-1.83117	3.77335	0.566327	1.40105	0.271	-1.02654	2.35929	-1.09212	0.614403	4.14125	-0.596818	1.1538	1.83534	1.41971
410	-1.01559	2.59732	-1.89405	3.76453	0.502648	1.3378	0.186261	-1.00755	2.38523	-1.06322	0.625866	4.07948	-0.533867	1.12267	1.78993	1.39744
410.5	-0.987054	2.60644	-1.95213	3.75096	0.439681	1.27186	0.102294	-0.993792	2.41815	-1.02231	0.62947	4.00461	-0.486073	1.08363	1.7407	1.38964
411	-0.956173	2.6205	-2.00249	3.7359	0.371913	1.21123	0.0182371	-0.983988	2.45686	-0.97388	0.629896	3.92227	-0.455266	1.04134	1.68779	1.39694
411.5	-0.924203	2.63858	-2.04709	3.72155	0.295117	1.16259	-0.0666354	-0.97668	2.49969	-0.923664	0.631879	3.84099	-0.441167	1.00089	1.63042	1.42087
412	-0.892064	2.65839	-2.09014	3.70749	0.207762	1.12984	-0.151414	-0.970746	2.54488	-0.877324	0.639387	3.76879	-0.441374	0.966791	1.56611	1.46326
412.5	-0.860945	2.6779	-2.13437	3.69061	0.111038	1.11433	-0.231873	-0.964911	2.59136	-0.838668	0.654648	3.70992	-0.450543	0.94228	1.49102	1.52453
413	-0.83237	2.69629	-2.18014	3.66639	0.00838678	1.11606	-0.301106	-0.957518	2.63915	-0.808622	0.676938	3.66393	-0.460914	0.928374	1.40235	1.60222
413.5	-0.807509	2.71361	-2.22674	3.6312	-0.0946439	1.13446	-0.352843	-0.947812	2.68875	-0.785589	0.702868	3.62686	-0.464804	0.922739	1.30086	1.69109
414	-0.786693	2.72967	-2.27266	3.58413	-0.190892	1.16877	-0.384001	-0.93689	2.73933	-0.766805	0.72877	3.59358	-0.456755	0.920198	1.19142	1.78458
414.5	-0.769642	2.74364	-2.31512	3.52856	-0.272924	1.21818	-0.394323	-0.926855	2.78805	-0.749783	0.752837	3.55959	-0.433767	0.915122	1.08142	1.87632
415	-0.756084	2.75445	-2.35085	3.47216	-0.334786	1.28074	-0.384615	-0.91934	2.83149	-0.732888	0.774796	3.52175	-0.394738	0.903986	0.978122	1.96084
415.5	-0.746251	2.76135	-2.3786	3.42408	-0.373502	1.35274	-0.35521	-0.914639	2.86783	-0.714949	0.794743	3.47824	-0.340357	0.886589	0.886454	2.03378
416	-0.741068	2.76398	-2.40078	3.39229	-0.389474	1.42974	-0.305576	-0.91182	2.898	-0.695039	0.813012	3.42877	-0.27375	0.865571	0.808693	2.09269
416.5	-0.74189	2.76267	-2.4221	3.38287	-0.385643	1.50765	-0.235896	-0.909667	2.92501	-0.672907	0.82955	3.37448	-0.201254	0.844752	0.745711	2.13804
417	-0.750114	2.75883	-2.44585	3.39939	-0.366471	1.58255	-0.149402	-0.90761	2.95153	-0.649095	0.842972	3.31693	-0.131537	0.827479	0.697836	2.17244
417.5	-0.767424	2.75487	-2.47113	3.44236	-0.337309	1.65035	-0.0527849	-0.90611	2.97844	-0.624433	0.851596	3.25764	-0.0727811	0.815895	0.664857	2.19871
418	-0.796042	2.75297	-2.49348	3.50958	-0.303782	1.70713	0.0459204	-0.906371	3.00536	-0.599757	0.855171	3.19859	-0.0300991	0.811038	0.645657	2.2189
418.5	-0.838205	2.75381	-2.50707	3.59708	-0.271264	1.74933	0.13938	-0.909306	3.03179	-0.575954	0.854796	3.14239	-0.0048007	0.813242	0.63754	2.23463
419	-0.895723	2.75636	-2.50605	3.70006	-0.244732	1.77428	0.221418	-0.914511	3.05752	-0.554015	0.851951	3.09162	0.00452317	0.822329	0.635587	2.24722
419.5	-0.969591	2.75897	-2.48477	3.81382	-0.228397	1.78102	0.287226	-0.919876	3.08288	-0.535418	0.847556	3.04802	0.000181166	0.837154	0.632818	2.25683
420	-1.05878	2.76076	-2.4387	3.93373	-0.225079	1.77076	0.333602	-0.922024	3.10841	-0.522317	0.840334	3.01203	-0.015305	0.854918	0.621628	2.26215
420.5	-1.15926	2.76241	-2.36588	4.05506	-0.236442	1.74634	0.358671	-0.917796	3.13455	-0.516641	0.825639	2.98248	-0.038449	0.871362	0.595654	2.26107
421	-1.26501	2.76552	-2.26741	4.17342	-0.263739	1.7115	0.361742	-0.905493	3.16171	-0.518926	0.79695	2.95622	-0.0646101	0.882321	0.551137	2.25177
421.5	-1.37057	2.7717	-2.14691	4.28502	-0.307453	1.67047	0.343012	-0.884788	3.19039	-0.528115	0.749011	2.92841	-0.0892445	0.885425	0.488189	2.23371
422	-1.47245	2.7822	-2.01016	4.38642	-0.366223	1.62773	0.302833	-0.856745	3.22049	-0.54222	0.679876	2.89356	-0.109369	0.880155	0.411335	2.20804
422.5	-1.56861	2.79813	-1.86466	4.47427	-0.436755	1.58784	0.241852	-0.824136	3.25144	-0.559073	0.591984	2.84689	-0.124012	0.866491	0.32756	2.17738
423	-1.65732	2.82013	-1.71802	4.54508	-0.514788	1.55491	0.162175	-0.790545	3.28333	-0.576976	0.492515	2.78564	-0.133497	0.844461	0.242499	2.14544
423.5	-1.73679	2.84773	-1.57647	4.5954	-0.596168	1.53183	0.0681113	-0.758436	3.31722	-0.595453	0.391307	2.71018	-0.138624	0.815437	0.157935	2.11604
424	-1.8047	2.87928	-1.44444	4.62271	-0.677614	1.51942	-0.0344406	-0.727465	3.35385	-0.615677	0.296992	2.62405	-0.140959	0.782835	0.0722558	2.09168
424.5	-1.85787	2.91256	-1.32457	4.62713	-0.75726	1.51631	-0.139398	-0.694556	3.39219	-0.640336	0.214776	2.53258	-0.143951	0.750587	-0.0174031	2.07272
425	-1.89297	2.94505	-1.21776	4.61389	-0.834723	1.51972	-0.241262	-0.656772	3.42918	-0.672804	0.146783	2.44103	-0.153134	0.721195	-0.112978	2.05774
425.5	-1.90781	2.97409	-1.12319	4.59378	-0.910401	1.52636	-0.334941	-0.614867	3.46094	-0.715305	0.0929517	2.35382	-0.175093	0.695494	-0.214199	2.0445
426	-1.90225	2.99704	-1.03894	4.58018	-0.984519	1.53247	-0.415115	-0.573948	3.48504	-0.767338	0.0517704	2.27488	-0.216195	0.67312	-0.319092	2.0306
426.5	-1.87844	3.01115	-0.963149	4.58542	-1.05637	1.53378	-0.475554	-0.540902	3.50129	-0.826192	0.0216366	2.20807	-0.280928	0.65209	-0.425626	2.01333
427	-1.83963	3.0141	-0.893991	4.61764	-1.1237	1.5259	-0.509088	-0.521177	3.51029	-0.888501	0.00194786	2.15626	-0.370266	0.628639	-0.532849	1.9895
427.5	-1.78855	3.00486	-0.828824	4.67837	-1.18268	1.50532	-0.508915	-0.516769	3.51241	-0.950656	-0.00734884	2.11977	-0.481822	0.598642	-0.641227	1.95607
428	-1.72728	2.98379	-0.764968	4.76265	-1.22887	1.47086	-0.471279	-0.525722	3.50795	-1.00868	-0.00706819	2.09576	-0.610806	0.559446	-0.752718	1.91086
428.5	-1.65814	2.95206	-0.701773	4.86135	-1.2582	1.42485	-0.398199	-0.543064	3.49626	-1.05865	0.000298227	2.07959	-0.750286	0.510705	-0.870016	1.85286
429	-1.58393	2.91164	-0.641117	4.96316	-1.26839	1.37234	-0.29827	-0.562955	3.47483	-1.09725	0.0110435	2.06672	-0.891865	0.454316	-0.994708	1.78273
429.5	-1.5078	2.86593	-0.585791	5.05648	-1.2608	1.31892	-0.184835	-0.580777	3.44052	-1.12242	0.0219779	2.0529	-1.02739	0.394025	-1.12548	1.70348
430	-1.43338	2.81899	-0.53795	5.1311	-1.24064	1.26874	-0.0722344	-0.593184	3.39184	-1.13368	0.0316854	2.03378	-1.15072	0.334852	-1.25771	1.62021
430.5	-1.36474	2.77399	-0.498774	5.17862	-1.21462	1.22375	0.0283109	-0.596659	3.33002	-1.13122	0.040377	2.00602	-1.259	0.282626	-1.3848	1.53806
431	-1.30592	2.7327	-0.468437	5.19252	-1.18869	1.18436	0.111236	-0.587265	3.25887	-1.11445	0.0488907	1.96906	-1.35358	0.243264	-1.50047	1.46095
431.5	-1.26037	2.69657	-0.445977	5.16974	-1.16771	1.15019	0.176549	-0.561637	3.18399	-1.0816	0.0574156	1.92514	-1.43921	0.221127	-1.60082	1.39204
432	-1.22952	2.66726	-0.429702	5.11175	-1.15514	1.12027	0.22805	-0.517588	3.11145	-1.03062	0.0647395	1.87729	-1.52088	0.217529	-1.68478	1.33402
432.5	-1.2121	2.64577	-0.417975	5.02351	-1.15232	1.09344	0.271453	-0.454701	3.04644	-0.960769	0.0692114	1.82755	-1.60048	0.230428	-1.75331	1.28883
433	-1.20539	2.63129	-0.409459	4.91128	-1.15836	1.06904	0.312909	-0.375268	2.99269	-0.874098	0.0709836	1.77665	-1.67654	0.254871	-1.80787	1.25796
433.5	-1.20674	2.62137	-0.402496	4.78175	-1.17046	1.04716	0.357419	-0.284387	2.95283	-0.775722	0.0729556	1.72409	-1.74629	0.284008	-1.8493	1.24312
434	-1.21361	2.61334	-0.394454	4.64252	-1.18456	1.02837	0.407319	-0.189223	2.92865	-0.672461	0.0792954	1.66838	-1.8081	0.310763	-1.87775	1.24615
434.5	-1.22309	2.60505	-0.381561	4.50279	-1.19664	1.01317	0.462068	-0.0984579	2.92045	-0.570713	0.0932442	1.60842	-1.86315	0.329893	-1.8936	1.26796
435	-1.23181	2.59462	-0.359123	4.37337	-1.20394	1.00137	0.519414	-0.0214064	2.92621	-0.474708	0.116342	1.54528	-1.9156	0.339494	-1.89855	1.3074
435.5	-1.2359	2.58063	-0.322807	4.26454	-1.20466	0.992132	0.57656	0.0338828	2.94163	-0.385907	0.149121	1.48248	-1.97032	0.340726	-1.8958	1.36068
436	-1.23119	2.5626	-0.271106	4.18265	-1.19724	0.98455	0.63091	0.0624423	2.96107	-0.303374	0.190974	1.42493	-2.03095	0.336371	-1.88923	1.42191
436.5	-1.21415	2.54082	-0.207217	4.12846	-1.18058	0.978258	0.680703	0.0629943	2.97948	-0.224671	0.238554	1.37727	-2.10041	0.330104	-1.88224	1.48497
437	-1.18307	2.5155	-0.138325	4.09744	-1.15466	0.973955	0.72517	0.037765	2.99417	-0.147618	0.285683	1.34205	-2.18141	0.326491	-1.87593	1.5451
437.5	-1.13835	2.48618	-0.0723897	4.08137	-1.12021	0.973392	0.76434	-0.00830002	3.0051	-0.0724842	0.326041	1.31869	-2.2753	0.330324	-1.86812	1.59889
438	-1.08209	2.45198	-0.0147075	4.07122	-1.0776	0.978178	0.799081	-0.0691357	3.01345	-0.00280595	0.355281	1.30384	-2.38078	0.345387	-1.85489	1.6432
438.5	-1.0178	2.41245	0.0336494	4.05983	-1.02653	0.987977	0.831391	-0.138859	3.02017	0.0561345	0.370674	1.29277	-2.49471	0.37339	-1.83361	1.67445
439	-0.949887	2.3678	0.0753478	4.04247	-0.967101	0.999779	0.864254	-0.211644	3.02596	0.100182	0.37042	1.28065	-2.61417	0.413099	-1.80458	1.68902
439.5	-0.88239	2.3178	0.114913	4.01598	-0.899719	1.00899	0.900772	-0.280984	3.03222	0.128484	0.353613	1.2638	-2.73703	0.460273	-1.77003	1.6845
440	-0.818233	2.26094	0.156056	3.97782	-0.824029	1.01128	0.943629	-0.339805	3.04161	0.143447	0.319965	1.24074	-2.86123	0.508544	-1.73158	1.66039
440.5	-0.75993	2.19535	0.199376	3.92582	-0.739009	1.00363	0.994978	-0.381658	3.05757	0.149079	0.269686	1.21204	-2.98461	0.550457	-1.68889	1.61721
441	-0.710359	2.12079	0.241631	3.8587	-0.644224	0.984553	1.05565	-0.402009	3.08296	0.14951	0.20419	1.17927	-3.10523	0.578775	-1.64037	1.55555
441.5	-0.672413	2.04004	0.276346	3.77646	-0.540549	0.954966	1.12406	-0.399038	3.11902	0.148366	0.12715	1.14471	-3.22112	0.587922	-1.58426	1.47647
442	-0.647709	1.95818	0.295127	3.68014	-0.430103	0.918781	1.19597	-0.374005	3.1648	0.148308	0.0452678	1.1117	-3.32989	0.574873	-1.51917	1.38213
442.5	-0.635384	1.88074	0.290043	3.57151	-0.315816	0.881529	1.265	-0.330642	3.21714	0.150441	-0.0323162	1.08424	-3.42792	0.539793	-1.44531	1.27562
443	-0.632343	1.81235	0.256551	3.45274	-0.201076	0.847897	1.32385	-0.27327	3.27173	0.15424	-0.096786	1.06579	-3.50985	0.486489	-1.36625	1.16044
443.5	-0.634924	1.75641	0.194807	3.32582	-0.0895468	0.820426	1.36576	-0.205252	3.32537	0.157967	-0.143191	1.05863	-3.5695	0.42223	-1.28931	1.04001
444	-0.640055	1.71488	0.108468	3.19256	0.0154303	0.799662	1.38507	-0.12914	3.37737	0.159162	-0.171925	1.06388	-3.60199	0.356653	-1.22396	0.917298
444.5	-0.644675	1.6881	0.0025303	3.05494	0.111675	0.784787	1.37793	-0.0473271	3.42887	0.155979	-0.1866	1.08117	-3.60545	0.29948	-1.17963	0.794927
445	-0.644982	1.67507	-0.118383	2.91574	0.197801	0.774251	1.34397	0.0378577	3.48088	0.149252	-0.18996	1.10783	-3.58118	0.25852	-1.16372	0.675243
445.5	-0.637214	1.67405	-0.250597	2.7792	0.271798	0.766534	1.28748	0.12375	3.53237	0.143058	-0.181495	1.13886	-3.53358	0.239325	-1.17934	0.560471
446	-0.619303	1.68258	-0.39036	2.65102	0.330926	0.761139	1.21652	0.206561	3.58018	0.142456	-0.158089	1.16855	-3.4708	0.245048	-1.22418	0.45305
446.5	-0.592209	1.69724	-0.532672	2.53761	0.373585	0.758757	1.14095	0.281633	3.62051	0.150529	-0.116129	1.19294	-3.40417	0.27543	-1.29182	0.35524
447	-0.559474	1.71406	-0.671809	2.44457	0.400417	0.75984	1.07017	0.344832	3.65069	0.167645	-0.0540476	1.21129	-3.34573	0.326176	-1.37497	0.268619
447.5	-0.524489	1.72973	-0.80239	2.37478	0.412932	0.763167	1.01084	0.393316	3.67058	0.19261	0.0251057	1.22604	-3.30629	0.389821	-1.46797	0.194948
448	-0.488142	1.74315	-0.919876	2.32785	0.411765	0.76617	0.965781	0.42511	3.68271	0.223511	0.113088	1.24146	-3.29417	0.457668	-1.56723	0.136523
448.5	-0.449205	1.75624	-1.02104	2.30104	0.396935	0.766555	0.934683	0.438865	3.69087	0.257995	0.198844	1.26151	-3.31399	0.521965	-1.6703	0.0946304
449	-0.406074	1.77313	-1.10398	2.2906	0.369122	0.763736	0.915314	0.434331	3.69842	0.293533	0.271537	1.28851	-3.36611	0.577058	-1.77457	0.06849
449.5	-0.358338	1.79824	-1.16711	2.29245	0.329946	0.758928	0.904022	0.412361	3.7076	0.327491	0.322692	1.323	-3.44679	0.619072	-1.87626	0.0558806
450	-0.308231	1.83459	-1.20791	2.3023	0.281552	0.753733	0.895886	0.374335	3.71963	0.357417	0.347938	1.36365	-3.54822	0.645745	-1.97076	0.054493
450.5	-0.26104	1.88303	-1.22283	2.3157	0.226962	0.748334	0.885862	0.322387	3.73492	0.381641	0.347825	1.40763	-3.65892	0.657378	-2.05408	0.0631125
451	-0.22337	1.94221	-1.20817	2.32853	0.170607	0.741105	0.870253	0.260138	3.75352	0.39956	0.326634	1.45211	-3.76536	0.65727	-2.12376	0.0815608
451.5	-0.200069	2.00935	-1.16162	2.33773	0.11747	0.729868	0.846822	0.192553	3.77495	0.411917	0.289895	1.49556	-3.8546	0.650522	-2.17889	0.109759
452	-0.191747	2.08111	-1.08353	2.34119	0.0713636	0.713287	0.814339	0.125269	3.79761	0.420837	0.242866	1.53735	-3.91754	0.642844	-2.21951	0.147736
452.5	-0.194841	2.15417	-0.976848	2.33649	0.0340343	0.691372	0.773161	0.0640759	3.81923	0.428991	0.191002	1.57698	-3.95169	0.640175	-2.24562	0.196156
453	-0.203863	2.22607	-0.846349	2.32013	0.00567216	0.665024	0.726014	0.0138089	3.83829	0.438798	0.1406	1.61405	-3.96055	0.647471	-2.25676	0.255455
453.5	-0.21366	2.29531	-0.698349	2.28925	-0.0136489	0.635293	0.677507	-0.0232679	3.85481	0.452018	0.0981386	1.64751	-3.95032	0.666964	-2.25197	0.324163
454	-0.220732	2.35996	-0.540376	2.24346	-0.0231234	0.602963	0.632582	-0.0479843	3.86961	0.469225	0.0693213	1.67495	-3.9272	0.698313	-2.23006	0.398674
454.5	-0.223684	2.41652	-0.379781	2.18545	-0.0223287	0.568258	0.59451	-0.0633181	3.88329	0.490138	0.0580998	1.69355	-3.89652	0.73999	-2.19018	0.474317
455	-0.22291	2.46062	-0.222033	2.12066	-0.0129121	0.531002	0.563938	-0.0732312	3.89616	0.514747	0.0651334	1.70188	-3.8624	0.789825	-2.13272	0.545809
455.5	-0.219928	2.48868	-0.0703193	2.05498	0.00198158	0.491616	0.539961	-0.0817381	3.90833	0.543722	0.0874056	1.69951	-3.82755	0.845262	-2.06013	0.607392
456	-0.216575	2.49916	0.0736682	1.99079	0.0199207	0.451907	0.521136	-0.0919849	3.9197	0.577664	0.119465	1.68503	-3.79322	0.90419	-1.97695	0.65412
456.5	-0.214276	2.49306	0.209317	1.92524	0.0400323	0.415003	0.505454	-0.105708	3.92956	0.616059	0.154304	1.65612	-3.75925	0.965594	-1.88885	0.68336
457	-0.214261	2.47357	0.336908	1.85297	0.0620882	0.384904	0.490771	-0.123	3.93636	0.656982	0.184456	1.61194	-3.72406	1.02944	-1.80098	0.695071
457.5	-0.217919	2.44535	0.457002	1.76996	0.0856345	0.365522	0.47536	-0.142125	3.9381	0.697446	0.204582	1.55543	-3.68432	1.09596	-1.71669	0.691179
458	-0.225483	2.41371	0.570288	1.67531	0.11027	0.358899	0.457871	-0.160166	3.93356	0.733858	0.213542	1.49319	-3.63559	1.16512	-1.63744	0.674513
458.5	-0.234854	2.38332	0.678065	1.57006	0.1362	0.3638	0.437779	-0.174659	3.9236	0.763204	0.214198	1.43299	-3.57433	1.23646	-1.56365	0.647627
459	-0.243332	2.35698	0.782224	1.45578	0.16389	0.376321	0.41657	-0.184724	3.91131	0.784625	0.211468	1.38098	-3.49956	1.30836	-1.49559	0.612062
459.5	-0.250328	2.33516	0.884003	1.33507	0.193553	0.39187	0.398043	-0.190782	3.9001	0.799667	0.210042	1.34001	-3.41308	1.37698	-1.43308	0.568397
460	-0.257782	2.31624	0.982561	1.21313	0.224919	0.40655	0.386528	-0.193585	3.89168	0.810982	0.213522	1.30973	-3.31835	1.43633	-1.3746	0.51705
460.5	-0.268622	2.29759	1.07487	1.09848	0.256787	0.417893	0.384361	-0.193334	3.88536	0.820971	0.225109	1.28749	-3.21934	1.47982	-1.31692	0.4591
461	-0.285621	2.27699	1.15704	1.00182	0.287348	0.42548	0.391046	-0.189165	3.87863	0.831267	0.24769	1.26905	-3.11996	1.50207	-1.25569	0.395891
461.5	-0.311133	2.2532	1.22613	0.933184	0.315325	0.430487	0.404393	-0.179903	3.86863	0.842616	0.282322	1.24919	-3.02428	1.49947	-1.18639	0.327819
462	-0.346754	2.2252	1.28104	0.899261	0.340022	0.434139	0.422196	-0.165787	3.85374	0.854909	0.327394	1.22345	-2.93603	1.47026	-1.10551	0.254256
462.5	-0.393099	2.19165	1.32162	0.902985	0.360219	0.436521	0.443044	-0.148866	3.83408	0.867684	0.380649	1.19007	-2.85771	1.41518	-1.01193	0.174651
463	-0.45023	2.15125	1.34743	0.944584	0.373626	0.436165	0.465611	-0.131319	3.81023	0.880644	0.442031	1.15086	-2.79104	1.33842	-0.907987	0.0891742
463.5	-0.51751	2.10323	1.35765	1.02152	0.37789	0.430032	0.487233	-0.113482	3.78181	0.893736	0.513606	1.11077	-2.73808	1.24794	-0.798539	-0.00127197
464	-0.592222	2.04771	1.3514	1.12798	0.372359	0.414329	0.503757	-0.0933697	3.74759	0.907112	0.596827	1.07681	-2.70121	1.15461	-0.688743	-0.0948317
464.5	-0.668936	1.98652	1.32811	1.25605	0.358144	0.386357	0.511042	-0.0677294	3.70727	0.920894	0.690697	1.05623	-2.68178	1.07006	-0.58254	-0.188326
465	-0.741056	1.92341	1.28805	1.39797	0.336328	0.346193	0.506158	-0.0340076	3.66284	0.934991	0.792365	1.05434	-2.67908	1.00439	-0.482112	-0.277603
465.5	-0.802857	1.86313	1.2328	1.54686	0.307532	0.297017	0.487348	0.00807845	3.61833	0.949594	0.898213	1.07318	-2.69077	0.964223	-0.387476	-0.358671
466	-0.850422	1.81086	1.1655	1.69563	0.273541	0.243862	0.453893	0.0570985	3.57812	0.965503	1.00476	1.1118	-2.71364	0.951627	-0.296865	-0.428893
466.5	-0.881843	1.7713	1.09139	1.836	0.238496	0.191505	0.406238	0.111877	3.54486	0.983576	1.11047	1.16693	-2.74381	0.964442	-0.208496	-0.487973
467	-0.897394	1.74642	1.01756	1.95869	0.208464	0.143223	0.345542	0.172465	3.51859	1.00435	1.21645	1.23337	-2.77646	0.997534	-0.122422	-0.538123
467.5	-0.899181	1.73422	0.951262	2.05404	0.189605	0.101095	0.273258	0.239472	3.49727	1.02854	1.32362	1.30468	-2.80596	1.0442	-0.0408712	-0.582814
468	-0.889863	1.73027	0.898596	2.11174	0.186205	0.0665643	0.191776	0.312816	3.47798	1.05746	1.42956	1.37404	-2.82595	1.09737	0.0327443	-0.625147
468.5	-0.872025	1.72997	0.864455	2.12192	0.200092	0.0405214	0.104727	0.391222	3.45814	1.09246	1.52874	1.43474	-2.82966	1.15008	0.0947892	-0.667004
469	-0.848973	1.73023	0.852175	2.08013	0.230758	0.023339	0.0158444	0.472439	3.43592	1.13405	1.61461	1.48105	-2.81093	1.19593	0.141669	-0.708412
469.5	-0.825178	1.73023	0.862094	1.99238	0.275036	0.0149574	-0.0716067	0.553303	3.41048	1.18221	1.68184	1.50901	-2.76603	1.23034	0.169783	-0.747097
470	-0.805575	1.73106	0.889934	1.87363	0.327279	0.0146505	-0.153863	0.630418	3.38206	1.23748	1.72885	1.51695	-2.69442	1.25146	0.176111	-0.779423
470.5	-0.794392	1.73434	0.926594	1.74159	0.380885	0.0209527	-0.226644	0.701928	3.352	1.30139	1.75914	1.50618	-2.59811	1.25973	0.159556	-0.802202
471	-0.793617	1.7406	0.960391	1.61178	0.43035	0.0322322	-0.287092	0.768496	3.32308	1.37523	1.77901	1.48141	-2.48103	1.25721	0.121789	-0.813593
471.5	-0.801639	1.74825	0.980878	1.49518	0.472732	0.0469807	-0.335449	0.83226	3.29918	1.45858	1.79386	1.44903	-2.34853	1.24721	0.0668259	-0.812937
472	-0.813635	1.75405	0.981388	1.39738	0.508146	0.0636422	-0.375009	0.895048	3.2834	1.54861	1.80676	1.41419	-2.20678	1.23409	-4.48226e-05	-0.80102
472.5	-0.823585	1.75467	0.958515	1.31869	0.539022	0.0809324	-0.410588	0.957447	3.27603	1.64017	1.81951	1.37968	-2.06315	1.22275	-0.0730894	-0.781082
473	-0.825927	1.74817	0.910384	1.25542	0.568465	0.0982108	-0.446277	1.0188	3.2741	1.72668	1.83424	1.347	-1.92732	1.21734	-0.146568	-0.758798
473.5	-0.816542	1.735	0.836619	1.20254	0.599263	0.115215	-0.484157	1.07747	3.27298	1.80168	1.85424	1.3175	-1.81048	1.21965	-0.215236	-0.740305
474	-0.793925	1.71812	0.739906	1.15622	0.633901	0.131868	-0.52453	1.13105	3.26842	1.86005	1.88308	1.29247	-1.72182	1.22854	-0.274992	-0.729677
474.5	-0.759511	1.70188	0.626997	1.11371	0.674227	0.148421	-0.566606	1.17687	3.25759	1.89902	1.92231	1.27356	-1.66564	1.24061	-0.322923	-0.727398
475	-0.716676	1.6898	0.507801	1.07237	0.720736	0.165096	-0.609145	1.21307	3.23898	1.91908	1.96906	1.26406	-1.64163	1.25126	-0.356896	-0.730368
475.5	-0.66984	1.68342	0.392797	1.03055	0.772627	0.18129	-0.650942	1.23944	3.21204	1.92401	2.01636	1.26856	-1.64593	1.2556	-0.375956	-0.733384
476	-0.62392	1.68256	0.290435	0.989924	0.828578	0.195266	-0.690759	1.2572	3.17669	1.91956	2.05647	1.29056	-1.67141	1.24909	-0.381405	-0.730673
476.5	-0.583276	1.68594	0.206372	0.955886	0.887451	0.204274	-0.727186	1.26833	3.13315	1.91216	2.08364	1.33103	-1.7084	1.22854	-0.37707	-0.716588
477	-0.550621	1.69153	0.144197	0.934831	0.948573	0.204669	-0.75868	1.27515	3.08234	1.90786	2.09483	1.38853	-1.74644	1.19353	-0.368351	-0.686677
477.5	-0.526743	1.69687	0.105716	0.931507	1.01192	0.192367	-0.783224	1.28035	3.02629	1.91132	2.08966	1.45948	-1.7761	1.14733	-0.360934	-0.638968
478	-0.510506	1.69974	0.0910627	0.947013	1.07853	0.16385	-0.79803	1.28655	2.96781	1.92515	2.07021	1.53889	-1.79015	1.09551	-0.359581	-0.573933
478.5	-0.498957	1.69903	0.0995002	0.977475	1.15027	0.117306	-0.799979	1.29571	2.90989	1.95006	2.03958	1.62175	-1.78442	1.04308	-0.367504	-0.493739
479	-0.488488	1.69493	0.129463	1.0159	1.22861	0.0536428	-0.786142	1.30894	2.85528	1.98562	2.00034	1.70411	-1.75782	0.992961	-0.386542	-0.402116
479.5	-0.476714	1.68852	0.17753	1.05637	1.3133	-0.0231115	-0.753802	1.32689	2.80646	2.03065	1.95397	1.78391	-1.71153	0.945932	-0.417264	-0.304443
480	-0.46332	1.68131	0.238746	1.09628	1.40223	-0.106735	-0.70042	1.35019	2.76544	2.08318	1.90087	1.86121	-1.64803	0.90138	-0.4587	-0.207062
480.5	-0.449238	1.67484	0.308378	1.1358	1.49273	-0.190765	-0.624057	1.37896	2.73339	2.14053	1.8411	1.9368	-1.57062	0.857798	-0.508461	-0.115765
481	-0.435568	1.67002	0.382834	1.17683	1.5832	-0.270508	-0.524329	1.4111	2.71036	2.2001	1.77638	2.00978	-1.48303	0.813305	-0.563356	-0.0345899
481.5	-0.423761	1.6665	0.459682	1.22202	1.67376	-0.344168	-0.403289	1.44181	2.69613	2.26007	1.71227	2.0772	-1.38916	0.766536	-0.619361	0.0340835
482	-0.416402	1.66335	0.53771	1.27278	1.7652	-0.412664	-0.265148	1.46511	2.69135	2.31876	1.65761	2.13635	-1.29246	0.717195	-0.670421	0.0887823
482.5	-0.417011	1.65999	0.616365	1.32716	1.8581	-0.478443	-0.115254	1.47593	2.6972	2.37377	1.62122	2.18619	-1.19594	0.665996	-0.708464	0.128569
483	-0.428707	1.6555	0.694798	1.37911	1.95306	-0.543793	0.0404541	1.47138	2.71397	2.42253	1.60947	2.22704	-1.10352	0.614862	-0.726772	0.153091
483.5	-0.452735	1.64773	0.771841	1.41939	2.05086	-0.609524	0.195822	1.45088	2.74035	2.46378	1.62532	2.2603	-1.01998	0.567297	-0.723716	0.16272
484	-0.48821	1.63386	0.8463	1.43833	2.1518	-0.674923	0.345374	1.4155	2.77413	2.49797	1.66716	2.28897	-0.94873	0.527707	-0.702754	0.158629
484.5	-0.533402	1.61172	0.916887	1.42999	2.25559	-0.738547	0.485534	1.36734	2.81347	2.52618	1.72868	2.31732	-0.889978	0.499912	-0.669799	0.14277
485	-0.586525	1.58061	0.982368	1.39402	2.36143	-0.798714	0.615263	1.30947	2.85764	2.54884	1.8014	2.34908	-0.841731	0.486574	-0.631118	0.117366
485.5	-0.644747	1.54149	1.04184	1.33431	2.46756	-0.853729	0.735094	1.24528	2.9065	2.56536	1.87748	2.38576	-0.801965	0.489938	-0.592513	0.0837126
486	-0.703404	1.49683	1.09514	1.2576	2.57085	-0.90261	0.84546	1.17727	2.95929	2.57452	1.95089	2.42687	-0.769396	0.511953	-0.559415	0.0412892
486.5	-0.757298	1.45053	1.14402	1.17362	2.66777	-0.945878	0.945772	1.10682	3.01389	2.57487	2.01837	2.47149	-0.742673	0.552801	-0.537408	-0.0114556
487	-0.802624	1.40705	1.19311	1.09473	2.75589	-0.985098	1.03389	1.03526	3.06753	2.56545	2.07929	2.51974	-0.719964	0.609407	-0.53218	-0.0749037
487.5	-0.836938	1.36978	1.24895	1.03294	2.83416	-1.02142	1.10593	0.965422	3.118	2.54693	2.13423	2.57285	-0.699543	0.67515	-0.548631	-0.146455
488	-0.857603	1.33987	1.31717	0.995335	2.90205	-1.05446	1.15735	0.901459	3.164	2.5222	2.18358	2.632	-0.679912	0.740886	-0.590111	-0.220796
488.5	-0.861816	1.31638	1.39973	0.981417	2.9591	-1.08229	1.18447	0.846567	3.20464	2.49551	2.2272	2.69747	-0.65883	0.797285	-0.658169	-0.29151
489	-0.848625	1.29706	1.49363	0.984288	3.00524	-1.10234	1.18493	0.80098	3.23893	2.47041	2.26405	2.76844	-0.632988	0.837576	-0.752246	-0.352302
489.5	-0.820023	1.27892	1.59214	0.994006	3.04034	-1.1127	1.1573	0.762156	3.26544	2.44847	2.29273	2.84253	-0.599169	0.859125	-0.869537	-0.398071
490	-0.779472	1.2588	1.68736	1.00065	3.06364	-1.11302	1.10038	0.726293	3.28213	2.42972	2.31306	2.91562	-0.555067	0.863527	-1.00532	-0.426157
490.5	-0.729735	1.23467	1.77264	0.996062	3.07427	-1.10509	1.01357	0.689928	3.28722	2.4134	2.32737	2.98388	-0.498994	0.855708	-1.15328	-0.436512
491	-0.672684	1.20625	1.84426	0.97431	3.07226	-1.09245	0.898897	0.65133	3.28033	2.39769	2.33979	3.04642	-0.430017	0.842104	-1.30614	-0.430812
491.5	-0.610441	1.17453	1.90236	0.931481	3.05881	-1.07906	0.762578	0.611147	3.26264	2.37922	2.35441	3.10505	-0.349162	0.828438	-1.45687	-0.412178
492	-0.545532	1.14114	1.94971	0.865735	3.03624	-1.06797	0.613973	0.572159	3.2357	2.35362	2.37356	3.16174	-0.260357	0.818275	-1.59969	-0.385664
492.5	-0.480285	1.10804	1.98955	0.778524	3.0078	-1.06075	0.463501	0.538422	3.20018	2.31743	2.39683	3.21707	-0.169711	0.81278	-1.73032	-0.357363
493	-0.41668	1.07745	2.02453	0.675758	2.9772	-1.05795	0.321013	0.513803	3.15607	2.26978	2.42121	3.27103	-0.0834974	0.811166	-1.84591	-0.331749
493.5	-0.356136	1.05142	2.05626	0.566714	2.94808	-1.06009	0.194369	0.500944	3.10323	2.21253	2.44267	3.32395	-0.00611425	0.81131	-1.94501	-0.310481
494	-0.29903	1.03096	2.08452	0.460897	2.92344	-1.06797	0.0883679	0.501816	3.04092	2.14896	2.4588	3.37643	0.0611418	0.810285	-2.0275	-0.293907
494.5	-0.244886	1.0161	2.10683	0.365269	2.90529	-1.0815	0.00458986	0.518736	2.96764	2.0825	2.47008	3.42932	0.119757	0.804726	-2.09443	-0.282473
495	-0.193429	1.00666	2.11878	0.283689	2.89436	-1.09824	-0.0580645	0.554228	2.88243	2.01653	2.4787	3.4843	0.172492	0.790824	-2.14756	-0.276336
495.5	-0.145388	1.0022	2.1157	0.21827	2.89022	-1.11381	-0.101984	0.610009	2.78598	1.95489	2.48635	3.54345	0.222018	0.76456	-2.18872	-0.27435
496	-0.101832	1.00185	2.09608	0.17108	2.89173	-1.12421	-0.129209	0.68569	2.6802	1.90184	2.49343	3.60827	0.269818	0.723048	-2.21913	-0.274198
496.5	-0.0626228	1.00505	2.06311	0.144216	2.89692	-1.12767	-0.141171	0.777562	2.56679	1.86131	2.49967	3.6796	0.31566	0.665964	-2.239	-0.274037
497	-0.0261039	1.01172	2.02179	0.137493	2.90242	-1.1245	-0.139515	0.878563	2.44663	1.83601	2.50528	3.75776	0.358667	0.595916	-2.24781	-0.274098
497.5	0.00981565	1.02101	1.97533	0.146242	2.904	-1.11606	-0.126178	0.979706	2.31994	1.82704	2.51184	3.84238	0.398561	0.51815	-2.24555	-0.27628
498	0.0469356	1.03046	1.92518	0.162095	2.89757	-1.10444	-0.102741	1.07165	2.18669	1.8338	2.5216	3.93209	0.435288	0.439455	-2.23345	-0.282108
498.5	0.0869185	1.03725	1.87306	0.176281	2.87985	-1.09231	-0.0706589	1.14611	2.04684	1.85376	2.53567	4.02432	0.468347	0.366267	-2.21403	-0.291548
499	0.131191	1.04054	1.82115	0.182681	2.8496	-1.08195	-0.0319596	1.19767	1.90054	1.8824	2.55258	4.11562	0.497717	0.303133	-2.19132	-0.30385
[truncated: 1,002 more rows]
