# Supplementary material for: MEP Latencies Predict the Neuromodulatory Effect of cTBS Delivered to the Ipsilateral and Contralateral Sensorimotor Cortex
Source: PLoS One. 2015 Aug 11;10(8):e0133893. doi: 10.1371/journal.pone.0133893 (PMC4532482; doi:10.1371/journal.pone.0133893)
Supplement: S1 Dataset — MEP, SEP and TEP data were converted to .xls format from .mat format. (ZIP) [file pone.0133893.s001.zip › S1 Dataset_xlsx/TEP APPA IPSI T1.xlsx]

## Sheet: SEP
t [ms]	sub01	sub02	sub03	sub04	sub05	sub06	sub07	sub08	sub09	sub10	sub11	sub12	sub13	sub14	sub15	sub16
-500	0.594331	-0.114777	0.0357528	-0.588094	1.31062	-2.34925	0.287755	-0.184584	1.03898	0.434767	1.41071	0.163932	-0.0405062	0.256691	0.0244617	2.65859
-499.5	0.532711	-0.173992	0.115392	-0.602395	1.33582	-2.40252	0.304993	-0.250344	0.971836	0.502104	1.45593	0.147915	-0.0678584	0.266805	-0.0341804	2.67524
-499	0.471758	-0.251802	0.183682	-0.592472	1.35582	-2.45553	0.319578	-0.314418	0.900763	0.569972	1.45868	0.149748	-0.0816463	0.274573	-0.10744	2.69153
-498.5	0.415828	-0.342721	0.240469	-0.558327	1.37275	-2.50811	0.333125	-0.37163	0.829753	0.637866	1.42336	0.171877	-0.0834518	0.276201	-0.196839	2.71008
-498	0.367929	-0.435282	0.287445	-0.502921	1.38961	-2.5588	0.346968	-0.416415	0.76117	0.703747	1.35515	0.212487	-0.0775462	0.269173	-0.29831	2.73276
-497.5	0.329457	-0.516335	0.326775	-0.430765	1.40835	-2.60566	0.361525	-0.443604	0.697168	0.764322	1.26041	0.264856	-0.0692162	0.252174	-0.403454	2.7603
-497	0.300383	-0.576079	0.360608	-0.346434	1.42916	-2.64795	0.376302	-0.449472	0.639404	0.815197	1.14794	0.3193	-0.0628748	0.225079	-0.50301	2.79151
-496.5	0.279447	-0.610048	0.390879	-0.25386	1.45108	-2.68628	0.390678	-0.433015	0.588155	0.851849	1.02738	0.366747	-0.0611425	0.188656	-0.590607	2.82307
-496	0.264775	-0.618473	0.418597	-0.157217	1.47294	-2.72187	0.404262	-0.396924	0.542255	0.870875	0.907443	0.401167	-0.0648872	0.143888	-0.664662	2.85021
-495.5	0.254765	-0.605175	0.443407	-0.0619719	1.49402	-2.75596	0.416329	-0.347544	0.499921	0.871022	0.796118	0.419959	-0.0737893	0.0916653	-0.727565	2.86769
-495	0.248189	-0.575824	0.464595	0.0258823	1.51447	-2.78906	0.42531	-0.293427	0.45968	0.854079	0.699333	0.423291	-0.0871646	0.0326564	-0.78316	2.8713
-494.5	0.24332	-0.535997	0.482446	0.100764	1.53496	-2.82013	0.429104	-0.242952	0.420341	0.824591	0.617811	0.413176	-0.104554	-0.0326871	-0.833928	2.85919
-494	0.237682	-0.490611	0.498223	0.157031	1.55595	-2.8469	0.425833	-0.201913	0.379932	0.787846	0.545927	0.392812	-0.125597	-0.103714	-0.879036	2.832
-493.5	0.229085	-0.444363	0.512882	0.189531	1.57798	-2.86697	0.413926	-0.172125	0.33497	0.747806	0.475163	0.366234	-0.150082	-0.179459	-0.914453	2.79197
-493	0.2166	-0.402016	0.526064	0.196301	1.60223	-2.87793	0.391437	-0.151971	0.281288	0.70655	0.400015	0.337833	-0.178958	-0.258719	-0.935514	2.74127
-492.5	0.200376	-0.368501	0.536479	0.180321	1.62978	-2.87666	0.35628	-0.138314	0.21565	0.66507	0.322529	0.311493	-0.214617	-0.339525	-0.940262	2.68029
-492	0.18083	-0.348803	0.543111	0.148327	1.6601	-2.85922	0.307837	-0.12818	0.136878	0.624492	0.25372	0.289489	-0.259529	-0.418805	-0.930904	2.60803
-491.5	0.158615	-0.34679	0.545606	0.108523	1.69037	-2.82255	0.247918	-0.119754	0.0465825	0.586847	0.210803	0.271986	-0.314818	-0.492909	-0.912655	2.52391
-491	0.135026	-0.363143	0.543634	0.0690932	1.71667	-2.76732	0.180043	-0.112727	-0.0505099	0.554737	0.211187	0.257844	-0.379491	-0.558516	-0.891991	2.42904
-490.5	0.111341	-0.394167	0.536374	0.0373096	1.73552	-2.6989	0.108303	-0.107707	-0.147786	0.530165	0.266813	0.245652	-0.450148	-0.613667	-0.875292	2.3258
-490	0.0877332	-0.432638	0.522745	0.0189282	1.74445	-2.62526	0.0364257	-0.105537	-0.239314	0.514058	0.380666	0.233899	-0.521695	-0.658217	-0.866784	2.21666
-489.5	0.0633349	-0.469886	0.50237	0.0176498	1.74183	-2.55407	-0.0334359	-0.107149	-0.321673	0.50682	0.545303	0.22092	-0.588696	-0.693364	-0.866718	2.10394
-489	0.0371858	-0.498663	0.47697	0.0341326	1.72703	-2.49099	-0.10159	-0.113024	-0.39399	0.508551	0.743755	0.205341	-0.646404	-0.721162	-0.872614	1.99057
-488.5	0.00897372	-0.51604	0.45092	0.0651841	1.70029	-2.43852	-0.170398	-0.122306	-0.456965	0.519177	0.953473	0.186793	-0.691456	-0.743846	-0.882765	1.8806
-488	-0.0209717	-0.523768	0.429867	0.104357	1.66219	-2.39595	-0.242674	-0.132622	-0.512098	0.539208	1.15186	0.166186	-0.722523	-0.762529	-0.897901	1.77822
-487.5	-0.0517702	-0.525546	0.418069	0.143914	1.61378	-2.36056	-0.319752	-0.140717	-0.561459	0.569663	1.32031	0.145292	-0.740371	-0.776381	-0.920086	1.68597
-487	-0.0816108	-0.523949	0.416627	0.176881	1.55743	-2.32908	-0.400639	-0.143424	-0.606942	0.610867	1.44481	0.126233	-0.747239	-0.783023	-0.951163	1.60342
-486.5	-0.107926	-0.519234	0.423904	0.198121	1.49689	-2.29924	-0.482738	-0.138241	-0.648544	0.661965	1.51442	0.111102	-0.746088	-0.77966	-0.991178	1.52729
-486	-0.128614	-0.510009	0.436916	0.20453	1.436	-2.2712	-0.562813	-0.123284	-0.68332	0.721613	1.52102	0.101445	-0.739751	-0.764242	-1.03627	1.45312
-485.5	-0.143159	-0.49468	0.452283	0.195144	1.37721	-2.24722	-0.637049	-0.0975426	-0.706546	0.788717	1.46205	0.097694	-0.730582	-0.736251	-1.07823	1.37807
-485	-0.152449	-0.472959	0.467132	0.171517	1.32107	-2.22974	-0.700975	-0.0615324	-0.714291	0.862301	1.34341	0.0983559	-0.720849	-0.696853	-1.10797	1.30278
-484.5	-0.15716	-0.44695	0.480118	0.137738	1.26676	-2.21931	-0.750504	-0.0177252	-0.705115	0.940419	1.17964	0.0993771	-0.712524	-0.648149	-1.11993	1.23053
-484	-0.156403	-0.421283	0.491533	0.0994528	1.21297	-2.21391	-0.782927	0.0293907	-0.680083	1.01935	0.990441	0.0950992	-0.706669	-0.592211	-1.11339	1.16485
-483.5	-0.148428	-0.402231	0.502506	0.0622127	1.15815	-2.20999	-0.796536	0.074386	-0.64221	1.0941	0.795685	0.0802299	-0.703869	-0.531102	-1.0911	1.10762
-483	-0.132261	-0.395542	0.514025	0.0300334	1.10067	-2.20415	-0.79038	0.113346	-0.595916	1.15979	0.611364	0.0507763	-0.704704	-0.467407	-1.05774	1.05879
-482.5	-0.108298	-0.403535	0.526166	0.0046857	1.03933	-2.19337	-0.765147	0.145713	-0.546182	1.21324	0.447547	0.00448312	-0.709118	-0.404033	-1.01793	1.01679
-482	-0.0782837	-0.423533	0.537927	-0.0137521	0.97408	-2.17403	-0.724063	0.173611	-0.497481	1.25342	0.308258	-0.0583495	-0.716126	-0.343634	-0.973508	0.978914
-481.5	-0.0450441	-0.449203	0.547517	-0.0253436	0.906339	-2.14176	-0.672569	0.199454	-0.453134	1.28037	0.193045	-0.135071	-0.724745	-0.288884	-0.923471	0.94244
-481	-0.0112641	-0.474398	0.552274	-0.0295122	0.838537	-2.09302	-0.616704	0.224286	-0.415427	1.29432	0.099561	-0.222035	-0.73467	-0.243179	-0.867509	0.906088
-480.5	0.0218139	-0.496903	0.548525	-0.0260229	0.773064	-2.027	-0.561243	0.247851	-0.385888	1.29591	0.0267115	-0.315479	-0.745619	-0.210337	-0.809459	0.871013
-480	0.054411	-0.518962	0.532229	-0.0162725	0.711622	-1.94649	-0.508996	0.269298	-0.365243	1.28642	-0.0233725	-0.411377	-0.75613	-0.192895	-0.757117	0.839815
-479.5	0.0871231	-0.544812	0.500391	-0.00312586	0.655477	-1.85665	-0.462071	0.287897	-0.353549	1.26737	-0.0467626	-0.505234	-0.763185	-0.190243	-0.719182	0.814068
-479	0.120006	-0.577704	0.452104	0.0105397	0.605741	-1.76293	-0.423406	0.30365	-0.350553	1.23991	-0.0411928	-0.592878	-0.763453	-0.198438	-0.701447	0.792771
-478.5	0.152678	-0.61772	0.388624	0.0231176	0.563064	-1.67044	-0.396067	0.317372	-0.355828	1.20485	-0.0087109	-0.6717	-0.755225	-0.212156	-0.704235	0.772865
-478	0.184658	-0.661318	0.313509	0.034259	0.527315	-1.58478	-0.381262	0.330258	-0.368743	1.16337	0.0442409	-0.741051	-0.739078	-0.227162	-0.722378	0.75085
-477.5	0.215405	-0.703307	0.232629	0.0435481	0.497848	-1.51111	-0.377449	0.343327	-0.388456	1.1169	0.10966	-0.801518	-0.717121	-0.241522	-0.7469	0.724302
-477	0.244485	-0.740034	0.152627	0.0492153	0.474158	-1.45248	-0.380287	0.357344	-0.413986	1.0659	0.181299	-0.853682	-0.692316	-0.255322	-0.767329	0.692411
-476.5	0.271618	-0.771201	0.0790045	0.0485636	0.456085	-1.40983	-0.382897	0.373546	-0.444596	1.00922	0.256534	-0.897523	-0.667886	-0.269864	-0.77467	0.655105
-476	0.296576	-0.798853	0.0152383	0.03965	0.443138	-1.38306	-0.377116	0.394175	-0.480013	0.945388	0.336446	-0.932958	-0.646318	-0.286713	-0.76445	0.611748
-475.5	0.319427	-0.824692	-0.0373145	0.0222292	0.433652	-1.3712	-0.355784	0.421695	-0.519762	0.874809	0.423408	-0.960785	-0.629086	-0.306536	-0.737869	0.560663
-475	0.340703	-0.847838	-0.078748	-0.00248798	0.424811	-1.37228	-0.314851	0.456965	-0.562229	0.800785	0.517542	-0.983428	-0.617339	-0.328372	-0.699662	0.499326
-474.5	0.361344	-0.864418	-0.109814	-0.0324171	0.413548	-1.3833	-0.253597	0.498092	-0.60453	0.72931	0.615342	-1.00505	-0.611886	-0.349698	-0.653936	0.42501
-474	0.382499	-0.869225	-0.131689	-0.0649499	0.397266	-1.40075	-0.172838	0.541173	-0.643261	0.668216	0.711853	-1.03076	-0.612257	-0.367262	-0.601123	0.336256
-473.5	0.405217	-0.858037	-0.146019	-0.0968469	0.374052	-1.42095	-0.0738348	0.582328	-0.675652	0.62552	0.804128	-1.0656	-0.616397	-0.378612	-0.537917	0.234453
-473	0.430484	-0.82945	-0.155379	-0.124697	0.342961	-1.43981	0.0407106	0.619623	-0.700364	0.606506	0.892333	-1.11337	-0.621647	-0.383048	-0.459707	0.123999
-472.5	0.459654	-0.78609	-0.163647	-0.146955	0.304279	-1.45331	0.165997	0.653287	-0.717073	0.611147	0.978567	-1.17453	-0.626544	-0.381455	-0.364049	0.0108996
-472	0.494807	-0.734585	-0.175165	-0.165741	0.259103	-1.45857	0.296324	0.683955	-0.725813	0.634322	1.06597	-1.2447	-0.632065	-0.375864	-0.25314	-0.0991209
-471.5	0.538781	-0.683908	-0.193187	-0.186204	0.20865	-1.45435	0.42675	0.711339	-0.727027	0.668294	1.15739	-1.31648	-0.640789	-0.368449	-0.133131	-0.20199
-471	0.594466	-0.642454	-0.219042	-0.21437	0.154248	-1.44098	0.554028	0.734791	-0.721085	0.705336	1.25196	-1.38321	-0.654556	-0.360169	-0.0111099	-0.295616
-470.5	0.66357	-0.615073	-0.25248	-0.255681	0.0979438	-1.42036	0.676688	0.754093	-0.707361	0.739186	1.34218	-1.44107	-0.673057	-0.351144	0.107228	-0.378917
-470	0.745487	-0.602259	-0.292144	-0.314658	0.0429009	-1.39553	0.794164	0.769458	-0.684723	0.764932	1.41438	-1.48927	-0.69423	-0.342196	0.218471	-0.450599
-469.5	0.836995	-0.602002	-0.335192	-0.394298	-0.00690675	-1.36913	0.905332	0.781357	-0.653362	0.778706	1.45243	-1.52984	-0.715596	-0.33443	0.321791	-0.509134
-469	0.93344	-0.612302	-0.37709	-0.49469	-0.0471957	-1.34262	1.00756	0.790336	-0.616061	0.7784	1.44334	-1.56646	-0.735642	-0.327448	0.417944	-0.553369
-468.5	1.03081	-0.632475	-0.413038	-0.612595	-0.0734832	-1.317	1.09716	0.796783	-0.577561	0.764309	1.38248	-1.6029	-0.754388	-0.319329	0.506886	-0.583135
-468	1.12675	-0.662765	-0.439913	-0.742825	-0.0813667	-1.29379	1.17038	0.80086	-0.542539	0.738678	1.27619	-1.6424	-0.772883	-0.308185	0.586307	-0.599969
-467.5	1.21998	-0.703056	-0.456798	-0.879346	-0.0675187	-1.27526	1.22436	0.802672	-0.514045	0.70444	1.13938	-1.68774	-0.792131	-0.293048	0.652208	-0.606609
-467	1.30913	-0.751439	-0.464634	-1.01478	-0.0308993	-1.26404	1.25787	0.80259	-0.493145	0.664056	0.988097	-1.74137	-0.811971	-0.273889	0.700553	-0.604861
-466.5	1.39232	-0.803363	-0.465799	-1.14048	0.0265539	-1.26164	1.27166	0.801637	-0.478941	0.619492	0.832939	-1.80514	-0.830531	-0.251862	0.729279	-0.594445
-466	1.46736	-0.852768	-0.463008	-1.24892	0.0999903	-1.26679	1.26755	0.801471	-0.468761	0.573548	0.678447	-1.87853	-0.844827	-0.229219	0.739881	-0.574115
-465.5	1.53282	-0.894819	-0.458114	-1.33652	0.18219	-1.27521	1.24758	0.803637	-0.458917	0.531136	0.527529	-1.95688	-0.851948	-0.208327	0.737266	-0.543048
-465	1.58902	-0.927992	-0.452259	-1.40457	0.26479	-1.2798	1.21357	0.808632	-0.445869	0.498753	0.385175	-2.03247	-0.849435	-0.190654	0.727594	-0.501058
-464.5	1.63708	-0.954251	-0.446649	-1.4585	0.340261	-1.27163	1.16718	0.815577	-0.42737	0.482307	0.258702	-2.09757	-0.83515	-0.176454	0.716321	-0.448473
-464	1.67761	-0.977506	-0.442165	-1.5058	0.403415	-1.24297	1.11052	0.822463	-0.402743	0.485105	0.15654	-2.14663	-0.808062	-0.165512	0.708115	-0.386317
-463.5	1.71078	-1.00154	-0.438166	-1.553	0.451666	-1.19063	1.04703	0.826588	-0.371811	0.507072	0.0863095	-2.17729	-0.769372	-0.158028	0.706975	-0.316083
-463	1.7367	-1.02845	-0.432571	-1.60289	0.484903	-1.11691	0.98146	0.825364	-0.333949	0.545261	0.0515402	-2.19087	-0.722237	-0.153901	0.715502	-0.238988
-462.5	1.75491	-1.0577	-0.423705	-1.65416	0.505001	-1.02737	0.91902	0.81734	-0.288545	0.59554	0.048742	-2.1914	-0.670695	-0.15137	0.735035	-0.155632
-462	1.76442	-1.08576	-0.41181	-1.70356	0.514165	-0.92853	0.864543	0.802483	-0.235915	0.654839	0.0678526	-2.18316	-0.619199	-0.14733	0.766559	-0.0664032
-461.5	1.76463	-1.10703	-0.399005	-1.74792	0.513669	-0.827531	0.82164	0.781513	-0.177418	0.722183	0.0964153	-2.16857	-0.572164	-0.139042	0.810279	0.0279429
-461	1.75597	-1.11646	-0.38826	-1.78525	0.504519	-0.731582	0.792013	0.755669	-0.115393	0.797282	0.12375	-2.14819	-0.533185	-0.125551	0.864096	0.125816
-460.5	1.73947	-1.11312	-0.381796	-1.81562	0.488093	-0.646378	0.775307	0.72729	-0.0532559	0.878661	0.143205	-2.12242	-0.504804	-0.107888	0.92306	0.224585
-460	1.71568	-1.10103	-0.379764	-1.84157	0.465298	-0.575467	0.769253	0.699344	0.0054225	0.96312	0.154087	-2.09212	-0.488298	-0.0882925	0.980206	0.321078
-459.5	1.68404	-1.08621	-0.380445	-1.86716	0.435906	-0.519761	0.769867	0.673904	0.058369	1.04578	0.161675	-2.05845	-0.483002	-0.0694956	1.02799	0.412516
-459	1.644	-1.07291	-0.381311	-1.89617	0.399444	-0.476992	0.771997	0.651748	0.104662	1.12077	0.172891	-2.02345	-0.48689	-0.0545393	1.06016	0.496854
-458.5	1.59787	-1.06154	-0.380347	-1.93087	0.356595	-0.442907	0.770552	0.63315	0.143572	1.18296	0.191517	-1.99051	-0.498136	-0.0466802	1.07344	0.57236
-458	1.55222	-1.04938	-0.37801	-1.97158	0.309356	-0.413493	0.762206	0.618512	0.174067	1.22935	0.217953	-1.96321	-0.515472	-0.0490697	1.06835	0.636976
-457.5	1.51517	-1.03361	-0.377666	-2.01654	0.259831	-0.386512	0.746267	0.608806	0.195523	1.25882	0.252367	-1.94372	-0.537545	-0.0641	1.0493	0.688315
-457	1.49209	-1.01415	-0.382696	-2.06211	0.209377	-0.362051	0.723798	0.60562	0.208524	1.27095	0.296834	-1.93197	-0.562499	-0.0925507	1.02421	0.724885
-456.5	1.48342	-0.994033	-0.393316	-2.10391	0.15913	-0.34228	0.696458	0.609961	0.214902	1.26533	0.354823	-1.9255	-0.587642	-0.133583	1.00215	0.747557
-456	1.4857	-0.977538	-0.406393	-2.13839	0.110586	-0.330428	0.666423	0.621019	0.217151	1.2422	0.429627	-1.92047	-0.609353	-0.185852	0.98909	0.759685
-455.5	1.49377	-0.967849	-0.417226	-2.16346	0.0652775	-0.328885	0.636297	0.636787	0.21798	1.2029	0.522725	-1.91344	-0.623824	-0.248206	0.984792	0.766043
-455	1.5027	-0.965332	-0.421228	-2.17787	0.0246105	-0.336895	0.607832	0.655399	0.220681	1.14965	0.632834	-1.90169	-0.628058	-0.319327	0.984263	0.771772
-454.5	1.50845	-0.967109	-0.414767	-2.18112	-0.00992539	-0.349534	0.58076	0.67562	0.229418	1.08579	0.757085	-1.88251	-0.620388	-0.397345	0.982567	0.781417
-454	1.50763	-0.968206	-0.395207	-2.17439	-0.0370758	-0.360003	0.553591	0.696971	0.247828	1.01518	0.892276	-1.85364	-0.600826	-0.4796	0.978169	0.797751
-453.5	1.49724	-0.963597	-0.361075	-2.1613	-0.0564934	-0.363876	0.525273	0.719371	0.276793	0.940911	1.03405	-1.81468	-0.571374	-0.562083	0.97193	0.821089
-453	1.47526	-0.949673	-0.312549	-2.147	-0.0690243	-0.360297	0.495347	0.742092	0.313924	0.864903	1.1758	-1.76784	-0.53571	-0.639254	0.963943	0.849651
-452.5	1.44124	-0.925772	-0.251034	-2.13597	-0.0763813	-0.349247	0.463154	0.763152	0.355268	0.78773	1.30865	-1.71774	-0.497655	-0.705019	0.951029	0.880321
-452	1.39661	-0.89562	-0.178043	-2.13018	-0.0805842	-0.329716	0.42788	0.779992	0.3975	0.707429	1.42354	-1.6701	-0.459354	-0.754363	0.926208	0.909745
-451.5	1.34417	-0.865563	-0.0947843	-2.12897	-0.0837439	-0.300754	0.389263	0.790813	0.439099	0.61943	1.51521	-1.62959	-0.420948	-0.784808	0.881098	0.936188
-451	1.28691	-0.840228	-0.00287122	-2.12962	-0.0880732	-0.26283	0.347912	0.795112	0.480156	0.519079	1.58405	-1.59825	-0.381406	-0.796917	0.809742	0.960327
-450.5	1.22708	-0.819876	0.094323	-2.12722	-0.0954275	-0.218165	0.305112	0.793208	0.52114	0.404352	1.63499	-1.57529	-0.339365	-0.79383	0.710794	0.983845
-450	1.16598	-0.80085	0.190883	-2.11481	-0.106577	-0.170138	0.2625	0.786198	0.561539	0.276822	1.67494	-1.5584	-0.294071	-0.780407	0.58755	1.00782
-449.5	1.10511	-0.777895	0.279728	-2.08518	-0.121222	-0.12207	0.221915	0.77622	0.599814	0.141906	1.70927	-1.54534	-0.246116	-0.761922	0.447022	1.03216
-449	1.04755	-0.747041	0.355356	-2.03362	-0.138855	-0.0766171	0.18536	0.766111	0.634627	0.0090184	1.73979	-1.53396	-0.197279	-0.742596	0.298588	1.05584
-448.5	0.998128	-0.707287	0.415098	-1.95921	-0.159657	-0.0360848	0.154612	0.759262	0.665395	-0.109889	1.76667	-1.5213	-0.150058	-0.724916	0.152137	1.07737
-448	0.962003	-0.660082	0.458399	-1.86483	-0.184286	-0.00251801	0.131003	0.759751	0.691618	-0.203684	1.79061	-1.50321	-0.107151	-0.709655	0.016189	1.09523
-447.5	0.94252	-0.607449	0.486026	-1.75682	-0.212422	0.0221989	0.115959	0.771277	0.7128	-0.265194	1.81193	-1.47521	-0.0704585	-0.695958	-0.10326	1.10824
-447	0.939687	-0.550806	0.499491	-1.64445	-0.24217	0.0355852	0.11125	0.795344	0.729286	-0.292279	1.82811	-1.43344	-0.0402173	-0.682065	-0.203277	1.11611
-446.5	0.950151	-0.491278	0.499891	-1.53793	-0.271229	0.0340831	0.118373	0.830826	0.742236	-0.287189	1.83341	-1.37476	-0.0151186	-0.666892	-0.283589	1.11917
-446	0.968742	-0.430072	0.486945	-1.44532	-0.297662	0.0138722	0.13768	0.875014	0.752884	-0.255786	1.82162	-1.29685	0.00676309	-0.650835	-0.345014	1.11762
-445.5	0.990411	-0.368146	0.459209	-1.37052	-0.319708	-0.0274615	0.167481	0.924495	0.762276	-0.206813	1.78951	-1.19881	0.026682	-0.634621	-0.388353	1.11108
-445	1.011	-0.306807	0.415171	-1.3139	-0.335962	-0.0897702	0.203663	0.975592	0.770851	-0.150308	1.73747	-1.08158	0.0444609	-0.61749	-0.415149	1.09856
-444.5	1.02724	-0.249561	0.354504	-1.27432	-0.345729	-0.170138	0.240807	1.02534	0.777595	-0.0955947	1.66835	-0.947977	0.0589114	-0.596504	-0.429688	1.07893
-444	1.03737	-0.20288	0.278847	-1.25044	-0.348885	-0.263119	0.273936	1.07225	0.780128	-0.0499786	1.58612	-0.802757	0.0687944	-0.567664	-0.439857	1.05133
-443.5	1.04176	-0.174259	0.191561	-1.24046	-0.345347	-0.361473	0.299174	1.11571	0.776384	-0.0183871	1.49497	-0.651838	0.0736742	-0.527971	-0.455042	1.0152
-443	1.04225	-0.168789	0.0965082	-1.24173	-0.334882	-0.457828	0.313742	1.15522	0.766183	-0.00366446	1.39991	-0.500549	0.0745149	-0.477042	-0.482784	0.970495
-442.5	1.04059	-0.186546	-0.00301667	-1.25127	-0.317454	-0.546467	0.316312	1.19093	0.750617	-0.00707573	1.30755	-0.352289	0.0737297	-0.417653	-0.527019	0.917793
-442	1.03725	-0.222051	-0.104283	-1.2668	-0.293251	-0.623758	0.307097	1.22379	0.73072	-0.0286051	1.22483	-0.208316	0.0743939	-0.355105	-0.587974	0.85783
-441.5	1.03148	-0.266204	-0.204058	-1.28704	-0.262625	-0.687605	0.287448	1.25413	0.708088	-0.0673106	1.15685	-0.0684339	0.0787848	-0.295581	-0.663166	0.79076
-441	1.02235	-0.310139	-0.2974	-1.31115	-0.22686	-0.737447	0.260003	1.28082	0.685941	-0.121983	1.10587	0.0677373	0.0873642	-0.24425	-0.749346	0.716929
-440.5	1.00951	-0.34882	-0.377651	-1.33796	-0.188623	-0.775153	0.228968	1.30223	0.668353	-0.19171	1.07328	0.199648	0.0991969	-0.204212	-0.844158	0.638756
-440	0.993092	-0.382105	-0.437721	-1.36541	-0.150719	-0.805776	0.199431	1.31711	0.658598	-0.27588	1.06316	0.326032	0.113072	-0.176751	-0.946782	0.560591
-439.5	0.9736	-0.412957	-0.47172	-1.39124	-0.114704	-0.836467	0.175989	1.32492	0.658208	-0.373419	1.08333	0.44603	0.128048	-0.16238	-1.05786	0.486229
-439	0.95224	-0.44435	-0.476333	-1.41476	-0.0811519	-0.873394	0.161491	1.32608	0.666668	-0.481661	1.14066	0.559687	0.143279	-0.161536	-1.17839	0.417416
-438.5	0.931178	-0.476522	-0.45129	-1.4374	-0.0507316	-0.918636	0.156684	1.32216	0.681631	-0.595877	1.23432	0.667501	0.157798	-0.174355	-1.30798	0.354789
-438	0.912908	-0.506019	-0.3987	-1.46046	-0.0242419	-0.968982	0.161016	1.31579	0.700209	-0.710074	1.3538	0.769756	0.170565	-0.200081	-1.44393	0.298989
-437.5	0.899177	-0.527818	-0.322096	-1.48283	-0.00169183	-1.01711	0.173901	1.31028	0.720649	-0.818211	1.48251	0.866342	0.180479	-0.236705	-1.58098	0.250306
-437	0.890876	-0.539232	-0.225958	-1.50097	0.0178582	-1.05464	0.195448	1.30894	0.742243	-0.914273	1.60374	0.957345	0.18647	-0.280814	-1.7118	0.208581
-436.5	0.889277	-0.542043	-0.115785	-1.51114	0.0350466	-1.07565	0.226015	1.3139	0.76341	-0.992081	1.70543	1.04371	0.1878	-0.327736	-1.8288	0.174639
-436	0.896931	-0.54165	0.00162967	-1.5112	0.0489972	-1.0784	0.265185	1.32501	0.780918	-1.04666	1.78201	1.12675	0.183789	-0.372117	-1.92778	0.150722
-435.5	0.917006	-0.544926	0.118313	-1.50123	0.0579771	-1.06426	0.311031	1.33975	0.791514	-1.07604	1.8343	1.20677	0.173076	-0.408599	-2.01008	0.138709
-435	0.95189	-0.557643	0.22549	-1.48333	0.0615235	-1.03601	0.359812	1.35435	0.793473	-1.08153	1.86863	1.28259	0.153449	-0.432225	-2.08104	0.138875
-434.5	1.00206	-0.582049	0.314262	-1.46098	0.0617683	-0.997024	0.406478	1.36539	0.786018	-1.06678	1.89307	1.3528	0.122663	-0.438922	-2.14585	0.150309
-434	1.06546	-0.616343	0.377319	-1.4379	0.0632086	-0.950554	0.44644	1.37103	0.767747	-1.03645	1.91183	1.41702	0.0798585	-0.426337	-2.20616	0.171434
-433.5	1.13759	-0.656392	0.410587	-1.41765	0.071738	-0.899144	0.477364	1.37159	0.736323	-0.994893	1.92303	1.47637	0.0262302	-0.39464	-2.25964	0.200151
-433	1.2121	-0.697855	0.412968	-1.40397	0.0930914	-0.844741	0.499338	1.36876	0.689536	-0.945672	1.92148	1.53321	-0.0357105	-0.346874	-2.30229	0.234122
-432.5	1.28187	-0.737719	0.385103	-1.40107	0.130951	-0.789127	0.513993	1.36361	0.626047	-0.891585	1.90347	1.59033	-0.102538	-0.288684	-2.33134	0.271299
-432	1.34042	-0.775503	0.329031	-1.413	0.185815	-0.733901	0.523581	1.35529	0.545495	-0.834678	1.86977	1.64963	-0.168839	-0.22743	-2.34646	0.310468
-431.5	1.38329	-0.812979	0.248425	-1.44237	0.255333	-0.680058	0.529782	1.34148	0.449082	-0.776137	1.8255	1.71159	-0.226984	-0.170557	-2.34872	0.351742
-431	1.40877	-0.851621	0.148341	-1.48896	0.335566	-0.628265	0.532801	1.31927	0.340642	-0.716594	1.77915	1.77638	-0.269394	-0.123316	-2.33907	0.396298
-430.5	1.41717	-0.890063	0.0349254	-1.54945	0.421945	-0.580135	0.531463	1.28633	0.226541	-0.656313	1.7417	1.84433	-0.29106	-0.0870946	-2.31799	0.444671
-430	1.40905	-0.923942	-0.0845507	-1.61864	0.509574	-0.538609	0.523616	1.24225	0.113525	-0.594927	1.72444	1.9147	-0.29056	-0.059711	-2.28554	0.494752
-429.5	1.38452	-0.948041	-0.202459	-1.69089	0.593377	-0.506691	0.50652	1.18894	0.00634552	-0.532027	1.73548	1.9848	-0.270001	-0.0373587	-2.24031	0.54161
-429	1.34465	-0.958974	-0.312264	-1.76072	0.668117	-0.486165	0.477855	1.12981	-0.09234	-0.468875	1.77745	2.05115	-0.234113	-0.0165644	-2.17962	0.579635
-428.5	1.29279	-0.956861	-0.409184	-1.82308	0.728419	-0.477518	0.437266	1.06938	-0.180357	-0.40929	1.84749	2.11114	-0.189041	0.00505545	-2.101	0.604953
-428	1.23443	-0.945224	-0.490181	-1.87361	0.769455	-0.48121	0.38729	1.01295	-0.25481	-0.358719	1.93894	2.16377	-0.141246	0.0291801	-2.00326	0.616085
-427.5	1.17612	-0.928977	-0.55369	-1.90867	0.788029	-0.49857	0.332977	0.96535	-0.312179	-0.322439	2.04291	2.21007	-0.0960266	0.0569555	-1.88686	0.613276
-427	1.12402	-0.912044	-0.598794	-1.92503	0.783144	-0.530808	0.280433	0.929381	-0.349442	-0.303792	2.14832	2.25282	-0.0562892	0.088471	-1.75437	0.597661
-426.5	1.08228	-0.89661	-0.624688	-1.91934	0.755949	-0.577864	0.235054	0.905791	-0.364908	-0.303338	2.24123	2.29573	-0.0228734	0.122859	-1.60979	0.570596
-426	1.05197	-0.883693	-0.631279	-1.8882	0.709455	-0.6383	0.20019	0.894087	-0.357787	-0.319597	2.30671	2.34292	0.00389754	0.158872	-1.45641	0.533527
-425.5	1.03099	-0.87383	-0.620185	-1.8297	0.648158	-0.709323	0.176767	0.892983	-0.327972	-0.350242	2.33367	2.39903	0.0229829	0.194495	-1.29563	0.488537
-425	1.01536	-0.868403	-0.594861	-1.74482	0.577341	-0.787193	0.16398	0.900518	-0.27701	-0.392475	2.31875	2.46861	0.0330299	0.226589	-1.1284	0.438879
-424.5	1.00149	-0.87126	-0.559583	-1.63684	0.502182	-0.868186	0.160593	0.914369	-0.208723	-0.44301	2.26635	2.55441	0.0341924	0.252215	-0.957647	0.388786
-424	0.987134	-0.888229	-0.51821	-1.5093	0.427384	-0.949022	0.166114	0.932711	-0.128457	-0.498382	2.18579	2.65673	0.0293454	0.270578	-0.789248	0.342545
-423.5	0.97098	-0.923965	-0.473828	-1.36523	0.357293	-1.02638	0.181143	0.955253	-0.0418252	-0.555023	2.08823	2.77359	0.0230339	0.283414	-0.630847	0.303436
-423	0.951798	-0.978803	-0.429046	-1.20827	0.295939	-1.09642	0.206384	0.983291	0.0461636	-0.608279	1.98412	2.90078	0.0189573	0.293505	-0.489187	0.273488
-422.5	0.927567	-1.04801	-0.385897	-1.04382	0.246577	-1.15531	0.241125	1.01841	0.131509	-0.65171	1.88113	3.03248	0.018235	0.303224	-0.366988	0.253887
-422	0.895518	-1.12303	-0.34578	-0.878658	0.211052	-1.20035	0.28279	1.06097	0.211344	-0.678549	1.78358	3.16301	0.0198251	0.314353	-0.260956	0.244879
-421.5	0.853766	-1.19344	-0.310415	-0.719078	0.190375	-1.23054	0.327878	1.10983	0.283543	-0.684373	1.693	3.28792	0.0225621	0.32814	-0.162954	0.245095
-421	0.803178	-1.24999	-0.283032	-0.569564	0.185993	-1.24655	0.373646	1.1631	0.345682	-0.668661	1.60977	3.40324	0.0264679	0.344653	-0.0634765	0.25165
-420.5	0.747743	-1.28848	-0.268449	-0.432892	0.199485	-1.25026	0.419321	1.21823	0.394156	-0.63455	1.53597	3.50465	0.0319658	0.362436	0.0447997	0.261641
-420	0.693115	-1.31077	-0.27168	-0.310417	0.230554	-1.24378	0.465726	1.27211	0.424641	-0.587374	1.47748	3.58935	0.0384695	0.379093	0.164169	0.273714
-419.5	0.644539	-1.32175	-0.296037	-0.201734	0.27551	-1.22821	0.514417	1.32181	0.43391	-0.533117	1.44169	3.65845	0.0440056	0.392134	0.291426	0.288024
-419	0.605463	-1.32546	-0.342151	-0.104394	0.327877	-1.20329	0.567662	1.3651	0.421102	-0.47752	1.43249	3.71625	0.0460718	0.399917	0.420717	0.304754
-418.5	0.57693	-1.3236	-0.408055	-0.0140974	0.380491	-1.16885	0.628207	1.39984	0.387075	-0.42553	1.4487	3.76704	0.0430632	0.402704	0.546973	0.322667
-418	0.557541	-1.3159	-0.489482	0.0741576	0.427527	-1.12702	0.697963	1.42414	0.333243	-0.381102	1.48807	3.81308	0.035072	0.402703	0.667224	0.338988
-417.5	0.54446	-1.30156	-0.580286	0.164015	0.465482	-1.08282	0.776628	1.43784	0.261519	-0.347851	1.55108	3.85486	0.0235346	0.40259	0.780458	0.350699
-417	0.535425	-1.28064	-0.673514	0.257175	0.493241	-1.04223	0.861528	1.44318	0.175067	-0.329778	1.63962	3.89238	0.0105309	0.403988	0.887022	0.356049
-416.5	0.530407	-1.25488	-0.763145	0.355311	0.511744	-1.01003	0.949078	1.44354	0.0789953	-0.330382	1.75255	3.92626	-0.00152308	0.407281	0.986841	0.35492
-416	0.531526	-1.22698	-0.845453	0.461504	0.523254	-0.98893	1.03633	1.44108	-0.0200729	-0.350483	1.88344	3.95823	-0.0101502	0.412409	1.07682	0.348025
-415.5	0.541252	-1.19837	-0.919173	0.578936	0.530346	-0.979919	1.12075	1.43545	-0.115816	-0.38692	2.02211	3.99027	-0.0135331	0.419923	1.15	0.336066
-415	0.560786	-1.16719	-0.984852	0.708078	0.535339	-0.982679	1.19884	1.42445	-0.20393	-0.433233	2.15705	4.02378	-0.0113121	0.431786	1.19802	0.319668
-414.5	0.590133	-1.12828	-1.04363	0.845271	0.540347	-0.995504	1.26559	1.40549	-0.282469	-0.481886	2.27619	4.06002	-0.00479329	0.451259	1.21488	0.30002
-414	0.628776	-1.0752	-1.09559	0.984135	0.547408	-1.01527	1.31547	1.37688	-0.351292	-0.526737	2.3668	4.10101	0.00359327	0.481675	1.1992	0.279219
-413.5	0.675517	-1.00315	-1.13888	1.11786	0.55834	-1.03832	1.34419	1.33809	-0.411444	-0.564062	2.41823	4.14923	0.0110395	0.524843	1.15338	0.259856
-413	0.728315	-0.91125	-1.16983	1.24031	0.574184	-1.06183	1.35026	1.28935	-0.464147	-0.591792	2.42695	4.20601	0.0148777	0.580009	1.08132	0.244356
-412.5	0.784983	-0.80367	-1.18396	1.34642	0.594324	-1.08434	1.3363	1.23089	-0.509439	-0.608561	2.3992	4.26982	0.0130413	0.643827	0.98716	0.234159
-412	0.843987	-0.68891	-1.17757	1.4324	0.615784	-1.10532	1.30903	1.1627	-0.546107	-0.613638	2.34828	4.33597	0.0044291	0.711482	0.875386	0.229273
-411.5	0.904554	-0.577421	-1.1487	1.496	0.633481	-1.12401	1.27761	1.08468	-0.573108	-0.606789	2.28838	4.39769	-0.0107485	0.778209	0.751293	0.229002
-411	0.965982	-0.478312	-1.09736	1.53742	0.641704	-1.13778	1.25105	0.996808	-0.590183	-0.587636	2.22922	4.44882	-0.0307851	0.839955	0.62151	0.23291
-410.5	1.02656	-0.396327	-1.02559	1.5602	0.636321	-1.14202	1.23623	0.89935	-0.597174	-0.555788	2.17463	4.48661	-0.0531742	0.893204	0.493956	0.241045
-410	1.08319	-0.331333	-0.937243	1.57054	0.61657	-1.13221	1.23642	0.794104	-0.593505	-0.511905	2.12488	4.5119	-0.0757872	0.934657	0.377017	0.253865
-409.5	1.1325	-0.280795	-0.837286	1.57515	0.585348	-1.10576	1.25093	0.685592	-0.578512	-0.45819	2.07889	4.52689	-0.0975959	0.961256	0.278684	0.271991
-409	1.17258	-0.242727	-0.73141	1.57978	0.548069	-1.06255	1.27621	0.580006	-0.552382	-0.398089	2.03556	4.5334	-0.118927	0.970778	0.205027	0.295407
-408.5	1.2041	-0.216933	-0.626148	1.58894	0.510833	-1.00459	1.30763	0.482561	-0.516777	-0.336068	1.99525	4.53246	-0.141347	0.962331	0.157765	0.322711
-408	1.22948	-0.203917	-0.528622	1.6061	0.478511	-0.935868	1.34023	0.39575	-0.474421	-0.277281	1.95991	4.52448	-0.167053	0.936115	0.133477	0.351189
-407.5	1.25134	-0.202358	-0.445236	1.63321	0.453341	-0.862965	1.36907	0.319154	-0.428029	-0.226795	1.9298	4.51006	-0.1982	0.892835	0.125184	0.377494
-407	1.2719	-0.207619	-0.38015	1.67059	0.434773	-0.794912	1.38978	0.250337	-0.37897	-0.188774	1.89944	4.49105	-0.236615	0.833524	0.124122	0.398549
-406.5	1.29285	-0.212789	-0.334771	1.71826	0.420815	-0.740377	1.39936	0.186523	-0.326386	-0.165872	1.85789	4.47065	-0.283772	0.760307	0.121785	0.412501
-406	1.31463	-0.211234	-0.308322	1.77712	0.409592	-0.70411	1.39667	0.126272	-0.267979	-0.159408	1.79355	4.45239	-0.340702	0.677317	0.112894	0.419415
-405.5	1.33601	-0.199112	-0.299152	1.84897	0.399396	-0.685917	1.38232	0.069962	-0.201672	-0.170462	1.69851	4.43906	-0.407456	0.590095	0.0963697	0.421482
-405	1.3551	-0.176618	-0.306226	1.93577	0.387994	-0.681909	1.35798	0.0190875	-0.12645	-0.20047	1.57043	4.43242	-0.48291	0.503615	0.0725093	0.4227
-404.5	1.37108	-0.14738	-0.329649	2.03881	0.373	-0.686521	1.3261	-0.0245881	-0.0426169	-0.250159	1.41296	4.4332	-0.565623	0.420777	0.0402307	0.427809
-404	1.38494	-0.116713	-0.369601	2.15689	0.352915	-0.694971	1.28995	-0.059811	0.0479349	-0.317569	1.23527	4.44156	-0.653852	0.342475	-0.0019274	0.44083
-403.5	1.39792	-0.0895783	-0.424304	2.2853	0.327349	-0.704184	1.25247	-0.0867794	0.14189	-0.397015	1.04918	4.45828	-0.743672	0.268906	-0.0535127	0.464263
-403	1.41008	-0.0689036	-0.488917	2.41719	0.296653	-0.711239	1.21437	-0.107487	0.23537	-0.480022	0.864616	4.48507	-0.828022	0.200845	-0.112243	0.498884
-402.5	1.42126	-0.0551736	-0.556911	2.54605	0.262048	-0.712367	1.17342	-0.124747	0.325079	-0.557252	0.687515	4.52256	-0.89858	0.139707	-0.175015	0.543679
-402	1.43239	-0.0471402	-0.622693	2.66674	0.225897	-0.703701	1.12582	-0.14062	0.408921	-0.620357	0.521774	4.5683	-0.948847	0.086558	-0.237512	0.596449
-401.5	1.44526	-0.0431584	-0.682993	2.77496	0.191451	-0.681926	1.06866	-0.155457	0.485367	-0.663903	0.371551	4.61643	-0.976252	0.0411823	-0.294067	0.654716
-401	1.4617	-0.0429212	-0.736466	2.86671	0.161939	-0.644373	1.00165	-0.168106	0.552192	-0.686895	0.242625	4.65864	-0.982645	0.00181694	-0.339196	0.715663
-400.5	1.48298	-0.0484897	-0.782811	2.93839	0.139125	-0.589345	0.926805	-0.17711	0.606368	-0.692384	0.144053	4.68635	-0.973017	-0.0344182	-0.369332	0.775701
-400	1.50893	-0.0633867	-0.822389	2.98742	0.122484	-0.516822	0.846615	-0.181743	0.645657	-0.685149	0.0878528	4.69354	-0.953087	-0.0704603	-0.383684	0.83104
-399.5	1.53738	-0.090128	-0.856374	3.01377	0.11016	-0.428688	0.762373	-0.181918	0.670221	-0.669289	0.0844888	4.67796	-0.927671	-0.108285	-0.383978	0.878708
-399	1.56493	-0.128069	-0.886926	3.02113	0.100901	-0.327961	0.674027	-0.177592	0.682248	-0.646824	0.13733	4.64005	-0.900867	-0.148747	-0.372542	0.916822
-398.5	1.58822	-0.173045	-0.91645	3.01536	0.0948306	-0.218375	0.580892	-0.168681	0.684141	-0.617432	0.24042	4.58128	-0.876668	-0.192195	-0.350187	0.944511
-398	1.60436	-0.218903	-0.946126	3.001	0.0925511	-0.105221	0.482511	-0.155068	0.677567	-0.579455	0.379036	4.50316	-0.858512	-0.239013	-0.316542	0.962111
-397.5	1.61044	-0.260209	-0.975082	2.97868	0.0938408	0.0041041	0.379782	-0.136112	0.66401	-0.531462	0.530656	4.407	-0.848074	-0.289544	-0.272252	0.970901
-397	1.60321	-0.294601	-1.00113	2.94533	0.0973037	0.101416	0.276206	-0.110493	0.645419	-0.473115	0.66822	4.2945	-0.844674	-0.343515	-0.220326	0.972089
-396.5	1.58048	-0.323047	-1.02245	2.89654	0.101356	0.180794	0.178278	-0.0771733	0.624197	-0.405384	0.767016	4.16882	-0.846026	-0.399329	-0.165947	0.966256
-396	1.5428	-0.348189	-1.03834	2.82949	0.104852	0.240973	0.0945287	-0.0364774	0.602676	-0.330762	0.811142	4.03452	-0.849719	-0.453895	-0.115408	0.954086
-395.5	1.49287	-0.372307	-1.04894	2.74413	0.105845	0.284539	0.0339291	0.00987327	0.582272	-0.252949	0.795743	3.89622	-0.854461	-0.503598	-0.0742693	0.937436
-395	1.43345	-0.395269	-1.05488	2.64214	0.100562	0.31492	0.00419807	0.0594855	0.562827	-0.175459	0.724787	3.75759	-0.860575	-0.54539	-0.0452615	0.919149
-394.5	1.36661	-0.413251	-1.05702	2.52582	0.0846603	0.333835	0.0104734	0.109936	0.542608	-0.100352	0.606447	3.6217	-0.869472	-0.576825	-0.0270927	0.90159
-394	1.29395	-0.420043	-1.05653	2.39877	0.0557521	0.340747	0.0548168	0.159065	0.51854	-0.0286114	0.449299	3.49159	-0.882282	-0.5957	-0.0146768	0.885525
-393.5	1.21686	-0.410486	-1.05517	2.2664	0.0152388	0.334687	0.136329	0.205212	0.486636	0.0384516	0.261291	3.37102	-0.898724	-0.600444	-0.000753849	0.870267
-393	1.1371	-0.383415	-1.05401	2.13486	-0.0322591	0.316301	0.251338	0.247618	0.44339	0.0984602	0.050634	3.26492	-0.917468	-0.591202	0.0214857	0.854714
-392.5	1.0577	-0.342635	-1.0511	2.00886	-0.0815638	0.287889	0.393443	0.286508	0.387379	0.148011	-0.173155	3.17756	-0.937352	-0.570601	0.0556905	0.838588
-392	0.982594	-0.295852	-1.04139	1.89017	-0.128843	0.252754	0.553348	0.322247	0.319304	0.182824	-0.399317	3.10937	-0.957722	-0.542767	0.100856	0.822854
-391.5	0.915313	-0.251652	-1.01888	1.77791	-0.171482	0.214959	0.718777	0.354241	0.241104	0.198332	-0.617495	3.05609	-0.977869	-0.511047	0.152437	0.809246
-391	0.85754	-0.215518	-0.979256	1.67011	-0.207413	0.178486	0.875519	0.380745	0.155704	0.19095	-0.820061	3.01195	-0.996788	-0.477502	0.205521	0.799934
-390.5	0.808414	-0.187364	-0.921373	1.56528	-0.235167	0.145865	1.00975	0.399643	0.0665019	0.159384	-1.00397	2.97318	-1.01346	-0.444607	0.257197	0.797102
-390	0.764676	-0.162572	-0.847123	1.46332	-0.254674	0.116949	1.11011	0.409525	-0.0238682	0.105771	-1.17083	2.93858	-1.02681	-0.415893	0.306905	0.802082
-389.5	0.72216	-0.135726	-0.760041	1.36564	-0.268031	0.0887323	1.16912	0.410541	-0.113746	0.0367217	-1.32394	2.90734	-1.03564	-0.394678	0.35567	0.814864
-389	0.678056	-0.10402	-0.664152	1.27499	-0.278855	0.0575097	1.18393	0.404536	-0.201593	-0.0374002	-1.46377	2.87715	-1.03913	-0.382789	0.404405	0.834215
-388.5	0.632247	-0.0683529	-0.563251	1.19552	-0.28989	0.0218043	1.15647	0.394188	-0.28572	-0.105919	-1.58438	2.84422	-1.03728	-0.380271	0.452164	0.857965
-388	0.587235	-0.0324493	-0.460143	1.13239	-0.300858	-0.0174192	1.09321	0.381778	-0.364758	-0.161566	-1.67225	2.80477	-1.03098	-0.385916	0.496155	0.883416
-387.5	0.547188	-0.000864636	-0.356416	1.09061	-0.308786	-0.0590755	1.0044	0.36826	-0.438172	-0.201847	-1.7089	2.75638	-1.02218	-0.397325	0.533127	0.908053
-387	0.516435	0.02314	-0.253133	1.07405	-0.310141	-0.103287	0.902122	0.353103	-0.506622	-0.228214	-1.67781	2.6976	-1.01412	-0.410212	0.560661	0.930224
-386.5	0.498126	0.0387303	-0.151898	1.08497	-0.302509	-0.150306	0.79789	0.335469	-0.572013	-0.244651	-1.57215	2.62676	-1.01072	-0.418884	0.578603	0.949126
-386	0.493413	0.0475138	-0.0557933	1.12359	-0.285408	-0.199341	0.701427	0.31564	-0.636459	-0.25667	-1.3981	2.54206	-1.01515	-0.418469	0.590321	0.964153
-385.5	0.5011	0.0523987	0.0304029	1.1874	-0.260644	-0.248646	0.620533	0.294764	-0.700537	-0.270157	-1.17251	2.44286	-1.02862	-0.40665	0.601954	0.974446
-385	0.518169	0.0551508	0.10123	1.27096	-0.231826	-0.295931	0.561174	0.27346	-0.762789	-0.289339	-0.918593	2.33033	-1.04978	-0.38357	0.619545	0.979097
-384.5	0.540782	0.0542681	0.152049	1.36618	-0.203041	-0.339219	0.527096	0.251249	-0.820933	-0.314767	-0.661485	2.2073	-1.07518	-0.351215	0.646448	0.97759
-384	0.564592	0.0453185	0.180006	1.46329	-0.177196	-0.37774	0.519203	0.227365	-0.872764	-0.343453	-0.423695	2.07802	-1.10083	-0.313	0.683139	0.970106
-383.5	0.584634	0.0233165	0.185095	1.55267	-0.155217	-0.410953	0.535323	0.201817	-0.915617	-0.371266	-0.222404	1.94734	-1.12348	-0.272975	0.728812	0.957813
-383	0.596147	-0.0148806	0.171031	1.62668	-0.136819	-0.436681	0.570724	0.175748	-0.946274	-0.395167	-0.0700378	1.81939	-1.14068	-0.235143	0.782703	0.942733
-382.5	0.596335	-0.0693204	0.143786	1.68062	-0.121374	-0.450979	0.61936	0.151057	-0.962488	-0.414069	0.0238915	1.69699	-1.15058	-0.203478	0.844346	0.926582
-382	0.585299	-0.136727	0.109004	1.71339	-0.107795	-0.449958	0.674908	0.129412	-0.964157	-0.428862	0.0527099	1.58205	-1.15216	-0.181798	0.913618	0.909729
-381.5	0.56489	-0.210969	0.0715865	1.72769	-0.0945659	-0.432287	0.730613	0.111319	-0.952616	-0.441899	0.0151652	1.47572	-1.14552	-0.172883	0.990467	0.891927
-381	0.537261	-0.284957	0.0360597	1.72944	-0.080189	-0.400751	0.779025	0.0961736	-0.929303	-0.456071	-0.0809556	1.37737	-1.13186	-0.177187	1.07338	0.873899
-380.5	0.505038	-0.353787	0.00542611	1.72621	-0.0635126	-0.361553	0.812965	0.0829882	-0.89563	-0.473987	-0.217388	1.28373	-1.11341	-0.192251	1.15807	0.85772
-380	0.471633	-0.416365	-0.0199007	1.72562	-0.0440667	-0.321501	0.82667	0.071183	-0.853785	-0.497702	-0.368945	1.18968	-1.09319	-0.213862	1.2379	0.845905
-379.5	0.440408	-0.473898	-0.0420161	1.73409	-0.0223449	-0.285175	0.815977	0.0613365	-0.806767	-0.52854	-0.51026	1.09019	-1.0741	-0.237811	1.30511	0.840374
-379	0.41373	-0.52718	-0.0650073	1.75538	0.000402893	-0.254819	0.778097	0.0552386	-0.75777	-0.566092	-0.620708	0.982001	-1.05755	-0.260417	1.35305	0.841959
-378.5	0.392688	-0.575159	-0.0932845	1.78976	0.0226911	-0.232287	0.712046	0.0549019	-0.710196	-0.607145	-0.686349	0.864177	-1.04278	-0.278185	1.37924	0.850805
-378	0.37673	-0.615383	-0.128645	1.83491	0.0430602	-0.219714	0.61986	0.0616735	-0.667846	-0.646242	-0.70035	0.737639	-1.02757	-0.287833	1.38616	0.867278
-377.5	0.363028	-0.645962	-0.168512	1.88783	0.0601294	-0.218449	0.507557	0.0760311	-0.634271	-0.677385	-0.661831	0.604639	-1.00986	-0.28702	1.37928	0.891915
-377	0.347085	-0.667361	-0.206764	1.94555	0.0727718	-0.227985	0.384363	0.0972767	-0.61159	-0.695577	-0.574114	0.468694	-0.988464	-0.275095	1.36418	0.924068
-376.5	0.325301	-0.682032	-0.235969	2.00495	0.0801812	-0.246059	0.260088	0.123154	-0.599793	-0.69823	-0.44429	0.33453	-0.962626	-0.253206	1.34417	0.960634
-376	0.296799	-0.692773	-0.24972	2.06272	0.0814946	-0.269894	0.142632	0.150671	-0.597119	-0.685906	-0.283333	0.207418	-0.931788	-0.223868	1.31845	0.995985
-375.5	0.262531	-0.701256	-0.244589	2.11618	0.0753809	-0.297616	0.0374882	0.177881	-0.601104	-0.661536	-0.105459	0.0920106	-0.895988	-0.190124	1.2821	1.02303
-375	0.223902	-0.706117	-0.220851	2.16411	0.0604251	-0.329217	-0.0510855	0.204664	-0.609279	-0.629104	0.0725624	-0.00839153	-0.856277	-0.15424	1.22845	1.03484
-374.5	0.182591	-0.701462	-0.181379	2.20699	0.0359777	-0.366179	-0.119204	0.231902	-0.619011	-0.593148	0.231981	-0.0915446	-0.814894	-0.116963	1.15251	1.02653
-374	0.140665	-0.677981	-0.130139	2.24593	0.00250688	-0.409469	-0.164276	0.260156	-0.626916	-0.558695	0.354243	-0.155654	-0.774959	-0.0783349	1.05294	0.996771
-373.5	0.100574	-0.626453	-0.0716236	2.28153	-0.0384232	-0.457928	-0.186637	0.288985	-0.629052	-0.531093	0.425047	-0.19924	-0.73968	-0.0391546	0.932005	0.947478
-373	0.0647942	-0.541579	-0.0104008	2.31389	-0.0842983	-0.508158	-0.189792	0.317239	-0.622314	-0.515654	0.437522	-0.221426	-0.712036	-0.00144654	0.794277	0.881984
-372.5	0.0350602	-0.424615	0.0493724	2.34317	-0.132015	-0.55512	-0.17915	0.343812	-0.605507	-0.516557	0.393067	-0.222545	-0.694959	0.0323354	0.644403	0.80353
-372	0.0118676	-0.283827	0.103554	2.36906	-0.178058	-0.593623	-0.160708	0.368101	-0.579019	-0.534532	0.301461	-0.205055	-0.690579	0.0605607	0.485958	0.714921
-371.5	-0.00561148	-0.132007	0.147872	2.39021	-0.218602	-0.620741	-0.14074	0.389653	-0.543988	-0.565208	0.179113	-0.173931	-0.698591	0.0829906	0.322246	0.619244
-371	-0.0194373	0.0179372	0.179149	2.40532	-0.250395	-0.637386	-0.126113	0.407832	-0.501779	-0.600476	0.0435381	-0.135547	-0.715651	0.100352	0.157245	0.520478
-370.5	-0.0323823	0.156396	0.196192	2.415	-0.272007	-0.647529	-0.123804	0.422515	-0.453778	-0.631714	-0.0918837	-0.0959671	-0.736637	0.114022	-0.00520951	0.423066
-370	-0.0470239	0.277988	0.198793	2.42177	-0.283792	-0.655758	-0.139025	0.435009	-0.401223	-0.652138	-0.218768	-0.0604818	-0.756467	0.126187	-0.162683	0.331216
-369.5	-0.0650322	0.380506	0.186526	2.42824	-0.286556	-0.665126	-0.17308	0.447797	-0.344818	-0.657737	-0.332234	-0.0337235	-0.771143	0.139256	-0.313146	0.248648
-369	-0.0869114	0.462638	0.159419	2.43538	-0.280662	-0.676524	-0.223002	0.463219	-0.284152	-0.647329	-0.429459	-0.0184449	-0.777805	0.154478	-0.453054	0.178688
-368.5	-0.111957	0.521934	0.11914	2.44261	-0.266158	-0.689698	-0.283683	0.482507	-0.21769	-0.621864	-0.508409	-0.0140484	-0.774385	0.171488	-0.577885	0.124355
-368	-0.138171	0.554928	0.0686549	2.44876	-0.243187	-0.704719	-0.350166	0.505603	-0.144065	-0.583609	-0.567411	-0.0172628	-0.759997	0.189159	-0.684476	0.0877307
-367.5	-0.16244	0.559341	0.011335	2.45218	-0.212406	-0.721989	-0.417965	0.530909	-0.0632057	-0.535379	-0.605161	-0.0243592	-0.736029	0.206438	-0.772573	0.0689467
-367	-0.181567	0.536371	-0.0493104	2.45031	-0.175183	-0.740864	-0.482685	0.555374	0.0239283	-0.479264	-0.62043	-0.0327078	-0.70618	0.222354	-0.844942	0.066282
-366.5	-0.193652	0.491174	-0.109866	2.44023	-0.132809	-0.759136	-0.540003	0.575581	0.115653	-0.415843	-0.612941	-0.0407091	-0.674878	0.235395	-0.905858	0.07719
-366	-0.198567	0.431349	-0.167287	2.41965	-0.0853196	-0.77425	-0.58558	0.589121	0.209139	-0.344872	-0.585123	-0.0464769	-0.645722	0.243332	-0.958223	0.0986109
-365.5	-0.197056	0.3648	-0.218873	2.38775	-0.0316783	-0.784523	-0.615832	0.595646	0.300528	-0.266492	-0.542412	-0.0470596	-0.621101	0.244243	-1.00153	0.126458
-365	-0.18919	0.297881	-0.26223	2.34579	0.0289391	-0.788995	-0.629561	0.59748	0.386023	-0.181937	-0.491543	-0.0395933	-0.602134	0.238031	-1.03266	0.155697
-364.5	-0.173695	0.234195	-0.295471	2.29698	0.0964752	-0.786878	-0.628526	0.599011	0.462909	-0.0935273	-0.438183	-0.022838	-0.588412	0.226996	-1.04902	0.181463
-364	-0.148819	0.174741	-0.317657	2.24526	0.169843	-0.77794	-0.616788	0.604659	0.529975	-0.00378604	-0.385825	0.00267766	-0.578389	0.214657	-1.05149	0.200313
-363.5	-0.113707	0.119174	-0.328862	2.19391	0.246611	-0.763242	-0.600044	0.616913	0.587783	0.0856986	-0.336177	0.0347727	-0.570224	0.203937	-1.04492	0.210949
-363	-0.0691563	0.0675263	-0.329483	2.1454	0.323379	-0.744866	-0.585042	0.636204	0.638467	0.174659	-0.290067	0.0691535	-0.561928	0.196272	-1.03632	0.214216
-362.5	-0.0174516	0.0219177	-0.319992	2.10202	0.39714	-0.725285	-0.578352	0.661979	0.684494	0.263653	-0.249072	0.100084	-0.551052	0.191589	-1.03173	0.212129
-362	0.0381119	-0.0133671	-0.301661	2.06599	0.466137	-0.707462	-0.584622	0.693056	0.727559	0.353351	-0.217094	0.122624	-0.534998	0.188867	-1.0334	0.206489
-361.5	0.0930987	-0.0344411	-0.277276	2.03893	0.529456	-0.694897	-0.605438	0.727686	0.768452	0.443895	-0.199193	0.134386	-0.511982	0.187007	-1.039	0.198249
-361	0.141702	-0.0409151	-0.250993	2.02167	0.586308	-0.691291	-0.639175	0.764126	0.80679	0.534198	-0.197067	0.135735	-0.481747	0.185567	-1.04362	0.187815
-360.5	0.177604	-0.0371503	-0.226489	2.01408	0.636013	-0.699796	-0.681531	0.800967	0.840595	0.621486	-0.20465	0.129145	-0.445124	0.185198	-1.04249	0.175638
-360	0.196025	-0.0311903	-0.20437	2.01434	0.678198	-0.72118	-0.726764	0.837232	0.866906	0.701589	-0.208108	0.118552	-0.402915	0.187226	-1.03289	0.163007
-359.5	0.195464	-0.0321492	-0.182094	2.01838	0.712182	-0.752727	-0.769538	0.872451	0.883122	0.769946	-0.191132	0.108466	-0.35554	0.19257	-1.0155	0.152807
-359	0.177391	-0.0474861	-0.156395	2.02011	0.736367	-0.790048	-0.806106	0.906464	0.888099	0.822277	-0.14246	0.102752	-0.303359	0.20143	-0.993841	0.149285
-358.5	0.1447	-0.0810298	-0.125202	2.01289	0.749093	-0.829537	-0.833997	0.939831	0.882143	0.854418	-0.0614043	0.104079	-0.246916	0.213642	-0.971883	0.156804
-358	0.101124	-0.131987	-0.0882407	1.99129	0.749972	-0.868192	-0.85156	0.974948	0.865907	0.862449	0.0410727	0.114369	-0.187512	0.22844	-0.951237	0.178371
-357.5	0.0516781	-0.195832	-0.0468904	1.95216	0.740032	-0.901914	-0.858434	1.01585	0.839791	0.843439	0.145756	0.135261	-0.127684	0.243883	-0.930173	0.214447
-357	0.00277224	-0.267096	-0.00374845	1.89488	0.720919	-0.924956	-0.855742	1.06593	0.804407	0.796214	0.231173	0.168416	-0.0705076	0.257177	-0.905063	0.262345
-356.5	-0.0385011	-0.341358	0.0376619	1.82142	0.694284	-0.93068	-0.844998	1.12582	0.760898	0.722285	0.279111	0.215439	-0.0186376	0.26561	-0.873483	0.316468
-356	-0.0655593	-0.415037	0.0733027	1.73605	0.661536	-0.912629	-0.826692	1.19366	0.710509	0.626312	0.278184	0.276805	0.0260365	0.266943	-0.836841	0.369536
-355.5	-0.0735977	-0.484772	0.099721	1.64432	0.623738	-0.865216	-0.799933	1.26633	0.654302	0.514955	0.225968	0.350648	0.0625075	0.259664	-0.800195	0.414573
-355	-0.0609079	-0.54702	0.115214	1.55105	0.581861	-0.784595	-0.763474	1.3401	0.593719	0.394869	0.129204	0.43283	0.0906096	0.243655	-0.769147	0.446411
-354.5	-0.0297514	-0.597623	0.120054	1.45909	0.537418	-0.670373	-0.71734	1.41107	0.53102	0.271699	0.00162891	0.518547	0.11117	0.220644	-0.746461	0.461817
-354	0.014353	-0.632468	0.116183	1.36965	0.493089	-0.526614	-0.663706	1.47638	0.468487	0.150527	-0.139194	0.604256	0.12633	0.19396	-0.730667	0.458988
-353.5	0.0645328	-0.648988	0.107192	1.28341	0.452935	-0.360529	-0.606384	1.5353	0.406816	0.0365955	-0.275062	0.687903	0.139112	0.167701	-0.71715	0.437601
-353	0.114094	-0.647168	0.0980223	1.20085	0.421442	-0.180046	-0.54972	1.58916	0.34487	-0.0650266	-0.390145	0.767894	0.152146	0.145917	-0.700673	0.399419
-352.5	0.157542	-0.630366	0.093352	1.12188	0.40118	0.0074071	-0.497699	1.63989	0.282018	-0.150546	-0.472755	0.8427	0.166368	0.132099	-0.677443	0.348302
-352	0.191334	-0.605324	0.095537	1.04592	0.390956	0.195006	-0.453492	1.68814	0.219882	-0.218272	-0.515427	0.910754	0.180333	0.128528	-0.646075	0.28918
-351.5	0.213827	-0.579618	0.104113	0.972246	0.386482	0.376944	-0.419583	1.73242	0.16109	-0.268475	-0.515281	0.970384	0.190385	0.135662	-0.607439	0.226914
-351	0.22443	-0.557787	0.116962	0.899614	0.383021	0.548501	-0.397834	1.76956	0.107763	-0.302175	-0.475608	1.02087	0.191686	0.152348	-0.562795	0.165521
-350.5	0.222652	-0.539709	0.131653	0.825241	0.377393	0.7055	-0.388784	1.79633	0.061428	-0.32008	-0.40608	1.06337	0.179671	0.176716	-0.511884	0.107651
-350	0.207793	-0.521984	0.146318	0.744488	0.368198	0.844705	-0.391254	1.81133	0.0226409	-0.322495	-0.320377	1.10004	0.151131	0.207282	-0.453518	0.0551561
-349.5	0.179672	-0.499914	0.159949	0.651868	0.355592	0.964822	-0.40301	1.81548	-0.00976965	-0.309377	-0.232946	1.13285	0.105006	0.243623	-0.3873	0.0108651
-349	0.139637	-0.46894	0.171962	0.542259	0.340858	1.06633	-0.421413	1.81103	-0.0383643	-0.28016	-0.155534	1.16358	0.0431203	0.28579	-0.314231	-0.0206461
-348.5	0.0906317	-0.426304	0.181326	0.411805	0.325355	1.15032	-0.443807	1.8006	-0.0659905	-0.234233	-0.094619	1.19367	-0.030019	0.332781	-0.236917	-0.034588
-348	0.0360908	-0.3724	0.186416	0.259283	0.310013	1.21812	-0.46809	1.78693	-0.0947316	-0.17265	-0.0520773	1.22344	-0.108597	0.381734	-0.159832	-0.0282942
-347.5	-0.0209134	-0.310269	0.18632	0.0874544	0.295877	1.27175	-0.49292	1.77293	-0.124863	-0.100054	-0.0280428	1.25156	-0.187056	0.428606	-0.0881855	-0.00248063
-347	-0.0771385	-0.243614	0.182027	-0.0970965	0.284804	1.31441	-0.517353	1.76124	-0.154695	-0.0251025	-0.0229202	1.27547	-0.261225	0.469346	-0.0256909	0.0390697
-346.5	-0.128404	-0.175069	0.175616	-0.285412	0.279472	1.35026	-0.540219	1.75357	-0.181845	0.0411453	-0.0381439	1.29293	-0.329152	0.50052	0.0268896	0.0911777
-346	-0.169955	-0.105608	0.168396	-0.46734	0.282228	1.38416	-0.559343	1.75052	-0.204498	0.0880905	-0.0763227	1.30383	-0.391557	0.519654	0.0718863	0.149083
-345.5	-0.197539	-0.0352365	0.160136	-0.632381	0.293502	1.42155	-0.571387	1.75189	-0.221711	0.108615	-0.140372	1.3109	-0.451241	0.525679	0.113532	0.208614
-345	-0.208255	0.0353057	0.149482	-0.771536	0.311646	1.46811	-0.57295	1.75678	-0.233286	0.101055	-0.231566	1.31799	-0.511198	0.519027	0.155578	0.265084
-344.5	-0.201114	0.103334	0.134416	-0.879811	0.334138	1.52861	-0.562174	1.76312	-0.239519	0.0692459	-0.346781	1.32766	-0.57249	0.501197	0.199331	0.313148
-344	-0.177227	0.164676	0.112724	-0.956997	0.358438	1.60597	-0.539407	1.76751	-0.240933	0.0205631	-0.476322	1.34045	-0.633421	0.474402	0.243407	0.348106
-343.5	-0.138834	0.215024	0.0832727	-1.00603	0.382048	1.7009	-0.506461	1.76636	-0.238393	-0.0369409	-0.606058	1.35553	-0.690534	0.441361	0.284856	0.367059
-343	-0.0878747	0.250981	0.0474198	-1.03092	0.402665	1.81176	-0.465555	1.75753	-0.233677	-0.0963079	-0.724214	1.37105	-0.740762	0.404877	0.320902	0.368757
-342.5	-0.0258112	0.271055	0.00900321	-1.03578	0.418753	1.93424	-0.41882	1.74098	-0.229703	-0.15143	-0.826195	1.38441	-0.783391	0.367409	0.35021	0.353064
-342	0.0455018	0.276625	-0.026863	-1.02491	0.430128	2.06123	-0.367693	1.71826	-0.229477	-0.19619	-0.913323	1.39279	-0.820526	0.330986	0.372892	0.321045
-341.5	0.123364	0.271489	-0.055304	-1.00306	0.438056	2.18415	-0.312569	1.69165	-0.234714	-0.224692	-0.989499	1.39289	-0.85574	0.297565	0.389747	0.275183
-341	0.204474	0.259582	-0.0730873	-0.975084	0.444348	2.29487	-0.254123	1.66406	-0.245787	-0.232839	-1.05922	1.38054	-0.892021	0.269291	0.401869	0.219429
-340.5	0.285201	0.242499	-0.0790752	-0.945999	0.44985	2.38689	-0.194851	1.63887	-0.262279	-0.220254	-1.12616	1.35176	-0.930643	0.248401	0.410923	0.159423
-340	0.361913	0.218976	-0.0739314	-0.921641	0.453835	2.45556	-0.138399	1.61901	-0.282651	-0.190845	-1.19245	1.30436	-0.97173	0.237212	0.418853	0.102539
-339.5	0.431534	0.186957	-0.0598446	-0.908844	0.454804	2.49768	-0.0880383	1.60543	-0.303965	-0.151431	-1.25913	1.23836	-1.01506	0.237714	0.42684	0.0569695
-339	0.491934	0.146268	-0.0399157	-0.91424	0.45123	2.51154	-0.0467233	1.59616	-0.322893	-0.109888	-1.32708	1.1551	-1.0597	0.250243	0.435576	0.0294991
-338.5	0.542169	0.099803	-0.0173615	-0.942645	0.441179	2.498	-0.0178677	1.58692	-0.337198	-0.073694	-1.39875	1.05615	-1.10368	0.272933	0.446708	0.0234474
-338	0.58254	0.0528599	0.00462388	-0.996298	0.421991	2.46176	-0.00516021	1.57319	-0.34621	-0.0485288	-1.47982	0.943087	-1.14477	0.303049	0.462484	0.03871
-337.5	0.613807	0.0110497	0.0227434	-1.07475	0.391614	2.41109	-0.01176	1.55254	-0.350263	-0.0371968	-1.57815	0.818307	-1.18128	0.338285	0.483748	0.0730443
-337	0.635838	-0.0221688	0.0339277	-1.17442	0.350587	2.35513	-0.0397466	1.52508	-0.350312	-0.0397045	-1.69951	0.686063	-1.21211	0.376457	0.509124	0.122463
-336.5	0.647034	-0.0470096	0.0357932	-1.28841	0.302086	2.30082	-0.0899131	1.4919	-0.348037	-0.0545089	-1.84317	0.552127	-1.23651	0.414731	0.535197	0.18096
-336	0.644872	-0.067278	0.0272773	-1.40772	0.249843	2.25222	-0.161371	1.45307	-0.34564	-0.0796249	-1.99975	0.422063	-1.25449	0.449452	0.556482	0.241548
-335.5	0.626923	-0.0881396	0.00936138	-1.52374	0.19688	2.2112	-0.250919	1.40719	-0.345033	-0.112446	-2.15263	0.299101	-1.26727	0.476539	0.566475	0.298538
-335	0.591924	-0.112131	-0.0151653	-1.63076	0.146376	2.17699	-0.353211	1.35238	-0.346913	-0.149316	-2.2826	0.183479	-1.27673	0.492333	0.560652	0.34868
-334.5	0.54062	-0.136929	-0.0430088	-1.72663	0.102334	2.1459	-0.462148	1.28817	-0.350228	-0.186293	-2.37305	0.0742706	-1.28402	0.494214	0.539116	0.390508
-334	0.475682	-0.157401	-0.0717279	-1.81123	0.0686815	2.11292	-0.572636	1.21719	-0.35262	-0.220009	-2.41375	-0.0282489	-1.28943	0.480909	0.505621	0.423425
-333.5	0.400333	-0.169064	-0.0998718	-1.88542	0.048205	2.07378	-0.681523	1.14521	-0.351999	-0.247216	-2.40286	-0.122128	-1.29359	0.453168	0.463648	0.447076
-333	0.316714	-0.169707	-0.126016	-1.95137	0.0422245	2.02639	-0.786927	1.0784	-0.347282	-0.264347	-2.34681	-0.205079	-1.29842	0.414255	0.413991	0.460936
-332.5	0.225808	-0.159807	-0.148501	-2.01276	0.0504526	1.9719	-0.886703	1.02005	-0.336794	-0.268331	-2.25691	-0.276102	-1.30622	0.36958	0.355543	0.464719
-332	0.128898	-0.142676	-0.165955	-2.07421	0.0708286	1.91483	-0.977919	0.969925	-0.317218	-0.257416	-2.14415	-0.336536	-1.31798	0.325438	0.287214	0.459464
-331.5	0.0289361	-0.123209	-0.177363	-2.13981	0.0997077	1.86111	-1.05796	0.925899	-0.285408	-0.231078	-2.01655	-0.390286	-1.33285	0.287234	0.209561	0.448046
-331	-0.0691374	-0.104882	-0.182013	-2.21203	0.13221	1.81599	-1.12592	0.885066	-0.240161	-0.190018	-1.88053	-0.442563	-1.34874	0.258165	0.125522	0.434256
-330.5	-0.159419	-0.0870906	-0.179757	-2.29194	0.162558	1.78357	-1.18286	0.843845	-0.182015	-0.136641	-1.74284	-0.497476	-1.36302	0.239268	0.0397922	0.421136
-330	-0.237386	-0.0653866	-0.170817	-2.37974	0.185059	1.76683	-1.23082	0.798537	-0.113043	-0.074858	-1.61102	-0.556465	-1.37323	0.230055	-0.0423268	0.410377
-329.5	-0.302066	-0.0345503	-0.155422	-2.47421	0.195674	1.76694	-1.27151	0.74652	-0.0370548	-0.00876668	-1.49295	-0.618213	-1.37794	0.228844	-0.116007	0.403144
-329	-0.35593	0.00795006	-0.134344	-2.57125	0.192685	1.78288	-1.30593	0.687167	0.0410414	0.0586652	-1.39496	-0.679299	-1.37706	0.233247	-0.178547	0.400691
-328.5	-0.402896	0.0601574	-0.109445	-2.66355	0.175904	1.8119	-1.33488	0.621848	0.116276	0.125505	-1.31945	-0.735614	-1.37136	0.240849	-0.23101	0.40388
-328	-0.446434	0.116392	-0.0830566	-2.7426	0.146034	1.85035	-1.35888	0.552699	0.184429	0.189792	-1.26445	-0.78418	-1.36222	0.249997	-0.277813	0.412506
-327.5	-0.488621	0.17019	-0.0568227	-2.80123	0.105056	1.89429	-1.37767	0.481336	0.242921	0.249485	-1.22538	-0.824005	-1.35159	0.260642	-0.324165	0.425621
-327	-0.530252	0.217403	-0.0305107	-2.83513	0.0563181	1.93965	-1.39022	0.408602	0.291228	0.30336	-1.19723	-0.85587	-1.34199	0.274366	-0.373059	0.442386
-326.5	-0.571271	0.257367	-0.00171752	-2.84362	0.00391073	1.98225	-1.3949	0.334703	0.330322	0.351477	-1.17627	-0.881725	-1.33653	0.293332	-0.423031	0.462184
-326	-0.610557	0.292055	0.0318796	-2.82989	-0.0478819	2.01815	-1.3895	0.259269	0.361718	0.395086	-1.16018	-0.903157	-1.33887	0.318716	-0.467744	0.484461
-325.5	-0.645562	0.324442	0.069489	-2.80029	-0.0953241	2.04441	-1.37123	0.181732	0.386774	0.436235	-1.14708	-0.919587	-1.35223	0.349586	-0.497932	0.509221
-325	-0.672922	0.356288	0.106849	-2.76254	-0.136195	2.05955	-1.3368	0.102329	0.40667	0.477417	-1.1354	-0.928222	-1.37797	0.383229	-0.504812	0.53754
-324.5	-0.690097	0.385823	0.138177	-2.7241	-0.169843	2.06298	-1.28329	0.0229687	0.422689	0.521204	-1.12321	-0.925076	-1.41483	0.416055	-0.483362	0.570917
-324	-0.696771	0.40778	0.158407	-2.69118	-0.196823	2.05426	-1.20933	-0.0532257	0.435819	0.568752	-1.1068	-0.905669	-1.45974	0.443943	-0.433927	0.609654
-323.5	-0.694664	0.41644	0.165272	-2.66829	-0.219212	2.03408	-1.11554	-0.123203	0.446199	0.617595	-1.0812	-0.866422	-1.50891	0.462657	-0.361119	0.651797
-323	-0.686448	0.409131	0.16057	-2.65774	-0.24014	2.00599	-1.00397	-0.18491	0.453336	0.661548	-1.04364	-0.806874	-1.55839	0.468723	-0.270864	0.693521
-322.5	-0.675248	0.387948	0.149913	-2.65879	-0.261662	1.97608	-0.877451	-0.237713	0.45628	0.693577	-0.99733	-0.731025	-1.60449	0.460492	-0.167745	0.730645
-322	-0.664451	0.359	0.141033	-2.66794	-0.283562	1.9505	-0.739198	-0.282148	0.453678	0.708833	-0.950878	-0.64679	-1.6441	0.438974	-0.0541475	0.760133
-321.5	-0.657352	0.329215	0.140962	-2.68024	-0.304597	1.93331	-0.592275	-0.319072	0.444466	0.705465	-0.912867	-0.563639	-1.67453	0.40728	0.0689817	0.780208
-321	-0.657283	0.301949	0.153403	-2.69061	-0.323673	1.92641	-0.439207	-0.348921	0.428228	0.683783	-0.885974	-0.489853	-1.69328	0.369007	0.201342	0.789476
-320.5	-0.667643	0.274189	0.178208	-2.69458	-0.339172	1.93064	-0.282324	-0.37133	0.404385	0.645583	-0.865918	-0.431026	-1.69809	0.327371	0.342523	0.786822
-320	-0.6908	0.238081	0.213	-2.689	-0.348282	1.94548	-0.124402	-0.384935	0.371697	0.593953	-0.845229	-0.389837	-1.68705	0.285175	0.490149	0.772244
-319.5	-0.727052	0.186283	0.254854	-2.67237	-0.348256	1.96767	0.0310232	-0.387847	0.329329	0.532932	-0.81771	-0.366622	-1.65924	0.244804	0.638561	0.747724
-319	-0.775029	0.116814	0.300326	-2.64433	-0.338321	1.99175	0.179423	-0.378966	0.277713	0.466901	-0.781526	-0.360196	-1.61574	0.208419	0.780727	0.717421
-318.5	-0.833141	0.034161	0.344816	-2.60489	-0.319677	2.01239	0.315393	-0.359223	0.217763	0.400013	-0.741091	-0.367741	-1.55963	0.178418	0.911607	0.686888
-318	-0.900619	-0.0527498	0.383183	-2.55392	-0.293959	2.0259	0.433511	-0.331602	0.150294	0.335553	-0.706347	-0.38402	-1.4948	0.156972	1.02921	0.661861
-317.5	-0.977042	-0.133999	0.411459	-2.49156	-0.262497	2.03063	0.529716	-0.299901	0.0769041	0.27529	-0.689088	-0.401779	-1.42493	0.144497	1.13366	0.64708
-317	-1.06127	-0.201729	0.428017	-2.41926	-0.226864	2.02677	0.602324	-0.267375	0.000878038	0.219848	-0.698667	-0.413381	-1.35349	0.139397	1.22646	0.645204
-316.5	-1.15134	-0.251709	0.433399	-2.33947	-0.189448	2.01547	0.651823	-0.23614	-0.0730277	0.170172	-0.73847	-0.412136	-1.28427	0.139748	1.30927	0.656622
-316	-1.24502	-0.283728	0.429072	-2.25452	-0.153105	1.9978	0.679977	-0.207263	-0.139797	0.128339	-0.803408	-0.393492	-1.22132	0.144507	1.38172	0.680132
-315.5	-1.33985	-0.300465	0.415948	-2.16537	-0.120165	1.97481	0.689338	-0.181196	-0.195872	0.0970446	-0.879746	-0.356841	-1.16825	0.152843	1.44044	0.71332
-315	-1.43278	-0.30452	0.393988	-2.07117	-0.0917324	1.94817	0.683219	-0.158142	-0.240316	0.0784166	-0.949177	-0.306154	-1.1274	0.163006	1.48084	0.752754
-314.5	-1.52054	-0.296242	0.363353	-1.97051	-0.0678444	1.92027	0.665371	-0.138372	-0.273932	0.0727177	-0.995677	-0.248088	-1.09927	0.172227	1.50002	0.794815
-314	-1.6008	-0.274584	0.325445	-1.86371	-0.0482251	1.89374	0.639264	-0.122522	-0.296981	0.0778757	-1.01089	-0.189156	-1.0826	0.177631	1.49811	0.836771
-313.5	-1.67312	-0.239341	0.282477	-1.75382	-0.0329352	1.8704	0.607789	-0.111259	-0.308629	0.0901555	-0.995442	-0.133869	-1.07512	0.177185	1.47788	0.877184
-313	-1.73834	-0.192732	0.236676	-1.64499	-0.022597	1.84962	0.573683	-0.10462	-0.309045	0.105247	-0.95683	-0.0843486	-1.07449	0.169716	1.44339	0.915398
-312.5	-1.79758	-0.139951	0.190391	-1.54043	-0.018383	1.82824	0.539642	-0.102027	-0.301418	0.118855	-0.905733	-0.0413519	-1.07915	0.154277	1.39853	0.950845
-312	-1.85193	-0.0885047	0.146225	-1.44178	-0.021676	1.8023	0.507451	-0.102715	-0.291479	0.126756	-0.851998	-0.00591619	-1.08829	0.129943	1.3458	0.98305
-311.5	-1.90227	-0.0460247	0.106183	-1.34975	-0.0334277	1.76929	0.476984	-0.105976	-0.28516	0.125384	-0.801051	0.0200645	-1.10077	0.095984	1.28624	1.01186
-311	-1.94849	-0.0166989	0.070726	-1.26438	-0.0538467	1.72946	0.446275	-0.111395	-0.286409	0.112965	-0.75303	0.035127	-1.1144	0.0522	1.2208	1.037
-310.5	-1.98917	0.00174094	0.0389138	-1.18414	-0.0822181	1.68502	0.413042	-0.118802	-0.296444	0.0898224	-0.704996	0.0400231	-1.12661	-0.00070543	1.15142	1.05716
-310	-2.02295	0.0172834	0.00945149	-1.10549	-0.116401	1.63845	0.376321	-0.127633	-0.314638	0.0575522	-0.653577	0.0379422	-1.13549	-0.0611408	1.08115	1.06991
-309.5	-2.05008	0.0390268	-0.0181495	-1.02409	-0.15309	1.59192	0.336744	-0.136257	-0.339816	0.0182588	-0.596607	0.0331056	-1.13997	-0.126806	1.01387	1.07318
-309	-2.07223	0.0723025	-0.0431244	-0.935385	-0.18912	1.54692	0.295915	-0.141942	-0.370347	-0.0253558	-0.533882	0.0295942	-1.13951	-0.194574	0.953759	1.06702
-308.5	-2.0915	0.116303	-0.0645589	-0.834675	-0.222152	1.50389	0.25588	-0.141478	-0.403587	-0.069506	-0.467253	0.0310612	-1.13413	-0.260723	0.904001	1.05394
-308	-2.10982	0.164683	-0.0829276	-0.718558	-0.250359	1.46276	0.218814	-0.131876	-0.43624	-0.109491	-0.400394	0.0401745	-1.12395	-0.32205	0.865173	1.03805
-307.5	-2.12838	0.208377	-0.09984	-0.586389	-0.27242	1.42434	0.186659	-0.110505	-0.465357	-0.140722	-0.33842	0.0577814	-1.10823	-0.376649	0.835017	1.02414
-307	-2.14702	0.239354	-0.116527	-0.440336	-0.287829	1.39047	0.160584	-0.0751377	-0.488575	-0.159741	-0.287582	0.0830755	-1.08535	-0.423237	0.810064	1.01654
-306.5	-2.16448	0.253698	-0.133152	-0.284759	-0.296539	1.36288	0.140593	-0.024562	-0.503958	-0.164945	-0.254526	0.114469	-1.05385	-0.460034	0.787528	1.01788
-306	-2.17924	0.252658	-0.149144	-0.125367	-0.298516	1.34199	0.125678	0.040438	-0.51046	-0.157197	-0.244148	0.149961	-1.01361	-0.48481	0.76676	1.02877
-305.5	-2.18996	0.241323	-0.163798	0.0317406	-0.294067	1.32606	0.114515	0.11653	-0.508235	-0.139795	-0.257051	0.18736	-0.966623	-0.496232	0.749776	1.04816
-305	-2.19536	0.225173	-0.1766	0.180744	-0.284181	1.31107	0.106335	0.198413	-0.498118	-0.117679	-0.288523	0.224779	-0.916488	-0.494686	0.740136	1.07369
-304.5	-2.194	0.206439	-0.186959	0.316613	-0.270241	1.29213	0.101497	0.280369	-0.481163	-0.0962306	-0.329222	0.260893	-0.866777	-0.481453	0.740746	1.10218
-304	-2.18468	0.183562	-0.19414	0.43569	-0.253244	1.26571	0.101549	0.357676	-0.458763	-0.0799028	-0.367444	0.294928	-0.819521	-0.457848	0.751911	1.13047
-303.5	-2.16637	0.15412	-0.198055	0.536021	-0.232788	1.23085	0.108582	0.42691	-0.432352	-0.0712653	-0.39232	0.326085	-0.775135	-0.425483	0.770827	1.15592
-303	-2.13808	0.118313	-0.19989	0.617162	-0.206423	1.18931	0.123884	0.485385	-0.402603	-0.0710703	-0.396571	0.352286	-0.733297	-0.386874	0.79298	1.17711
-302.5	-2.09898	0.0804351	-0.201618	0.679868	-0.17035	1.14564	0.146744	0.530892	-0.369882	-0.0788758	-0.378198	0.369812	-0.693606	-0.34571	0.814713	1.19436
-302	-2.0489	0.0475889	-0.204891	0.725879	-0.12185	1.10712	0.174214	0.561965	-0.335874	-0.0931057	-0.340819	0.375135	-0.656036	-0.306625	0.835191	1.20891
-301.5	-1.98883	0.0263334	-0.21015	0.75756	-0.061762	1.08149	0.201773	0.577903	-0.304418	-0.11065	-0.291932	0.367232	-0.621259	-0.274143	0.856196	1.22181
-301	-1.92088	0.0189407	-0.216296	0.777578	0.00554309	1.07356	0.224588	0.579063	-0.280662	-0.127447	-0.238708	0.347623	-0.590247	-0.251004	0.880443	1.23402
-300.5	-1.84706	0.02147	-0.221032	0.789157	0.0744976	1.08381	0.238804	0.567752	-0.26914	-0.139947	-0.183234	0.318237	-0.563835	-0.237184	0.909952	1.24653
-300	-1.76771	0.025038	-0.222057	0.796648	0.140179	1.10945	0.242225	0.548046	-0.272271	-0.146204	-0.121577	0.280101	-0.542787	-0.230652	0.944439	1.25923
-299.5	-1.68167	0.0198867	-0.218587	0.805258	0.19808	1.14618	0.234755	0.524194	-0.290464	-0.146311	-0.0479761	0.234339	-0.527392	-0.228816	0.980376	1.26973
-299	-1.58821	9.51903e-05	-0.211815	0.819723	0.243288	1.18976	0.218352	0.499512	-0.322944	-0.141963	0.0402676	0.183471	-0.516861	-0.229314	1.01254	1.27422
-298.5	-1.48839	-0.0340431	-0.204018	0.84336	0.271069	1.23702	0.196013	0.476526	-0.368002	-0.135153	0.141003	0.1312	-0.509639	-0.230464	1.03717	1.26964
-298	-1.38476	-0.0773675	-0.19711	0.877936	0.278528	1.28607	0.170629	0.457188	-0.423249	-0.127076	0.24774	0.0812841	-0.504193	-0.231514	1.05342	1.25494
-297.5	-1.28049	-0.123355	-0.191804	0.923015	0.265678	1.33531	0.143802	0.442432	-0.486642	-0.117937	0.351128	0.0366556	-0.49954	-0.232127	1.06265	1.23043
-297	-1.17877	-0.167285	-0.188233	0.974857	0.235047	1.38302	0.114813	0.432033	-0.557155	-0.107479	0.441087	-0.000462242	-0.495333	-0.231353	1.06717	1.19642
-296.5	-1.08223	-0.207414	-0.186718	1.02697	0.190411	1.42843	0.0808661	0.425286	-0.634122	-0.0957114	0.509029	-0.0277659	-0.491435	-0.227207	1.06926	1.15304
-296	-0.992675	-0.243981	-0.187078	1.07303	0.136076	1.47239	0.0384299	0.421402	-0.716691	-0.0836501	0.549999	-0.0427342	-0.486959	-0.217402	1.07015	1.10124
-295.5	-0.911181	-0.276833	-0.187702	1.10981	0.0770075	1.51626	-0.0151092	0.419204	-0.804437	-0.0738909	0.56351	-0.0430459	-0.479215	-0.200583	1.06964	1.04368
-295	-0.838002	-0.302469	-0.185879	1.13783	0.0187073	1.56025	-0.0794584	0.416882	-0.897951	-0.0700165	0.551586	-0.0265869	-0.464001	-0.177289	1.06692	0.984672
-294.5	-0.772311	-0.313007	-0.17903	1.1594	-0.0340342	1.60309	-0.150539	0.412365	-0.99821	-0.0745424	0.515958	0.00841179	-0.437358	-0.150001	1.06179	0.929305
-294	-0.713022	-0.299556	-0.166342	1.17627	-0.0789512	1.64277	-0.222113	0.404015	-1.10497	-0.0871412	0.457404	0.0625445	-0.396856	-0.121569	1.05537	0.882186
-293.5	-0.660343	-0.257427	-0.149881	1.18894	-0.117051	1.67699	-0.287773	0.391145	-1.21571	-0.104469	0.376856	0.134538	-0.341551	-0.0930185	1.05003	0.845805
-293	-0.616052	-0.188599	-0.133845	1.19779	-0.151356	1.70333	-0.341721	0.37439	-1.32619	-0.121153	0.276791	0.221147	-0.271856	-0.0629308	1.04872	0.819798
-292.5	-0.582263	-0.100876	-0.122223	1.20433	-0.184688	1.71969	-0.379824	0.355901	-1.432	-0.131233	0.162464	0.317229	-0.190011	-0.0290009	1.05377	0.802167
-292	-0.560003	-0.00546912	-0.117151	1.21087	-0.218135	1.72466	-0.40111	0.338626	-1.52939	-0.129436	0.0419122	0.415885	-0.100081	0.00953388	1.0661	0.791398
-291.5	-0.548415	0.0865162	-0.11931	1.21921	-0.25064	1.71751	-0.408145	0.324911	-1.61488	-0.112012	-0.0759428	0.50966	-0.00654378	0.0506295	1.08533	0.787495
-291	-0.544898	0.167954	-0.128928	1.22977	-0.27962	1.69861	-0.405832	0.315831	-1.68484	-0.0776573	-0.183463	0.593315	0.0873298	0.0904327	1.11053	0.791552
-290.5	-0.546172	0.237778	-0.146598	1.24189	-0.302214	1.67028	-0.399543	0.311718	-1.73586	-0.0282051	-0.274833	0.665423	0.179223	0.12513	1.14071	0.804815
-290	-0.549785	0.299455	-0.174351	1.25461	-0.316316	1.63723	-0.393894	0.313002	-1.76559	0.0320375	-0.345859	0.726869	0.266292	0.152138	1.17446	0.827722
-289.5	-0.554988	0.356808	-0.215538	1.26775	-0.320814	1.60563	-0.392686	0.321011	-1.77333	0.0977785	-0.394869	0.779015	0.344691	0.171023	1.20983	0.85925
-289	-0.562076	0.411092	-0.272859	1.28218	-0.315278	1.58099	-0.399127	0.338575	-1.75956	0.16372	-0.42413	0.823818	0.410483	0.183964	1.24469	0.897122
-288.5	-0.570775	0.461044	-0.346333	1.29937	-0.299297	1.56606	-0.415233	0.369461	-1.72523	0.225057	-0.439517	0.864659	0.46103	0.194772	1.2763	0.938874
-288	-0.579348	0.503914	-0.43303	1.3208	-0.271888	1.56025	-0.440596	0.41629	-1.67196	0.277782	-0.447896	0.906282	0.495822	0.20692	1.30094	0.982352
-287.5	-0.585099	0.536726	-0.528696	1.34734	-0.232126	1.56178	-0.471852	0.47869	-1.60211	0.318729	-0.454965	0.953714	0.515771	0.222072	1.31507	1.025
-287	-0.585504	0.558025	-0.629046	1.37846	-0.18087	1.57021	-0.503469	0.553688	-1.5182	0.346101	-0.465637	1.011	0.522113	0.23998	1.31726	1.06361
-286.5	-0.578874	0.56868	-0.729405	1.41234	-0.121605	1.58636	-0.529315	0.637745	-1.42302	0.360071	-0.485429	1.08048	0.516921	0.258872	1.30903	1.09545
-286	-0.56416	0.570867	-0.824778	1.44667	-0.0593566	1.61065	-0.544021	0.727984	-1.32016	0.361921	-0.520379	1.16297	0.504164	0.275708	1.29456	1.11941
-285.5	-0.540676	0.566353	-0.911291	1.47919	0.00118145	1.64167	-0.543625	0.821464	-1.21398	0.352467	-0.574678	1.25853	0.489288	0.287425	1.27941	1.13571
-285	-0.508343	0.555522	-0.986515	1.50803	0.0567405	1.67546	-0.525913	0.913559	-1.10906	0.331456	-0.648413	1.36636	0.477918	0.292746	1.26768	1.14476
-284.5	-0.468129	0.537277	-1.04801	1.53247	0.105655	1.70616	-0.490549	0.997354	-1.00985	0.298189	-0.738406	1.48361	0.475062	0.29257	1.25942	1.14627
-284	-0.421923	0.509391	-1.09292	1.55381	0.147809	1.728	-0.438588	1.0649	-0.920664	0.252839	-0.840868	1.60539	0.48462	0.288608	1.25098	1.13902
-283.5	-0.371958	0.469699	-1.11924	1.57514	0.183979	1.73665	-0.371978	1.1096	-0.845386	0.197529	-0.952079	1.72638	0.508917	0.28162	1.23794	1.12118
-283	-0.320735	0.418187	-1.12664	1.59976	0.21429	1.72978	-0.293372	1.12845	-0.786789	0.136389	-1.06655	1.84218	0.54867	0.27103	1.21808	1.09097
-282.5	-0.271889	0.358421	-1.11572	1.62925	0.237465	1.70792	-0.206088	1.12278	-0.746352	0.0750247	-1.17557	1.94983	0.603146	0.256127	1.19247	1.04733
-282	-0.231067	0.296863	-1.08665	1.66284	0.252199	1.67519	-0.114532	1.09736	-0.724408	0.0193479	-1.26859	2.04831	0.669857	0.23707	1.16519	0.990221
-281.5	-0.20519	0.239991	-1.03863	1.69799	0.259269	1.63831	-0.0240226	1.05944	-0.720113	-0.0265652	-1.3378	2.13828	0.744579	0.214851	1.14146	0.920385
-281	-0.199922	0.190881	-0.970579	1.73087	0.262187	1.60387	0.0605163	1.01783	-0.731488	-0.0618653	-1.38238	2.22026	0.822508	0.190925	1.12519	0.839339
-280.5	-0.217282	0.148222	-0.883119	1.75669	0.265893	1.57622	0.135288	0.980277	-0.755715	-0.0881441	-1.40837	2.29368	0.899411	0.166911	1.1175	0.749379
-280	-0.25536	0.108538	-0.780481	1.77123	0.274547	1.55777	0.197163	0.950216	-0.789083	-0.107416	-1.42443	2.35789	0.971607	0.14433	1.1166	0.653143
-279.5	-0.309647	0.0690635	-0.670512	1.77358	0.290006	1.54961	0.243739	0.926267	-0.826566	-0.120357	-1.43798	2.41393	1.03577	0.12436	1.11865	0.553004
-279	-0.374136	0.0293168	-0.562407	1.76738	0.31197	1.5514	0.274573	0.904824	-0.862309	-0.125948	-1.45374	2.46453	1.08953	0.10797	1.11965	0.451093
-278.5	-0.441967	-0.00859691	-0.464416	1.759	0.339604	1.56125	0.291888	0.882414	-0.891205	-0.122752	-1.47445	2.51243	1.13206	0.0964931	1.11787	0.349502
-278	-0.506729	-0.0407808	-0.383254	1.75478	0.373146	1.57632	0.299681	0.856573	-0.910056	-0.110301	-1.50204	2.55897	1.16397	0.0916712	1.1154	0.249734
-277.5	-0.564075	-0.0634592	-0.324329	1.75904	0.413815	1.59364	0.301996	0.826283	-0.917951	-0.0893504	-1.53732	2.60413	1.1864	0.0948803	1.1175	0.1522
-277	-0.612116	-0.0754718	-0.291068	1.77263	0.462263	1.61035	0.301432	0.791786	-0.91614	-0.0617239	-1.57892	2.64715	1.20018	0.106794	1.12986	0.0568688
-276.5	-0.650464	-0.0793817	-0.283703	1.79246	0.517265	1.62377	0.298994	0.753805	-0.906509	-0.0304956	-1.62326	2.6877	1.20584	0.127767	1.15542	-0.0358475
-276	-0.678994	-0.0797674	-0.299171	1.81298	0.575457	1.6319	0.295305	0.713182	-0.889501	0.000290806	-1.66526	2.72652	1.20453	0.157861	1.1929	-0.125282
-275.5	-0.69747	-0.0800964	-0.332485	1.82849	0.631818	1.63334	0.291553	0.670883	-0.8642	0.0269986	-1.69992	2.76439	1.19837	0.196336	1.23801	-0.211606
-275	-0.70648	-0.0801311	-0.378288	1.83519	0.680356	1.62687	0.289226	0.627925	-0.830224	0.0476182	-1.72518	2.80087	1.18982	0.241351	1.28574	-0.296782
-274.5	-0.708337	-0.0748494	-0.431907	1.83214	0.715086	1.61204	0.289162	0.585482	-0.78852	0.061418	-1.74419	2.83448	1.18123	0.290282	1.33184	-0.383885
-274	-0.706556	-0.0559867	-0.489787	1.82051	0.731972	1.59022	0.291118	0.545238	-0.740662	0.0679278	-1.76415	2.86304	1.1754	0.340298	1.37342	-0.474794
-273.5	-0.704458	-0.0160249	-0.548731	1.80255	0.73103	1.56433	0.294661	0.509297	-0.688305	0.0666928	-1.79309	2.88398	1.17569	0.38882	1.40942	-0.568697
-273	-0.704187	0.0478119	-0.604837	1.78074	0.716466	1.53718	0.300282	0.479501	-0.632792	0.0575811	-1.83769	2.89487	1.18457	0.4337	1.44077	-0.662859
-272.5	-0.706289	0.131698	-0.653523	1.75709	0.694506	1.51024	0.309222	0.45711	-0.574319	0.0411541	-1.90201	2.89438	1.20216	0.472776	1.46935	-0.754379
-272	-0.709286	0.226002	-0.690059	1.73296	0.671126	1.48401	0.322405	0.44325	-0.511591	0.0190102	-1.9868	2.88201	1.22712	0.503209	1.49602	-0.841178
-271.5	-0.709064	0.318286	-0.709656	1.70932	0.65122	1.45856	0.339475	0.439253	-0.442653	-0.00598094	-2.08923	2.8573	1.25836	0.521868	1.51949	-0.922071
-271	-0.69911	0.397106	-0.707668	1.68659	0.638744	1.43408	0.358416	0.446297	-0.366001	-0.0294734	-2.20275	2.82042	1.29451	0.52668	1.53691	-0.996481
-270.5	-0.672494	0.45487	-0.680723	1.66461	0.637244	1.41143	0.376613	0.464924	-0.280987	-0.0459583	-2.31791	2.77306	1.33231	0.517267	1.5452	-1.06399
-270	-0.62469	0.488846	-0.628084	1.64293	0.650161	1.39154	0.393124	0.495217	-0.187971	-0.0503444	-2.4248	2.71825	1.36742	0.494504	1.54222	-1.1241
-269.5	-0.555164	0.500203	-0.552039	1.62137	0.68043	1.37428	0.409653	0.53708	-0.0889216	-0.0399202	-2.5154	2.66022	1.39735	0.460264	1.52748	-1.17628
-269	-0.467205	0.492027	-0.457424	1.60009	0.729759	1.35847	0.429001	0.590376	0.0121246	-0.0147343	-2.58365	2.60505	1.42277	0.417649	1.50212	-1.21983
-268.5	-0.367445	0.467714	-0.350404	1.57977	0.79781	1.34214	0.452952	0.654851	0.109582	0.023562	-2.62452	2.55959	1.44606	0.370663	1.46929	-1.25395
-268	-0.265269	0.430629	-0.236686	1.56237	0.881296	1.32206	0.481347	0.728963	0.197578	0.072095	-2.63422	2.52879	1.46938	0.323148	1.43556	-1.27855
-267.5	-0.170876	0.384774	-0.120244	1.55134	0.974144	1.29488	0.512031	0.808852	0.271456	0.125924	-2.61095	2.51419	1.49415	0.278157	1.41155	-1.29499
-267	-0.0924579	0.335352	-0.00282004	1.55061	1.06941	1.25966	0.541202	0.889581	0.328812	0.178369	-2.55551	2.51451	1.52158	0.237998	1.40986	-1.30562
-266.5	-0.0339536	0.288569	0.116229	1.56251	1.1614	1.21808	0.564357	0.967065	0.369307	0.222789	-2.47225	2.52681	1.5528	0.20388	1.44173	-1.31305
-266	0.0057815	0.250796	0.239096	1.58662	1.24632	1.17291	0.577704	1.03843	0.394116	0.253521	-2.36817	2.54725	1.5885	0.175154	1.51467	-1.31957
-265.5	0.031503	0.227058	0.367399	1.62068	1.32187	1.12726	0.579526	1.10162	0.405883	0.266147	-2.24917	2.57219	1.6284	0.149421	1.63058	-1.32653
-265	0.0488817	0.218794	0.500505	1.66209	1.38609	1.08413	0.570884	1.1553	0.408218	0.258833	-2.11717	2.59889	1.67127	0.123763	1.78431	-1.33385
-264.5	0.0629508	0.222067	0.635637	1.70834	1.4366	1.04524	0.554953	1.19875	0.404558	0.23364	-1.97049	2.62454	1.71551	0.0958264	1.96416	-1.34006
-264	0.077643	0.228491	0.768575	1.75678	1.47126	1.01019	0.535516	1.23091	0.397718	0.19582	-1.80679	2.64546	1.75934	0.064124	2.15441	-1.34301
-263.5	0.0954825	0.229099	0.894067	1.80449	1.48959	0.977035	0.51601	1.24966	0.390513	0.151612	-1.62686	2.6579	1.8006	0.0281149	2.33818	-1.34091
-263	0.117942	0.218407	1.00686	1.84852	1.49306	0.943053	0.499156	1.25212	0.38618	0.106102	-1.43727	2.65927	1.83717	-0.0115957	2.50032	-1.33306
-262.5	0.146111	0.196227	1.10337	1.88664	1.48408	0.904648	0.486627	1.23582	0.387558	0.06218	-1.2499	2.64845	1.86764	-0.0531201	2.63035	-1.31968
-262	0.180216	0.166613	1.18296	1.91819	1.46473	0.858012	0.479028	1.20032	0.395946	0.021116	-1.07937	2.62633	1.8914	-0.0937434	2.72373	-1.30147
-261.5	0.218725	0.134511	1.24835	1.94396	1.43575	0.801019	0.476302	1.14795	0.411175	-0.0161511	-0.93977	2.59629	1.90802	-0.131226	2.78116	-1.27904
-261	0.258877	0.102331	1.30417	1.96461	1.39607	0.734415	0.478209	1.08361	0.432379	-0.0484557	-0.841069	2.56257	1.91673	-0.165136	2.80649	-1.25258
-260.5	0.298069	0.0688293	1.35394	1.97878	1.34318	0.661304	0.484644	1.01391	0.458326	-0.0742661	-0.785511	2.52833	1.91627	-0.197163	2.80391	-1.22174
-260	0.334423	0.0307439	1.39813	1.98289	1.27477	0.585812	0.495647	0.945911	0.488001	-0.0912453	-0.766336	2.49539	1.90491	-0.230487	2.77615	-1.18612
-259.5	0.366615	-0.0143466	1.43458	1.97308	1.19039	0.512329	0.510998	0.885465	0.521558	-0.0962373	-0.76998	2.4649	1.88112	-0.26898	2.72497	-1.14607
-259	0.393973	-0.0662651	1.46073	1.94725	1.09179	0.445521	0.529565	0.83615	0.559748	-0.0863434	-0.780027	2.43801	1.84447	-0.316128	2.65302	-1.10314
-258.5	0.416998	-0.122655	1.47574	1.90586	0.981729	0.390311	0.548979	0.799007	0.601786	-0.0606881	-0.781835	2.4166	1.79637	-0.373476	2.56542	-1.05932
-258	0.437624	-0.180531	1.48096	1.85196	0.863051	0.351543	0.566065	0.773031	0.644335	-0.0218043	-0.766426	2.4033	1.7412	-0.439598	2.47018	-1.01576
-257.5	0.458765	-0.237596	1.47983	1.79033	0.738915	0.333239	0.578124	0.756109	0.68228	0.0245663	-0.730964	2.40009	1.68646	-0.510475	2.37695	-0.972611
-257	0.483165	-0.293151	1.47765	1.72602	0.613334	0.337266	0.584417	0.745815	0.710052	0.0713362	-0.675197	2.40681	1.6405	-0.580831	2.29444	-0.929717
-256.5	0.511968	-0.348311	1.47991	1.66324	0.49114	0.362342	0.58617	0.739631	0.722795	0.112455	-0.596933	2.42023	1.60917	-0.645754	2.22818	-0.886949
-256	0.543938	-0.404936	1.49055	1.60451	0.377329	0.404196	0.584915	0.734914	0.717167	0.144564	-0.491424	2.43402	1.59401	-0.702203	2.17995	-0.843367
-255.5	0.5757	-0.463592	1.5113	1.55041	0.276287	0.456116	0.581027	0.729605	0.691929	0.166947	-0.355763	2.43998	1.59255	-0.74984	2.14893	-0.796733
-255	0.602865	-0.521583	1.54177	1.49996	0.191319	0.509739	0.573613	0.723267	0.648368	0.179884	-0.193961	2.43064	1.60007	-0.790603	2.13354	-0.744463
-254.5	0.62173	-0.572379	1.58014	1.45138	0.124437	0.556613	0.561428	0.717005	0.590212	0.183229	-0.0190778	2.40193	1.61147	-0.827395	2.13262	-0.685096
-254	0.63014	-0.607252	1.62398	1.40321	0.0761029	0.590007	0.543647	0.71241	0.522899	0.176856	0.148671	2.35341	1.62253	-0.862972	2.14525	-0.61855
-253.5	0.626567	-0.618461	1.6706	1.3555	0.0450454	0.606225	0.519359	0.710592	0.452082	0.162178	0.287796	2.28682	1.62995	-0.899323	2.16995	-0.545243
-253	0.609576	-0.602398	1.71731	1.30958	0.0284627	0.604948	0.487017	0.711511	0.382222	0.142394	0.38272	2.2049	1.63089	-0.937147	2.20409	-0.465541
-252.5	0.579204	-0.561228	1.76175	1.26681	0.0223443	0.588658	0.445537	0.71386	0.31631	0.120694	0.428198	2.11089	1.62309	-0.975514	2.24395	-0.379689
-252	0.538015	-0.501942	1.802	1.22805	0.0219248	0.561653	0.395656	0.715841	0.255846	0.0982714	0.429513	2.00827	1.60561	-1.01195	2.28422	-0.287895
-251.5	0.490431	-0.433238	1.83679	1.19393	0.0226726	0.528731	0.339783	0.715762	0.200984	0.0741994	0.399915	1.90063	1.5787	-1.04281	2.31742	-0.190684
-251	0.441753	-0.36225	1.8659	1.16552	0.0214454	0.493924	0.281068	0.711532	0.151724	0.047121	0.356514	1.79235	1.54297	-1.06417	2.33472	-0.0890369
-250.5	0.397381	-0.29267	1.89045	1.14492	0.0173038	0.460257	0.22266	0.700386	0.108967	0.0170055	0.315418	1.68874	1.49876	-1.07322	2.32783	0.0159281
-250	0.361574	-0.224539	1.91239	1.13479	0.0114977	0.4302	0.167544	0.680014	0.0738925	-0.0141251	0.287708	1.59457	1.44592	-1.06937	2.29104	0.122978
-249.5	0.336567	-0.15565	1.93349	1.13656	0.0061839	0.405485	0.119368	0.650011	0.0465536	-0.042587	0.277388	1.5124	1.38421	-1.05428	2.2223	0.230108
-249	0.323008	-0.084357	1.95446	1.14881	0.00270809	0.386778	0.0829701	0.612433	0.0256967	-0.0642083	0.281335	1.44271	1.31398	-1.03127	2.12243	0.334103
-248.5	0.320676	-0.012069	1.97574	1.16718	0.000916013	0.374558	0.0629619	0.571285	0.00991477	-0.0757363	0.291308	1.38486	1.23642	-1.00441	1.99325	0.431051
-248	0.32867	0.0572941	1.99888	1.18595	-0.000332981	0.370526	0.0615866	0.53099	-0.00156728	-0.0758538	0.297456	1.33772	1.15292	-0.977335	1.83689	0.517279
-247.5	0.3459	0.12042	2.02672	1.19948	-0.00246369	0.377774	0.078237	0.494546	-0.00881846	-0.0653979	0.291453	1.30076	1.0646	-0.952343	1.65571	0.589814
-247	0.371651	0.17703	2.06176	1.20249	-0.0067715	0.399148	0.110434	0.463237	-0.0111613	-0.046745	0.267922	1.27528	0.972184	-0.929636	1.45224	0.646249
-246.5	0.405136	0.229763	2.10477	1.1903	-0.0139282	0.43482	0.154241	0.437794	-0.00757556	-0.0223546	0.224437	1.26438	0.875581	-0.907356	1.23061	0.684545
-246	0.444952	0.282257	2.15407	1.15979	-0.0235753	0.481319	0.204	0.418445	0.00245052	0.0064309	0.160466	1.27168	0.773644	-0.88279	0.999161	0.703131
-245.5	0.489713	0.337364	2.20617	1.11061	-0.0345819	0.53309	0.252608	0.403894	0.0183823	0.038956	0.0758832	1.30019	0.665062	-0.85384	0.771158	0.701386
-245	0.538784	0.395971	2.25715	1.04552	-0.04557	0.584931	0.292502	0.391701	0.0383702	0.0745545	-0.0291476	1.35176	0.549799	-0.819852	0.561584	0.680591
-244.5	0.591634	0.455883	2.30405	0.96989	-0.055132	0.633014	0.317165	0.379396	0.0590869	0.112805	-0.152663	1.42646	0.429744	-0.781295	0.382353	0.644927
-244	0.646681	0.512003	2.34536	0.890506	-0.0620035	0.674126	0.322633	0.364149	0.0760627	0.153086	-0.289913	1.52171	0.307939	-0.738674	0.238224	0.601774
-243.5	0.701268	0.558791	2.38069	0.814364	-0.0652424	0.704737	0.307689	0.342222	0.0849295	0.193068	-0.433918	1.63154	0.187209	-0.692314	0.125639	0.560104
-243	0.752813	0.592979	2.4097	0.746957	-0.0639795	0.721598	0.272226	0.31033	0.083003	0.228115	-0.576368	1.74656	0.0696144	-0.643191	0.0356546	0.526909
-242.5	0.799855	0.614362	2.43101	0.69111	-0.0566573	0.723194	0.215482	0.267644	0.0697636	0.25244	-0.708226	1.85492	-0.0430338	-0.593089	-0.0413574	0.504885
-242	0.84175	0.624898	2.44197	0.6476	-0.0404207	0.710346	0.1365	0.215857	0.0458928	0.261291	-0.820534	1.9446	-0.14877	-0.543816	-0.112057	0.493789
-241.5	0.877404	0.626879	2.43917	0.616547	-0.0117697	0.686017	0.0364216	0.157637	0.0118218	0.253416	-0.905236	2.00629	-0.246285	-0.496587	-0.178274	0.49305
-241	0.905345	0.620616	2.41885	0.597564	0.0314696	0.654932	-0.0801814	0.0952585	-0.0330239	0.232507	-0.955096	2.03537	-0.336097	-0.45183	-0.237817	0.502715
-240.5	0.925079	0.603122	2.37666	0.588868	0.0887429	0.622083	-0.206335	0.0296681	-0.0894525	0.2062	-0.962891	2.03261	-0.420427	-0.409357	-0.288114	0.523104
-240	0.937252	0.569583	2.30871	0.586936	0.157198	0.590502	-0.334488	-0.0397121	-0.157297	0.182904	-0.921414	2.00376	-0.502116	-0.369065	-0.329555	0.554386
-239.5	0.942576	0.516745	2.21401	0.587053	0.232743	0.560719	-0.456905	-0.113654	-0.23564	0.168705	-0.82542	1.95786	-0.583449	-0.331724	-0.365493	0.596186
-239	0.940943	0.445386	2.09581	0.584283	0.310651	0.532092	-0.565017	-0.191535	-0.323819	0.166218	-0.674847	1.90438	-0.665213	-0.299026	-0.399544	0.647161
-238.5	0.931042	0.360748	1.96059	0.57426	0.3862	0.503856	-0.650345	-0.270958	-0.421629	0.175348	-0.477246	1.8503	-0.746931	-0.272732	-0.432812	0.704842
-238	0.910801	0.271372	1.81673	0.553244	0.455623	0.475187	-0.707136	-0.347788	-0.528511	0.194692	-0.247692	1.79952	-0.828145	-0.253853	-0.463001	0.765956
-237.5	0.87851	0.18696	1.67311	0.517884	0.516825	0.444991	-0.733826	-0.416174	-0.6424	0.2223	-0.00605466	1.754	-0.908888	-0.242598	-0.485294	0.827145
-237	0.833923	0.116068	1.53717	0.465621	0.56916	0.411908	-0.73213	-0.469963	-0.759624	0.255377	0.226783	1.71467	-0.989368	-0.238528	-0.493533	0.885465
-236.5	0.77904	0.064195	1.41354	0.395736	0.612485	0.37507	-0.705396	-0.505291	-0.875848	0.289845	0.432123	1.68194	-1.07017	-0.240698	-0.481676	0.938547
-236	0.718224	0.0324742	1.30422	0.309819	0.646738	0.33541	-0.657923	-0.521726	-0.986543	0.320931	0.595796	1.65559	-1.15218	-0.248125	-0.446216	0.984915
-235.5	0.657032	0.0179472	1.20897	0.211092	0.672094	0.296033	-0.595322	-0.521282	-1.08725	0.344907	0.709894	1.63399	-1.23594	-0.260407	-0.388122	1.02404
-235	0.600285	0.0159442	1.12527	0.103625	0.688424	0.261362	-0.524635	-0.507753	-1.17424	0.360734	0.772647	1.61405	-1.32176	-0.27756	-0.312588	1.05553
-234.5	0.550912	0.022609	1.04918	-0.00812546	0.694553	0.235868	-0.453245	-0.486915	-1.2447	0.370185	0.785492	1.59231	-1.41069	-0.298503	-0.226538	1.07853
-234	0.509725	0.0353678	0.977487	-0.119857	0.688704	0.222774	-0.387582	-0.465247	-1.29663	0.376655	0.750364	1.56669	-1.50454	-0.319734	-0.135735	1.09262
-233.5	0.474922	0.0518939	0.910142	-0.227659	0.669304	0.223444	-0.332778	-0.447574	-1.33001	0.383871	0.67003	1.53744	-1.60518	-0.33616	-0.0439456	1.09921
-233	0.44207	0.0692561	0.850587	-0.327891	0.635096	0.237782	-0.292782	-0.436517	-1.34796	0.394818	0.549737	1.50631	-1.71444	-0.34324	0.0459531	1.10127
-232.5	0.406507	0.0836633	0.803819	-0.417443	0.585341	0.264517	-0.270331	-0.433141	-1.35594	0.41043	0.398712	1.47457	-1.83385	-0.338099	0.130893	1.10109
-232	0.366779	0.0905841	0.774364	-0.494208	0.52088	0.301299	-0.266793	-0.437004	-1.35982	0.428801	0.231721	1.44201	-1.96373	-0.31941	0.207022	1.09952
-231.5	0.325226	0.0859106	0.76501	-0.557149	0.444829	0.345504	-0.281788	-0.446175	-1.36463	0.44658	0.0687109	1.40749	-2.1024	-0.287345	0.26983	1.09721
-231	0.285507	0.0685787	0.776686	-0.606438	0.36155	0.394886	-0.312938	-0.457882	-1.37408	0.461422	-0.0691192	1.37072	-2.24593	-0.243722	0.315995	1.09494
-230.5	0.250525	0.0428203	0.809157	-0.643826	0.275096	0.447049	-0.355966	-0.469365	-1.39009	0.472731	-0.164522	1.33369	-2.38858	-0.191754	0.34604	1.09253
-230	0.222172	0.0174445	0.86064	-0.672685	0.188786	0.49903	-0.405038	-0.478438	-1.41281	0.480985	-0.208121	1.29993	-2.52422	-0.135153	0.365355	1.08819
-229.5	0.2013	0.00222559	0.926677	-0.697676	0.105491	0.548232	-0.453631	-0.483554	-1.44138	0.487019	-0.200332	1.27241	-2.64795	-0.0769656	0.382661	1.07948
-229	0.186761	0.00390188	1.00062	-0.724547	0.0278869	0.59319	-0.495459	-0.483554	-1.47451	0.491092	-0.150358	1.25218	-2.75759	-0.0195209	0.406685	1.06505
-228.5	0.17495	0.0238145	1.07589	-0.759282	-0.0414139	0.632879	-0.524966	-0.477465	-1.51096	0.492549	-0.0725071	1.23807	-2.85396	0.0344961	0.443008	1.04534
-228	0.161492	0.0581972	1.14822	-0.80575	-0.100048	0.666022	-0.538073	-0.464772	-1.54994	0.490624	0.0172034	1.22715	-2.93991	0.0818322	0.493132	1.02151
-227.5	0.14351	0.100811	1.21597	-0.863611	-0.145934	0.691209	-0.533203	-0.445909	-1.59112	0.484415	0.10228	1.21618	-3.01986	0.119908	0.555416	0.994592
-227	0.119891	0.146194	1.27892	-0.928714	-0.177203	0.707577	-0.511403	-0.421986	-1.6338	0.471601	0.166656	1.20314	-3.09907	0.147761	0.626359	0.96519
-226.5	0.0903	0.192089	1.33723	-0.994942	-0.192835	0.716051	-0.475627	-0.39389	-1.67623	0.448129	0.197507	1.1869	-3.18063	0.165759	0.701936	0.933194
-226	0.0552674	0.240055	1.39092	-1.05601	-0.193487	0.719684	-0.429863	-0.36204	-1.71602	0.40967	0.189352	1.16636	-3.26277	0.174942	0.779215	0.898257
-225.5	0.0168377	0.293574	1.44004	-1.10728	-0.18186	0.721875	-0.377881	-0.327293	-1.75067	0.353451	0.145696	1.14058	-3.33996	0.176783	0.857304	0.861061
-225	-0.0221887	0.354731	1.4852	-1.14662	-0.162195	0.724075	-0.322135	-0.291779	-1.77826	0.279114	0.0761082	1.10991	-3.40614	0.173069	0.936175	0.82369
-224.5	-0.0599459	0.422096	1.52756	-1.17318	-0.138628	0.725255	-0.264251	-0.258375	-1.79854	0.189142	-0.00739168	1.07623	-3.45666	0.165539	1.01406	0.788719
-224	-0.09633	0.491251	1.56869	-1.18597	-0.114043	0.723251	-0.206481	-0.229832	-1.81319	0.0896499	-0.0919207	1.04184	-3.48846	0.156018	1.08607	0.7586
-223.5	-0.132501	0.556858	1.61022	-1.18386	-0.0907496	0.716238	-0.152053	-0.208681	-1.82416	-0.00979475	-0.167018	1.00781	-3.4999	0.147347	1.14512	0.735722
-223	-0.169554	0.614627	1.65342	-1.16621	-0.0715028	0.703169	-0.104121	-0.196768	-1.8322	-0.0986855	-0.229913	0.973723	-3.49121	0.143495	1.18423	0.722254
-222.5	-0.206993	0.662801	1.69945	-1.13264	-0.0593243	0.683599	-0.0646148	-0.194353	-1.83693	-0.168849	-0.28663	0.939148	-3.46462	0.148097	1.19911	0.719829
-222	-0.242261	0.702488	1.74979	-1.08273	-0.0567075	0.657574	-0.0335425	-0.199961	-1.83744	-0.21586	-0.346767	0.905105	-3.42337	0.163104	1.1902	0.729209
-221.5	-0.272253	0.735579	1.80557	-1.01679	-0.0653617	0.625286	-0.00849656	-0.210379	-1.83253	-0.238197	-0.41697	0.873857	-3.3702	0.188396	1.16235	0.749512
-221	-0.295296	0.761446	1.86668	-0.936958	-0.0865669	0.586708	0.0153738	-0.220882	-1.82125	-0.236432	-0.497502	0.84727	-3.30695	0.221798	1.12262	0.777797
-220.5	-0.311136	0.775785	1.93139	-0.847063	-0.121438	0.542312	0.0441584	-0.227197	-1.80361	-0.214155	-0.582209	0.825359	-3.23549	0.259566	1.07841	0.809925
-220	-0.31936	0.772925	1.99643	-0.752037	-0.170827	0.494116	0.0828508	-0.227878	-1.7806	-0.17893	-0.660892	0.806352	-3.15847	0.297407	1.03607	0.841869
-219.5	-0.318402	0.749266	2.05841	-0.657426	-0.234892	0.445235	0.133556	-0.223983	-1.75389	-0.140752	-0.723122	0.78766	-3.07908	0.331573	0.999324	0.870016
-219	-0.306134	0.705205	2.11581	-0.568694	-0.312376	0.39849	0.195505	-0.216743	-1.72594	-0.109061	-0.761856	0.76693	-3.00061	0.359498	0.9698	0.890633
-218.5	-0.281383	0.6455	2.169	-0.49071	-0.400009	0.35617	0.266082	-0.206414	-1.70001	-0.0906189	-0.77568	0.743087	-2.92582	0.379666	0.949392	0.900146
-218	-0.244952	0.578235	2.21841	-0.427362	-0.492212	0.320891	0.341731	-0.192553	-1.6792	-0.0882913	-0.769685	0.716178	-2.85582	0.391044	0.941115	0.896754
-217.5	-0.199525	0.511807	2.26349	-0.380656	-0.58148	0.295803	0.418501	-0.174056	-1.66478	-0.100543	-0.754296	0.685592	-2.78927	0.392776	0.947554	0.881641
-217	-0.148943	0.45166	2.30282	-0.350225	-0.660045	0.283384	0.492339	-0.149724	-1.65538	-0.122501	-0.741205	0.6492	-2.72219	0.384344	0.969329	0.85819
-216.5	-0.0975574	0.39969	2.33448	-0.334122	-0.721765	0.283921	0.559661	-0.12028	-1.64769	-0.148162	-0.738912	0.604385	-2.64909	0.366013	1.0045	0.829743
-216	-0.0499335	0.356132	2.35643	-0.329751	-0.763226	0.295156	0.618119	-0.089661	-1.63838	-0.172321	-0.751731	0.548969	-2.56495	0.339213	1.04785	0.797649
-215.5	-0.0101722	0.32114	2.36695	-0.334065	-0.784091	0.313069	0.666553	-0.0639253	-1.62587	-0.191664	-0.782585	0.481836	-2.46691	0.306359	1.09072	0.760436
-215	0.0192866	0.295398	2.3648	-0.343946	-0.78645	0.332524	0.704234	-0.0487975	-1.61113	-0.20453	-0.835006	0.40403	-2.3553	0.270332	1.12322	0.714267
-214.5	0.0379394	0.281171	2.34924	-0.356937	-0.773965	0.348307	0.730208	-0.0471703	-1.59708	-0.209625	-0.910735	0.318991	-2.23365	0.234492	1.13772	0.65479
-214	0.0465038	0.282568	2.32032	-0.370866	-0.751901	0.357555	0.742944	-0.0580593	-1.58718	-0.205679	-1.00672	0.231003	-2.10727	0.202729	1.13151	0.579083
-213.5	0.0467345	0.303269	2.27902	-0.38289	-0.727026	0.361098	0.740801	-0.0777006	-1.58456	-0.19236	-1.1158	0.143251	-1.98136	0.177858	1.10696	0.486334
-213	0.0415818	0.343672	2.22693	-0.390145	-0.706135	0.361936	0.723516	-0.10132	-1.59221	-0.170477	-1.229	0.0570549	-1.85986	0.159231	1.06928	0.377992
-212.5	0.0344323	0.399639	2.16591	-0.391744	-0.693503	0.362984	0.693162	-0.124558	-1.61277	-0.14154	-1.33632	-0.0277962	-1.74529	0.142523	1.02353	0.257507
-212	0.0280477	0.463207	2.09842	-0.389793	-0.689352	0.365773	0.653196	-0.144493	-1.64733	-0.107959	-1.42699	-0.112564	-1.63898	0.122135	0.972201	0.128797
-211.5	0.024437	0.524896	2.02791	-0.388687	-0.690756	0.36989	0.60661	-0.15985	-1.69465	-0.0733023	-1.49177	-0.198809	-1.54158	0.0936948	0.914472	-0.00516275
-211	0.0253112	0.576769	1.95802	-0.393535	-0.693885	0.373197	0.554999	-0.170765	-1.75112	-0.041442	-1.52727	-0.287053	-1.45335	0.0549334	0.847966	-0.14239
-210.5	0.0321593	0.614968	1.89157	-0.408227	-0.696018	0.373282	0.499495	-0.178265	-1.81148	-0.015279	-1.53782	-0.376377	-1.37419	0.00545761	0.771293	-0.281864
-210	0.0454268	0.640408	1.83014	-0.433741	-0.696569	0.369522	0.442671	-0.183002	-1.87026	0.00349197	-1.53285	-0.465675	-1.30352	-0.0535527	0.685143	-0.423513
-209.5	0.0634147	0.657476	1.77372	-0.467757	-0.697007	0.363433	0.389134	-0.184106	-1.92313	0.0139528	-1.52281	-0.554292	-1.24017	-0.119751	0.592252	-0.567245
-209	0.0824543	0.671895	1.72084	-0.50563	-0.700365	0.35637	0.344392	-0.179407	-1.96695	0.0161699	-1.51545	-0.640737	-1.18229	-0.190501	0.496827	-0.711876
-208.5	0.0982435	0.6885	1.66983	-0.541894	-0.710318	0.347146	0.313425	-0.166557	-1.99874	0.0118222	-1.51132	-0.721822	-1.12742	-0.263658	0.403116	-0.855025
-208	0.106911	0.709516	1.61979	-0.571707	-0.729435	0.332006	0.299201	-0.144335	-2.01555	0.00410944	-1.50162	-0.79386	-1.07325	-0.33758	0.313972	-0.993715
-207.5	0.105932	0.734851	1.57053	-0.591841	-0.757611	0.306813	0.301665	-0.113876	-2.01531	-0.0034653	-1.47262	-0.854079	-1.0187	-0.410792	0.230451	-1.12509
-207	0.0953318	0.764549	1.52276	-0.601131	-0.792141	0.26951	0.318749	-0.0789875	-1.99778	-0.00846217	-1.41542	-0.900901	-0.963685	-0.481869	0.152494	-1.24681
-206.5	0.0779847	0.800223	1.47854	-0.600486	-0.829282	0.221323	0.348304	-0.0447002	-1.96497	-0.00965902	-1.3349	-0.933887	-0.908075	-0.54922	0.0805031	-1.35689
-206	0.058321	0.843636	1.44035	-0.592759	-0.865981	0.167194	0.388719	-0.0150083	-1.92056	-0.0064559	-1.25074	-0.953387	-0.851663	-0.610592	0.0165057	-1.4533
-205.5	0.0409296	0.894154	1.4094	-0.5827	-0.900976	0.116104	0.438368	0.00823315	-1.86851	0.00112867	-1.18814	-0.959814	-0.795225	-0.663109	-0.0367553	-1.53387
-205	0.0299863	0.947074	1.38446	-0.576515	-0.934687	0.079837	0.495312	0.0248264	-1.81167	0.0118613	-1.16524	-0.953805	-0.741132	-0.704442	-0.0780274	-1.59656
-204.5	0.0289205	0.993355	1.36263	-0.580686	-0.967856	0.0695439	0.557803	0.0352967	-1.75129	0.023151	-1.18651	-0.937583	-0.692682	-0.734344	-0.108764	-1.63998
-204	0.0403569	1.02139	1.3418	-0.600402	-1.00035	0.092368	0.624593	0.040205	-1.68712	0.0320969	-1.24407	-0.915851	-0.652709	-0.755407	-0.132624	-1.66354
-203.5	0.0661102	1.02144	1.32215	-0.63813	-1.03124	0.15007	0.694252	0.0401173	-1.61792	0.03671	-1.32426	-0.895117	-0.622464	-0.772373	-0.154078	-1.66682
-203	0.10646	0.990407	1.30539	-0.692766	-1.0594	0.239146	0.764521	0.0362094	-1.54193	0.0360328	-1.41468	-0.88203	-0.601141	-0.790429	-0.176625	-1.64947
-202.5	0.159234	0.933228	1.29298	-0.759836	-1.08377	0.351541	0.832565	0.0302071	-1.4572	0.0301866	-1.50718	-0.881777	-0.586326	-0.813652	-0.200993	-1.61225
-202	0.219402	0.860854	1.2848	-0.83311	-1.10374	0.475846	0.895334	0.023391	-1.36214	0.0212615	-1.59705	-0.897125	-0.57519	-0.843985	-0.224709	-1.55766
-201.5	0.27959	0.785896	1.27936	-0.906979	-1.11958	0.598761	0.949804	0.0161702	-1.25675	0.0134262	-1.68109	-0.928274	-0.565317	-0.880639	-0.243755	-1.48927
-201	0.332139	0.717535	1.27495	-0.977483	-1.13193	0.706844	0.993664	0.00858659	-1.14428	0.0114726	-1.75508	-0.973546	-0.554513	-0.92051	-0.254823	-1.41102
-200.5	0.371754	0.658708	1.27054	-1.04138	-1.14094	0.789066	1.02602	0.000978117	-1.03154	0.0194613	-1.81187	-1.03017	-0.540788	-0.959557	-0.256701	-1.32685
-200	0.396878	0.607271	1.26597	-1.09534	-1.14651	0.839509	1.04742	-0.00566486	-0.926643	0.0401191	-1.84125	-1.09458	-0.523428	-0.993855	-0.250803	-1.24059
-199.5	0.409324	0.559117	1.26128	-1.13671	-1.14924	0.858434	1.05883	-0.00995942	-0.835591	0.0741508	-1.83191	-1.16295	-0.50369	-1.01977	-0.240653	-1.15638
-199	0.412704	0.511093	1.25582	-1.16482	-1.15094	0.850798	1.06016	-0.0109536	-0.760468	0.119487	-1.77553	-1.23261	-0.484005	-1.03384	-0.230217	-1.07894
-198.5	0.41093	0.463119	1.24779	-1.18163	-1.15418	0.823149	1.04989	-0.00871832	-0.700495	0.171549	-1.67055	-1.30261	-0.466807	-1.0331	-0.221817	-1.0128
-198	0.407361	0.418168	1.234	-1.19199	-1.16129	0.780652	1.02617	-0.0037027	-0.653629	0.224993	-1.52227	-1.37302	-0.453662	-1.01598	-0.214571	-0.960869
-197.5	0.403913	0.379502	1.21046	-1.20258	-1.17405	0.72575	0.98787	0.00463712	-0.616897	0.27549	-1.34025	-1.44404	-0.444585	-0.983439	-0.204757	-0.923581
-197	0.400955	0.34775	1.17361	-1.21933	-1.19419	0.659063	0.934424	0.0181369	-0.586226	0.319968	-1.13584	-1.51543	-0.437824	-0.939299	-0.188304	-0.899231
-196.5	0.398422	0.320501	1.12124	-1.24501	-1.22342	0.581359	0.865533	0.0388033	-0.556944	0.355812	-0.921245	-1.58596	-0.430407	-0.889363	-0.163631	-0.885426
-196	0.396424	0.294055	1.0528	-1.27916	-1.26237	0.495075	0.781467	0.0677222	-0.525019	0.380687	-0.709959	-1.65357	-0.419464	-0.840116	-0.13337	-0.880537
-195.5	0.395048	0.266066	0.969311	-1.32011	-1.30976	0.405117	0.683871	0.104932	-0.488111	0.393761	-0.516923	-1.71645	-0.403662	-0.797275	-0.103879	-0.884156
-195	0.394083	0.23817	0.873081	-1.36644	-1.36319	0.318752	0.576394	0.149775	-0.445476	0.39705	-0.357147	-1.77396	-0.383741	-0.764088	-0.0820828	-0.896353
-194.5	0.392349	0.216516	0.768157	-1.4168	-1.4202	0.243664	0.464616	0.201246	-0.397119	0.395032	-0.243086	-1.82594	-0.361885	-0.740287	-0.0719473	-0.916732
-194	0.387541	0.208923	0.659964	-1.4692	-1.47843	0.184609	0.355472	0.258426	-0.343656	0.392532	-0.182609	-1.87153	-0.340233	-0.723039	-0.0730592	-0.943968
-193.5	0.377788	0.220517	0.553828	-1.52071	-1.53506	0.1415	0.256789	0.320562	-0.287365	0.392896	-0.177747	-1.90932	-0.319468	-0.70906	-0.081454	-0.975636
-193	0.363036	0.251487	0.454061	-1.56792	-1.58671	0.110773	0.176817	0.38641	-0.232561	0.397481	-0.224092	-1.93831	-0.29865	-0.695839	-0.0916157	-1.00831
-192.5	0.344151	0.298587	0.364448	-1.60801	-1.62989	0.0883635	0.122585	0.45373	-0.184169	0.4055	-0.311939	-1.95839	-0.276242	-0.681694	-0.0986064	-1.03802
-192	0.321122	0.35745	0.289236	-1.63939	-1.6617	0.0714439	0.0970792	0.519601	-0.145849	0.414268	-0.427725	-1.97057	-0.251131	-0.665556	-0.0997744	-1.06105
-191.5	0.292623	0.423166	0.233417	-1.66124	-1.68071	0.0586239	0.0979687	0.580824	-0.118962	0.420656	-0.554392	-1.97663	-0.223063	-0.64706	-0.0953799	-1.07436
-191	0.25698	0.490753	0.201963	-1.67271	-1.68707	0.049794	0.119281	0.633923	-0.102322	0.422398	-0.674035	-1.97798	-0.192605	-0.626763	-0.0878076	-1.07579
-190.5	0.213443	0.556777	0.198566	-1.67278	-1.68197	0.045857	0.153858	0.675608	-0.0926972	0.417851	-0.77426	-1.97455	-0.160728	-0.605821	-0.0800222	-1.06419
-190	0.16324	0.620755	0.224268	-1.66078	-1.66686	0.0482544	0.194627	0.703944	-0.0862324	0.405373	-0.852833	-1.96519	-0.128468	-0.585378	-0.073702	-1.03956
-189.5	0.109707	0.684832	0.277095	-1.63722	-1.6426	0.0585206	0.234942	0.71917	-0.0801274	0.383719	-0.91569	-1.94872	-0.0973084	-0.566611	-0.0679584	-1.00266
-189	0.0568935	0.751444	0.353248	-1.6046	-1.60977	0.0776751	0.268794	0.723728	-0.0729319	0.353174	-0.970088	-1.9245	-0.0695915	-0.551077	-0.060806	-0.954925
-188.5	0.00777149	0.82061	0.447902	-1.56748	-1.56968	0.105382	0.291409	0.72151	-0.0634804	0.316308	-1.01908	-1.89262	-0.0480723	-0.54024	-0.0527832	-0.898314
-188	-0.0365123	0.889943	0.554415	-1.53141	-1.52397	0.13995	0.300159	0.716317	-0.0499856	0.277636	-1.06167	-1.8547	-0.0354889	-0.534257	-0.0483563	-0.835355
-187.5	-0.0765316	0.957462	0.663774	-1.50124	-1.47343	0.179448	0.294849	0.710512	-0.0296615	0.242019	-1.09652	-1.81433	-0.03477	-0.531341	-0.0534411	-0.769162
-187	-0.113976	1.02331	0.765526	-1.47976	-1.41814	0.222617	0.277114	0.704659	0.00113375	0.21231	-1.12374	-1.77639	-0.0486461	-0.528587	-0.0721646	-0.702607
-186.5	-0.15054	1.08882	0.849181	-1.46776	-1.35825	0.269288	0.249694	0.698387	0.0457562	0.187869	-1.14348	-1.74534	-0.0786457	-0.523491	-0.105024	-0.637269
-186	-0.18688	1.15496	0.905558	-1.46524	-1.29437	0.320946	0.21591	0.691506	0.105638	0.165413	-1.15466	-1.7231	-0.124773	-0.514577	-0.148099	-0.573521
-185.5	-0.222123	1.2213	0.928214	-1.4725	-1.22749	0.380451	0.179104	0.683769	0.179288	0.141761	-1.15572	-1.70833	-0.185363	-0.501308	-0.193893	-0.511463
-185	-0.25413	1.28502	0.914821	-1.48999	-1.15855	0.450017	0.142328	0.674172	0.2624	0.116171	-1.14652	-1.69745	-0.256733	-0.484154	-0.234307	-0.451401
-184.5	-0.280462	1.34087	0.868147	-1.51752	-1.08815	0.529335	0.108716	0.661161	0.349002	0.0904703	-1.12886	-1.68647	-0.333926	-0.464252	-0.263958	-0.393463
-184	-0.29894	1.38313	0.795178	-1.55354	-1.01677	0.615838	0.0823622	0.642972	0.43315	0.0674417	-1.10497	-1.67299	-0.412061	-0.442719	-0.281827	-0.336974
-183.5	-0.30746	1.40784	0.704188	-1.59507	-0.944908	0.706065	0.0688152	0.617541	0.510533	0.0491752	-1.07644	-1.65769	-0.486642	-0.420485	-0.290849	-0.280701
-183	-0.304256	1.4136	0.603005	-1.63838	-0.87268	0.796663	0.0739778	0.582602	0.579082	0.0365478	-1.04447	-1.64352	-0.553231	-0.398302	-0.296077	-0.223732
-182.5	-0.288991	1.40186	0.499427	-1.67971	-0.799308	0.885001	0.102213	0.536442	0.638458	0.0293492	-1.0101	-1.63293	-0.607859	-0.376506	-0.302237	-0.165481
-182	-0.263682	1.37662	0.400767	-1.71566	-0.723771	0.968884	0.155722	0.479256	0.689604	0.0260655	-0.973884	-1.62574	-0.647967	-0.355122	-0.311406	-0.104814
-181.5	-0.23238	1.34239	0.31202	-1.74331	-0.645663	1.04563	0.235194	0.414289	0.734462	0.0239514	-0.934232	-1.61983	-0.672785	-0.334442	-0.322008	-0.0400615
-181	-0.200045	1.3011	0.235488	-1.76079	-0.565407	1.1125	0.340046	0.347164	0.775186	0.0199731	-0.885984	-1.61366	-0.682775	-0.315238	-0.330029	0.0297314
-180.5	-0.172273	1.25084	0.172572	-1.76821	-0.484312	1.16813	0.467773	0.283022	0.813662	0.0117115	-0.822655	-1.6076	-0.67879	-0.298069	-0.331281	0.104412
-180	-0.15543	1.18788	0.125446	-1.76841	-0.404674	1.21239	0.613593	0.22387	0.851948	-0.00215147	-0.740338	-1.60267	-0.661927	-0.282363	-0.32314	0.183724
-179.5	-0.155428	1.10969	0.0966539	-1.76677	-0.329644	1.24455	0.771232	0.168989	0.892341	-0.0215064	-0.639027	-1.59889	-0.634477	-0.266529	-0.305477	0.267528
-179	-0.175763	1.01637	0.0872666	-1.76979	-0.262419	1.26178	0.933976	0.117981	0.936483	-0.0448097	-0.522606	-1.59499	-0.600642	-0.249218	-0.280096	0.354623
-178.5	-0.216468	0.910718	0.0957155	-1.78353	-0.205032	1.25928	1.09478	0.0727258	0.984916	-0.0695231	-0.400491	-1.58881	-0.565279	-0.230309	-0.248372	0.44183
-178	-0.274065	0.797747	0.117791	-1.81211	-0.157871	1.23225	1.24581	0.0361248	1.03749	-0.0927289	-0.288853	-1.5778	-0.531822	-0.210599	-0.208823	0.524732
-177.5	-0.342295	0.683158	0.146993	-1.85662	-0.119688	1.17881	1.37856	0.0100627	1.09334	-0.1118	-0.205887	-1.55969	-0.501559	-0.19078	-0.156516	0.599718
-177	-0.41353	0.571878	0.175743	-1.9156	-0.0873975	1.10126	1.48483	-0.00501483	1.15001	-0.125528	-0.161503	-1.53303	-0.473906	-0.170483	-0.0847901	0.665258
-176.5	-0.479995	0.468155	0.197622	-1.98676	-0.0566014	1.00556	1.55851	-0.00979057	1.20288	-0.135137	-0.15089	-1.49739	-0.447076	-0.147886	0.0117661	0.721139
-176	-0.534373	0.376143	0.208931	-2.06726	-0.0231179	0.899682	1.59752	-0.00596207	1.24613	-0.143529	-0.157872	-1.45365	-0.418883	-0.120459	0.134836	0.767119
-175.5	-0.57085	0.299491	0.208572	-2.15285	0.0157556	0.792139	1.60413	0.00419878	1.27481	-0.152965	-0.162684	-1.40421	-0.386951	-0.0864004	0.281716	0.802893
-175	-0.586514	0.241061	0.19722	-2.23832	0.0606078	0.690869	1.58329	0.0184163	1.2865	-0.163312	-0.147611	-1.35252	-0.349217	-0.0455958	0.446552	0.829022
-174.5	-0.581576	0.203653	0.176638	-2.31917	0.109651	0.602029	1.54107	0.0345351	1.28106	-0.171966	-0.100374	-1.30206	-0.30559	0.000318569	0.621795	0.847371
-174	-0.558676	0.190441	0.148546	-2.39288	0.159505	0.528653	1.48442	0.0509892	1.25937	-0.174985	-0.016511	-1.2553	-0.258855	0.0485805	0.799166	0.860656
-173.5	-0.522681	0.20399	0.11363	-2.45885	0.206894	0.470234	1.42112	0.067462	1.22287	-0.168598	0.0999694	-1.2136	-0.213512	0.0963059	0.970938	0.871759
-173	-0.480286	0.244374	0.0725036	-2.51749	0.249921	0.423896	1.35887	0.0842274	1.1745	-0.150534	0.238103	-1.17787	-0.174022	0.141529	1.13066	0.883554
-172.5	-0.43834	0.307798	0.02751	-2.56937	0.288394	0.386649	1.30432	0.100945	1.11867	-0.120809	0.383719	-1.14836	-0.143484	0.183624	1.27259	0.899101
-172	-0.402008	0.386626	-0.0173481	-2.61466	0.323203	0.357131	1.2629	0.116096	1.05964	-0.0817754	0.524377	-1.12394	-0.122738	0.222669	1.39136	0.921246
-171.5	-0.374341	0.470973	-0.0582511	-2.65286	0.355161	0.335528	1.23873	0.126326	1.00019	-0.037523	0.652086	-1.10263	-0.110484	0.258681	1.48282	0.951631
-171	-0.357214	0.551839	-0.0933308	-2.68221	0.384394	0.322145	1.23412	0.126399	0.942616	0.00668607	0.761483	-1.0827	-0.104218	0.291437	1.54522	0.990027
-170.5	-0.352094	0.624202	-0.123035	-2.6999	0.410866	0.316432	1.24954	0.11119	0.890266	0.0447582	0.846339	-1.06272	-0.100918	0.320547	1.57958	1.0342
-170	-0.359655	0.687405	-0.148536	-2.70409	0.435351	0.317252	1.28384	0.0784125	0.847162	0.0708168	0.899029	-1.04169	-0.0970705	0.34592	1.58904	1.08043
-169.5	-0.378961	0.743113	-0.170093	-2.69595	0.459788	0.323239	1.33415	0.0296186	0.816413	0.0809835	0.913062	-1.0193	-0.0884463	0.368574	1.57828	1.12483
-169	-0.407277	0.792772	-0.187586	-2.67944	0.486581	0.332818	1.39577	-0.0308303	0.799275	0.0743845	0.886374	-0.995282	-0.0707854	0.390817	1.55278	1.16419
-168.5	-0.440419	0.835255	-0.201835	-2.65913	0.51748	0.344664	1.46305	-0.0974975	0.795056	0.0528353	0.824475	-0.968003	-0.0412581	0.415487	1.5172	1.19546
-168	-0.47324	0.866346	-0.214628	-2.6379	0.552934	0.358263	1.53101	-0.16528	0.801649	0.0200476	0.741143	-0.934018	0.00129748	0.445018	1.47368	1.21541
-167.5	-0.500408	0.881821	-0.227796	-2.61638	0.592181	0.373842	1.5965	-0.230355	0.816845	-0.0193571	0.653912	-0.889296	0.0575615	0.480624	1.42235	1.22158
-167	-0.517586	0.881659	-0.242442	-2.59367	0.633989	0.391833	1.65781	-0.290748	0.839392	-0.0610731	0.576967	-0.831575	0.128004	0.521601	1.36398	1.21397
-166.5	-0.522305	0.871271	-0.258955	-2.56814	0.677628	0.412046	1.71309	-0.346248	0.8685	-0.101727	0.517447	-0.761524	0.21166	0.56543	1.30222	1.19531
-166	-0.514073	0.859196	-0.277991	-2.53824	0.722807	0.432788	1.76006	-0.397546	0.902649	-0.138696	0.476338	-0.681251	0.305221	0.608673	1.24366	1.17001
-165.5	-0.494271	0.853492	-0.301046	-2.50388	0.768445	0.450961	1.79726	-0.445365	0.939424	-0.169805	0.450339	-0.592344	0.403254	0.647949	1.19606	1.14301
-165	-0.466042	0.858575	-0.329518	-2.46703	0.812057	0.463102	1.82477	-0.490295	0.976158	-0.192862	0.433766	-0.496236	0.499309	0.680734	1.16558	1.11904
-164.5	-0.433631	0.873508	-0.364279	-2.43074	0.850654	0.46607	1.84309	-0.533054	1.01067	-0.20552	0.422032	-0.396246	0.587458	0.705654	1.15485	1.10133
-164	-0.401167	0.892459	-0.406767	-2.3978	0.882109	0.457291	1.85211	-0.574551	1.04211	-0.205969	0.414665	-0.298429	0.663085	0.72214	1.16292	1.09039
-163.5	-0.371707	0.907182	-0.459505	-2.37068	0.906008	0.435175	1.85137	-0.61579	1.07109	-0.193581	0.414118	-0.210135	0.722924	0.730169	1.18608	1.08421
-163	-0.347099	0.910114	-0.52545	-2.35228	0.92369	0.39965	1.84061	-0.657676	1.09858	-0.169427	0.421584	-0.137328	0.765659	0.730277	1.21838	1.07975
-162.5	-0.32819	0.896913	-0.606888	-2.34547	0.937401	0.352643	1.81954	-0.70055	1.1248	-0.136959	0.434343	-0.0825561	0.792927	0.723287	1.2526	1.07406
-162	-0.314886	0.867435	-0.70391	-2.35159	0.948836	0.297893	1.78735	-0.743628	1.14936	-0.101796	0.446711	-0.0448824	0.809253	0.710224	1.28225	1.06441
-161.5	-0.305939	0.824094	-0.814001	-2.37019	0.958005	0.23964	1.74248	-0.7848	1.17192	-0.0702664	0.452583	-0.021114	0.820387	0.692569	1.30359	1.0486
-161	-0.299101	0.769202	-0.93358	-2.40005	0.963799	0.181218	1.68367	-0.820856	1.19202	-0.0477818	0.446855	-0.00727282	0.831295	0.671819	1.31555	1.02581
-160.5	-0.292501	0.703891	-1.05925	-2.4394	0.965728	0.12483	1.61154	-0.848198	1.20904	-0.0379287	0.426428	-7.09885e-06	0.845122	0.648797	1.31796	0.996621
-160	-0.285959	0.628731	-1.18743	-2.48497	0.964518	0.0719915	1.52935	-0.864288	1.2229	-0.0422925	0.391636	0.00276481	0.863127	0.623834	1.30972	0.962237
-159.5	-0.280455	0.545003	-1.31375	-2.53194	0.961088	0.0241066	1.44274	-0.869189	1.23456	-0.0605437	0.346497	0.00238128	0.885609	0.597119	1.2888	0.924099
-159	-0.276765	0.455871	-1.43306	-2.57527	0.955784	-0.0167338	1.35873	-0.865954	1.24508	-0.0906618	0.296666	2.48518e-05	0.913639	0.568938	1.25336	0.884038
-158.5	-0.275248	0.366608	-1.53941	-2.61061	0.948531	-0.0474181	1.28347	-0.859307	1.25463	-0.129639	0.246228	-0.00351059	0.950209	0.540137	1.20296	0.844892
-158	-0.27665	0.283862	-1.62672	-2.63429	0.939006	-0.064439	1.22014	-0.853441	1.26201	-0.174264	0.196298	-0.00809233	0.999605	0.51232	1.13906	0.810953
-157.5	-0.282433	0.214669	-1.69035	-2.64293	0.926343	-0.0651131	1.16906	-0.850391	1.26476	-0.221324	0.147276	-0.0138166	1.06502	0.487746	1.06496	0.787108
-157	-0.294124	0.165133	-1.72832	-2.63375	0.908867	-0.0486972	1.12876	-0.849671	1.25987	-0.267929	0.102667	-0.0200502	1.14598	0.469122	0.985461	0.777012
-156.5	-0.312126	0.138662	-1.7409	-2.60603	0.884781	-0.0167436	1.09662	-0.849119	1.24464	-0.312785	0.0709167	-0.0244047	1.23791	0.458897	0.905509	0.781793
-156	-0.334878	0.135129	-1.72951	-2.56256	0.853278	0.0275448	1.06923	-0.846555	1.21693	-0.35711	0.0639792	-0.0230061	1.33413	0.458342	0.828022	0.799492
-155.5	-0.358829	0.151601	-1.69612	-2.50932	0.814497	0.0806772	1.04266	-0.841433	1.17487	-0.403605	0.0935073	-0.0128108	1.42818	0.467214	0.752924	0.825104
-155	-0.378974	0.183869	-1.64316	-2.4535	0.768559	0.139991	1.01303	-0.835183	1.11687	-0.454357	0.165277	0.00625411	1.51512	0.483676	0.678071	0.852076
-154.5	-0.390226	0.228056	-1.57335	-2.40096	0.715432	0.203168	0.977801	-0.829686	1.04198	-0.509728	0.274569	0.0314404	1.5916	0.504216	0.60103	0.875013
-154	-0.389366	0.281103	-1.49011	-2.35423	0.656285	0.266101	0.937012	-0.825465	0.950463	-0.568469	0.407437	0.0585453	1.6553	0.524639	0.52058	0.891313
-153.5	-0.375447	0.339712	-1.39857	-2.31207	0.594875	0.321564	0.893427	-0.821378	0.844118	-0.627976	0.547459	0.0832027	1.70417	0.541516	0.436883	0.900305
-153	-0.348701	0.399172	-1.30518	-2.27136	0.536478	0.360946	0.851592	-0.815755	0.7263	-0.684335	0.682296	0.102193	1.7364	0.552344	0.350058	0.901518
-152.5	-0.310305	0.453227	-1.21567	-2.22981	0.485091	0.377636	0.816062	-0.807656	0.601925	-0.733043	0.80744	0.114285	1.75138	0.555103	0.258596	0.894139
-152	-0.263236	0.495231	-1.13351	-2.18681	0.442219	0.369255	0.78916	-0.796958	0.477202	-0.77079	0.927002	0.120236	1.75057	0.548139	0.158695	0.877182
-151.5	-0.212803	0.520489	-1.06001	-2.14255	0.408034	0.338263	0.769144	-0.783581	0.358503	-0.796891	1.05036	0.122524	1.73665	0.529977	0.0448596	0.849628
-151	-0.165976	0.52872	-0.994466	-2.09726	0.383109	0.29164	0.75019	-0.767441	0.250807	-0.812666	1.18595	0.124941	1.71209	0.499363	-0.0879075	0.811049
-150.5	-0.129203	0.525458	-0.9341	-2.05065	0.369109	0.238918	0.724663	-0.74905	0.156826	-0.819488	1.3359	0.13143	1.67856	0.45566	-0.241298	0.762461
-150	-0.105918	0.52116	-0.874778	-2.00149	0.36779	0.188915	0.685839	-0.729539	0.07725	-0.817823	1.49369	0.143911	1.63737	0.399445	-0.411878	0.706548
-149.5	-0.0957367	0.52724	-0.812827	-1.94777	0.379471	0.147721	0.629285	-0.710165	0.011562	-0.807671	1.64611	0.160819	1.58973	0.33368	-0.590981	0.647413
-149	-0.0956605	0.551052	-0.746663	-1.88758	0.402547	0.118692	0.55308	-0.691765	-0.0410563	-0.789346	1.78008	0.178456	1.53685	0.264401	-0.766707	0.590281
-148.5	-0.102113	0.593326	-0.677402	-1.81976	0.433822	0.102919	0.457591	-0.674593	-0.0811339	-0.764192	1.88888	0.193692	1.48036	0.199857	-0.927689	0.540596
-148	-0.112365	0.64936	-0.608541	-1.74393	0.468936	0.0995387	0.345343	-0.659213	-0.109277	-0.734513	1.97234	0.20544	1.42241	0.148454	-1.06627	0.502349
-147.5	-0.124266	0.712503	-0.544604	-1.66046	0.503474	0.106564	0.221116	-0.647525	-0.127081	-0.702309	2.03315	0.214731	1.36506	0.116161	-1.17934	0.476798
-147	-0.135189	0.77723	-0.489565	-1.57053	0.534729	0.122146	0.0921562	-0.642328	-0.137483	-0.668013	2.07383	0.22358	1.30975	0.104892	-1.2683	0.462295
-146.5	-0.142218	0.84008	-0.446449	-1.47547	0.562478	0.14496	-0.0321164	-0.645927	-0.144239	-0.630415	2.09507	0.232922	1.25801	0.112757	-1.33859	0.455416
-146	-0.143494	0.898893	-0.417895	-1.37564	0.587966	0.173243	-0.141701	-0.6593	-0.150823	-0.587931	2.09479	0.24156	1.21239	0.135193	-1.39725	0.453028
-145.5	-0.138896	0.951079	-0.406328	-1.27011	0.612231	0.203933	-0.228367	-0.681912	-0.159179	-0.540027	2.06943	0.247422	1.17592	0.166197	-1.45012	0.453548
-145	-0.129573	0.991742	-0.412916	-1.15788	0.635385	0.23337	-0.287752	-0.711857	-0.168969	-0.487261	2.01861	0.249362	1.15038	0.199666	-1.50053	0.45674
-144.5	-0.117387	1.01355	-0.436557	-1.03973	0.657096	0.258926	-0.320831	-0.746645	-0.177739	-0.430778	1.94921	0.247541	1.13497	0.230455	-1.54896	0.462935
-144	-0.104459	1.00912	-0.474174	-0.919169	0.677499	0.279615	-0.333673	-0.784277	-0.181573	-0.37272	1.875	0.242902	1.1261	0.254693	-1.59312	0.471967
-143.5	-0.0923482	0.974294	-0.521044	-0.801484	0.697816	0.295214	-0.335038	-0.823573	-0.175688	-0.316582	1.8124	0.236692	1.11864	0.269605	-1.62921	0.482294
-143	-0.0815629	0.910575	-0.570626	-0.691759	0.720077	0.305389	-0.333648	-0.863875	-0.155388	-0.266225	1.77462	0.230132	1.10824	0.273536	-1.65385	0.491216
-142.5	-0.0719412	0.825545	-0.615648	-0.593669	0.746035	0.309354	-0.336913	-0.904697	-0.117822	-0.224319	1.7669	0.224168	1.09278	0.266594	-1.66445	0.495476
-142	-0.0629414	0.730601	-0.650589	-0.50933	0.776231	0.306129	-0.350487	-0.945392	-0.0635	-0.191764	1.78516	0.219326	1.07139	0.251279	-1.65789	0.491117
-141.5	-0.0535296	0.63624	-0.673518	-0.439157	0.809823	0.295617	-0.377135	-0.98476	0.00395167	-0.168151	1.81855	0.215436	1.0426	0.232083	-1.63038	0.473775
-141	-0.0426381	0.547737	-0.685941	-0.381698	0.84522	0.279016	-0.415647	-1.02096	0.0793152	-0.152231	1.8552	0.211503	1.00372	0.213934	-1.57948	0.440266
-140.5	-0.0299276	0.464253	-0.691743	-0.333849	0.88123	0.25779	-0.461257	-1.05241	0.157081	-0.142239	1.88789	0.206625	0.951549	0.200385	-1.50519	0.389635
-140	-0.0155305	0.381314	-0.696121	-0.291911	0.917823	0.232952	-0.507298	-1.07931	0.232265	-0.136435	1.91526	0.20176	0.883784	0.192747	-1.40991	0.322907
-139.5	0.000590576	0.29434	-0.703717	-0.253348	0.955383	0.205282	-0.547547	-1.10378	0.300816	-0.133625	1.93906	0.200185	0.799999	0.19072	-1.29842	0.242306
-139	0.018653	0.201564	-0.716606	-0.217402	0.993135	0.175482	-0.578286	-1.12798	0.35986	-0.132962	1.96064	0.206014	0.70203	0.193846	-1.17697	0.14992
-138.5	0.0390077	0.106012	-0.73411	-0.183647	1.02852	0.144016	-0.598564	-1.15241	0.408242	-0.132767	1.97813	0.222971	0.593794	0.202012	-1.05053	0.0467198
-138	0.0618421	0.0155903	-0.753912	-0.150902	1.0577	0.111411	-0.609586	-1.17591	0.446449	-0.129751	1.98644	0.25385	0.48068	0.214347	-0.92088	-0.0670693
-137.5	0.0862956	-0.0604854	-0.772356	-0.118188	1.07631	0.0788097	-0.614812	-1.19648	0.47535	-0.119996	1.97869	0.299028	0.368558	0.228378	-0.787795	-0.191096
-137	0.110242	-0.117273	-0.784344	-0.0853298	1.08072	0.0475006	-0.619588	-1.21201	0.494981	-0.100782	1.94674	0.35505	0.262579	0.240805	-0.651963	-0.324167
-136.5	0.131232	-0.156662	-0.784804	-0.0515702	1.06955	0.0179928	-0.629256	-1.22097	0.504451	-0.0713933	1.88243	0.415434	0.166038	0.248827	-0.516784	-0.463716
-136	0.147142	-0.185221	-0.77071	-0.0145407	1.04442	-0.00989812	-0.64721	-1.22285	0.50294	-0.0327679	1.78113	0.472504	0.0800605	0.251134	-0.388632	-0.605948
-135.5	0.15582	-0.209806	-0.741799	0.0284672	1.00935	-0.0363478	-0.674455	-1.21797	0.490922	0.0130221	1.64554	0.518721	0.00419639	0.248578	-0.275955	-0.746716
-135	0.154909	-0.233098	-0.701183	0.0780623	0.970038	-0.061266	-0.710316	-1.20635	0.470764	0.0635163	1.48507	0.548449	-0.0632025	0.244019	-0.186938	-0.882409
-134.5	0.142362	-0.251708	-0.655669	0.131565	0.933301	-0.0845355	-0.752597	-1.18672	0.446741	0.117103	1.30976	0.560047	-0.124846	0.241029	-0.126891	-1.01014
-134	0.116542	-0.258906	-0.613904	0.184477	0.905861	-0.10639	-0.797067	-1.15673	0.424276	0.173677	1.12438	0.556399	-0.183734	0.242545	-0.0968179	-1.12716
-133.5	0.0754585	-0.249448	-0.583385	0.233479	0.892998	-0.127516	-0.837784	-1.11462	0.407537	0.233877	0.929052	0.54341	-0.242136	0.250122	-0.0929176	-1.23072
-133	0.0165726	-0.222527	-0.568705	0.278294	0.898014	-0.148804	-0.868524	-1.06116	0.397206	0.297786	0.724852	0.527532	-0.300997	0.263482	-0.107603	-1.31907
-132.5	-0.0613683	-0.181896	-0.571494	0.320946	0.922484	-0.17137	-0.884322	-1.00084	0.39126	0.36441	0.518275	0.513487	-0.360089	0.280384	-0.132663	-1.39235
-132	-0.155873	-0.134259	-0.590831	0.363365	0.966311	-0.196853	-0.882318	-0.941163	0.387099	0.431888	0.320343	0.502877	-0.419091	0.297255	-0.162348	-1.45237
-131.5	-0.260368	-0.0870535	-0.623169	0.405234	1.02696	-0.227322	-0.86136	-0.890514	0.382368	0.497613	0.140877	0.494543	-0.478477	0.310295	-0.193878	-1.50183
-131	-0.366273	-0.0461505	-0.6627	0.443567	1.09921	-0.264726	-0.820786	-0.855746	0.375679	0.558208	-0.017717	0.486919	-0.539045	0.316599	-0.225703	-1.54387
-130.5	-0.465497	-0.0141441	-0.702903	0.474743	1.17658	-0.310099	-0.759923	-0.840573	0.367571	0.609843	-0.162444	0.480124	-0.601293	0.315022	-0.255471	-1.58145
-130	-0.55188	0.00948614	-0.738008	0.497491	1.25329	-0.362707	-0.678959	-0.84519	0.359779	0.649162	-0.306137	0.475719	-0.665762	0.306208	-0.279096	-1.61669
-129.5	-0.621117	0.0265927	-0.76366	0.51377	1.32485	-0.419564	-0.580082	-0.866711	0.353703	0.674565	-0.460237	0.47536	-0.733003	0.291684	-0.291685	-1.65041
-129	-0.670128	0.0386938	-0.776968	0.526959	1.38806	-0.475973	-0.467553	-0.899909	0.35041	0.687105	-0.628276	0.480141	-0.802311	0.272821	-0.290197	-1.68148
-128.5	-0.697139	0.0459544	-0.775901	0.539651	1.44097	-0.527667	-0.346618	-0.938186	0.351698	0.690179	-0.804738	0.490303	-0.870893	0.250753	-0.275483	-1.70684
-128	-0.701895	0.0472395	-0.759247	0.552685	1.48284	-0.573261	-0.222194	-0.974919	0.36044	0.688312	-0.978836	0.505085	-0.934583	0.22731	-0.251627	-1.72325
-127.5	-0.685489	0.0417654	-0.727765	0.565405	1.5135	-0.614064	-0.0985808	-1.00488	0.379782	0.686152	-1.13827	0.52313	-0.989269	0.205466	-0.223454	-1.72936
-127	-0.650809	0.0308067	-0.684856	0.57649	1.53281	-0.651481	0.020055	-1.02447	0.411726	0.687845	-1.27137	0.543038	-1.03242	0.188435	-0.194152	-1.72617
-126.5	-0.603339	0.0175745	-0.636194	0.584539	1.54038	-0.685619	0.130166	-1.03035	0.455705	0.696256	-1.36923	0.563906	-1.06403	0.178185	-0.164095	-1.7169
-126	-0.550754	0.00556697	-0.58885	0.588076	1.53563	-0.715769	0.230176	-1.01929	0.507953	0.7124	-1.42666	0.586086	-1.08606	0.174329	-0.13094	-1.7063
-125.5	-0.501234	-0.00289388	-0.549649	0.585855	1.51843	-0.740607	0.320647	-0.990548	0.562422	0.735474	-1.44162	0.611756	-1.10091	0.174451	-0.0908208	-1.69867
-125	-0.462156	-0.00745758	-0.52345	0.577662	1.48976	-0.758259	0.403035	-0.947387	0.612477	0.763186	-1.41507	0.644538	-1.11055	0.176261	-0.0405904	-1.69581
-124.5	-0.439716	-0.0101642	-0.512632	0.564229	1.45139	-0.766706	0.478546	-0.895504	0.652055	0.792319	-1.35125	0.687608	-1.11683	0.179304	0.0196356	-1.69694
-124	-0.438278	-0.0147038	-0.517471	0.54629	1.40527	-0.763801	0.548001	-0.840942	0.676833	0.819718	-1.25771	0.741469	-1.1221	0.183934	0.0856156	-1.70039
-123.5	-0.459437	-0.0246312	-0.536617	0.524437	1.35307	-0.747893	0.612523	-0.789115	0.685788	0.843047	-1.14522	0.803696	-1.12909	0.189216	0.150914	-1.70469
-123	-0.502019	-0.0418278	-0.567655	0.499786	1.29574	-0.719348	0.673865	-0.744313	0.681539	0.860389	-1.0256	0.870384	-1.14041	0.192699	0.209908	-1.70848
-122.5	-0.562998	-0.0653142	-0.607626	0.474018	1.23392	-0.680138	0.7336	-0.709786	0.668863	0.868931	-0.908855	0.937214	-1.15853	0.191562	0.259623	-1.71071
-122	-0.638737	-0.0906935	-0.653116	0.448377	1.16939	-0.631765	0.79244	-0.687929	0.652894	0.864843	-0.803166	0.999848	-1.18592	0.183292	0.300225	-1.71092
-121.5	-0.726098	-0.111984	-0.700741	0.422507	1.10553	-0.57517	0.850647	-0.679682	0.637975	0.845611	-0.715049	1.05454	-1.2247	0.166021	0.334402	-1.709
-121	-0.822511	-0.125341	-0.748095	0.39427	1.0459	-0.511904	0.908356	-0.683936	0.627125	0.812304	-0.647547	1.09895	-1.27596	0.139432	0.365596	-1.70479
-120.5	-0.924937	-0.131009	-0.793824	0.361171	0.992486	-0.443542	0.964987	-0.697794	0.621944	0.768423	-0.598843	1.13244	-1.33883	0.105799	0.396137	-1.6981
-120	-1.0289	-0.132028	-0.837034	0.322623	0.945388	-0.370823	1.01853	-0.717363	0.622664	0.716901	-0.563305	1.15537	-1.41033	0.0695628	0.425896	-1.68956
-119.5	-1.12888	-0.131441	-0.876801	0.281589	0.903464	-0.29448	1.06556	-0.738542	0.628431	0.659253	-0.534091	1.16823	-1.48693	0.0353828	0.451779	-1.68152
-119	-1.21998	-0.129774	-0.911797	0.244302	0.864913	-0.216204	1.10216	-0.757652	0.638073	0.596887	-0.506511	1.17122	-1.56621	0.00681952	0.46929	-1.67809
-118.5	-1.29921	-0.124429	-0.940743	0.217941	0.827798	-0.138363	1.12521	-0.771909	0.650898	0.531957	-0.481423	1.16415	-1.64668	-0.0134554	0.475436	-1.6841
-118	-1.36507	-0.111602	-0.963753	0.208064	0.79061	-0.063282	1.13303	-0.779471	0.666603	0.467376	-0.466006	1.14654	-1.72675	-0.0234363	0.469485	-1.70328
-117.5	-1.41629	-0.0888268	-0.983467	0.217439	0.752978	0.00655946	1.12489	-0.779185	0.684205	0.406835	-0.470295	1.1181	-1.80408	-0.0223415	0.450979	-1.73636
-117	-1.45119	-0.0563904	-1.00493	0.246004	0.715974	0.0678274	1.10065	-0.770945	0.701519	0.354395	-0.501707	1.07894	-1.87565	-0.0110287	0.4182	-1.78047
-116.5	-1.46827	-0.0178522	-1.03363	0.291407	0.68144	0.117203	1.06107	-0.756577	0.716389	0.313361	-0.560479	1.02951	-1.93798	0.00826156	0.368083	-1.83083
-116	-1.46713	0.0206521	-1.07319	0.349694	0.651012	0.15351	1.00804	-0.739784	0.728211	0.285374	-0.639232	0.970506	-1.98715	0.0321509	0.296414	-1.88303
-115.5	-1.4485	0.0530193	-1.12504	0.415478	0.625624	0.178405	0.944738	-0.724664	0.737864	0.269967	-0.727997	0.902355	-2.01893	0.0562591	0.19853	-1.9343
-115	-1.41344	0.076151	-1.18946	0.482279	0.605448	0.194964	0.876122	-0.714393	0.746491	0.26448	-0.819079	0.825654	-2.02986	0.0762376	0.0713895	-1.98355
-114.5	-1.36301	0.0910525	-1.26508	0.543784	0.589632	0.205518	0.808911	-0.71104	0.754636	0.264978	-0.906804	0.742582	-2.01833	0.0896075	-0.08352	-2.03038
-114	-1.29876	0.101481	-1.3472	0.594817	0.575743	0.210156	0.750077	-0.715642	0.762602	0.267584	-0.985999	0.657408	-1.98498	0.0965938	-0.258877	-2.07365
-113.5	-1.22364	0.11117	-1.42778	0.631317	0.559939	0.206854	0.705217	-0.727845	0.77145	0.269248	-1.05329	0.575361	-1.93278	0.0992281	-0.44341	-2.11138
-113	-1.14192	0.121664	-1.498	0.650303	0.538141	0.193399	0.677872	-0.745648	0.783273	0.268336	-1.10849	0.501052	-1.86653	0.100182	-0.62523	-2.14139
-112.5	-1.05781	0.13196	-1.55056	0.650297	0.50684	0.1696	0.669272	-0.766018	0.800406	0.26502	-1.15314	0.437413	-1.79201	0.101958	-0.794846	-2.16238
-112	-0.973903	0.139689	-1.58079	0.63196	0.46341	0.137176	0.678655	-0.786258	0.824196	0.260539	-1.18807	0.385054	-1.71488	0.10575	-0.947816	-2.17472
-111.5	-0.891462	0.143275	-1.58709	0.598686	0.407215	0.0978566	0.704107	-0.805269	0.854284	0.256166	-1.21321	0.34168	-1.63983	0.110476	-1.08553	-2.18038
-111	-0.811735	0.143721	-1.57065	0.556405	0.340834	0.0533051	0.742806	-0.823859	0.889185	0.25315	-1.2291	0.302443	-1.57049	0.113145	-1.21253	-2.18222
-110.5	-0.735685	0.144513	-1.53505	0.512381	0.269413	0.00675417	0.790673	-0.8438	0.927571	0.252885	-1.23793	0.261431	-1.50997	0.110493	-1.33288	-2.18391
-110	-0.662968	0.14987	-1.48627	0.474024	0.198313	-0.0368225	0.842616	-0.866586	0.968924	0.256547	-1.24361	0.212565	-1.46109	0.101038	-1.44802	-2.189
-109.5	-0.592471	0.162632	-1.4324	0.448208	0.131097	-0.0720961	0.893554	-0.892844	1.01328	0.264941	-1.25139	0.149514	-1.42596	0.0864377	-1.55629	-2.19878
-109	-0.523434	0.183223	-1.38264	0.440501	0.0690331	-0.0945594	0.939315	-0.921783	1.06101	0.278557	-1.2655	0.0665347	-1.40583	0.070751	-1.65406	-2.21134
-108.5	-0.455142	0.210351	-1.34575	0.454233	0.0116185	-0.101089	0.976851	-0.950577	1.11279	0.297136	-1.28552	-0.03937	-1.40144	0.0580529	-1.73824	-2.22354
-108	-0.385953	0.242438	-1.32836	0.490045	-0.0426532	-0.0904438	1.004	-0.97492	1.16935	0.319504	-1.30488	-0.166857	-1.4125	0.0510762	-1.80869	-2.23362
-107.5	-0.313647	0.279022	-1.33326	0.545978	-0.0953244	-0.0634764	1.01898	-0.990585	1.2308	0.344754	-1.31357	-0.31055	-1.43686	0.0515538	-1.86808	-2.24154
-107	-0.236821	0.321653	-1.35846	0.618204	-0.147048	-0.0227009	1.02027	-0.994392	1.29628	0.373585	-1.30272	-0.463345	-1.47071	0.0605798	-1.91979	-2.24722
-106.5	-0.15551	0.373338	-1.39839	0.702234	-0.197241	0.0281932	1.00759	-0.984459	1.36428	0.407589	-1.26749	-0.619061	-1.50889	0.0784999	-1.96554	-2.24894
-106	-0.0709815	0.436638	-1.44637	0.793878	-0.244409	0.0846962	0.98268	-0.960849	1.43347	0.447079	-1.20759	-0.772987	-1.5457	0.104958	-2.00355	-2.24327
-105.5	0.0144327	0.511438	-1.49644	0.889696	-0.287234	0.142277	0.948079	-0.926201	1.50328	0.490467	-1.12605	-0.920655	-1.57638	0.139061	-2.0287	-2.22647
-105	0.0974379	0.593023	-1.54353	0.987007	-0.325667	0.197912	0.904735	-0.88529	1.57375	0.535684	-1.02677	-1.05723	-1.59793	0.179439	-2.03543	-2.19594
-104.5	0.174161	0.67188	-1.58261	1.08416	-0.360505	0.251417	0.851443	-0.843849	1.64552	0.58139	-0.913088	-1.17849	-1.60832	0.224405	-2.02179	-2.151
-104	0.241064	0.736766	-1.60792	1.18129	-0.392181	0.304983	0.786661	-0.807175	1.7195	0.626847	-0.78964	-1.28259	-1.60576	0.27244	-1.9908	-2.09322
-103.5	0.296415	0.779321	-1.61361	1.27987	-0.420639	0.361322	0.710005	-0.778153	1.79583	0.671359	-0.664439	-1.37052	-1.58898	0.322865	-1.94845	-2.02573
-103	0.34118	0.796384	-1.5955	1.38068	-0.445958	0.422366	0.622148	-0.755824	1.87296	0.714104	-0.54592	-1.44469	-1.55767	0.376436	-1.90074	-1.95254
-102.5	0.377966	0.789472	-1.5522	1.48232	-0.468627	0.488608	0.524366	-0.736338	1.94843	0.754027	-0.437374	-1.50717	-1.51249	0.435244	-1.85189	-1.87859
-102	0.408937	0.763635	-1.48448	1.58195	-0.489215	0.558942	0.41851	-0.715582	2.02011	0.789504	-0.335948	-1.55842	-1.45505	0.5014	-1.80333	-1.80913
-101.5	0.435053	0.725929	-1.39453	1.67683	-0.508007	0.631872	0.306798	-0.691083	2.0861	0.818511	-0.237113	-1.59767	-1.38795	0.575275	-1.75336	-1.74828
-101	0.456731	0.682691	-1.28683	1.76515	-0.525281	0.706684	0.191035	-0.66198	2.14386	0.839861	-0.13895	-1.62457	-1.31447	0.654626	-1.69886	-1.69804
-100.5	0.474403	0.636908	-1.16847	1.84611	-0.541528	0.782915	0.072067	-0.628409	2.19011	0.854326	-0.042614	-1.6408	-1.23737	0.735042	-1.63794	-1.65789
-100	0.488589	0.587883	-1.04762	1.91941	-0.556886	0.859329	-0.0497899	-0.591794	2.22219	0.864068	0.0499946	-1.64999	-1.15771	0.810941	-1.5715	-1.62508
-99.5	0.499634	0.533322	-0.93199	1.9842	-0.570622	0.933909	-0.173416	-0.555222	2.23956	0.871205	0.138376	-1.65661	-1.07477	0.876515	-1.50339	-1.59607
-99	0.507239	0.471988	-0.828148	2.03902	-0.581295	1.00433	-0.296005	-0.52278	2.24348	0.877337	0.223562	-1.66426	-0.987362	0.927122	-1.43918	-1.56804
-98.5	0.510556	0.405564	-0.740075	2.08294	-0.587274	1.06791	-0.413953	-0.498334	2.23576	0.883449	0.306463	-1.67462	-0.895253	0.960947	-1.3832	-1.53926
-98	0.509135	0.338571	-0.668001	2.11598	-0.587016	1.12168	-0.524654	-0.484098	2.21774	0.889106	0.385489	-1.68774	-0.799627	0.979769	-1.33575	-1.50867
-97.5	0.503868	0.275298	-0.608905	2.13813	-0.579074	1.16357	-0.627415	-0.479618	2.18935	0.892105	0.455855	-1.70378	-0.702642	0.988206	-1.29297	-1.47548
-97	0.496817	0.216166	-0.557881	2.14871	-0.562495	1.19332	-0.723433	-0.482408	2.14897	0.889758	0.512627	-1.72393	-0.606619	0.991566	-1.24945	-1.43878
-96.5	0.489662	0.157518	-0.509868	2.14759	-0.53728	1.21181	-0.815269	-0.489317	2.0946	0.880643	0.555409	-1.74961	-0.513446	0.993851	-1.20193	-1.39763
-96	0.482206	0.0947203	-0.461228	2.13651	-0.504069	1.21979	-0.905477	-0.497139	2.02574	0.865286	0.590524	-1.78129	-0.424257	0.997616	-1.1517	-1.35187
-95.5	0.472676	0.0252808	-0.410317	2.11892	-0.463575	1.21712	-0.994893	-0.503011	1.94446	0.845746	0.629205	-1.81919	-0.339233	1.00467	-1.10396	-1.30249
-95	0.459548	-0.0496985	-0.357485	2.09869	-0.416613	1.20244	-1.08215	-0.505055	1.85543	0.824492	0.682841	-1.86455	-0.258083	1.0159	-1.06435	-1.25121
-94.5	0.443015	-0.125068	-0.304914	2.07926	-0.364645	1.17332	-1.16473	-0.502475	1.7649	0.802956	0.756887	-1.91952	-0.181079	1.03088	-1.03572	-1.20051
-94	0.424937	-0.191909	-0.255606	2.06344	-0.310257	1.12771	-1.24041	-0.494924	1.67895	0.781127	0.846331	-1.98589	-0.10937	1.04786	-1.01699	-1.15337
-93.5	0.407543	-0.239855	-0.211626	2.05329	-0.257119	1.0662	-1.30788	-0.482148	1.60174	0.758993	0.937186	-2.06407	-0.0447075	1.06396	-1.0039	-1.11222
-93	0.392319	-0.261356	-0.173159	2.05021	-0.209615	0.993402	-1.36625	-0.464428	1.53491	0.737573	1.01414	-2.15303	0.0106481	1.07611	-0.991052	-1.07804
-92.5	0.380241	-0.254968	-0.13933	2.05499	-0.172152	0.916588	-1.41388	-0.443142	1.47815	0.717591	1.06764	-2.25111	0.054672	1.08262	-0.974128	-1.04975
-92	0.372762	-0.225291	-0.10967	2.06745	-0.147777	0.842898	-1.4481	-0.421102	1.43004	0.698212	1.09575	-2.35677	0.0871364	1.08364	-0.951315	-1.02416
-91.5	0.371978	-0.179784	-0.0847146	2.08623	-0.137051	0.777728	-1.46615	-0.402602	1.38863	0.678198	1.10201	-2.46772	0.110145	1.08047	-0.923429	-0.996876
-91	0.379478	-0.124338	-0.0654762	2.1095	-0.138589	0.724865	-1.46658	-0.392709	1.35155	0.657375	1.09186	-2.57883	0.127074	1.07487	-0.892456	-0.96444
-90.5	0.394812	-0.0608683	-0.0522732	2.1351	-0.150452	0.686907	-1.45024	-0.396034	1.31598	0.636461	1.06877	-2.68181	0.141247	1.06838	-0.859668	-0.926287
-90	0.414758	0.0114084	-0.0438223	2.15957	-0.170625	0.665203	-1.42083	-0.415708	1.27906	0.616684	1.03226	-2.76783	0.155232	1.06197	-0.824244	-0.884709
-89.5	0.434102	0.0932056	-0.0374049	2.17783	-0.196679	0.659308	-1.38477	-0.452448	1.23902	0.600134	0.978964	-2.83013	0.17088	1.05647	-0.782761	-0.842856
-89	0.447855	0.183392	-0.0301258	2.18447	-0.225676	0.666599	-1.34909	-0.503556	1.19584	0.589916	0.906403	-2.86522	0.189563	1.05247	-0.730478	-0.803123
-88.5	0.45354	0.278253	-0.0202456	2.17527	-0.254524	0.683114	-1.3183	-0.562826	1.15081	0.589266	0.817088	-2.87293	0.211868	1.04985	-0.663955	-0.767198
-88	0.451825	0.371757	-0.00707067	2.14828	-0.280427	0.704955	-1.29304	-0.622291	1.10585	0.599889	0.718308	-2.85607	0.236851	1.0478	-0.583389	-0.736584
-87.5	0.444923	0.4577	0.0104122	2.10412	-0.301279	0.729324	-1.2713	-0.675101	1.06371	0.620858	0.617418	-2.81943	0.261762	1.04536	-0.493357	-0.712397
-87	0.434349	0.532715	0.0336483	2.04559	-0.316156	0.755539	-1.25059	-0.717384	1.0279	0.648895	0.518657	-2.76911	0.282882	1.04167	-0.401058	-0.69539
-86.5	0.420106	0.59725	0.06256	1.97707	-0.325921	0.785092	-1.22938	-0.748183	1.00115	0.679371	0.424501	-2.71201	0.297222	1.036	-0.31311	-0.686419
-86	0.401094	0.653748	0.0944067	1.90382	-0.332984	0.819646	-1.20763	-0.768637	0.983863	0.706734	0.337613	-2.65382	0.304057	1.02773	-0.233709	-0.685859
-85.5	0.375952	0.703827	0.125401	1.83097	-0.339774	0.858779	-1.18663	-0.78113	0.974125	0.724448	0.260552	-2.59705	0.305147	1.01587	-0.164979	-0.692344
-85	0.344319	0.746317	0.153131	1.76311	-0.347602	0.90002	-1.16801	-0.78823	0.968596	0.725826	0.195528	-2.54201	0.303793	0.999013	-0.107899	-0.702683
-84.5	0.307685	0.77737	0.177421	1.70469	-0.357069	0.940553	-1.15316	-0.792053	0.963323	0.705734	0.145731	-2.48957	0.303859	0.975596	-0.0626816	-0.713157
-84	0.268834	0.792689	0.199782	1.6598	-0.368645	0.978182	-1.14264	-0.794459	0.9544	0.661708	0.115842	-2.44251	0.309083	0.944517	-0.0287159	-0.721468
-83.5	0.230454	0.790218	0.222593	1.63055	-0.382188	1.0113	-1.13549	-0.797174	0.939093	0.59392	0.110027	-2.40461	0.3226	0.905956	-0.00437427	-0.727849
-83	0.193939	0.771281	0.247957	1.61609	-0.396475	1.03922	-1.12833	-0.801443	0.917206	0.504664	0.129715	-2.37934	0.346584	0.861549	0.0123956	-0.734335
-82.5	0.158981	0.740313	0.276264	1.61309	-0.409886	1.06268	-1.11568	-0.808234	0.890951	0.39794	0.173194	-2.36836	0.381647	0.813331	0.0229906	-0.743104
-82	0.124058	0.704185	0.305709	1.61691	-0.421524	1.08295	-1.09172	-0.819264	0.863308	0.279351	0.235228	-2.3703	0.42645	0.762539	0.0288605	-0.75504
-81.5	0.0870114	0.670412	0.333109	1.62274	-0.431708	1.09944	-1.05251	-0.837123	0.836762	0.155953	0.305859	-2.3817	0.478312	0.709389	0.0331323	-0.769631
-81	0.0455139	0.643976	0.355384	1.62689	-0.441846	1.10922	-0.997297	-0.863699	0.812917	0.0353426	0.371372	-2.39996	0.534521	0.653289	0.0398955	-0.786425
-80.5	-0.00197229	0.624926	0.371139	1.6273	-0.454014	1.10883	-0.928831	-0.899103	0.792669	-0.0760777	0.419464	-2.42524	0.593313	0.59334	0.051462	-0.805869
-80	-0.0549599	0.609107	0.38109	1.62254	-0.47037	1.09501	-0.852782	-0.942246	0.776579	-0.174663	0.445888	-2.46026	0.653682	0.52929	0.066097	-0.828623
-79.5	-0.110474	0.59136	0.387086	1.61063	-0.492817	1.06543	-0.776674	-0.991344	0.764859	-0.259421	0.456486	-2.50839	0.714433	0.462364	0.0776971	-0.854629
-79	-0.164332	0.568699	0.391077	1.58876	-0.522798	1.01971	-0.708641	-1.04375	0.757429	-0.330248	0.462435	-2.5713	0.773967	0.395486	0.0783193	-0.882711
-78.5	-0.213583	0.542158	0.394852	1.55374	-0.56062	0.957821	-0.656462	-1.09612	0.754322	-0.386862	0.47373	-2.64769	0.831198	0.332598	0.0624887	-0.910725
-78	-0.258212	0.516463	0.400122	1.50248	-0.605177	0.877853	-0.626562	-1.14484	0.755415	-0.429744	0.495456	-2.73399	0.886252	0.276971	0.0298478	-0.936106
-77.5	-0.301093	0.49684	0.408126	1.43314	-0.655293	0.777934	-0.622877	-1.18609	0.759493	-0.461149	0.526764	-2.8257	0.940067	0.229823	-0.0155694	-0.956416
-77	-0.346269	0.484996	0.418935	1.34627	-0.711209	0.659942	-0.646389	-1.2163	0.763923	-0.48436	0.56157	-2.91824	0.993483	0.190863	-0.0682859	-0.96972
-76.5	-0.396705	0.477744	0.431319	1.24476	-0.773898	0.529706	-0.695462	-1.23316	0.76512	-0.502359	0.590807	-3.0068	1.04658	0.160079	-0.124826	-0.974755
-76	-0.453212	0.468796	0.442925	1.13301	-0.843453	0.393761	-0.766169	-1.23627	0.759335	-0.517331	0.605515	-3.08711	1.09884	0.138532	-0.18587	-0.970667
-75.5	-0.514893	0.451838	0.449996	1.01602	-0.919007	0.256257	-0.852835	-1.22673	0.743441	-0.530496	0.598826	-3.15706	1.14959	0.127789	-0.255818	-0.956697
-75	-0.580121	0.423705	0.447377	0.898115	-0.999692	0.118149	-0.949094	-1.20625	0.715474	-0.542064	0.565988	-3.21772	1.19797	0.12919	-0.340288	-0.932664
-74.5	-0.647085	0.386345	0.42979	0.781633	-1.08519	-0.0214159	-1.04865	-1.17667	0.675151	-0.551502	0.504333	-3.27236	1.2429	0.143382	-0.443146	-0.899462
-74	-0.713482	0.345962	0.393048	0.667164	-1.1754	-0.162258	-1.14549	-1.14001	0.624059	-0.557805	0.414833	-3.32458	1.28371	0.170105	-0.563914	-0.858625
-73.5	-0.775788	0.310097	0.334185	0.555288	-1.26936	-0.300609	-1.23419	-1.09864	0.564627	-0.559742	0.303617	-3.37681	1.32001	0.207989	-0.695867	-0.81198
-73	-0.829098	0.284928	0.252306	0.447531	-1.36489	-0.428866	-1.31061	-1.05577	0.498669	-0.55632	0.181134	-3.42986	1.35124	0.254146	-0.826458	-0.761804
-72.5	-0.868056	0.273528	0.150743	0.344965	-1.45963	-0.537709	-1.37266	-1.01573	0.427293	-0.547345	0.059567	-3.48352	1.37681	0.30405	-0.941586	-0.710758
-72	-0.887996	0.27497	0.037716	0.24626	-1.55167	-0.619117	-1.42061	-0.983599	0.351983	-0.533561	-0.0491908	-3.53728	1.39643	0.351776	-1.03177	-0.66142
-71.5	-0.88587	0.285503	-0.0758613	0.147786	-1.63934	-0.668943	-1.45693	-0.964367	0.275346	-0.516348	-0.134521	-3.59065	1.41043	0.3907	-1.09553	-0.615353
-71	-0.861661	0.302052	-0.17957	0.0456673	-1.72088	-0.687861	-1.48525	-0.961635	0.200818	-0.497451	-0.188735	-3.64242	1.42019	0.415156	-1.13745	-0.572333
-70.5	-0.819857	0.325047	-0.265958	-0.0622031	-1.79435	-0.680682	-1.50916	-0.976342	0.131466	-0.478749	-0.209496	-3.69	1.42805	0.422318	-1.16348	-0.530711
-70	-0.76885	0.357737	-0.331637	-0.175471	-1.85798	-0.655248	-1.5314	-1.00641	0.0687969	-0.461828	-0.200259	-3.73024	1.43661	0.413091	-1.17759	-0.48824
-69.5	-0.717511	0.403345	-0.376707	-0.291791	-1.91083	-0.621102	-1.55367	-1.04746	0.0128036	-0.447451	-0.168148	-3.76117	1.44778	0.391521	-1.18093	-0.442422
-69	-0.671916	0.463147	-0.403314	-0.407868	-1.95253	-0.587668	-1.57656	-1.09367	-0.0368309	-0.43519	-0.121724	-3.78279	1.46134	0.362721	-1.1732	-0.391024
-68.5	-0.634967	0.535608	-0.414517	-0.520458	-1.98281	-0.562596	-1.59918	-1.1386	-0.0800008	-0.423742	-0.0695775	-3.79644	1.47464	0.330868	-1.15538	-0.333427
-68	-0.607402	0.615899	-0.413443	-0.626988	-2.00135	-0.550687	-1.61953	-1.17641	-0.116487	-0.411697	-0.019244	-3.80318	1.48429	0.299038	-1.13119	-0.271958
-67.5	-0.588161	0.697369	-0.402572	-0.725668	-2.00758	-0.553662	-1.63599	-1.20275	-0.14644	-0.397645	0.0237505	-3.80217	1.48827	0.269919	-1.10583	-0.211687
-67	-0.574772	0.774473	-0.383419	-0.815169	-2.00067	-0.570859	-1.64875	-1.21507	-0.170749	-0.380195	0.0565462	-3.79076	1.48665	0.245616	-1.08317	-0.15843
-66.5	-0.564143	0.843973	-0.35602	-0.894206	-1.98018	-0.599749	-1.66005	-1.21263	-0.191067	-0.358758	0.0781712	-3.7656	1.48186	0.226777	-1.06333	-0.116726
-66	-0.553218	0.904293	-0.318336	-0.961447	-1.94678	-0.635951	-1.67274	-1.19701	-0.209217	-0.333774	0.0873444	-3.72322	1.47854	0.212361	-1.04212	-0.0892716
-65.5	-0.539888	0.954762	-0.267454	-1.01605	-1.90199	-0.674142	-1.68857	-1.17266	-0.226587	-0.306026	0.0806717	-3.66094	1.48216	0.200368	-1.013	-0.0768266
-65	-0.523828	0.994629	-0.202311	-1.05855	-1.84747	-0.709911	-1.70749	-1.14661	-0.244025	-0.276551	0.0524107	-3.57903	1.49716	0.188712	-0.970008	-0.0776751
-64.5	-0.506308	1.02218	-0.12508	-1.09093	-1.78501	-0.74115	-1.72781	-1.12664	-0.262215	-0.246899	-0.00337331	-3.48263	1.5262	0.175838	-0.910238	-0.0874179
-64	-0.489747	1.03519	-0.0402026	-1.11588	-1.71713	-0.768476	-1.74624	-1.11918	-0.282304	-0.218619	-0.0890652	-3.38095	1.56982	0.161149	-0.835115	-0.0998795
-63.5	-0.477873	1.03237	0.0471283	-1.13594	-1.64751	-0.794718	-1.75834	-1.12796	-0.305743	-0.1926	-0.200631	-3.28401	1.62603	0.144823	-0.749939	-0.108757
-63	-0.475626	1.01491	0.131832	-1.15314	-1.58052	-0.823614	-1.75936	-1.1535	-0.333333	-0.169222	-0.326887	-3.19956	1.69107	0.126913	-0.662014	-0.109252
-62.5	-0.487909	0.987568	0.209378	-1.16857	-1.51975	-0.858009	-1.74527	-1.19394	-0.364939	-0.149102	-0.451798	-3.13181	1.76191	0.106724	-0.577833	-0.0991744
-62	-0.517719	0.958002	0.275884	-1.18186	-1.46645	-0.898605	-1.71408	-1.24638	-0.40006	-0.133535	-0.55886	-3.0813	1.83763	0.0833052	-0.500595	-0.0792523
-61.5	-0.564905	0.933743	0.328198	-1.19121	-1.41952	-0.94417	-1.66586	-1.30744	-0.438323	-0.124494	-0.634754	-3.04592	1.91807	0.0560995	-0.42985	-0.0524815
-61	-0.626266	0.918448	0.364422	-1.19449	-1.3767	-0.992034	-1.60143	-1.37313	-0.480119	-0.124465	-0.672033	-3.02274	2.00159	0.0250798	-0.363572	-0.0221321
-60.5	-0.69706	0.909822	0.384161	-1.18991	-1.33601	-1.03836	-1.52183	-1.43903	-0.526944	-0.135489	-0.670731	-3.00908	2.08458	-0.00864533	-0.301052	0.0107286
-60	-0.773122	0.900493	0.388046	-1.17605	-1.29619	-1.07963	-1.42913	-1.50093	-0.58015	-0.158019	-0.636135	-3.00219	2.16262	-0.0423042	-0.24433	0.0475749
-59.5	-0.85199	0.881519	0.377151	-1.1522	-1.25658	-1.11479	-1.32707	-1.55589	-0.639242	-0.191732	-0.573708	-2.99906	2.23143	-0.0726008	-0.197519	0.0901645
-59	-0.932466	0.84617	0.352283	-1.11927	-1.21714	-1.14572	-1.22114	-1.60283	-0.701871	-0.237706	-0.487471	-2.99725	2.28724	-0.0974637	-0.165224	0.138676
-58.5	-1.01363	0.79185	0.313283	-1.07987	-1.17887	-1.17566	-1.11713	-1.64254	-0.765203	-0.299173	-0.383584	-2.99626	2.32799	-0.11672	-0.150983	0.191765
-58	-1.09483	0.720157	0.259234	-1.03699	-1.14387	-1.20746	-1.01864	-1.6774	-0.827223	-0.380091	-0.272846	-2.99753	2.35424	-0.131995	-0.156406	0.246887
-57.5	-1.17614	0.635424	0.189352	-0.992604	-1.11473	-1.24268	-0.925291	-1.71054	-0.887255	-0.482661	-0.168161	-3.00329	2.36832	-0.146123	-0.181355	0.30025
-57	-1.25776	0.542243	0.103848	-0.947344	-1.09405	-1.28134	-0.833621	-1.74437	-0.94561	-0.605349	-0.0804075	-3.01541	2.37337	-0.161503	-0.224591	0.347642
-56.5	-1.33877	0.443875	0.00485209	-0.901315	-1.08399	-1.32176	-0.73956	-1.7799	-1.00258	-0.743021	-0.0162161	-3.03436	2.37309	-0.178375	-0.284808	0.385656
-56	-1.41676	0.342696	-0.102821	-0.854713	-1.08571	-1.36122	-0.640556	-1.8173	-1.05724	-0.888559	0.0223732	-3.05905	2.37133	-0.195314	-0.361669	0.411617
-55.5	-1.48874	0.241578	-0.212746	-0.808119	-1.09902	-1.39745	-0.536222	-1.85671	-1.10721	-1.034	0.0374422	-3.088	2.3712	-0.211554	-0.454784	0.422972
-55	-1.552	0.145021	-0.319993	-0.763106	-1.12227	-1.42933	-0.427988	-1.89874	-1.14957	-1.17128	0.0338748	-3.12024	2.37476	-0.228124	-0.561228	0.417541
-54.5	-1.6047	0.0594591	-0.422891	-0.721943	-1.15263	-1.45634	-0.318754	-1.94417	-1.18202	-1.29329	0.0168037	-3.15456	2.38303	-0.246892	-0.675237	0.394351
-54	-1.64657	-0.00788489	-0.521696	-0.685776	-1.18675	-1.47855	-0.212654	-1.99302	-1.20363	-1.39443	-0.00985589	-3.18852	2.39588	-0.269132	-0.790406	0.354274
-53.5	-1.67943	-0.051122	-0.616879	-0.653077	-1.22112	-1.49713	-0.114592	-2.04443	-1.21591	-1.47085	-0.0420936	-3.21799	2.41169	-0.294602	-0.901701	0.299942
-53	-1.70678	-0.0676683	-0.70888	-0.619788	-1.25262	-1.51448	-0.0295243	-2.0976	-1.22285	-1.52098	-0.074444	-3.23742	2.42752	-0.321412	-1.00616	0.235281
-52.5	-1.73189	-0.0594194	-0.79774	-0.580516	-1.27901	-1.53362	0.0381011	-2.1525	-1.22859	-1.54636	-0.0999981	-3.24131	2.44018	-0.346956	-1.10256	0.165026
-52	-1.75586	-0.0323321	-0.881853	-0.529798	-1.2991	-1.55802	0.0848195	-2.20909	-1.23475	-1.55217	-0.110171	-3.22661	2.44736	-0.369456	-1.19089	0.0941548
-51.5	-1.77727	0.00653654	-0.957486	-0.46327	-1.31271	-1.59128	0.108853	-2.26616	-1.24041	-1.54589	-0.0953708	-3.19438	2.44807	-0.388662	-1.27205	0.0274554
-51	-1.79323	0.0532158	-1.0202	-0.378728	-1.32078	-1.6356	0.110781	-2.3215	-1.24339	-1.53449	-0.0491558	-3.14895	2.44274	-0.405335	-1.34755	-0.031157
-50.5	-1.80034	0.108555	-1.06675	-0.276855	-1.32519	-1.68985	0.0938926	-2.37337	-1.24112	-1.52189	0.0268984	-3.09577	2.43315	-0.42077	-1.41946	-0.0795077
-50	-1.7955	0.175838	-1.09532	-0.161477	-1.32804	-1.74931	0.0639659	-2.42121	-1.23156	-1.50842	0.12301	-3.04002	2.42162	-0.43679	-1.48998	-0.117203
-49.5	-1.77683	0.256433	-1.10416	-0.039112	-1.3309	-1.80741	0.0276516	-2.465	-1.21367	-1.49195	0.224948	-2.9856	2.41032	-0.455221	-1.55995	-0.145303
-49	-1.74402	0.346841	-1.09082	0.0822695	-1.33477	-1.8577	-0.0103142	-2.50424	-1.18713	-1.47005	0.318266	-2.93377	2.40136	-0.47705	-1.62825	-0.166666
-48.5	-1.69782	0.439123	-1.05356	0.194758	-1.33986	-1.8958	-0.0487875	-2.53739	-1.15194	-1.44256	0.392672	-2.88274	2.39713	-0.502212	-1.69359	-0.186315
-48	-1.63945	0.523823	-0.993512	0.292133	-1.34477	-1.92043	-0.0893747	-2.56182	-1.10851	-1.4126	0.444773	-2.82984	2.39999	-0.529491	-1.75602	-0.210515
-47.5	-1.5703	0.592831	-0.915196	0.371216	-1.34634	-1.93272	-0.134755	-2.57464	-1.05755	-1.38475	0.476323	-2.77416	2.41197	-0.556102	-1.81623	-0.244399
-47	-1.49235	0.641266	-0.825229	0.431804	-1.34069	-1.93478	-0.187996	-2.57365	-0.999085	-1.36235	0.490222	-2.71704	2.43483	-0.578035	-1.87372	-0.289703
-46.5	-1.40855	0.668545	-0.730087	0.475469	-1.32512	-1.92818	-0.252446	-2.55789	-0.931342	-1.34594	0.487852	-2.66082	2.47008	-0.591434	-1.92512	-0.344676
-46	-1.32217	0.677224	-0.634454	0.504549	-1.29952	-1.91256	-0.331139	-2.52771	-0.851305	-1.33284	0.468317	-2.60763	2.51825	-0.593865	-1.96391	-0.406124
-45.5	-1.2361	0.669396	-0.541259	0.521313	-1.26709	-1.88591	-0.425172	-2.48489	-0.756671	-1.3174	0.430278	-2.55796	2.57733	-0.58491	-1.98238	-0.471538
-45	-1.1529	0.643826	-0.453048	0.527269	-1.23387	-1.84632	-0.531875	-2.43257	-0.647527	-1.29238	0.376091	-2.50978	2.64265	-0.566164	-1.97497	-0.540123
-44.5	-1.07486	0.596274	-0.373185	0.523656	-1.20671	-1.7934	-0.6451	-2.37452	-0.526884	-1.25177	0.314284	-2.46002	2.70851	-0.540732	-1.94063	-0.612425
-44	-1.00334	0.522045	-0.305435	0.512549	-1.19073	-1.72819	-0.757659	-2.31412	-0.399978	-1.19297	0.257151	-2.40734	2.76974	-0.512513	-1.88294	-0.688457
-43.5	-0.938632	0.418697	-0.252096	0.496815	-1.18796	-1.65201	-0.863285	-2.25321	-0.272633	-1.11698	0.215619	-2.35318	2.8225	-0.485658	-1.80919	-0.76603
-43	-0.880591	0.288277	-0.212409	0.478806	-1.19732	-1.56636	-0.957378	-2.19203	-0.149956	-1.02742	0.196144	-2.30046	2.86519	-0.464244	-1.72872	-0.841115
-42.5	-0.829834	0.138397	-0.182383	0.459225	-1.21562	-1.4742	-1.03717	-2.13012	-0.0361717	-0.929293	0.200722	-2.25196	2.89902	-0.45161	-1.65012	-0.909429
-42	-0.788262	-0.0192427	-0.156215	0.43747	-1.2388	-1.38062	-1.10168	-2.06702	0.0651817	-0.827342	0.227767	-2.20929	2.92699	-0.449414	-1.57813	-0.96754
-41.5	-0.758362	-0.17246	-0.128673	0.413221	-1.2623	-1.29176	-1.15171	-2.00191	0.151365	-0.724876	0.273135	-2.17267	2.95279	-0.457561	-1.51255	-1.01327
-41	-0.74184	-0.312144	-0.0969939	0.38796	-1.28154	-1.21328	-1.18922	-1.93369	0.220963	-0.623887	0.331373	-2.14156	2.98046	-0.475173	-1.45015	-1.04566
-40.5	-0.738919	-0.434396	-0.060995	0.365613	-1.29316	-1.14964	-1.21592	-1.86195	0.274504	-0.52612	0.396513	-2.11519	3.01343	-0.501189	-1.38756	-1.06469
-40	-0.748941	-0.540413	-0.0219614	0.351752	-1.29577	-1.10428	-1.23239	-1.78768	0.31438	-0.43403	0.462894	-2.09211	3.05275	-0.533665	-1.32369	-1.07107
-39.5	-0.770726	-0.633642	0.0184478	0.351495	-1.28986	-1.07971	-1.23799	-1.71229	0.343871	-0.350963	0.527233	-2.06989	3.09639	-0.56894	-1.26162	-1.0664
-39	-0.801765	-0.716197	0.0594025	0.3675	-1.27728	-1.07714	-1.23125	-1.63675	0.365891	-0.280672	0.590313	-2.04639	3.14055	-0.60218	-1.20836	-1.05396
-38.5	-0.838064	-0.787534	0.101329	0.399139	-1.26092	-1.09562	-1.21076	-1.562	0.382192	-0.226404	0.654964	-2.0212	3.18154	-0.628645	-1.17152	-1.03892
-38	-0.875615	-0.845946	0.144294	0.442751	-1.24398	-1.13054	-1.17671	-1.48944	0.393258	-0.189879	0.721583	-1.99533	3.21708	-0.644218	-1.15594	-1.02704
-37.5	-0.911716	-0.890532	0.186608	0.492718	-1.22881	-1.17391	-1.13277	-1.42056	0.398745	-0.17058	0.785833	-1.96978	3.24717	-0.645549	-1.16283	-1.02276
-37	-0.944801	-0.921529	0.226035	0.542908	-1.21571	-1.21674	-1.0857	-1.35653	0.398002	-0.165672	0.839521	-1.94511	3.27458	-0.630731	-1.19091	-1.02839
-36.5	-0.973661	-0.940135	0.261469	0.587706	-1.2036	-1.25169	-1.04257	-1.29852	0.390141	-0.170726	0.872655	-1.92153	3.30391	-0.59992	-1.23807	-1.04499
-36	-0.997149	-0.948845	0.292512	0.622788	-1.19153	-1.27451	-1.00787	-1.24759	0.374205	-0.180861	0.875673	-1.89888	3.33919	-0.554925	-1.30216	-1.07357
-35.5	-1.0141	-0.950386	0.318634	0.646302	-1.17912	-1.28381	-0.98269	-1.20443	0.350096	-0.192054	0.84179	-1.87738	3.38144	-0.498558	-1.38068	-1.11531
-35	-1.02303	-0.945281	0.339954	0.65917	-1.16555	-1.28009	-0.965716	-1.16962	0.318992	-0.20236	0.769638	-1.85901	3.42781	-0.43443	-1.46971	-1.17139
-34.5	-1.02191	-0.930808	0.358054	0.663482	-1.14911	-1.26581	-0.954549	-1.14368	0.282886	-0.21194	0.664382	-1.84746	3.47256	-0.366263	-1.56252	-1.24276
-34	-1.00874	-0.901946	0.37547	0.661265	-1.12792	-1.24574	-0.946672	-1.12631	0.244735	-0.221908	0.53592	-1.84634	3.50869	-0.297187	-1.64893	-1.32957
-33.5	-0.983138	-0.853435	0.3949	0.654975	-1.10137	-1.22566	-0.940219	-1.11597	0.208815	-0.23377	0.396744	-1.85702	3.52948	-0.230073	-1.71692	-1.43019
-33	-0.946921	-0.782706	0.418708	0.647753	-1.07045	-1.20972	-0.934202	-1.1106	0.179924	-0.249443	0.261242	-1.87784	3.52997	-0.167796	-1.75592	-1.54077
-32.5	-0.902878	-0.692427	0.448235	0.642336	-1.037	-1.1991	-0.928276	-1.10854	0.161951	-0.27051	0.145071	-1.90511	3.5078	-0.112828	-1.75997	-1.65612
-32	-0.853472	-0.590604	0.483185	0.639652	-1.00282	-1.19207	-0.92313	-1.10887	0.157053	-0.297288	0.0636396	-1.93553	3.46331	-0.0673052	-1.72865	-1.77119
-31.5	-0.800375	-0.487721	0.521865	0.638103	-0.970114	-1.18476	-0.920648	-1.11099	0.165654	-0.329041	0.0297476	-1.96773	3.39974	-0.0331988	-1.66612	-1.88203
-31	-0.744488	-0.392438	0.561613	0.633779	-0.942075	-1.17346	-0.922798	-1.11447	0.186736	-0.364956	0.0508081	-2.00101	3.32324	-0.0111919	-1.5795	-1.98606
-30.5	-0.686579	-0.308428	0.598365	0.62144	-0.922283	-1.1572	-0.930895	-1.1188	0.217971	-0.40443	0.126433	-2.03324	3.24174	0.000726722	-1.47771	-2.0823
-30	-0.628243	-0.234643	0.626818	0.596019	-0.912844	-1.13837	-0.946151	-1.1224	0.255989	-0.44628	0.247372	-2.06135	3.16316	0.00677727	-1.36949	-2.17076
-29.5	-0.572024	-0.168533	0.642302	0.554402	-0.913183	-1.12182	-0.970078	-1.12208	0.297022	-0.487681	0.396798	-2.08365	3.09426	0.011224	-1.26111	-2.25098
-29	-0.520815	-0.109116	0.641918	0.496858	-0.920867	-1.1128	-1.00413	-1.11385	0.337483	-0.523781	0.554058	-2.10042	3.04016	0.0167028	-1.15575	-2.32126
-28.5	-0.477441	-0.0580607	0.623969	0.427101	-0.933323	-1.11501	-1.04928	-1.09425	0.373869	-0.54872	0.699378	-2.113	3.00387	0.0240552	-1.05515	-2.37941
-28	-0.443899	-0.0190398	0.587611	0.350698	-0.948741	-1.12918	-1.10565	-1.06114	0.402493	-0.5578	0.817369	-2.123	2.9858	0.032732	-0.961069	-2.42361
-27.5	-0.41983	0.00408479	0.533101	0.272829	-0.966075	-1.15245	-1.1719	-1.01419	0.420067	-0.549085	0.89785	-2.13144	2.9843	0.0408155	-0.875325	-2.45301
-27	-0.40207	0.0096563	0.461679	0.197124	-0.98441	-1.17909	-1.24515	-0.955046	0.424961	-0.523731	0.934828	-2.13869	2.99683	0.0450256	-0.798946	-2.46794
-26.5	-0.386614	6.00173e-05	0.375345	0.126236	-1.00226	-1.20326	-1.32219	-0.886945	0.418035	-0.485704	0.926459	-2.14563	3.02064	0.0417037	-0.731656	-2.46983
-26	-0.371028	-0.0188473	0.276976	0.0626566	-1.01792	-1.22144	-1.40036	-0.814276	0.402534	-0.441064	0.876162	-2.15379	3.05232	0.0285963	-0.672093	-2.46063
-25.5	-0.355436	-0.0412529	0.170315	0.00850992	-1.03031	-1.23244	-1.47683	-0.741759	0.383307	-0.397046	0.792331	-2.16392	3.08722	0.0060241	-0.618667	-2.44256
-25	-0.342227	-0.0648957	0.0596037	-0.0345769	-1.03885	-1.23635	-1.54772	-0.673526	0.365356	-0.361561	0.686555	-2.1752	3.11995	-0.0233735	-0.571287	-2.41863
-24.5	-0.334308	-0.0913428	-0.0512533	-0.0649755	-1.04289	-1.23417	-1.60899	-0.612609	0.352265	-0.342267	0.57201	-2.18571	3.14546	-0.0561328	-0.532985	-2.39288
-24	-0.332443	-0.123797	-0.159799	-0.0810976	-1.04117	-1.22766	-1.65836	-0.560657	0.345973	-0.3441	0.461225	-2.19252	3.15964	-0.0897187	-0.509266	-2.36995
-23.5	-0.333975	-0.164991	-0.265049	-0.0821458	-1.0314	-1.2195	-1.69646	-0.518116	0.347673	-0.367168	0.362155	-2.1923	3.15938	-0.123011	-0.505357	-2.35404
-23	-0.333777	-0.215785	-0.366418	-0.068792	-1.01094	-1.21302	-1.72714	-0.484889	0.358062	-0.407026	0.275011	-2.18261	3.14286	-0.155324	-0.523433	-2.34803
-22.5	-0.325998	-0.274189	-0.463181	-0.0432893	-0.978752	-1.21142	-1.75687	-0.460762	0.376776	-0.456259	0.192659	-2.16313	3.10989	-0.18509	-0.561074	-2.35318
-22	-0.305519	-0.335162	-0.55433	-0.00876536	-0.937145	-1.21665	-1.79265	-0.445555	0.402341	-0.506243	0.104315	-2.13644	3.06183	-0.208929	-0.611579	-2.3694
-21.5	-0.269297	-0.39214	-0.638298	0.0318576	-0.890977	-1.22895	-1.8395	-0.439213	0.432474	-0.549435	0.000274182	-2.1079	3.00145	-0.221618	-0.666355	-2.39569
-21	-0.217082	-0.440813	-0.713222	0.0765431	-0.844984	-1.24749	-1.8992	-0.44204	0.463572	-0.58142	-0.124509	-2.08394	2.93324	-0.21743	-0.717845	-2.43078
-20.5	-0.150983	-0.482506	-0.777388	0.124045	-0.8015	-1.27139	-1.97078	-0.455307	0.490175	-0.601308	-0.267986	-2.06998	2.86276	-0.192261	-0.761002	-2.47376
-20	-0.0746589	-0.523504	-0.829477	0.173215	-0.760002	-1.29975	-2.05167	-0.48108	0.506052	-0.610765	-0.419516	-2.06901	2.79453	-0.145251	-0.793664	-2.52431
-19.5	0.00744447	-0.57114	-0.869077	0.222596	-0.718625	-1.33148	-2.13839	-0.520288	0.506233	-0.612777	-0.561949	-2.08159	2.73099	-0.0791206	-0.817148	-2.58224
-19	0.0907351	-0.630263	-0.897323	0.270952	-0.676429	-1.3659	-2.22646	-0.570746	0.488144	-0.610583	-0.678553	-2.10745	2.67336	0.000522141	-0.835949	-2.64686
-18.5	0.170669	-0.701638	-0.917596	0.317911	-0.634493	-1.40213	-2.31036	-0.627158	0.451804	-0.607108	-0.760603	-2.14673	2.62251	0.0863073	-0.855308	-2.71616
-18	0.242593	-0.78242	-0.93528	0.363484	-0.595232	-1.43758	-2.38385	-0.682659	0.399791	-0.605059	-0.810084	-2.19933	2.57929	0.170394	-0.878262	-2.78653
-17.5	0.301819	-0.868431	-0.955701	0.406955	-0.560751	-1.46853	-2.44072	-0.730584	0.336635	-0.607317	-0.836205	-2.26326	2.54451	0.245691	-0.904168	-2.85325
-17	0.344262	-0.956146	-0.982017	0.446594	-0.531869	-1.49269	-2.47595	-0.765995	0.267569	-0.616854	-0.84948	-2.3343	2.51865	0.306841	-0.928708	-2.91188
-16.5	0.367468	-1.04269	-1.0146	0.48041	-0.508994	-1.51137	-2.48675	-0.786409	0.197411	-0.63594	-0.858417	-2.40696	2.50157	0.350797	-0.945312	-2.95944
-16	0.371641	-1.1252	-1.05156	0.506968	-0.493726	-1.52928	-2.47299	-0.791529	0.129738	-0.665215	-0.869515	-2.47652	2.49231	0.376608	-0.948122	-2.99461
-15.5	0.359866	-1.20044	-1.08998	0.525455	-0.489024	-1.55204	-2.4373	-0.783013	0.0663431	-0.703188	-0.887147	-2.54133	2.48935	0.384445	-0.934787	-3.01718
-15	0.337365	-1.2639	-1.127	0.535346	-0.497593	-1.58439	-2.38481	-0.76442	0.00739482	-0.746573	-0.913134	-2.60285	2.49114	0.374503	-0.907043	-3.02746
-14.5	0.310777	-1.3088	-1.16057	0.536315	-0.520039	-1.62944	-2.32222	-0.740394	-0.0477405	-0.790852	-0.949165	-2.66361	2.4968	0.346962	-0.868791	-3.02569
-14	0.287427	-1.32688	-1.19014	0.528371	-0.554449	-1.68789	-2.25594	-0.715439	-0.0994326	-0.830212	-0.999233	-2.7257	2.50659	0.303645	-0.823051	-3.01187
-13.5	0.274039	-1.31042	-1.21641	0.512142	-0.597448	-1.75795	-2.19065	-0.693221	-0.147049	-0.857952	-1.06755	-2.79078	2.52086	0.249372	-0.770203	-2.9864
-13	0.27565	-1.25429	-1.23932	0.489191	-0.645439	-1.83637	-2.12882	-0.676546	-0.188928	-0.868384	-1.15534	-2.86005	2.5383	0.190782	-0.708769	-2.9507
-12.5	0.295115	-1.15853	-1.25668	0.461786	-0.694901	-1.9197	-2.07142	-0.667595	-0.223	-0.85863	-1.25985	-2.93363	2.55588	0.134117	-0.637936	-2.9073
-12	0.332712	-1.03018	-1.26568	0.432211	-0.741908	-2.00538	-2.01873	-0.668079	-0.247851	-0.82883	-1.37398	-3.01012	2.57074	0.0845002	-0.560511	-2.85958
-11.5	0.386283	-0.881511	-1.26553	0.402446	-0.782116	-2.09188	-1.97037	-0.67938	-0.263281	-0.78142	-1.48688	-3.08688	2.58151	0.0461106	-0.484035	-2.8112
-11	0.452049	-0.724967	-1.25699	0.373979	-0.811556	-2.17782	-1.92433	-0.702313	-0.269488	-0.720377	-1.587	-3.16048	2.5883	0.0218305	-0.418082	-2.76567
-10.5	0.525599	-0.569413	-1.23966	0.347318	-0.827327	-2.26065	-1.87655	-0.736176	-0.26621	-0.650634	-1.66492	-3.22762	2.5925	0.0131847	-0.369431	-2.72587
-10	0.602948	-0.420699	-1.21124	0.322145	-0.827944	-2.33671	-1.82247	-0.777757	-0.253767	-0.577397	-1.71309	-3.28606	2.59597	0.0207992	-0.338871	-2.69328
-9.5	0.681245	-0.285281	-1.1691	0.29856	-0.8137	-2.40269	-1.7602	-0.821341	-0.235172	-0.504914	-1.72448	-3.33477	2.59969	0.0438344	-0.321498	-2.66675
-9	0.758844	-0.174098	-1.11127	0.278133	-0.787223	-2.45744	-1.69241	-0.85977	-0.216441	-0.435728	-1.69243	-3.37364	2.60369	0.0791127	-0.309851	-2.64211
-8.5	0.835118	-0.105372	-1.037	0.26388	-0.753667	-2.50259	-1.62569	-0.885098	-0.20452	-0.371612	-1.61133	-3.40362	2.60816	0.122224	-0.297602	-2.61403
-8	0.909934	-0.104675	-0.947239	0.259397	-0.719514	-2.54162	-1.56868	-0.888189	-0.205008	-0.314795	-1.47751	-3.42731	2.61419	0.169607	-0.281248	-2.57888
-7.5	0.982701	-0.201111	-0.844298	0.267209	-0.690169	-2.57722	-1.52997	-0.858767	-0.221587	-0.267495	-1.2918	-3.44967	2.62367	0.21921	-0.259184	-2.53627
-7	1.05186	-0.422067	-0.730583	0.286845	-0.668165	-2.60914	-1.51607	-0.786782	-0.257073	-0.229775	-1.06341	-3.47889	2.63939	0.270083	-0.229967	-2.4885
-6.5	1.11552	-0.790102	-0.607667	0.314415	-0.653456	-2.63475	-1.53073	-0.663823	-0.314801	-0.197581	-0.812256	-3.52609	2.66423	0.321616	-0.19152	-2.4393
-6	1.17271	-1.32211	-0.476458	0.34445	-0.645064	-2.65122	-1.57572	-0.48389	-0.399144	-0.162968	-0.56872	-3.60275	2.69913	0.37229	-0.141656	-2.39252
-5.5	1.22389	-2.02771	-0.337957	0.371899	-0.642229	-2.65725	-1.65134	-0.244086	-0.514277	-0.116648	-0.371145	-3.71735	2.74144	0.419057	-0.0794257	-2.35142
-5	1.27031	-2.90515	-0.193355	0.39292	-0.644443	-2.65372	-1.75627	0.0541926	-0.661238	-0.0507098	-0.260913	-3.87426	2.78528	0.45826	-0.00641358	-2.31843
-4.5	1.31314	-3.93696	-0.0436164	0.405081	-0.650979	-2.64327	-1.88776	0.40358	-0.835208	0.0399923	-0.275806	-4.07425	2.82357	0.487169	0.0724754	-2.29518
-4	1.35315	-5.08986	0.110312	0.407211	-0.660592	-2.62933	-2.04246	0.789881	-1.02514	0.157397	-0.444589	-4.31462	2.84988	0.504694	0.148907	-2.2821
-3.5	1.39066	-6.32041	0.266899	0.398977	-0.671607	-2.61482	-2.21708	1.19334	-1.21563	0.300324	-0.784788	-4.58932	2.85909	0.511091	0.212099	-2.27824
-3	1.42554	-7.58281	0.423796	0.380597	-0.682165	-2.6017	-2.40851	1.59128	-1.38945	0.46504	-1.30288	-4.88961	2.84728	0.507406	0.250513	-2.2816
-2.5	1.45714	-8.83517	0.577904	0.352682	-0.690429	-2.59106	-2.61384	1.96058	-1.52957	0.645974	-1.99532	-5.20499	2.81152	0.495035	0.25338	-2.28969
-2	1.48441	-10.0435	0.725506	0.316123	-0.694743	-2.58345	-2.83034	2.27951	-1.62067	0.836357	-2.8499	-5.52397	2.74974	0.475414	0.211745	-2.29992
-1.5	1.50598	-11.1837	0.862461	0.271988	-0.693726	-2.57905	-3.05542	2.52907	-1.65013	1.02878	-3.84715	-5.8347	2.66057	0.449825	0.119118	-2.30989
-1	1.52024	-12.2425	0.984407	0.221461	-0.68633	-2.57787	-3.28659	2.69378	-1.60864	1.21566	-4.96182	-6.12559	2.54334	0.419285	-0.0282094	-2.31757
-0.5	1.52551	-13.2168	1.08698	0.165783	-0.671865	-2.57987	-3.52144	2.7622	-1.49044	1.38962	-6.16433	-6.38574	2.39796	0.384505	-0.231083	-2.32139
0	1.52009	-14.1129	1.16603	0.106221	-0.65	-2.58501	-3.75763	2.72706	-1.29334	1.54379	-7.42211	-6.60527	2.2249	0.345899	-0.487602	-2.32028
0.5	1.50243	-14.9451	1.21779	0.04404	-0.620744	-2.59331	-3.99285	2.58531	-1.01858	1.67206	-8.7009	-6.77564	2.02519	0.303615	-0.793364	-2.31368
1	1.47118	-15.7337	1.23904	-0.0195186	-0.584418	-2.60487	-4.22489	2.33786	-0.670526	1.76921	-9.9659	-6.88987	1.80035	0.257593	-1.14179	-2.30146
1.5	1.42529	-16.5039	1.22727	-0.0832488	-0.54162	-2.61986	-4.45159	1.98931	-0.256313	1.83112	-11.1828	-6.94263	1.5524	0.20763	-1.5245	-2.28391
2	1.36402	-17.2837	1.18074	-0.145993	-0.493183	-2.63851	-4.67093	1.5476	0.214575	1.85481	-12.3189	-6.93037	1.28385	0.153434	-1.93175	-2.26165
2.5	1.28704	-18.1027	1.09859	-0.206652	-0.440134	-2.66109	-4.88104	1.02353	0.730751	1.83852	-13.3437	-6.85139	0.997583	0.0946929	-2.35281	-2.2356
3	1.19441	-18.9906	0.980837	-0.264194	-0.383651	-2.68785	-5.08026	0.430346	1.27937	1.78171	-14.2298	-6.70577	0.696892	0.0311127	-2.77638	-2.20683
3.5	1.08662	-19.9761	0.82843	-0.317661	-0.325017	-2.71906	-5.26715	-0.216745	1.84659	1.68511	-14.9535	-6.49541	0.385359	-0.0375372	-3.19098	-2.17662
4	0.964532	-21.086	0.643195	-0.366178	-0.265584	-2.75494	-5.44056	-0.901079	2.41801	1.55064	-15.4956	-6.22387	0.0668113	-0.111399	-3.58533	-2.14628
4.5	0.829407	-22.3444	0.427805	-0.408959	-0.206727	-2.79564	-5.59965	-1.60501	2.97908	1.38141	-15.8414	-5.89635	-0.254767	-0.190507	-3.94865	-2.11719
5	0.682847	-23.772	0.185709	-0.445314	-0.149807	-2.84124	-5.74397	-2.3104	3.51554	1.18155	-15.9811	-5.51947	-0.575319	-0.274781	-4.271	-2.09071
5.5	0.526759	-25.3856	-0.0789538	-0.474654	-0.0961318	-2.89173	-5.87342	-2.99911	4.01375	0.956128	-15.9105	-5.1011	-0.890806	-0.36402	-4.54352	-2.06817
6	0.363302	-27.1977	-0.361467	-0.496505	-0.0469196	-2.94698	-5.98831	-3.65344	4.4611	0.710961	-15.6307	-4.65018	-1.1973	-0.457911	-4.75862	-2.05079
6.5	0.194826	-29.2161	-0.656654	-0.510514	-0.00326182	-3.00676	-6.08937	-4.25659	4.84628	0.452368	-15.1479	-4.17648	-1.49109	-0.556026	-4.91024	-2.03971
7	0.0238092	-31.4433	-0.959011	-0.516472	0.0339115	-3.07068	-6.17774	-4.79313	5.15962	0.186888	-14.4741	-3.69029	-1.76876	-0.657838	-4.99393	-2.03588
7.5	-0.147211	-33.8763	-1.26285	-0.51434	0.0638652	-3.13822	-6.25496	-5.24935	5.39333	-0.0790736	-13.6259	-3.20219	-2.02726	-0.762717	-5.00696	-2.0401
8	-0.315712	-36.5062	-1.56243	-0.50428	0.0860912	-3.20866	-6.32294	-5.61365	5.54172	-0.339664	-12.625	-2.72271	-2.26404	-0.86994	-4.94834	-2.05293
8.5	-0.479255	-39.317	-1.85214	-0.486715	0.100338	-3.2811	-6.38392	-5.87693	5.60139	-0.590064	-11.4974	-2.26201	-2.47707	-0.978679	-4.81887	-2.07467
9	-0.635558	-42.2855	-2.12659	-0.462387	0.106634	-3.3544	-6.4404	-6.03281	5.57139	-0.827011	-10.273	-1.82958	-2.66491	-1.08799	-4.62102	-2.10531
9.5	-0.782568	-45.3796	-2.38081	-0.432445	0.105312	-3.42715	-6.49503	-6.07798	5.45329	-1.04936	-8.98475	-1.43388	-2.8268	-1.1968	-4.35891	-2.14447
10	-0.918519	-48.5581	-2.61032	-0.398544	0.0970166	-3.49765	-6.55052	-6.01233	5.25126	-1.25865	-7.6682	-1.08202	-2.96266	-1.30387	-4.0381	-2.19135
10.5	-1.04199	-51.769	-2.8113	-0.36296	0.0827061	-3.5639	-6.60947	-5.83913	4.97201	-1.45954	-6.36031	-0.779499	-3.07314	-1.40775	-3.66546	-2.24465
11	-1.15195	-54.949	-2.98067	-0.328701	0.0636378	-3.62358	-6.6742	-5.56507	4.62475	-1.66024	-5.09842	-0.529906	-3.15965	-1.50675	-3.24895	-2.30252
11.5	-1.24779	-58.023	-3.11618	-0.299623	0.0413305	-3.67411	-6.74648	-5.20021	4.22102	-1.87256	-3.91902	-0.334753	-3.2243	-1.59891	-2.7974	-2.36251
12	-1.32933	-60.9041	-3.21646	-0.280507	0.0175004	-3.71268	-6.82733	-4.75783	3.77439	-2.11169	-2.85614	-0.193358	-3.26996	-1.68196	-2.32025	-2.42154
12.5	-1.39681	-63.4952	-3.28109	-0.277081	-0.00603698	-3.73644	-6.91672	-4.25412	3.3001	-2.39543	-1.93969	-0.102864	-3.30016	-1.75332	-1.82737	-2.47589
13	-1.45084	-65.6921	-3.31061	-0.295951	-0.0275076	-3.74272	-7.01325	-3.70764	2.81448	-2.74274	-1.1934	-0.0584155	-3.31904	-1.81017	-1.32878	-2.52125
13.5	-1.49235	-67.3892	-3.30646	-0.344387	-0.0453667	-3.72934	-7.1139	-3.13861	2.33431	-3.17137	-0.632603	-0.0535314	-3.33124	-1.84952	-0.83457	-2.55291
14	-1.52247	-68.4876	-3.27101	-0.42992	-0.0585402	-3.69509	-7.21379	-2.56791	1.87584	-3.6945	-0.261813	-0.0807297	-3.34176	-1.86841	-0.354697	-2.56598
14.5	-1.54239	-68.9081	-3.20739	-0.559669	-0.0667201	-3.64037	-7.30603	-2.01572	1.45369	-4.31608	-0.0721944	-0.132432	-3.35575	-1.86424	0.100988	-2.5558
15	-1.55308	-68.6076	-3.11943	-0.739408	-0.0706404	-3.56793	-7.38178	-1.49981	1.07958	-5.02495	-0.0396105	-0.202179	-3.37823	-1.83522	0.52271	-2.51856
15.5	-1.55489	-67.5949	-3.01158	-0.972377	-0.0722115	-3.48352	-7.43088	-1.03351	0.761293	-5.78922	-0.125464	-0.285789	-3.41356	-1.78074	0.900854	-2.45207
16	-1.54727	-65.9355	-2.88893	-1.25786	-0.0744207	-3.3949	-7.4434	-0.62407	0.502845	-6.55584	-0.282293	-0.381029	-3.46463	-1.70164	1.22691	-2.3565
16.5	-1.52873	-63.7367	-2.75656	-1.5898	-0.0806485	-3.30903	-7.4122	-0.272115	0.305344	-7.25872	-0.462538	-0.484624	-3.53258	-1.60047	1.49546	-2.23439
17	-1.49674	-61.1227	-2.61837	-1.95638	-0.0932128	-3.22938	-7.33493	0.0281603	0.167595	-7.83286	-0.62706	-0.588356	-3.61747	-1.48185	1.70594	-2.08944
17.5	-1.44775	-58.2125	-2.47599	-2.34113	-0.112135	-3.15588	-7.21443	0.287887	0.086601	-8.2285	-0.750884	-0.677163	-3.71819	-1.35252	1.8631	-1.92432
18	-1.37759	-55.1086	-2.32796	-2.72512	-0.135258	-3.0862	-7.05767	0.520904	0.0591039	-8.42089	-0.823356	-0.729583	-3.83155	-1.22042	1.97633	-1.73935
18.5	-1.28172	-51.8928	-2.16862	-3.08883	-0.15906	-3.01606	-6.87381	0.740658	0.0834337	-8.41254	-0.842879	-0.719887	-3.95243	-1.09277	2.05827	-1.53282
19	-1.15601	-48.6297	-1.98787	-3.41342	-0.178835	-2.9396	-6.67159	0.958211	0.159702	-8.22733	-0.812283	-0.62223	-4.07518	-0.974119	2.12244	-1.30187
19.5	-0.997955	-45.3699	-1.77239	-3.68173	-0.188502	-2.85091	-6.45766	1.18165	0.28851	-7.90015	-0.737967	-0.415668	-4.19423	-0.865961	2.18032	-1.04338
20	-0.8077	-42.1527	-1.50829	-3.87859	-0.18127	-2.74519	-6.23717	1.41649	0.470307	-7.46717	-0.629012	-0.0874401	-4.30427	-0.767989	2.23839	-0.755007
20.5	-0.5879	-39.0059	-1.18452	-3.99059	-0.151325	-2.61874	-6.0147	1.66675	0.705796	-6.96079	-0.495089	0.366416	-4.40107	-0.679364	2.297	-0.436212
21	-0.342717	-35.9468	-0.794857	-4.00633	-0.0952639	-2.4688	-5.79449	1.93641	0.996196	-6.40883	-0.345486	0.941974	-4.48236	-0.599229	2.35234	-0.0891498
21.5	-0.0767151	-32.9824	-0.337763	-3.91744	-0.0120144	-2.2942	-5.58032	2.23004	1.34311	-5.83423	-0.188095	1.62852	-4.54774	-0.526834	2.40055	0.281221
22	0.206178	-30.1126	0.184007	-3.7199	0.098227	-2.09561	-5.37548	2.55191	1.74804	-5.25399	-0.0266549	2.40956	-4.59808	-0.461608	2.4411	0.668404
22.5	0.503949	-27.3349	0.763545	-3.41482	0.234651	-1.87523	-5.18271	2.90437	2.21143	-4.67957	0.141769	3.26426	-4.6343	-0.403068	2.47727	1.06631
23	0.817209	-24.6495	1.39073	-3.0086	0.395867	-1.63729	-5.004	3.28647	2.73197	-4.11918	0.32653	4.16975	-4.65597	-0.350459	2.51369	1.47043
23.5	1.14826	-22.061	2.05358	-2.51265	0.579407	-1.38875	-4.83943	3.69312	3.30624	-3.57939	0.540412	5.10422	-4.66058	-0.302168	2.55378	1.87704
24	1.49902	-19.577	2.73877	-1.94256	0.780938	-1.13846	-4.68614	4.11516	3.92891	-3.06549	0.796282	6.04881	-4.64424	-0.255684	2.59822	2.28159
24.5	1.86934	-17.2059	3.43156	-1.3165	0.994342	-0.895031	-4.53854	4.54001	4.59323	-2.58102	1.10439	6.98707	-4.60327	-0.209014	2.6448	2.67886
25	2.25666	-14.9549	4.11564	-0.653675	1.21292	-0.66553	-4.3897	4.95286	5.29133	-2.12746	1.46852	7.90406	-4.53559	-0.162533	2.68926	3.06435
25.5	2.65669	-12.8293	4.77356	0.0263301	1.43071	-0.455349	-4.23277	5.33859	6.01325	-1.70474	1.8818	8.78776	-4.4416	-0.119149	2.72734	3.43487
26	3.0637	-10.8329	5.38733	0.703659	1.64324	-0.268351	-4.06247	5.68418	6.74593	-1.31256	2.32624	9.63048	-4.32446	-0.0827414	2.75713	3.78837
26.5	3.46982	-8.96747	5.93951	1.35917	1.84758	-0.106246	-3.87689	5.97988	7.47345	-0.951448	2.7771	10.4271	-4.18944	-0.0566986	2.78024	4.12331
27	3.8642	-7.23521	6.41539	1.97584	2.04208	0.0314634	-3.67861	6.21892	8.17819	-0.622348	3.20881	11.1722	-4.0425	-0.0434397	2.8	4.43712
27.5	4.23356	-5.6392	6.80499	2.53906	2.22629	0.145726	-3.47474	6.39672	8.84253	-0.324962	3.59887	11.8591	-3.88906	-0.0443117	2.81861	4.72475
28	4.56373	-4.18387	7.10286	3.03671	2.4012	0.235546	-3.27554	6.51024	9.45096	-0.0570762	3.93001	12.4807	-3.73317	-0.0591925	2.83509	4.97903
28.5	4.84084	-2.87317	7.30607	3.46001	2.5688	0.29675	-3.09191	6.55741	9.99129	0.184411	4.19104	13.0307	-3.57693	-0.0860385	2.8453	5.19266
29	5.0522	-1.70711	7.41214	3.80406	2.73079	0.323053	-2.93218	6.53744	10.4538	0.401825	4.37491	13.5027	-3.42066	-0.12135	2.84388	5.36013
29.5	5.18759	-0.679503	7.41793	4.06731	2.88765	0.309297	-2.79996	6.4518	10.8293	0.595591	4.47455	13.8901	-3.26421	-0.162008	2.82676	5.47797
30	5.24031	0.220986	7.31945	4.25007	3.0385	0.254538	-2.69414	6.30486	11.1086	0.764288	4.4801	14.186	-3.10874	-0.207017	2.79213	5.54431
30.5	5.20719	1.00761	7.11283	4.35276	3.18088	0.162764	-2.611	6.10327	11.2843	0.905888	4.38049	14.3843	-2.95716	-0.25756	2.73983	5.55954
31	5.08818	1.69298	6.7969	4.37539	3.31034	0.0407276	-2.5464	5.85498	11.3525	1.01934	4.16866	14.4812	-2.8135	-0.315709	2.66966	5.52773
31.5	4.88535	2.28745	6.37576	4.31901	3.42038	-0.106025	-2.49703	5.56915	11.3129	1.10523	3.84611	14.4776	-2.68219	-0.383238	2.57972	5.45634
32	4.60196	2.79884	5.85897	4.18707	3.50328	-0.275656	-2.46046	5.25604	11.1669	1.16543	3.42356	14.3792	-2.56794	-0.461333	2.46663	5.35348
32.5	4.24274	3.23377	5.25971	3.98585	3.55187	-0.468593	-2.43515	4.92627	10.9162	1.20263	2.91845	14.196	-2.47606	-0.550429	2.32712	5.22534
33	3.81499	3.59874	4.59307	3.72489	3.56113	-0.684385	-2.42042	4.58978	10.5627	1.22008	2.35089	13.9411	-2.41247	-0.649814	2.15875	5.07567
33.5	3.3288	3.90021	3.87513	3.41732	3.52913	-0.920456	-2.41611	4.25524	10.1092	1.22098	1.73968	13.629	-2.38313	-0.758269	1.96037	4.90603
34	2.79614	4.14465	3.12162	3.0791	3.45724	-1.17282	-2.42229	3.92971	9.56081	1.20781	1.10068	13.2744	-2.39338	-0.875338	1.73302	4.71639
34.5	2.22959	4.33882	2.34654	2.72686	3.34936	-1.43663	-2.43848	3.61863	8.92481	1.18204	0.447744	12.8933	-2.44674	-1.00105	1.47986	4.50636
35	1.64151	4.48886	1.56211	2.37576	3.2106	-1.70613	-2.46254	3.32584	8.21085	1.1439	-0.205566	12.5021	-2.54353	-1.13445	1.20445	4.27647
35.5	1.04334	4.5991	0.779803	2.03948	3.0456	-1.97515	-2.49	3.05349	7.4308	1.09278	-0.844881	12.1163	-2.68057	-1.27311	0.908948	4.02789
36	0.444892	4.67249	0.0113609	1.73139	2.85756	-2.23843	-2.51482	2.80228	6.59849	1.02873	-1.45523	11.7476	-2.85185	-1.41399	0.593745	3.76152
36.5	-0.146129	4.71257	-0.731051	1.46457	2.64866	-2.493	-2.53147	2.57217	5.72887	0.954384	-2.02172	11.4034	-3.05	-1.5541	0.258456	3.47812
37	-0.723516	4.72538	-1.43579	1.25004	2.42092	-2.73804	-2.53749	2.36328	4.83683	0.875372	-2.52929	11.0879	-3.26787	-1.69044	-0.0963209	3.17938
37.5	-1.28182	4.72022	-2.09393	1.09494	2.17641	-2.9723	-2.53489	2.17657	3.93677	0.799065	-2.96305	10.8025	-3.49934	-1.82001	-0.467528	2.8685
38	-1.816	4.7082	-2.70068	1.0022	1.91683	-3.19189	-2.52886	2.01398	3.0422	0.733082	-3.31082	10.5473	-3.7392	-1.93993	-0.848961	2.55019
38.5	-2.3211	4.69846	-3.25455	0.971453	1.6435	-3.39165	-2.52475	1.87756	2.16548	0.683903	-3.56593	10.3213	-3.98258	-2.04745	-1.23141	2.23061
39	-2.79178	4.69517	-3.75579	1.00018	1.35824	-3.56806	-2.52534	1.76833	1.31767	0.655771	-3.72805	10.1227	-4.2246	-2.13985	-1.60395	1.91697
39.5	-3.22169	4.69759	-4.20585	1.0847	1.06371	-3.71988	-2.52936	1.68611	0.509155	0.650675	-3.80358	9.94852	-4.46071	-2.21457	-1.95653	1.61635
40	-3.60342	4.70217	-4.60719	1.22074	0.763055	-3.84706	-2.53209	1.62989	-0.249505	0.669325	-3.80543	9.79608	-4.68728	-2.26926	-2.28273	1.3343
40.5	-3.92999	4.70491	-4.9625	1.40291	0.459637	-3.94935	-2.52831	1.59838	-0.947357	0.711694	-3.74978	9.66399	-4.90173	-2.30176	-2.58102	1.07437
41	-4.19689	4.70344	-5.27375	1.62397	0.156893	-4.02547	-2.51514	1.59031	-1.57353	0.776554	-3.65246	9.55128	-5.10187	-2.30977	-2.85334	0.838759
41.5	-4.40248	4.69807	-5.54191	1.87552	-0.141725	-4.07316	-2.49257	1.60503	-2.11814	0.861156	-3.52833	9.45673	-5.28498	-2.2907	-3.10247	0.629589
42	-4.54696	4.69104	-5.76742	2.14971	-0.432172	-4.0897	-2.46245	1.64296	-2.57358	0.961571	-3.39211	9.38009	-5.44786	-2.2425	-3.32953	0.450403
42.5	-4.63191	4.68438	-5.95012	2.44101	-0.708956	-4.07226	-2.42776	1.70526	-2.93581	1.0731	-3.25928	9.32317	-5.58825	-2.16474	-3.53327	0.306525
43	-4.66132	4.67821	-6.08877	2.74742	-0.965081	-4.01902	-2.39172	1.79289	-3.20543	1.19088	-3.14558	9.28905	-5.70566	-2.05868	-3.71062	0.203116
43.5	-4.64163	4.67061	-6.18084	3.07033	-1.19348	-3.93088	-2.35626	1.90591	-3.38794	1.31103	-3.06344	9.28023	-5.80085	-1.92654	-3.85763	0.142712
44	-4.57999	4.6586	-6.22261	3.41196	-1.38934	-3.81185	-2.32118	2.04299	-3.49259	1.43149	-3.01778	9.29751	-5.87486	-1.77052	-3.97134	0.124869
44.5	-4.48218	4.64	-6.20996	3.77146	-1.55147	-3.66787	-2.28536	2.20056	-3.53059	1.55174	-3.00618	9.3395	-5.92874	-1.59196	-4.05145	0.147106
45	-4.35196	4.61499	-6.13949	4.14337	-1.68138	-3.50482	-2.24865	2.3723	-3.51319	1.6719	-3.02275	9.40299	-5.96379	-1.39143	-4.0998	0.205557
45.5	-4.1925	4.58646	-6.00929	4.51964	-1.78081	-3.32663	-2.21253	2.54977	-3.44946	1.7921	-3.06178	9.48478	-5.98188	-1.1699	-4.11832	0.295739
46	-4.00881	4.55842	-5.81934	4.89279	-1.85042	-3.13476	-2.17944	2.724	-3.3446	1.91236	-3.12005	9.58326	-5.98556	-0.930083	-4.10787	0.413723
46.5	-3.8084	4.53372	-5.57207	5.25735	-1.89063	-2.92867	-2.15164	2.88735	-3.2012	2.03292	-3.1968	9.69789	-5.97787	-0.67669	-4.06804	0.556879
47	-3.60014	4.51183	-5.27255	5.60928	-1.90331	-2.70685	-2.13077	3.03486	-3.02232	2.15395	-3.29131	9.82803	-5.96159	-0.414955	-3.99767	0.723295
47.5	-3.39271	4.48774	-4.92777	5.94487	-1.89206	-2.46872	-2.11813	3.16371	-2.81264	2.27409	-3.39991	9.9727	-5.93821	-0.149205	-3.89599	0.910522
48	-3.19327	4.45321	-4.54614	6.25965	-1.8609	-2.21668	-2.11461	3.27157	-2.57724	2.38907	-3.51342	10.1302	-5.90764	0.116015	-3.76404	1.11509
48.5	-3.00666	4.39993	-4.13846	6.54799	-1.81267	-1.95576	-2.1203	3.35556	-2.32096	2.49174	-3.61657	10.297	-5.86881	0.373828	-3.60502	1.33259
49	-2.83654	4.32335	-3.71905	6.80314	-1.74894	-1.69118	-2.13459	3.41198	-2.04947	2.57341	-3.69191	10.4691	-5.82027	0.615237	-3.42296	1.55784
49.5	-2.68745	4.22451	-3.3049	7.01747	-1.67097	-1.42708	-2.15675	3.43731	-1.77019	2.62564	-3.72569	10.6435	-5.76046	0.83123	-3.22159	1.78596
50	-2.5655	4.10877	-2.91299	7.18267	-1.58023	-1.16738	-2.18632	3.43059	-1.49223	2.64246	-3.71094	10.8179	-5.68761	1.01424	-3.00432	2.01366
50.5	-2.47714	3.98276	-2.55772	7.29031	-1.47853	-0.916739	-2.22337	3.39471	-1.22563	2.62216	-3.64714	10.9893	-5.59974	1.15846	-2.77416	2.23938
51	-2.4273	3.85163	-2.24982	7.33338	-1.3679	-0.679656	-2.26876	3.3354	-0.979702	2.56748	-3.5387	11.1545	-5.49514	1.25936	-2.53379	2.46236
51.5	-2.41798	3.71746	-1.99641	7.30812	-1.25052	-0.459522	-2.32412	3.25942	-0.761502	2.4847	-3.39347	11.3103	-5.37325	1.31327	-2.28684	2.68177
52	-2.44797	3.57952	-1.80162	7.21449	-1.12836	-0.259156	-2.39129	3.17296	-0.575536	2.38284	-3.22141	11.4545	-5.23543	1.31812	-2.03924	2.89578
52.5	-2.51358	3.43697	-1.66676	7.0548	-1.00269	-0.0819872	-2.47098	3.08001	-0.424282	2.27257	-3.03368	11.5845	-5.08488	1.27443	-1.79897	3.10116
53	-2.61022	3.29108	-1.58972	6.83245	-0.874157	0.0672369	-2.56134	2.98159	-0.308513	2.16408	-2.8432	11.6985	-4.92573	1.18513	-1.57414	3.29323
53.5	-2.73385	3.14453	-1.56575	6.55186	-0.743319	0.182709	-2.65743	2.87714	-0.227747	2.06571	-2.66528	11.7957	-4.76227	1.0552	-1.37019	3.46644
54	-2.88071	2.99943	-1.58979	6.21868	-0.611178	0.259722	-2.7525	2.767	-0.181515	1.98391	-2.5157	11.8762	-4.59881	0.891507	-1.18782	3.61614
54.5	-3.04634	2.85679	-1.65752	5.83914	-0.479344	0.297298	-2.84027	2.65342	-0.170439	1.9226	-2.40697	11.941	-4.43931	0.702044	-1.02283	3.74063
55	-3.22538	2.71666	-1.76377	5.41927	-0.349628	0.297897	-2.91655	2.54	-0.195931	1.8819	-2.34624	11.991	-4.28651	0.494999	-0.869094	3.8412
55.5	-3.41222	2.57775	-1.90077	4.96465	-0.224108	0.265134	-2.97933	2.43034	-0.259518	1.85795	-2.335	12.027	-4.14109	0.278302	-0.723315	3.91979
56	-3.60224	2.43787	-2.05971	4.48026	-0.105457	0.202812	-3.02769	2.32647	-0.362722	1.84522	-2.36948	12.0488	-4.00196	0.0590291	-0.58762	3.97708
56.5	-3.79278	2.29543	-2.23403	3.97061	0.00373871	0.115192	-3.06071	2.22777	-0.506593	1.83914	-2.4415	12.0556	-3.86778	-0.157746	-0.467816	4.01311
57	-3.98274	2.15106	-2.42103	3.4407	0.101845	0.00691803	-3.07759	2.13104	-0.69022	1.8367	-2.53969	12.0451	-3.73847	-0.369574	-0.369782	4.02865
57.5	-4.17121	2.00836	-2.62111	2.89682	0.187619	-0.116985	-3.07826	2.03219	-0.909303	1.8357	-2.65084	12.014	-3.61571	-0.57642	-0.297529	4.02559
58	-4.35673	1.87357	-2.83649	2.34656	0.258935	-0.250953	-3.06408	1.92833	-1.1563	1.83409	-2.76331	11.9587	-3.50294	-0.780008	-0.253007	4.00631
58.5	-4.53722	1.7535	-3.0702	1.79817	0.312373	-0.389423	-3.03837	1.81898	-1.42208	1.82973	-2.87078	11.877	-3.4049	-0.982434	-0.236542	3.97314
59	-4.70966	1.65156	-3.32515	1.25937	0.344164	-0.527569	-3.00635	1.70552	-1.69761	1.82034	-2.9706	11.7694	-3.3259	-1.18463	-0.247962	3.92805
59.5	-4.86995	1.56462	-3.60324	0.736316	0.35165	-0.661382	-2.97425	1.59011	-1.97534	1.80346	-3.05816	11.6388	-3.26827	-1.38567	-0.287677	3.87256
60	-5.01336	1.48417	-3.90475	0.233632	0.333856	-0.787254	-2.94811	1.47464	-2.25019	1.77684	-3.12478	11.4898	-3.23249	-1.58295	-0.35668	3.80757
60.5	-5.13518	1.40102	-4.22825	-0.245301	0.290807	-0.901952	-2.93272	1.36012	-2.51962	1.73944	-3.16133	11.3278	-3.21817	-1.77309	-0.455765	3.73315
61	-5.231	1.30963	-4.57082	-0.698118	0.222683	-1.0034	-2.93118	1.24609	-2.78289	1.69251	-3.16338	11.1579	-3.22455	-1.95253	-0.584625	3.64831
61.5	-5.29723	1.21005	-4.92922	-1.123	0.129612	-1.09075	-2.94518	1.13073	-3.04041	1.6396	-3.13367	10.9847	-3.25083	-2.11725	-0.741061	3.55139
62	-5.33262	1.10675	-5.30075	-1.51849	0.0118182	-1.16326	-2.97536	1.01194	-3.29303	1.58508	-3.08177	10.8119	-3.29619	-2.26276	-0.920386	3.44108
62.5	-5.33927	1.00498	-5.68265	-1.8835	-0.130007	-1.22001	-3.02115	0.889014	-3.54078	1.53234	-3.02264	10.6424	-3.35893	-2.38507	-1.11547	3.31745
63	-5.32229	0.907436	-6.07132	-2.21657	-0.293799	-1.26142	-3.08099	0.762741	-3.78201	1.48292	-2.9733	10.4765	-3.43585	-2.48195	-1.31752	3.18215
63.5	-5.28843	0.813194	-6.46309	-2.5152	-0.47544	-1.29034	-3.15296	0.63405	-4.01362	1.43644	-2.94711	10.3127	-3.52359	-2.5537	-1.51754	3.03756
64	-5.24483	0.719179	-6.85481	-2.77695	-0.669829	-1.31144	-3.23523	0.503256	-4.23179	1.39119	-2.95035	10.1489	-3.62	-2.60261	-1.70865	2.88554
64.5	-5.1978	0.622459	-7.24267	-3.00158	-0.872695	-1.32903	-3.32593	0.370125	-4.43254	1.34503	-2.98437	9.98286	-3.72394	-2.63206	-1.8875	2.72702
65	-5.15204	0.52234	-7.62196	-3.19174	-1.08102	-1.34439	-3.42287	0.234196	-4.61207	1.29595	-3.04975	9.81198	-3.83444	-2.64605	-2.05367	2.56248
65.5	-5.11093	0.421393	-7.98882	-3.352	-1.2924	-1.35519	-3.52329	0.0953756	-4.76687	1.24246	-3.14758	9.63413	-3.95068	-2.64844	-2.20778	2.39248
66	-5.07767	0.324611	-8.34102	-3.48785	-1.50451	-1.35807	-3.62346	-0.0454975	-4.89476	1.18386	-3.27688	9.44874	-4.07233	-2.64206	-2.34972	2.21776
66.5	-5.05581	0.237083	-8.67677	-3.60496	-1.71492	-1.35088	-3.71884	-0.18665	-4.99609	1.12048	-3.4316	9.25636	-4.19957	-2.62829	-2.47793	2.03903
67	-5.04822	0.16159	-8.99379	-3.70873	-1.92161	-1.33184	-3.80525	-0.326083	-5.07404	1.05351	-3.6006	9.05793	-4.3328	-2.60799	-2.59046	1.85681
67.5	-5.05627	0.0971406	-9.28941	-3.8039	-2.12407	-1.29834	-3.88045	-0.462233	-5.13362	0.984206	-3.76993	8.85477	-4.47206	-2.58299	-2.68724	1.67141
68	-5.07988	0.0392817	-9.56078	-3.8944	-2.32351	-1.24822	-3.94468	-0.593672	-5.18006	0.912964	-3.92517	8.64846	-4.61667	-2.55736	-2.77154	1.48298
68.5	-5.11763	-0.0173185	-9.80479	-3.98351	-2.52158	-1.18247	-3.99929	-0.718905	-5.21767	0.839469	-4.05349	8.44064	-4.76513	-2.53732	-2.84924	1.29142
69	-5.16648	-0.0754637	-10.0182	-4.07392	-2.71879	-1.10615	-4.04496	-0.837547	-5.24983	0.763896	-4.14583	8.23356	-4.91525	-2.52934	-2.92668	1.09643
69.5	-5.22218	-0.134271	-10.198	-4.1671	-2.91439	-1.0266	-4.08087	-0.951375	-5.2795	0.687777	-4.19908	8.03034	-5.06504	-2.53747	-3.00887	0.897596
70	-5.28072	-0.190994	-10.3425	-4.26301	-3.10766	-0.950958	-4.10499	-1.06375	-5.30961	0.614317	-4.21633	7.83397	-5.21393	-2.56254	-3.09885	0.694253
70.5	-5.33914	-0.24337	-10.4524	-4.36043	-3.29863	-0.884593	-4.11504	-1.17831	-5.34275	0.547991	-4.20479	7.64603	-5.36276	-2.60266	-3.19699	0.485281
71	-5.39512	-0.2909	-10.532	-4.45741	-3.4875	-0.830691	-4.11012	-1.29752	-5.38065	0.493508	-4.17242	7.46686	-5.5127	-2.65402	-3.30101	0.268737
71.5	-5.44654	-0.335459	-10.5879	-4.55194	-3.67365	-0.790796	-4.09206	-1.42115	-5.42418	0.454981	-4.1223	7.29695	-5.66434	-2.71189	-3.40802	0.041008
72	-5.49199	-0.380667	-10.6296	-4.64248	-3.8552	-0.766182	-4.06525	-1.54669	-5.47392	0.435396	-4.04851	7.13753	-5.81782	-2.77168	-3.51665	-0.203883
72.5	-5.53103	-0.429317	-10.667	-4.72785	-4.02909	-0.75845	-4.03515	-1.67154	-5.52969	0.436019	-3.94051	6.98952	-5.97339	-2.8296	-3.62728	-0.473481
73	-5.56359	-0.481005	-10.7075	-4.80715	-4.19136	-0.768717	-4.00624	-1.79478	-5.58935	0.455835	-3.79205	6.8522	-6.13085	-2.88324	-3.74085	-0.774791
73.5	-5.58918	-0.532337	-10.7545	-4.88013	-4.33801	-0.796701	-3.9808	-1.91704	-5.64849	0.491383	-3.60506	6.72281	-6.28859	-2.93221	-3.85742	-1.11215
74	-5.6066	-0.578683	-10.807	-4.94771	-4.4654	-0.840609	-3.95926	-2.03936	-5.70186	0.537434	-3.38734	6.59767	-6.44365	-2.97812	-3.9744	-1.48597
74.5	-5.61428	-0.615999	-10.8604	-5.01289	-4.57046	-0.897671	-3.94108	-2.16243	-5.74522	0.588056	-3.14893	6.47417	-6.59229	-3.02391	-4.08546	-1.8932
75	-5.61066	-0.643037	-10.9094	-5.08063	-4.65126	-0.964839	-3.92443	-2.28664	-5.77618	0.637346	-2.90022	6.3511	-6.73006	-3.0731	-4.18169	-2.32909
75.5	-5.59438	-0.662986	-10.9504	-5.1556	-4.70731	-1.03967	-3.9057	-2.41208	-5.7941	0.6799	-2.65243	6.22706	-6.85196	-3.12922	-4.25515	-2.78841
76	-5.56495	-0.682232	-10.9832	-5.23966	-4.73909	-1.12175	-3.88072	-2.53857	-5.79936	0.711125	-2.41864	6.0995	-6.95349	-3.19553	-4.30228	-3.26557
76.5	-5.52385	-0.706588	-11.0093	-5.33178	-4.74773	-1.21374	-3.84621	-2.66658	-5.79241	0.727234	-2.21331	5.96567	-7.03187	-3.27466	-4.32409	-3.75448
77	-5.47477	-0.738471	-11.0296	-5.43005	-4.73501	-1.32041	-3.79956	-2.79743	-5.77363	0.72549	-2.0508	5.82356	-7.08647	-3.36779	-4.32402	-4.24907
77.5	-5.42266	-0.776695	-11.0442	-5.53305	-4.70341	-1.44579	-3.73831	-2.93194	-5.74404	0.705218	-1.94346	5.67238	-7.11828	-3.47407	-4.30613	-4.74362
78	-5.37218	-0.81749	-11.0547	-5.63972	-4.65643	-1.59109	-3.66083	-3.06948	-5.70524	0.668761	-1.89969	5.51317	-7.12926	-3.59118	-4.27381	-5.23269
78.5	-5.32679	-0.856506	-11.0637	-5.74898	-4.59806	-1.75416	-3.56695	-3.20856	-5.65919	0.621355	-1.92295	5.34896	-7.1219	-3.7164	-4.22842	-5.71169
79	-5.28851	-0.892362	-11.0744	-5.85981	-4.53209	-1.92986	-3.45752	-3.34765	-5.60852	0.570061	-2.01133	5.18346	-7.0992	-3.84721	-4.16932	-6.17787
79.5	-5.25769	-0.929298	-11.0902	-5.97203	-4.46162	-2.11156	-3.33421	-3.48533	-5.55704	0.522252	-2.15625	5.01945	-7.0646	-3.98127	-4.09555	-6.63106
80	-5.23297	-0.975607	-11.1137	-6.08699	-4.38915	-2.29264	-3.20025	-3.61978	-5.50937	0.484084	-2.34187	4.85831	-7.02169	-4.11611	-4.00688	-7.07323
80.5	-5.21224	-1.03888	-11.1455	-6.20766	-4.31672	-2.46728	-3.06067	-3.74776	-5.46983	0.459536	-2.54749	4.70039	-6.97383	-4.24877	-3.90321	-7.50628
81	-5.19354	-1.12231	-11.1837	-6.33815	-4.24564	-2.63118	-2.9213	-3.86484	-5.4419	0.450391	-2.75117	4.54485	-6.92347	-4.37641	-3.78347	-7.93077
81.5	-5.17487	-1.22413	-11.225	-6.4828	-4.17591	-2.78213	-2.78793	-3.96668	-5.42791	0.4568	-2.93254	4.38947	-6.87157	-4.49777	-3.64541	-8.34645
82	-5.15407	-1.3391	-11.2657	-6.64541	-4.10577	-2.91969	-2.66591	-4.04989	-5.4285	0.477907	-3.07501	4.23134	-6.81727	-4.61397	-3.48652	-8.75245
82.5	-5.12965	-1.46105	-11.3026	-6.82884	-4.03227	-3.04393	-2.5593	-4.11295	-5.44241	0.512575	-3.1681	4.06821	-6.75828	-4.72753	-3.30508	-9.14695
83	-5.10102	-1.58516	-11.3335	-7.03475	-3.9526	-3.15453	-2.46999	-4.15706	-5.46743	0.559807	-3.2082	3.89955	-6.69192	-4.84047	-3.10168	-9.52829
83.5	-5.06797	-1.70919	-11.3575	-7.26355	-3.8647	-3.25098	-2.39723	-4.18631	-5.50187	0.618236	-3.19717	3.72688	-6.61634	-4.95281	-2.88038	-9.89625
84	-5.0307	-1.83317	-11.3744	-7.51423	-3.76698	-3.33355	-2.33785	-4.2068	-5.54528	0.685333	-3.14081	3.55287	-6.53104	-5.0631	-2.64858	-10.2515
84.5	-4.99058	-1.95704	-11.3838	-7.7838	-3.65783	-3.4044	-2.2871	-4.22505	-5.59852	0.75688	-3.04839	3.37964	-6.43632	-5.17019	-2.41657	-10.5939
85	-4.95052	-2.07858	-11.3839	-8.06788	-3.53566	-3.4675	-2.23973	-4.24671	-5.66355	0.826891	-2.93248	3.20816	-6.33253	-5.27421	-2.19692	-10.9222
85.5	-4.91433	-2.19315	-11.3732	-8.36213	-3.39963	-3.52769	-2.19112	-4.27599	-5.74234	0.888677	-2.80914	3.03872	-6.21989	-5.37608	-2.00175	-11.2338
86	-4.88551	-2.29515	-11.3527	-8.66287	-3.25072	-3.59065	-2.13841	-4.3159	-5.83566	0.936619	-2.69753	2.87144	-6.09809	-5.47715	-1.83843	-11.526
86.5	-4.86585	-2.38017	-11.3271	-8.96621	-3.09196	-3.6629	-2.08069	-4.36839	-5.94386	0.966857	-2.61664	2.70611	-5.96604	-5.57886	-1.70768	-11.7963
87	-4.8549	-2.44722	-11.3039	-9.26757	-2.9275	-3.74989	-2.01797	-4.43403	-6.06832	0.97629	-2.58048	2.54187	-5.8228	-5.68142	-1.60513	-12.0441
87.5	-4.85047	-2.49961	-11.2898	-9.56289	-2.76224	-3.85367	-1.95038	-4.51209	-6.21095	0.961842	-2.59482	2.37678	-5.66944	-5.78303	-1.52408	-12.2706
88	-4.84973	-2.54388	-11.289	-9.84973	-2.6018	-3.97276	-1.87822	-4.60108	-6.37276	0.921802	-2.65661	2.20728	-5.50895	-5.88043	-1.45751	-12.4776
88.5	-4.85032	-2.58689	-11.3031	-10.1264	-2.45143	-4.1033	-1.80253	-4.69954	-6.5531	0.857814	-2.75538	2.0283	-5.34441	-5.96973	-1.39859	-12.6666
89	-4.85071	-2.63234	-11.3308	-10.3904	-2.31406	-4.23941	-1.72572	-4.80631	-6.74984	0.774959	-2.8772	1.83431	-5.17787	-6.04677	-1.34037	-12.8385
89.5	-4.84993	-2.67862	-11.368	-10.6388	-2.18985	-4.37329	-1.65068	-4.92002	-6.95993	0.68003	-3.00945	1.62062	-5.01042	-6.10759	-1.27554	-12.9942
90	-4.84748	-2.71985	-11.4073	-10.8697	-2.07799	-4.49642	-1.57913	-5.03822	-7.1803	0.579946	-3.14389	1.38442	-4.84256	-6.14958	-1.19635	-13.1348
90.5	-4.84354	-2.74937	-11.4389	-11.0826	-1.97838	-4.60145	-1.51173	-5.15745	-7.4082	0.481224	-3.27719	1.12518	-4.67446	-6.17255	-1.09466	-13.2606
91	-4.83888	-2.76327	-11.454	-11.2785	-1.89138	-4.68394	-1.44921	-5.27425	-7.64037	0.389732	-3.40989	0.844435	-4.50575	-6.17892	-0.9629	-13.3715
91.5	-4.83433	-2.76205	-11.4475	-11.4588	-1.81643	-4.7426	-1.39249	-5.38598	-7.87255	0.309875	-3.54456	0.544986	-4.33539	-6.17271	-0.79711	-13.4668
92	-4.83015	-2.75017	-11.4191	-11.6247	-1.75175	-4.77817	-1.34262	-5.49143	-8.10045	0.243676	-3.68389	0.23049	-4.16227	-6.15762	-0.599911	-13.547
92.5	-4.82559	-2.73362	-11.3717	-11.7776	-1.69482	-4.79236	-1.30089	-5.59164	-8.32097	0.190611	-3.82951	-0.0943163	-3.98646	-6.13561	-0.381198	-13.6138
93	-4.81904	-2.71636	-11.3095	-11.9189	-1.64243	-4.78788	-1.26798	-5.68996	-8.53239	0.148584	-3.98153	-0.423621	-3.80945	-6.107	-0.155734	-13.671
93.5	-4.80898	-2.69797	-11.2354	-12.0507	-1.59068	-4.76914	-1.24358	-5.79095	-8.73392	0.115687	-4.13695	-0.751483	-3.63353	-6.07133	0.0612401	-13.7233
94	-4.7948	-2.67426	-11.1503	-12.1764	-1.53523	-4.7427	-1.22701	-5.89915	-8.92516	0.091063	-4.28833	-1.07288	-3.46112	-6.02812	0.258235	-13.7759
94.5	-4.77646	-2.63997	-11.0542	-12.3005	-1.47217	-4.71634	-1.21718	-6.01768	-9.10614	0.0739876	-4.42612	-1.38381	-3.29465	-5.9772	0.429769	-13.8329
95	-4.75364	-2.59161	-10.9478	-12.4274	-1.3989	-4.69677	-1.21227	-6.14721	-9.27737	0.0625548	-4.54312	-1.68109	-3.13616	-5.91862	0.575703	-13.8959
95.5	-4.72585	-2.52976	-10.832	-12.5591	-1.31388	-4.6873	-1.21021	-6.28614	-9.4396	0.0534689	-4.63614	-1.96308	-2.98668	-5.85268	0.698334	-13.9642
96	-4.69369	-2.45947	-10.7074	-12.6935	-1.21558	-4.6871	-1.20881	-6.4318	-9.59363	0.0427423	-4.70486	-2.23081	-2.84543	-5.77998	0.799276	-14.0368
96.5	-4.65952	-2.38857	-10.5749	-12.8265	-1.10183	-4.69356	-1.20589	-6.58181	-9.74016	0.0261482	-4.75154	-2.48843	-2.70953	-5.70162	0.878121	-14.1129
97	-4.62661	-2.32491	-10.4373	-12.9534	-0.970429	-4.70539	-1.19981	-6.73456	-9.87923	-0.000609596	-4.7812	-2.74239	-2.57496	-5.6194	0.933713	-14.1921
97.5	-4.59764	-2.27346	-10.2995	-13.0703	-0.820435	-4.72266	-1.18933	-6.88874	-10.0101	-0.0405625	-4.79949	-2.99964	-2.43818	-5.53557	0.966685	-14.2726
98	-4.57408	-2.23496	-10.1674	-13.174	-0.652956	-4.74516	-1.173	-7.04222	-10.1323	-0.0931341	-4.81008	-3.26509	-2.29693	-5.45183	0.981239	-14.3521
98.5	-4.55618	-2.20752	-10.0463	-13.2603	-0.470531	-4.77287	-1.14929	-7.1917	-10.2471	-0.153667	-4.81396	-3.53972	-2.15022	-5.36863	0.985021	-14.429
99	-4.54268	-2.18992	-9.93942	-13.3249	-0.276416	-4.80634	-1.11721	-7.33402	-10.3575	-0.216222	-4.8097	-3.82105	-1.99888	-5.2862	0.986634	-14.5029
99.5	-4.5305	-2.18375	-9.84789	-13.3636	-0.0751783	-4.84491	-1.07741	-7.46845	-10.467	-0.276885	-4.79407	-4.10502	-1.84578	-5.2059	0.992025	-14.5738
100	-4.51551	-2.19252	-9.77123	-13.3738	0.126588	-4.88532	-1.03324	-7.59747	-10.5787	-0.33424	-4.76277	-4.38686	-1.69475	-5.13004	1.0023	-14.642
100.5	-4.49474	-2.21862	-9.70839	-13.3553	0.321526	-4.92364	-0.990136	-7.7251	-10.6942	-0.387131	-4.71099	-4.66137	-1.54924	-5.06127	1.01412	-14.7075
101	-4.46738	-2.26117	-9.65797	-13.3091	0.503885	-4.95851	-0.953786	-7.8547	-10.8133	-0.432542	-4.63516	-4.92449	-1.41179	-5.00223	1.02182	-14.7706
101.5	-4.43429	-2.31588	-9.61798	-13.2361	0.67044	-4.99093	-0.928278	-7.98759	-10.9341	-0.465433	-4.53649	-5.17492	-1.28399	-4.95501	1.02016	-14.8315
102	-4.39716	-2.37562	-9.58576	-13.1368	0.819927	-5.02141	-0.914895	-8.12249	-11.0537	-0.480152	-4.4237	-5.41372	-1.16643	-4.92072	1.0063	-14.8905
102.5	-4.35821	-2.43222	-9.55799	-13.0118	0.952599	-5.04892	-0.911709	-8.25646	-11.1696	-0.472482	-4.31196	-5.64319	-1.05923	-4.89942	0.980218	-14.9477
103	-4.32022	-2.47943	-9.53082	-12.8623	1.07002	-5.07265	-0.914286	-8.38648	-11.2811	-0.441599	-4.21731	-5.86589	-0.962801	-4.88989	0.943442	-15.0034
103.5	-4.2859	-2.51504	-9.5008	-12.6916	1.17428	-5.09263	-0.917362	-8.51047	-11.3893	-0.390859	-4.1493	-6.08315	-0.877967	-4.88982	0.897251	-15.0583
104	-4.25635	-2.54008	-9.46607	-12.5037	1.26709	-5.10895	-0.916315	-8.627	-11.4963	-0.327023	-4.10699	-6.29408	-0.804749	-4.8967	0.841278	-15.1133
104.5	-4.23023	-2.55591	-9.42627	-12.3025	1.34966	-5.12131	-0.907622	-8.73525	-11.6048	-0.258445	-4.08146	-6.4961	-0.742151	-4.90902	0.773633	-15.1692
105	-4.20473	-2.56098	-9.38174	-12.0899	1.42273	-5.12933	-0.888768	-8.83537	-11.7178	-0.193373	-4.06246	-6.68603	-0.689876	-4.9263	0.69227	-15.2271
105.5	-4.17718	-2.54993	-9.33309	-11.866	1.48634	-5.13191	-0.858119	-8.92846	-11.8372	-0.139316	-4.04344	-6.86043	-0.649326	-4.9484	0.596565	-15.287
106	-4.14609	-2.51545	-9.28042	-11.6288	1.53996	-5.12642	-0.81515	-9.01609	-11.964	-0.102147	-4.0227	-7.01557	-0.622175	-4.97495	0.488363	-15.3475
106.5	-4.1109	-2.45162	-9.22246	-11.375	1.58295	-5.10902	-0.761158	-9.09961	-12.0988	-0.084221	-4.00255	-7.14821	-0.60823	-5.00565	0.371946	-15.4045
107	-4.07163	-2.35666	-9.15628	-11.1006	1.61528	-5.07663	-0.699689	-9.17949	-12.2426	-0.0836362	-3.98823	-7.25723	-0.604756	-5.04044	0.253532	-15.4518
107.5	-4.02881	-2.23439	-9.07723	-10.8017	1.63783	-5.02992	-0.63553	-9.25479	-12.3948	-0.0954355	-3.98552	-7.34427	-0.607553	-5.07919	0.140484	-15.483
108	-3.98349	-2.09371	-8.98005	-10.475	1.65234	-4.97395	-0.572582	-9.32307	-12.5514	-0.11367	-3.9975	-7.41263	-0.612356	-5.1215	0.0387332	-15.4929
108.5	-3.93701	-1.94524	-8.86109	-10.1184	1.66078	-4.91545	-0.512024	-9.38122	-12.7052	-0.133368	-4.02323	-7.46585	-0.615605	-5.16729	-0.0501785	-15.4798
109	-3.89124	-1.79687	-8.72005	-9.73188	1.66511	-4.85955	-0.451885	-9.42672	-12.8486	-0.15103	-4.06013	-7.50704	-0.61518	-5.21719	-0.128711	-15.4457
109.5	-3.84854	-1.65155	-8.56011	-9.31693	1.6673	-4.80832	-0.388462	-9.45784	-12.9756	-0.163668	-4.10764	-7.53864	-0.610966	-5.27172	-0.200399	-15.3961
110	-3.81101	-1.50832	-8.38631	-8.87545	1.66949	-4.76116	-0.318542	-9.47299	-13.0823	-0.168746	-4.16871	-7.5621	-0.60422	-5.33007	-0.267709	-15.3371
110.5	-3.77909	-1.36515	-8.20294	-8.40923	1.67436	-4.7159	-0.240829	-9.47097	-13.1666	-0.165754	-4.24844	-7.57757	-0.596036	-5.39006	-0.330895	-15.2737
111	-3.75085	-1.22147	-8.01261	-7.92093	1.68541	-4.66973	-0.156097	-9.45156	-13.2279	-0.156996	-4.351	-7.58391	-0.5862	-5.44869	-0.387988	-15.208
111.5	-3.72286	-1.07929	-7.81736	-7.41547	1.70647	-4.61998	-0.0665101	-9.41496	-13.2661	-0.146613	-4.47538	-7.57948	-0.573424	-5.50262	-0.437143	-15.1397
112	-3.69186	-0.942337	-7.62012	-6.9003	1.74042	-4.56445	0.0250704	-9.36086	-13.2808	-0.139377	-4.61257	-7.56301	-0.556905	-5.54911	-0.479713	-15.0664
112.5	-3.65578	-0.813134	-7.42472	-6.38433	1.78789	-4.50116	0.115438	-9.28863	-13.2712	-0.139601	-4.74686	-7.5335	-0.537549	-5.58746	-0.521293	-14.9844
113	-3.61432	-0.690944	-7.23449	-5.87579	1.84673	-4.42843	0.201488	-9.1981	-13.2359	-0.149538	-4.86075	-7.48984	-0.517657	-5.61953	-0.570288	-14.8891
113.5	-3.56933	-0.572339	-7.05099	-5.38118	1.91253	-4.3463	0.280881	-9.09027	-13.173	-0.168477	-4.94012	-7.43099	-0.499821	-5.64865	-0.63459	-14.777
114	-3.52395	-0.453054	-6.87373	-4.90615	1.97982	-4.25892	0.352565	-8.96743	-13.0805	-0.19404	-4.978	-7.35659	-0.486128	-5.67816	-0.717475	-14.6461
114.5	-3.48044	-0.330143	-6.70036	-4.45619	2.04357	-4.17495	0.416918	-8.8329	-12.9585	-0.224046	-4.97541	-7.26693	-0.477971	-5.71025	-0.815103	-14.4966
115	-3.43859	-0.20401	-6.52652	-4.03539	2.10065	-4.10471	0.475933	-8.6903	-12.8092	-0.256827	-4.93676	-7.16176	-0.476156	-5.74533	-0.917271	-14.3294
115.5	-3.39626	-0.0786872	-6.34672	-3.64548	2.15021	-4.05607	0.533495	-8.54353	-12.6378	-0.290873	-4.86273	-7.04017	-0.480926	-5.78211	-1.01065	-14.1453
116	-3.35072	0.0405319	-6.15692	-3.28624	2.19298	-4.03204	0.594514	-8.39733	-12.4504	-0.325033	-4.74864	-6.90149	-0.49167	-5.81826	-1.08276	-13.9448
116.5	-3.29934	0.150365	-5.95697	-2.95594	2.23028	-4.03081	0.66267	-8.25661	-12.2522	-0.358645	-4.5901	-6.74603	-0.506319	-5.85173	-1.12534	-13.7289
117	-3.24024	0.251472	-5.75047	-2.65081	2.2637	-4.04736	0.738755	-8.12438	-12.0473	-0.391211	-4.38899	-6.57502	-0.521274	-5.88191	-1.13595	-13.4997
117.5	-3.17306	0.34841	-5.54252	-2.36495	2.29555	-4.07533	0.821035	-8.00038	-11.8387	-0.42183	-4.15458	-6.39028	-0.532567	-5.90956	-1.11692	-13.2595
118	-3.09875	0.44769	-5.33752	-2.09161	2.32908	-4.10737	0.906675	-7.88133	-11.6304	-0.448902	-3.90152	-6.19352	-0.537541	-5.93574	-1.07233	-13.0108
118.5	-3.0186	0.554636	-5.1374	-1.82567	2.36798	-4.13528	0.992705	-7.76192	-11.4277	-0.470932	-3.64614	-5.9858	-0.535632	-5.96069	-1.00584	-12.7552
119	-2.93391	0.670928	-4.94097	-1.56517	2.41571	-4.15203	1.076	-7.63635	-11.2369	-0.488009	-3.4019	-5.76818	-0.527848	-5.98378	-0.920696	-12.4925
119.5	-2.84626	0.794043	-4.7449	-1.31096	2.47495	-4.15411	1.15272	-7.5002	-11.063	-0.50237	-3.1766	-5.54241	-0.515633	-6.00428	-0.820774	-12.2218
120	-2.75729	0.918547	-4.54568	-1.06496	2.54719	-4.14266	1.2184	-7.35088	-10.9073	-0.517502	-2.97255	-5.31083	-0.499987	-6.0219	-0.711293	-11.9419
120.5	-2.66743	1.03878	-4.34102	-0.828344	2.63263	-4.12294	1.269	-7.18669	-10.7667	-0.536784	-2.78756	-5.07545	-0.481609	-6.03683	-0.599258	-11.6507
121	-2.57501	1.1518	-4.12992	-0.600858	2.73046	-4.10135	1.30184	-7.00661	-10.6352	-0.562679	-2.61516	-4.83711	-0.46149	-6.0496	-0.492976	-11.3461
121.5	-2.47694	1.25871	-3.91184	-0.381232	2.83925	-4.08158	1.31583	-6.8103	-10.5066	-0.596528	-2.44578	-4.59523	-0.440442	-6.06098	-0.400047	-11.0261
122	-2.37053	1.36368	-3.68578	-0.1679	2.9573	-4.06295	1.3117	-6.59776	-10.3759	-0.638599	-2.27084	-4.34821	-0.41775	-6.07231	-0.325078	-10.6885
122.5	-2.25465	1.47111	-3.45043	0.0406315	3.08268	-4.04175	1.29263	-6.36884	-10.2393	-0.688376	-2.08687	-4.09477	-0.390789	-6.08569	-0.268656	-10.3313
123	-2.12962	1.58344	-3.2056	0.245364	3.21318	-4.01411	1.2643	-6.12327	-10.0949	-0.745104	-1.89652	-3.83457	-0.356507	-6.10363	-0.227425	-9.95319
123.5	-1.99663	1.70078	-2.95295	0.446159	3.34654	-3.97844	1.23388	-5.86081	-9.94143	-0.808014	-1.70678	-3.56742	-0.313221	-6.12799	-0.195278	-9.55337
124	-1.85718	1.82224	-2.6952	0.641662	3.4802	-3.93681	1.20935	-5.58138	-9.77765	-0.875525	-1.52589	-3.29244	-0.26096	-6.15935	-0.165698	-9.13234
124.5	-1.71253	1.94787	-2.43506	0.829912	3.61056	-3.89459	1.19906	-5.2852	-9.60247	-0.944101	-1.3606	-3.00875	-0.201062	-6.19789	-0.133829	-8.69175
125	-1.56375	2.08014	-2.17452	1.00862	3.73276	-3.85782	1.20994	-4.97331	-9.41501	-1.0083	-1.21468	-2.7163	-0.136109	-6.24398	-0.0970053	-8.23375
125.5	-1.41163	2.22313	-1.91453	1.17467	3.8423	-3.83009	1.24536	-4.64841	-9.21495	-1.06227	-1.09	-2.41613	-0.0697416	-6.29696	-0.053704	-7.7598
126	-1.25627	2.38022	-1.65578	1.32395	3.93703	-3.8111	1.30501	-4.31455	-9.00307	-1.10161	-0.988902	-2.10998	-0.00608821	-6.3537	-0.00194403	-7.27006
126.5	-1.0969	2.55262	-1.39948	1.45248	4.01781	-3.79813	1.38591	-3.9753	-8.78155	-1.1246	-0.913304	-1.80014	0.0509547	-6.4095	0.0610596	-6.76353
127	-0.931948	2.73899	-1.14659	1.55819	4.08778	-3.78906	1.48387	-3.63273	-8.55373	-1.13171	-0.860599	-1.4898	0.0987798	-6.45984	0.137616	-6.239
127.5	-0.759348	2.93466	-0.896856	1.64144	4.15126	-3.78465	1.59486	-3.28816	-8.32318	-1.12462	-0.822514	-1.18326	0.136921	-6.50091	0.227914	-5.69632
128	-0.577148	3.13184	-0.6493	1.70468	4.21278	-3.78842	1.71524	-2.94317	-8.09273	-1.1056	-0.787364	-0.884946	0.166877	-6.52965	0.328704	-5.13702
128.5	-0.384078	3.32234	-0.403782	1.7524	4.2765	-3.80431	1.84068	-2.59984	-7.86435	-1.07736	-0.741337	-0.597578	0.191515	-6.54383	0.433288	-4.56371
129	-0.179974	3.50152	-0.161838	1.79074	4.34569	-3.83453	1.96618	-2.2603	-7.63969	-1.04322	-0.669339	-0.321772	0.214609	-6.54214	0.533725	-3.9797
129.5	0.0340001	3.66994	0.0743282	1.82674	4.42228	-3.87844	2.08771	-1.92626	-7.42035	-1.00714	-0.558186	-0.0573551	0.239821	-6.52393	0.623486	-3.38886
130	0.255737	3.83116	0.303873	1.86753	4.5069	-3.93171	2.20313	-1.599	-7.20763	-0.97314	-0.401632	0.194779	0.269229	-6.48928	0.698823	-2.79517
130.5	0.483132	3.98893	0.528103	1.91964	4.59925	-3.98635	2.31156	-1.2793	-7.00235	-0.944346	-0.203691	0.43238	0.303092	-6.43922	0.759568	-2.20205
131	0.714857	4.1461	0.749373	1.98753	4.69836	-4.03302	2.41266	-0.967332	-6.80457	-0.923212	0.0233608	0.653877	0.341091	-6.37679	0.808983	-1.61195
131.5	0.950133	4.30364	0.969794	2.07191	4.80236	-4.0646	2.50671	-0.662794	-6.61302	-0.911945	0.26546	0.860596	0.383165	-6.30771	0.851865	-1.02642
132	1.1878	4.45987	1.19015	2.16944	4.90819	-4.07849	2.59497	-0.364897	-6.425	-0.911423	0.512529	1.05679	0.429357	-6.23897	0.892126	-0.446758
132.5	1.42606	4.61212	1.40881	2.2744	5.01239	-4.07616	2.67951	-0.0720545	-6.23708	-0.919968	0.760098	1.24781	0.479766	-6.17605	0.931209	0.125354
133	1.66329	4.75992	1.62203	2.38156	5.11227	-4.06165	2.76234	0.218328	-6.04599	-0.933619	1.00677	1.43793	0.534744	-6.12143	0.968033	0.6882
133.5	1.89924	4.90565	1.82619	2.48725	5.20628	-4.04004	2.84434	0.509224	-5.84948	-0.947664	1.25006	1.62861	0.594713	-6.0749	1.00065	1.24077
134	2.13564	5.05241	2.02008	2.58871	5.29326	-4.01659	2.92506	0.802768	-5.64718	-0.958535	1.48485	1.81791	0.659727	-6.03479	1.0286	1.78279
134.5	2.37531	5.20169	2.20606	2.68353	5.37226	-3.99673	3.00378	1.09945	-5.44047	-0.964958	1.7052	2.00234	0.729007	-5.99969	1.05404	2.31411
135	2.62028	5.35171	2.389	2.77027	5.44285	-3.9853	3.08061	1.39833	-5.2311	-0.967613	1.90631	2.17983	0.800319	-5.96936	1.08065	2.83416
135.5	2.87083	5.49704	2.57358	2.84888	5.50525	-3.98521	3.1557	1.69774	-5.01983	-0.967534	2.08573	2.35059	0.869893	-5.94363	1.11197	3.34223
136	3.1258	5.62995	2.76205	2.91981	5.56042	-3.99751	3.22788	1.99575	-4.80667	-0.96493	2.24384	2.51578	0.933461	-5.92078	1.15034	3.83872
136.5	3.38328	5.74349	2.95444	2.98295	5.61005	-4.02264	3.29529	2.29057	-4.59185	-0.959755	2.38257	2.67645	0.98732	-5.89741	1.19596	4.3254
137	3.64168	5.83411	3.15031	3.03836	5.65566	-4.06164	3.35779	2.58048	-4.37587	-0.952498	2.50338	2.83346	1.02884	-5.86993	1.24633	4.80413
137.5	3.90024	5.90244	3.34973	3.08763	5.69792	-4.11619	3.41852	2.86307	-4.15897	-0.943579	2.60718	2.98761	1.05661	-5.83634	1.29719	5.27593
138	4.15874	5.9523	3.55283	3.13344	5.73688	-4.18728	3.48289	3.13498	-3.94145	-0.932376	2.69638	3.13977	1.07013	-5.7966	1.34468	5.74156
138.5	4.41701	5.98848	3.7587	3.17778	5.77281	-4.27266	3.55615	3.39341	-3.72428	-0.917476	2.77718	3.2907	1.06959	-5.75183	1.3873	6.20211
139	4.67508	6.01399	3.96538	3.2215	5.80631	-4.36528	3.64126	3.63762	-3.50963	-0.897905	2.86081	3.43985	1.05637	-5.70302	1.4259	6.65863
139.5	4.93298	6.02843	4.17153	3.26537	5.83774	-4.45474	3.73765	3.8687	-3.30094	-0.874202	2.96187	3.58421	1.03322	-5.65026	1.46204	7.11171
140	5.18989	6.02891	4.37751	3.31096	5.86654	-4.53067	3.84179	4.0887	-3.10239	-0.848688	3.09468	3.71929	1.00325	-5.59252	1.49606	7.56146
140.5	5.4434	6.01212	4.58388	3.36075	5.89079	-4.58473	3.9491	4.30058	-2.91741	-0.824687	3.26993	3.84139	0.968977	-5.52836	1.52622	8.00731
141	5.68952	5.97628	4.78939	3.41754	5.90762	-4.61127	4.05565	4.50807	-2.74679	-0.805014	3.49133	3.94869	0.932505	-5.45713	1.54923	8.44755
141.5	5.92349	5.92288	4.99089	3.48366	5.91428	-4.60795	4.15843	4.715	-2.58812	-0.790746	3.75216	4.04099	0.896102	-5.37961	1.56205	8.87983
142	6.14044	5.85698	5.18505	3.55991	5.90881	-4.57621	4.25426	4.92488	-2.43731	-0.78125	4.03469	4.11943	0.861704	-5.29739	1.56374	9.30189
142.5	6.33558	5.7847	5.36941	3.6446	5.89007	-4.52031	4.33872	5.14058	-2.29072	-0.775149	4.31518	4.18616	0.829597	-5.21186	1.55644	9.71172
143	6.50581	5.70998	5.54218	3.73388	5.85815	-4.4449	4.40711	5.36323	-2.14618	-0.770744	4.57204	4.24386	0.797786	-5.12408	1.54531	10.1075
143.5	6.65152	5.63401	5.70153	3.82382	5.81479	-4.35281	4.45683	5.59128	-2.00294	-0.765693	4.79239	4.29476	0.762625	-5.03439	1.53731	10.4884
144	6.77585	5.55711	5.84482	3.91183	5.76294	-4.24453	4.48839	5.82072	-1.86154	-0.75698	4.97405	4.33975	0.72012	-4.94129	1.53775	10.8548
144.5	6.88229	5.48086	5.96915	3.99633	5.70601	-4.11992	4.50391	6.04622	-1.72409	-0.741328	5.12225	4.37802	0.666814	-4.84152	1.54737	11.2088
145	6.97339	5.40865	6.07382	4.07645	5.64687	-3.98045	4.50528	6.26188	-1.59427	-0.715979	5.24449	4.4075	0.599924	-4.73209	1.56271	11.5536
145.5	7.05054	5.34483	6.16197	4.15256	5.58693	-3.82983	4.49417	6.46264	-1.47648	-0.679831	5.34701	4.42568	0.517519	-4.61223	1.57893	11.8921
146	7.11345	5.29355	6.23926	4.22639	5.52632	-3.67223	4.4728	6.64596	-1.37447	-0.634349	5.43434	4.4305	0.418702	-4.4836	1.59173	12.226
146.5	7.16009	5.25814	6.31133	4.30011	5.46425	-3.51063	4.44365	6.81236	-1.28995	-0.58331	5.51142	4.42181	0.303455	-4.34889	1.59813	12.5552
147	7.18779	5.24015	6.38226	4.37529	5.39863	-3.34711	4.40865	6.96418	-1.22234	-0.531713	5.58536	4.40219	0.172669	-4.20996	1.59666	12.8794
147.5	7.19533	5.23805	6.45426	4.45259	5.32574	-3.18327	4.36904	7.10367	-1.16955	-0.485103	5.66498	4.37631	0.0281604	-4.06784	1.587	13.1977
148	7.18493	5.24755	6.5282	4.53159	5.24111	-3.01971	4.32611	7.23175	-1.12882	-0.448768	5.75944	4.34895	-0.127823	-3.92418	1.56832	13.5084
148.5	7.16293	5.26355	6.60407	4.61116	5.1412	-2.85641	4.28174	7.34753	-1.09656	-0.426136	5.87654	4.32363	-0.292816	-3.78206	1.53858	13.8089
149	7.13828	5.28248	6.68076	4.69021	5.02501	-2.69388	4.23819	7.44882	-1.06814	-0.41775	6.0204	4.30339	-0.463995	-3.64494	1.49598	14.0954
149.5	7.11971	5.3032	6.75609	4.76766	4.89446	-2.5338	4.19783	7.53346	-1.03849	-0.421257	6.18898	4.292	-0.638702	-3.51528	1.44092	14.3643
150	7.11341	5.3261	6.82749	4.84151	4.75342	-2.37915	4.16361	7.60084	-1.00342	-0.431738	6.37353	4.29351	-0.815129	-3.39392	1.37586	14.6125
150.5	7.12243	5.35177	6.89272	4.90861	4.60623	-2.23406	4.13912	7.65245	-0.960378	-0.44248	6.56091	4.31096	-0.992249	-3.28029	1.30473	14.8376
151	7.1465	5.37982	6.95066	4.96595	4.4572	-2.10201	4.12777	7.69112	-0.90789	-0.44624	6.73808	4.34628	-1.16971	-3.17239	1.2324	15.0377
151.5	7.18234	5.40785	7.00158	5.01192	4.31043	-1.98423	4.13169	7.7199	-0.844791	-0.436822	6.89735	4.40031	-1.34793	-3.06661	1.16327	15.2116
152	7.22555	5.4312	7.04704	5.04602	4.16901	-1.88022	4.15124	7.74148	-0.770748	-0.41046	7.03916	4.47205	-1.52749	-2.95803	1.0993	15.3591
152.5	7.27282	5.4448	7.09065	5.06801	4.03451	-1.78922	4.18548	7.75796	-0.687317	-0.365799	7.17033	4.55824	-1.70866	-2.84136	1.03931	15.4815
153	7.32235	5.44574	7.13842	5.07829	3.90735	-1.71045	4.23244	7.77049	-0.598105	-0.30293	7.29892	4.65442	-1.89164	-2.71245	0.98081	15.5807
153.5	7.3733	5.43405	7.19753	5.07955	3.78758	-1.64202	4.28897	7.77863	-0.508009	-0.223273	7.42905	4.75673	-2.07705	-2.57014	0.922949	15.6579
154	7.42602	5.4116	7.27417	5.07719	3.67547	-1.57983	4.35101	7.78056	-0.422282	-0.13034	7.55883	4.86363	-2.26553	-2.417	0.868026	15.713
154.5	7.48198	5.38017	7.37152	5.0774	3.57183	-1.51909	4.41494	7.77415	-0.345478	-0.0303145	7.68199	4.97687	-2.45669	-2.25826	0.820549	15.746
155	7.54228	5.3395	7.48826	5.08465	3.47769	-1.45748	4.47901	7.75826	-0.279896	0.0683416	7.79207	5.10083	-2.64779	-2.09965	0.784821	15.7584
155.5	7.60609	5.28688	7.61962	5.10143	3.39366	-1.39605	4.54328	7.73267	-0.224566	0.15675	7.88703	5.23993	-2.8336	-1.94542	0.762603	15.7537
156	7.66992	5.21851	7.76046	5.12968	3.31972	-1.33671	4.60817	7.69729	-0.176078	0.227996	7.97146	5.39603	-3.00766	-1.79732	0.752056	15.7363
156.5	7.72877	5.13127	7.90734	5.17192	3.25496	-1.27957	4.67291	7.65174	-0.130663	0.278632	8.05516	5.56741	-3.16384	-1.65517	0.748908	15.7098
157	7.77833	5.02397	8.05874	5.23129	3.19706	-1.2224	4.73546	7.5955	-0.0862885	0.309588	8.14785	5.74947	-3.29747	-1.51799	0.749335	15.6771
157.5	7.81633	4.89798	8.21367	5.31027	3.14254	-1.16221	4.79325	7.52794	-0.0438715	0.326676	8.25307	5.93654	-3.40679	-1.38467	0.752188	15.6393
158	7.84173	4.75676	8.36965	5.40866	3.08831	-1.09754	4.84375	7.44844	-0.00655399	0.339381	8.36513	6.12452	-3.4944	-1.25414	0.759196	15.596
158.5	7.85318	4.60387	8.52197	5.52277	3.03241	-1.02981	4.88467	7.35757	0.0224476	0.357529	8.47153	6.31182	-3.56701	-1.12542	0.773973	15.5465
159	7.84861	4.44105	8.66588	5.64606	2.97304	-0.962377	4.91382	7.25789	0.0411228	0.388151	8.55933	6.49788	-3.63295	-0.997876	0.800438	15.4904
159.5	7.82676	4.26756	8.79892	5.77028	2.90795	-0.898363	4.92948	7.15338	0.0486005	0.434499	8.62051	6.68118	-3.69916	-0.871205	0.841033	15.4286
160	7.78886	4.08116	8.92056	5.8871	2.83584	-0.839404	4.93143	7.0485	0.0450952	0.496318	8.65336	6.85887	-3.76964	-0.745302	0.895629	15.3623
160.5	7.73899	3.88025	9.03039	5.99012	2.75771	-0.786252	4.92147	6.94783	0.0321734	0.570589	8.66196	7.02733	-3.84568	-0.62064	0.961455	15.2937
161	7.68289	3.66558	9.12754	6.07558	2.67631	-0.740167	4.90234	6.85555	0.0126356	0.653034	8.65454	7.18263	-3.92671	-0.498891	1.03384	15.2238
161.5	7.62613	3.44095	9.21169	6.1417	2.59468	-0.703226	4.87623	6.77494	-0.0104135	0.739924	8.64028	7.32136	-4.01059	-0.382961	1.10756	15.1524
162	7.57264	3.21295	9.284	6.18842	2.51575	-0.676618	4.84427	6.7079	-0.0346355	0.828862	8.62552	7.44225	-4.09375	-0.276004	1.17819	15.0782
162.5	7.52411	2.98938	9.34717	6.21756	2.4427	-0.658975	4.8066	6.65438	-0.0584456	0.918232	8.61036	7.5472	-4.17166	-0.179337	1.24301	14.9999
163	7.48046	2.77693	9.40441	6.2332	2.37832	-0.646823	4.76243	6.6122	-0.0800975	1.0068	8.58818	7.6408	-4.23957	-0.0912061	1.30112	14.9167
163.5	7.4405	2.57964	9.45831	6.24154	2.32359	-0.636044	4.71078	6.57759	-0.097362	1.09427	8.54951	7.72935	-4.29345	-0.00813191	1.35263	14.8292
164	7.40191	2.39827	9.51059	6.24929	2.27722	-0.622729	4.65196	6.54609	-0.10827	1.18173	8.48753	7.81942	-4.33108	0.0730124	1.39758	14.7384
164.5	7.3615	2.23134	9.56251	6.26122	2.23601	-0.60353	4.58843	6.51314	-0.111486	1.27137	8.40083	7.91636	-4.35261	0.154073	1.43522	14.6458
165	7.31638	2.07792	9.6153	6.27904	2.19584	-0.576043	4.52483	6.47492	-0.10518	1.36519	8.29145	8.02404	-4.36075	0.235785	1.46412	14.5536
165.5	7.26498	1.93958	9.66974	6.30212	2.15279	-0.539444	4.46692	6.4289	-0.0857146	1.46365	8.1609	8.14511	-4.35991	0.318788	1.48283	14.465
166	7.20736	1.81954	9.72573	6.32884	2.10397	-0.495125	4.41969	6.37378	-0.0485295	1.56556	8.00924	8.28057	-4.3546	0.404391	1.49062	14.3844
166.5	7.14513	1.72112	9.78259	6.35746	2.04765	-0.446494	4.38566	6.30946	0.00894119	1.66885	7.83832	8.42902	-4.34819	0.493836	1.48778	14.3161
167	7.08021	1.64656	9.83912	6.3862	1.9829	-0.398073	4.36506	6.23752	0.0853661	1.77161	7.65483	8.58685	-4.3424	0.586653	1.47503	14.2622
167.5	7.01299	1.59553	9.89315	6.41334	1.9088	-0.354184	4.35684	6.16128	0.176362	1.87315	7.47068	8.74898	-4.33739	0.680022	1.4529	14.2225
168	6.9426	1.56379	9.9418	6.438	1.8242	-0.316914	4.35923	6.08466	0.276703	1.97436	7.30169	8.90909	-4.33174	0.769926	1.42167	14.1951
168.5	6.8694	1.5442	9.98285	6.46165	1.72846	-0.284903	4.36946	6.00989	0.382001	2.0768	7.16612	9.05998	-4.32313	0.852997	1.38068	14.1766
169	6.79619	1.52983	10.0156	6.48864	1.62211	-0.254383	4.38362	5.93588	0.489314	2.18131	7.08151	9.19593	-4.30975	0.927543	1.32839	14.1631
169.5	6.72693	1.51676	10.0402	6.52452	1.50633	-0.220773	4.39748	5.85886	0.597082	2.28706	7.06004	9.31469	-4.29114	0.99343	1.26422	14.1499
170	6.66515	1.50387	10.0577	6.57329	1.38216	-0.179562	4.40846	5.77504	0.704769	2.39148	7.10497	9.41647	-4.26793	1.05145	1.19036	14.1326
170.5	6.61358	1.49069	10.07	6.63589	1.25036	-0.127148	4.41731	5.68316	0.812435	2.49111	7.21025	9.50157	-4.24149	1.1026	1.11148	14.1088
171	6.5741	1.47542	10.0795	6.70961	1.11187	-0.0613426	4.42732	5.58484	0.920413	2.58263	7.36435	9.5696	-4.21355	1.14768	1.03243	14.0786
171.5	6.54773	1.45397	10.0886	6.78916	0.968	0.0186991	4.44222	5.48292	1.02928	2.66335	7.55651	9.62042	-4.18521	1.18753	0.955669	14.0435
172	6.53405	1.42061	10.1007	6.86958	0.820294	0.112545	4.46525	5.37998	1.1401	2.73129	7.7808	9.65551	-4.15596	1.22367	0.881397	14.0057
172.5	6.53053	1.37053	10.1196	6.94886	0.670634	0.218366	4.49935	5.27814	1.25427	2.78543	8.03477	9.67864	-4.12347	1.25862	0.809645	13.9671
173	6.53249	1.3025	10.149	7.02792	0.521296	0.332438	4.5465	5.17927	1.37292	2.82613	8.31439	9.69481	-4.08458	1.29571	0.741402	13.9297
173.5	6.5346	1.21895	10.1895	7.10871	0.374474	0.449199	4.6062	5.08489	1.49665	2.85469	8.61066	9.70907	-4.03704	1.33855	0.678804	13.895
174	6.5331	1.12459	10.2384	7.19281	0.231881	0.563201	4.67491	4.99588	1.62621	2.87283	8.91035	9.72626	-3.9806	1.39006	0.625905	13.8639
174.5	6.52662	1.0247	10.2913	7.28143	0.0947629	0.671781	4.74705	4.91217	1.76273	2.88268	9.19934	9.75104	-3.91692	1.45202	0.588492	13.8352
175	6.51563	0.923257	10.3438	7.37552	-0.036131	0.776091	4.81623	4.83231	1.90719	2.88743	9.46532	9.7871	-3.84886	1.52487	0.571156	13.8067
175.5	6.5016	0.821541	10.3927	7.47557	-0.160605	0.879862	4.87644	4.75368	2.05973	2.89111	9.69907	9.83589	-3.77942	1.60801	0.573771	13.7763
176	6.48643	0.71849	10.4361	7.58215	-0.278634	0.986812	4.92352	4.67347	2.21922	2.89731	9.89477	9.89639	-3.7106	1.70042	0.591094	13.7435
176.5	6.47202	0.612408	10.4729	7.69679	-0.3898	1.09829	4.95577	4.5898	2.38391	2.90825	10.0502	9.96654	-3.64262	1.80096	0.615744	13.7091
177	6.46042	0.502476	10.5028	7.82205	-0.493406	1.21261	4.97355	4.50207	2.55276	2.92486	10.1667	10.0444	-3.57405	1.90867	0.641211	13.6741
177.5	6.45415	0.389434	10.5268	7.9607	-0.589174	1.32673	4.97907	4.41067	2.7258	2.94705	10.2475	10.1275	-3.50265	2.02318	0.662951	13.6382
178	6.45552	0.275675	10.5471	8.1146	-0.67758	1.43844	4.97562	4.31708	2.9036	2.97361	10.2956	10.2134	-3.4259	2.14413	0.678848	13.6004
178.5	6.46488	0.164251	10.5674	8.28407	-0.759522	1.54645	4.96553	4.22413	3.08692	3.00246	10.3122	10.3009	-3.34122	2.27027	0.689386	13.5589
179	6.48003	0.056337	10.5909	8.46778	-0.835859	1.64881	4.94921	4.13505	3.2762	3.03154	10.2979	10.3904	-3.24586	2.39917	0.696312	13.5115
179.5	6.49768	-0.0507757	10.6186	8.66308	-0.907502	1.74298	4.92678	4.05209	3.47104	3.06006	10.2551	10.4826	-3.13703	2.52777	0.700176	13.4564
180	6.51558	-0.162639	10.6492	8.86711	-0.975936	1.82801	4.89996	3.97589	3.66943	3.08917	10.188	10.5769	-3.01307	2.65246	0.698308	13.3935
180.5	6.53339	-0.284583	10.681	9.07828	-1.04341	1.90602	4.87206	3.90589	3.86807	3.12127	10.1024	10.6716	-2.87468	2.76876	0.684616	13.324
181	6.55211	-0.419505	10.7129	9.29717	-1.1125	1.98151	4.84651	3.84144	4.06381	3.15889	10.004	10.7642	-2.72463	2.87207	0.652094	13.2512
181.5	6.57276	-0.567152	10.7444	9.52535	-1.18527	2.05921	4.82542	3.78267	4.25478	3.20403	9.89702	10.8508	-2.56693	2.95951	0.596371	13.1785
182	6.5954	-0.724518	10.7738	9.76359	-1.26261	2.14206	4.80864	3.73059	4.44034	3.25757	9.78281	10.9274	-2.40589	3.03143	0.517449	13.1098
182.5	6.61904	-0.887544	10.7983	10.0113	-1.34421	2.23048	4.79365	3.68647	4.62054	3.31858	9.66009	10.9913	-2.24566	3.09127	0.419648	13.0483
183	6.64161	-1.053	10.8146	10.2672	-1.42894	2.32331	4.77655	3.65124	4.79493	3.38367	9.52521	11.0415	-2.0905	3.14356	0.310488	12.9962
183.5	6.66041	-1.2191	10.8201	10.5302	-1.51536	2.41919	4.75347	3.62446	4.96124	3.44719	9.3716	11.0798	-1.94507	3.19185	0.198079	12.9551
184	6.67343	-1.38478	10.8124	10.8006	-1.60198	2.51756	4.72127	3.60349	5.11509	3.50304	9.19103	11.1092	-1.81364	3.23877	0.0884564	12.9252
184.5	6.68067	-1.54794	10.7894	11.0786	-1.68726	2.61959	4.67803	3.58408	5.25179	3.54721	8.97684	11.1327	-1.69901	3.28731	-0.0147712	12.9053
185	6.68451	-1.70387	10.7499	11.3629	-1.76954	2.7285	4.62356	3.56254	5.36877	3.57881	8.72689	11.1528	-1.60186	3.34086	-0.109159	12.893
185.5	6.6888	-1.84582	10.6931	11.6499	-1.84733	2.84853	4.55944	3.53766	5.46646	3.59896	8.44514	11.1717	-1.5207	3.40202	-0.192488	12.8853
186	6.69754	-1.96724	10.619	11.9344	-1.91956	2.98324	4.48895	3.51105	5.54733	3.60958	8.14134	11.1906	-1.45263	3.47154	-0.262494	12.8789
186.5	6.71356	-2.06407	10.5267	12.211	-1.98538	3.13374	4.41726	3.48599	5.61451	3.61257	7.83019	11.2101	-1.39458	3.54808	-0.317267	12.8715
187	6.73764	-2.1363	10.4161	12.4756	-2.04325	3.29772	4.35072	3.46555	5.67128	3.60852	7.52968	11.2304	-1.3442	3.62888	-0.356391	12.8609
187.5	6.76851	-2.18804	10.2885	12.7254	-2.09107	3.4704	4.29482	3.45116	5.7215	3.59622	7.25639	11.2527	-1.29963	3.71127	-0.381628	12.8457
188	6.80371	-2.22602	10.1479	12.9583	-2.12724	3.64662	4.25184	3.44196	5.76953	3.57337	7.02108	11.2779	-1.25929	3.7934	-0.396563	12.8248
188.5	6.84101	-2.25742	10.001	13.1732	-2.15134	3.82156	4.21977	3.43487	5.81928	3.53839	6.82901	11.3075	-1.22233	3.87371	-0.405969	12.7974
189	6.8799	-2.28766	9.85628	13.37	-2.16397	3.9905	4.19354	3.42426	5.87374	3.49201	6.68248	11.3444	-1.18901	3.95029	-0.414661	12.7626
189.5	6.92207	-2.31829	9.72158	13.5501	-2.16614	4.14963	4.1679	3.40218	5.93517	3.43763	6.58096	11.3927	-1.1602	4.02182	-0.425818	12.7197
190	6.96997	-2.34685	9.60264	13.7169	-2.15895	4.29653	4.13995	3.36054	6.0051	3.38004	6.5204	11.4556	-1.1368	4.0889	-0.439838	12.6681
190.5	7.02437	-2.36959	9.50288	13.8736	-2.14376	4.4291	4.10969	3.29436	6.08412	3.32363	6.49349	11.5344	-1.11969	4.15381	-0.453934	12.61
191	7.08369	-2.38472	9.4241	14.0228	-2.12246	4.54508	4.07921	3.20373	6.17221	3.27113	6.4905	11.6297	-1.10993	4.21862	-0.462401	12.5504
191.5	7.14495	-2.39381	9.36604	14.165	-2.09743	4.64258	4.05154	3.09349	6.26914	3.22371	6.50066	11.7408	-1.10847	4.28339	-0.458277	12.4959
192	7.20478	-2.40075	9.32623	14.2994	-2.07151	4.72063	4.02936	2.97131	6.3743	3.18207	6.51441	11.8643	-1.11566	4.3461	-0.435933	12.452
192.5	7.26028	-2.40902	9.30121	14.4249	-2.04809	4.77978	4.0133	2.84533	6.48594	3.14751	6.52537	11.9951	-1.13118	4.40377	-0.392965	12.421
193	7.31016	-2.41952	9.28763	14.5405	-2.03013	4.82231	4.00097	2.72262	6.60093	3.12168	6.53029	12.1282	-1.1542	4.45374	-0.330849	12.4023
193.5	7.35502	-2.43067	9.28234	14.6459	-2.01852	4.85175	3.98797	2.6083	6.71543	3.10508	6.52761	12.2599	-1.18358	4.49507	-0.253965	12.3934
194	7.39583	-2.44018	9.28273	14.7402	-2.01169	4.8719	3.97017	2.5045	6.82606	3.09575	6.51685	12.3893	-1.21768	4.52942	-0.166615	12.3908
194.5	7.43305	-2.44683	9.28691	14.8227	-2.0066	4.8861	3.94518	2.40999	6.93098	3.08948	6.49874	12.5178	-1.25402	4.56033	-0.0702813	12.3928
195	7.4673	-2.45176	9.29279	14.8921	-2.00002	4.89646	3.91222	2.32176	7.03	3.08122	6.47478	12.6485	-1.28978	4.59148	0.0360202	12.3984
195.5	7.49984	-2.4585	9.29716	14.9462	-1.98915	4.90305	3.87099	2.23684	7.12289	3.06599	6.44643	12.7838	-1.32252	4.62541	0.152914	12.4071
196	7.53193	-2.47164	9.29601	14.9834	-1.97158	4.90366	3.82091	2.15319	7.20702	3.0396	6.41533	12.9229	-1.35016	4.66305	0.278537	12.4183
196.5	7.56444	-2.49478	9.28552	15.0037	-1.94576	4.8945	3.76078	2.06964	7.27785	3.00035	6.38406	13.0631	-1.37062	4.70334	0.408524	12.4322
197	7.59803	-2.52916	9.26286	15.0097	-1.91177	4.87191	3.68915	1.98611	7.33191	2.95073	6.35621	13.2017	-1.38194	4.74308	0.537285	12.45
197.5	7.63331	-2.57348	9.22628	15.005	-1.87095	4.83482	3.6057	1.90373	7.36832	2.89686	6.33593	13.3378	-1.38236	4.77758	0.65966	12.473
198	7.67037	-2.62452	9.17543	14.9939	-1.82411	4.78672	3.5122	1.82415	7.3875	2.84616	6.32755	13.4722	-1.37029	4.80185	0.772438	12.5018
198.5	7.70838	-2.67826	9.11183	14.9799	-1.7708	4.73466	3.41194	1.74806	7.38981	2.80534	6.33477	13.6059	-1.34491	4.81178	0.874916	12.5361
199	7.74617	-2.73146	9.03896	14.9646	-1.71067	4.68613	3.30828	1.67476	7.37556	2.77902	6.35948	13.7402	-1.30661	4.80587	0.967903	12.5753
199.5	7.78291	-2.78296	8.96171	14.9462	-1.64508	4.64652	3.20387	1.60354	7.34515	2.7683	6.40127	13.8758	-1.25666	4.78637	1.05229	12.6184
200	7.81801	-2.83314	8.88526	14.9193	-1.57638	4.61805	3.10114	1.53468	7.29919	2.7704	6.45733	14.0116	-1.19648	4.75786	1.12827	12.6638
200.5	7.85098	-2.88232	8.81408	14.8771	-1.50639	4.59979	3.00359	1.46955	7.23823	2.78016	6.52275	14.1465	-1.12725	4.72479	1.19476	12.7089
201	7.8814	-2.92908	8.75093	14.8134	-1.43607	4.58818	2.9161	1.41034	7.1623	2.7923	6.59158	14.2797	-1.05073	4.69042	1.24941	12.75
201.5	7.90801	-2.96938	8.69587	14.7252	-1.36647	4.57796	2.84323	1.3595	7.07113	2.80232	6.65753	14.4106	-0.969898	4.6571	1.29005	12.7821
202	7.92822	-2.99745	8.64672	14.6127	-1.29957	4.56397	2.78692	1.31827	6.96534	2.80637	6.71407	14.5374	-0.888045	4.62628	1.31562	12.801
202.5	7.93861	-3.00875	8.60057	14.4783	-1.23816	4.54305	2.74602	1.28611	6.84745	2.80144	6.75563	14.6569	-0.807097	4.59827	1.32609	12.8045
203	7.93626	-3.00236	8.5546	14.3244	-1.18519	4.51422	2.71754	1.26199	6.72154	2.78601	6.78031	14.765	-0.727094	4.57255	1.32273	12.7921
203.5	7.91983	-2.98089	8.50636	14.1533	-1.14281	4.47823	2.69777	1.24557	6.59243	2.75975	6.79111	14.8592	-0.646881	4.54819	1.30851	12.7639
204	7.89004	-2.94863	8.45461	13.9657	-1.11148	4.43791	2.6824	1.23679	6.46481	2.72268	6.79421	14.9382	-0.564938	4.52389	1.28738	12.72
204.5	7.84962	-2.90968	8.39949	13.7615	-1.08992	4.39766	2.66664	1.23517	6.34233	2.6747	6.79604	15.0014	-0.48013	4.49817	1.26349	12.6607
205	7.8024	-2.86572	8.34145	13.5409	-1.07554	4.3617	2.64651	1.2396	6.22714	2.6157	6.79974	15.0488	-0.392547	4.46973	1.2408	12.5862
205.5	7.75185	-2.81404	8.28021	13.3059	-1.06496	4.3323	2.62067	1.24832	6.12044	2.54595	6.80309	15.0815	-0.303802	4.43766	1.22299	12.4983
206	7.69988	-2.74867	8.21493	13.0596	-1.05442	4.30819	2.59018	1.25876	6.02285	2.46706	6.80034	15.1015	-0.216142	4.40208	1.2137	12.4002
206.5	7.64679	-2.66456	8.14529	12.8066	-1.04103	4.28421	2.55644	1.26739	5.93381	2.38252	6.78701	15.1118	-0.131439	4.36472	1.21659	12.2959
207	7.59186	-2.56103	8.07171	12.5535	-1.02363	4.25319	2.51962	1.26951	5.85135	2.29802	6.76333	15.1158	-0.0506592	4.32853	1.23408	12.1884
207.5	7.53447	-2.44207	7.9947	12.3084	-1.0022	4.20943	2.47901	1.25958	5.77266	2.22066	6.73411	15.1162	0.0269402	4.2959	1.26541	12.0787
208	7.47515	-2.3146	7.91479	12.0773	-0.976118	4.15178	2.43456	1.233	5.69544	2.15718	6.70749	15.1143	0.10418	4.26705	1.30555	11.966
208.5	7.41579	-2.18553	7.83236	11.8623	-0.943293	4.08474	2.38777	1.18826	5.61878	2.11234	6.69304	15.1099	0.185188	4.24016	1.34613	11.8494
209	7.35903	-2.05879	7.74683	11.6607	-0.900779	4.01608	2.3413	1.1275	5.54298	2.08815	6.69783	15.1027	0.274156	4.21293	1.37771	11.7294
209.5	7.30716	-1.93439	7.65623	11.4663	-0.8467	3.95285	2.29767	1.05558	5.46885	2.08386	6.72349	15.0939	0.374001	4.18383	1.39187	11.6088
210	7.26124	-1.81048	7.55801	11.2719	-0.781382	3.89922	2.25765	0.978843	5.39761	2.09668	6.76703	15.0844	0.485564	4.15253	1.38303	11.4914
210.5	7.22072	-1.68634	7.45049	11.0696	-0.706873	3.85654	2.22016	0.904053	5.33033	2.12303	6.82273	15.0739	0.608162	4.11929	1.34958	11.3805
211	7.18346	-1.56342	7.33353	10.8515	-0.626159	3.82282	2.18432	0.837203	5.26706	2.1594	6.88353	15.0605	0.740566	4.08429	1.2937	11.2781
211.5	7.14616	-1.44451	7.2084	10.6106	-0.542621	3.79295	2.15102	0.782824	5.20674	2.20226	6.94277	15.0423	0.881153	4.04817	1.21995	11.185
212	7.10557	-1.33266	7.07711	10.3418	-0.459321	3.76201	2.1223	0.743708	5.14834	2.24753	6.99564	15.018	1.02753	4.01272	1.13351	11.1
212.5	7.05973	-1.22978	6.94175	10.0431	-0.378484	3.72896	2.09912	0.720543	5.09208	2.29009	7.03882	14.9862	1.17633	3.98037	1.03917	11.02
213	7.00844	-1.13525	6.8039	9.71591	-0.301644	3.69628	2.0797	0.712127	5.03957	2.32358	7.06944	14.9448	1.32389	3.95261	0.94106	10.9402
213.5	6.95301	-1.04577	6.66455	9.36488	-0.230129	3.66688	2.05992	0.71654	4.99257	2.34134	7.08493	14.8921	1.46776	3.92952	0.843714	10.8561
214	6.8957	-0.956879	6.52473	8.99727	-0.16501	3.64255	2.03565	0.732045	4.95216	2.33881	7.08363	14.8272	1.60733	3.91062	0.75289	10.7639
214.5	6.83886	-0.865491	6.38659	8.6219	-0.106423	3.62415	2.00491	0.757081	4.91892	2.31507	7.0644	14.7504	1.74279	3.89582	0.674379	10.6616
215	6.78389	-0.772312	6.2537	8.24767	-0.0535342	3.61187	1.9681	0.789969	4.89312	2.27244	7.02579	14.6628	1.8739	3.88478	0.611365	10.5495
215.5	6.73122	-0.682879	6.1297	7.88268	-0.00519938	3.60546	1.92702	0.828871	4.8742	2.21549	6.96792	14.5645	1.99989	3.87585	0.562827	10.4297
216	6.68056	-0.606104	6.01672	7.53415	0.0398229	3.60434	1.88444	0.871826	4.86059	2.15017	6.89532	14.4544	2.12062	3.86614	0.524229	10.304
216.5	6.63098	-0.550394	5.91517	7.20843	0.0825403	3.60656	1.84455	0.916719	4.85064	2.08297	6.81548	14.3307	2.23724	3.85262	0.48986	10.1734
217	6.58113	-0.5196	5.82391	6.91038	0.122936	3.60731	1.8131	0.961615	4.84327	2.02	6.73463	14.193	2.35147	3.83312	0.455604	10.0389
217.5	6.52968	-0.51091	5.74018	6.64239	0.160497	3.59957	1.79631	1.00555	4.83736	1.96652	6.657	14.0421	2.46417	3.80622	0.421024	9.90349
218	6.47495	-0.515674	5.65988	6.40317	0.196112	3.57699	1.79824	1.04887	4.83086	1.92664	6.58769	13.8798	2.57505	3.77055	0.389968	9.772
218.5	6.41453	-0.522863	5.57831	6.18698	0.232943	3.53605	1.81849	1.09256	4.82094	1.90216	6.53286	13.7076	2.6837	3.72443	0.369482	9.64874
219	6.34599	-0.523171	5.49114	5.98406	0.275228	3.47611	1.85256	1.13718	4.80467	1.89069	6.49598	13.527	2.79066	3.66642	0.367197	9.53597
219.5	6.26822	-0.511278	5.39579	5.78348	0.326629	3.39885	1.89407	1.18248	4.77937	1.88551	6.47402	13.3394	2.89755	3.59635	0.387947	9.43483
220	6.18194	-0.485496	5.29252	5.57743	0.389487	3.30816	1.93688	1.22764	4.74337	1.87821	6.45796	13.146	3.00608	3.51644	0.430782	9.34612
220.5	6.08912	-0.446112	5.18419	5.36349	0.464418	3.20948	1.97605	1.27183	4.69701	1.86198	6.43742	12.9475	3.11635	3.43131	0.488004	9.26929
221	5.99194	-0.393622	5.07445	5.1435	0.549979	3.1089	2.00781	1.31484	4.64227	1.83282	6.40607	12.7437	3.22629	3.34661	0.547771	9.20187
221.5	5.89156	-0.327244	4.96599	4.92112	0.643072	3.01262	2.02929	1.35774	4.58127	1.78962	6.36365	12.5334	3.333	3.26692	0.599003	9.1405
222	5.78828	-0.244987	4.86017	4.70011	0.740115	2.9258	2.03831	1.40257	4.51574	1.73418	6.31324	12.3152	3.43404	3.19407	0.634914	9.0823
222.5	5.68244	-0.145825	4.75782	4.48358	0.838319	2.85137	2.03373	1.4516	4.44745	1.67045	6.25899	12.0871	3.52756	3.12706	0.653458	9.02557
223	5.57535	-0.0317157	4.65996	4.27371	0.936241	2.79053	2.01584	1.50697	4.37851	1.60295	6.20714	11.8464	3.61221	3.06359	0.656078	8.9699
223.5	5.46929	0.0921983	4.56734	4.07219	1.03371	2.74385	1.98626	1.57026	4.31168	1.53558	6.16664	11.5913	3.68721	3.00176	0.646168	8.9156
224	5.36661	0.218798	4.47949	3.8808	1.13161	2.71089	1.94688	1.64218	4.25018	1.47172	6.14611	11.322	3.75263	2.94097	0.627642	8.86267
224.5	5.26891	0.341326	4.3947	3.7015	1.23147	2.68982	1.89853	1.72236	4.19682	1.41501	6.14959	11.0418	3.80901	2.88177	0.604084	8.81079
225	5.17706	0.45607	4.3108	3.53559	1.3349	2.67834	1.84111	1.80898	4.15328	1.36974	6.17419	10.7556	3.85651	2.82537	0.578994	8.7593
225.5	5.09103	0.56389	4.22575	3.38228	1.44301	2.67505	1.77483	1.89876	4.12034	1.34025	6.20995	10.469	3.89488	2.77298	0.556655	8.70653
226	5.00966	0.669714	4.13754	3.23826	1.55546	2.67922	1.70109	1.9883	4.09814	1.32978	6.24237	10.1857	3.9245	2.72579	0.542526	8.64983
226.5	4.93074	0.779775	4.04372	3.10001	1.66978	2.68909	1.6228	2.07522	4.0864	1.33919	6.25666	9.90674	3.94694	2.68514	0.5422	8.58712
227	4.85165	0.898188	3.94166	2.96635	1.78228	2.70116	1.54443	2.15792	4.08476	1.36643	6.24155	9.63	3.96419	2.65207	0.559164	8.51851
227.5	4.76971	1.0254	3.8298	2.83897	1.8899	2.71136	1.47126	2.23492	4.09296	1.40645	6.19109	9.35146	3.97761	2.62653	0.593082	8.4464
228	4.68285	1.15896	3.70838	2.7209	1.99125	2.71706	1.40844	2.30493	4.11016	1.45148	6.10478	9.06696	3.98783	2.60743	0.639477	8.37429
228.5	4.59059	1.29533	3.57839	2.61501	2.08633	2.71867	1.36063	2.36684	4.13456	1.4921	5.98649	8.77479	3.99464	2.59327	0.69033	8.3053
229	4.49457	1.4321	3.43953	2.52332	2.17586	2.71882	1.3318	2.41927	4.16426	1.51893	5.84304	8.47732	3.99684	2.58274	0.735905	8.24113
229.5	4.39799	1.56946	3.2898	2.4472	2.26064	2.71995	1.32447	2.46061	4.19797	1.52411	5.68305	8.18031	3.99262	2.57496	0.767793	8.18178
230	4.30435	1.70937	3.12673	2.38711	2.34082	2.72324	1.33912	2.49043	4.23468	1.50275	5.51546	7.88985	3.98026	2.56932	0.78167	8.12628
230.5	4.21621	1.85301	2.94931	2.34211	2.41549	2.72875	1.37391	2.51023	4.27259	1.45474	5.34772	7.60905	3.95874	2.56481	0.77845	8.07356
231	4.13496	1.99913	2.75877	2.3096	2.4831	2.73562	1.42408	2.52277	4.30893	1.38536	5.18557	7.33676	3.92788	2.55964	0.763657	8.02301
231.5	4.0619	2.14436	2.55764	2.28596	2.5421	2.74239	1.48182	2.53119	4.34091	1.3037	5.03507	7.06872	3.88816	2.55137	0.745651	7.97453
232	3.99925	2.28454	2.34847	2.26785	2.59152	2.74747	1.53754	2.53862	4.36719	1.22002	4.90444	6.79998	3.84076	2.53772	0.733767	7.92826
232.5	3.94946	2.41699	2.13361	2.25291	2.63141	2.74947	1.58219	2.54767	4.38817	1.1437	4.80323	6.52682	3.78774	2.51756	0.736858	7.88408
233	3.91354	2.54256	1.91618	2.23992	2.663	2.74738	1.60927	2.56023	4.40459	1.08212	4.73952	6.24719	3.7319	2.49104	0.762079	7.84089
233.5	3.8904	2.66472	1.70113	2.22868	2.68787	2.74107	1.61538	2.57807	4.4162	1.03985	4.71771	5.96042	3.67676	2.45855	0.813907	7.7968
234	3.8775	2.78661	1.49484	2.21936	2.70692	2.73063	1.59984	2.6028	4.42202	1.01831	4.73857	5.66739	3.62642	2.42023	0.89366	7.75036
234.5	3.87112	2.90884	1.30331	2.21175	2.72042	2.71427	1.56409	2.63454	4.4217	1.01626	4.80127	5.37141	3.58434	2.37645	0.999722	7.70135
235	3.86616	3.02849	1.13093	2.20497	2.72905	2.6879	1.51135	2.67121	4.41654	1.03048	4.9038	5.07817	3.55212	2.32819	1.12829	7.65062
235.5	3.8564	3.13973	0.980215	2.19776	2.73363	2.64811	1.44624	2.70966	4.40894	1.05601	5.04031	4.79363	3.52954	2.27666	1.27404	7.59971
236	3.83568	3.23609	0.852192	2.1886	2.73386	2.59441	1.37437	2.74701	4.40132	1.08645	5.19828	4.52176	3.51498	2.22263	1.43087	7.55039
236.5	3.79933	3.31247	0.746588	2.17631	2.72828	2.52834	1.30203	2.78145	4.39616	1.11519	5.35905	4.26387	3.50546	2.1666	1.59306	7.50387
237	3.74574	3.36601	0.661276	2.16041	2.71497	2.45209	1.2357	2.81242	4.39622	1.13657	5.50205	4.01902	3.49672	2.11031	1.75587	7.4608
237.5	3.67695	3.39688	0.591572	2.14082	2.69257	2.36896	1.1812	2.84014	4.4033	1.14645	5.60992	3.78498	3.48443	2.05764	1.91493	7.42212
238	3.59771	3.40874	0.531031	2.1176	2.66136	2.28394	1.14281	2.86537	4.4167	1.1425	5.6717	3.55975	3.46533	2.01348	2.06656	7.38921
238.5	3.51339	3.40698	0.473176	2.09097	2.62394	2.20311	1.12322	2.88985	4.43313	1.12468	5.6835	3.34304	3.43768	1.98125	2.20967	7.36345
239	3.42813	3.39618	0.41254	2.06096	2.58434	2.13169	1.12355	2.9162	4.44762	1.09556	5.64823	3.13614	3.40108	1.96146	2.34586	7.34549
239.5	3.3445	3.3787	0.344985	2.02709	2.54582	2.07138	1.14306	2.94639	4.45469	1.06003	5.57636	2.94016	3.35598	1.95168	2.47676	7.33422
240	3.2643	3.35482	0.26807	1.9891	2.50957	2.01937	1.17847	2.98044	4.44974	1.02453	5.48553	2.75452	3.30293	1.94773	2.60172	7.32639
240.5	3.18839	3.3241	0.18123	1.94761	2.47517	1.97045	1.22417	3.01692	4.4304	0.995977	5.39532	2.5774	3.242	1.94546	2.71731	7.31767
241	3.11618	3.28739	0.0856542	1.90318	2.4417	1.92025	1.27372	3.055	4.39643	0.980626	5.31975	2.40757	3.17226	1.94224	2.81825	7.30492
241.5	3.04639	3.24865	-0.0153408	1.85479	2.4085	1.86583	1.32158	3.09613	4.34869	0.982492	5.2624	2.24511	3.09185	1.93718	2.89919	7.28713
242	2.97839	3.21489	-0.116242	1.79971	2.37568	1.80446	1.3642	3.144	4.28876	1.0023	5.21584	2.0905	2.99873	1.93019	2.95683	7.26434
242.5	2.91252	3.19366	-0.211229	1.73476	2.34424	1.73292	1.39991	3.20228	4.21952	1.0382	5.16431	1.94353	2.89174	1.92131	2.99136	7.23625
243	2.84975	3.18963	-0.296955	1.65788	2.31556	1.64786	1.42855	3.27249	4.14536	1.08753	5.08903	1.80345	2.77191	1.91078	3.00638	7.20235
243.5	2.79097	3.20303	-0.373228	1.56852	2.29102	1.54678	1.45155	3.35359	4.07075	1.14737	4.97478	1.66943	2.64341	1.8992	3.00778	7.16287
244	2.7364	3.23082	-0.441683	1.46728	2.27242	1.42979	1.47204	3.44265	3.99828	1.21386	4.81607	1.54029	2.51295	1.88717	3.00149	7.11932
244.5	2.68523	3.26937	-0.504409	1.35579	2.26217	1.3014	1.49396	3.53559	3.92804	1.28196	4.61925	1.41356	2.38728	1.87479	2.99153	7.07454
245	2.63536	3.31689	-0.56233	1.23695	2.26181	1.16904	1.52057	3.62808	3.85863	1.3466	4.3986	1.28553	2.27096	1.86179	2.97956	7.03215
245.5	2.58359	3.37419	-0.613796	1.11495	2.27058	1.03926	1.5536	3.71624	3.78891	1.40421	4.16912	1.15265	2.16617	1.84839	2.96628	6.99546
246	2.52706	3.44328	-0.655585	0.994822	2.28618	0.915897	1.59323	3.79691	3.71943	1.45325	3.94123	1.01286	2.07382	1.83532	2.95389	6.96653
246.5	2.46487	3.52497	-0.68581	0.881452	2.30638	0.800982	1.63782	3.8674	3.65155	1.49372	3.72068	0.865756	1.99375	1.82283	2.94757	6.94646
247	2.39846	3.61731	-0.705621	0.778356	2.32961	0.695539	1.68394	3.92541	3.58518	1.52627	3.5116	0.712856	1.92429	1.81003	2.95364	6.9361
247.5	2.33066	3.71569	-0.717954	0.687262	2.35488	0.600054	1.72742	3.96987	3.51795	1.5507	3.31887	0.558125	1.8623	1.79492	2.97591	6.93562
248	2.26409	3.81416	-0.725067	0.608327	2.38149	0.514695	1.76449	4.00149	3.44697	1.56451	3.14914	0.406916	1.80415	1.77494	3.01398	6.94349
248.5	2.20021	3.90792	-0.727502	0.540288	2.40831	0.438704	1.79168	4.02201	3.37074	1.56342	3.00966	0.263577	1.74704	1.74806	3.06414	6.95664
249	2.13907	3.99606	-0.724759	0.481135	2.43379	0.370106	1.8058	4.03389	3.28933	1.54418	2.90488	0.130201	1.68984	1.71326	3.12133	6.97197
249.5	2.07933	4.08237	-0.716877	0.429082	2.45593	0.306615	1.80451	4.04071	3.20352	1.50684	2.83382	0.00704945	1.63298	1.67031	3.18019	6.98683
250	2.01873	4.17281	-0.706136	0.382469	2.47178	0.246397	1.78701	4.04673	3.1144	1.45498	2.79047	-0.106925	1.5775	1.62013	3.2348	6.99831
250.5	1.9552	4.27178	-0.697171	0.338876	2.47801	0.188298	1.75429	4.05567	3.02405	1.39456	2.76587	-0.213829	1.52413	1.56469	3.27895	7.00321
251	1.88776	4.38027	-0.694806	0.295156	2.4728	0.131772	1.70896	4.07014	2.9363	1.33248	2.75083	-0.315969	1.47316	1.50578	3.30765	6.99944
251.5	1.81693	4.49574	-0.701802	0.248737	2.45707	0.0760693	1.65446	4.09137	2.85567	1.27519	2.73928	-0.414787	1.42443	1.4443	3.3181	6.98671
252	1.7444	4.61291	-0.718579	0.198662	2.4337	0.0197271	1.59429	4.11931	2.78487	1.22787	2.73141	-0.510344	1.37737	1.38106	3.30999	6.966
252.5	1.67193	4.72574	-0.743963	0.145399	2.40518	-0.0386946	1.53216	4.15358	2.72412	1.19442	2.73318	-0.600948	1.33108	1.31726	3.28581	6.93921
253	1.60075	4.83006	-0.775775	0.0901699	2.37241	-0.100214	1.47233	4.19341	2.67231	1.17738	2.75152	-0.683395	1.28457	1.25389	3.25034	6.90941
253.5	1.53154	4.92463	-0.811754	0.0342759	2.33539	-0.16579	1.41945	4.23634	2.62861	1.17716	2.78817	-0.754695	1.23709	1.19135	3.20897	6.88043
254	1.46453	5.00984	-0.85033	-0.0219205	2.29469	-0.235447	1.378	4.27822	2.59264	1.19215	2.8372	-0.813776	1.18843	1.13006	3.16705	6.85557
254.5	1.39956	5.08571	-0.890452	-0.0797788	2.25146	-0.30641	1.35168	4.31514	2.56416	1.22027	2.88732	-0.861261	1.13854	1.07109	3.13016	6.83639
255	1.33657	5.15071	-0.931538	-0.141997	2.2068	-0.37313	1.34281	4.34527	2.54334	1.2599	2.92653	-0.898432	1.08741	1.01627	3.10343	6.82277
255.5	1.27576	5.20223	-0.974143	-0.211677	2.16167	-0.429546	1.35142	4.36854	2.53121	1.30919	2.94647	-0.927178	1.03576	0.967852	3.0892	6.81394
256	1.21749	5.23786	-1.02055	-0.291985	2.11697	-0.471399	1.37519	4.38502	2.52922	1.3649	2.9446	-0.950017	0.985644	0.927665	3.08551	6.80866
256.5	1.16252	5.25653	-1.07399	-0.385903	2.07304	-0.497358	1.41088	4.3941	2.53855	1.42199	2.92283	-0.968998	0.940023	0.896671	3.08673	6.8049
257	1.11206	5.25983	-1.13659	-0.495248	2.02928	-0.508639	1.45537	4.39465	2.55979	1.47404	2.88485	-0.984816	0.901676	0.875395	3.08569	6.80022
257.5	1.06729	5.25232	-1.20803	-0.619847	1.98404	-0.508094	1.50455	4.38538	2.59252	1.51539	2.83465	-0.997675	0.872196	0.864696	3.07612	6.79248
258	1.02862	5.23935	-1.28622	-0.757605	1.93509	-0.500294	1.55179	4.36555	2.6347	1.54322	2.77503	-1.00882	0.851366	0.86597	3.05519	6.78025
258.5	0.995575	5.22487	-1.3689	-0.904593	1.88073	-0.491704	1.58883	4.3359	2.68281	1.55762	2.70656	-1.02086	0.83765	0.88035	3.0251	6.76248
259	0.967138	5.21044	-1.45457	-1.05499	1.8207	-0.489354	1.60833	4.2986	2.73268	1.56028	2.62986	-1.03747	0.829282	0.907322	2.99228	6.73832
259.5	0.941938	5.19444	-1.54248	-1.2019	1.75621	-0.498549	1.60577	4.25599	2.78001	1.55395	2.54903	-1.06326	0.824524	0.944053	2.96457	6.70703
260	0.918263	5.17218	-1.63192	-1.33901	1.68984	-0.521109	1.57937	4.20979	2.8208	1.54287	2.47185	-1.10303	0.821289	0.985998	2.94869	6.66784
260.5	0.894852	5.13838	-1.72157	-1.46211	1.62573	-0.554817	1.52856	4.16115	2.852	1.53286	2.40631	-1.16059	0.816841	1.02818	2.94886	6.61988
261	0.871891	5.08986	-1.80946	-1.56974	1.5686	-0.594616	1.45294	4.11127	2.8718	1.53061	2.35677	-1.23827	0.807592	1.06695	2.96679	6.56279
261.5	0.850978	5.027	-1.89313	-1.66275	1.52209	-0.635236	1.35307	4.0621	2.87973	1.54253	2.32156	-1.3365	0.789743	1.1014	3.00235	6.49718
262	0.833986	4.95399	-1.96951	-1.74315	1.4877	-0.673067	1.23125	4.01672	2.87692	1.57306	2.29286	-1.45263	0.760972	1.13281	3.05493	6.42463
262.5	0.821953	4.8774	-2.03508	-1.81288	1.46506	-0.705756	1.091	3.97891	2.86602	1.62339	2.2592	-1.58036	0.721068	1.16251	3.12457	6.34715
263	0.814702	4.80386	-2.0866	-1.87341	1.45337	-0.731002	0.936205	3.95184	2.8496	1.69132	2.20906	-1.71068	0.670233	1.19073	3.212	6.26686
263.5	0.811259	4.73826	-2.12177	-1.92617	1.45271	-0.746416	0.771134	3.93641	2.82808	1.77156	2.13312	-1.83381	0.608016	1.21712	3.31744	6.18582
264	0.810935	4.68273	-2.13957	-1.97284	1.46381	-0.750153	0.600498	3.93076	2.79968	1.85655	2.02535	-1.94192	0.535427	1.24128	3.43982	6.10605
264.5	0.813859	4.63673	-2.14057	-2.0147	1.48683	-0.741349	0.428943	3.93096	2.76285	1.93897	1.8839	-2.03115	0.456804	1.26303	3.57664	6.02934
265	0.820225	4.59894	-2.12725	-2.05194	1.52118	-0.720752	0.260579	3.93208	2.71836	2.0135	1.71115	-2.1014	0.378255	1.28245	3.72355	5.95668
265.5	0.829494	4.5692	-2.10409	-2.08366	1.56614	-0.691657	0.0986782	3.92957	2.66869	2.07645	1.51331	-2.15446	0.305051	1.29905	3.87422	5.88726
266	0.84029	4.54867	-2.07677	-2.10753	1.62082	-0.659425	-0.0545447	3.92058	2.61606	2.12523	1.30024	-2.19299	0.240337	1.31131	4.02161	5.81812
266.5	0.850187	4.53861	-2.05014	-2.11996	1.68378	-0.62907	-0.197756	3.90412	2.56136	2.15868	1.08362	-2.22105	0.184331	1.31741	4.16001	5.74519
267	0.855848	4.53893	-2.02656	-2.11678	1.75275	-0.603354	-0.329516	3.88053	2.50467	2.17663	0.873382	-2.24392	0.133634	1.31582	4.28616	5.6643
267.5	0.854672	4.54697	-2.00633	-2.09446	1.82436	-0.583496	-0.447017	3.85079	2.44622	2.17937	0.675448	-2.26614	0.0824074	1.30493	4.39845	5.57127
268	0.846762	4.55745	-1.98965	-2.05159	1.89386	-0.571138	-0.545611	3.8158	2.3868	2.16826	0.492842	-2.28986	0.0257126	1.28315	4.49507	5.4622
268.5	0.834731	4.56402	-1.97828	-1.98992	1.95628	-0.568845	-0.620283	3.77576	2.32753	2.14649	0.327921	-2.31518	-0.0379028	1.25003	4.57272	5.33493
269	0.821862	4.56229	-1.97566	-1.91362	2.00867	-0.578557	-0.668948	3.73044	2.26915	2.11827	0.182985	-2.34084	-0.106536	1.20669	4.62706	5.19011
269.5	0.810889	4.55265	-1.98516	-1.82753	2.05106	-0.599811	-0.69478	3.68028	2.21214	2.08742	0.0585911	-2.36465	-0.176189	1.15505	4.6539	5.03035
270	0.80372	4.54034	-2.00855	-1.73555	2.08548	-0.629731	-0.704827	3.62662	2.15778	2.05678	-0.0476509	-2.38478	-0.241703	1.09736	4.65042	4.85837
270.5	0.80155	4.53196	-2.04637	-1.63996	2.1142	-0.66452	-0.705817	3.57097	2.10837	2.02876	-0.139645	-2.40099	-0.29809	1.03662	4.61658	4.67662
271	0.805051	4.53086	-2.0976	-1.5421	2.13848	-0.700977	-0.701246	3.51474	2.06653	2.00597	-0.220333	-2.41413	-0.342393	0.976623	4.55639	4.48839
271.5	0.814131	4.53522	-2.15821	-1.4433	2.15866	-0.737129	-0.69237	3.45934	2.0343	1.99139	-0.290563	-2.42451	-0.374528	0.920977	4.47749	4.29792
272	0.827707	4.53986	-2.2213	-1.34516	2.17501	-0.771303	-0.680536	3.40612	2.01285	1.98834	-0.349455	-2.43139	-0.396148	0.872072	4.38908	4.10922
272.5	0.844168	4.54004	-2.27918	-1.24905	2.1886	-0.80074	-0.66766	3.35658	2.00269	1.99965	-0.395167	-2.43414	-0.40878	0.830818	4.29943	3.9252
273	0.86184	4.53459	-2.32559	-1.15543	2.20137	-0.822158	-0.655293	3.31262	2.00385	2.02659	-0.425748	-2.43366	-0.413444	0.796614	4.21414	3.74812
273.5	0.878652	4.52585	-2.35667	-1.06388	2.21545	-0.833499	-0.643788	3.27547	2.01551	2.06898	-0.440403	-2.43276	-0.411818	0.767533	4.13674	3.58017
274	0.892088	4.51728	-2.37062	-0.974004	2.23296	-0.834674	-0.632178	3.24382	2.03616	2.12605	-0.440968	-2.43537	-0.40681	0.741154	4.07081	3.4225
274.5	0.900431	4.51046	-2.36728	-0.886593	2.25572	-0.827687	-0.619012	3.21384	2.06439	2.19643	-0.432604	-2.44507	-0.401335	0.715912	4.02054	3.27339
275	0.903768	4.50368	-2.34852	-0.803508	2.28372	-0.816663	-0.603372	3.18147	2.09879	2.27722	-0.422156	-2.46379	-0.396702	0.692022	3.98943	3.12789
275.5	0.903191	4.49281	-2.31801	-0.726723	2.31468	-0.807098	-0.58448	3.14384	2.13695	2.36327	-0.414166	-2.49141	-0.392641	0.671474	3.97876	2.97979
276	0.899771	4.47345	-2.27986	-0.658014	2.34604	-0.804403	-0.560117	3.09905	2.17562	2.4482	-0.408317	-2.52568	-0.388503	0.6574	3.98711	2.82379
276.5	0.894728	4.44234	-2.23722	-0.599227	2.37664	-0.812356	-0.526265	3.04602	2.21177	2.52656	-0.401224	-2.56259	-0.383669	0.652733	4.01044	2.65663
277	0.88994	4.39786	-2.1912	-0.552164	2.40631	-0.831955	-0.478871	2.98464	2.24342	2.59513	-0.389786	-2.59709	-0.376947	0.658667	4.04236	2.4776
277.5	0.888234	4.34043	-2.14017	-0.51789	2.43538	-0.861066	-0.41596	2.91563	2.2693	2.65258	-0.371444	-2.6241	-0.366366	0.674342	4.07536	2.28878
278	0.892868	4.27252	-2.08037	-0.496173	2.46506	-0.895074	-0.338751	2.84061	2.28827	2.69861	-0.34196	-2.63944	-0.350085	0.697922	4.10352	2.09394
278.5	0.905996	4.19722	-2.00814	-0.486149	2.49692	-0.928747	-0.251594	2.76226	2.29933	2.73353	-0.295504	-2.63992	-0.32708	0.727488	4.12466	1.89705
279	0.927798	4.11675	-1.92188	-0.487758	2.53137	-0.958619	-0.160821	2.68321	2.30086	2.75807	-0.227777	-2.62368	-0.296589	0.760819	4.14033	1.70139
279.5	0.957075	4.03245	-1.82193	-0.502534	2.56724	-0.983893	-0.0733877	2.6047	2.28922	2.7734	-0.138757	-2.59154	-0.257842	0.794757	4.15396	1.50977
280	0.991929	3.9456	-1.70885	-0.533335	2.60285	-1.00511	0.00388418	2.52679	2.25953	2.78135	-0.0329612	-2.5472	-0.211138	0.825064	4.16881	1.32524
280.5	1.03007	3.85785	-1.58255	-0.583111	2.63649	-1.02263	0.0652392	2.44959	2.20901	2.78419	0.0829771	-2.49601	-0.158403	0.847136	4.18646	1.15122
281	1.06928	3.7714	-1.44316	-0.653429	2.66622	-1.03664	0.10752	2.37392	2.13909	2.78367	0.204152	-2.44402	-0.10194	0.857525	4.20649	0.990965
281.5	1.10777	3.68929	-1.29246	-0.743766	2.68997	-1.04758	0.131324	2.30128	2.05398	2.78026	0.329702	-2.39707	-0.043239	0.855006	4.22715	0.847261
282	1.14406	3.61538	-1.13491	-0.85169	2.70633	-1.05602	0.14126	2.23343	1.95785	2.77329	0.461935	-2.35955	0.0167297	0.840299	4.24632	0.723002
282.5	1.17669	3.55259	-0.977306	-0.973787	2.71517	-1.06205	0.145631	2.17103	1.85372	2.76179	0.60351	-2.33372	0.0771492	0.815737	4.26257	0.621381
283	1.20417	3.5008	-0.826605	-1.1068	2.71761	-1.06415	0.15518	2.11221	1.74428	2.7453	0.755077	-2.31974	0.137798	0.785549	4.27568	0.54472
283.5	1.22509	3.45701	-0.688681	-1.248	2.71551	-1.05908	0.180274	2.05303	1.63306	2.72417	0.915386	-2.31622	0.199406	0.75508	4.28574	0.492756
284	1.23845	3.41741	-0.569593	-1.3946	2.71107	-1.04362	0.227629	1.98967	1.52455	2.69927	1.08276	-2.32151	0.263424	0.728278	4.2916	0.462166
284.5	1.24378	3.37944	-0.476283	-1.54338	2.70665	-1.01662	0.298967	1.91988	1.42304	2.67173	1.2552	-2.33506	0.331389	0.706004	4.29017	0.447864
285	1.24029	3.34319	-0.414507	-1.69065	2.70461	-0.978864	0.392157	1.84266	1.33161	2.64341	1.43004	-2.35746	0.404216	0.686698	4.27772	0.444857
285.5	1.22664	3.31129	-0.38628	-1.83241	2.70656	-0.931962	0.503162	1.75747	1.2517	2.61706	1.60463	-2.38869	0.482012	0.668072	4.25247	0.449597
286	1.20182	3.28659	-0.38954	-1.96518	2.71245	-0.878551	0.627409	1.66415	1.18322	2.5955	1.7772	-2.42668	0.564275	0.648572	4.2156	0.460302
286.5	1.16549	3.26992	-0.419593	-2.08705	2.72044	-0.823238	0.760655	1.56334	1.12476	2.58028	1.9466	-2.46809	0.649729	0.628405	4.16981	0.475999
287	1.11745	3.25958	-0.470564	-2.19818	2.72813	-0.772265	0.899598	1.45637	1.074	2.57087	2.11111	-2.50947	0.735956	0.609333	4.11696	0.495067
287.5	1.0583	3.2514	-0.535788	-2.3004	2.73387	-0.731825	1.04164	1.34451	1.0282	2.56524	2.26732	-2.54778	0.819545	0.592915	4.05663	0.514319
288	0.991088	3.23967	-0.607809	-2.39635	2.73711	-0.70611	1.18382	1.22833	0.984745	2.56112	2.41076	-2.58033	0.896946	0.578652	3.98591	0.529208
288.5	0.921685	3.21971	-0.679565	-2.48861	2.73806	-0.695796	1.32253	1.10763	0.941714	2.55727	2.53771	-2.60427	0.96549	0.56393	3.90017	0.535041
289	0.857068	3.19098	-0.746172	-2.57883	2.73728	-0.697742	1.45446	0.981897	0.898531	2.55407	2.64531	-2.616	1.02382	0.546112	3.79522	0.528193
289.5	0.802719	3.15835	-0.805563	-2.66684	2.7357	-0.706985	1.57705	0.851576	0.856506	2.55289	2.72985	-2.61133	1.07168	0.525171	3.67004	0.506425
290	0.760942	3.13074	-0.857904	-2.75044	2.73466	-0.719858	1.68828	0.719448	0.817622	2.55449	2.78543	-2.58648	1.10931	0.504268	3.52789	0.468441
290.5	0.730655	3.1179	-0.903985	-2.8268	2.73532	-0.735435	1.78699	0.590405	0.782554	2.55776	2.80508	-2.53993	1.13703	0.487617	3.37521	0.413751
291	0.70835	3.12698	-0.943169	-2.89355	2.73785	-0.754675	1.87319	0.469438	0.751135	2.56007	2.78307	-2.47364	1.15511	0.477837	3.2199	0.343408
291.5	0.689428	3.16009	-0.972695	-2.94914	2.74153	-0.77842	1.94682	0.359732	0.724186	2.55877	2.71723	-2.39237	1.16373	0.475017	3.06954	0.260183
292	0.66926	3.21381	-0.988815	-2.99337	2.74539	-0.805673	2.00617	0.262636	0.703408	2.55209	2.61102	-2.30196	1.16279	0.477543	2.9296	0.167519
292.5	0.644061	3.28127	-0.988327	-3.02723	2.748	-0.833786	2.04824	0.178624	0.690308	2.53897	2.47444	-2.20753	1.15195	0.483108	2.80312	0.0690187
293	0.61154	3.35493	-0.969426	-3.0513	2.74702	-0.860291	2.07038	0.107587	0.686	2.51868	2.32136	-2.11315	1.13171	0.489056	2.6919	-0.0312828
293.5	0.571009	3.42861	-0.931963	-3.06464	2.73953	-0.884033	2.07094	0.0484794	0.691085	2.49056	2.16421	-2.02296	1.10445	0.492769	2.59806	-0.129208
294	0.522911	3.49782	-0.877459	-3.06555	2.72263	-0.904764	2.04934	-0.000879334	0.705184	2.45444	2.01131	-1.94191	1.07378	0.492268	2.52493	-0.22109
294.5	0.46794	3.55866	-0.808926	-3.05305	2.69355	-0.922363	2.00656	-0.0434819	0.726914	2.41197	1.86849	-1.87463	1.04339	0.486566	2.47725	-0.303967
295	0.406441	3.60673	-0.730278	-3.02694	2.64993	-0.936471	1.94496	-0.0826446	0.754371	2.36737	1.74091	-1.82442	1.01671	0.475924	2.45992	-0.375445
295.5	0.338723	3.6377	-0.64516	-2.98729	2.59083	-0.946823	1.86774	-0.121991	0.785601	2.32656	1.63377	-1.79335	0.99655	0.461698	2.47571	-0.433781
296	0.26551	3.64863	-0.556296	-2.93459	2.51755	-0.954172	1.77897	-0.16551	0.818976	2.29537	1.55389	-1.7826	0.984254	0.445356	2.52334	-0.478504
296.5	0.187895	3.63794	-0.466178	-2.87055	2.43287	-0.960215	1.6838	-0.216598	0.853751	2.2782	1.51007	-1.79241	0.980108	0.427555	2.59715	-0.511087
297	0.107639	3.60508	-0.3776	-2.79874	2.33921	-0.965255	1.58716	-0.276489	0.889989	2.2768	1.50997	-1.82228	0.984793	0.407896	2.68831	-0.534916
297.5	0.0275752	3.55142	-0.293034	-2.72465	2.23783	-0.965787	1.49177	-0.343955	0.927191	2.28986	1.55712	-1.87088	0.999907	0.385137	2.78631	-0.554421
298	-0.0483591	3.48108	-0.213935	-2.65476	2.12883	-0.955619	1.3977	-0.416617	0.963309	2.31347	1.6517	-1.93513	1.02695	0.35818	2.88111	-0.573888
298.5	-0.114698	3.40079	-0.140753	-2.59498	2.01117	-0.929977	1.30339	-0.492258	0.995477	2.34214	1.79184	-2.01027	1.06608	0.327392	2.96593	-0.596806
299	-0.164498	3.31834	-0.0733516	-2.54992	1.88275	-0.88848	1.20663	-0.569412	1.02135	2.37005	1.97349	-2.09152	1.11571	0.294703	3.03854	-0.625802
299.5	-0.190978	3.24017	-0.0112444	-2.52297	1.7413	-0.835331	1.10553	-0.647519	1.03975	2.39173	2.19032	-2.17601	1.17291	0.262349	3.0998	-0.662225
300	-0.189364	3.17021	0.0464432	-2.51565	1.58647	-0.777375	0.999517	-0.726687	1.05038	2.40217	2.43382	-2.26272	1.23381	0.231598	3.15151	-0.705929
300.5	-0.15781	3.1113	0.100815	-2.52698	1.42214	-0.720805	0.889403	-0.807137	1.05297	2.39694	2.69271	-2.35109	1.29365	0.202412	3.19516	-0.756212
301	-0.0979249	3.06724	0.152783	-2.55466	1.25721	-0.668613	0.777054	-0.888917	1.04684	2.37298	2.9537	-2.44012	1.34693	0.174101	3.23179	-0.812522
301.5	-0.0154908	3.04215	0.202673	-2.5973	1.1035	-0.620556	0.665037	-0.971819	1.03166	2.32931	3.20309	-2.52815	1.38816	0.146103	3.26292	-0.873631
302	0.079346	3.03758	0.250161	-2.65537	0.971111	-0.574954	0.556319	-1.05508	1.0085	2.26695	3.4277	-2.61315	1.41311	0.118295	3.29171	-0.93691
302.5	0.174291	3.05134	0.295044	-2.73027	0.864637	-0.531121	0.454482	-1.13728	0.980161	2.1885	3.61696	-2.69343	1.4197	0.0910611	3.32352	-0.999139
303	0.259551	3.07807	0.337594	-2.82254	0.783063	-0.490832	0.363969	-1.21678	0.950128	2.09791	3.76534	-2.76849	1.40759	0.0650019	3.36491	-1.0577
303.5	0.331091	3.11007	0.377169	-2.93041	0.721844	-0.457577	0.289841	-1.29264	0.921142	2.00072	3.8731	-2.83931	1.37727	0.0401207	3.42001	-1.11087
304	0.38939	3.13916	0.411063	-3.04949	0.675042	-0.434543	0.237341	-1.36562	0.894835	1.9038	3.94532	-2.90834	1.33023	0.0153348	3.48659	-1.1576
304.5	0.435827	3.15922	0.435514	-3.17263	0.637247	-0.423165	0.210744	-1.43822	0.872374	1.81415	3.9897	-2.97928	1.26929	-0.0111011	3.55604	-1.19743
305	0.470693	3.16829	0.44749	-3.29076	0.604737	-0.422863	0.211422	-1.51289	0.854964	1.73735	4.01409	-3.05667	1.19778	-0.0402869	3.61725	-1.23043
305.5	0.493543	3.16973	0.445538	-3.39514	0.575584	-0.431417	0.236695	-1.59056	0.843345	1.67739	4.02533	-3.14458	1.11893	-0.071368	3.6611	-1.257
306	0.504141	3.17105	0.429748	-3.47936	0.549244	-0.445671	0.280107	-1.67071	0.837084	1.63694	4.02932	-3.24519	1.03554	-0.101794	3.6829	-1.27782
306.5	0.502859	3.17987	0.401813	-3.53999	0.526125	-0.462585	0.333015	-1.75226	0.834869	1.61634	4.03205	-3.35828	0.949381	-0.128858	3.68284	-1.29375
307	0.490326	3.19928	0.365421	-3.57637	0.507157	-0.480037	0.387348	-1.83426	0.835228	1.61205	4.04071	-3.48213	0.861209	-0.150721	3.66454	-1.30591
307.5	0.467007	3.22666	0.326151	-3.59022	0.492959	-0.49718	0.438314	-1.91581	0.836742	1.61681	4.06352	-3.61476	0.771545	-0.166505	3.63248	-1.31537
308	0.433541	3.25565	0.290201	-3.5852	0.482927	-0.514542	0.485613	-1.99542	0.83796	1.6218	4.10799	-3.75546	0.681239	-0.175847	3.58932	-1.32283
308.5	0.391226	3.27912	0.262498	-3.56639	0.475215	-0.533591	0.532344	-2.07072	0.837457	1.6194	4.1785	-3.90495	0.592276	-0.178565	3.53453	-1.32892
309	0.342024	3.29225	0.245387	-3.53922	0.467581	-0.556073	0.581901	-2.13946	0.834176	1.60502	4.27436	-4.06355	0.50802	-0.175366	3.4657	-1.33489
309.5	0.288365	3.29468	0.238577	-3.50785	0.458387	-0.583661	0.635004	-2.20061	0.827754	1.57734	4.38927	-4.22889	0.431715	-0.168941	3.38137	-1.34306
310	0.232677	3.28981	0.240068	-3.47382	0.447231	-0.617588	0.688996	-2.25388	0.818526	1.5373	4.51201	-4.39552	0.364872	-0.163097	3.28321	-1.35597
310.5	0.176869	3.28168	0.247028	-3.43605	0.434646	-0.658072	0.739246	-2.29809	0.807474	1.48715	4.62734	-4.55665	0.307635	-0.160047	3.17683	-1.37461
311	0.122504	3.27228	0.255923	-3.393	0.421371	-0.703696	0.781455	-2.3304	0.796439	1.42962	4.71868	-4.70636	0.260027	-0.159238	3.07043	-1.39728
311.5	0.0714087	3.26104	0.262351	-3.34489	0.407927	-0.75109	0.813463	-2.34741	0.788022	1.36711	4.77384	-4.84088	0.222185	-0.158846	2.97163	-1.42084
312	0.025935	3.24594	0.262065	-3.29371	0.394162	-0.795626	0.835185	-2.3472	0.784517	1.30224	4.78922	-4.95838	0.193558	-0.15734	2.88473	-1.44295
312.5	-0.0114152	3.22573	0.252997	-3.2418	0.378924	-0.833173	0.847305	-2.33052	0.787052	1.23877	4.76697	-5.05829	0.172417	-0.153949	2.81081	-1.46339
313	-0.0384203	3.20145	0.236339	-3.19107	0.360621	-0.86123	0.850896	-2.30003	0.796324	1.18109	4.7075	-5.14119	0.156797	-0.148586	2.74913	-1.48381
313.5	-0.0532978	3.17604	0.216186	-3.14291	0.338236	-0.878588	0.848073	-2.25847	0.813829	1.13259	4.60595	-5.20949	0.146115	-0.140933	2.69802	-1.50628
314	-0.0548207	3.1523	0.19823	-3.09789	0.311632	-0.885411	0.841977	-2.20732	0.841875	1.09482	4.45609	-5.26687	0.141447	-0.129572	2.65635	-1.5314
314.5	-0.0423884	3.13084	0.187867	-3.05568	0.280981	-0.884353	0.835825	-2.14673	0.882654	1.068	4.25601	-5.31675	0.144472	-0.112588	2.62553	-1.55739
315	-0.0162748	3.10888	0.188843	-3.01586	0.246123	-0.880223	0.832133	-2.07621	0.937281	1.05129	4.01034	-5.36109	0.156379	-0.0887683	2.60944	-1.58069
315.5	0.0219201	3.08079	0.203131	-2.97916	0.206663	-0.877341	0.832617	-1.99596	1.00501	1.04265	3.73011	-5.4007	0.17732	-0.058155	2.61133	-1.5976
316	0.0695089	3.04105	0.231281	-2.9474	0.162924	-0.877175	0.838132	-1.90823	1.08293	1.03937	3.43218	-5.4367	0.206625	-0.0220955	2.63064	-1.60565
316.5	0.123868	2.98828	0.272392	-2.92203	0.116519	-0.878218	0.848472	-1.81718	1.16647	1.03881	3.13757	-5.47148	0.243098	0.0172432	2.66245	-1.60419
317	0.183478	2.92717	0.323887	-2.9031	0.0694084	-0.877448	0.86259	-1.72733	1.25034	1.03867	2.86762	-5.50785	0.284378	0.057924	2.69955	-1.59429
317.5	0.248063	2.86716	0.381608	-2.88968	0.0230693	-0.871647	0.879014	-1.64217	1.3294	1.03698	2.63893	-5.54794	0.326313	0.0990325	2.73514	-1.57818
318	0.317469	2.81888	0.440595	-2.88071	-0.020298	-0.857782	0.895888	-1.56335	1.39933	1.03243	2.45922	-5.59279	0.363662	0.140517	2.7645	-1.55819
318.5	0.389801	2.79032	0.49651	-2.87549	-0.0562149	-0.83327	0.910554	-1.4896	1.45669	1.02409	2.32614	-5.6419	0.391596	0.181951	2.78512	-1.53604
319	0.46082	2.78442	0.546883	-2.87335	-0.0783921	-0.796958	0.919612	-1.41676	1.49878	1.01056	2.23129	-5.69331	0.406764	0.221382	2.7958	-1.51365
319.5	0.525573	2.79861	0.591219	-2.87231	-0.08048	-0.750352	0.920344	-1.34007	1.52313	0.98979	2.16705	-5.74497	0.407696	0.255941	2.79635	-1.49387
320	0.580402	2.82594	0.629879	-2.86815	-0.0573926	-0.697776	0.912448	-1.25717	1.52731	0.960105	2.12908	-5.79563	0.394752	0.283401	2.78782	-1.48006
320.5	0.623649	2.85753	0.663065	-2.85558	-0.0060338	-0.644471	0.898446	-1.16914	1.5096	0.92129	2.11458	-5.84458	0.369471	0.30284	2.77119	-1.47482
321	0.655429	2.88528	0.691062	-2.8307	0.0739584	-0.593672	0.882637	-1.07993	1.46991	0.874426	2.1215	-5.89147	0.333447	0.314648	2.74612	-1.47924
321.5	0.676768	2.90297	0.715256	-2.79233	0.178953	-0.545589	0.86946	-0.995049	1.40996	0.82117	2.14855	-5.93662	0.287403	0.320745	2.71196	-1.49233
322	0.688328	2.90586	0.738903	-2.74139	0.299633	-0.499404	0.862387	-0.919345	1.33228	0.763553	2.19348	-5.98111	0.231401	0.324758	2.66933	-1.51099
322.5	0.689739	2.89054	0.766929	-2.67987	0.420795	-0.455674	0.863577	-0.854429	1.23948	0.704377	2.25219	-6.02692	0.165999	0.331444	2.6207	-1.53047
323	0.679784	2.85552	0.804339	-2.6109	0.525006	-0.416602	0.873152	-0.797968	1.13431	0.647253	2.32036	-6.07651	0.0926425	0.345579	2.56988	-1.54567
323.5	0.656571	2.80161	0.854321	-2.53888	0.598694	-0.384731	0.888507	-0.745167	1.02	0.595876	2.39525	-6.1315	0.0131795	0.371006	2.52123	-1.55247
324	0.617306	2.7314	0.917531	-2.46895	0.636242	-0.362017	0.90534	-0.690498	0.900224	0.552911	2.47479	-6.19183	-0.0697423	0.409432	2.47808	-1.54863
324.5	0.558064	2.64879	0.992115	-2.40555	0.639729	-0.349925	0.919651	-0.628679	0.778494	0.519545	2.55519	-6.25579	-0.151986	0.458922	2.4411	-1.53419
325	0.474078	2.5591	1.07378	-2.35131	0.616009	-0.349526	0.928656	-0.555277	0.657542	0.496556	2.62931	-6.3203	-0.228793	0.513764	2.40808	-1.51095
325.5	0.360839	2.46918	1.15671	-2.30699	0.57372	-0.360884	0.930828	-0.467443	0.539025	0.485605	2.68723	-6.38104	-0.296838	0.566604	2.37607	-1.48154
326	0.215482	2.38689	1.23562	-2.27155	0.521083	-0.382654	0.926239	-0.364771	0.423415	0.488772	2.71859	-6.43333	-0.355653	0.611496	2.34384	-1.44876
326.5	0.0376291	2.31961	1.3074	-2.24209	0.46435	-0.412148	0.916685	-0.249587	0.310052	0.507132	2.71463	-6.4738	-0.407278	0.645562	2.31246	-1.41512
327	-0.16986	2.2721	1.37124	-2.21498	0.407148	-0.445185	0.904718	-0.126131	0.197869	0.540456	2.66975	-6.50176	-0.454935	0.668062	2.28434	-1.38221
327.5	-0.399654	2.24455	1.42804	-2.18803	0.350734	-0.476179	0.892223	0.000797726	0.0866277	0.58776	2.58428	-6.51915	-0.50223	0.678453	2.26246	-1.35033
328	-0.63934	2.2327	1.47993	-2.16131	0.2949	-0.499147	0.880308	0.126515	-0.022707	0.647112	2.46629	-6.52993	-0.552554	0.675494	2.25007	-1.31846
328.5	-0.872752	2.23067	1.52955	-2.13653	0.239427	-0.509324	0.870445	0.246249	-0.128645	0.715096	2.32964	-6.5391	-0.607827	0.657824	2.25002	-1.28495
329	-1.08337	2.23427	1.57947	-2.1165	0.185137	-0.504634	0.86461	0.355337	-0.229569	0.787156	2.18901	-6.55035	-0.667737	0.625492	2.26383	-1.24897
329.5	-1.25878	2.24208	1.63209	-2.10454	0.133717	-0.486351	0.86416	0.450251	-0.323578	0.858827	2.05508	-6.56392	-0.730828	0.580931	2.29153	-1.21142
330	-1.39377	2.25374	1.68905	-2.10348	0.0870467	-0.458703	0.869014	0.529234	-0.408684	0.92683	1.93202	-6.577	-0.795863	0.528602	2.33362	-1.17415
330.5	-1.48969	2.26777	1.74955	-2.11491	0.0471053	-0.427662	0.877718	0.592082	-0.483383	0.989294	1.81837	-6.58579	-0.861577	0.474235	2.39292	-1.13844
331	-1.55165	2.28089	1.81032	-2.13943	0.0162163	-0.399394	0.888314	0.640025	-0.546876	1.0452	1.71085	-6.58713	-0.926136	0.423988	2.4733	-1.104
331.5	-1.58594	2.28825	1.86829	-2.1771	-0.00336104	-0.37846	0.899204	0.675787	-0.599015	1.09331	1.60824	-6.57925	-0.987633	0.383386	2.57581	-1.06916
332	-1.59876	2.2843	1.92271	-2.22743	-0.0105972	-0.366193	0.909384	0.703037	-0.64024	1.13113	1.5121	-6.56142	-1.04461	0.356649	2.69611	-1.032
332.5	-1.59516	2.26465	1.97448	-2.28882	-0.00639685	-0.360902	0.918216	0.725421	-0.67127	1.15481	1.42526	-6.53307	-1.0959	0.346677	2.82527	-0.991474
333	-1.57817	2.22819	2.0249	-2.35788	0.00679935	-0.360748	0.924505	0.746031	-0.692703	1.16006	1.35071	-6.49377	-1.14058	0.35535	2.95228	-0.947798
333.5	-1.54916	2.17716	2.07543	-2.42937	0.0260329	-0.366073	0.925365	0.767621	-0.705554	1.14368	1.29023	-6.44403	-1.1782	0.382932	3.06736	-0.902109
334	-1.50924	2.11543	2.12747	-2.49727	0.0490999	-0.377924	0.916302	0.792864	-0.712159	1.10471	1.24294	-6.38505	-1.20906	0.426519	3.16497	-0.855875
334.5	-1.46072	2.04621	2.18165	-2.5563	0.0754342	-0.395424	0.892465	0.824147	-0.715413	1.0448	1.20497	-6.31789	-1.23383	0.47981	3.2455	-0.810543
335	-1.4079	1.97018	2.23686	-2.60321	0.105929	-0.415341	0.849761	0.86321	-0.717231	0.967213	1.1716	-6.24422	-1.25319	0.53525	3.31471	-0.767234
335.5	-1.35619	1.88479	2.289	-2.63721	0.141918	-0.432819	0.785354	0.910556	-0.719069	0.875437	1.14047	-6.16729	-1.26846	0.587016	3.38057	-0.72621
336	-1.31036	1.78581	2.33109	-2.65963	0.183953	-0.441906	0.697744	0.964926	-0.723783	0.772506	1.11336	-6.09123	-1.28237	0.632886	3.44934	-0.686974
336.5	-1.27371	1.66995	2.35553	-2.67276	0.231372	-0.436243	0.586879	1.02418	-0.735682	0.661067	1.09623	-6.0196	-1.29893	0.673703	3.52329	-0.649168
337	-1.24858	1.53749	2.35682	-2.67884	0.28281	-0.410445	0.454696	1.08681	-0.758537	0.543651	1.09771	-5.95482	-1.3225	0.710782	3.60066	-0.612796
337.5	-1.23755	1.39341	2.33221	-2.67998	0.336316	-0.361917	0.3055	1.15199	-0.794216	0.423162	1.12652	-5.89834	-1.35691	0.743587	3.67756	-0.577423
338	-1.24381	1.24613	2.28108	-2.67799	0.389353	-0.292085	0.14604	1.21823	-0.842691	0.303434	1.1887	-5.85049	-1.40483	0.769784	3.75129	-0.54138
338.5	-1.26989	1.10401	2.20498	-2.67332	0.439979	-0.206502	-0.0143189	1.2826	-0.902478	0.189238	1.28469	-5.81022	-1.4673	0.787228	3.82302	-0.501822
339	-1.31607	0.972092	2.10835	-2.66477	0.487986	-0.113272	-0.164255	1.34088	-0.971433	0.0858474	1.40757	-5.77587	-1.54373	0.795668	3.89752	-0.455823
339.5	-1.38015	0.851316	1.99781	-2.65081	0.534554	-0.0200207	-0.293029	1.38791	-1.04747	-0.00166907	1.54483	-5.7465	-1.6324	0.796556	3.98049	-0.401609
340	-1.45833	0.740131	1.88038	-2.63082	0.581338	0.0682737	-0.393548	1.41859	-1.12833	-0.0694495	1.68272	-5.72183	-1.73076	0.791689	4.07562	-0.339024
340.5	-1.54624	0.637283	1.76202	-2.60518	0.629932	0.149063	-0.463431	1.42966	-1.21113	-0.115605	1.81003	-5.70097	-1.8358	0.782591	4.18359	-0.269284
341	-1.63994	0.543433	1.64694	-2.57491	0.68117	0.220556	-0.503807	1.42084	-1.29317	-0.140477	1.91856	-5.6824	-1.94472	0.770889	4.30263	-0.194448
341.5	-1.73654	0.460862	1.53855	-2.5418	0.734203	0.28075	-0.517527	1.39433	-1.37325	-0.14627	2.00126	-5.66504	-2.05555	0.758932	4.4294	-0.117038
342	-1.83392	0.392482	1.44122	-2.50811	0.786364	0.328182	-0.507996	1.35464	-1.45209	-0.136006	2.05099	-5.64899	-2.16662	0.750148	4.55988	-0.040171
342.5	-1.92984	0.340152	1.3603	-2.47554	0.834029	0.362873	-0.478687	1.30888	-1.53142	-0.112568	2.06203	-5.63497	-2.27579	0.748606	4.69003	0.0321948
343	-2.02178	0.302745	1.29999	-2.44478	0.873447	0.386206	-0.433219	1.26516	-1.61274	-0.0785198	2.03295	-5.62291	-2.38078	0.757837	4.81606	0.0957011
343.5	-2.10719	0.276197	1.26107	-2.41589	0.901147	0.40016	-0.375877	1.22927	-1.69692	-0.0362742	1.96772	-5.61141	-2.48035	0.779371	4.93404	0.146472
344	-2.18372	0.255386	1.24108	-2.38871	0.914572	0.406418	-0.311557	1.20281	-1.78473	0.0119402	1.87419	-5.59866	-2.57415	0.811695	5.03921	0.181847
344.5	-2.24931	0.236002	1.23623	-2.3628	0.912916	0.405978	-0.244566	1.18392	-1.87695	0.0640326	1.76114	-5.58373	-2.66172	0.850401	5.12649	0.201325
345	-2.30239	0.216124	1.24312	-2.33753	0.897148	0.399766	-0.177558	1.16959	-1.9738	0.117734	1.63582	-5.56612	-2.74269	0.889313	5.19268	0.206988
345.5	-2.3424	0.19722	1.25932	-2.31191	0.869172	0.389509	-0.111709	1.15797	-2.07415	0.170597	1.50318	-5.54431	-2.81765	0.921967	5.2384	0.202481
346	-2.36993	0.183098	1.28308	-2.28396	0.831359	0.377768	-0.0473343	1.14945	-2.17479	0.220758	1.36577	-5.51545	-2.88779	0.943195	5.26844	0.192103
346.5	-2.38592	0.177106	1.31299	-2.25041	0.786544	0.367311	0.0158811	1.14547	-2.27093	0.267894	1.22453	-5.47645	-2.95461	0.950098	5.29021	0.180663
347	-2.39097	0.180357	1.34805	-2.20833	0.737729	0.360694	0.0785035	1.14608	-2.35814	0.313181	1.08146	-5.42515	-3.02036	0.941917	5.31047	0.172645
347.5	-2.38598	0.191983	1.38844	-2.1573	0.687708	0.359818	0.140693	1.14883	-2.4333	0.35794	0.942664	-5.36138	-3.08776	0.919755	5.33259	0.170793
348	-2.37242	0.209778	1.43577	-2.0997	0.639001	0.365226	0.202003	1.14941	-2.49383	0.402336	0.819038	-5.28794	-3.1586	0.886358	5.35552	0.175419
348.5	-2.35118	0.231388	1.49248	-2.03938	0.593892	0.375604	0.261642	1.14302	-2.53722	0.445503	0.722872	-5.21029	-3.23278	0.845367	5.37415	0.184794
349	-2.32196	0.256417	1.56056	-1.98082	0.554046	0.388147	0.319013	1.12608	-2.56128	0.4866	0.662884	-5.13458	-3.30874	0.800487	5.38153	0.196283
349.5	-2.28458	0.286828	1.6396	-1.92816	0.519637	0.400227	0.374431	1.09745	-2.56469	0.525438	0.641011	-5.06553	-3.38419	0.755	5.37157	0.207507
350	-2.24085	0.32448	1.72605	-1.8839	0.489046	0.411241	0.429536	1.05814	-2.54797	0.562292	0.651665	-5.00582	-3.45643	0.711234	5.34057	0.216791
350.5	-2.19524	0.368718	1.81403	-1.84852	0.46001	0.422836	0.486777	1.00994	-2.51426	0.597305	0.683238	-4.95691	-3.52278	0.670475	5.28764	0.223585
351	-2.15383	0.416135	1.89671	-1.82099	0.431363	0.437832	0.548254	0.955079	-2.46853	0.629657	0.72188	-4.92015	-3.58132	0.63387	5.21431	0.229328
351.5	-2.12228	0.461524	1.96704	-1.79903	0.403728	0.459152	0.615341	0.896464	-2.41603	0.657204	0.75651	-4.89674	-3.63125	0.603415	5.12329	0.237491
352	-2.10449	0.499175	2.01878	-1.77884	0.378481	0.488972	0.689447	0.837559	-2.36147	0.677077	0.78267	-4.88625	-3.67303	0.581729	5.01745	0.251942
352.5	-2.10232	0.52505	2.04813	-1.75529	0.35617	0.527963	0.772362	0.781319	-2.30902	0.686651	0.801802	-4.88524	-3.70866	0.570859	4.89946	0.274574
353	-2.11588	0.538622	2.05486	-1.72258	0.335915	0.575365	0.865019	0.729082	-2.26256	0.684585	0.815758	-4.88751	-3.74121	0.571291	4.77206	0.304091
353.5	-2.14373	0.542307	2.04203	-1.67565	0.315666	0.630506	0.965751	0.680842	-2.22543	0.671901	0.822249	-4.88626	-3.77383	0.581942	4.63851	0.337037
354	-2.1831	0.539092	2.0144	-1.61179	0.292661	0.694107	1.07021	0.636701	-2.19902	0.651799	0.815468	-4.8762	-3.80879	0.601368	4.50292	0.36979
354.5	-2.2307	0.530298	1.97625	-1.53117	0.264478	0.767193	1.17291	0.59746	-2.1817	0.627805	0.789883	-4.85374	-3.84713	0.628942	4.36973	0.399844
355	-2.28393	0.51456	1.92965	-1.4368	0.230631	0.8489	1.26863	0.563351	-2.1691	0.602155	0.743629	-4.8164	-3.8896	0.664377	4.24256	0.426308
355.5	-2.34085	0.48829	1.87421	-1.33388	0.193508	0.936144	1.35341	0.53261	-2.15549	0.575348	0.680259	-4.76307	-3.9384	0.706522	4.12277	0.449659
356	-2.39951	0.447383	1.80889	-1.22824	0.157723	1.02526	1.42514	0.501874	-2.13538	0.546559	0.608699	-4.69457	-3.99732	0.753533	4.00924	0.470608
356.5	-2.45796	0.389717	1.73419	-1.1248	0.128243	1.11395	1.48313	0.467878	-2.1049	0.514512	0.540751	-4.61337	-4.06927	0.803888	3.89927	0.488784
357	-2.51495	0.317207	1.65293	-1.02715	0.108408	1.20277	1.52671	0.428346	-2.06232	0.477969	0.486908	-4.52259	-4.15377	0.856184	3.78955	0.502535
357.5	-2.57022	0.235911	1.5691	-0.937439	0.0988858	1.29429	1.55441	0.38162	-2.0081	0.436213	0.45277	-4.4251	-4.24706	0.908087	3.67689	0.510196
358	-2.62431	0.15394	1.48632	-0.856885	0.098225	1.38986	1.56455	0.326515	-1.94468	0.390481	0.437694	-4.32261	-4.34415	0.95638	3.55909	0.511044
358.5	-2.67776	0.0780849	1.40671	-0.786533	0.104478	1.48763	1.55631	0.263133	-1.87616	0.34443	0.436419	-4.2155	-4.44025	0.997996	3.43618	0.5048
359	-2.73035	0.0106144	1.33115	-0.727113	0.116291	1.5836	1.53001	0.193425	-1.80805	0.302125	0.442296	-4.10369	-4.53071	1.03089	3.31088	0.491258
359.5	-2.7817	-0.0516105	1.26048	-0.678212	0.132717	1.67373	1.48725	0.120399	-1.74679	0.265794	0.449793	-3.98785	-4.61158	1.055	3.1874	0.47119
360	-2.83249	-0.114868	1.19631	-0.638279	0.152152	1.75453	1.43094	0.046841	-1.69823	0.235196	0.456993	-3.86979	-4.68111	1.07252	3.06934	0.447067
360.5	-2.88432	-0.185243	1.14061	-0.605496	0.171597	1.82285	1.36509	-0.0252188	-1.66625	0.207812	0.468233	-3.75233	-4.74021	1.08591	2.95805	0.422588
361	-2.93867	-0.266274	1.09489	-0.578116	0.187427	1.87674	1.29429	-0.0943747	-1.65284	0.179358	0.493055	-3.6391	-4.79136	1.09602	2.85283	0.401404
361.5	-2.99653	-0.357662	1.05998	-0.554378	0.19742	1.91646	1.22339	-0.159595	-1.65839	0.145011	0.539768	-3.53406	-4.83728	1.10259	2.7524	0.385875
362	-3.058	-0.455354	1.03695	-0.532897	0.202564	1.94395	1.15651	-0.220004	-1.68133	0.100596	0.607854	-3.4404	-4.88015	1.10522	2.65612	0.376717
362.5	-3.12147	-0.553811	1.0277	-0.513001	0.206948	1.96187	1.09601	-0.274828	-1.7182	0.0430475	0.686267	-3.35964	-4.92098	1.10383	2.56464	0.37357
363	-3.1838	-0.649021	1.03402	-0.494398	0.215938	1.97346	1.04285	-0.3235	-1.76486	-0.0289371	0.759415	-3.29118	-4.95932	1.09866	2.48045	0.375796
363.5	-3.24145	-0.739549	1.05577	-0.477062	0.234615	1.98212	0.997737	-0.365827	-1.81801	-0.113881	0.813914	-3.23214	-4.99411	1.09046	2.40755	0.383027
364	-3.2914	-0.825185	1.09053	-0.461503	0.267103	1.9904	0.96125	-0.402394	-1.87578	-0.207448	0.841076	-3.17778	-5.02485	1.08117	2.35016	0.394833
364.5	-3.33195	-0.905087	1.13469	-0.448591	0.315746	1.99931	0.933443	-0.435051	-1.9374	-0.303506	0.836679	-3.12298	-5.05209	1.07382	2.31091	0.409973
365	-3.36241	-0.97674	1.1846	-0.439463	0.379814	2.00809	0.913502	-0.466511	-2.0024	-0.395153	0.799824	-3.06407	-5.07747	1.07147	2.28923	0.426552
365.5	-3.3825	-1.03592	1.23717	-0.435687	0.454734	2.0146	0.899673	-0.49885	-2.06965	-0.475386	0.73129	-2.99908	-5.10375	1.07585	2.28132	0.442833
366	-3.3923	-1.07775	1.29023	-0.4385	0.533015	2.01622	0.89006	-0.532072	-2.13677	-0.538605	0.632253	-2.92721	-5.13413	1.08697	2.28276	0.457969
366.5	-3.3929	-1.09869	1.34229	-0.447706	0.606655	2.01133	0.883732	-0.564202	-2.20079	-0.582916	0.503793	-2.84854	-5.17115	1.10422	2.29149	0.472204
367	-3.38691	-1.09852	1.39224	-0.461714	0.669213	2.00053	0.88094	-0.592763	-2.25923	-0.610786	0.346709	-2.76349	-5.21651	1.12768	2.30819	0.48614
367.5	-3.37853	-1.08113	1.43926	-0.478326	0.716389	1.9859	0.882757	-0.61625	-2.31045	-0.627449	0.16214	-2.67243	-5.27074	1.15786	2.33432	0.499592
368	-3.37278	-1.05359	1.48334	-0.49472	0.745711	1.96925	0.890723	-0.634885	-2.35309	-0.638763	-0.0463071	-2.57635	-5.33262	1.19443	2.3696	0.510929
368.5	-3.37384	-1.02363	1.52555	-0.506819	0.756242	1.95183	0.906219	-0.650378	-2.38552	-0.64959	-0.27037	-2.4776	-5.39907	1.23541	2.41076	0.517042
369	-3.3837	-0.996633	1.56687	-0.509807	0.74849	1.93517	0.929675	-0.664385	-2.40574	-0.6635	-0.497179	-2.37851	-5.46614	1.27758	2.45238	0.513973
369.5	-3.40176	-0.973667	1.60668	-0.499737	0.724396	1.92098	0.960192	-0.67655	-2.41125	-0.683312	-0.712943	-2.27955	-5.5303	1.31727	2.48918	0.497985
370	-3.42531	-0.952183	1.64208	-0.474458	0.687303	1.91093	0.995681	-0.683844	-2.3998	-0.710877	-0.908516	-2.17924	-5.58908	1.35115	2.51787	0.466407
370.5	-3.45056	-0.928316	1.66848	-0.433517	0.641356	1.90748	1.03356	-0.681889	-2.37124	-0.74629	-1.08143	-2.07579	-5.64035	1.37709	2.53851	0.417974
371	-3.47356	-0.899542	1.68118	-0.377337	0.590357	1.91389	1.07182	-0.666765	-2.32821	-0.787424	-1.23208	-1.96838	-5.68122	1.39432	2.55495	0.352812
371.5	-3.49093	-0.866835	1.67743	-0.305851	0.536909	1.93243	1.10975	-0.635964	-2.27526	-0.829875	-1.35804	-1.85779	-5.7083	1.40309	2.57289	0.272207
372	-3.50028	-0.834971	1.65784	-0.217771	0.48228	1.96392	1.14763	-0.589017	-2.2176	-0.867831	-1.45188	-1.74671	-5.71855	1.4041	2.59639	0.178163
372.5	-3.50044	-0.809829	1.62536	-0.111699	0.426989	2.00873	1.1859	-0.528326	-2.16011	-0.896201	-1.50417	-1.63923	-5.71004	1.39829	2.62633	0.0725883
373	-3.49141	-0.794542	1.58277	0.0115987	0.371634	2.06716	1.2246	-0.459041	-2.10693	-0.912612	-1.50788	-1.53913	-5.68258	1.38695	2.66133	-0.0436967
373.5	-3.47422	-0.788168	1.53093	0.147752	0.317104	2.13911	1.26346	-0.3874	-2.06159	-0.917889	-1.46062	-1.44808	-5.63796	1.37235	2.69994	-0.170926
374	-3.45061	-0.787335	1.46901	0.28969	0.264131	2.22365	1.30151	-0.318693	-2.02633	-0.914822	-1.3654	-1.36486	-5.57944	1.35797	2.74262	-0.308626
374.5	-3.42306	-0.788318	1.3959	0.430215	0.213106	2.31813	1.33661	-0.256196	-2.0004	-0.906171	-1.23081	-1.28563	-5.51053	1.3479	2.79214	-0.453255
375	-3.39521	-0.788322	1.3117	0.563993	0.164479	2.41741	1.3656	-0.201327	-1.97998	-0.89343	-1.06967	-1.20461	-5.43369	1.34541	2.85189	-0.597231
375.5	-3.37191	-0.786374	1.21859	0.688208	0.119074	2.51426	1.38493	-0.154431	-1.96057	-0.877037	-0.896004	-1.1149	-5.35011	1.35177	2.92313	-0.730656
376	-3.3575	-0.783558	1.1211	0.802589	0.0781965	2.6004	1.3909	-0.115511	-1.93896	-0.857139	-0.723003	-1.00971	-5.26053	1.366	3.003	-0.844637
376.5	-3.35375	-0.781919	1.02544	0.908858	0.0435454	2.66791	1.37966	-0.0848032	-1.91344	-0.833939	-0.563	-0.883688	-5.1657	1.38594	3.08498	-0.933403
377	-3.35968	-0.782914	0.938097	1.00971	0.0165455	2.71132	1.34793	-0.063098	-1.88362	-0.807679	-0.428323	-0.734332	-5.06614	1.40919	3.16197	-0.993911
377.5	-3.37282	-0.78701	0.864881	1.10797	-0.00221223	2.72845	1.29452	-0.0512671	-1.85072	-0.778696	-0.332589	-0.562445	-4.96234	1.43309	3.22934	-1.0246
378	-3.39063	-0.793986	0.8105	1.20601	-0.0127601	2.71923	1.22106	-0.0489654	-1.81697	-0.74732	-0.290401	-0.370963	-4.85556	1.45508	3.2865	-1.02558
378.5	-3.41113	-0.802819	0.777861	1.30557	-0.0152798	2.68479	1.13135	-0.0535659	-1.78443	-0.713278	-0.312953	-0.163754	-4.74767	1.474	3.33668	-0.999806
379	-3.43292	-0.812241	0.766783	1.40771	-0.00995311	2.62794	1.0305	-0.0607666	-1.75446	-0.675254	-0.403427	0.0538978	-4.64008	1.49023	3.38399	-0.952566
379.5	-3.45521	-0.822801	0.773465	1.5123	0.00270546	2.55291	0.924384	-0.0668833	-1.72766	-0.631204	-0.556594	0.27501	-4.53317	1.50495	3.43023	-0.889826
380	-3.47757	-0.83788	0.791532	1.61735	0.0214052	2.46393	0.818966	-0.0705656	-1.70384	-0.579319	-0.760139	0.492658	-4.42674	1.51972	3.474	-0.817558
380.5	-3.49943	-0.861259	0.813954	1.71938	0.0438601	2.36446	0.719667	-0.0721765	-1.68213	-0.519462	-0.995029	0.701659	-4.32075	1.53613	3.51098	-0.742179
381	-3.51962	-0.893357	0.835005	1.81492	0.066762	2.25772	0.631077	-0.0719914	-1.66144	-0.454107	-1.2376	0.898193	-4.2158	1.55484	3.53492	-0.670783
381.5	-3.53635	-0.9297	0.851367	1.90192	0.0860524	2.14719	0.557059	-0.0692545	-1.64111	-0.387742	-1.46531	1.07916	-4.11271	1.57467	3.54015	-0.610314
382	-3.54792	-0.962407	0.861813	1.97968	0.0974982	2.0361	0.500553	-0.0625026	-1.6213	-0.325345	-1.66304	1.2431	-4.01184	1.59303	3.52442	-0.565859
382.5	-3.55366	-0.983574	0.866575	2.04798	0.0975856	1.92718	0.462381	-0.0503372	-1.60226	-0.271069	-1.82671	1.3908	-3.91302	1.60775	3.49026	-0.539129
383	-3.55401	-0.988948	0.86727	2.10698	0.08482	1.82304	0.440279	-0.031955	-1.5832	-0.227288	-1.96241	1.52426	-3.81573	1.61834	3.44446	-0.5282
383.5	-3.54931	-0.979779	0.865962	2.15776	0.060756	1.7261	0.429506	-0.007118	-1.56176	-0.194161	-2.08009	1.6455	-3.71858	1.62565	3.39624	-0.528846
384	-3.53906	-0.961817	0.862825	2.20248	0.0297903	1.63791	0.424502	0.02421	-1.53474	-0.169794	-2.18667	1.75594	-3.61924	1.63154	3.35467	-0.536415
384.5	-3.52213	-0.942271	0.854698	2.24343	-0.00203554	1.55878	0.420322	0.0617739	-1.49951	-0.150482	-2.28458	1.8562	-3.51566	1.63879	3.32556	-0.547199
385	-3.49732	-0.926512	0.836092	2.28202	-0.0281079	1.48776	0.413213	0.104689	-1.45549	-0.131304	-2.37332	1.94659	-3.40739	1.6501	3.30925	-0.559033
385.5	-3.46399	-0.916519	0.801323	2.31834	-0.0417953	1.42375	0.40066	0.151939	-1.40463	-0.107869	-2.45126	2.0279	-3.29516	1.6666	3.30167	-0.571033
386	-3.42288	-0.911634	0.74604	2.351	-0.0372499	1.36758	0.380834	0.203109	-1.35047	-0.0782247	-2.51765	2.10168	-3.17931	1.68769	3.29836	-0.582949
386.5	-3.3763	-0.910348	0.668069	2.37765	-0.0109669	1.32292	0.351893	0.257933	-1.29695	-0.0430724	-2.57321	2.16993	-3.0591	1.71156	3.29733	-0.594959
387	-3.32725	-0.912029	0.567676	2.39589	0.0368456	1.29468	0.312974	0.315274	-1.24767	-0.0040409	-2.61866	2.23435	-2.93348	1.73558	3.29876	-0.60758
387.5	-3.27828	-0.918131	0.447342	2.40435	0.101934	1.2867	0.266066	0.372727	-1.20494	0.0382935	-2.65407	2.29558	-2.80215	1.75638	3.30291	-0.620885
388	-3.2307	-0.931951	0.311742	2.40418	0.176547	1.30032	0.215915	0.426726	-1.16917	0.0850125	-2.67984	2.35306	-2.66593	1.77021	3.30796	-0.633609
388.5	-3.18465	-0.95643	0.167357	2.39964	0.250952	1.33361	0.168151	0.473226	-1.13885	0.137808	-2.69728	2.40586	-2.52641	1.77385	3.30927	-0.643169
389	-3.13968	-0.990975	0.020997	2.39653	0.315525	1.382	0.127592	0.509215	-1.11112	0.197088	-2.70786	2.45468	-2.38538	1.76608	3.30187	-0.646338
389.5	-3.09527	-1.02953	-0.121376	2.40034	0.362157	1.44001	0.0974736	0.534147	-1.08256	0.26088	-2.71248	2.50277	-2.24443	1.74841	3.28395	-0.640357
390	-3.05057	-1.0622	-0.254817	2.41581	0.385374	1.50222	0.079338	0.550093	-1.04993	0.325807	-2.71155	2.55461	-2.10507	1.72396	3.25799	-0.624462
390.5	-3.00443	-1.07917	-0.375667	2.44684	0.384023	1.56343	0.0728901	0.560875	-1.01053	0.389004	-2.70471	2.61407	-1.96879	1.69588	3.22918	-0.600267
391	-2.95623	-1.07388	-0.482407	2.49596	0.361794	1.61921	0.0759451	0.571335	-0.96205	0.448919	-2.68941	2.68409	-1.83661	1.66656	3.20299	-0.57011
391.5	-2.90689	-1.04462	-0.576589	2.5645	0.325507	1.66705	0.0851556	0.586769	-0.902508	0.505123	-2.65949	2.7664	-1.70883	1.63749	3.18269	-0.535439
392	-2.85934	-0.994013	-0.662282	2.65412	0.282714	1.70707	0.0973086	0.611594	-0.830735	0.558284	-2.60631	2.86015	-1.58558	1.6093	3.16731	-0.497213
392.5	-2.81804	-0.926283	-0.743104	2.76724	0.240009	1.74066	0.110464	0.647469	-0.746933	0.610112	-2.5239	2.96126	-1.4675	1.582	3.15147	-0.45719
393	-2.78761	-0.844503	-0.819524	2.90508	0.202655	1.76798	0.124321	0.692556	-0.652995	0.662935	-2.41533	3.06335	-1.35614	1.55526	3.12712	-0.4181
393.5	-2.77067	-0.750468	-0.889666	3.06587	0.174995	1.78746	0.140085	0.742738	-0.552226	0.718972	-2.29485	3.16035	-1.25398	1.52813	3.08649	-0.382852
394	-2.76613	-0.646268	-0.952223	3.2447	0.159873	1.79748	0.160513	0.793625	-0.448242	0.779495	-2.18347	3.24901	-1.16384	1.49879	3.02504	-0.353938
394.5	-2.76941	-0.535708	-1.00779	3.43464	0.157237	1.79732	0.189339	0.842009	-0.34406	0.844145	-2.10102	3.32942	-1.08745	1.46485	2.94276	-0.332891
395	-2.77445	-0.424937	-1.05824	3.62801	0.163992	1.78684	0.229837	0.886124	-0.242193	0.910125	-2.05891	3.4035	-1.02412	1.42393	2.84352	-0.319666
395.5	-2.77612	-0.322164	-1.10646	3.81751	0.17552	1.76683	0.284156	0.924754	-0.144901	0.972243	-2.05733	3.47307	-0.971013	1.37447	2.7336	-0.312914
396	-2.77101	-0.236344	-1.15654	3.99736	0.187744	1.73891	0.353548	0.956091	-0.0538775	1.02523	-2.08847	3.53876	-0.923884	1.31679	2.62032	-0.310757
396.5	-2.75694	-0.175124	-1.21209	4.16412	0.198679	1.70492	0.437955	0.977514	0.0304192	1.06643	-2.14176	3.60037	-0.878227	1.25359	2.5112	-0.311048
397	-2.73265	-0.142562	-1.27367	4.31648	0.208423	1.6675	0.53506	0.986364	0.10883	1.09633	-2.20736	3.65734	-0.830687	1.18922	2.41354	-0.311588
397.5	-2.69765	-0.137485	-1.33823	4.45417	0.217787	1.63149	0.640484	0.980879	0.182355	1.11699	-2.27836	3.70857	-0.779598	1.12821	2.3338	-0.310286
398	-2.65208	-0.154105	-1.40102	4.57747	0.227171	1.60333	0.749364	0.96075	0.25129	1.12999	-2.35243	3.75331	-0.724395	1.0745	2.27671	-0.304735
398.5	-2.59695	-0.184923	-1.45764	4.68752	0.236311	1.58835	0.8573	0.927313	0.315964	1.13524	-2.43186	3.79236	-0.664943	1.03122	2.24494	-0.292322
399	-2.53462	-0.2234	-1.50508	4.7861	0.244291	1.5888	0.959932	0.883807	0.377362	1.13153	-2.5209	3.82756	-0.601783	1.00074	2.23892	-0.271395
399.5	-2.46852	-0.265348	-1.54254	4.87492	0.249606	1.60383	1.05324	0.835056	0.436195	1.11793	-2.62194	3.86054	-0.537148	0.983994	2.25642	-0.24207
400	-2.40184	-0.309498	-1.57196	4.95544	0.250867	1.6309	1.13481	0.7857	0.492177	1.09458	-2.73373	3.89277	-0.475515	0.980185	2.29214	-0.205954
400.5	-2.33626	-0.356491	-1.59735	5.02898	0.247958	1.66728	1.20404	0.738485	0.544715	1.06193	-2.85224	3.92647	-0.422843	0.987882	2.33785	-0.165213
401	-2.27236	-0.406218	-1.62265	5.09621	0.242195	1.7103	1.26154	0.694619	0.593836	1.01991	-2.97161	3.9646	-0.384708	1.00608	2.38447	-0.122025
401.5	-2.21131	-0.455642	-1.6495	5.15669	0.235428	1.75686	1.30899	0.655384	0.640819	0.96843	-3.08413	4.00962	-0.364656	1.0339	2.42492	-0.0787925
402	-2.15548	-0.499332	-1.67671	5.20929	0.229538	1.8038	1.34918	0.623043	0.68852	0.908204	-3.18231	4.06207	-0.363968	1.07003	2.45532	-0.0380506
402.5	-2.10766	-0.532475	-1.70142	5.25336	0.226424	1.84893	1.38555	0.600063	0.740476	0.840379	-3.26127	4.11996	-0.38192	1.1129	2.47442	-0.00195487
403	-2.07038	-0.553639	-1.72035	5.28923	0.227827	1.89191	1.42108	0.587124	0.799309	0.765669	-3.31767	4.17915	-0.415728	1.16052	2.48299	0.0278114
403.5	-2.04564	-0.565069	-1.73175	5.31777	0.235381	1.93422	1.45722	0.582018	0.866182	0.684213	-3.34744	4.23449	-0.460838	1.20995	2.48269	0.0500828
404	-2.0344	-0.570782	-1.73753	5.33974	0.250731	1.97744	1.4933	0.580794	0.941597	0.596369	-3.34549	4.2811	-0.5116	1.25718	2.47447	0.0644749
404.5	-2.0358	-0.574306	-1.74308	5.35499	0.274762	2.02183	1.52723	0.579943	1.02632	0.503756	-3.30612	4.31492	-0.562002	1.29847	2.45791	0.0714274
405	-2.04698	-0.577186	-1.75415	5.36219	0.306811	2.06656	1.55659	0.578088	1.12133	0.409384	-3.22254	4.33274	-0.606964	1.33175	2.43194	0.0719233
405.5	-2.06347	-0.578401	-1.77345	5.35937	0.345363	2.11068	1.57944	0.576204	1.22706	0.316792	-3.08805	4.33262	-0.644111	1.35658	2.39622	0.0666945
406	-2.08039	-0.575062	-1.79933	5.34456	0.389318	2.15329	1.59467	0.576455	1.34285	0.229116	-2.90156	4.31508	-0.67452	1.37311	2.35129	0.0553515
406.5	-2.09419	-0.56401	-1.827	5.31582	0.438149	2.19326	1.60164	0.58125	1.46656	0.148539	-2.67202	4.2837	-0.701256	1.38124	2.29707	0.0364477
407	-2.10356	-0.543237	-1.85088	5.27077	0.49104	2.22877	1.59939	0.592654	1.59511	0.0761051	-2.41692	4.24471	-0.726898	1.38059	2.23216	0.00810171
407.5	-2.10838	-0.512824	-1.86636	5.20717	0.546268	2.25718	1.58661	0.611432	1.72549	0.0119022	-2.15759	4.20533	-0.752546	1.37082	2.15462	-0.0315838
408	-2.10821	-0.475352	-1.8703	5.12448	0.601342	2.2764	1.56272	0.636497	1.85532	-0.0444969	-1.91372	4.17178	-0.778398	1.35162	2.0621	-0.0841897
408.5	-2.10217	-0.435373	-1.86115	5.02416	0.653731	2.28677	1.52862	0.665254	1.98295	-0.0934181	-1.69765	4.14794	-0.804028	1.3233	1.95167	-0.150249
409	-2.08933	-0.397514	-1.83945	4.90848	0.701463	2.29132	1.48606	0.694489	2.10645	-0.134717	-1.51312	4.1354	-0.828333	1.2873	1.82158	-0.22769
409.5	-2.06885	-0.363883	-1.80761	4.78044	0.743102	2.29407	1.43645	0.721333	2.22268	-0.167944	-1.35899	4.13411	-0.850193	1.24575	1.67365	-0.310676
410	-2.04056	-0.333168	-1.76871	4.64463	0.777824	2.29807	1.38029	0.743649	2.3281	-0.192527	-1.2333	4.1424	-0.869281	1.20071	1.5137	-0.390804
410.5	-2.00565	-0.302569	-1.72581	4.507	0.805784	2.30445	1.31812	0.760013	2.42087	-0.207452	-1.13453	4.15652	-0.886058	1.1541	1.35056	-0.460053
411	-1.96654	-0.270368	-1.68287	4.37381	0.828038	2.3126	1.25131	0.77008	2.50116	-0.210716	-1.06019	4.17135	-0.901363	1.1076	1.19387	-0.513011
411.5	-1.92639	-0.237071	-1.64505	4.25116	0.846432	2.32136	1.18125	0.774868	2.57043	-0.199497	-1.00481	4.18226	-0.915828	1.06203	1.05113	-0.54757
412	-1.88784	-0.20516	-1.61719	4.14465	0.863426	2.33021	1.1083	0.77629	2.6314	-0.171622	-0.959709	4.18739	-0.928904	1.01775	0.926151	-0.564974
412.5	-1.85133	-0.177375	-1.60278	4.0589	0.881026	2.33998	1.03187	0.776605	2.68796	-0.127356	-0.914316	4.18832	-0.938615	0.975947	0.820236	-0.569387
413	-1.81507	-0.154057	-1.60375	3.9973	0.899633	2.3522	0.951331	0.778338	2.74404	-0.0699182	-0.858332	4.18824	-0.94274	0.938691	0.734041	-0.566463
413.5	-1.77672	-0.132003	-1.62005	3.96115	0.917742	2.36758	0.866799	0.783796	2.8026	-0.00448029	-0.785791	4.18913	-0.940138	0.908068	0.668545	-0.56139
414	-1.73477	-0.106558	-1.64977	3.94831	0.932436	2.38499	0.779504	0.794283	2.86575	0.0634123	-0.697737	4.19058	-0.931013	0.88561	0.625694	-0.557458
414.5	-1.68872	-0.0755304	-1.68996	3.95295	0.940512	2.40251	0.691845	0.810224	2.93459	0.12943	-0.600191	4.19086	-0.915818	0.871784	0.608595	-0.555596
415	-1.63863	-0.0413109	-1.7372	3.9673	0.93961	2.41887	0.607156	0.831442	3.00841	0.191754	-0.50044	4.18817	-0.894147	0.865412	0.620573	-0.554704
415.5	-1.58441	-0.00950626	-1.7877	3.98453	0.928689	2.43254	0.529519	0.856399	3.08414	0.25109	-0.405287	4.18083	-0.865607	0.863597	0.663241	-0.552169
416	-1.52552	0.0141769	-1.83686	4.001	0.907931	2.44001	0.463417	0.881242	3.15714	0.309131	-0.319965	4.16708	-0.831681	0.862585	0.734866	-0.544374
416.5	-1.46153	0.0267578	-1.87967	4.01746	0.87833	2.43678	0.412666	0.899984	3.22272	0.366598	-0.246228	4.14606	-0.796324	0.859263	0.830381	-0.527824
417	-1.39298	0.0294493	-1.9115	4.03881	0.841388	2.42036	0.379318	0.906153	3.27695	0.422145	-0.181368	4.1187	-0.764979	0.852223	0.942958	-0.500841
417.5	-1.32178	0.027265	-1.92834	4.07192	0.799597	2.39119	0.363672	0.895033	3.31678	0.472988	-0.120176	4.08761	-0.742722	0.841658	1.06618	-0.464591
418	-1.25079	0.0266628	-1.9276	4.12278	0.7571	2.351	0.364801	0.865	3.34031	0.516878	-0.0586376	4.05666	-0.73277	0.828625	1.19564	-0.422299
418.5	-1.18291	0.0319223	-1.90945	4.19475	0.719122	2.30198	0.380183	0.817448	3.34715	0.553745	0.00338178	4.03044	-0.736092	0.814641	1.32855	-0.377338
419	-1.12034	0.0427546	-1.8763	4.28854	0.690003	2.24745	0.405174	0.755944	3.33856	0.585451	0.0619532	4.01272	-0.751434	0.801528	1.46173	-0.331868
419.5	-1.06444	0.0548794	-1.83118	4.40268	0.671533	2.19139	0.434284	0.685059	3.31746	0.614095	0.111422	4.00505	-0.775619	0.790885	1.58977	-0.286544
420	-1.01572	0.0620951	-1.77695	4.53384	0.663066	2.13749	0.463588	0.609555	3.28845	0.640962	0.147581	4.00697	-0.804691	0.783693	1.70424	-0.240923
420.5	-0.973839	0.0583151	-1.71618	4.67691	0.662913	2.08947	0.491893	0.53441	3.25763	0.666697	0.16945	4.01713	-0.835183	0.780462	1.79419	-0.194205
421	-0.937473	0.0395181	-1.65125	4.82533	0.669363	2.05209	0.519905	0.465058	3.2314	0.691336	0.179051	4.03389	-0.864362	0.780867	1.84931	-0.145971
421.5	-0.904357	0.00526814	-1.58437	4.97176	0.680726	2.03108	0.548322	0.406874	3.21528	0.713973	0.179917	4.05452	-0.889696	0.783174	1.86444	-0.0967939
422	-0.871607	-0.0408828	-1.51823	5.1086	0.694977	2.03172	0.576205	0.363901	3.21364	0.733236	0.175832	4.07436	-0.908604	0.784964	1.84153	-0.0486492
422.5	-0.836733	-0.0927687	-1.45681	5.22828	0.709493	2.05745	0.60072	0.337992	3.22962	0.748318	0.171142	4.08725	-0.918768	0.784357	1.78777	-0.00450932
423	-0.798744	-0.144283	-1.40521	5.32394	0.721287	2.10949	0.618736	0.329256	3.26446	0.75893	0.171427	4.08716	-0.918716	0.779986	1.71337	0.0331164
423.5	-0.758245	-0.191199	-1.36815	5.39083	0.728086	2.18677	0.629437	0.336915	3.31718	0.764481	0.182912	4.07074	-0.908301	0.770258	1.62945	0.0633909
424	-0.716692	-0.231209	-1.34823	5.42788	0.729228	2.28505	0.635536	0.359254	3.38534	0.763801	0.211644	4.03919	-0.888714	0.753577	1.54441	0.0869564
424.5	-0.675853	-0.263145	-1.34493	5.43827	0.725582	2.3969	0.641552	0.393171	3.46598	0.755202	0.262604	3.99732	-0.861803	0.729598	1.46065	0.10539
425	-0.637462	-0.28598	-1.3549	5.42796	0.719035	2.51309	0.65062	0.43485	3.55553	0.736524	0.337117	3.95089	-0.8291	0.699807	1.37503	0.121149
425.5	-0.602538	-0.298085	-1.37298	5.40289	0.711731	2.62399	0.662828	0.481473	3.64954	0.705524	0.42993	3.90472	-0.791572	0.66698	1.28302	0.136816
426	-0.57105	-0.297708	-1.39349	5.3672	0.704783	2.71994	0.676299	0.532138	3.74332	0.661182	0.529352	3.86204	-0.750207	0.634795	1.18256	0.153707
426.5	-0.542485	-0.284556	-1.4116	5.32341	0.697593	2.79159	0.689428	0.587118	3.83313	0.60557	0.620507	3.82445	-0.706182	0.607449	1.075	0.171748
427	-0.516517	-0.260967	-1.42418	5.27379	0.689135	2.83134	0.701698	0.646567	3.91648	0.544515	0.6896	3.79261	-0.660482	0.588646	0.963658	0.190434
427.5	-0.492855	-0.231937	-1.42958	5.22102	0.679638	2.83537	0.712805	0.709387	3.99176	0.485646	0.727488	3.76678	-0.614062	0.580798	0.851645	0.209118
428	-0.470793	-0.204198	-1.42682	5.16768	0.670259	2.80464	0.722043	0.772384	4.05708	0.434978	0.73129	3.74704	-0.567988	0.584724	0.740572	0.226608
428.5	-0.449462	-0.18381	-1.41503	5.1159	0.661474	2.74395	0.729327	0.830477	4.10964	0.395107	0.704418	3.73352	-0.522755	0.59954	0.630792	0.241342
429	-0.428558	-0.172594	-1.3931	5.06801	0.652578	2.66016	0.736731	0.878161	4.14658	0.366033	0.655424	3.72719	-0.477955	0.623114	0.52251	0.252265
429.5	-0.40819	-0.166342	-1.35956	5.02712	0.64265	2.56052	0.748296	0.910808	4.16606	0.346646	0.59498	3.72996	-0.432728	0.65271	0.416435	0.259182
430	-0.387757	-0.157255	-1.31304	4.99706	0.63141	2.45106	0.76784	0.924751	4.16722	0.335653	0.531595	3.74321	-0.386292	0.685261	0.31329	0.262268
430.5	-0.365485	-0.138892	-1.25365	4.98165	0.618797	2.33639	0.797068	0.917153	4.14957	0.33214	0.468591	3.76647	-0.338909	0.717807	0.213301	0.261794
431	-0.339411	-0.109836	-1.1839	4.98362	0.604055	2.22137	0.835516	0.887253	4.11381	0.335786	0.404829	3.79846	-0.292755	0.747823	0.116284	0.258419
431.5	-0.308513	-0.0748555	-1.10783	5.00341	0.58598	2.11223	0.881565	0.837585	4.06295	0.346378	0.338945	3.83904	-0.251148	0.773171	0.0217248	0.253099
432	-0.272528	-0.043465	-1.02911	5.03869	0.563779	2.01558	0.933526	0.773049	4.00177	0.362418	0.27399	3.88936	-0.21681	0.792351	-0.071168	0.246181
432.5	-0.230801	-0.0259376	-0.950284	5.08487	0.536817	1.93639	0.990241	0.699298	3.93495	0.379798	0.219164	3.9507	-0.190971	0.804594	-0.163518	0.236767
433	-0.18205	-0.0290326	-0.8729	5.13674	0.503722	1.87714	1.05078	0.622005	3.86577	0.392348	0.186327	4.02284	-0.173654	0.809277	-0.257089	0.223085
433.5	-0.125721	-0.0542177	-0.79817	5.19041	0.462391	1.8385	1.1139	0.546178	3.79645	0.394045	0.183148	4.10301	-0.164559	0.805935	-0.353852	0.203338
434	-0.0633546	-0.0985542	-0.727682	5.24418	0.410747	1.81953	1.17812	0.475775	3.72898	0.381029	0.208951	4.1867	-0.163722	0.795381	-0.454125	0.176464
434.5	0.00188697	-0.156779	-0.663035	5.29714	0.347318	1.81726	1.24217	0.414405	3.66514	0.352246	0.255164	4.26926	-0.170963	0.780546	-0.555206	0.142584
435	0.0671015	-0.223712	-0.604363	5.34723	0.27147	1.82693	1.30513	0.365738	3.60619	0.308686	0.308202	4.34682	-0.184926	0.76584	-0.652506	0.102861
435.5	0.131084	-0.296214	-0.549548	5.39083	0.183345	1.84343	1.36608	0.332647	3.55209	0.252307	0.354134	4.41619	-0.203268	0.755572	-0.742053	0.0587204
436	0.194356	-0.373514	-0.494446	5.42385	0.0838241	1.86285	1.42401	0.31637	3.50082	0.185621	0.383717	4.47485	-0.223446	0.752854	-0.822246	0.0107436
436.5	0.258265	-0.455816	-0.433353	5.44302	-0.0253851	1.88249	1.47834	0.3166	3.44902	0.111495	0.393966	4.52117	-0.243219	0.759254	-0.894306	-0.0417546
437	0.324154	-0.542271	-0.360492	5.44656	-0.142077	1.89941	1.52879	0.331972	3.39368	0.0326422	0.38523	4.55413	-0.261253	0.774649	-0.961631	-0.099728
437.5	0.392623	-0.629479	-0.272308	5.43407	-0.264354	1.90952	1.5745	0.360249	3.33292	-0.0490076	0.35825	4.57313	-0.277661	0.797437	-1.02812	-0.163309
438	0.462674	-0.711611	-0.168596	5.40603	-0.391092	1.90893	1.61411	0.398497	3.26587	-0.132709	0.313758	4.57873	-0.293769	0.825274	-1.09606	-0.231985
438.5	0.531782	-0.782361	-0.0519399	5.36311	-0.52145	1.89593	1.64709	0.443512	3.19235	-0.218852	0.252045	4.57299	-0.311326	0.855545	-1.16478	-0.305173
439	0.59693	-0.837422	0.0739706	5.30561	-0.653743	1.87127	1.67437	0.491652	3.11288	-0.308482	0.171972	4.55809	-0.332107	0.885083	-1.23096	-0.382394
439.5	0.655045	-0.8758	0.20599	5.23349	-0.784863	1.83627	1.69766	0.537979	3.02835	-0.402489	0.0718314	4.5355	-0.358097	0.910071	-1.29018	-0.463191
440	0.702907	-0.899115	0.341501	5.14687	-0.911058	1.79145	1.7184	0.57649	2.9399	-0.500842	-0.0480781	4.50676	-0.391076	0.926894	-1.33878	-0.546561
440.5	0.737917	-0.909798	0.477309	5.04692	-1.02934	1.73699	1.73678	0.602343	2.8492	-0.602392	-0.183789	4.47388	-0.431438	0.933404	-1.37591	-0.63031
441	0.759272	-0.910148	0.609477	4.93635	-1.13813	1.67382	1.75117	0.614164	2.75888	-0.705117	-0.328681	4.43793	-0.477935	0.92991	-1.40463	-0.71146
441.5	0.767765	-0.902154	0.733831	4.81922	-1.23644	1.60388	1.75905	0.614265	2.67247	-0.806823	-0.476846	4.39812	-0.528639	0.9192	-1.43003	-0.787385
442	0.764444	-0.887391	0.845723	4.70074	-1.32262	1.52949	1.75912	0.607401	2.59375	-0.90659	-0.626317	4.35299	-0.581659	0.90495	-1.45551	-0.856666
442.5	0.750004	-0.867887	0.939523	4.5872	-1.39418	1.45326	1.75247	0.599703	2.52594	-1.00516	-0.77889	4.3025	-0.635381	0.88947	-1.48035	-0.919544
443	0.725435	-0.847174	1.00909	4.48493	-1.44861	1.37827	1.74175	0.597564	2.47053	-1.10283	-0.936315	4.24856	-0.688709	0.872937	-1.49992	-0.977734
443.5	0.692739	-0.829549	1.04898	4.39821	-1.48392	1.30781	1.72997	0.60601	2.42647	-1.19735	-1.09641	4.1941	-0.741073	0.854563	-1.50782	-1.03355
444	0.654972	-0.818165	1.05556	4.32763	-1.49891	1.24395	1.71929	0.627369	2.39099	-1.28422	-1.25256	4.14139	-0.791991	0.833809	-1.49926	-1.08923
444.5	0.615647	-0.813423	1.02776	4.27059	-1.49334	1.18626	1.7099	0.661001	2.36136	-1.35788	-1.39683	4.09087	-0.840316	0.810512	-1.47318	-1.1467
445	0.577574	-0.812229	0.96772	4.22299	-1.46768	1.13202	1.69944	0.70383	2.33599	-1.41234	-1.52306	4.0413	-0.883839	0.78501	-1.4324	-1.20725
445.5	0.542264	-0.808812	0.880834	4.17963	-1.42253	1.0781	1.68348	0.751107	2.31389	-1.44224	-1.62726	3.99092	-0.920005	0.759044	-1.38211	-1.27112
446	0.510821	-0.796974	0.774366	4.13383	-1.35899	1.02306	1.6567	0.797484	2.2936	-1.4445	-1.70728	3.9383	-0.94691	0.736116	-1.32829	-1.33729
446.5	0.484661	-0.772249	0.654793	4.07797	-1.27999	0.968311	1.61397	0.838058	2.27311	-1.41983	-1.76317	3.88295	-0.963232	0.720592	-1.27641	-1.40394
447	0.464535	-0.733202	0.526341	4.00512	-1.19055	0.918046	1.55107	0.868303	2.25105	-1.37378	-1.79645	3.82594	-0.96767	0.716674	-1.23035	-1.46928
447.5	0.449479	-0.682073	0.392337	3.91105	-1.09668	0.877867	1.46524	0.883337	2.22664	-1.31618	-1.8077	3.76995	-0.95952	0.727649	-1.1917	-1.53168
448	0.437245	-0.624388	0.257472	3.79601	-1.00391	0.852895	1.35556	0.878012	2.19837	-1.25815	-1.79501	3.71856	-0.940466	0.754916	-1.16071	-1.58896
448.5	0.425567	-0.567085	0.128361	3.66486	-0.916894	0.846546	1.22328	0.847834	2.16385	-1.20875	-1.75427	3.67554	-0.915799	0.797596	-1.13864	-1.63783
449	0.412816	-0.515951	0.012471	3.52551	-0.839221	0.859746	1.07197	0.7906	2.12177	-1.1738	-1.6816	3.64444	-0.893207	0.853442	-1.1288	-1.6741
449.5	0.397333	-0.47387	-0.0830498	3.38735	-0.773179	0.890401	0.906867	0.708434	2.07306	-1.15581	-1.57799	3.62785	-0.87963	0.91989	-1.13481	-1.69395
450	0.376522	-0.440801	-0.152302	3.25921	-0.719871	0.933899	0.733488	0.608168	2.01948	-1.15412	-1.45339	3.62636	-0.878952	0.994155	-1.15789	-1.6951
450.5	0.347183	-0.415601	-0.190981	3.14778	-0.679393	0.984219	0.556921	0.499379	1.96177	-1.16501	-1.32569	3.63818	-0.891892	1.07298	-1.19557	-1.6771
451	0.306735	-0.398354	-0.195442	3.05807	-0.650375	1.03508	0.381939	0.3919	1.89979	-1.18293	-1.21487	3.66028	-0.917322	1.15297	-1.2423	-1.6407
451.5	0.254121	-0.391227	-0.162315	2.99496	-0.629442	1.08079	0.213791	0.293699	1.83372	-1.20236	-1.1357	3.68955	-0.953898	1.23137	-1.29159	-1.58733
452	0.190104	-0.396799	-0.0899372	2.9627	-0.611631	1.1161	0.0585531	0.209476	1.76452	-1.21906	-1.09277	3.72305	-1.00064	1.30657	-1.33788	-1.51962
452.5	0.117265	-0.414664	0.0205108	2.96239	-0.591411	1.13591	-0.0782687	0.140744	1.69336	-1.22988	-1.07982	3.75809	-1.05584	1.37748	-1.37648	-1.44168
453	0.039833	-0.439524	0.165178	2.99041	-0.563862	1.13633	-0.193541	0.0870216	1.62054	-1.23219	-1.08328	3.79316	-1.11601	1.44251	-1.40298	-1.3582
453.5	-0.03706	-0.463232	0.337927	3.03891	-0.525896	1.11633	-0.286738	0.0469152	1.5451	-1.22347	-1.08816	3.82819	-1.17722	1.49938	-1.41349	-1.27277
454	-0.108644	-0.478716	0.530419	3.0975	-0.476698	1.07828	-0.359663	0.0186954	1.466	-1.20147	-1.08299	3.86366	-1.23693	1.54535	-1.4055	-1.18729
454.5	-0.171361	-0.482136	0.732274	3.15529	-0.417253	1.02676	-0.416302	0.000555958	1.38349	-1.16509	-1.06186	3.89934	-1.29353	1.5777	-1.37855	-1.10305
455	-0.223277	-0.47315	0.932079	3.20301	-0.349945	0.965848	-0.461534	-0.00954979	1.29927	-1.11523	-1.02379	3.93374	-1.34501	1.59451	-1.3346	-1.02143
455.5	-0.264552	-0.45493	1.11964	3.23488	-0.278425	0.897517	-0.499247	-0.0141477	1.21602	-1.05436	-0.970319	3.96463	-1.38926	1.59529	-1.27809	-0.943189
456	-0.297089	-0.433271	1.2883	3.24953	-0.206948	0.822458	-0.531617	-0.0156848	1.13678	-0.985005	-0.90345	3.99026	-1.42517	1.58102	-1.21544	-0.867962
456.5	-0.323294	-0.413976	1.4353	3.24982	-0.139155	0.742423	-0.559581	-0.0157026	1.06437	-0.908943	-0.826271	4.01016	-1.45288	1.55402	-1.15372	-0.795521
457	-0.345665	-0.400324	1.56007	3.24205	-0.0773823	0.660935	-0.583665	-0.0154441	1.00062	-0.828474	-0.744075	4.02536	-1.47348	1.51776	-1.09884	-0.726895
457.5	-0.366645	-0.392293	1.66253	3.23399	-0.0228961	0.581711	-0.604564	-0.0171848	0.945937	-0.747987	-0.663251	4.03838	-1.48879	1.47603	-1.05439	-0.663665
458	-0.387258	-0.387676	1.74205	3.23177	0.0240844	0.507187	-0.623226	-0.0238139	0.899462	-0.673609	-0.589774	4.05261	-1.50111	1.43201	-1.02107	-0.606671
458.5	-0.406134	-0.384597	1.79726	3.23803	0.0650243	0.438556	-0.640351	-0.0368544	0.859305	-0.610924	-0.528618	4.0713	-1.51281	1.38726	-0.996227	-0.555842
459	-0.420389	-0.383858	1.82688	3.25245	0.102848	0.375929	-0.655629	-0.0552023	0.822741	-0.562642	-0.482435	4.09634	-1.52616	1.34126	-0.974536	-0.510456
459.5	-0.427176	-0.389585	1.83074	3.27347	0.140412	0.317861	-0.667347	-0.0757594	0.786196	-0.528054	-0.449605	4.12741	-1.54332	1.29214	-0.949958	-0.46898
460	-0.424667	-0.407842	1.80993	3.29867	0.179406	0.262097	-0.672807	-0.0952726	0.745623	-0.504187	-0.423663	4.16247	-1.56573	1.23822	-0.918254	-0.429253
460.5	-0.412107	-0.444065	1.76674	3.3245	0.220164	0.207488	-0.669216	-0.111932	0.697784	-0.486979	-0.395009	4.19959	-1.59347	1.17901	-0.878929	-0.38943
461	-0.38938	-0.50083	1.70454	3.34632	0.261749	0.154451	-0.654364	-0.125847	0.641129	-0.472331	-0.354962	4.23838	-1.62533	1.11551	-0.834751	-0.348735
461.5	-0.357104	-0.576753	1.6268	3.35893	0.302518	0.103612	-0.627021	-0.138081	0.574954	-0.457777	-0.300506	4.27977	-1.65908	1.05015	-0.788825	-0.307478
462	-0.317035	-0.667304	1.53647	3.357	0.340851	0.0544455	-0.587462	-0.148918	0.498203	-0.443233	-0.236147	4.32505	-1.69129	0.98549	-0.741788	-0.266738
462.5	-0.271854	-0.767324	1.43599	3.33562	0.375373	0.00497903	-0.53798	-0.157191	0.409732	-0.429425	-0.171116	4.37503	-1.71723	0.922639	-0.691055	-0.227902
463	-0.22475	-0.87277	1.32749	3.29205	0.404985	-0.0475445	-0.482596	-0.161091	0.309858	-0.416055	-0.113788	4.43016	-1.73207	0.861188	-0.632194	-0.191915
463.5	-0.179163	-0.980607	1.21347	3.22751	0.428787	-0.104848	-0.425916	-0.159112	0.201497	-0.402191	-0.0670344	4.49159	-1.73307	0.800703	-0.561602	-0.158858
464	-0.138245	-1.08855	1.09753	3.14747	0.445763	-0.165233	-0.371872	-0.150545	0.0896957	-0.388173	-0.0280037	4.5615	-1.72076	0.74208	-0.479246	-0.129009
464.5	-0.104435	-1.19515	0.983813	3.06032	0.454747	-0.223345	-0.322866	-0.135681	-0.0198939	-0.376609	0.00784478	4.64103	-1.69781	0.687454	-0.39001	-0.10467
465	-0.0793207	-1.29914	0.875634	2.97528	0.454947	-0.272783	-0.279545	-0.115757	-0.122041	-0.371598	0.0422639	4.72827	-1.66693	0.638904	-0.302293	-0.0902072
465.5	-0.0635255	-1.39831	0.775155	2.89995	0.446905	-0.308923	-0.241285	-0.0926438	-0.212105	-0.377028	0.0716521	4.81884	-1.62961	0.597555	-0.224536	-0.0899032
466	-0.0570988	-1.48897	0.683945	2.83825	0.432864	-0.330286	-0.207261	-0.0679819	-0.286552	-0.39518	0.0868393	4.90801	-1.58624	0.563508	-0.162835	-0.105926
466.5	-0.0600174	-1.56655	0.602993	2.78963	0.415605	-0.338209	-0.176948	-0.0424782	-0.344412	-0.426334	0.0759564	4.99155	-1.53703	0.535689	-0.120844	-0.137819
467	-0.0717741	-1.62717	0.532132	2.75015	0.396988	-0.33528	-0.149334	-0.0165653	-0.387785	-0.468698	0.0290085	5.06549	-1.48337	0.511568	-0.0998245	-0.183106
467.5	-0.0906325	-1.66951	0.470544	2.71516	0.377588	-0.324524	-0.122591	0.00836991	-0.419982	-0.518316	-0.0596443	5.12652	-1.42908	0.487697	-0.0985028	-0.238422
468	-0.113373	-1.69551	0.417805	2.68214	0.357227	-0.310294	-0.0951549	0.0297444	-0.44367	-0.569726	-0.192244	5.17255	-1.38024	0.461195	-0.114374	-0.300833
468.5	-0.135634	-1.70918	0.373419	2.65151	0.33613	-0.298758	-0.0668103	0.0446432	-0.461209	-0.617646	-0.368535	5.20202	-1.34321	0.431057	-0.145458	-0.368735
469	-0.152725	-1.71361	0.336109	2.62497	0.316212	-0.296279	-0.0392239	0.050851	-0.4755	-0.658596	-0.584358	5.21328	-1.3221	0.398783	-0.190194	-0.441784
469.5	-0.160531	-1.70885	0.305036	2.60384	0.301235	-0.306919	-0.0160923	0.047162	-0.489684	-0.691181	-0.830533	5.20508	-1.31809	0.368149	-0.246239	-0.519912
470	-0.156548	-1.69305	0.281249	2.5884	0.295464	-0.330947	-0.00241138	0.0332281	-0.506294	-0.71524	-1.09364	5.17729	-1.33031	0.343821	-0.310325	-0.602382
470.5	-0.140891	-1.66583	0.267031	2.57761	0.301868	-0.365139	-0.00247889	0.00963422	-0.526784	-0.731114	-1.358	5.13139	-1.35602	0.329289	-0.379242	-0.68775
471	-0.115966	-1.63048	0.264071	2.56943	0.321563	-0.404798	-0.0175968	-0.0216953	-0.551544	-0.739773	-1.60827	5.07094	-1.39041	0.325614	-0.451029	-0.7744
471.5	-0.0847023	-1.59345	0.272396	2.56106	0.354769	-0.445872	-0.0457715	-0.0569919	-0.580064	-0.743082	-1.83141	5.00113	-1.42747	0.33195	-0.525827	-0.860905
472	-0.0493049	-1.56169	0.290461	2.54873	0.401937	-0.485541	-0.0837607	-0.090996	-0.611081	-0.74303	-2.01728	4.92805	-1.4617	0.346635	-0.605854	-0.946189
472.5	-0.0114291	-1.53907	0.31565	2.52764	0.463912	-0.521514	-0.129109	-0.118663	-0.642839	-0.740345	-2.15906	4.85827	-1.48883	0.367311	-0.694157	-1.02981
473	0.0274593	-1.5245	0.344924	2.49327	0.540912	-0.551571	-0.181027	-0.136839	-0.672919	-0.733896	-2.25431	4.79798	-1.50592	0.391016	-0.792421	-1.11207
473.5	0.0662821	-1.51364	0.376102	2.44353	0.631174	-0.57437	-0.240192	-0.144892	-0.697726	-0.721354	-2.30593	4.75123	-1.51164	0.415211	-0.898863	-1.19376
474	0.104446	-1.50268	0.408409	2.38018	0.730641	-0.59024	-0.307319	-0.144563	-0.713062	-0.70068	-2.3216	4.71877	-1.50642	0.438286	-1.00765	-1.27612
474.5	0.141547	-1.49078	0.440783	2.30857	0.834126	-0.600129	-0.381433	-0.139122	-0.715682	-0.671619	-2.311	4.69799	-1.49154	0.459023	-1.10986	-1.36071
475	0.177224	-1.48056	0.47048	2.23638	0.936843	-0.604027	-0.459057	-0.132388	-0.703934	-0.636308	-2.28275	4.68379	-1.46833	0.476239	-1.19541	-1.44854
475.5	0.211085	-1.4771	0.4944	2.1721	1.03484	-0.601343	-0.534767	-0.1286	-0.677271	-0.598781	-2.24244	4.67013	-1.4387	0.48869	-1.25684	-1.53911
476	0.242291	-1.48578	0.511325	2.12297	1.12449	-0.592374	-0.60271	-0.132377	-0.636058	-0.564074	-2.19307	4.65179	-1.4056	0.494914	-1.29331	-1.63035
476.5	0.269107	-1.50977	0.522559	2.09306	1.20254	-0.578702	-0.657944	-0.147479	-0.581727	-0.537294	-2.13803	4.62556	-1.37191	0.493419	-1.31157	-1.71922
477	0.288943	-1.5486	0.530611	2.08284	1.26659	-0.562602	-0.697277	-0.17551	-0.516478	-0.521983	-2.08423	4.59023	-1.33931	0.482902	-1.32334	-1.80294
477.5	0.298914	-1.59775	0.537086	2.08964	1.31538	-0.546058	-0.720142	-0.215638	-0.44302	-0.517956	-2.0422	4.54624	-1.30841	0.462217	-1.34143	-1.88001
478	0.296309	-1.64924	0.541562	2.10775	1.34901	-0.529694	-0.729422	-0.264594	-0.364609	-0.520521	-2.02361	4.49546	-1.27887	0.430816	-1.37541	-1.9506
478.5	0.278672	-1.69379	0.542383	2.12921	1.36911	-0.512294	-0.731154	-0.317382	-0.284526	-0.522231	-2.03888	4.44069	-1.24961	0.389793	-1.42841	-2.01606
479	0.244285	-1.72419	0.538287	2.14573	1.37833	-0.491219	-0.732527	-0.369097	-0.204965	-0.51602	-2.09547	4.38465	-1.21957	0.342274	-1.49664	-2.07748
479.5	0.193339	-1.73741	0.529679	2.15076	1.37923	-0.46354	-0.739273	-0.416025	-0.126333	-0.497689	-2.19617	4.33	-1.18872	0.292461	-1.57199	-2.13468
480	0.128251	-1.7345	0.5198	2.14121	1.37399	-0.427821	-0.753966	-0.45527	-0.0471577	-0.466833	-2.33722	4.28042	-1.15811	0.244057	-1.64565	-2.187
480.5	0.0528236	-1.71894	0.514778	2.11739	1.36489	-0.385382	-0.775808	-0.484251	0.035529	-0.426559	-2.50725	4.24078	-1.12919	0.199226	-1.71018	-2.23471
481	-0.0280593	-1.69432	0.521227	2.08175	1.35435	-0.339803	-0.80138	-0.500634	0.125161	-0.382193	-2.68828	4.21519	-1.10285	0.158852	-1.76001	-2.27917
481.5	-0.108759	-1.66174	0.5435	2.03783	1.3445	-0.295563	-0.825622	-0.502387	0.22432	-0.339477	-2.85974	4.20508	-1.0788	0.123753	-1.79182	-2.32234
482	-0.184388	-1.61888	0.583075	1.98913	1.33694	-0.256737	-0.843168	-0.48815	0.333641	-0.303824	-3.00429	4.20854	-1.05528	0.0957909	-1.80507	-2.36668
482.5	-0.251889	-1.56229	0.63895	1.93749	1.33266	-0.225855	-0.850164	-0.45787	0.451341	-0.28052	-3.11253	4.22031	-1.02947	0.0779356	-1.80126	-2.41496
483	-0.309652	-1.49107	0.707614	1.88254	1.33146	-0.203276	-0.845408	-0.41303	0.573532	-0.274203	-3.18415	4.23278	-0.998142	0.0729187	-1.78262	-2.46936
483.5	-0.35688	-1.40875	0.783613	1.82291	1.33166	-0.186759	-0.829977	-0.356471	0.694904	-0.287825	-3.22522	4.23792	-0.958607	0.0817424	-1.75218	-2.5311
484	-0.393507	-1.3219	0.861208	1.75811	1.3312	-0.171308	-0.806179	-0.292424	0.809805	-0.322343	-3.24378	4.22858	-0.909345	0.103626	-1.71501	-2.60087
484.5	-0.420284	-1.23645	0.935599	1.68924	1.32873	-0.150335	-0.776529	-0.226529	0.913758	-0.376662	-3.24729	4.19832	-0.850374	0.136693	-1.67899	-2.6792
485	-0.438421	-1.15391	1.00275	1.61845	1.3237	-0.117594	-0.742926	-0.165137	1.00468	-0.447446	-3.24169	4.14149	-0.782916	0.178334	-1.65266	-2.76618
485.5	-0.448946	-1.07084	1.05859	1.54798	1.3157	-0.0683923	-0.706493	-0.113908	1.0834	-0.529351	-3.23085	4.05516	-0.708699	0.225577	-1.64165	-2.86063
486	-0.452621	-0.982505	1.09929	1.47982	1.30405	-0.000352562	-0.667836	-0.0763278	1.15353	-0.615436	-3.21673	3.9414	-0.629833	0.275487	-1.64724	-2.95936
486.5	-0.450444	-0.887188	1.12233	1.4155	1.28846	0.0856114	-0.627116	-0.0533126	1.22003	-0.697554	-3.20049	3.80689	-0.54924	0.325201	-1.66724	-3.05719
487	-0.44407	-0.787484	1.12722	1.35528	1.27029	0.185439	-0.58418	-0.0442474	1.28691	-0.767349	-3.18318	3.66046	-0.470494	0.371975	-1.6972	-3.14806
487.5	-0.435637	-0.689065	1.11563	1.29777	1.25264	0.294127	-0.539169	-0.0479584	1.35594	-0.817711	-3.16577	3.511	-0.396539	0.41377	-1.73176	-3.22718
488	-0.426778	-0.598365	1.09131	1.24079	1.23933	0.407994	-0.49337	-0.0626976	1.42706	-0.84395	-3.14914	3.36591	-0.328241	0.449956	-1.76689	-3.2922
488.5	-0.417472	-0.519882	1.05902	1.18281	1.23434	0.524632	-0.449929	-0.0860693	1.49885	-0.84441	-3.13309	3.23006	-0.26403	0.481723	-1.80144	-3.34262
489	-0.405762	-0.453643	1.02344	1.1235	1.24127	0.641085	-0.413917	-0.115656	1.56889	-0.820209	-3.11608	3.10627	-0.200665	0.51189	-1.83617	-3.37899
489.5	-0.388913	-0.394444	0.989135	1.06369	1.26219	0.752371	-0.390774	-0.149603	1.63514	-0.774093	-3.0978	2.99655	-0.134374	0.543745	-1.87105	-3.40304
490	-0.365424	-0.334277	0.960603	1.00524	1.29717	0.851899	-0.383944	-0.186291	1.69707	-0.709381	-3.08117	2.90148	-0.0617766	0.579443	-1.90341	-3.41753
490.5	-0.335965	-0.266586	0.941393	0.9504	1.3446	0.933704	-0.3942	-0.223855	1.75507	-0.629763	-3.07017	2.81878	0.0199683	0.61941	-1.92816	-3.42488
491	-0.302315	-0.189679	0.933598	0.900826	1.40115	0.994067	-0.420729	-0.2604	1.80883	-0.53944	-3.06559	2.74455	0.113369	0.662665	-1.93982	-3.42599
491.5	-0.266031	-0.107641	0.938142	0.856717	1.46164	1.03078	-0.461915	-0.29424	1.85657	-0.442805	-3.06309	2.67612	0.220198	0.707155	-1.93502	-3.42052
492	-0.228613	-0.0281907	0.954775	0.8167	1.52021	1.04168	-0.51512	-0.323706	1.89581	-0.343972	-3.05489	2.61338	0.340632	0.75002	-1.91379	-3.40779
492.5	-0.192249	0.0411237	0.981739	0.778431	1.57205	1.02419	-0.576178	-0.347107	1.92482	-0.246987	-3.03399	2.55849	0.472982	0.787958	-1.87905	-3.3872
493	-0.159301	0.0956414	1.01587	0.739524	1.61411	0.976426	-0.639324	-0.362874	1.94328	-0.156068	-2.99892	2.51494	0.614285	0.818057	-1.83537	-3.35808
493.5	-0.131145	0.134044	1.05346	0.698142	1.64459	0.900023	-0.697813	-0.369511	1.95218	-0.0743904	-2.95612	2.48624	0.760749	0.838785	-1.7874	-3.31968
494	-0.107881	0.157572	1.09181	0.653266	1.66233	0.801939	-0.744867	-0.36555	1.95339	-0.00259534	-2.91753	2.47461	0.907619	0.849667	-1.73803	-3.27133
494.5	-0.0885019	0.168823	1.13026	0.605224	1.66696	0.692485	-0.774652	-0.350179	1.94938	0.0606971	-2.89423	2.48073	1.04951	0.850151	-1.68782	-3.21265
495	-0.0707713	0.170245	1.16942	0.556308	1.65895	0.581839	-0.782875	-0.324575	1.94278	0.11696	-2.89156	2.50429	1.18107	0.839759	-1.63685	-3.14369
495.5	-0.0516429	0.163131	1.20945	0.510337	1.6395	0.478786	-0.766523	-0.292332	1.93577	0.166551	-2.90886	2.54402	1.29719	0.819257	-1.58751	-3.06505
496	-0.0284819	0.147971	1.24969	0.471379	1.61034	0.391462	-0.723407	-0.257785	1.92979	0.209129	-2.94074	2.59743	1.3934	0.791173	-1.54584	-2.97789
496.5	0.000186269	0.125533	1.28987	0.442817	1.57304	0.327083	-0.652828	-0.223905	1.92578	0.244982	-2.97759	2.66078	1.4669	0.759364	-1.51956	-2.88402
497	0.0348547	0.0977936	1.33102	0.426277	1.52841	0.290324	-0.557205	-0.191791	1.92429	0.275778	-3.00703	2.72886	1.51692	0.727946	-1.51424	-2.78605
497.5	0.0753495	0.068438	1.3745	0.420237	1.47689	0.282451	-0.443036	-0.161336	1.92506	0.304353	-3.01738	2.795	1.545	0.700291	-1.53025	-2.68723
498	0.120865	0.0418827	1.42019	0.420111	1.41937	0.302206	-0.319863	-0.132041	1.92708	0.334458	-3.00119	2.85205	1.55551	0.678639	-1.56142	-2.59098
498.5	0.169878	0.0206535	1.46527	0.420114	1.35737	0.347318	-0.197527	-0.104078	1.92966	0.37064	-2.95442	2.89411	1.55506	0.663572	-1.59585	-2.50083
499	0.220252	0.00357384	1.50479	0.414921	1.29205	0.415045	-0.0838605	-0.0789722	1.93329	0.417127	-2.8722	2.9168	1.55063	0.653389	-1.61932	-2.42048
[truncated: 1,002 more rows]
