# Supplementary material for: MEP Latencies Predict the Neuromodulatory Effect of cTBS Delivered to the Ipsilateral and Contralateral Sensorimotor Cortex
Source: PLoS One. 2015 Aug 11;10(8):e0133893. doi: 10.1371/journal.pone.0133893 (PMC4532482; doi:10.1371/journal.pone.0133893)
Supplement: S1 Dataset — MEP, SEP and TEP data were converted to .xls format from .mat format. (ZIP) [file pone.0133893.s001.zip › S1 Dataset_xlsx/TEP APPA IPSI T2.xlsx]

## Sheet: SEP
t [ms]	sub01	sub02	sub03	sub04	sub05	sub06	sub07	sub08	sub09	sub10	sub11	sub12	sub13	sub14	sub15	sub16
-500	-0.692293	0.0187712	-1.5488	-1.18403	1.25259	-1.16663	-1.0844	2.03216	1.27801	0.549294	0.768015	1.19481	-0.560708	0.403027	1.97728	0.909167
-499.5	-0.695922	-0.0182826	-1.47326	-1.21896	1.27639	-1.19666	-1.02248	2.04103	1.30361	0.528178	0.780813	1.29058	-0.391281	0.40506	1.91343	0.936515
-499	-0.692259	-0.0506608	-1.41509	-1.26423	1.29143	-1.21326	-0.949542	2.05563	1.32515	0.486424	0.796844	1.37652	-0.237	0.408442	1.83274	0.97415
-498.5	-0.680262	-0.0775818	-1.37973	-1.31605	1.29594	-1.21622	-0.867858	2.07569	1.34381	0.427351	0.809879	1.44586	-0.108584	0.410778	1.73452	1.01284
-498	-0.659398	-0.101417	-1.36455	-1.37162	1.288	-1.20592	-0.782356	2.10186	1.36225	0.356438	0.811478	1.49365	-0.0122705	0.409665	1.61992	1.04241
-497.5	-0.630472	-0.127106	-1.3628	-1.42809	1.26544	-1.18361	-0.699369	2.13517	1.38307	0.280453	0.793683	1.51727	0.0522603	0.405045	1.49245	1.05448
-497	-0.59598	-0.160197	-1.36792	-1.48201	1.22559	-1.15111	-0.624675	2.17589	1.40668	0.206472	0.751539	1.5157	0.090852	0.400296	1.35707	1.04503
-496.5	-0.559048	-0.204961	-1.37602	-1.52956	1.16565	-1.11015	-0.562312	2.22295	1.43122	0.141074	0.68478	1.48939	0.110837	0.400986	1.21868	1.01514
-496	-0.522319	-0.263608	-1.38602	-1.56721	1.08394	-1.06254	-0.513897	2.27345	1.4543	0.0896032	0.597078	1.44055	0.117688	0.411454	1.08185	0.969209
-495.5	-0.487977	-0.335975	-1.39859	-1.59273	0.980905	-1.01093	-0.47812	2.32268	1.4745	0.0552517	0.493993	1.37386	0.114677	0.431852	0.951315	0.912347
-495	-0.457837	-0.419293	-1.41571	-1.60526	0.858999	-0.958738	-0.451425	2.36517	1.4919	0.0382445	0.382466	1.29625	0.104207	0.45824	0.831486	0.849377
-494.5	-0.432524	-0.50851	-1.4405	-1.60475	0.722682	-0.908863	-0.429709	2.39719	1.50783	0.0358255	0.270506	1.21522	0.0884979	0.484877	0.725644	0.785061
-494	-0.411149	-0.597197	-1.47607	-1.59188	0.578975	-0.862766	-0.409837	2.41836	1.52433	0.0433773	0.164841	1.13714	0.069223	0.506428	0.635557	0.723508
-493.5	-0.39239	-0.678767	-1.52533	-1.56837	0.437166	-0.820925	-0.390411	2.43086	1.5439	0.0561848	0.0687929	1.06696	0.0472004	0.519539	0.561571	0.666834
-493	-0.375548	-0.747841	-1.5916	-1.53617	0.306753	-0.783813	-0.371676	2.43745	1.56892	0.0708104	-0.017116	1.00903	0.0228723	0.523488	0.502747	0.614742
-492.5	-0.360431	-0.800918	-1.67771	-1.49591	0.194856	-0.752016	-0.355152	2.44022	1.60059	0.0856268	-0.0932483	0.967292	-0.00286136	0.519558	0.457278	0.565976
-492	-0.346476	-0.836169	-1.78361	-1.44642	0.104796	-0.725519	-0.343475	2.44058	1.63894	0.10121	-0.159985	0.944752	-0.0283944	0.510037	0.423573	0.520648
-491.5	-0.332139	-0.853112	-1.90447	-1.3856	0.0363991	-0.703316	-0.339655	2.44071	1.68426	0.120257	-0.218004	0.943437	-0.0517762	0.497117	0.400735	0.481371
-491	-0.315416	-0.852197	-2.03006	-1.31177	-0.0127846	-0.683741	-0.345658	2.44445	1.73862	0.145595	-0.268398	0.964113	-0.0707152	0.481425	0.387693	0.452024
-490.5	-0.295243	-0.834145	-2.146	-1.22503	-0.046441	-0.665357	-0.361306	2.45603	1.80572	0.177826	-0.312183	1.00557	-0.0819239	0.461649	0.382803	0.435384
-490	-0.272719	-0.799766	-2.23682	-1.12751	-0.0686118	-0.647653	-0.383927	2.47792	1.88813	0.2151	-0.35023	1.06454	-0.0814701	0.436133	0.384135	0.431617
-489.5	-0.251429	-0.750629	-2.28906	-1.02273	-0.082343	-0.630406	-0.408724	2.50975	1.98474	0.253919	-0.383855	1.13632	-0.0666594	0.404606	0.389086	0.437505
-489	-0.236414	-0.689819	-2.29342	-0.914401	-0.0886977	-0.612729	-0.429819	2.54881	2.09098	0.289611	-0.414705	1.21557	-0.0368848	0.368333	0.394299	0.44643
-488.5	-0.232229	-0.622127	-2.247	-0.805342	-0.0875722	-0.593507	-0.441918	2.59148	2.20096	0.317232	-0.444126	1.29707	0.0066551	0.329365	0.396633	0.450378
-488	-0.241593	-0.553665	-2.15535	-0.697232	-0.0794062	-0.572458	-0.442046	2.63419	2.30928	0.33301	-0.473057	1.37595	0.0596011	0.29029	0.394033	0.4428
-487.5	-0.265032	-0.491059	-2.03191	-0.591346	-0.0657854	-0.550367	-0.430041	2.67336	2.41209	0.335689	-0.501869	1.44761	0.112814	0.254408	0.385788	0.420312
-487	-0.300763	-0.440241	-1.8937	-0.48914	-0.0488694	-0.52845	-0.407523	2.70468	2.50725	0.326867	-0.529941	1.50803	0.153658	0.225053	0.371904	0.383627
-486.5	-0.344894	-0.405288	-1.75506	-0.391829	-0.0309547	-0.50772	-0.376351	2.72349	2.59375	0.309626	-0.555813	1.55457	0.169347	0.203949	0.351872	0.337716
-486	-0.392289	-0.388207	-1.62328	-0.299514	-0.0144886	-0.489015	-0.337402	2.72671	2.67148	0.286549	-0.577749	1.58663	0.150478	0.190299	0.32458	0.289725
-485.5	-0.437537	-0.389678	-1.49902	-0.211329	-0.00189189	-0.473145	-0.290777	2.71434	2.74081	0.259247	-0.594118	1.60489	0.0938527	0.18191	0.289686	0.24574
-485	-0.475929	-0.409631	-1.38032	-0.126972	0.00467398	-0.460712	-0.237528	2.68964	2.80174	0.229454	-0.603599	1.60996	0.0033448	0.177141	0.248736	0.209174
-484.5	-0.504894	-0.447305	-1.26648	-0.0480927	0.00319488	-0.452333	-0.180952	2.65805	2.8534	0.199265	-0.605657	1.60219	-0.111339	0.175525	0.20496	0.18081
-484	-0.524829	-0.501054	-1.15926	0.0217404	-0.0081035	-0.448836	-0.126445	2.62509	2.89481	0.169901	-0.600819	1.58248	-0.236813	0.177135	0.161942	0.159532
-483.5	-0.537938	-0.567929	-1.06095	0.0784161	-0.0297867	-0.450434	-0.0799575	2.59459	2.92581	0.141301	-0.58986	1.55277	-0.358254	0.182425	0.12205	0.143375
-483	-0.545791	-0.643336	-0.97125	0.119242	-0.0597879	-0.456251	-0.0456662	2.5685	2.94786	0.11322	-0.573349	1.51604	-0.461641	0.192531	0.0860305	0.12987
-482.5	-0.547638	-0.721012	-0.885701	0.144194	-0.0931256	-0.465423	-0.0248826	2.54718	2.96403	0.0861957	-0.552745	1.47572	-0.535985	0.208431	0.0542188	0.115335
-482	-0.540684	-0.793499	-0.797037	0.155387	-0.123697	-0.478019	-0.0169469	2.52944	2.9778	0.0613538	-0.531035	1.43492	-0.574975	0.229186	0.0279949	0.0948819
-481.5	-0.521818	-0.853562	-0.699055	0.155107	-0.147084	-0.494354	-0.0204674	2.51309	2.99155	0.0391622	-0.511681	1.3959	-0.577674	0.251437	0.00980477	0.0643613
-481	-0.489199	-0.896183	-0.591634	0.144013	-0.162368	-0.513681	-0.0335761	2.49589	3.00584	0.0186894	-0.497342	1.35992	-0.548364	0.270432	0.00171904	0.0228097
-480.5	-0.442435	-0.919527	-0.48295	0.121471	-0.171616	-0.533599	-0.0533137	2.47562	3.0194	-0.00117233	-0.489304	1.32696	-0.495895	0.280933	0.00422882	-0.0262943
-480	-0.381674	-0.924173	-0.386178	0.087846	-0.178023	-0.550694	-0.0753477	2.44988	3.03	-0.0201551	-0.487607	1.2958	-0.433057	0.277635	0.0167383	-0.0749797
-479.5	-0.307063	-0.911943	-0.313827	0.045882	-0.184863	-0.561922	-0.0952466	2.41643	3.03604	-0.0364142	-0.491592	1.26489	-0.375161	0.256232	0.0388548	-0.112193
-479	-0.21935	-0.88563	-0.273605	0.000197995	-0.195602	-0.56549	-0.110521	2.3744	3.03681	-0.0463979	-0.500588	1.23408	-0.337149	0.215073	0.0704387	-0.127479
-478.5	-0.120784	-0.849388	-0.265608	-0.0435156	-0.213739	-0.560685	-0.121226	2.32525	3.0316	-0.0444051	-0.51436	1.20579	-0.330015	0.156011	0.110895	-0.115444
-478	-0.0151647	-0.808684	-0.280616	-0.0796272	-0.241539	-0.54767	-0.128704	2.27259	3.01909	-0.0236865	-0.532769	1.18365	-0.35778	0.0836469	0.159552	-0.077449
-477.5	0.0931394	-0.769331	-0.301407	-0.104309	-0.278635	-0.527959	-0.134113	2.22106	2.99744	0.0205302	-0.554934	1.17021	-0.417243	0.00390357	0.216262	-0.0197983
-477	0.20026	-0.735766	-0.309069	-0.116637	-0.321996	-0.504522	-0.138092	2.17485	2.96469	0.0881669	-0.578343	1.166	-0.501267	-0.0768063	0.280437	0.0489668
-476.5	0.303271	-0.709682	-0.291703	-0.118534	-0.367331	-0.480917	-0.141392	2.13634	2.91928	0.173408	-0.598723	1.16999	-0.602425	-0.152454	0.34942	0.12038
-476	0.400277	-0.690274	-0.248186	-0.11407	-0.410393	-0.460318	-0.145023	2.10552	2.86051	0.266208	-0.612006	1.17982	-0.71439	-0.218805	0.418307	0.187907
-475.5	0.490496	-0.675525	-0.184616	-0.108479	-0.447481	-0.444701	-0.149464	2.0801	2.78868	0.35568	-0.616874	1.19152	-0.831539	-0.273779	0.481876	0.247722
-475	0.5743	-0.663293	-0.10888	-0.106809	-0.476217	-0.43399	-0.154079	2.0561	2.70476	0.433236	-0.614713	1.19933	-0.948398	-0.315976	0.536985	0.298394
-474.5	0.652756	-0.651932	-0.0278161	-0.112385	-0.496751	-0.42604	-0.157439	2.02934	2.61004	0.493399	-0.607918	1.19654	-1.06008	-0.343445	0.583325	0.340607
-474	0.727053	-0.640181	0.0528717	-0.125978	-0.512215	-0.417784	-0.157815	1.99705	2.50574	0.533253	-0.599162	1.17793	-1.1633	-0.3548	0.622339	0.377466
-473.5	0.798612	-0.626926	0.127381	-0.146156	-0.527509	-0.406687	-0.1532	1.95835	2.39245	0.552281	-0.591579	1.14213	-1.25659	-0.351104	0.655739	0.413943
-473	0.868872	-0.611972	0.188864	-0.170447	-0.546886	-0.391845	-0.141084	1.91309	2.26988	0.551928	-0.588607	1.09196	-1.34014	-0.335392	0.684657	0.454805
-472.5	0.938193	-0.596972	0.229582	-0.19655	-0.572258	-0.374371	-0.118391	1.86097	2.13824	0.534037	-0.592681	1.03246	-1.41583	-0.310316	0.709445	0.503226
-472	1.00547	-0.585016	0.242613	-0.222911	-0.603024	-0.35685	-0.0815172	1.80162	2.00029	0.499681	-0.603143	0.968593	-1.48661	-0.277235	0.730293	0.560831
-471.5	1.06881	-0.579346	0.225375	-0.248798	-0.63662	-0.34181	-0.0263601	1.73545	1.86142	0.449891	-0.615391	0.904372	-1.55494	-0.237213	0.748462	0.627135
-471	1.12611	-0.582304	0.182828	-0.274128	-0.66949	-0.330293	0.0514865	1.66416	1.72805	0.387136	-0.622427	0.843292	-1.62196	-0.191879	0.766491	0.698313
-470.5	1.1755	-0.594811	0.127337	-0.298711	-0.698748	-0.322318	0.15626	1.58974	1.6071	0.315583	-0.617505	0.788592	-1.68735	-0.143715	0.786835	0.767802
-470	1.21587	-0.616563	0.0757083	-0.321444	-0.723564	-0.31879	0.290751	1.51272	1.50572	0.240334	-0.595888	0.743554	-1.74893	-0.0960845	0.810665	0.829101
-469.5	1.24749	-0.646153	0.0452044	-0.340499	-0.744577	-0.321991	0.454165	1.43134	1.42929	0.166641	-0.555466	0.711336	-1.80201	-0.0526289	0.837733	0.878424
-469	1.27261	-0.680333	0.0491164	-0.354263	-0.76198	-0.333532	0.641187	1.34284	1.37957	0.0991323	-0.497127	0.693596	-1.8403	-0.0161267	0.866508	0.915455
-468.5	1.29523	-0.714078	0.0936474	-0.361602	-0.77432	-0.352277	0.843222	1.24565	1.35443	0.0411593	-0.424358	0.688933	-1.85933	0.0125028	0.89421	0.942218
-468	1.3197	-0.742575	0.177425	-0.361159	-0.778542	-0.374593	1.04986	1.14097	1.34868	-0.00527646	-0.341575	0.692845	-1.86066	0.0344277	0.916946	0.961447
-467.5	1.34907	-0.762985	0.292554	-0.35147	-0.770959	-0.39591	1.25026	1.03275	1.35535	-0.0391963	-0.252367	0.6999	-1.85323	0.0520571	0.930475	0.97586
-467	1.38466	-0.774329	0.42726	-0.332213	-0.748933	-0.411905	1.4352	0.926004	1.36772	-0.0603612	-0.158874	0.706322	-1.84988	0.0675805	0.931861	0.987939
-466.5	1.4269	-0.77696	0.570476	-0.304586	-0.712295	-0.419437	1.59859	0.824929	1.38098	-0.0693949	-0.0622602	0.710422	-1.86181	0.0820711	0.920669	0.999345
-466	1.47602	-0.772806	0.714508	-0.270106	-0.663576	-0.417124	1.73743	0.731814	1.39215	-0.0682197	0.0366624	0.711485	-1.89483	0.0953009	0.899193	1.01057
-465.5	1.53163	-0.765031	0.853272	-0.228956	-0.607064	-0.404713	1.85048	0.647044	1.39886	-0.0599515	0.137351	0.709086	-1.94906	0.105639	0.872414	1.0212
-465	1.5922	-0.756438	0.980447	-0.179146	-0.547838	-0.382181	1.93596	0.569472	1.39834	-0.0480939	0.240199	0.703114	-2.02068	0.110608	0.847148	1.03038
-464.5	1.65497	-0.7487	1.09022	-0.11737	-0.49155	-0.350099	1.99037	0.496579	1.38749	-0.036016	0.347414	0.694297	-2.10313	0.108319	0.830001	1.03719
-464	1.7164	-0.743616	1.17832	-0.0411743	-0.444195	-0.310427	2.00941	0.425374	1.36418	-0.026759	0.462731	0.685013	-2.18694	0.0985584	0.825623	1.04102
-463.5	1.7735	-0.744578	1.24316	0.0492787	-0.411023	-0.266632	1.98973	0.354185	1.32871	-0.0221299	0.589797	0.679279	-2.25988	0.0829128	0.836594	1.04259
-463	1.82557	-0.756094	1.2875	0.150653	-0.394947	-0.223222	1.93002	0.283378	1.28441	-0.0216862	0.73059	0.681414	-2.30923	0.0642735	0.864275	1.04437
-462.5	1.87413	-0.781648	1.31861	0.256346	-0.395676	-0.184927	1.83148	0.214416	1.23623	-0.0231949	0.88442	0.694418	-2.3255	0.0460295	0.909165	1.04937
-462	1.92084	-0.822168	1.3454	0.357487	-0.410191	-0.155891	1.69811	0.148898	1.1877	-0.0243521	1.04716	0.719181	-2.30464	0.0315014	0.969711	1.05925
-461.5	1.96601	-0.876529	1.37428	0.445395	-0.43362	-0.138959	1.53698	0.0887257	1.13919	-0.0242972	1.21088	0.754386	-2.24741	0.0234884	1.04035	1.07291
-461	2.00894	-0.942777	1.40621	0.513459	-0.459717	-0.135033	1.35752	0.0364412	1.08843	-0.0240437	1.36492	0.796726	-2.15773	0.0233623	1.11146	1.0866
-460.5	2.04843	-1.01886	1.43679	0.557779	-0.481685	-0.143214	1.1692	-0.00548942	1.03166	-0.0260898	1.49886	0.84199	-2.04248	0.0308142	1.17238	1.09622
-460	2.08233	-1.10319	1.45874	0.57759	-0.493746	-0.161645	0.979176	-0.0357871	0.965065	-0.0335567	1.6052	0.886841	-1.91203	0.0448925	1.21439	1.09914
-459.5	2.10734	-1.19428	1.46535	0.575581	-0.492518	-0.187849	0.79082	-0.0547559	0.88581	-0.0489524	1.67982	0.929449	-1.77973	0.0649402	1.23155	1.09369
-459	2.12053	-1.28956	1.45328	0.557717	-0.477491	-0.218399	0.60362	-0.0637111	0.792259	-0.0730619	1.72123	0.968338	-1.66039	0.0910638	1.22061	1.07817
-458.5	2.12114	-1.38479	1.42347	0.53211	-0.45052	-0.24904	0.414887	-0.0638725	0.683819	-0.104121	1.72997	1.00123	-1.56724	0.124203	1.18128	1.05091
-458	2.11026	-1.47465	1.38095	0.50684	-0.414497	-0.275595	0.22253	-0.0559532	0.560929	-0.137812	1.70862	1.02549	-1.50784	0.164977	1.11678	1.01072
-457.5	2.08934	-1.55381	1.33424	0.487783	-0.371818	-0.2952	0.0270475	-0.040876	0.424954	-0.169065	1.66215	1.03955	-1.48236	0.212313	1.03371	0.957684
-457	2.0598	-1.6182	1.2934	0.477859	-0.323876	-0.307199	-0.168185	-0.020663	0.277634	-0.194273	1.59769	1.0436	-1.48611	0.263838	0.940328	0.89342
-456.5	2.02325	-1.66532	1.26581	0.477753	-0.272038	-0.312782	-0.357993	0.00106368	0.12029	-0.211946	1.52304	1.03891	-1.51286	0.317391	0.844348	0.820937
-456	1.98161	-1.69419	1.25295	0.486392	-0.218623	-0.313353	-0.537139	0.0192824	-0.0463843	-0.222343	1.44444	1.0261	-1.55621	0.371623	0.752029	0.744444
-455.5	1.93715	-1.70563	1.25101	0.500173	-0.166533	-0.30955	-0.701563	0.0287164	-0.221865	-0.226961	1.36522	1.00363	-1.60949	0.42549	0.667979	0.668874
-455	1.8925	-1.7024	1.25344	0.51244	-0.118318	-0.302072	-0.848046	0.0253392	-0.405368	-0.227742	1.28685	0.967962	-1.66621	0.47809	0.5952	0.599214
-454.5	1.8502	-1.68829	1.2536	0.514724	-0.0760166	-0.292783	-0.972678	0.00721554	-0.595725	-0.226372	1.21039	0.915315	-1.72132	0.529176	0.535651	0.53969
-454	1.81215	-1.66629	1.24682	0.499197	-0.0413447	-0.284855	-1.07024	-0.0259217	-0.79132	-0.223838	1.13625	0.84418	-1.77168	0.579389	0.490639	0.492313
-453.5	1.77958	-1.63728	1.22959	0.460643	-0.0153186	-0.281959	-1.13563	-0.0737127	-0.989812	-0.219984	1.06422	0.757671	-1.81487	0.629925	0.460138	0.456362
-453	1.7532	-1.60054	1.19736	0.396861	0.00208991	-0.286635	-1.16614	-0.135434	-1.18792	-0.213669	0.995327	0.663959	-1.84837	0.682104	0.442027	0.430188
-452.5	1.73298	-1.5555	1.14453	0.307982	0.0116033	-0.299163	-1.16298	-0.209365	-1.38117	-0.204095	0.933486	0.573533	-1.87007	0.736866	0.432506	0.412852
-452	1.71799	-1.50309	1.06718	0.196071	0.0141452	-0.318041	-1.13087	-0.292662	-1.56349	-0.191928	0.884581	0.495362	-1.8796	0.794012	0.427269	0.403327
-451.5	1.70703	-1.44582	0.965945	0.0651245	0.0105104	-0.340806	-1.07583	-0.382104	-1.72782	-0.178863	0.85406	0.435013	-1.87866	0.851933	0.423027	0.399188
-451	1.69906	-1.38672	0.847474	-0.0794025	0.00109965	-0.364234	-1.00374	-0.474475	-1.86743	-0.166454	0.8447	0.394816	-1.86993	0.908496	0.419128	0.397047
-450.5	1.69285	-1.32826	0.723664	-0.231307	-0.0138636	-0.384813	-0.920317	-0.566432	-1.97668	-0.155275	0.855767	0.374809	-1.8555	0.962142	0.418127	0.39352
-450	1.68677	-1.272	0.608715	-0.384122	-0.0336405	-0.399703	-0.831342	-0.654862	-2.05233	-0.144743	0.883374	0.374133	-1.83623	1.0122	0.424559	0.385568
-449.5	1.67988	-1.21862	0.515776	-0.531419	-0.0567948	-0.407313	-0.742299	-0.737419	-2.09517	-0.134092	0.921786	0.392004	-1.81225	1.05877	0.44298	0.371668
-449	1.6731	-1.16857	0.454361	-0.666775	-0.0817801	-0.407581	-0.657691	-0.812461	-2.10982	-0.123507	0.965301	0.427113	-1.78397	1.10262	0.476408	0.353445
-448.5	1.66922	-1.1227	0.428225	-0.78403	-0.107419	-0.402133	-0.580173	-0.878936	-2.10278	-0.113529	1.00938	0.476373	-1.75318	1.1452	0.525364	0.335023
-448	1.67154	-1.08177	0.434482	-0.878628	-0.13265	-0.393905	-0.510187	-0.936421	-2.08076	-0.103389	1.05032	0.534924	-1.72546	1.18844	0.587965	0.320484
-447.5	1.68219	-1.04571	0.464567	-0.949304	-0.155863	-0.386532	-0.446751	-0.984666	-2.04915	-0.0904539	1.08494	0.59775	-1.7114	1.23392	0.66111	0.312203
-447	1.70062	-1.01365	0.506918	-0.998845	-0.174693	-0.383946	-0.389359	-1.02298	-2.01098	-0.0712009	1.11143	0.661163	-1.72385	1.28167	0.741186	0.31061
-446.5	1.72346	-0.98473	0.550918	-1.0333	-0.186584	-0.389784	-0.339311	-1.04998	-1.96745	-0.0427472	1.12979	0.722779	-1.77269	1.33038	0.823701	0.314347
-446	1.74575	-0.95871	0.589522	-1.05963	-0.189461	-0.406294	-0.298872	-1.0635	-1.91942	-0.00388001	1.14111	0.780418	-1.86108	1.37859	0.903146	0.320673
-445.5	1.76217	-0.936361	0.619235	-1.08293	-0.181621	-0.433252	-0.269473	-1.06076	-1.86847	0.0448171	1.14665	0.830889	-1.98497	1.42477	0.973414	0.326529
-445	1.7674	-0.918868	0.639044	-1.10506	-0.161292	-0.467781	-0.250888	-1.03925	-1.81691	0.10134	1.14803	0.869975	-2.13496	1.46611	1.02803	0.32984
-444.5	1.75657	-0.906832	0.648529	-1.12567	-0.127249	-0.50561	-0.241366	-0.99746	-1.76734	0.162588	1.14751	0.894205	-2.29867	1.49831	1.0608	0.330316
-444	1.7264	-0.90017	0.646275	-1.14389	-0.0800226	-0.54295	-0.238296	-0.934901	-1.722	0.22456	1.14875	0.90256	-2.46238	1.51699	1.06723	0.329232
-443.5	1.67586	-0.898858	0.631448	-1.15964	-0.0218002	-0.57737	-0.239349	-0.852361	-1.68176	0.282892	1.15757	0.896113	-2.61241	1.51892	1.04545	0.328148
-443	1.60589	-0.903368	0.606944	-1.17466	0.045246	-0.60745	-0.243456	-0.75267	-1.64552	0.333738	1.18118	0.876948	-2.73636	1.50234	0.996172	0.327938
-442.5	1.51911	-0.914283	0.579673	-1.19243	0.120199	-0.632014	-0.25062	-0.641093	-1.61161	0.37422	1.22511	0.84841	-2.82412	1.46733	0.922807	0.329076
-442	1.42008	-0.93132	0.557063	-1.2166	0.202747	-0.6494	-0.260664	-0.525047	-1.5797	0.402755	1.28997	0.815898	-2.86958	1.41634	0.831814	0.332024
-441.5	1.31504	-0.952715	0.542406	-1.2494	0.291861	-0.657216	-0.272288	-0.412709	-1.55082	0.419752	1.3706	0.786211	-2.87257	1.35375	0.731708	0.337111
-441	1.21088	-0.975933	0.532603	-1.29093	0.385471	-0.652814	-0.283082	-0.310517	-1.52616	0.427647	1.45799	0.765986	-2.83976	1.28438	0.63026	0.344554
-440.5	1.11409	-0.999063	0.520025	-1.33986	0.480637	-0.634133	-0.290197	-0.22138	-1.5066	0.430162	1.54252	0.760653	-2.78386	1.21214	0.532208	0.354555
-440	1.03021	-1.0212	0.496715	-1.39439	0.573442	-0.600777	-0.291163	-0.144955	-1.49273	0.431559	1.61612	0.773269	-2.72126	1.13953	0.439577	0.366908
-439.5	0.96331	-1.04143	0.457807	-1.45224	0.659495	-0.554956	-0.283956	-0.0789395	-1.48416	0.435479	1.6727	0.803733	-2.66829	1.06781	0.35372	0.380282
-439	0.915581	-1.05781	0.402782	-1.51021	0.735393	-0.501179	-0.266086	-0.0204527	-1.47885	0.444038	1.70787	0.849974	-2.63762	0.99728	0.276185	0.392185
-438.5	0.887166	-1.0677	0.335408	-1.56401	0.799738	-0.444203	-0.234285	0.0323141	-1.47363	0.458562	1.71891	0.909328	-2.63641	0.927441	0.207923	0.40003
-438	0.875969	-1.06909	0.2633	-1.60828	0.853186	-0.386874	-0.185949	0.0793606	-1.46569	0.480742	1.70513	0.978069	-2.66552	0.857796	0.14936	0.40243
-437.5	0.877752	-1.0612	0.196592	-1.63759	0.898149	-0.329921	-0.120374	0.120072	-1.45382	0.512276	1.66834	1.0506	-2.71989	0.788901	0.101502	0.399847
-437	0.886986	-1.04442	0.144492	-1.6482	0.938026	-0.273104	-0.038045	0.154254	-1.43893	0.553589	1.61267	1.1204	-2.79149	0.722704	0.0654659	0.39435
-436.5	0.898053	-1.02035	0.111158	-1.63925	0.975732	-0.216257	0.0601457	0.181642	-1.42368	0.602893	1.54323	1.18187	-2.87253	0.661576	0.0408084	0.388757
-436	0.906574	-0.991589	0.0948053	-1.6118	1.01249	-0.16036	0.172318	0.201673	-1.41124	0.655827	1.46429	1.23118	-2.95649	0.606865	0.0252149	0.385657
-435.5	0.910436	-0.961434	0.0904337	-1.56809	1.04765	-0.108406	0.294611	0.214558	-1.40355	0.705944	1.37812	1.26588	-3.03821	0.557959	0.0157156	0.386568
-435	0.909744	-0.933516	0.0924162	-1.51226	1.0792	-0.0649624	0.420729	0.222704	-1.40046	0.746288	1.28612	1.28484	-3.11389	0.51258	0.0100001	0.39127
-434.5	0.905863	-0.910949	0.0958086	-1.45005	1.10456	-0.0346713	0.542863	0.230845	-1.4001	0.771282	1.19093	1.28891	-3.18078	0.468275	0.00671923	0.39768
-434	0.900289	-0.895063	0.0974595	-1.3865	1.12193	-0.0209246	0.653353	0.24398	-1.39955	0.777803	1.09737	1.28094	-3.23641	0.42357	0.00456095	0.402923
-433.5	0.89353	-0.885113	0.095749	-1.32406	1.13178	-0.0250573	0.745662	0.26473	-1.39565	0.765165	1.01168	1.2653	-3.27784	0.377825	0.00133191	0.405284
-433	0.884292	-0.879187	0.0886981	-1.26369	1.13698	-0.0456672	0.815004	0.2925	-1.3866	0.734523	0.940778	1.24711	-3.30201	0.330693	-0.00576632	0.405459
-432.5	0.869896	-0.875143	0.0735382	-1.20752	1.14149	-0.0785169	0.859062	0.324639	-1.373	0.688315	0.891537	1.23048	-3.30714	0.281869	-0.0189887	0.406155
-432	0.847962	-0.871114	0.0488671	-1.15931	1.14867	-0.117735	0.878401	0.358448	-1.35664	0.629809	0.86924	1.21654	-3.29371	0.231075	-0.0387501	0.410484
-431.5	0.817706	-0.865716	0.016943	-1.12226	1.16	-0.157595	0.87641	0.392541	-1.33887	0.562651	0.875767	1.20315	-3.26436	0.178265	-0.0627444	0.420216
-431	0.779752	-0.857914	-0.0153707	-1.09805	1.17429	-0.193678	0.85882	0.426792	-1.31993	0.490763	0.908729	1.18671	-3.22246	0.123674	-0.0862538	0.43524
-430.5	0.735191	-0.846527	-0.0370748	-1.08777	1.18784	-0.22306	0.83291	0.46174	-1.29939	0.418536	0.961767	1.16425	-3.17041	0.0673944	-0.104146	0.45436
-430	0.684736	-0.830113	-0.0356577	-1.09193	1.19605	-0.243937	0.806215	0.497983	-1.27742	0.35037	1.0263	1.13486	-3.10916	0.00889264	-0.113765	0.47632
-429.5	0.628344	-0.80768	-0.00149302	-1.10925	1.19528	-0.255598	0.78486	0.535239	-1.25551	0.290036	1.0943	1.09957	-3.03954	-0.0531639	-0.116509	0.500069
-429	0.565766	-0.779402	0.0687882	-1.13664	1.1844	-0.258785	0.772116	0.571972	-1.23546	0.240871	1.16007	1.05941	-2.96334	-0.120237	-0.116888	0.524229
-428.5	0.497693	-0.746492	0.171961	-1.17078	1.16496	-0.255663	0.767892	0.60611	-1.21736	0.205571	1.21989	1.01387	-2.88357	-0.192024	-0.120227	0.546835
-428	0.426251	-0.71055	0.299515	-1.20946	1.1402	-0.249083	0.770041	0.635502	-1.1984	0.184245	1.27103	0.961312	-2.8057	-0.264984	-0.130543	0.56584
-427.5	0.354502	-0.673029	0.438762	-1.25176	1.11384	-0.241546	0.776516	0.65809	-1.17297	0.172567	1.31187	0.900175	-2.73874	-0.333061	-0.149131	0.579751
-427	0.285781	-0.635207	0.575156	-1.29817	1.08936	-0.234389	0.786235	0.672551	-1.1345	0.162813	1.3426	0.829178	-2.69348	-0.38987	-0.174213	0.58782
-426.5	0.223207	-0.59844	0.696778	-1.35033	1.06966	-0.227447	0.798924	0.678647	-1.07802	0.147553	1.36498	0.747541	-2.67894	-0.430593	-0.202212	0.589622
-426	0.168929	-0.564229	0.797417	-1.41009	1.05715	-0.219135	0.814852	0.676801	-1.00203	0.123193	1.38127	0.656341	-2.70007	-0.452517	-0.230041	0.584673
-425.5	0.123495	-0.534648	0.876047	-1.47807	1.05376	-0.207324	0.834056	0.667505	-0.908871	0.0910153	1.39339	0.559389	-2.75696	-0.454351	-0.256743	0.572525
-425	0.0860943	-0.513137	0.934661	-1.55285	1.0605	-0.190597	0.855395	0.651131	-0.803309	0.0555812	1.40353	0.462097	-2.84449	-0.435845	-0.284141	0.552761
-424.5	0.0553018	-0.504181	0.975837	-1.63146	1.07706	-0.168677	0.8763	0.62836	-0.69026	0.0224713	1.41465	0.369107	-2.95265	-0.398416	-0.31693	0.525101
-424	0.0297819	-0.511601	1.00132	-1.71157	1.10177	-0.142185	0.89327	0.600686	-0.573466	-0.00293885	1.4297	0.282594	-3.06837	-0.345461	-0.36102	0.489753
-423.5	0.00857388	-0.537097	1.01309	-1.79362	1.1318	-0.112513	0.902751	0.570472	-0.455307	-0.0157781	1.44988	0.202175	-3.17847	-0.281672	-0.419656	0.447257
-423	-0.00945369	-0.579726	1.01518	-1.8801	1.16354	-0.0813191	0.901569	0.540465	-0.337083	-0.011922	1.47326	0.12603	-3.27168	-0.21244	-0.490707	0.398561
-422.5	-0.0263943	-0.636108	1.01308	-1.9722	1.19325	-0.0495168	0.88656	0.512682	-0.219996	0.0115754	1.49513	0.0530446	-3.33936	-0.143642	-0.567874	0.346066
-422	-0.0452006	-0.701249	1.01105	-2.06754	1.21814	-0.0169115	0.854293	0.487145	-0.1062	0.0565956	1.50971	-0.0153223	-3.37571	-0.0808249	-0.643678	0.293849
-421.5	-0.0687957	-0.769345	1.00996	-2.1607	1.23728	0.0173126	0.801553	0.461666	0.000863041	0.12451	1.51196	-0.075447	-3.3779	-0.0281162	-0.711315	0.246096
-421	-0.0991432	-0.834402	1.00686	-2.24479	1.25103	0.0541379	0.726689	0.433152	0.0968645	0.21529	1.49879	-0.123621	-3.34602	0.0120325	-0.76555	0.205721
-420.5	-0.136652	-0.891662	0.996273	-2.3133	1.2601	0.094081	0.631501	0.399196	0.178159	0.32552	1.46992	-0.157705	-3.2837	0.0382245	-0.803387	0.17449
-420	-0.180274	-0.939252	0.971752	-2.36171	1.26582	0.136457	0.52197	0.358244	0.244434	0.448393	1.4279	-0.177824	-3.19907	0.0492115	-0.823963	0.153828
-419.5	-0.228334	-0.978149	0.927391	-2.38795	1.27053	0.179801	0.406356	0.308785	0.300084	0.575867	1.37628	-0.18639	-3.10436	0.0435936	-0.828027	0.14517
-419	-0.279451	-1.01053	0.860089	-2.39212	1.27721	0.223295	0.292452	0.249799	0.352254	0.700346	1.31779	-0.187518	-3.01353	0.0208167	-0.81788	0.149528
-418.5	-0.332953	-1.038	0.771702	-2.37656	1.28906	0.26749	0.186512	0.18273	0.406817	0.814819	1.25421	-0.186001	-2.93898	-0.0173682	-0.797068	0.166877
-418	-0.388466	-1.0608	0.669345	-2.34578	1.30887	0.313312	0.093425	0.11271	0.465645	0.912118	1.18732	-0.186496	-2.88818	-0.0667054	-0.769061	0.195926
-417.5	-0.444994	-1.07862	0.564415	-2.30581	1.33829	0.360367	0.0164422	0.0474513	0.526754	0.984905	1.11916	-0.193381	-2.86231	-0.122195	-0.736232	0.234177
-417	-0.500473	-1.09157	0.47029	-2.26353	1.37748	0.406266	-0.0437115	-0.00523797	0.585953	1.02738	1.05191	-0.210415	-2.85807	-0.180327	-0.700197	0.278623
-416.5	-0.552389	-1.09993	0.397476	-2.22589	1.42502	0.44728	-0.0894597	-0.0397764	0.638475	1.03696	0.987225	-0.239614	-2.87074	-0.239337	-0.662074	0.327095
-416	-0.598916	-1.10313	0.349325	-2.19851	1.47767	0.47987	-0.125914	-0.0545879	0.680587	1.0143	0.925639	-0.280594	-2.89608	-0.297996	-0.621751	0.378705
-415.5	-0.639496	-1.09945	0.322144	-2.18469	1.53118	0.502499	-0.159518	-0.0523567	0.711125	0.962593	0.866418	-0.330936	-2.93018	-0.355407	-0.577819	0.432383
-415	-0.674575	-1.08634	0.308581	-2.18459	1.58195	0.516528	-0.19635	-0.0378795	0.732048	0.886821	0.807911	-0.386592	-2.96831	-0.411276	-0.52913	0.48517
-414.5	-0.705155	-1.06114	0.301134	-2.1951	1.62775	0.525574	-0.240533	-0.0151933	0.74761	0.792943	0.747465	-0.442108	-3.0047	-0.465073	-0.476641	0.532787
-414	-0.732675	-1.02132	0.292872	-2.21106	1.66732	0.534152	-0.293597	0.0137392	0.762403	0.687499	0.681639	-0.491182	-3.03316	-0.515105	-0.423904	0.572078
-413.5	-0.758853	-0.964701	0.275842	-2.22724	1.69975	0.546422	-0.355332	0.0485149	0.779089	0.577793	0.607311	-0.527393	-3.04769	-0.55864	-0.375862	0.602709
-413	-0.785123	-0.890309	0.241792	-2.23926	1.72441	0.565433	-0.425173	0.0889791	0.797225	0.472104	0.522284	-0.544912	-3.04371	-0.592914	-0.336851	0.626915
-412.5	-0.812498	-0.799666	0.185748	-2.2437	1.74085	0.593166	-0.502665	0.134143	0.813712	0.379114	0.425405	-0.539594	-3.01998	-0.616403	-0.308959	0.647876
-412	-0.842094	-0.697223	0.10798	-2.23843	1.74816	0.63123	-0.586567	0.181972	0.824201	0.306514	0.317526	-0.51057	-2.97922	-0.629299	-0.291504	0.668225
-411.5	-0.874917	-0.589621	0.0129971	-2.22319	1.74418	0.681094	-0.673628	0.22983	0.824714	0.2598	0.202835	-0.461326	-2.92621	-0.632869	-0.281392	0.689854
-411	-0.911152	-0.484372	-0.0918836	-2.19935	1.72597	0.742969	-0.758888	0.275359	0.813285	0.241747	0.0890941	-0.398943	-2.86513	-0.628826	-0.273434	0.714166
-410.5	-0.950466	-0.388712	-0.19694	-2.16863	1.69138	0.814582	-0.837466	0.317971	0.791041	0.252066	-0.0140717	-0.33203	-2.79752	-0.619296	-0.261121	0.742024
-410	-0.992785	-0.30858	-0.290493	-2.13259	1.64007	0.891794	-0.905656	0.359558	0.761382	0.287605	-0.0978947	-0.268955	-2.72142	-0.606517	-0.238607	0.773832
-409.5	-1.03881	-0.24751	-0.360685	-2.09375	1.5731	0.970769	-0.960403	0.40337	0.7281	0.343972	-0.156165	-0.21649	-2.63201	-0.592029	-0.20243	0.809207
-409	-1.09012	-0.206016	-0.398312	-2.05649	1.4923	1.04912	-0.998787	0.452658	0.694685	0.41752	-0.185507	-0.178831	-2.52449	-0.576504	-0.151963	0.846544
-408.5	-1.14814	-0.182043	-0.399446	-2.0258	1.40057	1.12485	-1.0188	0.509879	0.66435	0.506161	-0.185144	-0.157569	-2.39804	-0.560424	-0.0894734	0.883618
-408	-1.21229	-0.172056	-0.366719	-2.00527	1.30253	1.19534	-1.02026	0.575518	0.639425	0.608968	-0.156328	-0.152207	-2.25897	-0.544484	-0.0200827	0.918456
-407.5	-1.27923	-0.171959	-0.308785	-1.99603	1.20437	1.25766	-1.00461	0.647302	0.620786	0.72517	-0.101736	-0.160606	-2.12001	-0.529479	0.0494963	0.949607
-407	-1.34363	-0.177684	-0.237471	-1.99698	1.11296	1.30915	-0.974415	0.72111	0.608138	0.853142	-0.0255577	-0.179932	-1.99572	-0.515927	0.113168	0.976133
-406.5	-1.39933	-0.18546	-0.163042	-2.00572	1.03479	1.34776	-0.933566	0.792481	0.600407	0.989789	0.0661306	-0.207725	-1.89755	-0.503652	0.166659	0.997558
-406	-1.44074	-0.191888	-0.0910567	-2.01894	0.975262	1.37255	-0.887482	0.857406	0.595302	1.13036	0.16532	-0.24161	-1.83164	-0.491953	0.207899	1.0141
-405.5	-1.46503	-0.194826	-0.0234279	-2.03205	0.938031	1.38412	-0.842475	0.912897	0.588924	1.26874	0.262656	-0.277773	-1.79857	-0.480281	0.238156	1.02716
-405	-1.47366	-0.194527	0.0377624	-2.03994	0.923508	1.38403	-0.803768	0.957307	0.576883	1.39796	0.349408	-0.310166	-1.7936	-0.468644	0.262578	1.03946
-404.5	-1.47184	-0.193298	0.0872676	-2.03877	0.927701	1.37416	-0.773456	0.989961	0.556504	1.51081	0.419695	-0.33171	-1.80757	-0.457499	0.288307	1.0544
-404	-1.46626	-0.194314	0.1175	-2.02709	0.942776	1.35684	-0.750272	1.01051	0.528143	1.60065	0.470925	-0.336799	-1.82846	-0.447203	0.321262	1.0749
-403.5	-1.4625	-0.200908	0.122645	-2.00479	0.959361	1.33552	-0.731237	1.0186	0.494497	1.66255	0.503374	-0.323573	-1.84343	-0.437232	0.363678	1.10251
-403	-1.46355	-0.215638	0.102104	-1.97218	0.969079	1.3146	-0.713746	1.01456	0.458708	1.69385	0.520125	-0.294135	-1.84063	-0.42627	0.413744	1.13701
-402.5	-1.47024	-0.239102	0.0605584	-1.9308	0.965606	1.29838	-0.696671	1.0009	0.42297	1.69397	0.526464	-0.252136	-1.81129	-0.413595	0.467001	1.17653
-402	-1.48215	-0.270075	0.00531345	-1.88437	0.944502	1.29002	-0.680055	0.983143	0.388493	1.66421	0.528355	-0.199802	-1.75161	-0.399968	0.517736	1.21778
-401.5	-1.4976	-0.306954	-0.0568654	-1.83785	0.903328	1.29109	-0.66423	0.968571	0.355843	1.6079	0.530782	-0.136618	-1.66326	-0.386997	0.55968	1.25663
-401	-1.51326	-0.348959	-0.121478	-1.79592	0.842324	1.30221	-0.648864	0.96372	0.324369	1.53052	0.536317	-0.0601283	-1.55213	-0.376557	0.586947	1.28955
-400.5	-1.52482	-0.396376	-0.186605	-1.76215	0.765226	1.32343	-0.632119	0.972598	0.291541	1.43891	0.544326	0.032319	-1.42697	-0.371081	0.595657	1.31515
-400	-1.52848	-0.449894	-0.252806	-1.73871	0.679356	1.35406	-0.610625	0.996261	0.254479	1.34013	0.551631	0.141526	-1.29864	-0.373405	0.585203	1.33464
-399.5	-1.52187	-0.50937	-0.322321	-1.72607	0.593922	1.39228	-0.580439	1.03326	0.212615	1.2412	0.554378	0.264196	-1.17882	-0.385564	0.558163	1.35066
-399	-1.50398	-0.572968	-0.397017	-1.72318	0.517108	1.43524	-0.538315	1.08036	0.168035	1.14911	0.549418	0.392538	-1.07879	-0.407301	0.519527	1.36542
-398.5	-1.47463	-0.637965	-0.476382	-1.7278	0.453706	1.47878	-0.482047	1.13344	0.123711	1.06951	0.534252	0.516741	-1.00764	-0.435705	0.47595	1.38019
-398	-1.43437	-0.703345	-0.557177	-1.73686	0.404009	1.51752	-0.409279	1.18841	0.0820493	1.00523	0.506557	0.627737	-0.969423	-0.467086	0.434698	1.39561
-397.5	-1.38422	-0.77158	-0.634421	-1.74713	0.364155	1.54632	-0.316623	1.24196	0.0441896	0.956215	0.464831	0.718562	-0.961368	-0.499351	0.402162	1.41176
-397	-1.32492	-0.846829	-0.70311	-1.75598	0.328164	1.56215	-0.201212	1.29179	0.0100749	0.920477	0.409673	0.784679	-0.975699	-0.532133	0.382404	1.42801
-396.5	-1.25687	-0.931208	-0.760097	-1.76139	0.290814	1.56428	-0.0634314	1.33609	-0.0207753	0.894818	0.343869	0.823539	-1.00285	-0.565575	0.376534	1.44367
-396	-1.1811	-1.0228	-0.804112	-1.76143	0.249487	1.55369	0.091681	1.37253	-0.0488176	0.874899	0.2713	0.834195	-1.03359	-0.6002	0.383555	1.45848
-395.5	-1.10023	-1.11606	-0.833833	-1.75406	0.204444	1.53268	0.255064	1.39792	-0.0746844	0.855785	0.196217	0.817666	-1.05994	-0.637273	0.401921	1.47287
-395	-1.01834	-1.20353	-0.847043	-1.7374	0.158656	1.50458	0.415974	1.4093	-0.0991603	0.833364	0.122847	0.777146	-1.07587	-0.678357	0.430354	1.48726
-394.5	-0.939076	-1.27803	-0.841895	-1.7103	0.11757	1.47315	0.565004	1.40581	-0.122503	0.805389	0.0545489	0.717671	-1.0776	-0.724847	0.467614	1.50073
-394	-0.863782	-1.33426	-0.819073	-1.67278	0.0879261	1.44184	0.696016	1.38939	-0.143965	0.771415	-0.0071031	0.645816	-1.06281	-0.777708	0.511846	1.5106
-393.5	-0.792093	-1.36942	-0.783896	-1.62602	0.0758759	1.41322	0.806203	1.36346	-0.162464	0.732897	-0.0628386	0.569325	-1.02992	-0.836837	0.560233	1.51399
-393	-0.723775	-1.38318	-0.746324	-1.57169	0.0855428	1.38871	0.894981	1.33121	-0.177902	0.693911	-0.114907	0.49644	-0.97851	-0.900408	0.609315	1.50953
-392.5	-0.659705	-1.37734	-0.717705	-1.51108	0.118451	1.36879	0.96265	1.29562	-0.191552	0.660669	-0.164298	0.434741	-0.909614	-0.964306	0.655502	1.49756
-392	-0.601734	-1.35533	-0.706643	-1.44537	0.173907	1.35351	1.00936	1.26021	-0.204703	0.639476	-0.208431	0.389799	-0.825191	-1.02206	0.695573	1.47945
-391.5	-0.551632	-1.3216	-0.716272	-1.37687	0.249953	1.34255	1.03493	1.22887	-0.217058	0.635196	-0.241991	0.364792	-0.728457	-1.06596	0.727511	1.45708
-391	-0.50995	-1.28079	-0.743106	-1.30951	0.343887	1.33526	1.03991	1.2047	-0.226551	0.650988	-0.259646	0.361111	-0.624078	-1.08863	0.750857	1.43239
-390.5	-0.475749	-1.2363	-0.777719	-1.24756	0.452003	1.33077	1.02629	1.18937	-0.230627	0.688097	-0.258363	0.379075	-0.516336	-1.08418	0.765377	1.40689
-390	-0.447109	-1.18917	-0.807816	-1.19397	0.569131	1.32814	0.996735	1.18365	-0.228276	0.744953	-0.238722	0.418479	-0.407074	-1.04938	0.768973	1.38196
-389.5	-0.421971	-1.13806	-0.822691	-1.14997	0.68857	1.32596	0.953751	1.18808	-0.220783	0.816608	-0.205084	0.478263	-0.296277	-0.984524	0.757012	1.35953
-389	-0.398536	-1.08048	-0.816541	-1.11524	0.802942	1.32251	0.899551	1.20284	-0.209868	0.895555	-0.164273	0.555063	-0.184214	-0.892771	0.723728	1.34155
-388.5	-0.374726	-1.0144	-0.789534	-1.08741	0.905843	1.31645	0.836087	1.22717	-0.196039	0.972732	-0.123495	0.642344	-0.0727328	-0.778781	0.664459	1.32837
-388	-0.348076	-0.93967	-0.746929	-1.06268	0.993359	1.30779	0.764486	1.25975	-0.179574	1.03767	-0.0886643	0.731241	0.033901	-0.648407	0.577445	1.31864
-387.5	-0.316854	-0.858015	-0.696414	-1.03788	1.06466	1.29782	0.684217	1.29915	-0.161883	1.07915	-0.0632234	0.812689	0.128688	-0.509008	0.4652	1.31074
-387	-0.280939	-0.771857	-0.644462	-1.01164	1.12153	1.28774	0.593228	1.34345	-0.145024	1.08737	-0.047315	0.880157	0.203766	-0.368494	0.335009	1.3036
-386.5	-0.241594	-0.683677	-0.593472	-0.983686	1.16748	1.27796	0.489493	1.38973	-0.130755	1.05659	-0.0378734	0.931475	0.253475	-0.233647	0.196971	1.2963
-386	-0.200764	-0.5959	-0.54186	-0.954034	1.20721	1.26889	0.372647	1.43505	-0.120563	0.986585	-0.029992	0.968027	0.276008	-0.109221	0.0602833	1.28775
-385.5	-0.159815	-0.510622	-0.487442	-0.922417	1.24608	1.2614	0.24482	1.47737	-0.116134	0.882533	-0.0185268	0.992427	0.273282	0.00197645	-0.0693973	1.2768
-385	-0.118531	-0.429457	-0.431088	-0.888045	1.28838	1.25585	0.111024	1.51476	-0.119341	0.753979	0.00148386	1.00742	0.250463	0.0984937	-0.190423	1.26237
-384.5	-0.0759595	-0.354036	-0.377721	-0.850282	1.33546	1.25109	-0.0213498	1.5446	-0.131263	0.613146	0.0352209	1.01596	0.215644	0.179581	-0.304165	1.24397
-384	-0.0313186	-0.286704	-0.334255	-0.809997	1.38531	1.24495	-0.144231	1.56437	-0.15096	0.471957	0.0877387	1.02102	0.179386	0.244751	-0.413043	1.22257
-383.5	0.0174915	-0.23032	-0.305893	-0.769734	1.43323	1.23556	-0.251097	1.57276	-0.175321	0.339197	0.162563	1.02529	0.15387	0.293671	-0.51831	1.20087
-383	0.0755454	-0.186915	-0.293625	-0.731992	1.47284	1.22219	-0.338914	1.57006	-0.199886	0.220146	0.260378	1.03133	0.150987	0.32636	-0.618892	1.18199
-382.5	0.149457	-0.156262	-0.294428	-0.698054	1.49711	1.20509	-0.408413	1.55808	-0.220049	0.118195	0.378644	1.04207	0.179611	0.343265	-0.71238	1.16785
-382	0.244171	-0.135675	-0.302277	-0.668961	1.49932	1.18531	-0.462275	1.54028	-0.232565	0.0363708	0.511926	1.06103	0.243751	0.345156	-0.797429	1.15864
-381.5	0.361112	-0.121118	-0.30881	-0.646124	1.47498	1.16452	-0.503287	1.52118	-0.23654	-0.0220484	0.652634	1.09109	0.342513	0.333494	-0.874992	1.15415
-381	0.498021	-0.10886	-0.305219	-0.62985	1.42424	1.14423	-0.533675	1.50534	-0.233087	-0.0535926	0.792338	1.13325	0.471132	0.311145	-0.947634	1.15526
-380.5	0.649456	-0.0967342	-0.2858	-0.618619	1.35276	1.12461	-0.554766	1.49674	-0.224324	-0.055561	0.923197	1.18702	0.621534	0.282662	-1.01848	1.16346
-380	0.80779	-0.0839924	-0.251022	-0.61082	1.2695	1.10433	-0.567124	1.49845	-0.212346	-0.0281631	1.03861	1.25083	0.782174	0.254202	-1.0905	1.17932
-379.5	0.964874	-0.070184	-0.208058	-0.606123	1.18313	1.0821	-0.57139	1.51224	-0.198716	0.0238527	1.1331	1.32154	0.938635	0.232989	-1.16564	1.20197
-379	1.11383	-0.0547926	-0.167857	-0.604588	1.09994	1.05845	-0.568492	1.53859	-0.184761	0.0921473	1.20205	1.39421	1.07522	0.225642	-1.24365	1.22997
-378.5	1.24987	-0.0379987	-0.140038	-0.605263	1.0239	1.03585	-0.559095	1.57725	-0.171783	0.167201	1.24202	1.46311	1.17747	0.235954	-1.32151	1.26233
-378	1.36997	-0.021224	-0.129186	-0.606175	0.9574	1.01705	-0.543816	1.62719	-0.160963	0.240181	1.25151	1.52337	1.23622	0.264106	-1.39473	1.29845
-377.5	1.47249	-0.006827	-0.134088	-0.605734	0.901607	1.00379	-0.523853	1.68611	-0.15371	0.304216	1.23108	1.57212	1.25056	0.30774	-1.45944	1.33738
-377	1.55756	0.00268615	-0.149137	-0.604027	0.856657	0.99699	-0.500451	1.75062	-0.151929	0.354756	1.1825	1.6089	1.22639	0.363511	-1.51343	1.37743
-376.5	1.62689	0.00559634	-0.167368	-0.602441	0.822118	0.997259	-0.473933	1.81656	-0.157935	0.388652	1.10842	1.63457	1.17213	0.428491	-1.55607	1.41605
-376	1.68255	0.00150402	-0.18307	-0.601837	0.797543	1.0046	-0.443696	1.87947	-0.174562	0.403725	1.01302	1.65024	1.09575	0.50109	-1.58712	1.45002
-375.5	1.7258	-0.00899064	-0.191822	-0.601105	0.782743	1.01768	-0.408923	1.9353	-0.204678	0.399507	0.902189	1.65727	1.00423	0.580935	-1.60567	1.47576
-375	1.75731	-0.0248477	-0.189526	-0.596977	0.777406	1.03371	-0.369521	1.98135	-0.249587	0.377435	0.783089	1.65807	0.90397	0.667918	-1.6105	1.48996
-374.5	1.77822	-0.0441779	-0.172789	-0.584763	0.780229	1.04857	-0.326969	2.01704	-0.307485	0.340334	0.664297	1.65644	0.800934	0.761073	-1.60099	1.49062
-374	1.79057	-0.0634224	-0.14063	-0.56001	0.788564	1.05735	-0.284641	2.04398	-0.37359	0.292002	0.555426	1.65665	0.699971	0.85786	-1.57694	1.47781
-373.5	1.7962	-0.077866	-0.0959975	-0.52082	0.798911	1.05543	-0.247409	2.06519	-0.442799	0.236884	0.465165	1.66196	0.604204	0.954076	-1.53812	1.45342
-373	1.79607	-0.0831862	-0.0455111	-0.469084	0.807228	1.04019	-0.220809	2.08422	-0.512624	0.180056	0.39959	1.6735	0.515188	1.04417	-1.48423	1.42056
-372.5	1.79039	-0.0765724	0.00300644	-0.40953	0.809206	1.01225	-0.210266	2.10378	-0.582886	0.127223	0.362244	1.6898	0.433649	1.12159	-1.41537	1.38316
-372	1.77902	-0.0572666	0.0436338	-0.347668	0.801629	0.975629	-0.220296	2.12415	-0.653093	0.0838064	0.354557	1.70784	0.360044	1.17932	-1.33242	1.34532
-371.5	1.76194	-0.0265259	0.0738369	-0.287924	0.783671	0.936229	-0.253262	2.14316	-0.720735	0.0533868	0.375425	1.72525	0.29465	1.21093	-1.23642	1.3101
-371	1.73982	0.0136134	0.0945235	-0.23263	0.756599	0.899539	-0.308301	2.15814	-0.780806	0.0367044	0.420707	1.74112	0.237649	1.21184	-1.12737	1.27847
-370.5	1.71419	0.0619656	0.110716	-0.182137	0.722756	0.868832	-0.381645	2.16792	-0.826237	0.0321511	0.483774	1.75518	0.189773	1.18011	-1.00459	1.249
-370	1.68716	0.118265	0.132048	-0.135614	0.684562	0.844888	-0.467905	2.17338	-0.850256	0.0372817	0.557639	1.76706	0.153005	1.11658	-0.86937	1.21895
-369.5	1.6614	0.181492	0.170106	-0.091495	0.64382	0.827209	-0.561148	2.17678	-0.849416	0.0497286	0.637735	1.77627	0.129932	1.02522	-0.727038	1.1856
-369	1.64025	0.248619	0.232952	-0.0471632	0.602154	0.815046	-0.655634	2.18135	-0.824318	0.0670159	0.722897	1.78212	0.122183	0.913706	-0.585883	1.14706
-368.5	1.62717	0.315121	0.320596	0.0012001	0.561873	0.807103	-0.746112	2.19125	-0.778259	0.0860392	0.813724	1.78347	0.128766	0.792974	-0.453669	1.10242
-368	1.62468	0.37641	0.424015	0.0574888	0.526097	0.801883	-0.827511	2.2109	-0.715875	0.103045	0.910126	1.77881	0.143905	0.675196	-0.335456	1.05182
-367.5	1.63408	0.429425	0.528131	0.124184	0.498416	0.799307	-0.895084	2.24349	-0.641661	0.114589	1.00963	1.76686	0.156783	0.571383	-0.233624	0.995942
-367	1.65607	0.47353	0.61801	0.202117	0.481849	0.80076	-0.945683	2.28904	-0.558224	0.119193	1.10702	1.747	0.155088	0.489978	-0.14749	0.935567
-366.5	1.69039	0.509809	0.685162	0.291094	0.477242	0.807232	-0.978622	2.3442	-0.465822	0.118676	1.19554	1.71927	0.129423	0.435934	-0.0726586	0.871422
-366	1.73466	0.539597	0.729438	0.390084	0.483195	0.818512	-0.994986	2.40432	-0.363638	0.117738	1.26898	1.68433	0.0760614	0.409653	-0.00204548	0.804219
-365.5	1.78402	0.563375	0.755473	0.496819	0.498164	0.834251	-0.996389	2.46507	-0.251754	0.121508	1.32314	1.64281	-0.00218744	0.406897	0.0715669	0.73477
-365	1.8325	0.580123	0.767359	0.607638	0.522185	0.854798	-0.984259	2.52256	-0.132663	0.133314	1.35594	1.59487	-0.096919	0.420761	0.153057	0.664081
-364.5	1.87486	0.586923	0.765854	0.718094	0.55622	0.880691	-0.959868	2.57333	-0.0109925	0.154569	1.36696	1.54048	-0.196395	0.444475	0.2441	0.593358
-364	1.90727	0.579191	0.749504	0.823502	0.600532	0.911774	-0.924969	2.61526	0.108379	0.185625	1.35755	1.4798	-0.288246	0.473003	0.343899	0.523642
-363.5	1.92667	0.552264	0.718429	0.919241	0.653599	0.946844	-0.882555	2.64784	0.221556	0.226271	1.33076	1.41349	-0.361687	0.502954	0.450149	0.455542
-363	1.93039	0.503379	0.677463	1.00184	0.711606	0.983527	-0.836838	2.67141	0.325262	0.27616	1.29102	1.34303	-0.408889	0.531908	0.559396	0.389959
-362.5	1.91677	0.432381	0.635566	1.07001	0.768854	1.01832	-0.791725	2.68644	0.416268	0.334736	1.2442	1.27056	-0.42575	0.558262	0.667085	0.328873
-362	1.88614	0.341745	0.602392	1.1238	0.819245	1.04719	-0.748934	2.69322	0.491668	0.399963	1.19651	1.19814	-0.411745	0.581304	0.768139	0.274843
-361.5	1.84035	0.236718	0.584596	1.1636	0.858036	1.06661	-0.707876	2.69129	0.549565	0.467379	1.1525	1.12696	-0.36877	0.600469	0.858382	0.229887
-361	1.78131	0.124834	0.583306	1.19053	0.882951	1.0747	-0.667204	2.67899	0.589183	0.531177	1.11419	1.05716	-0.300671	0.614026	0.935514	0.195074
-360.5	1.71027	0.0144492	0.594165	1.2062	0.894264	1.07213	-0.626075	2.65379	0.610545	0.586275	1.08193	0.988461	-0.21459	0.618514	0.998752	0.170627
-360	1.62829	-0.0869244	0.609954	1.21123	0.89426	1.0616	-0.58399	2.61372	0.614992	0.629433	1.05599	0.920694	-0.121835	0.609618	1.04823	0.155653
-359.5	1.53649	-0.173897	0.623749	1.20462	0.886724	1.04599	-0.540098	2.55857	0.605705	0.659136	1.03685	0.852935	-0.0360877	0.584072	1.08513	0.147581
-359	1.43597	-0.243497	0.631686	1.18453	0.876424	1.02679	-0.493265	2.4902	0.58634	0.674793	1.02396	0.783499	0.029133	0.541437	1.11183	0.142452
-358.5	1.3279	-0.294072	0.634933	1.1492	0.867981	1.00323	-0.442689	2.41204	0.559231	0.675569	1.01488	0.712139	0.0625644	0.484537	1.13106	0.136352
-358	1.21374	-0.32415	0.639652	1.09801	0.864305	0.97277	-0.388237	2.32858	0.525112	0.659841	1.00618	0.641623	0.0580469	0.41858	1.14475	0.126912
-357.5	1.09511	-0.332842	0.654675	1.03168	0.866052	0.932759	-0.330245	2.24493	0.483338	0.625973	0.994697	0.576743	0.0159481	0.349795	1.15298	0.11375
-357	0.973361	-0.321097	0.687182	0.95238	0.872558	0.882103	-0.268777	2.16579	0.431881	0.57353	0.978372	0.522886	-0.0591641	0.28387	1.1539	0.097859
-356.5	0.849275	-0.292259	0.737746	0.863732	0.882828	0.822197	-0.203437	2.09409	0.368115	0.503847	0.956492	0.485036	-0.161804	0.224629	1.14557	0.0807406
-356	0.723118	-0.251421	0.799035	0.770297	0.896175	0.757171	-0.134638	2.03025	0.290464	0.420282	0.929264	0.465584	-0.286331	0.173808	1.12791	0.0632483
-355.5	0.595199	-0.20397	0.859266	0.677192	0.912893	0.692915	-0.0644097	1.97276	0.199844	0.328782	0.897731	0.461695	-0.42585	0.1317	1.10281	0.0445344
-355	0.466444	-0.1542	0.906093	0.589944	0.933738	0.635105	0.00455921	1.91944	0.100302	0.23796	0.864508	0.465126	-0.57228	0.0976505	1.07374	0.0225316
-354.5	0.338347	-0.104286	0.929281	0.514025	0.95829	0.587364	0.0701953	1.86866	-0.00184671	0.157214	0.833887	0.465474	-0.717902	0.070415	1.04585	-0.004728
-354	0.212279	-0.0538944	0.923278	0.454278	0.984855	0.550812	0.131763	1.81917	-0.100301	0.0934234	0.810124	0.454578	-0.856251	0.048866	1.02455	-0.0389004
-353.5	0.0886385	-0.00130862	0.887678	0.414352	1.01151	0.524906	0.189953	1.76936	-0.190805	0.0488639	0.794979	0.428953	-0.98204	0.0326617	1.01265	-0.0818834
-353	-0.0333553	0.0546614	0.824794	0.395773	1.03601	0.508258	0.246105	1.71719	-0.27144	0.0215061	0.787233	0.389668	-1.09125	0.0221562	1.00922	-0.135644
-352.5	-0.154809	0.114032	0.73767	0.397228	1.05559	0.499109	0.301402	1.66099	-0.341335	0.00678044	0.785098	0.340895	-1.18152	0.0177493	1.01051	-0.201103
-352	-0.276021	0.176125	0.630264	0.414551	1.0678	0.495713	0.357023	1.59977	-0.399484	8.53117e-05	0.78864	0.28759	-1.25264	0.0193031	1.01147	-0.276923
-351.5	-0.396164	0.239688	0.50869	0.440922	1.07105	0.49656	0.41459	1.53287	-0.444767	-0.000884347	0.799552	0.233318	-1.30644	0.0261617	1.00707	-0.359167
-351	-0.513932	0.302761	0.381727	0.467854	1.06481	0.500539	0.475721	1.4592	-0.475827	0.00461829	0.819141	0.179756	-1.34596	0.0377617	0.993608	-0.442286
-350.5	-0.628173	0.363615	0.259714	0.487575	1.05004	0.507146	0.540775	1.37804	-0.490639	0.0191823	0.84694	0.127758	-1.37399	0.0537337	0.969077	-0.521107
-350	-0.737979	0.42238	0.152458	0.495378	1.02902	0.516469	0.608234	1.29127	-0.487774	0.0450349	0.880534	0.0788389	-1.39201	0.0733279	0.932457	-0.592772
-349.5	-0.843002	0.480757	0.0667199	0.490239	1.00455	0.528977	0.675514	1.20374	-0.468112	0.0822349	0.916103	0.0359889	-1.40034	0.0953775	0.882334	-0.657455
-349	-0.943891	0.539821	0.0040885	0.474012	0.979423	0.545183	0.740378	1.12073	-0.43386	0.127987	0.949919	0.00294731	-1.39931	0.118636	0.816254	-0.717577
-348.5	-1.04149	0.598968	-0.0388754	0.450258	0.955759	0.564973	0.801871	1.04552	-0.386168	0.177197	0.979869	-0.0177216	-1.39069	0.141591	0.731403	-0.776249
-348	-1.13493	0.656296	-0.0686756	0.422974	0.934393	0.586819	0.860663	0.979206	-0.324735	0.22402	1.00547	-0.0258274	-1.37885	0.16212	0.6262	-0.835448
-347.5	-1.22087	0.708958	-0.0933158	0.395598	0.914947	0.607357	0.918681	0.921818	-0.248808	0.263585	1.02691	-0.0230967	-1.37065	0.177631	0.502497	-0.894565
-347	-1.29473	0.753853	-0.120698	0.370443	0.895963	0.621787	0.977754	0.872766	-0.157737	0.293308	1.04429	-0.0122474	-1.3731	0.185543	0.366975	-0.951136
-346.5	-1.35268	0.789001	-0.155995	0.348355	0.874906	0.625351	1.03829	0.830523	-0.0516629	0.313395	1.05769	0.00370938	-1.3912	0.183754	0.229402	-1.00312
-346	-1.39255	0.814422	-0.199929	0.328956	0.848953	0.615103	1.09909	0.792931	0.0672747	0.326249	1.06753	0.0222697	-1.42725	0.17112	0.0990026	-1.04968
-345.5	-1.41341	0.831383	-0.249735	0.311809	0.815946	0.59068	1.15819	0.757877	0.1943	0.335716	1.0748	0.0419841	-1.48022	0.148164	-0.0178704	-1.09051
-345	-1.41494	0.840788	-0.301888	0.297723	0.774453	0.553861	1.21366	0.723625	0.322473	0.346492	1.08107	0.0621969	-1.54559	0.117267	-0.118834	-1.12554
-344.5	-1.39774	0.842623	-0.354753	0.289138	0.723813	0.507509	1.26345	0.688972	0.443739	0.362832	1.08827	0.0825374	-1.61679	0.0817397	-0.206113	-1.15467
-344	-1.36429	0.836563	-0.409242	0.289239	0.665153	0.45445	1.3052	0.653015	0.549896	0.387316	1.09853	0.103108	-1.68739	0.0444624	-0.285501	-1.17749
-343.5	-1.31966	0.822364	-0.466299	0.300322	0.601993	0.396852	1.3368	0.614303	0.633648	0.421132	1.11486	0.125041	-1.75195	0.00710035	-0.363488	-1.19343
-343	-1.2706	0.799336	-0.523426	0.322507	0.538701	0.336218	1.35674	0.57032	0.690097	0.464926	1.14147	0.150412	-1.80526	-0.0297206	-0.444805	-1.20162
-342.5	-1.22264	0.765804	-0.574536	0.353493	0.478262	0.273696	1.36388	0.518086	0.717599	0.518207	1.18265	0.181133	-1.8419	-0.0657119	-0.531621	-1.20017
-342	-1.17813	0.719616	-0.613871	0.389056	0.421768	0.210356	1.35726	0.455114	0.716992	0.577952	1.24141	0.21753	-1.85683	-0.10061	-0.623748	-1.18628
-341.5	-1.13622	0.659311	-0.640134	0.423997	0.369262	0.147409	1.3363	0.379982	0.690575	0.638891	1.31907	0.258151	-1.84639	-0.134011	-0.719713	-1.15699
-341	-1.09389	0.584811	-0.657687	0.453656	0.320479	0.0864412	1.3015	0.292949	0.641633	0.695329	1.41445	0.300997	-1.80961	-0.164922	-0.818589	-1.1096
-340.5	-1.04746	0.497217	-0.675061	0.475232	0.2754	0.0293991	1.25553	0.196657	0.573747	0.742475	1.52325	0.344592	-1.74977	-0.191794	-0.920836	-1.04186
-340	-0.994697	0.397962	-0.701462	0.488066	0.234736	-0.0216269	1.20277	0.096133	0.490448	0.776544	1.63952	0.388316	-1.67498	-0.213037	-1.02728	-0.95275
-339.5	-0.935565	0.288178	-0.742846	0.493342	0.199729	-0.0645975	1.14693	-0.00220781	0.395308	0.794087	1.75839	0.432344	-1.59729	-0.227397	-1.13778	-0.843313
-339	-0.871197	0.169537	-0.800276	0.493704	0.171433	-0.0977299	1.08909	-0.0920287	0.291554	0.791923	1.87689	0.476978	-1.53091	-0.234635	-1.2511	-0.716688
-338.5	-0.802921	0.0462818	-0.870297	0.492555	0.150465	-0.119959	1.02848	-0.168184	0.181811	0.768392	1.99248	0.521705	-1.48911	-0.236239	-1.36508	-0.577121
-338	-0.732031	-0.0738491	-0.945671	0.493019	0.137128	-0.131674	0.963615	-0.227024	0.0684523	0.72429	2.10204	0.564824	-1.47971	-0.234785	-1.47627	-0.428702
-337.5	-0.659793	-0.181225	-1.01693	0.496962	0.131217	-0.135126	0.892728	-0.266298	-0.0459247	0.662133	2.20244	0.603714	-1.50288	-0.232186	-1.58017	-0.275247
-337	-0.587801	-0.267211	-1.07546	0.504335	0.131799	-0.133772	0.813769	-0.285621	-0.157901	0.584871	2.29222	0.635947	-1.55328	-0.228646	-1.67281	-0.121674
-336.5	-0.518611	-0.326285	-1.11678	0.513039	0.137701	-0.130698	0.724675	-0.287433	-0.263161	0.495634	2.37231	0.6608	-1.62333	-0.222964	-1.75184	0.0248406
-336	-0.455593	-0.356403	-1.14163	0.51981	0.148117	-0.127362	0.624168	-0.276974	-0.357736	0.398825	2.44496	0.679183	-1.70484	-0.213518	-1.81592	0.155722
-335.5	-0.401947	-0.358288	-1.15393	0.52183	0.162722	-0.123619	0.513243	-0.260899	-0.439524	0.301206	2.51135	0.691878	-1.78967	-0.199555	-1.86368	0.26342
-335	-0.359978	-0.334888	-1.15771	0.517827	0.182113	-0.118691	0.395911	-0.245745	-0.508209	0.211459	2.5699	0.698848	-1.8703	-0.18214	-1.89332	0.343195
-334.5	-0.33096	-0.291073	-1.15493	0.508149	0.208378	-0.11241	0.27764	-0.237016	-0.563724	0.138598	2.61627	0.70051	-1.94044	-0.163733	-1.9029	0.393017
-334	-0.314869	-0.232757	-1.14508	0.494123	0.24447	-0.105848	0.162771	-0.238733	-0.605554	0.0900578	2.64436	0.698657	-1.99575	-0.146848	-1.89023	0.412563
-333.5	-0.309884	-0.165368	-1.1279	0.477336	0.29295	-0.100607	0.0528258	-0.253052	-0.633803	0.0697279	2.64753	0.696	-2.03444	-0.133283	-1.85326	0.402736
-333	-0.312852	-0.0926271	-1.10674	0.459196	0.35565	-0.0978192	-0.0539475	-0.280387	-0.650179	0.077024	2.62026	0.695528	-2.05735	-0.124557	-1.79148	0.36571
-332.5	-0.320765	-0.0168123	-1.08801	0.440377	0.433931	-0.0978778	-0.161748	-0.320468	-0.657418	0.10805	2.56012	0.700143	-2.06774	-0.123184	-1.70754	0.305122
-332	-0.331683	0.0595565	-1.07672	0.420125	0.528144	-0.100527	-0.275427	-0.372968	-0.658045	0.157243	2.4693	0.712436	-2.07095	-0.133144	-1.60752	0.226358
-331.5	-0.3445	0.132232	-1.07232	0.39601	0.63644	-0.105102	-0.398811	-0.436552	-0.653711	0.217568	2.35482	0.7348	-2.07329	-0.158555	-1.4998	0.136104
-331	-0.358615	0.195562	-1.0687	0.364751	0.754335	-0.110622	-0.533728	-0.507765	-0.644806	0.280354	2.22694	0.768925	-2.07984	-0.202063	-1.39298	0.0405099
-330.5	-0.373901	0.244595	-1.05771	0.324228	0.875437	-0.115594	-0.679653	-0.58095	-0.630407	0.336107	2.09671	0.814096	-2.09197	-0.264098	-1.2933	-0.0566696
-330	-0.389835	0.276877	-1.03183	0.275123	0.992907	-0.118147	-0.833644	-0.648763	-0.60977	0.375846	1.97328	0.866313	-2.10613	-0.34255	-1.20265	-0.15402
-329.5	-0.403982	0.292214	-0.984392	0.22054	1.10135	-0.116395	-0.990301	-0.703446	-0.583999	0.392617	1.8621	0.919622	-2.11484	-0.433014	-1.11906	-0.250436
-329	-0.411772	0.291416	-0.91086	0.164384	1.1979	-0.108521	-1.14222	-0.738669	-0.555237	0.38287	1.76539	0.968061	-2.10941	-0.529532	-1.03918	-0.343494
-328.5	-0.408109	0.275801	-0.811621	0.109935	1.28128	-0.0930436	-1.28135	-0.750695	-0.524572	0.346657	1.68376	1.00633	-2.08393	-0.625335	-0.960083	-0.429772
-328	-0.389458	0.247596	-0.693365	0.0590204	1.34967	-0.0697142	-1.40068	-0.738647	-0.491374	0.286699	1.61696	1.02964	-2.0394	-0.714042	-0.879824	-0.505637
-327.5	-0.354699	0.210141	-0.567464	0.0120189	1.40025	-0.0398658	-1.49497	-0.704764	-0.453662	0.207495	1.56383	1.03431	-1.98462	-0.791028	-0.797075	-0.567191
-327	-0.30457	0.167221	-0.445764	-0.0313432	1.43057	-0.0050291	-1.56042	-0.654349	-0.408785	0.114877	1.52252	1.01889	-1.93275	-0.853929	-0.710875	-0.610226
-326.5	-0.241118	0.122106	-0.335427	-0.0712331	1.44003	0.0342614	-1.59419	-0.594306	-0.354714	0.0158694	1.49147	0.984786	-1.89665	-0.902677	-0.621111	-0.631226
-326	-0.16763	0.0771082	-0.236947	-0.107503	1.43044	0.077526	-1.5948	-0.530564	-0.290521	-0.0817183	1.47043	0.935798	-1.88597	-0.939702	-0.528809	-0.6289
-325.5	-0.0880594	0.0337638	-0.147307	-0.139251	1.40648	0.123155	-1.56355	-0.466236	-0.215756	-0.170549	1.46014	0.876899	-1.90543	-0.969644	-0.435687	-0.604669
-325	-0.00589527	-0.00670321	-0.0645289	-0.163704	1.37603	0.168683	-1.50534	-0.401886	-0.131016	-0.245169	1.4613	0.812648	-1.95372	-0.997821	-0.343738	-0.561898
-324.5	0.0763801	-0.0435799	0.0101485	-0.175986	1.34876	0.211356	-1.42778	-0.336928	-0.0391978	-0.302354	1.47341	0.746068	-2.02415	-1.02814	-0.254862	-0.5051
-324	0.156691	-0.0774779	0.0733095	-0.170713	1.33289	0.24856	-1.33942	-0.270628	0.054676	-0.340663	1.49358	0.678359	-2.10703	-1.06214	-0.170212	-0.439247
-323.5	0.2327	-0.110223	0.122707	-0.143704	1.33296	0.278259	-1.24897	-0.20272	0.144824	-0.360333	1.51599	0.609452	-2.19187	-1.09915	-0.0899656	-0.369208
-323	0.302364	-0.143517	0.159981	-0.0926228	1.35003	0.298901	-1.16502	-0.133912	0.226279	-0.363363	1.53342	0.539271	-2.2688	-1.13658	-0.0139451	-0.299647
-322.5	0.364855	-0.177783	0.190434	-0.0170036	1.38268	0.309681	-1.09494	-0.0659468	0.295413	-0.352508	1.53978	0.469256	-2.32951	-1.17044	0.0578408	-0.23463
-322	0.420445	-0.212046	0.220721	0.0821761	1.42803	0.311448	-1.04306	-0.000973801	0.348942	-0.329533	1.53198	0.403189	-2.36783	-1.19654	0.125394	-0.176873
-321.5	0.469994	-0.244651	0.256107	0.202574	1.48187	0.306286	-1.00985	0.0593243	0.383513	-0.294769	1.51094	0.346672	-2.38041	-1.21176	0.189075	-0.127588
-321	0.515027	-0.274348	0.297401	0.339615	1.53823	0.295854	-0.992932	0.114083	0.396697	-0.248643	1.48071	0.305614	-2.36807	-1.21522	0.249292	-0.086521
-320.5	0.557791	-0.301029	0.339135	0.486514	1.58987	0.280405	-0.988867	0.16298	0.388148	-0.193372	1.44667	0.284274	-2.3367	-1.20867	0.305967	-0.0517743
-320	0.600417	-0.325226	0.371914	0.636433	1.63013	0.258931	-0.994236	0.20591	0.360667	-0.132772	1.41472	0.28339	-2.29608	-1.19497	0.358685	-0.020209
-319.5	0.643724	-0.34651	0.387648	0.784322	1.65461	0.229943	-1.00598	0.24255	0.320125	-0.0706769	1.39126	0.29965	-2.25685	-1.17557	0.40701	0.0115147
-319	0.68691	-0.362556	0.383042	0.925938	1.66183	0.192412	-1.0215	0.272059	0.273171	-0.0102977	1.38187	0.327364	-2.22785	-1.14915	0.450117	0.0460482
-318.5	0.728127	-0.370218	0.359619	1.05599	1.65247	0.146332	-1.03782	0.293618	0.224656	0.0449718	1.38948	0.361009	-2.21452	-1.11214	0.486208	0.0847368
-318	0.765109	-0.367393	0.322694	1.1686	1.62828	0.092818	-1.05066	0.306955	0.176745	0.0910147	1.41416	0.396584	-2.21773	-1.06015	0.512519	0.126879
-317.5	0.795713	-0.353774	0.280895	1.25902	1.59147	0.0341049	-1.05547	0.312203	0.129136	0.123167	1.45378	0.431454	-2.23415	-0.990189	0.526032	0.169729
-317	0.818487	-0.330782	0.244055	1.32446	1.54394	-0.0266536	-1.04889	0.309876	0.0799547	0.136578	1.50398	0.46393	-2.25928	-0.902746	0.524695	0.210412
-316.5	0.832651	-0.301868	0.218688	1.36414	1.48676	-0.0861665	-1.02893	0.300691	0.0274508	0.127247	1.55816	0.492917	-2.29048	-0.802259	0.508581	0.248244
-316	0.837338	-0.272269	0.205345	1.37892	1.42068	-0.142348	-0.994733	0.28475	-0.0289684	0.0938028	1.60899	0.517217	-2.32687	-0.695714	0.48027	0.284663
-315.5	0.831662	-0.247251	0.200886	1.36994	1.34725	-0.195233	-0.94645	0.261181	-0.0890576	0.0386036	1.6504	0.535047	-2.36703	-0.590398	0.444317	0.320746
-315	0.816067	-0.230535	0.202509	1.33864	1.26949	-0.246515	-0.885066	0.228993	-0.151837	-0.0329077	1.67868	0.544472	-2.40752	-0.492412	0.40593	0.355551
-314.5	0.793049	-0.223846	0.209262	1.28836	1.1918	-0.298129	-0.811886	0.188334	-0.215226	-0.113771	1.69256	0.54462	-2.44382	-0.406491	0.369657	0.387381
-314	0.766186	-0.226582	0.220708	1.22499	1.11915	-0.351067	-0.727556	0.140955	-0.276436	-0.196544	1.69232	0.536713	-2.47224	-0.33577	0.339425	0.415586
-313.5	0.73851	-0.236017	0.234734	1.15584	1.05591	-0.40514	-0.631467	0.0897566	-0.333142	-0.27384	1.67922	0.523822	-2.49119	-0.280823	0.319256	0.44047
-313	0.711543	-0.248585	0.246369	1.08753	1.00469	-0.459264	-0.522371	0.0377692	-0.384307	-0.339285	1.65572	0.509546	-2.50164	-0.238933	0.312515	0.462169
-312.5	0.685742	-0.26138	0.24893	1.02417	0.966047	-0.511584	-0.399635	-0.0131834	-0.43005	-0.38846	1.6248	0.496582	-2.50618	-0.204905	0.320174	0.479964
-312	0.661735	-0.273318	0.237238	0.966417	0.939313	-0.559697	-0.264237	-0.0631832	-0.471064	-0.419175	1.58852	0.485888	-2.50681	-0.173795	0.340048	0.492615
-311.5	0.640466	-0.285781	0.211108	0.911756	0.922777	-0.601048	-0.118903	-0.11327	-0.508242	-0.431493	1.54721	0.477303	-2.50405	-0.143938	0.367123	0.499327
-311	0.6223	-0.301824	0.177216	0.856136	0.913262	-0.633297	0.0326102	-0.163726	-0.542287	-0.427805	1.49997	0.470789	-2.49733	-0.117768	0.394735	0.500263
-310.5	0.606925	-0.323402	0.14822	0.796273	0.906555	-0.655034	0.186488	-0.213566	-0.573331	-0.412443	1.44572	0.466062	-2.48459	-0.0997225	0.416599	0.496252
-310	0.593959	-0.34906	0.139289	0.730708	0.89833	-0.666715	0.339713	-0.261237	-0.601081	-0.390622	1.38435	0.461713	-2.46192	-0.0935146	0.428208	0.488474
-309.5	0.5828	-0.374677	0.163192	0.659288	0.884373	-0.670501	0.490433	-0.305135	-0.62517	-0.367014	1.31669	0.456173	-2.42515	-0.100826	0.426977	0.478477
-309	0.571939	-0.395449	0.226119	0.582569	0.860601	-0.668834	0.637556	-0.343764	-0.645421	-0.345002	1.24412	0.448799	-2.37194	-0.120978	0.412316	0.468018
-308.5	0.559079	-0.407112	0.326036	0.50174	0.823729	-0.663397	0.779958	-0.375924	-0.662298	-0.32707	1.16893	0.439169	-2.30363	-0.15108	0.385557	0.458417
-308	0.542321	-0.407677	0.453064	0.418358	0.772282	-0.655248	0.916329	-0.400693	-0.67693	-0.315015	1.09464	0.426111	-2.22698	-0.186837	0.348998	0.450096
-307.5	0.520765	-0.398974	0.591526	0.333229	0.706981	-0.645275	1.04569	-0.41716	-0.689948	-0.309401	1.02513	0.407771	-2.15312	-0.223568	0.304826	0.443087
-307	0.493454	-0.385621	0.724958	0.245095	0.63068	-0.634085	1.16737	-0.424625	-0.700395	-0.309517	0.963519	0.382059	-2.09301	-0.257192	0.254523	0.437836
-306.5	0.458648	-0.372396	0.841851	0.150654	0.548515	-0.62172	1.28038	-0.423356	-0.706464	-0.314158	0.911866	0.34674	-2.05344	-0.285568	0.198737	0.434921
-306	0.414872	-0.362581	0.937112	0.0462822	0.467534	-0.608394	1.3832	-0.414462	-0.707167	-0.322193	0.871831	0.299395	-2.03611	-0.309125	0.137797	0.434119
-305.5	0.362201	-0.357778	1.00939	-0.0696157	0.395466	-0.595681	1.47392	-0.398822	-0.703042	-0.332216	0.845089	0.23783	-2.03865	-0.329423	0.0723168	0.433969
-305	0.302527	-0.358717	1.05839	-0.195014	0.339514	-0.586212	1.5503	-0.376699	-0.695828	-0.341812	0.833198	0.160969	-2.05577	-0.347059	0.00327886	0.432167
-304.5	0.238953	-0.366121	1.08381	-0.324202	0.305573	-0.582169	1.60976	-0.348453	-0.687838	-0.347384	0.836741	0.0697141	-2.07962	-0.360925	-0.0680696	0.427305
-304	0.174899	-0.380416	1.08608	-0.449154	0.297583	-0.584283	1.65022	-0.315486	-0.681255	-0.344327	0.853532	-0.0329756	-2.10043	-0.368487	-0.140419	0.420643
-303.5	0.113489	-0.401064	1.06881	-0.56176	0.316575	-0.59152	1.67122	-0.28067	-0.677213	-0.327317	0.877502	-0.143029	-2.10801	-0.366386	-0.212333	0.41538
-303	0.0571671	-0.426948	1.0406	-0.656012	0.359671	-0.601064	1.67465	-0.248003	-0.675032	-0.291218	0.900014	-0.256412	-2.09329	-0.351775	-0.281596	0.414525
-302.5	0.00755341	-0.456829	1.01301	-0.729483	0.419986	-0.608645	1.66508	-0.222128	-0.672191	-0.232261	0.912335	-0.369821	-2.04953	-0.323752	-0.344678	0.419914
-302	-0.0343221	-0.488531	0.995533	-0.783741	0.487884	-0.609275	1.64958	-0.207764	-0.665289	-0.148519	0.907362	-0.480842	-1.97357	-0.283415	-0.39703	0.431786
-301.5	-0.0675953	-0.518425	0.991876	-0.823416	0.552944	-0.59855	1.63622	-0.208695	-0.651838	-0.0401254	0.880646	-0.587629	-1.86685	-0.233013	-0.434477	0.44827
-301	-0.0915065	-0.542785	1.00004	-0.854311	0.605999	-0.574094	1.6321	-0.226878	-0.631741	0.0895986	0.831073	-0.68879	-1.73574	-0.175592	-0.454862	0.466161
-300.5	-0.106404	-0.559434	1.014	-0.881916	0.640635	-0.535941	1.64267	-0.261973	-0.607186	0.232969	0.760799	-0.783303	-1.59128	-0.115006	-0.458273	0.48241
-300	-0.114919	-0.567956	1.02534	-0.91077	0.653542	-0.485447	1.67121	-0.311035	-0.581152	0.378704	0.674418	-0.869992	-1.44778	-0.0560423	-0.445913	0.494176
-299.5	-0.121438	-0.568886	1.02556	-0.94374	0.644375	-0.424208	1.71741	-0.368881	-0.555699	0.514737	0.57808	-0.94787	-1.32052	-0.00433078	-0.419094	0.498313
-299	-0.130388	-0.562791	1.00861	-0.981281	0.616082	-0.354449	1.77697	-0.429426	-0.53159	0.631388	0.478792	-1.01694	-1.22335	0.0345789	-0.379031	0.492093
-298.5	-0.144967	-0.549987	0.972664	-1.02153	0.574618	-0.280181	1.84335	-0.487139	-0.509555	0.723115	0.383459	-1.0773	-1.16591	0.0564299	-0.327461	0.474684
-298	-0.166518	-0.531047	0.921002	-1.06111	0.526926	-0.206791	1.91007	-0.53778	-0.491377	0.788101	0.297774	-1.12809	-1.15074	0.058903	-0.267321	0.447932
-297.5	-0.194448	-0.507727	0.861855	-1.09609	0.478533	-0.138666	1.9714	-0.578353	-0.479609	0.826416	0.225557	-1.16838	-1.17301	0.0416773	-0.202289	0.415177
-297	-0.226959	-0.483575	0.805224	-1.12323	0.432794	-0.0776222	2.02125	-0.606887	-0.476606	0.838357	0.168641	-1.19878	-1.22393	0.0061437	-0.136298	0.378708
-296.5	-0.262334	-0.46346	0.757251	-1.14134	0.391654	-0.0238815	2.05245	-0.622936	-0.483608	0.823878	0.127215	-1.2217	-1.29395	-0.0447847	-0.073965	0.338446
-296	-0.299487	-0.452016	0.71767	-1.15175	0.356033	0.0220144	2.05792	-0.62842	-0.500344	0.782708	0.100969	-1.24115	-1.37357	-0.106671	-0.0201041	0.293085
-295.5	-0.337303	-0.451836	0.683548	-1.15725	0.325247	0.0585051	2.03248	-0.627305	-0.525691	0.71516	0.0902718	-1.26213	-1.45379	-0.174057	0.0218266	0.242104
-295	-0.374479	-0.462593	0.654212	-1.16057	0.297086	0.0833898	1.97418	-0.624187	-0.558483	0.623689	0.0955881	-1.28948	-1.52735	-0.2414	0.05066	0.186566
-294.5	-0.410524	-0.48135	0.631904	-1.16324	0.269323	0.0940587	1.88477	-0.623067	-0.597172	0.513636	0.115897	-1.32612	-1.58948	-0.303621	0.0677607	0.12868
-294	-0.445914	-0.503066	0.618922	-1.16502	0.241353	0.0883332	1.76949	-0.626571	-0.638873	0.392309	0.148458	-1.37201	-1.63756	-0.356373	0.0770599	0.0718066
-293.5	-0.481259	-0.521269	0.614772	-1.16392	0.214382	0.0663929	1.63556	-0.635519	-0.679377	0.267812	0.189796	-1.424	-1.67055	-0.396568	0.0847617	0.0210223
-293	-0.516835	-0.529824	0.615211	-1.15727	0.190596	0.0314792	1.49028	-0.649351	-0.71445	0.148078	0.236542	-1.47645	-1.68838	-0.422816	0.0983126	-0.0174507
-292.5	-0.552358	-0.525126	0.613671	-1.14275	0.172471	-0.0114426	1.3398	-0.667161	-0.740887	0.0391231	0.285869	-1.52312	-1.69152	-0.43521	0.12449	-0.038331
-292	-0.58678	-0.507223	0.604499	-1.11788	0.162033	-0.0571623	1.18799	-0.688036	-0.756297	-0.0567115	0.335519	-1.55968	-1.68097	-0.434943	0.167682	-0.0390643
-291.5	-0.618174	-0.479354	0.585622	-1.07902	0.160147	-0.100919	1.03594	-0.710563	-0.758573	-0.140748	0.383099	-1.58447	-1.65823	-0.424211	0.22956	-0.0202452
-291	-0.643936	-0.446037	0.558868	-1.02218	0.166632	-0.138644	0.882882	-0.732736	-0.745567	-0.216352	0.425215	-1.59765	-1.62413	-0.405832	0.309676	0.0148796
-290.5	-0.661709	-0.410661	0.529131	-0.945235	0.180714	-0.166955	0.727765	-0.752271	-0.714792	-0.286828	0.457499	-1.60062	-1.57744	-0.382478	0.405582	0.0613888
-290	-0.670287	-0.374374	0.503742	-0.849341	0.20117	-0.182969	0.570879	-0.766613	-0.66393	-0.353444	0.47555	-1.59558	-1.51524	-0.355961	0.512397	0.114027
-289.5	-0.669664	-0.336756	0.491426	-0.738593	0.226709	-0.184279	0.41495	-0.773426	-0.592024	-0.41446	0.476493	-1.58452	-1.43502	-0.326701	0.622969	0.168444
-289	-0.660559	-0.29709	0.499952	-0.61837	0.256226	-0.169598	0.264081	-0.772058	-0.499866	-0.465388	0.460623	-1.5688	-1.33642	-0.29346	0.729174	0.221347
-288.5	-0.643855	-0.255492	0.53291	-0.494117	0.288267	-0.13958	0.121312	-0.7643	-0.38927	-0.500019	0.431789	-1.54959	-1.22243	-0.253874	0.823666	0.269574
-288	-0.620205	-0.213637	0.587349	-0.371657	0.320867	-0.0965888	-0.0128862	-0.753297	-0.262323	-0.512626	0.396034	-1.5279	-1.10073	-0.206367	0.901281	0.309614
-287.5	-0.589919	-0.174553	0.654551	-0.257452	0.352183	-0.043274	-0.140568	-0.742195	-0.121201	-0.500615	0.359716	-1.50382	-0.982926	-0.15258	0.959847	0.338234
-287	-0.5532	-0.141523	0.724435	-0.156933	0.380465	0.0185899	-0.265137	-0.733807	0.0317111	-0.465429	0.328393	-1.47627	-0.880657	-0.0981971	1.00029	0.352913
-286.5	-0.510907	-0.117045	0.790481	-0.0723361	0.403513	0.0874759	-0.389955	-0.730079	0.1934	-0.411684	0.306668	-1.44388	-0.802494	-0.0512955	1.02604	0.351089
-286	-0.465154	-0.102619	0.851067	-0.00260278	0.419255	0.160476	-0.517531	-0.730741	0.359808	-0.345919	0.298262	-1.40541	-0.753676	-0.0196378	1.04219	0.329651
-285.5	-0.418832	-0.0986537	0.907173	0.054825	0.427318	0.233028	-0.648463	-0.732692	0.525754	-0.274851	0.305749	-1.35905	-0.736233	-0.0084984	1.05459	0.28627
-285	-0.374968	-0.103879	0.959423	0.102018	0.429657	0.300172	-0.780201	-0.730954	0.685145	-0.203287	0.330134	-1.30282	-0.748536	-0.0193904	1.06859	0.221504
-284.5	-0.336755	-0.115406	1.00674	0.139376	0.429095	0.357912	-0.907866	-0.720254	0.832153	-0.133338	0.370501	-1.23668	-0.785298	-0.0496724	1.08784	0.139754
-284	-0.307193	-0.129995	1.04802	0.16587	0.427045	0.404392	-1.02695	-0.696434	0.963056	-0.0656336	0.424531	-1.1639	-0.837733	-0.0932712	1.11451	0.0482228
-283.5	-0.287808	-0.145445	1.08558	0.180855	0.423037	0.440378	-1.13534	-0.65725	1.07743	-0.00109155	0.489748	-1.09008	-0.893834	-0.142512	1.14988	-0.0451775
-283	-0.277956	-0.161099	1.12606	0.186057	0.4163	0.46839	-1.23372	-0.602097	1.17803	0.0589659	0.563361	-1.0206	-0.940323	-0.19067	1.19381	-0.132903
-282.5	-0.275802	-0.177122	1.17727	0.185884	0.406572	0.491363	-1.32502	-0.531628	1.26906	0.114362	0.640652	-0.958431	-0.965835	-0.234041	1.24393	-0.207904
-282	-0.280011	-0.193139	1.24408	0.185788	0.39312	0.511999	-1.41294	-0.448111	1.35361	0.166907	0.714528	-0.90323	-0.962918	-0.271997	1.296	-0.264484
-281.5	-0.290438	-0.207783	1.32646	0.189986	0.374134	0.53259	-1.50003	-0.355421	1.43219	0.219509	0.777287	-0.852077	-0.928632	-0.30553	1.34512	-0.299463
-281	-0.30724	-0.219554	1.41939	0.19982	0.347514	0.554567	-1.58664	-0.258265	1.50284	0.274835	0.823419	-0.800693	-0.865009	-0.336026	1.387	-0.312219
-280.5	-0.32953	-0.227648	1.51309	0.213149	0.31194	0.578092	-1.67106	-0.161782	1.56296	0.334332	0.851339	-0.744148	-0.779137	-0.364459	1.41887	-0.304377
-280	-0.355027	-0.232289	1.5943	0.225124	0.267778	0.602281	-1.75014	-0.0717926	1.61209	0.397546	0.863158	-0.677648	-0.6823	-0.390564	1.44018	-0.279946
-279.5	-0.38062	-0.235163	1.65041	0.230346	0.217667	0.625752	-1.81976	0.0052123	1.65294	0.462109	0.863393	-0.598083	-0.588007	-0.412464	1.45321	-0.244507
-279	-0.40321	-0.239376	1.67431	0.224748	0.166021	0.647406	-1.87508	0.0633958	1.6896	0.52474	0.857189	-0.505382	-0.508877	-0.427261	1.46315	-0.203369
-278.5	-0.420525	-0.248137	1.66699	0.205637	0.117541	0.666694	-1.91188	0.0998885	1.72519	0.582382	0.848858	-0.402938	-0.453271	-0.431958	1.47687	-0.16061
-278	-0.431445	-0.263077	1.63696	0.17121	0.0763759	0.682762	-1.92836	0.116115	1.76073	0.632545	0.841896	-0.297166	-0.423246	-0.423983	1.50101	-0.119747
-277.5	-0.436191	-0.283645	1.59749	0.121134	0.0462636	0.694325	-1.92519	0.117128	1.79492	0.673342	0.839986	-0.195862	-0.415156	-0.401519	1.54036	-0.0848378
-277	-0.436816	-0.308009	1.56185	0.0569771	0.0303961	0.700991	-1.90351	0.110084	1.82454	0.70341	0.847283	-0.10573	-0.422594	-0.364019	1.59631	-0.0604435
-276.5	-0.436748	-0.334437	1.53799	-0.0185904	0.0303338	0.703658	-1.86381	0.102324	1.84549	0.721363	0.867674	-0.0307641	-0.439463	-0.313035	1.66604	-0.0504239
-276	-0.439186	-0.361371	1.52663	-0.102813	0.0448832	0.703556	-1.80621	0.0987301	1.85402	0.7258	0.904036	0.0277126	-0.461623	-0.253119	1.74282	-0.0569298
-275.5	-0.446251	-0.386913	1.52419	-0.193568	0.070782	0.701494	-1.73098	0.10005	1.8478	0.716863	0.958045	0.0703113	-0.487191	-0.191696	1.81708	-0.0802942
-275	-0.459132	-0.409307	1.52655	-0.289813	0.105009	0.697774	-1.63891	0.103957	1.82649	0.697956	1.02975	0.0987837	-0.515707	-0.137059	1.87875	-0.119088
-274.5	-0.477756	-0.427338	1.53178	-0.391003	0.14593	0.692679	-1.53164	0.107518	1.79156	0.675416	1.11669	0.115488	-0.546613	-0.0958429	1.92052	-0.17002
-274	-0.500232	-0.439709	1.54089	-0.495617	0.192352	0.68719	-1.41164	0.108744	1.74553	0.656369	1.21374	0.123412	-0.578386	-0.0720527	1.93962	-0.228437
-273.5	-0.523284	-0.44455	1.5562	-0.600766	0.242262	0.682783	-1.2821	0.106565	1.69112	0.646619	1.31453	0.12647	-0.608328	-0.0673229	1.93636	-0.289389
-273	-0.543352	-0.439816	1.57894	-0.703337	0.292513	0.68012	-1.1465	0.100192	1.63133	0.649418	1.41335	0.129592	-0.632461	-0.0808915	1.91162	-0.348646
-272.5	-0.55705	-0.4244	1.60804	-0.800694	0.339554	0.678202	-1.00812	0.0886579	1.57046	0.665034	1.50612	0.138175	-0.646308	-0.109461	1.86571	-0.403108
-272	-0.561174	-0.399054	1.64005	-0.890095	0.380472	0.675017	-0.870024	0.0707126	1.51446	0.690602	1.58969	0.156983	-0.646464	-0.148026	1.79913	-0.45025
-271.5	-0.553435	-0.366121	1.67108	-0.96815	0.413157	0.668721	-0.735674	0.0450192	1.46958	0.72015	1.66069	0.189305	-0.631444	-0.191427	1.71362	-0.487432
-271	-0.533715	-0.32844	1.70003	-1.03065	0.435894	0.658233	-0.609539	0.0104468	1.44122	0.745427	1.71504	0.236478	-0.600954	-0.235524	1.61228	-0.511777
-270.5	-0.504561	-0.288489	1.72991	-1.07253	0.447526	0.643418	-0.496898	-0.0335937	1.43308	0.757929	1.74811	0.297232	-0.554205	-0.277261	1.49863	-0.520321
-270	-0.470539	-0.24774	1.76613	-1.0891	0.447917	0.624953	-0.4022	-0.0869232	1.44594	0.751508	1.75559	0.367744	-0.489005	-0.313897	1.37624	-0.510536
-269.5	-0.436781	-0.206153	1.81376	-1.07794	0.438237	0.603564	-0.326587	-0.148741	1.477	0.724131	1.73496	0.443261	-0.403019	-0.342739	1.24923	-0.4816
-269	-0.406934	-0.162397	1.87547	-1.03975	0.421535	0.579149	-0.266542	-0.217934	1.52112	0.677531	1.68685	0.519979	-0.296181	-0.362006	1.12231	-0.435289
-268.5	-0.381865	-0.114422	1.94975	-0.977993	0.403159	0.550837	-0.214769	-0.293081	1.57209	0.615177	1.61527	0.59566	-0.172439	-0.371781	0.999667	-0.375471
-268	-0.360392	-0.0600457	2.0291	-0.897455	0.389452	0.517852	-0.162261	-0.371998	1.62328	0.5405	1.52617	0.669282	-0.0405455	-0.374244	0.884256	-0.307078
-267.5	-0.340489	0.00204315	2.10099	-0.802234	0.384747	0.480141	-0.100148	-0.451368	1.66869	0.456686	1.42589	0.740524	0.0869	-0.373203	0.77838	-0.235483
-267	-0.319521	0.0717748	2.15283	-0.694629	0.389245	0.438461	-0.0213332	-0.527184	1.70465	0.36741	1.3202	0.809119	0.196787	-0.373049	0.684559	-0.166047
-266.5	-0.294411	0.148075	2.17781	-0.575712	0.400118	0.394418	0.0778047	-0.595757	1.73016	0.276985	1.21388	0.874308	0.278683	-0.37758	0.605235	-0.103301
-266	-0.26196	0.228914	2.17622	-0.446193	0.414484	0.350307	0.196626	-0.654219	1.74554	0.189875	1.11046	0.934643	0.32592	-0.389177	0.541811	-0.0501089
-265.5	-0.218965	0.311209	2.15149	-0.30685	0.430909	0.308292	0.330671	-0.700033	1.75153	0.110686	1.01198	0.987999	0.335891	-0.408632	0.493679	-0.00777939
-265	-0.163029	0.391456	2.1062	-0.159053	0.44908	0.26948	0.472363	-0.730357	1.7494	0.0439243	0.918737	1.03223	0.310552	-0.435693	0.458116	0.0232378
-264.5	-0.0937361	0.466401	2.04128	-0.00524572	0.469471	0.233547	0.611979	-0.742088	1.74024	-0.00752014	0.830206	1.06644	0.256362	-0.469349	0.431702	0.0432312
-264	-0.0129997	0.53334	1.95763	0.15096	0.492821	0.198676	0.739636	-0.732829	1.72375	-0.0433248	0.747012	1.09158	0.183246	-0.507045	0.411954	0.0535294
-263.5	0.0752063	0.590841	1.85851	0.30502	0.518768	0.16196	0.847969	-0.702411	1.69838	-0.0646953	0.672216	1.10956	0.102883	-0.544446	0.397792	0.0562917
-263	0.165718	0.639275	1.75157	0.452289	0.544994	0.121049	0.933996	-0.65365	1.66315	-0.0731233	0.610546	1.12208	0.0266867	-0.576809	0.389155	0.0536518
-262.5	0.253755	0.680295	1.64842	0.588807	0.567657	0.0762603	0.999151	-0.591817	1.6187	-0.0701633	0.565881	1.13024	-0.0362311	-0.600161	0.386728	0.0471127
-262	0.335893	0.716383	1.56114	0.711038	0.582252	0.0310233	1.04797	-0.523149	1.56706	-0.0572558	0.538717	1.13469	-0.0801537	-0.611105	0.391742	0.0379305
-261.5	0.409664	0.750249	1.49796	0.815525	0.584543	-0.00953926	1.08622	-0.45288	1.51058	-0.0350036	0.525887	1.13567	-0.10227	-0.606754	0.404895	0.0279547
-261	0.472825	0.783024	1.46045	0.899494	0.571733	-0.0402503	1.11899	-0.384471	1.45104	-0.00315507	0.522757	1.13315	-0.102149	-0.58571	0.424864	0.0198466
-260.5	0.523758	0.812791	1.44332	0.961642	0.543208	-0.0570446	1.14933	-0.320149	1.38978	0.0379522	0.525565	1.12776	-0.0827326	-0.54835	0.44834	0.0163269
-260	0.562979	0.835202	1.4369	1.00263	0.500009	-0.0576856	1.17774	-0.261289	1.32902	0.0860485	0.53237	1.12129	-0.0514533	-0.495932	0.471733	0.0191029
-259.5	0.5942	0.845978	1.43096	1.02534	0.443484	-0.0420169	1.20287	-0.209168	1.27238	0.137067	0.542669	1.11621	-0.0194816	-0.430579	0.492106	0.0284334
-259	0.623864	0.844032	1.41759	1.03408	0.374406	-0.0119116	1.22373	-0.165973	1.2236	0.18648	0.556182	1.11494	0.000727202	-0.35597	0.506432	0.0433447
-258.5	0.659449	0.832772	1.39272	1.03289	0.293145	0.0292099	1.24081	-0.133996	1.18467	0.230611	0.571928	1.11937	-0.00143217	-0.276771	0.511555	0.0618018
-258	0.707237	0.818229	1.35695	1.02485	0.200469	0.0773218	1.25531	-0.113759	1.15473	0.266662	0.588411	1.13086	-0.031995	-0.197266	0.504989	0.0810129
-257.5	0.770294	0.806001	1.3148	1.01199	0.098222	0.128578	1.26829	-0.103723	1.13006	0.291813	0.604701	1.15036	-0.0915373	-0.120872	0.484212	0.098203
-257	0.847717	0.799515	1.27125	0.995222	-0.0103064	0.179446	1.28011	-0.101584	1.10583	0.303	0.621184	1.17815	-0.176215	-0.0501561	0.445679	0.111478
-256.5	0.935569	0.799766	1.22742	0.975307	-0.120572	0.226565	1.29028	-0.10549	1.07849	0.298118	0.639071	1.21379	-0.279237	0.0135537	0.386247	0.120545
-256	1.02861	0.805874	1.17961	0.953827	-0.227544	0.266978	1.29784	-0.11479	1.04683	0.277458	0.659928	1.25617	-0.392115	0.0700379	0.305681	0.126935
-255.5	1.12148	0.816004	1.12214	0.932164	-0.326404	0.298529	1.30199	-0.129977	1.01169	0.244029	0.685673	1.30331	-0.506016	0.119179	0.207615	0.133196
-255	1.2088	0.82813	1.05065	0.909756	-0.412894	0.320027	1.30231	-0.151197	0.975161	0.202914	0.717665	1.35194	-0.612932	0.160761	0.0990818	0.141364
-254.5	1.2854	0.840373	0.963729	0.883997	-0.483847	0.331207	1.29845	-0.176839	0.939371	0.159928	0.755166	1.39803	-0.706188	0.195235	-0.0105882	0.151646
-254	1.34724	0.851412	0.863002	0.851815	-0.538049	0.33243	1.28951	-0.204262	0.905531	0.119784	0.794892	1.43816	-0.780838	0.223387	-0.11171	0.162072
-253.5	1.39242	0.861339	0.751496	0.811229	-0.576088	0.32421	1.27415	-0.231612	0.873782	0.0848938	0.831991	1.47077	-0.834433	0.244779	-0.196749	0.169342
-253	1.42085	0.872068	0.630454	0.761965	-0.5991	0.30701	1.25136	-0.258452	0.843173	0.0557916	0.861525	1.49625	-0.867639	0.257507	-0.262291	0.170142
-252.5	1.43312	0.886681	0.497967	0.705383	-0.608336	0.281413	1.22109	-0.2847	0.811399	0.0326546	0.87981	1.51558	-0.884096	0.259913	-0.309709	0.162283
-252	1.42989	0.908437	0.351187	0.643738	-0.605621	0.248468	1.18491	-0.309345	0.775277	0.0166664	0.885285	1.52874	-0.889265	0.251927	-0.344059	0.14564
-251.5	1.4123	0.939992	0.189345	0.57842	-0.593579	0.209955	1.14688	-0.330547	0.731659	0.0101165	0.87863	1.53496	-0.888581	0.234675	-0.371613	0.12237
-251	1.38262	0.982673	0.0153753	0.508258	-0.575712	0.168251	1.11356	-0.346634	0.677938	0.0149039	0.862359	1.53401	-0.885486	0.209302	-0.397459	0.0961167
-250.5	1.34413	1.03574	-0.163444	0.430042	-0.55639	0.125752	1.09189	-0.356122	0.612904	0.030749	0.840084	1.52653	-0.880107	0.176684	-0.424479	0.0710807
-250	1.30051	1.09584	-0.335758	0.341485	-0.5402	0.084279	1.0863	-0.357189	0.537659	0.0549431	0.815166	1.51324	-0.869587	0.138202	-0.453807	0.0512492
-249.5	1.25491	1.15717	-0.488414	0.243565	-0.531301	0.0451424	1.09738	-0.348666	0.455436	0.0837428	0.789506	1.49465	-0.849831	0.0960656	-0.485703	0.0393803
-249	1.21005	1.21265	-0.61068	0.139642	-0.53342	0.00985183	1.12191	-0.331957	0.3708	0.113726	0.763758	1.4714	-0.816883	0.0527161	-0.520037	0.0359562
-248.5	1.16866	1.25557	-0.69807	0.0334776	-0.549361	-0.0198519	1.1531	-0.311336	0.288738	0.141897	0.738136	1.44448	-0.767976	0.0101167	-0.556459	0.0390222
-248	1.1326	1.28109	-0.753796	-0.0709109	-0.579795	-0.0434032	1.18152	-0.291624	0.213828	0.165345	0.712039	1.41499	-0.704162	-0.0301483	-0.594148	0.0454047
-247.5	1.10149	1.28733	-0.786717	-0.168868	-0.623054	-0.0624902	1.19744	-0.275197	0.150086	0.181801	0.683409	1.38301	-0.632415	-0.065718	-0.630755	0.0522329
-247	1.0731	1.27587	-0.805648	-0.25578	-0.676266	-0.0800591	1.19278	-0.261178	0.100965	0.190629	0.649372	1.34685	-0.563361	-0.0929245	-0.661331	0.0573137
-246.5	1.04487	1.25114	-0.814753	-0.328019	-0.736039	-0.0984036	1.1622	-0.247028	0.0685748	0.192941	0.607669	1.30399	-0.50664	-0.108081	-0.678944	0.058891
-246	1.01457	1.21866	-0.814835	-0.383241	-0.798224	-0.11832	1.10387	-0.230438	0.0524494	0.190619	0.558153	1.25296	-0.468454	-0.109351	-0.676917	0.0561755
-245.5	0.98048	1.18337	-0.807077	-0.419912	-0.857958	-0.139502	1.01959	-0.210183	0.049126	0.184715	0.503603	1.19419	-0.451537	-0.0979068	-0.650987	0.0501632
-245	0.94234	1.14847	-0.794155	-0.43674	-0.910497	-0.161401	0.913079	-0.185702	0.0531875	0.174209	0.448648	1.12956	-0.455019	-0.0777133	-0.600357	0.0430822
-244.5	0.901851	1.11453	-0.779993	-0.433173	-0.952433	-0.184172	0.788016	-0.156448	0.0590146	0.156211	0.397601	1.06143	-0.473616	-0.0537246	-0.527178	0.0367357
-244	0.86197	1.07944	-0.76958	-0.410897	-0.982658	-0.209139	0.647539	-0.122225	0.0617815	0.127195	0.353471	0.991588	-0.497565	-0.0303529	-0.435034	0.0316517
-243.5	0.825756	1.03992	-0.766905	-0.374309	-1.00227	-0.238154	0.494701	-0.0837809	0.0577096	0.084533	0.318196	0.920316	-0.514172	-0.0117079	-0.328094	0.0275872
-243	0.795672	0.994047	-0.771428	-0.329185	-1.01378	-0.271966	0.332494	-0.0428205	0.0448927	0.0278817	0.292261	0.84691	-0.510672	-0.00170558	-0.211017	0.0245973
-242.5	0.773705	0.943009	-0.776654	-0.281417	-1.02036	-0.308702	0.163955	-0.00192937	0.0241115	-0.0403803	0.27365	0.771372	-0.477449	-0.00274797	-0.0887395	0.0235863
-242	0.761694	0.891047	-0.773112	-0.236376	-1.02503	-0.344204	-0.00692268	0.0357603	-0.00191351	-0.115847	0.257883	0.695758	-0.410251	-0.0148901	0.0335061	0.0258545
-241.5	0.761219	0.843844	-0.753954	-0.19785	-1.02994	-0.374593	-0.174453	0.0673818	-0.0303602	-0.193215	0.23983	0.624109	-0.310787	-0.0362342	0.149818	0.0327194
-241	0.773369	0.806263	-0.718679	-0.166999	-1.03606	-0.398355	-0.332201	0.0907257	-0.0600239	-0.267511	0.216126	0.561213	-0.186336	-0.0635707	0.253799	0.0457066
-240.5	0.798239	0.780551	-0.672905	-0.142707	-1.04276	-0.415801	-0.475306	0.104052	-0.092071	-0.335092	0.186704	0.511018	-0.0488877	-0.0934934	0.339575	0.0663472
-240	0.834288	0.76575	-0.626104	-0.123193	-1.04763	-0.427531	-0.601854	0.106182	-0.129289	-0.393943	0.154849	0.475205	0.0866903	-0.123794	0.403354	0.0954265
-239.5	0.878583	0.758489	-0.588812	-0.10679	-1.04717	-0.434142	-0.712051	0.0968663	-0.174586	-0.443488	0.125701	0.452314	0.205296	-0.154009	0.444758	0.132465
-239	0.927602	0.754526	-0.56929	-0.0911437	-1.03831	-0.436612	-0.806029	0.0768398	-0.22978	-0.48428	0.103692	0.438053	0.293653	-0.18511	0.466887	0.175907
-238.5	0.977571	0.750342	-0.570349	-0.0727868	-1.02	-0.435842	-0.881771	0.0475737	-0.294562	-0.517368	0.0907562	0.426579	0.341769	-0.218488	0.475241	0.223855
-238	1.02474	0.744663	-0.588192	-0.0482137	-0.993877	-0.431797	-0.934916	0.0111771	-0.365886	-0.543568	0.0865109	0.411686	0.345296	-0.254177	0.476458	0.274564
-237.5	1.06601	0.739298	-0.614381	-0.0156406	-0.963488	-0.423607	-0.960575	-0.0295825	-0.438923	-0.563074	0.0892341	0.387716	0.307299	-0.289775	0.477074	0.326103
-237	1.09964	0.738101	-0.640151	0.023845	-0.932457	-0.410553	-0.955114	-0.0716536	-0.509337	-0.575383	0.0964174	0.350834	0.236499	-0.321306	0.482136	0.375742
-236.5	1.12549	0.744245	-0.660528	0.0668721	-0.90216	-0.393033	-0.917208	-0.112393	-0.574757	-0.580127	0.105334	0.299867	0.143474	-0.344939	0.494264	0.420035
-236	1.14468	0.758176	-0.674973	0.109881	-0.871207	-0.372848	-0.848732	-0.149929	-0.634176	-0.579145	0.113884	0.235457	0.0388061	-0.358304	0.51361	0.455655
-235.5	1.15889	0.778422	-0.684862	0.150684	-0.837794	-0.352536	-0.754577	-0.182931	-0.686488	-0.577698	0.120561	0.158849	-0.0665681	-0.360972	0.538633	0.480556
-235	1.17028	0.80365	-0.691434	0.188579	-0.80203	-0.334032	-0.641179	-0.210163	-0.730062	-0.582744	0.123316	0.0716714	-0.161557	-0.354146	0.56733	0.495021
-234.5	1.18088	0.833165	-0.694892	0.224225	-0.765517	-0.317894	-0.515399	-0.230467	-0.762995	-0.599728	0.118732	-0.0239251	-0.236448	-0.34017	0.598526	0.501773
-234	1.19127	0.86629	-0.694048	0.259302	-0.729677	-0.303903	-0.384706	-0.243178	-0.783045	-0.630826	0.102318	-0.12474	-0.284664	-0.321974	0.632237	0.504648
-233.5	1.19959	0.90199	-0.688081	0.294999	-0.695456	-0.291966	-0.257698	-0.24831	-0.788015	-0.674892	0.0696284	-0.225579	-0.304366	-0.302199	0.668449	0.506904
-233	1.20249	0.938447	-0.678998	0.330754	-0.663892	-0.282336	-0.143086	-0.246551	-0.777073	-0.727629	0.0174823	-0.319783	-0.29934	-0.282239	0.705695	0.510749
-232.5	1.19722	0.972771	-0.671032	0.36503	-0.635741	-0.275465	-0.0475458	-0.239894	-0.751769	-0.782039	-0.0550708	-0.401901	-0.277696	-0.26185	0.741425	0.517863
-232	1.18343	1.00121	-0.667536	0.396954	-0.610992	-0.271575	0.0254091	-0.232071	-0.71579	-0.830266	-0.146261	-0.469914	-0.248655	-0.239863	0.77386	0.52952
-231.5	1.16337	1.01958	-0.668998	0.426844	-0.589931	-0.270189	0.0757893	-0.227196	-0.673847	-0.866324	-0.252252	-0.524603	-0.219642	-0.215606	0.803289	0.546402
-231	1.14092	1.02403	-0.673296	0.45566	-0.574312	-0.270653	0.107672	-0.22788	-0.630268	-0.887593	-0.368578	-0.567483	-0.194942	-0.189497	0.83152	0.568824
-230.5	1.12029	1.01222	-0.676189	0.484569	-0.566526	-0.27336	0.128372	-0.235086	-0.587701	-0.893943	-0.491198	-0.599869	-0.174925	-0.162289	0.860161	0.596781
-230	1.10469	0.984284	-0.670933	0.514558	-0.567738	-0.279688	0.14566	-0.248956	-0.546932	-0.885922	-0.616902	-0.622976	-0.155611	-0.134444	0.888948	0.629454
-229.5	1.09503	0.943518	-0.648477	0.545766	-0.577036	-0.29053	0.165403	-0.268906	-0.50781	-0.864263	-0.743022	-0.638356	-0.130131	-0.106289	0.915277	0.664843
-229	1.08991	0.896144	-0.599535	0.57723	-0.592146	-0.305376	0.190995	-0.293661	-0.469879	-0.830772	-0.866602	-0.648911	-0.0920306	-0.0779587	0.93551	0.700137
-228.5	1.08719	0.849782	-0.51815	0.607007	-0.61088	-0.322713	0.224164	-0.322009	-0.432554	-0.788785	-0.983776	-0.659745	-0.0388006	-0.0490357	0.946354	0.732476
-228	1.08546	0.811145	-0.405121	0.632621	-0.631897	-0.340793	0.26664	-0.352932	-0.395395	-0.742632	-1.08948	-0.677413	0.02529	-0.0186114	0.94455	0.759398
-227.5	1.0838	0.784756	-0.268969	0.651983	-0.654474	-0.358103	0.321301	-0.385094	-0.357868	-0.696724	-1.17804	-0.70793	0.0891844	0.0143484	0.926616	0.77923
-227	1.0807	0.773071	-0.122521	0.664025	-0.677933	-0.373528	0.391284	-0.417037	-0.318776	-0.654402	-1.24515	-0.755625	0.139219	0.0508958	0.890476	0.791577
-226.5	1.07384	0.777037	0.0231164	0.668873	-0.700735	-0.385919	0.477815	-0.447443	-0.276824	-0.616695	-1.28946	-0.822958	0.164696	0.092372	0.837019	0.797143
-226	1.06042	0.796325	0.161595	0.668056	-0.719814	-0.393727	0.578817	-0.474725	-0.232155	-0.581781	-1.31278	-0.90953	0.160887	0.140766	0.769747	0.796534
-225.5	1.03802	0.829093	0.289226	0.66446	-0.731187	-0.395792	0.688691	-0.497137	-0.187204	-0.545479	-1.31994	-1.01133	0.128259	0.198678	0.693443	0.788793
-225	1.00593	0.871856	0.401967	0.661525	-0.731022	-0.392512	0.798588	-0.513803	-0.146022	-0.502521	-1.31721	-1.12216	0.0701915	0.26873	0.612729	0.770614
-224.5	0.965738	0.919783	0.494478	0.662246	-0.715948	-0.386166	0.89754	-0.525245	-0.112333	-0.448656	-1.30983	-1.23567	-0.00823005	0.352634	0.530904	0.737222
-224	0.920835	0.967233	0.560914	0.668927	-0.683222	-0.379938	0.974929	-0.532836	-0.0875214	-0.382306	-1.30104	-1.34582	-0.100524	0.44991	0.450354	0.68487
-223.5	0.875936	1.00851	0.597606	0.683742	-0.631304	-0.375864	1.02323	-0.538123	-0.0698941	-0.304298	-1.29251	-1.44697	-0.198926	0.556964	0.374321	0.612855
-223	0.836342	1.03904	0.606322	0.709411	-0.560221	-0.37359	1.03924	-0.542621	-0.0557876	-0.217244	-1.2848	-1.53471	-0.294118	0.668046	0.307756	0.523684
-222.5	0.806347	1.05643	0.595247	0.749009	-0.471437	-0.371312	1.02387	-0.547902	-0.0419152	-0.126272	-1.27795	-1.60629	-0.375466	0.777675	0.256496	0.422177
-222	0.787889	1.06084	0.576542	0.804655	-0.367924	-0.367634	0.981742	-0.555672	-0.0271802	-0.0396124	-1.27216	-1.65969	-0.43261	0.88209	0.225617	0.314356
-221.5	0.780605	1.05411	0.561344	0.876332	-0.254562	-0.362445	0.920178	-0.56759	-0.0128583	0.0324772	-1.26737	-1.69297	-0.457598	0.978829	0.217393	0.206197
-221	0.782668	1.03859	0.555108	0.961962	-0.137836	-0.356137	0.848186	-0.584949	-0.00188009	0.0801413	-1.26259	-1.7046	-0.446413	1.06586	0.229727	0.102786
-220.5	0.791853	1.01663	0.556359	1.05829	-0.0244904	-0.348468	0.775581	-0.608752	0.00198517	0.0966762	-1.25606	-1.69424	-0.399615	1.14134	0.256056	0.00829577
-220	0.806727	0.990586	0.558846	1.1612	0.0797665	-0.339036	0.711421	-0.640185	-0.00464839	0.0802444	-1.24575	-1.663	-0.322636	1.20404	0.286761	-0.0738992
-219.5	0.827026	0.962759	0.554905	1.26538	0.17087	-0.328764	0.662078	-0.680774	-0.023077	0.0333671	-1.23045	-1.61388	-0.2257	1.25413	0.311495	-0.142124
-219	0.852611	0.935022	0.538404	1.36497	0.246809	-0.320058	0.630068	-0.731719	-0.0514701	-0.0391791	-1.21128	-1.55206	-0.122163	1.29359	0.321926	-0.19801
-218.5	0.882307	0.908501	0.506989	1.45473	0.307776	-0.315225	0.613923	-0.792939	-0.0858757	-0.131823	-1.19213	-1.48378	-0.0247999	1.32556	0.314159	-0.246767
-218	0.914004	0.883743	0.463602	1.53034	0.355569	-0.314704	0.608646	-0.862819	-0.12288	-0.237863	-1.1777	-1.41393	0.0581643	1.3529	0.28934	-0.295212
-217.5	0.945422	0.860965	0.415937	1.58842	0.392788	-0.316625	0.606858	-0.938332	-0.161347	-0.348296	-1.17143	-1.34536	0.12428	1.37723	0.251606	-0.349298
-217	0.974641	0.840134	0.372595	1.6273	0.42233	-0.317835	0.601377	-1.01492	-0.201643	-0.451537	-1.17512	-1.2806	0.17447	1.39815	0.205095	-0.412919
-216.5	1.00029	0.821455	0.337944	1.64751	0.446581	-0.315232	0.587548	-1.08706	-0.244157	-0.535379	-1.18917	-1.22323	0.209969	1.4131	0.152491	-0.487698
-216	1.02136	0.805537	0.310256	1.65175	0.466404	-0.306844	0.563174	-1.1501	-0.289069	-0.590544	-1.2128	-1.17763	0.231399	1.41876	0.095739	-0.572969
-215.5	1.03726	0.792242	0.284587	1.64429	0.4809	-0.29266	0.527435	-1.20197	-0.336568	-0.612979	-1.24428	-1.14812	0.239393	1.41298	0.0375108	-0.666113
-215	1.04812	0.779893	0.256952	1.62976	0.487961	-0.274757	0.480567	-1.24285	-0.386484	-0.603977	-1.28108	-1.13799	0.235224	1.39555	-0.017982	-0.763334
-214.5	1.05444	0.76642	0.226642	1.61212	0.485309	-0.256285	0.423652	-1.2734	-0.43798	-0.569501	-1.32101	-1.14831	0.221133	1.36779	-0.0655785	-0.860887
-214	1.05586	0.751186	0.195956	1.5947	0.471798	-0.240015	0.357733	-1.29323	-0.489544	-0.518337	-1.3637	-1.17746	0.200014	1.33209	-0.101097	-0.956255
-213.5	1.05059	0.735982	0.167742	1.58052	0.448314	-0.227621	0.283004	-1.30051	-0.539119	-0.45865	-1.41049	-1.22185	0.174326	1.29097	-0.122797	-1.04795
-213	1.03593	0.724602	0.14281	1.57214	0.418006	-0.219526	0.199241	-1.29334	-0.584756	-0.395311	-1.46218	-1.27664	0.145573	1.24567	-0.13105	-1.13456
-212.5	1.00978	0.721022	0.119321	1.57122	0.38598	-0.215087	0.107147	-1.27185	-0.625381	-0.330425	-1.51728	-1.33559	0.115298	1.19565	-0.127823	-1.2144
-212	0.972662	0.727432	0.0938027	1.57869	0.357941	-0.21353	0.00912118	-1.23841	-0.660973	-0.265996	-1.57294	-1.39192	0.0862319	1.13944	-0.116778	-1.28515
-211.5	0.928226	0.743392	0.0630901	1.59549	0.338074	-0.214995	-0.0906835	-1.19613	-0.692128	-0.205165	-1.62673	-1.4401	0.0618961	1.07598	-0.102541	-1.34321
-211	0.881644	0.766167	0.0270232	1.62184	0.328045	-0.220842	-0.186816	-1.14715	-0.719099	-0.151141	-1.67692	-1.477	0.0457141	1.00544	-0.0892996	-1.38375
-210.5	0.83801	0.791526	-0.00965817	1.65579	0.327716	-0.233079	-0.273985	-1.09218	-0.741356	-0.106241	-1.72159	-1.50186	0.0416748	0.929029	-0.0799071	-1.40249
-210	0.801894	0.81445	-0.0383542	1.69343	0.335753	-0.252905	-0.34833	-1.03122	-0.758574	-0.071731	-1.75902	-1.51547	0.055432	0.848351	-0.0758375	-1.39812
-209.5	0.777409	0.829772	-0.0501427	1.73082	0.349222	-0.279323	-0.407157	-0.964428	-0.771346	-0.0474016	-1.78851	-1.51896	0.0933254	0.764913	-0.0782033	-1.37343
-209	0.768288	0.833143	-0.0390729	1.76583	0.363583	-0.30942	-0.448281	-0.892618	-0.780485	-0.0318955	-1.80968	-1.51371	0.159955	0.679773	-0.0890761	-1.33413
-208.5	0.777828	0.822521	-0.0037065	1.7988	0.373936	-0.34007	-0.47051	-0.816619	-0.786553	-0.0246385	-1.82098	-1.50219	0.255933	0.593606	-0.11177	-1.28711
-208	0.807927	0.799147	0.0523083	1.83186	0.376492	-0.369386	-0.474704	-0.736255	-0.790029	-0.0270476	-1.81951	-1.48821	0.375957	0.507435	-0.149597	-1.23899
-207.5	0.857427	0.766846	0.120364	1.86697	0.369407	-0.396991	-0.463695	-0.650297	-0.790873	-0.0410401	-1.80228	-1.47592	0.508408	0.423133	-0.203555	-1.1955
-207	0.921663	0.73018	0.189742	1.90371	0.352792	-0.423158	-0.440938	-0.557556	-0.788321	-0.0667622	-1.76743	-1.46908	0.63778	0.342948	-0.270524	-1.16125
-206.5	0.993679	0.692677	0.252861	1.93858	0.328069	-0.447482	-0.40918	-0.458002	-0.782211	-0.102262	-1.71455	-1.47068	0.748744	0.268309	-0.343478	-1.13889
-206	1.06575	0.655579	0.307791	1.9668	0.29722	-0.468222	-0.369955	-0.353039	-0.774274	-0.144578	-1.64437	-1.48239	0.829719	0.199079	-0.413613	-1.12791
-205.5	1.13071	0.617917	0.356001	1.9841	0.262155	-0.48269	-0.323992	-0.24496	-0.767718	-0.190706	-1.55877	-1.50411	0.874624	0.134183	-0.47274	-1.12484
-205	1.18306	0.577952	0.398966	1.98701	0.224528	-0.488289	-0.27195	-0.136335	-0.766264	-0.238476	-1.46075	-1.53429	0.882924	0.0729139	-0.514792	-1.12539
-204.5	1.2192	0.533856	0.435974	1.97288	0.186168	-0.48374	-0.214967	-0.0300362	-0.773698	-0.287381	-1.35392	-1.57037	0.859249	0.0155764	-0.536525	-1.1264
-204	1.23682	0.482805	0.464097	1.94127	0.149011	-0.469596	-0.154983	0.0701894	-0.793361	-0.338677	-1.24205	-1.6087	0.81307	-0.0367013	-0.537464	-1.12618
-203.5	1.23421	0.420966	0.48111	1.89527	0.113963	-0.447245	-0.0948872	0.159857	-0.827116	-0.394491	-1.12908	-1.64511	0.757921	-0.0825174	-0.519166	-1.12395
-203	1.21055	0.345624	0.487935	1.84126	0.0799558	-0.41743	-0.0384248	0.234869	-0.874083	-0.456568	-1.01926	-1.676	0.709378	-0.120697	-0.484663	-1.11911
-202.5	1.16779	0.257311	0.487584	1.78666	0.044833	-0.379963	0.0106284	0.292312	-0.930388	-0.525372	-0.916908	-1.699	0.681485	-0.150349	-0.438077	-1.11092
-202	1.11186	0.159894	0.483615	1.73701	0.00779982	-0.334972	0.0499788	0.330638	-0.990511	-0.599392	-0.825055	-1.71282	0.68301	-0.170535	-0.383802	-1.09913
-201.5	1.05107	0.0589376	0.480233	1.69448	-0.0287457	-0.284561	0.0796468	0.349488	-1.04852	-0.674637	-0.744036	-1.7169	0.716085	-0.180344	-0.325951	-1.08516
-201	0.993323	-0.0401994	0.481572	1.65847	-0.0593057	-0.233111	0.101312	0.349115	-1.09844	-0.745673	-0.671889	-1.71068	0.7775	-0.179646	-0.269068	-1.07173
-200.5	0.944396	-0.133257	0.488986	1.62668	-0.0771189	-0.18585	0.117222	0.330063	-1.13493	-0.808144	-0.605846	-1.69305	0.860299	-0.169721	-0.218729	-1.06169
-200	0.907173	-0.216884	0.499247	1.59566	-0.0767049	-0.147368	0.130162	0.293471	-1.15413	-0.859999	-0.543191	-1.66262	0.954659	-0.153108	-0.180003	-1.05767
-199.5	0.881541	-0.288487	0.505746	1.56058	-0.0554883	-0.120965	0.144025	0.241386	-1.15409	-0.900334	-0.481579	-1.61842	1.04903	-0.132888	-0.154969	-1.06238
-199	0.865047	-0.346587	0.501599	1.51534	-0.0137975	-0.108102	0.16319	0.176889	-1.13555	-0.92791	-0.419445	-1.56064	1.13181	-0.111859	-0.141817	-1.07773
-198.5	0.853993	-0.390744	0.483142	1.4539	0.0458568	-0.107657	0.191048	0.104164	-1.10217	-0.940873	-0.356251	-1.4909	1.19353	-0.0920489	-0.135331	-1.10318
-198	0.844111	-0.421019	0.452156	1.37214	0.119283	-0.115995	0.229651	0.0277932	-1.05966	-0.937824	-0.292374	-1.4125	1.22935	-0.0748284	-0.128385	-1.13536
-197.5	0.83104	-0.437904	0.414689	1.26954	0.201078	-0.128609	0.280006	-0.0488473	-1.01507	-0.919295	-0.228837	-1.33055	1.24028	-0.0615542	-0.115413	-1.16961
-197	0.811373	-0.442481	0.376352	1.14975	0.285461	-0.142259	0.341524	-0.124358	-0.976181	-0.888019	-0.167012	-1.25091	1.23162	-0.054024	-0.0959003	-1.20171
-196.5	0.783643	-0.436476	0.337514	1.01948	0.367073	-0.155839	0.411586	-0.198435	-0.950126	-0.847636	-0.108552	-1.17881	1.21022	-0.053793	-0.0742395	-1.22864
-196	0.74849	-0.422207	0.293055	0.886586	0.441339	-0.169793	0.486157	-0.270607	-0.941799	-0.80107	-0.0556894	-1.11875	1.18233	-0.0610032	-0.0564213	-1.24878
-195.5	0.708448	-0.401896	0.236667	0.758369	0.504657	-0.184772	0.560644	-0.339433	-0.953196	-0.749926	-0.0115334	-1.07492	1.15312	-0.0743558	-0.0469396	-1.26217
-195	0.667657	-0.376762	0.165318	0.640202	0.554692	-0.200553	0.630337	-0.402309	-0.984122	-0.695276	0.0202891	-1.05056	1.12697	-0.0918757	-0.0474243	-1.27008
-194.5	0.631085	-0.34709	0.0814184	0.534341	0.590642	-0.216179	0.690662	-0.456171	-1.03333	-0.638813	0.0367795	-1.0461	1.10769	-0.111308	-0.0568371	-1.27384
-194	0.603067	-0.313248	-0.00803055	0.439972	0.61317	-0.230751	0.737817	-0.498517	-1.09868	-0.582889	0.0366573	-1.05817	1.09803	-0.130651	-0.0731644	-1.27391
-193.5	0.585711	-0.276845	-0.0956385	0.354571	0.623695	-0.243514	0.769431	-0.527621	-1.17687	-0.529086	0.0207617	-1.08027	1.09908	-0.1491	-0.095469	-1.26953
-193	0.578186	-0.241209	-0.178053	0.275524	0.623162	-0.253294	0.784363	-0.542186	-1.26436	-0.476588	-0.00793799	-1.10449	1.11029	-0.167151	-0.123766	-1.25878
-192.5	0.577299	-0.210384	-0.256204	0.201206	0.611414	-0.25814	0.781961	-0.541391	-1.35836	-0.421858	-0.0445493	-1.12366	1.13051	-0.185648	-0.15658	-1.23943
-192	0.579135	-0.187061	-0.331837	0.130534	0.587936	-0.255568	0.762065	-0.525494	-1.45594	-0.36016	-0.0832442	-1.13273	1.15869	-0.205263	-0.189511	-1.21016
-191.5	0.580732	-0.17115	-0.404254	0.0616617	0.553025	-0.243521	0.726554	-0.496801	-1.55325	-0.287873	-0.119192	-1.12829	1.19371	-0.226492	-0.216199	-1.171
-191	0.580437	-0.159798	-0.469461	-0.00800634	0.508061	-0.221611	0.680847	-0.460227	-1.64608	-0.2038	-0.150314	-1.10737	1.23449	-0.24888	-0.229773	-1.12293
-190.5	0.577488	-0.148617	-0.521446	-0.0806991	0.45522	-0.191496	0.632918	-0.421888	-1.7309	-0.108749	-0.1777	-1.06721	1.28056	-0.269864	-0.223957	-1.06762
-190	0.571813	-0.134039	-0.554074	-0.157748	0.397439	-0.156035	0.590463	-0.386337	-1.80518	-0.00438338	-0.204738	-1.0062	1.33189	-0.284654	-0.194487	-1.0076
-189.5	0.563558	-0.115298	-0.562237	-0.239475	0.338029	-0.118138	0.55867	-0.355351	-1.86749	0.107629	-0.23554	-0.924928	1.38803	-0.287781	-0.140376	-0.946353
-189	0.552351	-0.0941131	-0.542836	-0.324444	0.280041	-0.0800364	0.539483	-0.328867	-1.9173	0.225697	-0.27339	-0.826727	1.44784	-0.275311	-0.0642688	-0.887885
-188.5	0.53714	-0.0730556	-0.496561	-0.408409	0.226887	-0.0426646	0.531915	-0.3062	-1.95521	0.347355	-0.320208	-0.717452	1.50927	-0.246088	0.0277753	-0.836088
-188	0.516544	-0.05504	-0.429462	-0.484387	0.183428	-0.00529471	0.532565	-0.286756	-1.98336	0.468151	-0.376968	-0.603904	1.56745	-0.202062	0.127091	-0.793874
-187.5	0.489506	-0.0435649	-0.352404	-0.544479	0.155256	0.0337286	0.536241	-0.270364	-2.00361	0.582014	-0.443681	-0.491359	1.61352	-0.148058	0.2247	-0.7622
-187	0.456562	-0.0416068	-0.277699	-0.582113	0.146449	0.0754885	0.537193	-0.257192	-2.01522	0.683057	-0.518602	-0.382532	1.63616	-0.0902986	0.313732	-0.740033
-186.5	0.42072	-0.04983	-0.214516	-0.593207	0.1579	0.119747	0.530353	-0.247227	-2.01594	0.766609	-0.597697	-0.278419	1.62432	-0.0342625	0.389638	-0.725872
-186	0.386208	-0.0663973	-0.16601	-0.576703	0.187287	0.165233	0.511828	-0.239581	-2.00478	0.828687	-0.674918	-0.179351	1.57026	0.0166301	0.448954	-0.719077
-185.5	0.356129	-0.088644	-0.12934	-0.535284	0.230369	0.209953	0.479214	-0.232127	-1.98272	0.865657	-0.743162	-0.0854885	1.47224	0.0616209	0.488792	-0.719605
-185	0.331549	-0.115025	-0.0977555	-0.475441	0.282393	0.251552	0.432094	-0.221802	-1.95181	0.874824	-0.795665	0.0029534	1.33525	0.10278	0.507128	-0.727184
-184.5	0.311893	-0.145645	-0.0642427	-0.405987	0.33869	0.288046	0.372545	-0.205327	-1.91471	0.855181	-0.827138	0.0856153	1.17031	0.144063	0.502908	-0.740784
-184	0.295523	-0.181183	-0.0246629	-0.335634	0.394636	0.318037	0.305241	-0.180069	-1.87449	0.807714	-0.834367	0.162311	0.993231	0.189563	0.476235	-0.758641
-183.5	0.280358	-0.221918	0.0227701	-0.271477	0.445695	0.340297	0.23616	-0.145134	-1.83377	0.735369	-0.816682	0.233647	0.822359	0.24187	0.428817	-0.779366
-183	0.264415	-0.267964	0.0801846	-0.219386	0.487932	0.354036	0.170425	-0.102372	-1.79345	0.642932	-0.77616	0.301193	0.675292	0.301113	0.363995	-0.803011
-182.5	0.246182	-0.31965	0.150356	-0.184567	0.518662	0.359803	0.111187	-0.0564707	-1.7524	0.536256	-0.717304	0.366823	0.565569	0.365563	0.286594	-0.83055
-182	0.225009	-0.377134	0.234771	-0.170031	0.536847	0.359585	0.0594413	-0.0140292	-1.70902	0.42078	-0.646391	0.431626	0.501035	0.433699	0.202794	-0.862575
-181.5	0.201262	-0.439642	0.332669	-0.173776	0.543356	0.356089	0.0138127	0.0183055	-1.66287	0.300966	-0.570342	0.494843	0.483872	0.50536	0.11924	-0.898635
-181	0.175939	-0.505275	0.441184	-0.187909	0.540916	0.352012	-0.0285538	0.0360758	-1.61494	0.181443	-0.495191	0.553661	0.510864	0.580451	0.0416872	-0.936845
-180.5	0.150165	-0.572115	0.555126	-0.201233	0.533306	0.349393	-0.0696321	0.037815	-1.56738	0.0681997	-0.425036	0.604742	0.573375	0.657017	-0.0261244	-0.97335
-180	0.124826	-0.639382	0.666718	-0.20331	0.523893	0.349127	-0.108815	0.0236531	-1.52249	-0.03161	-0.362219	0.646427	0.657943	0.73104	-0.0829553	-1.00251
-179.5	0.100414	-0.706835	0.766869	-0.187661	0.514372	0.3509	-0.142894	-0.00650571	-1.48131	-0.111168	-0.308371	0.679485	0.747993	0.797626	-0.129132	-1.01812
-179	0.0770677	-0.773385	0.848567	-0.153235	0.504767	0.353673	-0.166861	-0.053457	-1.44351	-0.165833	-0.265206	0.7062	0.826126	0.85209	-0.164875	-1.01523
-178.5	0.0544338	-0.836703	0.910545	-0.103566	0.494194	0.356116	-0.175537	-0.117938	-1.40822	-0.194183	-0.234608	0.729467	0.876999	0.890846	-0.189942	-0.991796
-178	0.0312869	-0.893439	0.958161	-0.0440273	0.480708	0.356927	-0.166079	-0.199634	-1.37419	-0.197976	-0.21828	0.752332	0.891002	0.912174	-0.205019	-0.949683
-177.5	0.005564	-0.939289	1.00038	0.0208582	0.460867	0.35528	-0.139409	-0.296557	-1.34017	-0.181651	-0.217228	0.777117	0.866438	0.916257	-0.213109	-0.894104
-177	-0.0250052	-0.969419	1.04493	0.0889204	0.430786	0.350373	-0.0992264	-0.404924	-1.30615	-0.151544	-0.230837	0.804828	0.807944	0.904978	-0.218925	-0.83221
-176.5	-0.0620599	-0.979728	1.09478	0.160571	0.387977	0.340542	-0.0506505	-0.519807	-1.27368	-0.11445	-0.255644	0.835653	0.72317	0.882228	-0.226598	-0.771349
-176	-0.106042	-0.96816	1.14755	0.237761	0.332388	0.324035	-0.000426152	-0.636634	-1.245	-0.0758153	-0.285243	0.869284	0.62062	0.853551	-0.238184	-0.717215
-175.5	-0.156391	-0.934997	1.19752	0.322223	0.266198	0.300515	0.0429959	-0.752941	-1.22185	-0.0386713	-0.312186	0.904336	0.508845	0.824277	-0.253612	-0.672343
-175	-0.212024	-0.882194	1.23904	0.414013	0.192609	0.271277	0.0717925	-0.869172	-1.2048	-0.00408238	-0.330495	0.937921	0.396198	0.798049	-0.270471	-0.635613
-174.5	-0.270933	-0.812397	1.27	0.511437	0.114845	0.238845	0.0821564	-0.987428	-1.19303	0.0275283	-0.337143	0.966187	0.290579	0.7769	-0.283926	-0.602785
-174	-0.329229	-0.728016	1.29304	0.612499	0.036577	0.206417	0.0753333	-1.10929	-1.18434	0.0553429	-0.332161	0.98568	0.198615	0.761593	-0.288717	-0.56825
-173.5	-0.381724	-0.631002	1.31233	0.715898	-0.0370812	0.176638	0.0556663	-1.23492	-1.17592	0.0778748	-0.317935	0.994747	0.124356	0.751661	-0.281805	-0.527218
-173	-0.424586	-0.523484	1.32894	0.820505	-0.100045	0.150763	0.0285257	-1.36337	-1.16536	0.0931334	-0.297921	0.994156	0.0683632	0.745472	-0.262586	-0.476872
-172.5	-0.457548	-0.408459	1.33948	0.924991	-0.147478	0.128782	0.000246549	-1.49336	-1.15081	0.0987662	-0.275008	0.986666	0.0279464	0.740394	-0.231535	-0.417057
-172	-0.483606	-0.290368	1.33899	1.02836	-0.17801	0.109499	-0.0216473	-1.62368	-1.13075	0.0923745	-0.250677	0.975822	-0.00156206	0.73316	-0.18965	-0.350868
-171.5	-0.506837	-0.175246	1.32518	1.13005	-0.194216	0.0905444	-0.0298322	-1.75265	-1.10352	0.0722637	-0.225284	0.964718	-0.025205	0.720204	-0.138216	-0.283326
-171	-0.530225	-0.0696209	1.30097	1.2294	-0.201507	0.0689057	-0.0187987	-1.87718	-1.06685	0.0381732	-0.19865	0.955741	-0.0467864	0.69811	-0.0781919	-0.218709
-170.5	-0.554745	0.0212234	1.27378	1.32549	-0.206794	0.0419986	0.0147682	-1.99299	-1.01886	-0.0082575	-0.170619	0.950957	-0.0674941	0.66496	-0.0101386	-0.159496
-170	-0.579552	0.0939165	1.25297	1.41742	-0.217338	0.00865992	0.0722409	-2.09533	-0.960309	-0.062947	-0.141201	0.952194	-0.0857166	0.621861	0.0650247	-0.107082
-169.5	-0.602752	0.146505	1.24752	1.50397	-0.239192	-0.03089	0.152894	-2.17988	-0.896009	-0.118993	-0.110384	0.961027	-0.0983895	0.573141	0.145277	-0.0622228
-169	-0.62247	0.178131	1.26381	1.58338	-0.275357	-0.0760316	0.253331	-2.24361	-0.833094	-0.167388	-0.078596	0.978559	-0.103036	0.525074	0.227485	-0.0248279
-168.5	-0.637629	0.188927	1.30337	1.65435	-0.324579	-0.12618	0.36786	-2.28544	-0.777779	-0.199237	-0.0473343	1.00431	-0.100139	0.483947	0.307735	0.00581475
-168	-0.64796	0.179542	1.3617	1.7166	-0.381635	-0.179807	0.490323	-2.30604	-0.733257	-0.208761	-0.0187924	1.03525	-0.0948344	0.454361	0.381807	0.0299999
-167.5	-0.653379	0.151303	1.42893	1.77009	-0.439328	-0.23357	0.615722	-2.30749	-0.699741	-0.195322	0.00483786	1.06636	-0.0954433	0.43834	0.446452	0.0469083
-167	-0.653413	0.107264	1.49245	1.81483	-0.491077	-0.283197	0.740506	-2.29269	-0.675666	-0.163185	0.0216393	1.09249	-0.109606	0.435398	0.500445	0.0552919
-166.5	-0.647139	0.0523717	1.54108	1.85179	-0.532404	-0.325035	0.862098	-2.26479	-0.658975	-0.119847	0.0305156	1.10992	-0.141945	0.443337	0.544183	0.0545197
-166	-0.633409	-0.00797192	1.56873	1.88318	-0.561165	-0.356914	0.978551	-2.22673	-0.64857	-0.0742872	0.0317628	1.11753	-0.193988	0.458956	0.579276	0.0450958
-165.5	-0.61131	-0.0695118	1.57465	1.91182	-0.577266	-0.378614	1.08831	-2.18126	-0.645583	-0.0353255	0.0266716	1.11767	-0.26411	0.478052	0.608413	0.0292653
-165	-0.580908	-0.129368	1.56054	1.9408	-0.582203	-0.392094	1.18957	-2.13097	-0.653184	-0.0100467	0.0170019	1.11524	-0.34658	0.49543	0.633961	0.0111381
-164.5	-0.543808	-0.185267	1.52657	1.97306	-0.578663	-0.400944	1.27962	-2.07872	-0.674828	-0.00248863	0.00546627	1.11469	-0.431188	0.50603	0.655813	-0.00478152
-164	-0.503215	-0.235711	1.47095	2.01065	-0.570124	-0.409007	1.35512	-2.0277	-0.71194	-0.0126308	-0.00359308	1.1179	-0.505107	0.506405	0.670153	-0.0152811
-163.5	-0.463708	-0.280674	1.39371	2.0544	-0.560593	-0.419062	1.41288	-1.9809	-0.762138	-0.0360667	-0.00479924	1.12475	-0.555822	0.495132	0.670215	-0.0187681
-163	-0.430291	-0.320988	1.30037	2.10428	-0.554726	-0.432188	1.45061	-1.94041	-0.819646	-0.0653044	0.00588814	1.13493	-0.572912	0.472799	0.64942	-0.0151171
-162.5	-0.406582	-0.357279	1.20188	2.16045	-0.557714	-0.447621	1.46711	-1.90724	-0.878258	-0.0922569	0.0284583	1.14872	-0.549126	0.442211	0.605004	-0.00583294
-162	-0.393831	-0.389481	1.11142	2.22453	-0.574273	-0.46307	1.46283	-1.88191	-0.934117	-0.109976	0.0582371	1.16726	-0.481695	0.407703	0.538535	0.00631428
-161.5	-0.391291	-0.416582	1.03913	2.2998	-0.607104	-0.475515	1.43987	-1.86458	-0.985911	-0.11301	0.0877621	1.19186	-0.372793	0.373535	0.453209	0.0187679
-161	-0.396614	-0.436963	0.987398	2.38914	-0.655724	-0.482509	1.40092	-1.85404	-1.03339	-0.0973417	0.109585	1.22263	-0.228854	0.34288	0.351671	0.0308606
-160.5	-0.40627	-0.449377	0.950166	2.49304	-0.716602	-0.483382	1.3482	-1.84771	-1.07615	-0.0607106	0.118729	1.25813	-0.0599647	0.31818	0.236077	0.0443993
-160	-0.416842	-0.453645	0.916688	2.60906	-0.784727	-0.479095	1.28359	-1.84331	-1.11335	-0.00333475	0.113814	1.29625	0.120728	0.301734	0.109305	0.062824
-159.5	-0.42629	-0.450933	0.876632	2.73226	-0.855299	-0.471035	1.2093	-1.83992	-1.14377	0.0718442	0.0965284	1.33542	0.29886	0.294973	-0.0239569	0.0894789
-159	-0.434059	-0.443883	0.823568	2.85616	-0.924091	-0.460199	1.12825	-1.83766	-1.16606	0.159768	0.0704802	1.37499	0.461637	0.29713	-0.157606	0.126006
-158.5	-0.440533	-0.436184	0.756739	2.97414	-0.987012	-0.447204	1.04366	-1.83667	-1.17922	0.253971	0.0401761	1.41478	0.600283	0.30536	-0.28557	0.171916
-158	-0.446724	-0.431179	0.682176	3.08069	-1.04043	-0.433046	0.958482	-1.83675	-1.18352	0.347362	0.00980347	1.45398	0.711914	0.315996	-0.40228	0.225437
-157.5	-0.453883	-0.430553	0.611962	3.17273	-1.08212	-0.419889	0.875489	-1.83705	-1.18153	0.433212	-0.017791	1.49019	0.79989	0.325149	-0.50256	0.28435
-157	-0.462397	-0.434168	0.559233	3.25052	-1.11166	-0.410369	0.797678	-1.83585	-1.17802	0.505276	-0.0409954	1.51973	0.871388	0.328812	-0.582645	0.346115
-156.5	-0.470378	-0.440483	0.531174	3.31684	-1.13015	-0.405927	0.727949	-1.83062	-1.1788	0.556896	-0.0587141	1.53866	0.933797	0.32357	-0.641649	0.408211
-156	-0.473912	-0.447417	0.526086	3.37459	-1.14018	-0.406338	0.668503	-1.8191	-1.18864	0.581113	-0.0704534	1.54362	0.992714	0.307353	-0.681513	0.46885
-155.5	-0.469959	-0.45382	0.535844	3.42455	-1.14557	-0.410542	0.620476	-1.80076	-1.20963	0.573071	-0.0767822	1.5331	1.05208	0.279316	-0.70515	0.527204
-155	-0.459343	-0.460317	0.549812	3.46512	-1.15005	-0.417141	0.58347	-1.77715	-1.24066	0.532929	-0.0786396	1.50852	1.11456	0.239026	-0.714525	0.58327
-154.5	-0.447066	-0.468389	0.558418	3.49322	-1.15535	-0.424422	0.555274	-1.75056	-1.27814	0.466924	-0.0761933	1.47398	1.18104	0.18602	-0.710566	0.637415
-154	-0.440226	-0.47862	0.555494	3.50542	-1.16037	-0.430703	0.532398	-1.72248	-1.31739	0.386122	-0.0690807	1.43475	1.24998	0.120291	-0.694927	0.68931
-153.5	-0.445228	-0.490212	0.537595	3.49892	-1.16165	-0.434738	0.511222	-1.69344	-1.35428	0.303521	-0.0576497	1.39633	1.31771	0.0430412	-0.671349	0.737357
-153	-0.466132	-0.501658	0.502012	3.4723	-1.15458	-0.435922	0.489318	-1.66384	-1.3866	0.23073	-0.0433696	1.36405	1.37918	-0.0428277	-0.645501	0.779765
-152.5	-0.50495	-0.510879	0.447032	3.42583	-1.1349	-0.434485	0.466156	-1.63472	-1.41425	0.175946	-0.0281318	1.34219	1.4289	-0.133006	-0.624322	0.816666
-152	-0.562322	-0.515092	0.374813	3.36136	-1.10043	-0.431362	0.442261	-1.6077	-1.43803	0.144183	-0.0136582	1.33265	1.46237	-0.223163	-0.614732	0.851327
-151.5	-0.637409	-0.511617	0.2937	3.282	-1.0519	-0.427753	0.417618	-1.58389	-1.4585	0.138641	-0.00124624	1.33435	1.47785	-0.310097	-0.621391	0.888968
-151	-0.727901	-0.499185	0.217287	3.1924	-0.992224	-0.424824	0.390935	-1.56338	-1.47553	0.161035	0.00850054	1.34359	1.47765	-0.391409	-0.645301	0.934149
-150.5	-0.830513	-0.478128	0.160647	3.09918	-0.92513	-0.423591	0.359732	-1.54553	-1.48855	0.210571	0.0153603	1.35534	1.4679	-0.464867	-0.684435	0.989164
-150	-0.940941	-0.449401	0.135914	3.01029	-0.854394	-0.42493	0.320968	-1.52912	-1.49727	0.28311	0.0185297	1.36509	1.45681	-0.52909	-0.735664	1.05404
-149.5	-1.05332	-0.413932	0.149614	2.93239	-0.784009	-0.429519	0.2729	-1.51238	-1.50208	0.371728	0.0159172	1.37037	1.45251	-0.58468	-0.796598	1.12694
-149	-1.16033	-0.372317	0.202134	2.8685	-0.718074	-0.437376	0.216763	-1.49398	-1.5035	0.468585	0.00417184	1.37055	1.46124	-0.633762	-0.865614	1.20417
-148.5	-1.25392	-0.324705	0.287359	2.81777	-0.660085	-0.447365	0.155868	-1.47397	-1.50181	0.566965	-0.02065	1.36505	1.48537	-0.678508	-0.940191	1.28043
-148	-1.3262	-0.271619	0.392127	2.77769	-0.612425	-0.457286	0.0939264	-1.45346	-1.49721	0.661942	-0.0622669	1.35167	1.52096	-0.720523	-1.01615	1.35034
-147.5	-1.37098	-0.214872	0.498093	2.74564	-0.576188	-0.464398	0.0354335	-1.43395	-1.49004	0.749455	-0.123721	1.32718	1.55787	-0.760741	-1.0887	1.41098
-147	-1.38559	-0.157085	0.587626	2.71852	-0.550869	-0.466055	-0.0136912	-1.41729	-1.48055	0.825613	-0.207123	1.28892	1.58398	-0.79908	-1.15335	1.46357
-146.5	-1.37136	-0.100846	0.650579	2.69266	-0.53443	-0.460252	-0.0475419	-1.40498	-1.46859	0.88737	-0.313196	1.23578	1.58996	-0.834486	-1.20584	1.51304
-146	-1.33253	-0.0489739	0.685947	2.66519	-0.524363	-0.445855	-0.0623246	-1.39652	-1.45352	0.933291	-0.440897	1.16819	1.57158	-0.865254	-1.24239	1.56518
-145.5	-1.27492	-0.00497689	0.697746	2.63448	-0.518792	-0.422826	-0.0576442	-1.3886	-1.43406	0.96347	-0.587313	1.08798	1.52955	-0.889478	-1.26087	1.62366
-145	-1.20468	0.0280018	0.690827	2.59835	-0.516518	-0.392738	-0.0367063	-1.37625	-1.40852	0.979313	-0.747354	0.997934	1.46812	-0.906043	-1.26249	1.68886
-144.5	-1.12759	0.0492139	0.669833	2.55297	-0.516513	-0.358625	-0.00529725	-1.35521	-1.37515	0.983132	-0.913677	0.901079	1.39371	-0.915194	-1.25246	1.7581
-144	-1.04847	0.0607965	0.639609	2.49458	-0.517909	-0.323473	0.0298095	-1.32346	-1.33217	0.976864	-1.07815	0.8006	1.31425	-0.917918	-1.23861	1.82687
-143.5	-0.970975	0.0660557	0.60578	2.42164	-0.520468	-0.288879	0.0622501	-1.28137	-1.27757	0.960778	-1.23411	0.699632	1.23872	-0.915395	-1.2292	1.89053
-143	-0.897894	0.0676429	0.574946	2.33527	-0.52471	-0.255308	0.0866468	-1.23169	-1.20937	0.933538	-1.37697	0.600519	1.17655	-0.908831	-1.2307	1.94534
-142.5	-0.831613	0.0668116	0.553246	2.23817	-0.531396	-0.222937	0.0986576	-1.17852	-1.12643	0.89355	-1.5033	0.505352	1.13627	-0.898735	-1.24582	1.98807
-142	-0.774182	0.0633719	0.544442	2.13241	-0.54087	-0.191966	0.0957523	-1.12489	-1.02959	0.840742	-1.61016	0.417516	1.12376	-0.884449	-1.27313	2.01507
-141.5	-0.727649	0.0562434	0.549658	2.01764	-0.553127	-0.163019	0.0782635	-1.07094	-0.92185	0.777764	-1.69572	0.341544	1.14149	-0.865088	-1.30889	2.02279
-141	-0.69408	0.0445243	0.567977	1.89219	-0.568544	-0.137876	0.0494428	-1.01464	-0.807639	0.709481	-1.75975	0.281322	1.18846	-0.840908	-1.3499	2.0095
-140.5	-0.674263	0.0282269	0.596032	1.75657	-0.588002	-0.119136	0.0148087	-0.953626	-0.691944	0.64147	-1.80368	0.238899	1.25975	-0.813399	-1.39506	1.97663
-140	-0.666508	0.00790532	0.627265	1.6153	-0.612279	-0.108769	-0.01865	-0.886438	-0.579226	0.579117	-1.82975	0.214259	1.34643	-0.784021	-1.44406	1.92838
-139.5	-0.667339	-0.0156193	0.653106	1.4754	-0.641828	-0.107286	-0.0433446	-0.813363	-0.472643	0.527121	-1.83981	0.205035	1.43654	-0.752788	-1.49463	1.87047
-139	-0.67336	-0.0402106	0.666267	1.34455	-0.67717	-0.114118	-0.0516592	-0.736686	-0.374426	0.488449	-1.83519	0.206457	1.51753	-0.718231	-1.54119	1.80915
-138.5	-0.682774	-0.0620403	0.663513	1.22981	-0.718695	-0.128119	-0.0366137	-0.659512	-0.286415	0.463061	-1.81764	0.212691	1.57884	-0.679078	-1.57521	1.74954
-138	-0.695634	-0.0772538	0.646798	1.13531	-0.765379	-0.147479	0.00617388	-0.584136	-0.20986	0.447591	-1.78974	0.218796	1.61468	-0.635884	-1.58714	1.69423
-137.5	-0.712656	-0.0835488	0.622812	1.06003	-0.814184	-0.169798	0.0762826	-0.511703	-0.144965	0.435994	-1.75438	0.220905	1.62538	-0.591221	-1.56952	1.64345
-137	-0.733611	-0.0803922	0.599629	0.998467	-0.861396	-0.192616	0.168324	-0.443243	-0.0906619	0.420083	-1.71373	0.214852	1.61601	-0.548853	-1.52019	1.59648
-136.5	-0.756502	-0.0685783	0.582438	0.94348	-0.904697	-0.213725	0.273597	-0.380299	-0.0447542	0.390638	-1.66884	0.195917	1.59296	-0.512142	-1.44271	1.5525
-136	-0.777846	-0.0494608	0.572687	0.888737	-0.94391	-0.231374	0.382599	-0.323936	-0.00405214	0.339619	-1.62005	0.160513	1.56146	-0.482318	-1.34402	1.51037
-135.5	-0.793724	-0.0242344	0.569881	0.829624	-0.979841	-0.244739	0.487503	-0.273257	0.0353521	0.262059	-1.56733	0.107629	1.52532	-0.458246	-1.23167	1.46838
-135	-0.800318	0.0062622	0.573102	0.76375	-1.01239	-0.254041	0.582927	-0.22542	0.0767357	0.157014	-1.51009	0.0384813	1.48761	-0.437911	-1.11178	1.4245
-134.5	-0.793405	0.0414902	0.58256	0.691405	-1.03954	-0.260216	0.665169	-0.177249	0.120958	0.0278179	-1.44824	-0.0444934	1.45058	-0.419969	-0.987915	1.3772
-134	-0.76811	0.0812725	0.600358	0.615264	-1.05811	-0.26462	0.731545	-0.126805	0.165777	-0.118751	-1.38424	-0.137913	1.41527	-0.403838	-0.861452	1.32586
-133.5	-0.719676	0.12571	0.628226	0.539652	-1.06598	-0.268404	0.780205	-0.0740507	0.206428	-0.274126	-1.32332	-0.237367	1.38169	-0.388819	-0.732653	1.27049
-133	-0.644895	0.174563	0.664613	0.469965	-1.06394	-0.271649	0.810235	-0.0211041	0.237284	-0.429556	-1.27099	-0.337782	1.3492	-0.373988	-0.602031	1.2117
-132.5	-0.543807	0.226411	0.704682	0.411807	-1.05574	-0.273345	0.821811	0.0281465	0.25421	-0.577198	-1.23054	-0.434046	1.3167	-0.358654	-0.471456	1.15093
-132	-0.420527	0.278369	0.742706	0.369721	-1.04647	-0.272288	0.815979	0.0693716	0.255739	-0.710567	-1.2016	-0.521372	1.28344	-0.341976	-0.344047	1.09017
-131.5	-0.282435	0.326693	0.774647	0.346205	-1.04066	-0.268117	0.794235	0.0990787	0.242406	-0.824253	-1.18025	-0.595754	1.25027	-0.322186	-0.222272	1.03118
-131	-0.139014	0.368111	0.79939	0.341426	-1.04127	-0.261985	0.758426	0.115374	0.216264	-0.913378	-1.16122	-0.655085	1.2204	-0.296953	-0.105941	0.974867
-130.5	-0.000955221	0.401293	0.818778	0.353531	-1.05001	-0.256488	0.710593	0.118389	0.181003	-0.973868	-1.14088	-0.699969	1.19948	-0.26487	0.00731933	0.921362
-130	0.121648	0.427441	0.83724	0.379542	-1.06787	-0.254704	0.652556	0.109823	0.140406	-1.0036	-1.11844	-0.733036	1.19554	-0.226429	0.119411	0.870509
-129.5	0.221681	0.449737	0.860496	0.416662	-1.09496	-0.258997	0.585996	0.0923782	0.0957625	-1.00289	-1.09509	-0.757456	1.21816	-0.183588	0.229601	0.822445
-129	0.295975	0.471982	0.892836	0.463331	-1.13032	-0.270456	0.51311	0.0701847	0.046061	-0.973788	-1.07204	-0.776075	1.27613	-0.13861	0.33414	0.777802
-128.5	0.344366	0.496747	0.934015	0.519548	-1.17174	-0.288874	0.436912	0.0487136	-0.00903333	-0.919241	-1.04871	-0.791306	1.37306	-0.0928946	0.426889	0.737483
-128	0.368358	0.523815	0.978258	0.58637	-1.21568	-0.312912	0.361492	0.0333004	-0.06774	-0.843163	-1.02289	-0.805309	1.50295	-0.0465267	0.500384	0.702622
-127.5	0.370597	0.549979	1.01686	0.664674	-1.25799	-0.340937	0.292205	0.0279405	-0.127405	-0.751107	-0.992638	-0.82041	1.65006	0.00092525	0.547717	0.674277
-127	0.355018	0.570789	1.04262	0.75385	-1.29523	-0.371543	0.234577	0.0346478	-0.185662	-0.650124	-0.957659	-0.839268	1.79472	0.0490982	0.56478	0.652332
-126.5	0.326585	0.582975	1.05341	0.851362	-1.32598	-0.402637	0.1924	0.0530283	-0.240704	-0.547021	-0.919392	-0.864596	1.92071	0.0961995	0.551281	0.634892
-126	0.290554	0.585558	1.05275	0.953531	-1.3511	-0.431087	0.166703	0.0811408	-0.291527	-0.446736	-0.880673	-0.898763	2.01916	0.139571	0.509939	0.61887
-125.5	0.252274	0.579912	1.04695	1.05709	-1.37247	-0.454218	0.156017	0.117439	-0.337815	-0.352289	-0.844807	-0.942955	2.08744	0.176859	0.44506	0.601229
-125	0.217077	0.569359	1.04174	1.16013	-1.39155	-0.471023	0.157303	0.161677	-0.37918	-0.265377	-0.813725	-0.99622	2.12644	0.20638	0.361496	0.580343
-124.5	0.189205	0.557728	1.04046	1.26171	-1.40895	-0.481776	0.16646	0.21367	-0.414696	-0.187094	-0.786506	-1.05538	2.13993	0.226785	0.263865	0.556689
-124	0.170551	0.547628	1.04317	1.36118	-1.4244	-0.486856	0.178605	0.271359	-0.442997	-0.118927	-0.759643	-1.11612	2.13507	0.237343	0.156132	0.532424
-123.5	0.160798	0.539832	1.0482	1.45813	-1.43667	-0.486042	0.188999	0.330294	-0.461905	-0.0627515	-0.728472	-1.17491	2.12187	0.238538	0.0415228	0.510268
-123	0.158911	0.533547	1.05565	1.55266	-1.44376	-0.479138	0.194551	0.384766	-0.467931	-0.0194026	-0.688434	-1.23008	2.11167	0.231825	-0.0777158	0.492588
-122.5	0.164135	0.526939	1.069	1.64587	-1.44338	-0.467066	0.195003	0.429249	-0.457556	0.0122263	-0.636556	-1.28147	2.11496	0.218817	-0.200472	0.481598
-122	0.176087	0.518105	1.09345	1.73982	-1.4335	-0.45165	0.192389	0.459334	-0.429572	0.0344708	-0.573432	-1.32995	2.13934	0.200998	-0.326116	0.479663
-121.5	0.194829	0.506236	1.13203	1.83595	-1.41241	-0.434383	0.188849	0.472332	-0.385853	0.0495782	-0.503368	-1.37765	2.18788	0.180009	-0.453437	0.488411
-121	0.219888	0.49161	1.18172	1.9331	-1.37842	-0.415918	0.185353	0.467585	-0.330488	0.0587432	-0.431448	-1.42759	2.25839	0.157779	-0.580665	0.507753
-120.5	0.248159	0.4743	1.23307	2.02773	-1.33057	-0.396771	0.182564	0.445992	-0.268353	0.0616041	-0.360487	-1.4819	2.3439	0.136133	-0.706355	0.535882
-120	0.274003	0.453608	1.27412	2.11675	-1.26988	-0.378321	0.182185	0.408538	-0.203129	0.0562471	-0.290872	-1.54049	2.43433	0.116127	-0.829312	0.569244
-119.5	0.292535	0.429049	1.29555	2.19954	-1.19977	-0.362789	0.187086	0.35477	-0.136097	0.0399377	-0.222485	-1.60163	2.51831	0.0978444	-0.947557	0.602498
-119	0.302701	0.401569	1.29314	2.27685	-1.12554	-0.35219	0.199969	0.2832	-0.0675687	0.010297	-0.156044	-1.66361	2.58475	0.0805699	-1.05779	0.630014
-118.5	0.307284	0.373871	1.26842	2.3482	-1.05318	-0.347482	0.221578	0.193814	0.000869809	-0.0337889	-0.0930211	-1.72541	2.62498	0.0629003	-1.15561	0.647958
-118	0.31058	0.349902	1.2291	2.41064	-0.987969	-0.348383	0.249919	0.0897907	0.0664478	-0.0918245	-0.0351747	-1.78661	2.63548	0.0432755	-1.2357	0.654666
-117.5	0.3165	0.334103	1.18759	2.45992	-0.933219	-0.353311	0.281284	-0.0235384	0.126982	-0.161885	0.0158271	-1.84738	2.61842	0.020879	-1.2925	0.649727
-117	0.32789	0.330526	1.15561	2.49292	-0.889515	-0.359219	0.312483	-0.140862	0.181383	-0.241471	0.0589043	-1.90839	2.57939	-0.00432253	-1.32192	0.633704
-116.5	0.345979	0.341343	1.13893	2.50898	-0.85487	-0.361877	0.342613	-0.258202	0.228939	-0.328672	0.0935534	-1.97038	2.52508	-0.0322267	-1.32348	0.608458
-116	0.370354	0.365051	1.1366	2.50966	-0.826066	-0.357066	0.373158	-0.372968	0.26924	-0.422444	0.119135	-2.0344	2.46192	-0.062507	-1.30086	0.576789
-115.5	0.399675	0.396312	1.14343	2.49815	-0.800169	-0.342135	0.406562	-0.483183	0.302331	-0.521795	0.135059	-2.10226	2.3955	-0.0939255	-1.26062	0.541744
-115	0.432126	0.428149	1.15247	2.4785	-0.775138	-0.316907	0.444539	-0.586728	0.328121	-0.624625	0.142133	-2.176	2.3301	-0.123986	-1.20971	0.506345
-114.5	0.465454	0.454425	1.15733	2.4536	-0.749564	-0.283503	0.48765	-0.681321	0.345886	-0.726763	0.142921	-2.25649	2.26847	-0.149097	-1.15377	0.473128
-114	0.496988	0.471333	1.15421	2.42349	-0.722302	-0.245289	0.535478	-0.764883	0.354397	-0.822132	0.140043	-2.3427	2.21226	-0.165479	-1.09681	0.443499
-113.5	0.523836	0.478012	1.14126	2.38586	-0.692435	-0.205296	0.585709	-0.835589	0.352154	-0.904009	0.134155	-2.43198	2.16311	-0.170777	-1.04142	0.418174
-113	0.543315	0.476083	1.11561	2.33809	-0.659454	-0.164964	0.633696	-0.892054	0.337688	-0.966438	0.123883	-2.52108	2.12286	-0.164818	-0.988926	0.398588
-112.5	0.553635	0.468572	1.07291	2.27895	-0.623575	-0.12407	0.67417	-0.93415	0.310532	-1.00561	0.107923	-2.60668	2.09308	-0.14866	-0.939703	0.387833
-112	0.55466	0.458754	1.01074	2.20861	-0.585979	-0.0815612	0.70308	-0.963525	0.272418	-1.02051	0.0873261	-2.68539	2.0755	-0.123822	-0.893748	0.390204
-111.5	0.547799	0.449477	0.932338	2.12745	-0.548609	-0.0368496	0.717953	-0.983416	0.227263	-1.01246	0.0658292	-2.75446	2.07169	-0.0926721	-0.850826	0.409196
-111	0.534999	0.443564	0.846857	2.03589	-0.513558	0.0090817	0.717362	-0.998059	0.180438	-0.984946	0.0479418	-2.8127	2.08218	-0.058222	-0.810851	0.445016
-110.5	0.51816	0.443985	0.766253	1.93563	-0.48243	0.0539234	0.700415	-1.0119	0.138391	-0.943409	0.0366998	-2.86094	2.10682	-0.0232031	-0.774894	0.493807
-110	0.499218	0.452938	0.701877	1.83068	-0.456076	0.0956167	0.666826	-1.02897	0.107043	-0.893714	0.032977	-2.90202	2.1464	0.0101723	-0.745786	0.549228
-109.5	0.48024	0.471466	0.661871	1.72638	-0.434816	0.133563	0.617016	-1.05238	0.0890632	-0.840402	0.0363255	-2.93991	2.20298	0.0404389	-0.727661	0.604342
-109	0.463159	0.499819	0.648861	1.62719	-0.4189	0.167964	0.551272	-1.0832	0.083314	-0.786111	0.046327	-2.97883	2.27795	0.0677397	-0.724202	0.652419
-108.5	0.449044	0.53706	0.658782	1.53514	-0.408938	0.198251	0.469229	-1.1196	0.0869786	-0.731698	0.0634313	-3.02305	2.36923	0.0937331	-0.736298	0.68738
-108	0.437888	0.580334	0.681608	1.45005	-0.405849	0.223176	0.370912	-1.15731	0.0972921	-0.676596	0.088338	-3.07711	2.46922	0.120291	-0.761021	0.704643
-107.5	0.429571	0.625103	0.704425	1.3707	-0.410254	0.242365	0.25785	-1.19125	0.111526	-0.619654	0.120538	-3.14527	2.56545	0.149074	-0.792287	0.702325
-107	0.425045	0.666484	0.716861	1.29597	-0.4221	0.256846	0.133129	-1.21727	0.126722	-0.560122	0.15795	-3.22993	2.64432	0.182134	-0.822514	0.68172
-106.5	0.426674	0.700833	0.715235	1.22556	-0.44094	0.268325	0.00123632	-1.23332	0.140037	-0.498223	0.197879	-3.33041	2.6955	0.221768	-0.845154	0.646224
-106	0.437237	0.726666	0.701953	1.16055	-0.466235	0.278529	-0.131575	-1.23983	0.149351	-0.434993	0.23774	-3.44322	2.71492	0.269474	-0.856671	0.599971
-105.5	0.457692	0.744668	0.682356	1.10277	-0.497244	0.288682	-0.25705	-1.2391	0.153728	-0.371496	0.274963	-3.5631	2.70507	0.325183	-0.856674	0.547323
-105	0.485406	0.75723	0.661215	1.05389	-0.532764	0.29926	-0.365849	-1.23395	0.153209	-0.308534	0.306963	-3.68469	2.67283	0.387182	-0.847267	0.492635
-104.5	0.514729	0.767821	0.639072	1.01537	-0.571355	0.310504	-0.449438	-1.22714	0.147662	-0.247735	0.33142	-3.80392	2.62707	0.452195	-0.83231	0.439537
-104	0.53943	0.779884	0.611342	0.9881	-0.612311	0.322771	-0.50216	-1.22167	0.135704	-0.192648	0.346072	-3.91818	2.57695	0.515479	-0.815936	0.390036
-103.5	0.554585	0.795783	0.571902	0.971321	-0.656439	0.335719	-0.522741	-1.22114	0.115256	-0.147992	0.347964	-4.02536	2.53113	0.571599	-0.800579	0.344287
-103	0.556907	0.816371	0.517832	0.962301	-0.705428	0.347508	-0.514327	-1.22931	0.0854546	-0.117956	0.333249	-4.12331	2.49768	0.615822	-0.785602	0.30161
-102.5	0.544602	0.840482	0.451628	0.957738	-0.760166	0.355416	-0.483005	-1.24904	0.0475776	-0.105505	0.298356	-4.20932	2.48337	0.645137	-0.767294	0.261748
-102	0.517129	0.865223	0.379617	0.955857	-0.819343	0.357261	-0.43626	-1.28157	0.00389629	-0.11251	0.242066	-4.27961	2.49277	0.658583	-0.740534	0.224728
-101.5	0.47432	0.887754	0.308229	0.956948	-0.879274	0.352523	-0.382647	-1.32593	-0.0437985	-0.139709	0.166937	-4.33032	2.52752	0.657087	-0.701642	0.190161
-101	0.415584	0.906297	0.241178	0.961793	-0.935062	0.342594	-0.331756	-1.37835	-0.0944593	-0.186501	0.0791959	-4.3595	2.5855	0.642893	-0.650608	0.15791
-100.5	0.340384	0.919406	0.178594	0.969682	-0.982634	0.329722	-0.292899	-1.43343	-0.147191	-0.250943	-0.012623	-4.3678	2.66024	0.618634	-0.590908	0.129043
-100	0.249324	0.925368	0.117608	0.977664	-1.02033	0.31543	-0.273111	-1.48657	-0.200601	-0.329795	-0.0995027	-4.35774	2.74143	0.586391	-0.527419	0.105475
-99.5	0.144452	0.922253	0.0540944	0.981366	-1.04874	0.300091	-0.276253	-1.53498	-0.252795	-0.418486	-0.173678	-4.33311	2.81701	0.547385	-0.464412	0.0892468
-99	0.0289248	0.908247	-0.0145305	0.976877	-1.06931	0.284007	-0.303697	-1.5764	-0.302056	-0.511651	-0.229905	-4.2986	2.87625	0.502519	-0.404613	0.0824678
-98.5	-0.0934059	0.882737	-0.0866207	0.962519	-1.08355	0.268425	-0.355035	-1.60804	-0.347408	-0.604473	-0.265834	-4.25914	2.91284	0.452973	-0.348911	0.087176
-98	-0.218671	0.847251	-0.156114	0.939047	-1.09316	0.255203	-0.427533	-1.62656	-0.388648	-0.693619	-0.281568	-4.21924	2.92635	0.400235	-0.296572	0.104715
-97.5	-0.343613	0.805208	-0.215581	0.907927	-1.10033	0.246034	-0.51541	-1.6287	-0.426008	-0.77679	-0.279114	-4.18274	2.92056	0.345876	-0.246548	0.13466
-97	-0.465725	0.761292	-0.26096	0.869658	-1.1075	0.241791	-0.610427	-1.61231	-0.459634	-0.851597	-0.261513	-4.15297	2.89976	0.291412	-0.199287	0.173702
-96.5	-0.58318	0.720497	-0.294592	0.824119	-1.11692	0.241577	-0.703735	-1.57777	-0.489192	-0.914895	-0.231312	-4.13294	2.86675	0.238476	-0.157105	0.215815
-96	-0.694452	0.686751	-0.323211	0.772217	-1.1302	0.24282	-0.788355	-1.52845	-0.513848	-0.963266	-0.189864	-4.12543	2.82344	0.189056	-0.12248	0.253887
-95.5	-0.797466	0.662524	-0.353126	0.716758	-1.1483	0.243046	-0.860933	-1.47027	-0.532461	-0.994156	-0.138608	-4.13248	2.7724	0.145304	-0.0959577	0.281626
-95	-0.889325	0.649328	-0.387648	0.66169	-1.17194	0.241269	-0.921654	-1.41028	-0.543788	-1.00643	-0.0806172	-4.15429	2.7177	0.109011	-0.0753017	0.294942
-94.5	-0.967458	0.647727	-0.427132	0.610991	-1.20171	0.237963	-0.972971	-1.3543	-0.546515	-1.00038	-0.0206235	-4.18859	2.6645	0.0809618	-0.0564279	0.29234
-94	-1.03112	0.657233	-0.46966	0.568311	-1.23756	0.234598	-1.0183	-1.30576	-0.539088	-0.977596	0.0357819	-4.23082	2.61798	0.060258	-0.0357784	0.274515
-93.5	-1.08158	0.67656	-0.512203	0.536827	-1.27804	0.233092	-1.06086	-1.26667	-0.519889	-0.940194	0.0828624	-4.27451	2.58146	0.044343	-0.0124942	0.24401
-93	-1.12092	0.704083	-0.552662	0.518619	-1.32022	0.234733	-1.10305	-1.23903	-0.488287	-0.889783	0.115444	-4.31215	2.55508	0.0302865	0.0109709	0.204811
-92.5	-1.15096	0.738221	-0.592412	0.51335	-1.36061	0.239033	-1.14646	-1.22498	-0.445774	-0.827763	0.129855	-4.33658	2.53613	0.0159651	0.029942	0.161461
-92	-1.17323	0.777023	-0.637295	0.517109	-1.39576	0.243814	-1.19185	-1.22693	-0.396104	-0.756212	0.125043	-4.34259	2.5211	-0.000470351	0.0397527	0.118044
-91.5	-1.18936	0.817843	-0.694962	0.522963	-1.4219	0.246568	-1.23954	-1.2472	-0.3445	-0.677425	0.103179	-4.32737	2.50733	-0.0215953	0.0374118	0.0775758
-91	-1.20153	0.858256	-0.770152	0.523138	-1.43468	0.245545	-1.29013	-1.28709	-0.296533	-0.592744	0.0689122	-4.2898	2.49397	-0.0497939	0.02172	0.0420832
-90.5	-1.21294	0.896591	-0.861516	0.511331	-1.43035	0.240057	-1.34464	-1.34651	-0.256928	-0.502849	0.0278518	-4.23031	2.48208	-0.0851799	-0.00682773	0.0130512
-90	-1.2273	0.931032	-0.961453	0.48407	-1.40824	0.23032	-1.40331	-1.42418	-0.228513	-0.409169	-0.0141418	-4.15073	2.4744	-0.125426	-0.0458779	-0.00909488
-89.5	-1.24738	0.959012	-1.05844	0.44096	-1.37232	0.216858	-1.46463	-1.51692	-0.211999	-0.314633	-0.0508288	-4.05344	2.47438	-0.167501	-0.0918002	-0.0263392
-89	-1.27434	0.977759	-1.14127	0.384193	-1.33026	0.200431	-1.52521	-1.61895	-0.20694	-0.223712	-0.0759206	-3.94144	2.48447	-0.208519	-0.140386	-0.0432256
-88.5	-1.30828	0.984683	-1.20381	0.317554	-1.29088	0.18266	-1.58026	-1.72314	-0.212693	-0.142315	-0.0842602	-3.81942	2.50494	-0.245244	-0.187191	-0.0652988
-88	-1.34834	0.977593	-1.24713	0.245126	-1.26214	0.165561	-1.62422	-1.82344	-0.227937	-0.0769874	-0.0732908	-3.69395	2.53277	-0.273806	-0.228277	-0.0972826
-87.5	-1.39204	0.956034	-1.27748	0.170678	-1.25008	0.150325	-1.6519	-1.91563	-0.249624	-0.0331573	-0.043895	-3.57148	2.5612	-0.290017	-0.260432	-0.141806
-87	-1.43483	0.922574	-1.30154	0.0979299	-1.25848	0.137498	-1.66	-1.99627	-0.273524	-0.0136033	-0.000224542	-3.45611	2.58112	-0.289793	-0.280309	-0.198971
-86.5	-1.47112	0.882307	-1.32234	0.0301486	-1.28879	0.127888	-1.64872	-2.06178	-0.296327	-0.017903	0.0509818	-3.34902	2.58391	-0.270143	-0.284373	-0.267149
-86	-1.49594	0.841476	-1.33934	-0.0309532	-1.34033	0.122496	-1.62241	-2.10886	-0.317152	-0.0423786	0.10179	-3.24946	2.5634	-0.2308	-0.270338	-0.344181
-85.5	-1.5058	0.806302	-1.35209	-0.0852151	-1.41127	0.121801	-1.58837	-2.13504	-0.33731	-0.0803585	0.145498	-3.15582	2.51665	-0.174511	-0.238269	-0.42816
-85	-1.49903	0.781851	-1.3626	-0.132647	-1.49937	0.125121	-1.55399	-2.13893	-0.358925	-0.123056	0.178557	-3.06637	2.44466	-0.105418	-0.1906	-0.518014
-84.5	-1.47656	0.770997	-1.37495	-0.172565	-1.60129	0.13053	-1.52403	-2.12101	-0.383363	-0.161284	0.200579	-2.97987	2.35241	-0.0278111	-0.132182	-0.613588
-84	-1.44236	0.773882	-1.3933	-0.204435	-1.71185	0.135682	-1.49985	-2.08462	-0.410346	-0.187439	0.213179	-2.89553	2.24753	0.0538897	-0.0703025	-0.715064
-83.5	-1.40233	0.788342	-1.41936	-0.22869	-1.82464	0.138631	-1.48038	-2.03566	-0.437752	-0.196685	0.218624	-2.81237	2.13851	0.135188	-0.0133566	-0.822522
-83	-1.36191	0.811063	-1.45133	-0.245842	-1.93297	0.137845	-1.46339	-1.9815	-0.462218	-0.187346	0.21856	-2.72813	2.0341	0.211622	0.0317692	-0.935586
-82.5	-1.32454	0.838735	-1.48509	-0.255607	-2.03057	0.131925	-1.44661	-1.92947	-0.480635	-0.16097	0.213239	-2.63853	1.94265	0.278484	0.06168	-1.05268
-82	-1.29212	0.868906	-1.51627	-0.258015	-2.11225	0.119596	-1.42811	-1.88541	-0.491237	-0.121529	0.201531	-2.5381	1.87047	0.331066	0.0759673	-1.17044
-81.5	-1.26613	0.899789	-1.54182	-0.255043	-2.17421	0.0996704	-1.40626	-1.85256	-0.493733	-0.0737608	0.181628	-2.42204	1.82041	0.365795	0.0750435	-1.28401
-81	-1.24839	0.928968	-1.56087	-0.250665	-2.21402	0.0710643	-1.37962	-1.83207	-0.489065	-0.0216873	0.152582	-2.2878	1.79184	0.380898	0.0588737	-1.38824
-80.5	-1.24106	0.952813	-1.57514	-0.249554	-2.23112	0.033746	-1.34694	-1.82429	-0.478293	0.0320724	0.116183	-2.13623	1.78098	0.376068	0.0271295	-1.47907
-80	-1.24575	0.967168	-1.58884	-0.256134	-2.22709	-0.0101649	-1.30746	-1.82887	-0.460741	0.0864417	0.0770094	-1.97216	1.781	0.352048	-0.0203816	-1.55389
-79.5	-1.2622	0.968509	-1.60738	-0.274783	-2.20534	-0.0570719	-1.26153	-1.8436	-0.433762	0.1416	0.039796	-1.80323	1.78251	0.310543	-0.0831358	-1.61125
-79	-1.28804	0.955372	-1.63418	-0.310109	-2.17045	-0.103744	-1.21047	-1.86373	-0.394765	0.197935	0.00681128	-1.63737	1.77495	0.254235	-0.158814	-1.65102
-78.5	-1.31955	0.929533	-1.66802	-0.366314	-2.12684	-0.148207	-1.15598	-1.88309	-0.342943	0.254809	-0.022669	-1.4806	1.74941	0.186636	-0.242262	-1.67453
-78	-1.35237	0.896141	-1.70256	-0.44613	-2.07745	-0.189313	-1.09973	-1.89564	-0.27959	0.310508	-0.0512174	-1.33662	1.70183	0.111885	-0.325708	-1.6837
-77.5	-1.38213	0.862632	-1.72794	-0.549788	-2.02404	-0.226267	-1.04289	-1.89617	-0.208226	0.362909	-0.081191	-1.20725	1.6342	0.0347246	-0.400814	-1.68024
-77	-1.40571	0.836501	-1.7351	-0.674253	-1.96838	-0.2591	-0.985643	-1.88062	-0.134766	0.40969	-0.112816	-1.09327	1.55258	-0.0395529	-0.461195	-1.66559
-76.5	-1.42222	0.822865	-1.72124	-0.813326	-1.91281	-0.289005	-0.927532	-1.8468	-0.0664213	0.448589	-0.14397	-0.995338	1.4643	-0.105481	-0.503864	-1.64204
-76	-1.4325	0.823263	-1.69174	-0.959197	-1.86004	-0.317211	-0.867851	-1.79529	-0.00902446	0.478174	-0.172028	-0.914916	1.37614	-0.158332	-0.529563	-1.61345
-75.5	-1.43854	0.83596	-1.65657	-1.10473	-1.81289	-0.34375	-0.805507	-1.72984	0.0358111	0.498191	-0.195935	-0.854101	1.29336	-0.195162	-0.542172	-1.58471
-75	-1.4434	0.857084	-1.62603	-1.24437	-1.77374	-0.367653	-0.73903	-1.65699	0.0712507	0.50881	-0.216708	-0.813681	1.21999	-0.215258	-0.547353	-1.55991
-74.5	-1.4506	0.882031	-1.60896	-1.37321	-1.74369	-0.387812	-0.66689	-1.58445	0.10229	0.509679	-0.23728	-0.791089	1.15935	-0.21995	-0.551041	-1.5409
-74	-1.46317	0.906683	-1.61277	-1.48611	-1.72186	-0.403552	-0.587401	-1.51906	0.13194	0.499998	-0.26246	-0.780398	1.11384	-0.211782	-0.55812	-1.52743
-73.5	-1.48364	0.928461	-1.64349	-1.57788	-1.70647	-0.414631	-0.498086	-1.46525	0.160169	0.479353	-0.297719	-0.774458	1.0845	-0.193593	-0.572024	-1.51819
-73	-1.51413	0.946965	-1.70513	-1.64395	-1.6961	-0.420795	-0.395663	-1.42448	0.185084	0.448387	-0.347604	-0.767293	1.0708	-0.168336	-0.595191	-1.51135
-72.5	-1.55535	0.963061	-1.79822	-1.68107	-1.68974	-0.421636	-0.277593	-1.39584	0.203969	0.408908	-0.415592	-0.754817	1.07071	-0.139228	-0.628547	-1.5047
-72	-1.6063	0.976916	-1.91834	-1.68863	-1.68628	-0.416838	-0.143683	-1.3771	0.214035	0.363689	-0.504096	-0.734263	1.08142	-0.109713	-0.669965	-1.49578
-71.5	-1.665	0.987458	-2.05557	-1.66928	-1.68437	-0.406043	0.00379867	-1.36561	0.213794	0.31621	-0.613767	-0.70384	1.10065	-0.0831994	-0.71408	-1.48229
-71	-1.72908	0.993626	-2.19509	-1.62784	-1.68278	-0.38876	0.160634	-1.35879	0.204745	0.270242	-0.743186	-0.662534	1.12733	-0.0624213	-0.754135	-1.46285
-70.5	-1.79577	0.995404	-2.31918	-1.5695	-1.6811	-0.365077	0.321018	-1.35516	0.191291	0.229894	-0.889194	-0.609694	1.16182	-0.0486282	-0.784409	-1.43748
-70	-1.86202	0.994055	-2.41019	-1.49902	-1.67899	-0.336348	0.478037	-1.35499	0.178373	0.200005	-1.04779	-0.544999	1.20604	-0.0413237	-0.801932	-1.40701
-69.5	-1.92518	0.992371	-2.45411	-1.42101	-1.67521	-0.304582	0.624415	-1.35917	0.169547	0.185354	-1.21487	-0.468747	1.26283	-0.0389759	-0.807038	-1.37226
-69	-1.98376	0.994101	-2.44437	-1.34024	-1.66822	-0.271103	0.75354	-1.36767	0.167164	0.18889	-1.38586	-0.382062	1.33436	-0.0401074	-0.802542	-1.33444
-68.5	-2.0374	1.00193	-2.38433	-1.26084	-1.6574	-0.236313	0.860759	-1.37939	0.173147	0.210554	-1.55531	-0.287319	1.41987	-0.0434878	-0.792166	-1.2969
-68	-2.08541	1.01586	-2.28636	-1.18541	-1.64258	-0.20065	0.943884	-1.39291	0.189433	0.247114	-1.71791	-0.18845	1.5132	-0.0476051	-0.779179	-1.26519
-67.5	-2.12574	1.03328	-2.16757	-1.11486	-1.62271	-0.165502	1.00181	-1.40682	0.217842	0.292948	-1.86945	-0.0902432	1.60252	-0.0506756	-0.765339	-1.24534
-67	-2.15567	1.05039	-2.04367	-1.04935	-1.59547	-0.133335	1.03284	-1.4201	0.258858	0.341938	-2.00717	0.00290175	1.67406	-0.0509401	-0.750507	-1.24204
-66.5	-2.1729	1.06369	-1.92414	-0.989467	-1.5581	-0.106606	1.03486	-1.43213	0.310442	0.389544	-2.12982	0.0878412	1.71674	-0.0463256	-0.733427	-1.25793
-66	-2.17578	1.07072	-1.81231	-0.936289	-1.50893	-0.0861333	1.00675	-1.44158	0.368619	0.433037	-2.23766	0.163028	1.72403	-0.0344023	-0.712682	-1.29307
-65.5	-2.16285	1.06991	-1.70931	-0.890299	-1.44861	-0.0708054	0.948865	-1.44595	0.429106	0.469881	-2.33154	0.228319	1.69475	-0.0138702	-0.687199	-1.34445
-65	-2.13254	1.0604	-1.617	-0.850536	-1.37994	-0.0588543	0.862744	-1.44315	0.488079	0.49685	-2.4117	0.284413	1.63386	0.0138478	-0.656754	-1.40564
-64.5	-2.08398	1.0423	-1.53835	-0.815008	-1.30664	-0.0488219	0.751727	-1.43318	0.54223	0.511063	-2.47741	0.332809	1.55254	0.0446914	-0.622243	-1.46759
-64	-2.01856	1.01672	-1.47664	-0.782123	-1.23247	-0.0392617	0.622588	-1.41805	0.589246	0.511111	-2.52743	0.376051	1.46646	0.0729374	-0.585076	-1.52101
-63.5	-1.94026	0.985409	-1.43281	-0.75217	-1.16087	-0.0279334	0.485745	-1.40059	0.62865	0.496665	-2.56027	0.417062	1.39296	0.0921782	-0.545869	-1.55907
-63	-1.85403	0.95009	-1.40234	-0.727204	-1.09487	-0.0114128	0.35283	-1.38321	0.662137	0.467521	-2.57419	0.458208	1.3481	0.0967798	-0.503513	-1.57841
-62.5	-1.76391	0.912311	-1.37596	-0.70858	-1.037	0.0142065	0.233568	-1.36688	0.692731	0.423857	-2.56787	0.501394	1.3436	0.0833426	-0.455439	-1.57832
-62	-1.6731	0.874368	-1.34326	-0.694391	-0.989568	0.0511531	0.13447	-1.35073	0.723362	0.367432	-2.54184	0.548431	1.38427	0.0512864	-0.398721	-1.55927
-61.5	-1.58475	0.840025	-1.29545	-0.679667	-0.955045	0.0979875	0.0588272	-1.33298	0.75584	0.302441	-2.5	0.600929	1.46719	0.00287566	-0.331518	-1.52233
-61	-1.50228	0.813468	-1.227	-0.65928	-0.935585	0.150088	0.00655067	-1.31217	0.790072	0.235388	-2.44986	0.660332	1.58278	-0.057213	-0.254608	-1.4687
-60.5	-1.42891	0.797643	-1.13673	-0.63098	-0.931676	0.201571	-0.0257968	-1.2882	0.824129	0.173798	-2.40054	0.728015	1.71696	-0.122943	-0.171803	-1.39897
-60	-1.3674	0.793566	-1.02834	-0.596217	-0.941202	0.246415	-0.0438367	-1.26281	0.856299	0.124191	-2.35945	0.805044	1.85343	-0.188163	-0.0883285	-1.31356
-59.5	-1.31984	0.800505	-0.909908	-0.558338	-0.959781	0.27941	-0.0529675	-1.23873	0.887044	0.0905314	-2.33017	0.891877	1.97626	-0.247728	-0.008927	-1.21427
-59	-1.28686	0.816554	-0.791962	-0.519674	-0.981707	0.297605	-0.0561833	-1.2185	0.918137	0.0735474	-2.31223	0.988	2.07257	-0.298542	0.0622236	-1.10567
-58.5	-1.26642	0.839414	-0.684239	-0.479812	-1.00094	0.300759	-0.0542417	-1.20394	0.950561	0.0705969	-2.30233	1.09166	2.13444	-0.34003	0.120922	-0.995058
-58	-1.25389	0.867081	-0.593381	-0.436252	-1.01246	0.290281	-0.0477793	-1.19571	0.983989	0.0763925	-2.29648	1.20033	2.16018	-0.373286	0.163248	-0.890994
-57.5	-1.24456	0.898018	-0.522959	-0.386763	-1.01396	0.268202	-0.0387152	-1.19316	1.01754	0.0844804	-2.29245	1.31161	2.15402	-0.399626	0.186	-0.801924
-57	-1.23594	0.930462	-0.475501	-0.331296	-1.00683	0.237067	-0.0300282	-1.19501	1.05007	0.0888354	-2.29104	1.42327	2.12334	-0.419996	0.186977	-0.735199
-56.5	-1.22796	0.961417	-0.455369	-0.272139	-0.995246	0.199893	-0.0250294	-1.20032	1.08003	0.0852519	-2.29529	1.53256	2.07544	-0.43515	0.165575	-0.695926
-56	-1.22183	0.986968	-0.469591	-0.21311	-0.983953	0.159225	-0.0265344	-1.20883	1.1059	0.0718336	-2.30869	1.63522	2.01656	-0.4458	0.122988	-0.685874
-55.5	-1.21908	1.00382	-0.524397	-0.158624	-0.976197	0.116153	-0.0357184	-1.22117	1.12685	0.0481835	-2.33366	1.72569	1.95277	-0.452837	0.0620189	-0.703477
-55	-1.22068	1.01016	-0.620177	-0.113022	-0.973381	0.0707582	-0.051881	-1.23828	1.14279	0.0141586	-2.37063	1.79911	1.89013	-0.457753	-0.0121251	-0.744901
-54.5	-1.22679	1.00581	-0.749686	-0.0799297	-0.975671	0.0233599	-0.0744153	-1.25981	1.1541	-0.0308349	-2.41807	1.85302	1.83353	-0.462559	-0.0907813	-0.805098
-54	-1.2375	0.992722	-0.901087	-0.0609692	-0.982017	-0.0248097	-0.104935	-1.2827	1.16137	-0.0879508	-2.47303	1.88729	1.78578	-0.468737	-0.163046	-0.878451
-53.5	-1.25325	0.974774	-1.06347	-0.0549596	-0.99058	-0.0715489	-0.146904	-1.30135	1.1646	-0.158676	-2.53232	1.90351	1.74738	-0.476418	-0.219234	-0.959381
-53	-1.27369	0.956369	-1.23018	-0.0585913	-1.00028	-0.114163	-0.203863	-1.30955	1.16179	-0.244107	-2.59241	1.90446	1.71724	-0.484622	-0.253809	-1.0428
-52.5	-1.29575	0.940531	-1.39763	-0.0677932	-1.0113	-0.150314	-0.278549	-1.30272	1.14894	-0.343675	-2.64779	1.89293	1.69429	-0.491557	-0.266084	-1.12431
-52	-1.31376	0.927322	-1.56248	-0.078953	-1.02398	-0.178158	-0.372723	-1.27908	1.1219	-0.45416	-2.69116	1.87081	1.67827	-0.494728	-0.259185	-1.20059
-51.5	-1.3218	0.913875	-1.71986	-0.0893428	-1.03811	-0.195918	-0.486229	-1.23995	1.07849	-0.570129	-2.71601	1.83981	1.66943	-0.491854	-0.238043	-1.26981
-51	-1.31595	0.896211	-1.86263	-0.0967427	-1.0529	-0.202077	-0.615237	-1.18933	1.02	-0.68539	-2.71863	1.80273	1.66803	-0.481877	-0.207294	-1.3314
-50.5	-1.29466	0.871272	-1.98133	-0.0992953	-1.06691	-0.195827	-0.751249	-1.13248	0.95138	-0.79386	-2.6992	1.76304	1.67492	-0.464981	-0.170548	-1.38567
-50	-1.25856	0.838007	-2.06542	-0.096167	-1.07856	-0.177317	-0.882183	-1.07434	0.87898	-0.88928	-2.66249	1.72383	1.69198	-0.442012	-0.131357	-1.43259
-49.5	-1.21014	0.797484	-2.10599	-0.0882355	-1.08704	-0.148134	-0.996209	-1.01885	0.807515	-0.965009	-2.6163	1.6878	1.72144	-0.413978	-0.093975	-1.47065
-49	-1.15312	0.752055	-2.09866	-0.0782782	-1.0927	-0.111448	-1.08591	-0.969396	0.739479	-1.01521	-2.56792	1.65742	1.7639	-0.381974	-0.0628547	-1.49687
-48.5	-1.09101	0.704011	-2.04583	-0.0710682	-1.09668	-0.0708992	-1.1489	-0.929526	0.676455	-1.03698	-2.52274	1.63436	1.81624	-0.347254	-0.0421074	-1.50815
-48	-1.02606	0.654627	-1.95805	-0.0728915	-1.10052	-0.0292747	-1.18582	-0.902733	0.620545	-1.03142	-2.4844	1.61949	1.87017	-0.311034	-0.0350631	-1.50294
-47.5	-0.959137	0.604204	-1.85329	-0.0895329	-1.10512	0.0114978	-1.19871	-0.891088	0.575154	-1.00293	-2.45384	1.61328	1.91394	-0.274126	-0.0430131	-1.48207
-47	-0.890661	0.552771	-1.75215	-0.123343	-1.1099	0.0496742	-1.19072	-0.894171	0.544328	-0.957958	-2.42895	1.61539	1.93748	-0.236653	-0.0638357	-1.44802
-46.5	-0.821829	0.501015	-1.6707	-0.171514	-1.11351	0.0835052	-1.16658	-0.909123	0.530892	-0.904126	-2.40617	1.62363	1.93692	-0.19845	-0.0918625	-1.40375
-46	-0.755134	0.450613	-1.61681	-0.227454	-1.11491	0.111269	-1.13258	-0.93131	0.535235	-0.849277	-2.38208	1.63393	1.91508	-0.160163	-0.119308	-1.35197
-45.5	-0.693537	0.40311	-1.59206	-0.283922	-1.11371	0.131195	-1.09464	-0.95517	0.555226	-0.800137	-2.35326	1.6419	1.87895	-0.123737	-0.13856	-1.29514
-45	-0.639411	0.358451	-1.59555	-0.334665	-1.10986	0.141688	-1.05595	-0.975473	0.586737	-0.761735	-2.31574	1.64462	1.83642	-0.0918861	-0.144332	-1.23608
-44.5	-0.594197	0.315156	-1.62638	-0.374639	-1.10421	0.141922	-1.01671	-0.988804	0.624813	-0.737454	-2.26546	1.64097	1.79396	-0.0673137	-0.13485	-1.17801
-44	-0.558659	0.272224	-1.68374	-0.400697	-1.0991	0.132158	-0.975528	-0.993862	0.664816	-0.728627	-2.19901	1.63103	1.75584	-0.0520847	-0.11166	-1.12351
-43.5	-0.533173	0.23045	-1.76401	-0.412267	-1.097	0.113488	-0.930851	-0.989871	0.702964	-0.734255	-2.11452	1.61548	1.72457	-0.047394	-0.0780507	-1.07397
-43	-0.517379	0.191238	-1.85813	-0.410974	-1.09825	0.08728	-0.881451	-0.975212	0.737158	-0.751689	-2.01291	1.59532	1.70317	-0.0537553	-0.0367602	-1.03017
-42.5	-0.509182	0.154815	-1.95205	-0.399694	-1.10043	0.0548523	-0.82658	-0.948263	0.767852	-0.777314	-1.89906	1.57235	1.69696	-0.0706086	0.0113673	-0.992157
-42	-0.504609	0.120365	-2.0301	-0.381912	-1.09983	0.01791	-0.766124	-0.909315	0.797472	-0.806584	-1.78129	1.55016	1.7123	-0.0954476	0.0666583	-0.959319
-41.5	-0.499782	0.0872703	-2.08024	-0.360999	-1.09299	-0.0207751	-0.700427	-0.860726	0.828252	-0.834235	-1.66985	1.53353	1.75383	-0.124259	0.128875	-0.931658
-41	-0.493362	0.0560259	-2.09851	-0.339269	-1.07748	-0.0574153	-0.629994	-0.804904	0.85998	-0.855359	-1.57481	1.52645	1.82295	-0.153208	0.196127	-0.910444
-40.5	-0.486197	0.0285277	-2.08985	-0.318526	-1.05157	-0.0881328	-0.555296	-0.74313	0.889884	-0.866438	-1.50346	1.53123	1.91661	-0.179247	0.26447	-0.897228
-40	-0.478873	0.00749127	-2.06531	-0.301931	-1.01391	-0.11017	-0.476781	-0.676517	0.915265	-0.865585	-1.45827	1.54901	2.02675	-0.199171	0.328003	-0.893088
-39.5	-0.47117	-0.00475419	-2.0374	-0.29432	-0.96438	-0.122727	-0.395221	-0.607134	0.935639	-0.852867	-1.4364	1.57987	2.14158	-0.20934	0.380138	-0.898754
-39	-0.463717	-0.00738642	-2.01548	-0.300539	-0.904692	-0.127239	-0.31157	-0.537826	0.951616	-0.831248	-1.43147	1.62198	2.2487	-0.207327	0.415337	-0.914571
-38.5	-0.458758	-0.00147302	-2.00381	-0.324019	-0.838026	-0.126922	-0.226541	-0.470988	0.962761	-0.806623	-1.43667	1.6709	2.33823	-0.193781	0.430051	-0.940095
-38	-0.459286	0.0106635	-2.00134	-0.366594	-0.768452	-0.125568	-0.141194	-0.407526	0.967232	-0.785839	-1.44715	1.71966	2.40497	-0.171991	0.423362	-0.974134
-37.5	-0.46815	0.0265782	-2.00237	-0.429236	-0.699908	-0.12628	-0.0573071	-0.347009	0.962203	-0.774376	-1.46057	1.75941	2.44819	-0.145656	0.39751	-1.015
-37	-0.487794	0.0444539	-1.99978	-0.512736	-0.634486	-0.130687	0.0236549	-0.28875	0.943861	-0.775399	-1.47625	1.78083	2.46902	-0.117638	0.357439	-1.06027
-36.5	-0.519978	0.063155	-1.99026	-0.616595	-0.57159	-0.138818	0.101302	-0.232961	0.908055	-0.789416	-1.49414	1.77593	2.46809	-0.0907108	0.309559	-1.10679
-36	-0.56516	0.081759	-1.97638	-0.736518	-0.50884	-0.149806	0.176047	-0.181007	0.851812	-0.814171	-1.51395	1.73995	2.44542	-0.0686252	0.260542	-1.15199
-35.5	-0.62185	0.0990177	-1.96383	-0.863835	-0.443795	-0.163244	0.249051	-0.13411	0.77438	-0.845822	-1.53503	1.67222	2.40189	-0.0556646	0.216554	-1.19532
-35	-0.686285	0.113412	-1.95679	-0.988382	-0.375273	-0.180098	0.322103	-0.0916087	0.677318	-0.881007	-1.55669	1.5761	2.34057	-0.0549552	0.183105	-1.23871
-34.5	-0.75286	0.123769	-1.95555	-1.10226	-0.303447	-0.202264	0.396468	-0.050766	0.564089	-0.918001	-1.57842	1.45806	2.26705	-0.0672333	0.164934	-1.28561
-34	-0.815412	0.130062	-1.95742	-1.202	-0.229238	-0.231174	0.471609	-0.00797573	0.439382	-0.956029	-1.60034	1.32609	2.18929	-0.0914459	0.165009	-1.3392
-33.5	-0.86873	0.133943	-1.95975	-1.28875	-0.154266	-0.266683	0.544813	0.0400821	0.308405	-0.993691	-1.62376	1.18847	2.11621	-0.1264	0.183207	-1.40147
-33	-0.909663	0.138257	-1.96167	-1.36701	-0.0811701	-0.307186	0.611307	0.0956575	0.176396	-1.02841	-1.65046	1.05321	2.0549	-0.171059	0.215939	-1.47352
-32.5	-0.937803	0.145587	-1.96439	-1.44259	-0.0132339	-0.350664	0.664853	0.15931	0.0483029	-1.0577	-1.68047	0.926879	2.00881	-0.223188	0.256643	-1.5554
-32	-0.955504	0.156644	-1.97108	-1.5206	0.0464581	-0.395159	0.699629	0.230187	-0.0713538	-1.0809	-1.71048	0.812886	1.97819	-0.278823	0.296683	-1.64537
-31.5	-0.966458	0.169691	-1.9854	-1.60391	0.095572	-0.438088	0.712765	0.307184	-0.178534	-1.09922	-1.73547	0.711423	1.96169	-0.333705	0.327187	-1.73966
-31	-0.973617	0.181907	-2.00807	-1.6931	0.132791	-0.475974	0.705213	0.389498	-0.269892	-1.11436	-1.75193	0.621175	1.95784	-0.384941	0.34178	-1.83333
-30.5	-0.978285	0.191363	-2.03486	-1.78699	0.157988	-0.505819	0.679838	0.476179	-0.343157	-1.12754	-1.75889	0.540648	1.96605	-0.431186	0.338605	-1.92172
-30	-0.980739	0.197584	-2.05734	-1.88267	0.172603	-0.526592	0.638826	0.565646	-0.397783	-1.1395	-1.75611	0.468027	1.98695	-0.472005	0.320023	-2.00126
-29.5	-0.981206	0.200904	-2.06527	-1.97544	0.180388	-0.538993	0.583436	0.655943	-0.43513	-1.1507	-1.74239	0.400602	2.02153	-0.50776	0.290325	-2.06963
-29	-0.979854	0.201732	-2.04999	-2.05951	0.187514	-0.544196	0.515655	0.745832	-0.457198	-1.16246	-1.71596	0.334398	2.07009	-0.539392	0.253496	-2.12551
-28.5	-0.975929	0.200555	-2.00824	-2.12949	0.201355	-0.54333	0.439022	0.835707	-0.465184	-1.1781	-1.67612	0.264374	2.13144	-0.56741	0.21219	-2.16851
-28	-0.967572	0.19856	-1.94413	-2.1821	0.228615	-0.538084	0.357805	0.927268	-0.459318	-1.20193	-1.62468	0.18557	2.20143	-0.591086	0.167313	-2.19934
-27.5	-0.952363	0.197396	-1.86754	-2.21759	0.273473	-0.531247	0.275684	1.02247	-0.439189	-1.23698	-1.56572	0.0944735	2.2719	-0.608734	0.118125	-2.21967
-27	-0.927619	0.197977	-1.78898	-2.2398	0.3362	-0.525981	0.194693	1.12251	-0.403761	-1.28332	-1.50435	-0.0100574	2.33235	-0.618845	0.0633925	-2.2319
-26.5	-0.890722	0.19995	-1.71419	-2.25386	0.413229	-0.524211	0.114635	1.2268	-0.351877	-1.33792	-1.44638	-0.126307	2.37359	-0.621033	0.0027031	-2.23891
-26	-0.839685	0.201897	-1.64377	-2.2634	0.498601	-0.525745	0.0332696	1.33268	-0.283843	-1.39541	-1.39836	-0.250061	2.38983	-0.615878	-0.0631435	-2.24344
-25.5	-0.773346	0.201525	-1.5765	-2.26959	0.58552	-0.528928	-0.0524218	1.43671	-0.202605	-1.44915	-1.36647	-0.376122	2.37871	-0.604209	-0.132444	-2.24772
-25	-0.691465	0.196184	-1.51186	-2.27205	0.667614	-0.532246	-0.14469	1.53643	-0.113352	-1.49279	-1.35462	-0.500195	2.34171	-0.586932	-0.202979	-2.25384
-24.5	-0.595432	0.183882	-1.45068	-2.27106	0.740216	-0.535338	-0.244019	1.63037	-0.022325	-1.52204	-1.36362	-0.619617	2.28539	-0.565691	-0.27202	-2.26394
-24	-0.48924	0.163974	-1.39403	-2.2693	0.801104	-0.538748	-0.348834	1.71689	0.0644767	-1.53535	-1.39181	-0.732622	2.22093	-0.543542	-0.336598	-2.27972
-23.5	-0.379957	0.136957	-1.34046	-2.27108	0.850218	-0.543575	-0.456331	1.79343	0.142723	-1.5333	-1.43634	-0.837709	2.16112	-0.524531	-0.394785	-2.30179
-23	-0.276863	0.103781	-1.2849	-2.27939	0.888993	-0.551287	-0.564008	1.85669	0.210455	-1.51763	-1.49444	-0.934363	2.11816	-0.512123	-0.446463	-2.32989
-22.5	-0.188857	0.0655586	-1.2211	-2.29441	0.919802	-0.563002	-0.670292	1.90306	0.267072	-1.49082	-1.5644	-1.02399	2.10319	-0.507804	-0.492209	-2.36335
-22	-0.121901	0.023914	-1.14532	-2.31446	0.945246	-0.578909	-0.774187	1.93008	0.311715	-1.45528	-1.64578	-1.10914	2.12518	-0.510772	-0.532111	-2.40095
-21.5	-0.0783992	-0.019043	-1.05797	-2.33734	0.967425	-0.598458	-0.875025	1.93847	0.343078	-1.41294	-1.73826	-1.19164	2.18857	-0.518042	-0.5666	-2.44047
-21	-0.0580803	-0.0614611	-0.963457	-2.36098	0.987413	-0.620728	-0.972165	1.93264	0.360402	-1.36571	-1.84023	-1.27216	2.29138	-0.524705	-0.59813	-2.47878
-20.5	-0.0592254	-0.102421	-0.869959	-2.38411	1.00486	-0.644488	-1.06439	1.91897	0.364077	-1.31548	-1.94833	-1.35109	2.42448	-0.525413	-0.630936	-2.51238
-20	-0.0796734	-0.141971	-0.788468	-2.40693	1.01832	-0.668084	-1.14975	1.90301	0.355888	-1.26337	-2.0573	-1.42888	2.57253	-0.516302	-0.668386	-2.53709
-19.5	-0.117093	-0.180419	-0.7296	-2.43062	1.02614	-0.689654	-1.22606	1.88823	0.339285	-1.2096	-2.1599	-1.50611	2.71705	-0.495658	-0.710227	-2.54773
-19	-0.168407	-0.217742	-0.699607	-2.45579	1.02685	-0.707702	-1.29177	1.87648	0.318822	-1.15451	-2.24747	-1.58433	2.84011	-0.463716	-0.752377	-2.53923
-18.5	-0.229698	-0.253856	-0.697862	-2.48192	1.0194	-0.721531	-1.34685	1.86889	0.298641	-1.09955	-2.31208	-1.66623	2.92807	-0.422342	-0.789215	-2.50881
-18	-0.297574	-0.288699	-0.716299	-2.50788	1.00393	-0.731493	-1.39344	1.86698	0.281321	-1.04737	-2.34997	-1.75502	2.97482	-0.37465	-0.815996	-2.45742
-17.5	-0.37073	-0.321648	-0.741021	-2.53223	0.982138	-0.739174	-1.43607	1.87295	0.267904	-1.00134	-2.36361	-1.85417	2.98239	-0.324669	-0.830596	-2.38912
-17	-0.450347	-0.351269	-0.757318	-2.55362	0.956222	-0.746977	-1.48148	1.88876	0.258527	-0.965033	-2.35986	-1.96711	2.95829	-0.276843	-0.835335	-2.30952
-16.5	-0.539326	-0.375435	-0.756144	-2.57149	0.927794	-0.757047	-1.53766	1.91414	0.253075	-0.941994	-2.34628	-2.09591	2.91254	-0.235498	-0.837188	-2.22424
-16	-0.640706	-0.391321	-0.736554	-2.5866	0.897549	-0.770601	-1.61241	1.94546	0.251532	-0.936115	-2.32908	-2.24023	2.85612	-0.204557	-0.844615	-2.1383
-15.5	-0.756155	-0.395781	-0.703043	-2.59978	0.865481	-0.788325	-1.71133	1.97699	0.253864	-0.951535	-2.31369	-2.39753	2.80037	-0.186944	-0.863241	-2.05668
-15	-0.885612	-0.386469	-0.662028	-2.61026	0.831214	-0.811181	-1.83577	2.00328	0.25982	-0.991409	-2.30527	-2.56421	2.7566	-0.183718	-0.893481	-1.9848
-14.5	-1.02753	-0.362506	-0.619514	-2.61584	0.794618	-0.840255	-1.9823	2.02079	0.269039	-1.05621	-2.30858	-2.73624	2.73413	-0.194075	-0.930536	-1.9277
-14	-1.17866	-0.323653	-0.579939	-2.61444	0.756531	-0.875423	-2.14425	2.02835	0.281474	-1.1428	-2.32752	-2.90844	2.738	-0.216195	-0.966422	-1.88862
-13.5	-1.33401	-0.269388	-0.547238	-2.60475	0.718934	-0.914674	-2.31381	2.02624	0.297595	-1.24497	-2.36436	-3.07394	2.76891	-0.247643	-0.993256	-1.86847
-13	-1.48765	-0.199408	-0.526739	-2.58581	0.684387	-0.955169	-2.4834	2.01495	0.317804	-1.35495	-2.41904	-3.22619	2.8251	-0.284941	-1.00597	-1.8668
-12.5	-1.63412	-0.114537	-0.525034	-2.5569	0.654697	-0.994626	-2.64607	1.99451	0.34184	-1.46433	-2.48906	-3.36191	2.90448	-0.323245	-1.0035	-1.88231
-12	-1.76957	-0.0169774	-0.547783	-2.5185	0.629308	-1.03144	-2.79514	1.96404	0.369366	-1.56482	-2.56989	-3.48189	3.00544	-0.357039	-0.988439	-1.91191
-11.5	-1.89267	0.090147	-0.596958	-2.47328	0.60515	-1.06392	-2.92423	1.92215	0.401471	-1.6498	-2.65568	-3.58914	3.12636	-0.381831	-0.965724	-1.95033
-11	-2.00458	0.203376	-0.669358	-2.42614	0.578473	-1.09014	-3.02786	1.86808	0.441303	-1.71588	-2.7403	-3.68664	3.26484	-0.39563	-0.940885	-1.99154
-10.5	-2.10734	0.318717	-0.757591	-2.38352	0.54664	-1.10908	-3.10223	1.80246	0.492419	-1.76264	-2.81891	-3.77568	3.41801	-0.39916	-0.919095	-2.03082
-10	-2.20192	0.43078	-0.85205	-2.35252	0.508223	-1.12113	-3.14611	1.72712	0.555645	-1.79141	-2.88862	-3.85528	3.58333	-0.395165	-0.905091	-2.06541
-9.5	-2.28764	0.531688	-0.943418	-2.33908	0.461822	-1.12742	-3.16171	1.64426	0.627011	-1.80469	-2.94822	-3.92289	3.75853	-0.387147	-0.902692	-2.09343
-9	-2.36325	0.610206	-1.02692	-2.34608	0.405292	-1.12934	-3.15406	1.55607	0.698542	-1.80634	-2.99779	-3.97554	3.9405	-0.377856	-0.912574	-2.11307
-8.5	-2.42833	0.651357	-1.10634	-2.37267	0.336586	-1.12847	-3.12934	1.46473	0.761088	-1.80086	-3.03827	-4.01035	4.12256	-0.368867	-0.929512	-2.12321
-8	-2.48407	0.635649	-1.19442	-2.41487	0.255021	-1.12614	-3.09345	1.37221	0.806713	-1.79133	-3.07075	-4.02468	4.29156	-0.361673	-0.940865	-2.12394
-7.5	-2.53271	0.538144	-1.30929	-2.46777	0.161127	-1.12305	-3.05105	1.27925	0.829093	-1.77785	-3.09542	-4.01596	4.4282	-0.358738	-0.926254	-2.11622
-7	-2.57624	0.329207	-1.46879	-2.52898	0.0559708	-1.11958	-3.00433	1.18488	0.822376	-1.75792	-3.11037	-3.98086	4.51057	-0.363302	-0.858296	-2.10106
-6.5	-2.61632	-0.0229639	-1.68555	-2.60062	-0.0579679	-1.11649	-2.95179	1.08776	0.780198	-1.72809	-3.11046	-3.91487	4.51749	-0.378352	-0.705516	-2.07926
-6	-2.65521	-0.549467	-1.96556	-2.6884	-0.175675	-1.11522	-2.88847	0.987625	0.696353	-1.68568	-3.08768	-3.8131	4.43129	-0.405675	-0.437111	-2.0518
-5.5	-2.69606	-1.27733	-2.30877	-2.79889	-0.290731	-1.11751	-2.80737	0.88513	0.566646	-1.62973	-3.03316	-3.67225	4.24093	-0.445367	-0.0272762	-2.01972
-5	-2.7427	-2.22487	-2.70949	-2.93713	-0.397488	-1.12469	-2.70102	0.781257	0.390196	-1.56082	-2.93984	-3.49298	3.94458	-0.495861	0.541577	-1.98343
-4.5	-2.79969	-3.39709	-3.15648	-3.10509	-0.491935	-1.13711	-2.56325	0.677179	0.169955	-1.48047	-2.80432	-3.28157	3.55033	-0.554486	1.27555	-1.94252
-4	-2.87227	-4.78421	-3.63329	-3.30121	-0.571497	-1.15441	-2.39092	0.574232	-0.0871343	-1.3906	-2.62742	-3.04967	3.07487	-0.618255	2.16681	-1.89649
-3.5	-2.96591	-6.3649	-4.11948	-3.52095	-0.63472	-1.17597	-2.1847	0.473834	-0.370719	-1.29335	-2.41352	-2.81248	2.54064	-0.684446	3.19414	-1.84534
-3	-3.08552	-8.11167	-4.59267	-3.75812	-0.681019	-1.20115	-1.94882	0.377453	-0.66836	-1.19093	-2.16949	-2.58663	1.9729	-0.750819	4.32624	-1.78967
-2.5	-3.23486	-9.99556	-5.03054	-4.00607	-0.710474	-1.2293	-1.6904	0.286588	-0.96685	-1.08551	-1.9037	-2.38849	1.3973	-0.815662	5.52545	-1.73069
-2	-3.41617	-11.9892	-5.41228	-4.25859	-0.723665	-1.25983	-1.41877	0.20274	-1.25323	-0.979111	-1.62522	-2.2329	0.838118	-0.877785	6.75098	-1.67007
-1.5	-3.62997	-14.0684	-5.71968	-4.51039	-0.721554	-1.29221	-1.14474	0.127361	-1.51552	-0.873494	-1.34321	-2.13235	0.317111	-0.93648	7.96149	-1.60989
-1	-3.87511	-16.2134	-5.93783	-4.75743	-0.705388	-1.32595	-0.879985	0.0618072	-1.74324	-0.770166	-1.06646	-2.09646	-0.147261	-0.991458	9.11709	-1.55246
-0.5	-4.1488	-18.4084	-6.05555	-4.99699	-0.676638	-1.36064	-0.636396	0.00728094	-1.92771	-0.670346	-0.803076	-2.13177	-0.54022	-1.04278	10.1809	-1.50025
0	-4.44684	-20.6418	-6.06552	-5.22767	-0.636949	-1.3959	-0.425574	-0.0352142	-2.06226	-0.574963	-0.560233	-2.24166	-0.850811	-1.09079	11.1202	-1.45572
0.5	-4.76384	-22.9053	-5.96435	-5.44929	-0.588098	-1.43139	-0.258366	-0.0649181	-2.14227	-0.48466	-0.344045	-2.42649	-1.07187	-1.13602	11.9072	-1.42124
1	-5.09349	-25.1933	-5.75244	-5.66266	-0.53197	-1.46683	-0.14448	-0.0813488	-2.16517	-0.399796	-0.159469	-2.68376	-1.19986	-1.17919	12.5196	-1.39899
1.5	-5.42882	-27.5024	-5.43372	-5.86946	-0.470524	-1.50195	-0.092185	-0.0843276	-2.13036	-0.320449	-0.0102716	-3.00842	-1.23463	-1.22107	12.9409	-1.39087
2	-5.76249	-29.8304	-5.01541	-6.07199	-0.405771	-1.53649	-0.108067	-0.0739947	-2.03909	-0.24641	0.100992	-3.39319	-1.17913	-1.26253	13.1604	-1.39844
2.5	-6.08706	-32.1763	-4.50767	-6.273	-0.339743	-1.57024	-0.196865	-0.0508145	-1.89434	-0.177185	0.172956	-3.82886	-1.03907	-1.30441	13.1736	-1.42287
3	-6.39524	-34.5397	-3.92314	-6.47548	-0.274462	-1.60299	-0.361361	-0.0155716	-1.70059	-0.111979	0.205419	-4.30474	-0.822578	-1.3476	12.9816	-1.46491
3.5	-6.68009	-36.9204	-3.27661	-6.68257	-0.211906	-1.63457	-0.602331	0.0306436	-1.46372	-0.0496977	0.199295	-4.80893	-0.539869	-1.3929	12.5913	-1.52483
4	-6.9353	-39.3184	-2.58455	-6.89736	-0.153977	-1.66483	-0.918549	0.0864563	-1.19071	0.0110511	0.156554	-5.32876	-0.202865	-1.44112	12.0148	-1.60251
4.5	-7.15529	-41.7339	-1.8646	-7.12277	-0.102457	-1.69366	-1.30685	0.150238	-0.889523	0.0719405	0.0801517	-5.8511	0.175162	-1.49298	11.2691	-1.69735
5	-7.33539	-44.1673	-1.13519	-7.36151	-0.0589797	-1.72096	-1.76222	0.220145	-0.568817	0.134883	-0.0260543	-6.36275	0.579955	-1.54917	10.3756	-1.80834
5.5	-7.47201	-46.6191	-0.414999	-7.61596	-0.0249847	-1.74672	-2.27796	0.294159	-0.237754	0.201953	-0.157406	-6.85077	0.996644	-1.61028	9.35946	-1.93409
6	-7.56266	-49.0899	0.277523	-7.8881	-0.0016862	-1.77096	-2.84587	0.370136	0.0942487	0.275265	-0.308556	-7.30282	1.41012	-1.67687	8.24921	-2.07284
6.5	-7.60605	-51.58	0.924622	-8.17943	0.00996355	-1.79377	-3.45644	0.44586	0.417752	0.356792	-0.473602	-7.70744	1.80538	-1.74936	7.07566	-2.22257
7	-7.60213	-54.0896	1.50975	-8.49095	0.00930629	-1.81529	-4.09913	0.519098	0.723536	0.448106	-0.646236	-8.05442	2.16794	-1.82811	5.87131	-2.38095
7.5	-7.55205	-56.618	2.01802	-8.82309	-0.00399284	-1.83578	-4.76262	0.587656	1.00285	0.550044	-0.819915	-8.33503	2.48414	-1.91331	4.66943	-2.54548
8	-7.45817	-59.1627	2.43672	-9.17561	-0.0299194	-1.85554	-5.4351	0.649446	1.24764	0.662276	-0.988058	-8.54234	2.74155	-2.00498	3.50307	-2.7135
8.5	-7.32396	-61.7186	2.75576	-9.54759	-0.0680878	-1.87498	-6.10454	0.702546	1.45083	0.782791	-1.14426	-8.67145	2.92927	-2.1029	2.40412	-2.88219
9	-7.1539	-64.2767	2.96807	-9.93729	-0.117725	-1.89456	-6.75899	0.74527	1.6065	0.90731	-1.28256	-8.71974	3.03827	-2.2065	1.40221	-3.04869
9.5	-6.95336	-66.822	3.07009	-10.3421	-0.177662	-1.9148	-7.38688	0.776234	1.71016	1.02864	-1.39767	-8.68709	3.06171	-2.31482	0.523629	-3.21004
10	-6.72845	-69.3321	3.06204	-10.7585	-0.246331	-1.93626	-7.97725	0.794429	1.75898	1.13608	-1.48532	-8.57601	2.9952	-2.42631	-0.20978	-3.36324
10.5	-6.48579	-71.775	2.94825	-11.182	-0.321777	-1.95947	-8.52	0.799292	1.75192	1.21483	-1.54256	-8.39183	2.83708	-2.53879	-0.781725	-3.50523
11	-6.23232	-74.1069	2.73732	-11.6068	-0.401689	-1.98489	-9.00615	0.790775	1.68995	1.24571	-1.56809	-8.14275	2.58861	-2.64924	-1.18248	-3.63292
11.5	-5.97505	-76.2715	2.44209	-12.0264	-0.483446	-2.01282	-9.42794	0.76941	1.57616	1.20517	-1.56255	-7.83978	2.25411	-2.75373	-1.40979	-3.74312
12	-5.72083	-78.1987	2.07952	-12.4329	-0.564198	-2.04329	-9.77906	0.736364	1.41577	1.06586	-1.52886	-7.49666	1.84107	-2.8473	-1.46956	-3.83258
12.5	-5.47604	-79.8055	1.67011	-12.8179	-0.640981	-2.07592	-10.0547	0.693478	1.21614	0.79803	-1.47238	-7.12948	1.3601	-2.92396	-1.37619	-3.89802
13	-5.2464	-80.9993	1.23711	-13.1725	-0.710878	-2.10982	-10.2516	0.643273	0.986575	0.371906	-1.40102	-6.75623	0.824766	-2.9768	-1.15246	-3.93614
13.5	-5.0367	-81.6836	0.805191	-13.4877	-0.771238	-2.14337	-10.3683	0.588917	0.737986	-0.238496	-1.32514	-6.3959	0.251241	-2.99824	-0.828768	-3.94379
14	-4.85059	-81.7675	0.398569	-13.7558	-0.81995	-2.1741	-10.4048	0.534143	0.482381	-1.05	-1.25718	-6.06743	-0.342262	-2.9805	-0.441454	-3.9181
14.5	-4.69051	-81.1811	0.0385041	-13.9708	-0.855794	-2.1985	-10.3627	0.483074	0.232055	-2.06302	-1.21094	-5.7881	-0.936359	-2.91641	-0.0301119	-3.85687
15	-4.55756	-79.8944	-0.259878	-14.1306	-0.878833	-2.21198	-10.2456	0.439959	-0.00137953	-3.25281	-1.20037	-5.57154	-1.51171	-2.80055	0.366454	-3.75908
15.5	-4.45136	-77.9355	-0.4905	-14.2375	-0.890709	-2.20918	-10.0584	0.408843	-0.207811	-4.56271	-1.23811	-5.42497	-2.05041	-2.63088	0.715468	-3.62575
16	-4.36946	-75.3908	-0.656061	-14.2976	-0.894403	-2.1853	-9.8081	0.393258	-0.378768	-5.90645	-1.33405	-5.34595	-2.53712	-2.41001	0.995008	-3.46018
16.5	-4.30697	-72.3843	-0.762845	-14.3176	-0.89313	-2.13823	-9.50346	0.395981	-0.507128	-7.18143	-1.4938	-5.32073	-2.95971	-2.14516	1.19554	-3.2672
17	-4.25718	-69.0521	-0.81432	-14.3009	-0.888882	-2.06914	-9.1545	0.418921	-0.587476	-8.28666	-1.71655	-5.32605	-3.30956	-1.84621	1.31792	-3.0517
17.5	-4.21234	-65.5243	-0.808911	-14.2455	-0.881502	-1.98101	-8.77177	0.463201	-0.617095	-9.13989	-1.99325	-5.33271	-3.58169	-1.52307	1.37109	-2.81768
18	-4.1642	-61.9126	-0.742411	-14.1436	-0.868866	-1.87661	-8.36641	0.529183	-0.596199	-9.69226	-2.30613	-5.30832	-3.77501	-1.18398	1.36979	-2.56816
18.5	-4.10411	-58.3013	-0.611585	-13.9828	-0.84772	-1.75764	-7.95103	0.61634	-0.527425	-9.93674	-2.63001	-5.22084	-3.89261	-0.835481	1.33035	-2.30538
19	-4.02314	-54.7471	-0.416939	-13.7476	-0.814122	-1.6248	-7.53981	0.723736	-0.415505	-9.90464	-2.93509	-5.04337	-3.9423	-0.482988	1.26564	-2.03027
19.5	-3.91276	-51.283	-0.164382	-13.4241	-0.763661	-1.47788	-7.14683	0.850859	-0.265914	-9.65108	-3.19049	-4.75793	-3.93696	-0.131227	1.1825	-1.74203
20	-3.7652	-47.9251	0.135498	-13.0032	-0.692366	-1.31627	-6.78372	0.99696	-0.0818682	-9.23844	-3.36832	-4.35613	-3.89373	0.215266	1.08269	-1.43946
20.5	-3.57306	-44.6775	0.470997	-12.4821	-0.597999	-1.13976	-6.4589	1.15966	0.137324	-8.72449	-3.448	-3.83768	-3.8318	0.551841	0.965751	-1.1228
21	-3.33012	-41.5371	0.83362	-11.8611	-0.480544	-0.949292	-6.17811	1.33595	0.394755	-8.1558	-3.4187	-3.20864	-3.76969	0.874326	0.831638	-0.793605
21.5	-3.03377	-38.4974	1.22125	-11.1406	-0.341451	-0.746987	-5.9447	1.5243	0.694142	-7.56566	-3.2786	-2.47973	-3.72221	1.17985	0.682903	-0.453452
22	-2.68596	-35.5501	1.63905	-10.3221	-0.182513	-0.536003	-5.7588	1.72464	1.03957	-6.97504	-3.03285	-1.66491	-3.69754	1.467	0.525654	-0.10375
22.5	-2.2913	-32.6866	2.09636	-9.40975	-0.00520797	-0.320748	-5.61662	1.93644	1.43516	-6.39506	-2.69199	-0.7805	-3.69593	1.73543	0.368722	0.25332
23	-1.85466	-29.9002	2.59991	-8.41208	0.189386	-0.106759	-5.51185	2.15764	1.88407	-5.82958	-2.27021	0.155672	-3.71175	1.98519	0.221641	0.614678
23.5	-1.38048	-27.1884	3.14813	-7.34199	0.400228	0.100606	-5.43772	2.38401	2.38788	-5.27782	-1.78342	1.12587	-3.73667	2.21641	0.092612	0.977395
24	-0.873877	-24.5522	3.73076	-6.21655	0.62613	0.29788	-5.38753	2.60897	2.94632	-4.73664	-1.24787	2.11352	-3.76165	2.42907	-0.0127901	1.33911
24.5	-0.341713	-21.9963	4.33228	-5.05708	0.866381	0.484005	-5.35444	2.82425	3.55693	-4.20247	-0.679524	3.1029	-3.77817	2.6227	-0.0916073	1.69682
25	0.206923	-19.5276	4.93619	-3.88904	1.12126	0.659189	-5.3321	3.02175	4.2143	-3.67265	-0.0938614	4.07842	-3.77971	2.79577	-0.142488	2.04586
25.5	0.760742	-17.1548	5.5281	-2.74004	1.39108	0.823236	-5.31514	3.19539	4.90915	-3.14689	0.494044	5.02523	-3.76254	2.9454	-0.16475	2.38055
26	1.30652	-14.886	6.09529	-1.63689	1.67478	0.974491	-5.29869	3.34163	5.62859	-2.62813	1.06993	5.93077	-3.7253	3.06828	-0.15805	2.6956
26.5	1.82945	-12.7287	6.62275	-0.603533	1.96987	1.10974	-5.27867	3.45822	6.35739	-2.12223	1.62151	6.78553	-3.66808	3.16278	-0.122912	2.98671
27	2.31364	-10.6892	7.09114	0.340562	2.27381	1.22516	-5.25247	3.54319	7.0787	-1.63697	2.13894	7.58329	-3.59224	3.23019	-0.0623735	3.25023
27.5	2.74296	-8.773	7.48079	1.18157	2.58433	1.31744	-5.21881	3.59458	7.77415	-1.18101	2.61376	8.32011	-3.50036	3.2739	0.016626	3.48273
28	3.102	-6.98413	7.77797	1.91048	2.89923	1.38373	-5.17718	3.60942	8.42429	-0.762675	3.0374	8.99233	-3.39647	3.29791	0.104793	3.68103
28.5	3.37708	-5.32519	7.9776	2.52188	3.21698	1.42058	-5.1278	3.58271	9.01001	-0.388475	3.40105	9.59503	-3.2865	3.3055	0.194259	3.84217
29	3.5572	-3.79818	8.08164	3.01413	3.53719	1.42377	-5.07152	3.50817	9.51488	-0.0619476	3.69687	10.1219	-3.17734	3.29777	0.280627	3.96326
29.5	3.63483	-2.40459	8.0963	3.38984	3.85935	1.39004	-5.00973	3.38116	9.92697	0.216647	3.9184	10.5658	-3.07513	3.27346	0.362095	4.04181
30	3.60594	-1.14478	8.02907	3.6553	4.18125	1.31893	-4.94402	3.20164	10.2386	0.449597	4.05983	10.9203	-2.98481	3.23031	0.43748	4.0763
30.5	3.46995	-0.0168753	7.88561	3.81932	4.49847	1.21294	-4.87528	2.97534	10.4445	0.640451	4.11583	11.1814	-2.91076	3.16678	0.504527	4.06571
31	3.22978	0.983511	7.6679	3.89205	4.8046	1.07624	-4.80317	2.71232	10.5409	0.793396	4.08278	11.3485	-2.85711	3.08323	0.559195	4.00858
31.5	2.89153	1.8619	7.37455	3.88433	5.09175	0.913958	-4.72706	2.424	10.5265	0.913446	3.95973	11.4239	-2.82872	2.98249	0.595926	3.90354
32	2.464	2.62378	7.0018	3.80696	5.35083	0.731974	-4.64772	2.12096	10.403	1.00651	3.74847	11.4115	-2.83287	2.86913	0.608633	3.75109
32.5	1.9581	3.27569	6.545	3.67	5.57214	0.535884	-4.56741	1.81279	10.1751	1.07907	3.45385	11.3162	-2.87904	2.74743	0.592787	3.55421
33	1.38621	3.82678	6.00154	3.48331	5.74644	0.329513	-4.48811	1.50804	9.84958	1.13779	3.08445	11.1451	-2.97577	2.61937	0.548154	3.31749
33.5	0.761561	4.28828	5.37461	3.25825	5.86636	0.114465	-4.41012	1.2133	9.43402	1.18859	2.65246	10.9074	-3.12753	2.48428	0.479831	3.04585
34	0.0978067	4.67181	4.67419	3.00791	5.92768	-0.108908	-4.33219	0.933206	8.93577	1.23517	2.17212	10.6149	-3.33356	2.34009	0.395832	2.74352
34.5	-0.591888	4.98818	3.91499	2.74562	5.92911	-0.340021	-4.25295	0.67163	8.36169	1.27838	1.65743	10.2807	-3.58816	2.18512	0.302678	2.41413
35	-1.29551	5.24687	3.11299	2.48387	5.87129	-0.577201	-4.17234	0.432066	7.71832	1.31741	1.12085	9.91849	-3.88098	2.01965	0.202201	2.06192
35.5	-2.00216	5.45575	2.28252	2.23365	5.75647	-0.817876	-4.09198	0.216591	7.01282	1.35159	0.573715	9.54164	-4.19786	1.84683	0.0915352	1.6925
36	-2.7013	5.62015	1.43653	2.00341	5.58879	-1.05922	-4.01416	0.0251214	6.25395	1.38145	0.0264638	9.16333	-4.52302	1.6725	-0.0342939	1.31238
36.5	-3.38204	5.74239	0.590427	1.79867	5.37389	-1.29835	-3.94051	-0.143841	5.45279	1.40928	-0.512215	8.7963	-4.84173	1.50356	-0.179335	0.927649
37	-4.03375	5.82295	-0.235145	1.62302	5.1179	-1.53237	-3.87137	-0.291761	4.62331	1.43868	-1.0357	8.45194	-5.14163	1.34606	-0.344913	0.543759
37.5	-4.64695	5.86263	-1.0162	1.47985	4.82655	-1.75875	-3.8059	-0.418883	3.78211	1.47333	-1.53844	8.14024	-5.41306	1.20416	-0.528884	0.166727
38	-5.21336	5.8646	-1.73077	1.3734	4.50534	-1.97512	-3.74252	-0.523459	2.94637	1.51621	-2.01491	7.87016	-5.65006	1.08009	-0.725761	-0.195489
38.5	-5.72573	5.83543	-2.36465	1.3082	4.16022	-2.17861	-3.68019	-0.601693	2.1314	1.56985	-2.46006	7.64854	-5.85197	0.97435	-0.928215	-0.532852
39	-6.17779	5.78412	-2.91474	1.28727	3.79729	-2.36582	-3.61977	-0.648818	1.34886	1.63645	-2.87024	7.47833	-6.02417	0.885687	-1.12866	-0.834544
39.5	-6.56428	5.71983	-3.38826	1.3116	3.42206	-2.53319	-3.56414	-0.661029	0.607336	1.71764	-3.24293	7.35923	-6.17676	0.810567	-1.31993	-1.09131
40	-6.8814	5.64972	-3.79812	1.38163	3.03963	-2.67754	-3.51661	-0.637026	-0.0849753	1.81301	-3.57518	7.28984	-6.32207	0.743303	-1.4959	-1.29751
40.5	-7.12776	5.5786	-4.15736	1.49884	2.65521	-2.7963	-3.47908	-0.5781	-0.718748	1.91815	-3.86293	7.26864	-6.4718	0.678257	-1.65194	-1.45156
41	-7.30467	5.50997	-4.4751	1.66516	2.27381	-2.8872	-3.45097	-0.48741	-1.28491	2.02438	-4.10235	7.29346	-6.63477	0.612723	-1.78447	-1.55511
41.5	-7.41526	5.44626	-4.75401	1.88041	1.8994	-2.94799	-3.42911	-0.369283	-1.77662	2.12149	-4.29153	7.36069	-6.81517	0.547937	-1.89093	-1.61171
42	-7.46346	5.38792	-4.9894	2.14057	1.53484	-2.97686	-3.40902	-0.228384	-2.1899	2.20087	-4.43099	7.46476	-7.011	0.487978	-1.97051	-1.62525
42.5	-7.45318	5.33348	-5.17117	2.43895	1.18247	-2.97276	-3.38692	-0.0688366	-2.52426	2.25623	-4.52351	7.59817	-7.21519	0.438603	-2.02491	-1.5987
43	-7.38771	5.28086	-5.28874	2.76892	0.844467	-2.93483	-3.36081	0.106464	-2.78328	2.28285	-4.57361	7.7522	-7.41991	0.407096	-2.05759	-1.5344
43.5	-7.26999	5.22862	-5.33645	3.125	0.523175	-2.86134	-3.32996	0.29604	-2.97313	2.2779	-4.58629	7.91871	-7.61958	0.402021	-2.07242	-1.43556
44	-7.10412	5.17669	-5.31601	3.50198	0.221103	-2.75027	-3.29376	0.498927	-3.09971	2.241	-4.56585	8.09185	-7.80963	0.431663	-2.07298	-1.30722
44.5	-6.89599	5.12514	-5.23527	3.89374	-0.0595703	-2.60132	-3.25074	0.713454	-3.16696	2.17431	-4.516	8.2685	-7.98408	0.50183	-2.06292	-1.15542
45	-6.65248	5.0725	-5.1056	4.29256	-0.31734	-2.41708	-3.19809	0.937388	-3.17735	2.08312	-4.44194	8.44807	-8.13515	0.614394	-2.04562	-0.985292
45.5	-6.38019	5.0157	-4.93914	4.68895	-0.550931	-2.20218	-3.1326	1.16894	-3.13364	1.97638	-4.35194	8.63214	-8.25498	0.767018	-2.02287	-0.799601
46	-6.08503	4.95179	-4.74725	5.0724	-0.759124	-1.96194	-3.05279	1.4069	-3.04019	1.86623	-4.2562	8.82404	-8.33769	0.953895	-1.99473	-0.599247
46.5	-5.77225	4.87917	-4.54113	5.43323	-0.941345	-1.70217	-2.96017	1.64986	-2.90318	1.7668	-4.16421	9.02781	-8.38069	1.16751	-1.96084	-0.384737
47	-5.44669	4.79774	-4.33281	5.76393	-1.0981	-1.42969	-2.8585	1.89547	-2.73028	1.69207	-4.08295	9.2468	-8.38488	1.40048	-1.92161	-0.157204
47.5	-5.11347	4.70837	-4.13389	6.05893	-1.23065	-1.15203	-2.75194	2.14035	-2.52956	1.6531	-4.01604	9.48188	-8.35376	1.6456	-1.87826	0.0812115
48	-4.77866	4.61155	-3.95286	6.31349	-1.34025	-0.877144	-2.64431	2.38045	-2.30796	1.65625	-3.96373	9.73035	-8.29216	1.89441	-1.83231	0.327987
48.5	-4.44941	4.50592	-3.79288	6.52342	-1.42802	-0.6135	-2.53913	2.61104	-2.07102	1.70275	-3.924	9.98685	-8.2053	2.13659	-1.78504	0.581165
49	-4.1335	4.38814	-3.65089	6.68533	-1.49531	-0.369265	-2.4394	2.82687	-1.82376	1.78857	-3.89432	10.2455	-8.09792	2.36185	-1.73688	0.838827
49.5	-3.8389	4.25499	-3.5184	6.79771	-1.54389	-0.151304	-2.34743	3.02258	-1.57167	1.90468	-3.87249	10.5011	-7.97379	2.56202	-1.68691	1.09789
50	-3.57332	4.10574	-3.38462	6.86228	-1.57537	0.0347699	-2.26545	3.19331	-1.32181	2.03869	-3.85642	10.7494	-7.83507	2.73147	-1.63324	1.35427
50.5	-3.34354	3.94242	-3.24098	6.88289	-1.59047	0.184458	-2.19583	3.335	-1.08285	2.17693	-3.84391	10.9862	-7.68162	2.86629	-1.57449	1.60384
51	-3.15439	3.76813	-3.08465	6.86286	-1.58902	0.294615	-2.14056	3.4453	-0.86351	2.30541	-3.83297	11.2075	-7.51202	2.96445	-1.51082	1.84301
51.5	-3.00831	3.58562	-2.919	6.80367	-1.57087	0.36322	-2.10071	3.52431	-0.671135	2.4112	-3.82232	11.4096	-7.32689	3.02681	-1.44373	2.06858
52	-2.90565	3.39635	-2.75236	6.70469	-1.53697	0.389144	-2.07666	3.57394	-0.511684	2.48521	-3.8116	11.5886	-7.13268	3.05707	-1.375	2.27749
52.5	-2.8451	3.20042	-2.59671	6.56322	-1.48931	0.373014	-2.0687	3.59637	-0.389499	2.52423	-3.80132	11.7407	-6.94168	3.05956	-1.3053	2.46703
53	-2.82436	2.99742	-2.46449	6.37514	-1.42992	0.318311	-2.07714	3.59241	-0.30675	2.53033	-3.79325	11.8618	-6.76752	3.03761	-1.2332	2.63634
53.5	-2.84089	2.78784	-2.36399	6.13645	-1.35996	0.231128	-2.10153	3.56145	-0.26401	2.50897	-3.79081	11.9483	-6.62063	2.99391	-1.15593	2.78751
54	-2.8929	2.57378	-2.29709	5.84466	-1.27916	0.118608	-2.14085	3.50341	-0.261604	2.46731	-3.79816	11.9975	-6.50648	2.93122	-1.07207	2.92401
54.5	-2.98011	2.35904	-2.26103	5.49989	-1.18627	-0.012558	-2.19466	3.42022	-0.300222	2.41254	-3.819	12.0096	-6.42541	2.85215	-0.983871	3.04769
55	-3.10362	2.14899	-2.25331	5.10533	-1.08063	-0.156688	-2.2633	3.31517	-0.380583	2.35075	-3.85627	11.9877	-6.37284	2.75881	-0.897271	3.15706
55.5	-3.26488	1.94981	-2.27523	4.66674	-0.963559	-0.308949	-2.34682	3.19144	-0.502727	2.2865	-3.91184	11.9362	-6.3399	2.65279	-0.820647	3.24805
56	-3.46483	1.76632	-2.33042	4.19207	-0.838751	-0.464947	-2.4443	3.05174	-0.66523	2.22261	-3.9857	11.8602	-6.31539	2.5353	-0.763508	3.3162
56.5	-3.70295	1.60019	-2.42049	3.69082	-0.711754	-0.620098	-2.55434	2.89907	-0.864757	2.15987	-4.07592	11.7637	-6.28885	2.40718	-0.73465	3.35891
57	-3.97607	1.45026	-2.54306	3.17237	-0.588592	-0.768872	-2.67637	2.73748	-1.09666	2.09753	-4.1794	11.6508	-6.2521	2.26797	-0.739642	3.37616
57.5	-4.27743	1.31438	-2.69317	2.64437	-0.474478	-0.904804	-2.81141	2.57161	-1.35607	2.03462	-4.29281	11.5268	-6.19959	2.11561	-0.779072	3.36963
58	-4.59655	1.19123	-2.86603	2.11162	-0.373872	-1.02201	-2.96115	2.40564	-1.63799	1.97086	-4.41296	11.3978	-6.12896	1.94781	-0.84909	3.34122
58.5	-4.92016	1.08107	-3.0595	1.57597	-0.291293	-1.11679	-3.12639	2.24283	-1.93688	1.90595	-4.5368	11.2693	-6.04134	1.76333	-0.943663	3.29286
59	-5.2343	0.985008	-3.27585	1.03731	-0.231341	-1.18798	-3.30638	2.08569	-2.24709	1.83842	-4.6616	11.1434	-5.94134	1.5624	-1.05661	3.22728
59.5	-5.52674	0.903826	-3.52116	0.494955	-0.198009	-1.23645	-3.49907	1.93569	-2.5631	1.76619	-4.78561	11.0178	-5.83721	1.34705	-1.18301	3.14758
60	-5.78837	0.837821	-3.80162	-0.0504077	-0.19453	-1.26444	-3.70244	1.79236	-2.87837	1.68828	-4.90893	10.8875	-5.74097	1.12116	-1.3199	3.05599
60.5	-6.0133	0.786887	-4.11945	-0.594853	-0.223786	-1.27474	-3.91548	1.65313	-3.18533	1.60544	-5.03461	10.7467	-5.66731	0.889607	-1.46536	2.95315
61	-6.19838	0.749704	-4.47052	-1.13159	-0.288488	-1.26974	-4.13772	1.5139	-3.47719	1.51913	-5.16839	10.5914	-5.63106	0.657133	-1.6169	2.83823
61.5	-6.34323	0.723245	-4.84386	-1.65327	-0.390667	-1.25094	-4.36793	1.37005	-3.74966	1.42986	-5.31646	10.4204	-5.64351	0.428004	-1.77056	2.70939
62	-6.45075	0.703832	-5.22303	-2.15357	-0.530463	-1.2192	-4.60343	1.21834	-4.00131	1.33684	-5.48272	10.2364	-5.70877	0.206721	-1.92047	2.5643
62.5	-6.52693	0.688265	-5.58983	-2.62744	-0.704869	-1.17542	-4.84043	1.05878	-4.23293	1.23972	-5.66793	10.044	-5.823	-0.00133294	-2.0597	2.4009
63	-6.57902	0.673577	-5.92906	-3.07161	-0.907684	-1.12124	-5.07438	0.894643	-4.4458	1.14026	-5.8698	9.84835	-5.97743	-0.190302	-2.18245	2.21887
63.5	-6.61363	0.6567	-6.23135	-3.48579	-1.13105	-1.05914	-5.30024	0.72986	-4.64003	1.04194	-6.08244	9.65337	-6.16263	-0.354753	-2.28526	2.02083
64	-6.63596	0.635352	-6.49322	-3.87308	-1.36721	-0.991522	-5.5131	0.566363	-4.81446	0.948228	-6.29673	9.46064	-6.37075	-0.490033	-2.36688	1.812
64.5	-6.64945	0.60894	-6.71512	-4.23884	-1.60957	-0.919496	-5.70873	0.40392	-4.96758	0.861405	-6.50235	9.2693	-6.59502	-0.592561	-2.42808	1.59804
65	-6.65582	0.578251	-6.8989	-4.58901	-1.85423	-0.842837	-5.88275	0.241791	-5.0987	0.782035	-6.69088	9.07683	-6.82854	-0.660613	-2.47147	1.38326
65.5	-6.65542	0.544625	-7.04587	-4.92799	-2.10145	-0.760654	-6.02971	0.0802241	-5.20843	0.709225	-6.85832	8.88081	-7.06392	-0.69489	-2.50124	1.17032
66	-6.64799	0.509454	-7.15808	-5.25711	-2.3547	-0.672243	-6.14379	-0.0789366	-5.29877	0.641789	-7.00469	8.68032	-7.29419	-0.698317	-2.52284	0.961686
66.5	-6.63335	0.473805	-7.24203	-5.5753	-2.61751	-0.577606	-6.22077	-0.232762	-5.37344	0.579685	-7.13178	8.47626	-7.51458	-0.675484	-2.54223	0.761237
67	-6.61199	0.43789	-7.30977	-5.88058	-2.89095	-0.477395	-6.25964	-0.378998	-5.43845	0.524548	-7.2413	8.27132	-7.72397	-0.632127	-2.56421	0.573034
67.5	-6.58566	0.400643	-7.37526	-6.17062	-3.17362	-0.373152	-6.26298	-0.518012	-5.50109	0.479097	-7.33394	8.06941	-7.92382	-0.574565	-2.59038	0.398706
68	-6.55709	0.359842	-7.44912	-6.44342	-3.46315	-0.267624	-6.23605	-0.653147	-5.56791	0.446013	-7.40917	7.87415	-8.11512	-0.509473	-2.61865	0.236721
68.5	-6.52893	0.312997	-7.53543	-6.69802	-3.75713	-0.164052	-6.18535	-0.78917	-5.64346	0.426874	-7.46623	7.68806	-8.29746	-0.443752	-2.64475	0.0829202
69	-6.50322	0.258938	-7.63195	-6.93426	-4.05341	-0.0653492	-6.11674	-0.93008	-5.72965	0.42147	-7.50518	7.51298	-8.47042	-0.383723	-2.66397	-0.0692549
69.5	-6.48123	0.198881	-7.73253	-7.15175	-4.34998	0.0254521	-6.03428	-1.07763	-5.82543	0.427574	-7.52699	7.35038	-8.63401	-0.33449	-2.672	-0.228042
70	-6.46304	0.135306	-7.82929	-7.34899	-4.64425	0.10404	-5.94004	-1.23155	-5.92774	0.441308	-7.53343	7.2009	-8.78774	-0.300064	-2.66541	-0.401435
70.5	-6.4472	0.0696603	-7.91448	-7.52356	-4.9325	0.16471	-5.83454	-1.39115	-6.03325	0.458145	-7.52675	7.06378	-8.93079	-0.283578	-2.64183	-0.594995
71	-6.43097	0.00161591	-7.98276	-7.67361	-5.21044	0.201654	-5.71701	-1.55617	-6.13897	0.473996	-7.50896	6.93547	-9.06329	-0.287154	-2.60023	-0.810542
71.5	-6.41086	-0.0699086	-8.03351	-7.79939	-5.47467	0.210512	-5.58589	-1.72673	-6.24176	0.485572	-7.4814	6.80905	-9.18789	-0.311013	-2.54195	-1.04591
72	-6.38345	-0.14572	-8.07126	-7.90391	-5.723	0.190049	-5.44029	-1.90297	-6.33775	0.490116	-7.44531	6.67567	-9.31182	-0.352487	-2.47115	-1.29604
72.5	-6.34602	-0.225977	-8.10387	-7.99268	-5.95394	0.143333	-5.28197	-2.08526	-6.422	0.485356	-7.40294	6.52745	-9.44638	-0.406438	-2.39351	-1.55536
73	-6.29669	-0.309978	-8.13846	-8.07163	-6.16641	0.0763518	-5.11583	-2.27421	-6.48922	0.469947	-7.35716	6.35996	-9.60225	-0.467077	-2.31376	-1.82025
73.5	-6.23419	-0.396169	-8.17762	-8.14404	-6.35983	-0.00528712	-4.94791	-2.47061	-6.53595	0.444319	-7.31021	6.17338	-9.78491	-0.52997	-2.23379	-2.09049
74	-6.1579	-0.482687	-8.21969	-8.20971	-6.53421	-0.0980628	-4.78228	-2.67506	-6.56209	0.41168	-7.26314	5.97212	-9.99316	-0.593847	-2.15255	-2.36864
74.5	-6.06825	-0.567914	-8.2628	-8.26638	-6.69016	-0.19976	-4.62064	-2.88699	-6.57083	0.377783	-7.21547	5.76357	-10.2205	-0.662011	-2.06842	-2.65779
75	-5.96785	-0.650622	-8.30802	-8.31162	-6.82855	-0.308718	-4.46441	-3.10329	-6.56782	0.348972	-7.16525	5.55617	-10.4569	-0.741805	-1.98216	-2.95976
75.5	-5.86182	-0.730374	-8.359	-8.34434	-6.95012	-0.424272	-4.31643	-3.31885	-6.55985	0.32989	-7.11003	5.35739	-10.6904	-0.841065	-1.89805	-3.2749
76	-5.7562	-0.808136	-8.41909	-8.36624	-7.05552	-0.546666	-4.18078	-3.52875	-6.55269	0.322142	-7.04816	5.17206	-10.907	-0.963856	-1.82243	-3.60223
76.5	-5.65616	-0.886341	-8.48787	-8.38323	-7.14577	-0.675975	-4.06104	-3.72972	-6.54909	0.324446	-6.97902	5.00142	-11.0923	-1.10856	-1.76118	-3.93922
77	-5.5648	-0.968117	-8.55938	-8.40534	-7.22222	-0.811686	-3.95781	-3.91947	-6.54831	0.333688	-6.90322	4.84329	-11.2337	-1.26924	-1.71742	-4.28181
77.5	-5.48273	-1.0557	-8.62407	-8.44412	-7.28574	-0.953529	-3.86716	-4.09589	-6.54706	0.346135	-6.82351	4.69372	-11.3227	-1.43881	-1.69044	-4.62508
78	-5.40801	-1.14882	-8.67357	-8.50955	-7.33613	-1.10249	-3.78097	-4.25702	-6.54128	0.358946	-6.74533	4.54928	-11.357	-1.61126	-1.67586	-4.96406
78.5	-5.33717	-1.24432	-8.70529	-8.60888	-7.37214	-1.26076	-3.68949	-4.4017	-6.52808	0.371514	-6.67543	4.40827	-11.341	-1.78201	-1.66642	-5.29441
79	-5.26739	-1.33769	-8.72414	-8.7458	-7.39169	-1.43067	-3.58427	-4.52957	-6.50702	0.38547	-6.61964	4.27045	-11.2844	-1.94725	-1.65372	-5.61287
79.5	-5.19794	-1.42527	-8.74064	-8.92019	-7.39235	-1.61413	-3.45945	-4.63994	-6.48009	0.403416	-6.58143	4.13572	-11.2001	-2.1035	-1.63028	-5.91664
80	-5.13015	-1.50551	-8.7671	-9.129	-7.37185	-1.81223	-3.31191	-4.73062	-6.45041	0.427407	-6.5619	4.00309	-11.1024	-2.24825	-1.59102	-6.20271
80.5	-5.06643	-1.57891	-8.81386	-9.36779	-7.32866	-2.02445	-3.14131	-4.79849	-6.42084	0.457945	-6.5606	3.87025	-11.005	-2.38126	-1.53348	-6.4684
81	-5.00936	-1.6469	-8.88563	-9.63214	-7.26203	-2.24836	-2.95026	-4.8407	-6.39316	0.493877	-6.57674	3.73431	-10.9193	-2.50456	-1.45735	-6.71326
81.5	-4.96052	-1.71099	-8.97896	-9.91881	-7.17191	-2.48033	-2.74422	-4.85535	-6.36841	0.533184	-6.61022	3.59258	-10.8516	-2.62095	-1.36352	-6.94002
82	-4.91942	-1.77236	-9.08175	-10.2256	-7.05922	-2.7165	-2.53075	-4.84171	-6.34746	0.573802	-6.66185	3.44214	-10.8016	-2.7328	-1.2537	-7.15365
82.5	-4.88303	-1.83164	-9.17632	-10.5502	-6.92632	-2.95352	-2.31775	-4.80071	-6.33188	0.613709	-6.73264	3.27909	-10.7639	-2.84179	-1.13094	-7.35961
83	-4.8473	-1.88924	-9.24714	-10.89	-6.77726	-3.18855	-2.11153	-4.73545	-6.32429	0.650605	-6.82304	3.09929	-10.7315	-2.94902	-0.999869	-7.56267
83.5	-4.80964	-1.94623	-9.28851	-11.2429	-6.61736	-3.41846	-1.9162	-4.65115	-6.32763	0.682152	-6.93248	2.89928	-10.6985	-3.05537	-0.866053	-7.76609
84	-4.77009	-2.00453	-9.30517	-11.607	-6.45192	-3.63959	-1.7334	-4.55445	-6.34366	0.706491	-7.05919	2.6756	-10.6597	-3.162	-0.734682	-7.97106
84.5	-4.73006	-2.06593	-9.30713	-11.9804	-6.28545	-3.84882	-1.56217	-4.45198	-6.37204	0.722177	-7.20018	2.42431	-10.6106	-3.27014	-0.608941	-8.1768
85	-4.69055	-2.13086	-9.30503	-12.3605	-6.12224	-4.0443	-1.3995	-4.34904	-6.41074	0.728001	-7.35079	2.14216	-10.5488	-3.38066	-0.488854	-8.38167
85.5	-4.65188	-2.19764	-9.3072	-12.7442	-5.96649	-4.22497	-1.24157	-4.24857	-6.45799	0.723537	-7.50367	1.82871	-10.4734	-3.49375	-0.372189	-8.58455
86	-4.6155	-2.26235	-9.3176	-13.1273	-5.82084	-4.39034	-1.085	-4.15146	-6.51371	0.709877	-7.64911	1.48795	-10.383	-3.60863	-0.257128	-8.78519
86.5	-4.58551	-2.31969	-9.33677	-13.5043	-5.68506	-4.54073	-0.928034	-4.05812	-6.57907	0.689482	-7.77706	1.12803	-10.2746	-3.72371	-0.144182	-8.98328
87	-4.56808	-2.36453	-9.36507	-13.8685	-5.55618	-4.67699	-0.770994	-3.96951	-6.65501	0.665072	-7.87929	0.758688	-10.1446	-3.83712	-0.0363629	-9.17668
87.5	-4.56906	-2.39342	-9.40472	-14.2134	-5.42962	-4.79977	-0.615553	-3.88719	-6.7411	0.638359	-7.9505	0.387731	-9.99136	-3.94716	0.0614918	-9.36047
88	-4.59176	-2.40592	-9.45921	-14.533	-5.30095	-4.9095	-0.463853	-3.81333	-6.83535	0.609386	-7.98838	0.0191829	-9.81582	-4.05235	0.144443	-9.52732
88.5	-4.63598	-2.40512	-9.53085	-14.8233	-5.16759	-5.00684	-0.31799	-3.75085	-6.93543	0.57699	-7.99289	-0.346209	-9.62052	-4.15143	0.210142	-9.66923
89	-4.69813	-2.39638	-9.617	-15.0824	-5.02886	-5.09266	-0.179699	-3.70276	-7.03951	0.53992	-7.96612	-0.708871	-9.40908	-4.24328	0.260275	-9.78009
89.5	-4.77197	-2.38491	-9.70774	-15.3104	-4.88458	-5.168	-0.0506751	-3.671	-7.14604	0.497459	-7.91303	-1.0684	-9.18523	-4.32747	0.29967	-9.85725
90	-4.85063	-2.37431	-9.78874	-15.5075	-4.73404	-5.23402	0.0662385	-3.65572	-7.25371	0.449403	-7.84166	-1.42322	-8.95175	-4.40527	0.334281	-9.90081
90.5	-4.92893	-2.3663	-9.8481	-15.6737	-4.57573	-5.29153	0.16643	-3.65541	-7.36176	0.396166	-7.76143	-1.77133	-8.70938	-4.47985	0.36919	-9.91279
91	-5.00419	-2.36037	-9.88142	-15.8099	-4.4073	-5.34018	0.244471	-3.66748	-7.46988	0.338999	-7.6809	-2.11108	-8.45752	-4.55511	0.407448	-9.89682
91.5	-5.07565	-2.35337	-9.89273	-15.919	-4.22556	-5.37765	0.295955	-3.68918	-7.57768	0.279347	-7.60662	-2.44205	-8.19711	-4.63376	0.449717	-9.85772
92	-5.14389	-2.34068	-9.89246	-16.0055	-4.02745	-5.40015	0.319128	-3.71816	-7.68403	0.217314	-7.54324	-2.76579	-7.93366	-4.71586	0.494119	-9.80055
92.5	-5.21054	-2.31893	-9.89345	-16.0751	-3.81151	-5.40444	0.315738	-3.75247	-7.78695	0.150632	-7.49398	-3.08568	-7.67702	-4.79906	0.537224	-9.73016
93	-5.27785	-2.28834	-9.9044	-16.1321	-3.5788	-5.3895	0.290985	-3.79066	-7.88415	0.0752356	-7.46131	-3.40635	-7.43785	-4.88034	0.576341	-9.65105
93.5	-5.34801	-2.25277	-9.92483	-16.1775	-3.33251	-5.35665	0.252635	-3.83223	-7.97458	-0.0125277	-7.44713	-3.73283	-7.22365	-4.95845	0.610553	-9.56791
94	-5.42292	-2.21765	-9.94678	-16.2085	-3.07696	-5.3087	0.2092	-3.87727	-8.05965	-0.113617	-7.45169	-4.06889	-7.0363	-5.03501	0.639834	-9.4863
94.5	-5.50448	-2.18766	-9.96093	-16.2199	-2.8172	-5.24914	0.167626	-3.92578	-8.14283	-0.22593	-7.47273	-4.41548	-6.87241	-5.113	0.664275	-9.41171
95	-5.59515	-2.16589	-9.96103	-16.2052	-2.55871	-5.18131	0.131629	-3.97764	-8.22784	-0.34516	-7.50576	-4.7703	-6.72521	-5.19418	0.683781	-9.34757
95.5	-5.69811	-2.15424	-9.9449	-16.1587	-2.30757	-5.10796	0.101464	-4.03213	-8.3175	-0.465174	-7.54516	-5.12912	-6.58637	-5.27811	0.697938	-9.29479
96	-5.81601	-2.15399	-9.91294	-16.0764	-2.07013	-5.03095	0.0747785	-4.08737	-8.41395	-0.578066	-7.58546	-5.48717	-6.44726	-5.36273	0.707011	-9.25388
96.5	-5.94902	-2.16599	-9.86456	-15.9567	-1.85159	-4.95072	0.0479024	-4.14044	-8.51886	-0.674714	-7.62232	-5.8395	-6.29998	-5.44529	0.712907	-9.22681
97	-6.09381	-2.19023	-9.79519	-15.802	-1.65416	-4.86606	0.0176256	-4.18861	-8.63271	-0.746424	-7.6533	-6.1812	-6.13783	-5.52391	0.717921	-9.21606
97.5	-6.2441	-2.2253	-9.69718	-15.6184	-1.47673	-4.77534	-0.0169924	-4.23007	-8.75456	-0.787324	-7.67852	-6.50794	-5.95578	-5.59853	0.723107	-9.22241
98	-6.39237	-2.26839	-9.56414	-15.4145	-1.31597	-4.67836	-0.0542744	-4.26362	-8.88303	-0.795801	-7.70014	-6.81642	-5.7506	-5.67013	0.728743	-9.24434
98.5	-6.53201	-2.31583	-9.39474	-15.1987	-1.16737	-4.57745	-0.0909081	-4.2885	-9.01735	-0.773878	-7.72087	-7.10478	-5.52067	-5.73938	0.735487	-9.2788
99	-6.65846	-2.36346	-9.19333	-14.9774	-1.02539	-4.47706	-0.122876	-4.30449	-9.15757	-0.725595	-7.74262	-7.37297	-5.26721	-5.80614	0.744261	-9.32135
99.5	-6.76973	-2.4066	-8.96888	-14.7552	-0.883548	-4.3821	-0.146415	-4.31174	-9.30365	-0.656001	-7.76535	-7.62282	-4.99639	-5.8696	0.75581	-9.36654
100	-6.86682	-2.44105	-8.73387	-14.5345	-0.735484	-4.29601	-0.159719	-4.31099	-9.45424	-0.57071	-7.78648	-7.85777	-4.72007	-5.92805	0.771617	-9.40936
100.5	-6.95285	-2.46476	-8.50191	-14.315	-0.576693	-4.21981	-0.164472	-4.30484	-9.60638	-0.475291	-7.80221	-8.08223	-4.45386	-5.97885	0.795272	-9.44672
101	-7.03094	-2.47808	-8.28341	-14.0939	-0.405564	-4.15215	-0.16524	-4.29827	-9.75655	-0.374669	-7.80979	-8.30028	-4.21323	-6.0191	0.832181	-9.47778
101.5	-7.10277	-2.48244	-8.08176	-13.8681	-0.223057	-4.08995	-0.166647	-4.29769	-9.90183	-0.27242	-7.80907	-8.51437	-4.00952	-6.04673	0.887313	-9.50335
102	-7.16858	-2.47927	-7.89326	-13.6361	-0.0318426	-4.02925	-0.170849	-4.30929	-10.0401	-0.169867	-7.80251	-8.72539	-3.84715	-6.06118	0.962777	-9.5251
102.5	-7.22743	-2.46978	-7.71114	-13.3971	0.164358	-3.96658	-0.177649	-4.33684	-10.1701	-0.0660631	-7.79407	-8.93355	-3.7232	-6.06297	1.0571	-9.54519
103	-7.27743	-2.45551	-7.53094	-13.1499	0.361152	-3.9003	-0.186501	-4.37982	-10.292	0.0407193	-7.78778	-9.139	-3.63003	-6.05325	1.16611	-9.56646
103.5	-7.31662	-2.43814	-7.35314	-12.8914	0.553877	-3.83109	-0.197544	-4.43375	-10.4079	0.151132	-7.78641	-9.34208	-3.55869	-6.03371	1.28409	-9.5924
104	-7.34449	-2.41842	-7.18166	-12.6167	0.738206	-3.7616	-0.21091	-4.49295	-10.5208	0.263806	-7.79159	-9.54344	-3.50057	-6.00718	1.40434	-9.62613
104.5	-7.36259	-2.39581	-7.02111	-12.32	0.910672	-3.69528	-0.225689	-4.55357	-10.6331	0.375419	-7.80469	-9.74338	-3.44679	-5.97818	1.51969	-9.66852
105	-7.37307	-2.36933	-6.87495	-11.9951	1.06875	-3.63494	-0.239173	-4.61473	-10.7455	0.48141	-7.82667	-9.94075	-3.38727	-5.95253	1.62372	-9.71749
105.5	-7.37663	-2.33851	-6.7434	-11.6366	1.21066	-3.58136	-0.247041	-4.67749	-10.8576	0.576752	-7.85704	-10.1323	-3.31154	-5.93613	1.71234	-9.76952
106	-7.372	-2.30369	-6.62239	-11.2408	1.33516	-3.53336	-0.244764	-4.74306	-10.9687	0.656898	-7.89351	-10.3131	-3.2117	-5.93385	1.78373	-9.82223
106.5	-7.35715	-2.26531	-6.5067	-10.8062	1.44196	-3.48904	-0.228793	-4.81126	-11.0791	0.719404	-7.93279	-10.4779	-3.08482	-5.94879	1.83705	-9.87558
107	-7.33047	-2.22315	-6.39439	-10.3338	1.53236	-3.44651	-0.196997	-4.88019	-11.1895	0.764997	-7.9713	-10.6224	-2.93285	-5.98151	1.87108	-9.93053
107.5	-7.29107	-2.17608	-6.28688	-9.82473	1.60904	-3.40387	-0.148673	-4.94755	-11.2999	0.796873	-8.00456	-10.7439	-2.76126	-6.02995	1.8837	-9.98687
108	-7.23848	-2.12298	-6.18541	-9.27914	1.67532	-3.35986	-0.0843023	-5.01215	-11.409	0.819412	-8.02727	-10.8424	-2.57773	-6.09029	1.87244	-10.0423
108.5	-7.17246	-2.06356	-6.08745	-8.69599	1.73446	-3.31514	-0.00561736	-5.07443	-11.5136	0.837251	-8.0353	-10.9203	-2.39078	-6.15824	1.8357	-10.0937
109	-7.09287	-1.99815	-5.98547	-8.07485	1.78909	-3.27239	0.0841041	-5.13595	-11.6092	0.853611	-8.02778	-10.9808	-2.20801	-6.23018	1.77413	-10.1382
109.5	-7.0004	-1.9268	-5.86857	-7.41737	1.8408	-3.23468	0.180201	-5.19804	-11.6912	0.867912	-8.00702	-11.0265	-2.03404	-6.30372	1.69164	-10.1741
110	-6.89752	-1.84904	-5.72568	-6.72718	1.89052	-3.20318	0.276952	-5.26037	-11.7567	0.875187	-7.9767	-11.0595	-1.86932	-6.37703	1.59483	-10.2
110.5	-6.7883	-1.76456	-5.54843	-6.0094	1.9391	-3.17711	0.36784	-5.32036	-11.8043	0.868591	-7.93918	-11.0815	-1.71086	-6.44764	1.49057	-10.2148
111	-6.6771	-1.67374	-5.33375	-5.27068	1.98795	-3.156	0.446398	-5.37403	-11.8343	0.842728	-7.89406	-11.0942	-1.55436	-6.51237	1.38362	-10.2178
111.5	-6.56676	-1.57716	-5.08569	-4.51968	2.03872	-3.14128	0.507433	-5.41751	-11.8473	0.795411	-7.83924	-11.0998	-1.39677	-6.56825	1.27597	-10.2091
112	-6.45781	-1.47491	-4.81531	-3.7673	2.09221	-3.13544	0.547427	-5.4486	-11.8438	0.728047	-7.77313	-11.1009	-1.23892	-6.61364	1.16848	-10.1887
112.5	-6.3488	-1.36678	-4.53745	-3.02651	2.14825	-3.14002	0.56417	-5.46756	-11.8222	0.645371	-7.69606	-11.0999	-1.08603	-6.64876	1.06277	-10.1554
113	-6.23698	-1.25256	-4.26489	-2.31086	2.20659	-3.15506	0.556764	-5.4765	-11.7795	0.554366	-7.61036	-11.0978	-0.945372	-6.67561	0.961576	-10.1063
113.5	-6.11921	-1.13187	-4.00351	-1.63196	2.26763	-3.17997	0.526606	-5.47776	-11.7119	0.462609	-7.51942	-11.0945	-0.823347	-6.69725	0.867707	-10.0385
114	-5.99309	-1.00441	-3.75276	-0.997399	2.33236	-3.21435	0.47817	-5.47294	-11.6162	0.377043	-7.42693	-11.0883	-0.723591	-6.71717	0.783313	-9.94997
114.5	-5.85784	-0.870535	-3.50988	-0.40993	2.40178	-3.25762	0.417487	-5.46293	-11.491	0.303526	-7.33691	-11.0758	-0.645679	-6.73864	0.710071	-9.84134
115	-5.7142	-0.731443	-3.27325	0.132807	2.47603	-3.30846	0.349294	-5.44793	-11.3364	0.246406	-7.25345	-11.0527	-0.584451	-6.764	0.649161	-9.71574
115.5	-5.56382	-0.589341	-3.04345	0.637478	2.55391	-3.3648	0.276189	-5.42785	-11.1544	0.208172	-7.17903	-11.0156	-0.530896	-6.79436	0.600635	-9.57754
116	-5.40874	-0.447558	-2.8218	1.11255	2.6329	-3.42493	0.200401	-5.4031	-10.949	0.189741	-7.11295	-10.9624	-0.474533	-6.83008	0.563018	-9.43059
116.5	-5.2512	-0.310132	-2.60677	1.56516	2.70997	-3.48821	0.12542	-5.37505	-10.7254	0.190576	-7.05165	-10.8926	-0.405937	-6.87134	0.53334	-9.27667
117	-5.09331	-0.180867	-2.39155	1.99957	2.78262	-3.55401	0.0548291	-5.34532	-10.4876	0.207958	-6.99045	-10.8062	-0.317975	-6.91795	0.508007	-9.11518
117.5	-4.9365	-0.0624615	-2.16612	2.41727	2.8496	-3.62016	-0.00993694	-5.31444	-10.2378	0.236796	-6.92565	-10.7033	-0.206134	-6.9687	0.484421	-8.94459
118	-4.78105	0.0443449	-1.92248	2.81712	2.91139	-3.68329	-0.0690675	-5.28212	-9.97705	0.270911	-6.85616	-10.5839	-0.0693006	-7.02118	0.461849	-8.76384
118.5	-4.62566	0.14144	-1.65828	3.19549	2.97003	-3.7407	-0.122133	-5.24876	-9.70639	0.304478	-6.78335	-10.4483	0.0892219	-7.07214	0.44117	-8.57228
119	-4.46781	0.2328	-1.377	3.54755	3.02813	-3.79136	-0.167917	-5.21543	-9.42762	0.332214	-6.7101	-10.2962	0.26153	-7.11826	0.42444	-8.36904
119.5	-4.30429	0.322857	-1.08593	3.86934	3.08771	-3.83556	-0.206069	-5.1821	-9.14346	0.349217	-6.63982	-10.1274	0.435856	-7.15734	0.414269	-8.15295
120	-4.1312	0.415136	-0.793547	4.15887	3.14985	-3.8742	-0.237845	-5.14672	-8.85693	0.351951	-6.57547	-9.94044	0.598245	-7.18896	0.412818	-7.92344
120.5	-3.94444	0.511825	-0.506967	4.41582	3.21436	-3.9081	-0.265404	-5.10607	-8.57026	0.339696	-6.51834	-9.73414	0.735309	-7.21382	0.421104	-7.68116
121	-3.7414	0.614158	-0.230855	4.64073	3.27941	-3.93705	-0.290661	-5.05722	-8.28474	0.31479	-6.46762	-9.50849	0.837244	-7.23247	0.438829	-7.42715
121.5	-3.52195	0.723235	0.0331437	4.83486	3.342	-3.95987	-0.314628	-4.99798	-8.00192	0.281409	-6.42079	-9.26614	0.899985	-7.24393	0.464374	-7.16135
122	-3.28806	0.84056	0.287912	5.0009	3.39851	-3.97581	-0.337371	-4.92637	-7.72518	0.24405	-6.3745	-9.01243	0.925581	-7.24538	0.495306	-6.88173
122.5	-3.04309	0.967635	0.540456	5.14286	3.4455	-3.98611	-0.357756	-4.83993	-7.45954	0.206427	-6.32551	-8.75441	0.92026	-7.23333	0.529488	-6.5845
123	-2.79116	1.10501	0.797643	5.26471	3.48046	-3.99434	-0.373057	-4.73602	-7.20999	0.170623	-6.27071	-8.49967	0.890993	-7.2053	0.565863	-6.26549
123.5	-2.53688	1.25185	1.06168	5.36955	3.50209	-4.00482	-0.3794	-4.61295	-6.97942	0.136698	-6.20665	-8.25548	0.842728	-7.16076	0.604802	-5.92189
124	-2.2849	1.40628	1.32906	5.46009	3.51045	-4.0206	-0.372854	-4.47139	-6.76773	0.102991	-6.12988	-8.02835	0.778256	-7.10135	0.648187	-5.55294
124.5	-2.03946	1.56599	1.59236	5.53958	3.50741	-4.04295	-0.350129	-4.31488	-6.5724	0.0667283	-6.03889	-7.82302	0.700918	-7.03016	0.698767	-5.15978
125	-1.80381	1.72864	1.84336	5.61178	3.49666	-4.07227	-0.30861	-4.14849	-6.38934	0.0247158	-5.93594	-7.64062	0.617248	-6.95101	0.759349	-4.74497
125.5	-1.57962	1.89299	2.0768	5.67966	3.48302	-4.10862	-0.246696	-3.97703	-6.21389	-0.0259028	-5.8267	-7.47751	0.536254	-6.86788	0.832708	-4.31197
126	-1.36653	2.06045	2.29143	5.74369	3.47107	-4.15163	-0.165016	-3.80403	-6.04169	-0.0870016	-5.71768	-7.32624	0.466285	-6.78469	0.921239	-3.86495
126.5	-1.16234	2.23472	2.48726	5.8014	3.46408	-4.20076	-0.0671776	-3.63129	-5.86965	-0.159184	-5.61308	-7.17756	0.412604	-6.70562	1.02527	-3.40874
127	-0.963545	2.41929	2.66358	5.84942	3.46368	-4.25549	0.0411895	-3.45875	-5.69625	-0.241795	-5.51303	-7.02256	0.376543	-6.63547	1.14107	-2.94838
127.5	-0.766299	2.61556	2.81982	5.88648	3.47013	-4.31474	0.154115	-3.2851	-5.52042	-0.333061	-5.41376	-6.8548	0.355968	-6.57896	1.2606	-2.48865
128	-0.567413	2.82236	2.95614	5.91497	3.48279	-4.37616	0.266118	-3.10903	-5.33997	-0.430353	-5.30927	-6.67185	0.347105	-6.53913	1.37399	-2.03383
128.5	-0.364819	3.03607	3.07366	5.94063	3.50044	-4.43592	0.372305	-2.92965	-5.15169	-0.530519	-5.19333	-6.47469	0.346887	-6.51689	1.47319	-1.58711
129	-0.157052	3.25204	3.17541	5.97146	3.52128	-4.48984	0.468671	-2.74588	-4.95232	-0.629755	-5.06107	-6.26578	0.35448	-6.51161	1.55361	-1.15029
129.5	0.0576362	3.46644	3.2672	6.01566	3.54273	-4.5348	0.552561	-2.55616	-4.73915	-0.723091	-4.90992	-6.04835	0.371515	-6.52135	1.6134	-0.724124
130	0.281613	3.67745	3.35733	6.07924	3.56204	-4.56931	0.622769	-2.35926	-4.5108	-0.804963	-4.73936	-5.8269	0.40134	-6.5431	1.65208	-0.308674
130.5	0.517221	3.88521	3.45492	6.16442	3.57737	-4.59367	0.679577	-2.15458	-4.2686	-0.87151	-4.54992	-5.60658	0.447698	-6.5735	1.66967	0.0970115
131	0.765717	4.09039	3.5672	6.26958	3.58866	-4.60974	0.724552	-1.94127	-4.01651	-0.922562	-4.34266	-5.39154	0.513213	-6.60936	1.66609	0.495097
131.5	1.02694	4.29285	3.69717	6.38972	3.59784	-4.61981	0.759689	-1.71793	-3.75892	-0.961105	-4.11961	-5.1843	0.597413	-6.64701	1.64083	0.888439
132	1.30004	4.49136	3.84248	6.51724	3.60845	-4.62534	0.787087	-1.48365	-3.49887	-0.990758	-3.88414	-4.98692	0.694416	-6.68125	1.5928	1.27991
132.5	1.58454	4.68376	3.99661	6.64327	3.62508	-4.62734	0.80957	-1.23827	-3.23752	-1.01359	-3.64066	-4.8023	0.792586	-6.70556	1.52161	1.67246
133	1.88045	4.86708	4.1535	6.7585	3.65246	-4.62651	0.830477	-0.981991	-2.97495	-1.02968	-3.39393	-4.63381	0.877781	-6.7138	1.4296	2.06926
133.5	2.18679	5.03839	4.31241	6.85423	3.69425	-4.62223	0.852138	-0.715828	-2.71182	-1.03761	-3.14807	-4.48329	0.938378	-6.70196	1.32246	2.4731
134	2.50008	5.19557	4.47734	6.92474	3.75185	-4.61153	0.874653	-0.442015	-2.45019	-1.03472	-2.90606	-4.34895	0.968876	-6.66899	1.20821	2.88524
134.5	2.81475	5.33766	4.65213	6.96906	3.82381	-4.59049	0.896143	-0.163476	-2.19283	-1.0173	-2.66959	-4.22561	0.970251	-6.61662	1.09516	3.30545
135	3.12478	5.46486	4.83697	6.99003	3.90635	-4.55709	0.914442	0.116682	-1.94271	-0.981709	-2.43906	-4.10688	0.948178	-6.54848	0.989666	3.73284
135.5	3.42463	5.57797	5.02755	6.99219	3.99519	-4.51234	0.929019	0.395197	-1.70311	-0.926426	-2.21325	-3.98743	0.911506	-6.46901	0.89502	4.16569
136	3.70955	5.67749	5.21638	6.97984	4.08669	-4.45882	0.941445	0.668892	-1.47677	-0.853596	-1.98919	-3.86322	0.871275	-6.38235	0.812633	4.60028
136.5	3.97652	5.76358	5.39747	6.95608	4.17782	-4.3986	0.954144	0.935139	-1.26426	-0.768318	-1.76263	-3.73084	0.839321	-6.29163	0.743886	5.0309
137	4.22517	5.83687	5.57115	6.92345	4.26582	-4.33253	0.968888	1.19224	-1.06326	-0.676341	-1.52888	-3.58806	0.82603	-6.19893	0.690997	5.45154
137.5	4.45758	5.89847	5.74394	6.88501	4.34794	-4.2608	0.9867	1.43962	-0.869875	-0.582514	-1.28499	-3.43507	0.83795	-6.1066	0.656877	5.85772
138	4.67747	5.94938	5.92431	6.84471	4.4212	-4.18363	1.00913	1.67746	-0.680918	-0.490798	-1.0322	-3.27392	0.876616	-6.01781	0.644422	6.24739
138.5	4.88946	5.99038	6.11789	6.80685	4.48296	-4.10144	1.0394	1.9063	-0.495412	-0.404489	-0.775559	-3.10699	0.938898	-5.93522	0.655022	6.62082
139	5.09786	6.02227	6.32444	6.77605	4.53179	-4.01464	1.08187	2.12696	-0.314077	-0.325924	-0.52075	-2.93651	1.01791	-5.85938	0.686698	6.97954
139.5	5.30505	6.04576	6.53787	6.75722	4.56684	-3.9232	1.1401	2.3407	-0.137628	-0.2564	-0.27202	-2.76395	1.10373	-5.78899	0.734139	7.32529
140	5.5107	6.06105	6.74882	6.75452	4.58732	-3.82631	1.21497	2.54909	0.0339274	-0.196501	-0.0333915	-2.58918	1.18435	-5.72247	0.791313	7.65949
140.5	5.71256	6.06844	6.94727	6.77011	4.59314	-3.72279	1.30452	2.75384	0.200013	-0.14618	0.19017	-2.41159	1.24745	-5.65918	0.853686	7.98303
141	5.90822	6.06943	7.12525	6.80431	4.58567	-3.612	1.40541	2.95682	0.35817	-0.104487	0.394126	-2.23239	1.28262	-5.5995	0.918397	8.29668
141.5	6.09614	6.06683	7.28038	6.85691	4.56718	-3.49416	1.51491	3.16033	0.504612	-0.0696622	0.576433	-2.05503	1.28349	-5.54381	0.983759	8.60174
142	6.27578	6.06396	7.41816	6.92784	4.53994	-3.37018	1.63194	3.36731	0.635306	-0.0401175	0.738315	-1.88384	1.2497	-5.49195	1.04885	8.90002
142.5	6.44722	6.06382	7.54958	7.01653	4.50608	-3.24148	1.75628	3.58099	0.746287	-0.0157453	0.883855	-1.7223	1.18587	-5.44387	1.11273	9.19315
143	6.61056	6.06817	7.68509	7.12059	4.46792	-3.10964	1.88762	3.80443	0.83431	0.0018979	1.01929	-1.57169	1.09816	-5.39944	1.17381	9.48181
143.5	6.7657	6.07692	7.83031	7.23528	4.42743	-2.97532	2.02554	4.03973	0.897694	0.0112477	1.15214	-1.43058	0.991702	-5.35727	1.23062	9.7656
144	6.91277	6.08849	7.98627	7.35385	4.38544	-2.83777	2.17004	4.28632	0.936339	0.0128726	1.28902	-1.29633	0.870641	-5.31413	1.28327	10.0441
144.5	7.05254	6.10012	8.15102	7.46843	4.34165	-2.69534	2.32108	4.54019	0.95193	0.00998334	1.43253	-1.16731	0.739386	-5.26632	1.33385	10.3173
145	7.18604	6.10809	8.32027	7.57229	4.29546	-2.54706	2.47692	4.79554	0.948684	0.00700933	1.58016	-1.04336	0.603478	-5.21108	1.38555	10.5848
145.5	7.31426	6.10895	8.48863	7.66263	4.24648	-2.39371	2.63301	5.047	0.932768	0.00769416	1.7262	-0.924623	0.469569	-5.14715	1.44225	10.8451
146	7.43833	6.1007	8.65106	7.7408	4.19443	-2.2374	2.78315	5.2909	0.909991	0.0140686	1.86473	-0.810551	0.344204	-5.075	1.5086	11.0964
146.5	7.55959	6.08246	8.80198	7.80983	4.13907	-2.08045	2.92208	5.52525	0.883815	0.0265963	1.99178	-0.69912	0.23169	-4.99655	1.58919	11.3377
147	7.67898	6.05379	8.93466	7.87269	4.08033	-1.92504	3.04686	5.74902	0.855443	0.0449412	2.1062	-0.586737	0.132398	-4.91425	1.68715	11.5689
147.5	7.79589	6.01481	9.04361	7.93199	4.01862	-1.77327	3.15635	5.96144	0.825585	0.0687084	2.20984	-0.469392	0.0429945	-4.82999	1.8027	11.79
148	7.90782	5.96658	9.12762	7.99016	3.95495	-1.62657	3.25064	6.16176	0.795493	0.097716	2.3078	-0.343878	-0.0412819	-4.74458	1.93252	12
148.5	8.01162	5.91057	9.19032	8.05005	3.89095	-1.48559	3.33126	6.34918	0.766658	0.131671	2.40768	-0.207988	-0.12373	-4.65813	2.07086	12.1977
149	8.10469	5.8481	9.24021	8.1152	3.82851	-1.3507	3.4011	6.52303	0.740601	0.169738	2.5172	-0.0608361	-0.204254	-4.5708	2.21159	12.3813
149.5	8.18528	5.7807	9.29049	8.18888	3.76896	-1.22177	3.46367	6.6831	0.718569	0.210851	2.64163	0.0964067	-0.279195	-4.48303	2.34895	12.5496
150	8.25221	5.71053	9.35618	8.27285	3.71207	-1.09725	3.52201	6.83035	0.700505	0.254807	2.7828	0.261238	-0.34248	-4.39565	2.47736	12.7023
150.5	8.30447	5.64044	9.44862	8.36697	3.6557	-0.974188	3.57799	6.96678	0.684796	0.302827	2.93994	0.431604	-0.387397	-4.31027	2.59182	12.8408
151	8.34102	5.57373	9.57055	8.46949	3.5966	-0.84958	3.63201	7.09452	0.669396	0.356705	3.11096	0.606141	-0.408945	-4.22886	2.68882	12.9675
151.5	8.36107	5.51311	9.71502	8.57764	3.53208	-0.722207	3.68322	7.21509	0.652649	0.417485	3.29248	0.783142	-0.406979	-4.15245	2.76721	13.0846
152	8.36449	5.45975	9.86839	8.68809	3.46102	-0.59353	3.7306	7.32947	0.633545	0.48509	3.47894	0.960325	-0.388773	-4.08061	2.82793	13.1934
152.5	8.35228	5.41389	10.0145	8.79738	3.38345	-0.466909	3.77413	7.43846	0.612047	0.558772	3.66271	1.13543	-0.367622	-4.01194	2.8733	13.2939
153	8.3264	5.37532	10.1385	8.90258	3.30025	-0.345641	3.81472	7.54266	0.588785	0.637443	3.83634	1.30643	-0.357984	-3.94443	2.9075	13.3847
153.5	8.28877	5.3429	10.2297	9.00196	3.21396	-0.231354	3.85339	7.64204	0.563728	0.720187	3.99452	1.47153	-0.371717	-3.8757	2.93644	13.4636
154	8.24039	5.31408	10.282	9.09504	3.12869	-0.123152	3.8906	7.73564	0.534917	0.806833	4.13505	1.62958	-0.416937	-3.80373	2.96583	13.5293
154.5	8.18162	5.28542	10.2945	9.1826	3.0478	-0.0175638	3.92536	7.8216	0.498596	0.897358	4.25899	1.78054	-0.497759	-3.72725	2.99956	13.5812
155	8.11354	5.25301	10.2703	9.26655	2.97175	0.0897486	3.95472	7.89732	0.450871	0.990794	4.37009	1.92562	-0.613242	-3.64526	3.03939	13.6195
155.5	8.03902	5.21296	10.2148	9.34934	2.89806	0.201612	3.97529	7.95952	0.389456	1.08532	4.4732	2.06674	-0.755785	-3.55663	3.08493	13.6452
156	7.96198	5.16172	10.1326	9.43361	2.82309	0.319145	3.98666	8.00445	0.314352	1.17901	4.57239	2.20577	-0.911666	-3.46051	3.13426	13.6606
156.5	7.88527	5.09612	10.0287	9.52185	2.74404	0.443375	3.99321	8.02877	0.227721	1.26976	4.66967	2.34447	-1.06506	-3.35725	3.1848	13.6686
157	7.80983	5.01377	9.91102	9.61645	2.65956	0.575673	4.00232	8.03084	0.133597	1.35479	4.76469	2.48487	-1.20309	-3.24905	3.23426	13.6719
157.5	7.73555	4.91393	9.79027	9.72034	2.56884	0.716502	4.02061	8.01179	0.0373437	1.43045	4.8554	2.62985	-1.31857	-3.13908	3.28229	13.6728
158	7.66234	4.7986	9.67761	9.83696	2.47062	0.864481	4.05171	7.97563	-0.0553101	1.49289	4.93893	2.78338	-1.40971	-3.02985	3.33153	13.6719
158.5	7.59046	4.67234	9.5815	9.96908	2.3629	1.01663	4.09585	7.92848	-0.139496	1.53892	5.01323	2.94974	-1.47867	-2.92232	3.38566	13.6682
159	7.52012	4.54028	9.50522	10.1176	2.24411	1.1693	4.15047	7.87744	-0.212423	1.5664	5.07875	3.13165	-1.5314	-2.81607	3.44554	13.6581
159.5	7.451	4.40578	9.44628	10.281	2.11526	1.3191	4.21119	7.82861	-0.273547	1.57446	5.13897	3.32857	-1.57809	-2.71011	3.50749	13.6373
160	7.3825	4.26991	9.39842	10.4554	1.98078	1.46332	4.2729	7.7852	-0.323367	1.56365	5.19917	3.53684	-1.63184	-2.60369	3.56517	13.6031
160.5	7.31472	4.13337	9.35441	10.6348	1.84685	1.60005	4.33118	7.74738	-0.362563	1.53568	5.26437	3.75167	-1.70515	-2.49617	3.61295	13.5551
161	7.24893	3.99869	9.3091	10.8132	1.71965	1.7287	4.38346	7.7136	-0.39261	1.49298	5.33747	3.96924	-1.8066	-2.38716	3.64806	13.4948
161.5	7.18715	3.87081	9.26185	10.9853	1.60434	1.85008	4.42916	7.68163	-0.416354	1.43874	5.41862	4.1874	-1.93907	-2.27727	3.67087	13.4252
162	7.13137	3.75594	9.21694	11.1479	1.50404	1.96544	4.46836	7.64899	-0.43745	1.37702	5.5059	4.40469	-2.09954	-2.16812	3.68369	13.3493
162.5	7.08318	3.65886	9.18053	11.2999	1.41896	2.07559	4.50002	7.61337	-0.459746	1.31253	5.59684	4.61925	-2.28107	-2.06125	3.68832	13.2683
163	7.04359	3.58057	9.15586	11.4422	1.34702	2.18124	4.52235	7.57311	-0.487206	1.25023	5.69011	4.82844	-2.47649	-1.95702	3.68406	13.181
163.5	7.01326	3.51811	9.14096	11.5758	1.28535	2.28408	4.53466	7.52767	-0.523266	1.19494	5.78651	5.02943	-2.68049	-1.8546	3.66818	13.0856
164	6.99298	3.46649	9.13099	11.7012	1.23057	2.38743	4.53822	7.47765	-0.569384	1.15045	5.8884	5.22	-2.88938	-1.75304	3.63803	12.9807
164.5	6.98378	3.42137	9.1217	11.8178	1.17819	2.49586	4.5359	7.42443	-0.624017	1.11848	5.99749	5.3993	-3.09988	-1.65228	3.59241	12.8663
165	6.98607	3.38022	9.11114	11.9239	1.12334	2.61404	4.53173	7.36958	-0.68282	1.09867	6.1133	5.56756	-3.30875	-1.55338	3.53183	12.7438
165.5	6.9988	3.34144	9.10016	12.0177	1.06255	2.74507	4.52996	7.31455	-0.739908	1.08972	6.2334	5.72452	-3.51307	-1.45865	3.45819	12.6159
166	7.01998	3.30292	9.0916	12.0979	0.995089	2.88927	4.53385	7.26073	-0.789509	1.09031	6.35364	5.86852	-3.71048	-1.37171	3.37371	12.4849
166.5	7.04771	3.26216	9.08742	12.163	0.922808	3.04463	4.54488	7.20949	-0.827206	1.09888	6.46781	5.99735	-3.89937	-1.29642	3.27983	12.3515
167	7.08034	3.21753	9.08589	12.2115	0.848874	3.20803	4.5627	7.1615	-0.850446	1.11259	6.56854	6.11038	-4.07914	-1.23508	3.17722	12.2149
167.5	7.11661	3.16868	9.08259	12.2422	0.77635	3.37636	4.58565	7.11584	-0.858347	1.12736	6.65009	6.20981	-4.25003	-1.18733	3.06575	12.0745
168	7.15603	3.11569	9.07434	12.2542	0.707003	3.54659	4.61167	7.07027	-0.85104	1.13945	6.71082	6.3003	-4.41254	-1.14981	2.94403	11.9318
168.5	7.19889	3.05805	9.06234	12.2476	0.64053	3.71526	4.63939	7.02271	-0.828896	1.14715	6.75382	6.38773	-4.56704	-1.11656	2.80989	11.7903
169	7.24543	2.99461	9.05317	12.2253	0.574585	3.87878	4.66842	6.97248	-0.79193	1.15113	6.78562	6.47858	-4.71268	-1.08129	2.66203	11.654
169.5	7.29482	2.92447	9.05694	12.192	0.505544	4.03418	4.69835	6.92037	-0.739755	1.15335	6.81372	6.57939	-4.84655	-1.03988	2.50102	11.5261
170	7.34544	2.84828	9.08245	12.1517	0.4298	4.17956	4.72812	6.86817	-0.672017	1.15607	6.84418	6.69565	-4.96429	-0.991195	2.32889	11.4079
170.5	7.39594	2.76879	9.13288	12.106	0.345446	4.31425	4.75598	6.8176	-0.588695	1.1623	6.87984	6.83058	-5.06224	-0.936019	2.14825	11.3
171	7.44542	2.68992	9.20507	12.0542	0.253334	4.43902	4.77957	6.76911	-0.490156	1.17701	6.92009	6.9845	-5.13924	-0.875461	1.96172	11.2028
171.5	7.49246	2.6152	9.29055	11.9944	0.156737	4.55576	4.79672	6.72147	-0.376873	1.20677	6.96214	7.15471	-5.19795	-0.809886	1.77138	11.1165
172	7.53429	2.54647	9.37673	11.9253	0.0599648	4.66632	4.80702	6.67246	-0.248934	1.25747	7.00305	7.33542	-5.24586	-0.738917	1.57845	11.0408
172.5	7.56738	2.48402	9.4499	11.8476	-0.0332761	4.77165	4.8123	6.61978	-0.106141	1.33169	7.04171	7.5181	-5.29446	-0.662131	1.38424	10.9744
173	7.58914	2.42748	9.50033	11.7641	-0.120717	4.8724	4.81521	6.56113	0.051505	1.42817	7.07883	7.69348	-5.35629	-0.579454	1.19176	10.9146
173.5	7.59941	2.37608	9.52611	11.679	-0.201065	4.97027	4.81771	6.4939	0.223691	1.54392	7.11493	7.85405	-5.4416	-0.490632	1.00626	10.858
174	7.60102	2.3281	9.53216	11.5974	-0.273281	5.06809	4.82066	6.41575	0.409877	1.6767	7.14872	7.9953	-5.55571	-0.394652	0.833455	10.7997
174.5	7.5994	2.28017	9.5256	11.5244	-0.336645	5.16786	4.82403	6.32544	0.609326	1.82562	7.17692	8.11518	-5.69798	-0.290346	0.677261	10.7357
175	7.60152	2.22751	9.51187	11.4645	-0.391477	5.26943	4.82649	6.22309	0.820839	1.98974	7.19573	8.21327	-5.86215	-0.177468	0.539003	10.6626
175.5	7.61448	2.16521	9.49337	11.4213	-0.439387	5.37159	4.82468	6.11024	1.04197	2.16617	7.20317	8.29029	-6.037	-0.0570034	0.417856	10.5798
176	7.64369	2.08968	9.47072	11.3971	-0.482573	5.47336	4.81314	5.9898	1.26877	2.34896	7.20022	8.34799	-6.20799	0.0691026	0.31138	10.4892
176.5	7.69121	1.99948	9.44515	11.3932	-0.523288	5.57398	4.78613	5.86496	1.49675	2.52949	7.19009	8.38876	-6.36003	0.198251	0.216028	10.3947
177	7.75547	1.89544	9.42056	11.4093	-0.564191	5.67279	4.74051	5.73762	1.72219	2.69825	7.17595	8.41479	-6.48037	0.327553	0.12816	10.2995
177.5	7.83228	1.77945	9.40298	11.4434	-0.608699	5.76945	4.67697	5.60789	1.94303	2.84752	7.15927	8.42779	-6.5605	0.454217	0.0453398	10.2052
178	7.9163	1.65344	9.39752	11.4924	-0.660103	5.86406	4.5983	5.47488	2.15862	2.97339	7.13997	8.42932	-6.59692	0.57592	-0.0328982	10.1126
178.5	8.00194	1.51964	9.40559	11.5539	-0.719877	5.9572	4.50748	5.33812	2.36839	3.07581	7.11825	8.42129	-6.5903	0.691146	-0.10517	10.0226
179	8.0842	1.3813	9.4241	11.6259	-0.787059	6.04986	4.408	5.19843	2.57061	3.15703	7.09554	8.4058	-6.54433	0.799033	-0.168815	9.93569
179.5	8.15949	1.24243	9.44618	11.7066	-0.858935	6.14286	4.30501	5.05747	2.76269	3.21967	7.07334	8.38532	-6.4661	0.898627	-0.220466	9.85168
180	8.22578	1.10723	9.46229	11.7954	-0.931903	6.23578	4.20518	4.91697	2.94268	3.26522	7.05214	8.36255	-6.36733	0.98891	-0.256869	9.77058
180.5	8.28215	0.979852	9.46329	11.8938	-1.00258	6.32619	4.11477	4.77821	3.11023	3.29417	7.03169	8.33999	-6.26405	1.07001	-0.275786	9.69289
181	8.32826	0.86394	9.44427	12.0054	-1.06902	6.41023	4.03786	4.64246	3.26593	3.30742	7.01152	8.3197	-6.17386	1.14375	-0.275875	9.61989
181.5	8.3642	0.762126	9.40662	12.134	-1.13097	6.48423	3.97557	4.51173	3.41065	3.3073	6.99094	8.30334	-6.1109	1.2125	-0.255413	9.55357
182	8.39067	0.675874	9.35805	12.2821	-1.18908	6.54644	3.92578	4.38908	3.54527	3.29761	6.96928	8.29184	-6.08105	1.27767	-0.211692	9.49545
182.5	8.40868	0.604945	9.31073	12.4505	-1.2437	6.59754	3.88387	4.27796	3.67	3.28312	6.94622	8.28516	-6.08133	1.33949	-0.14244	9.44542
183	8.41919	0.546702	9.27631	12.6369	-1.29366	6.63926	3.84442	4.18156	3.78385	3.26832	6.92201	8.28271	-6.10342	1.39762	-0.0478068	9.40216
183.5	8.42256	0.496662	9.25927	12.8363	-1.33611	6.67306	3.80265	4.10228	3.88582	3.25564	6.89759	8.28424	-6.13777	1.45189	0.0690446	9.36432
184	8.41796	0.450282	9.25489	13.0413	-1.36773	6.70002	3.75516	4.0407	3.97634	3.24427	6.87411	8.29014	-6.17578	1.50232	0.202327	9.33085
184.5	8.40371	0.404459	9.2537	13.2444	-1.3861	6.72138	3.70044	3.99436	4.05724	3.23103	6.85235	8.30108	-6.20991	1.54911	0.344523	9.30099
185	8.37892	0.357959	9.24775	13.4403	-1.38995	6.73868	3.63894	3.95784	4.1314	3.2126	6.83206	8.31704	-6.23348	1.59309	0.488596	9.27477
185.5	8.34408	0.311363	9.23409	13.626	-1.37913	6.75326	3.5722	3.92471	4.20285	3.18782	6.81139	8.33725	-6.24124	1.63616	0.630694	9.2538
186	8.30011	0.267018	9.21356	13.8005	-1.35485	6.76579	3.50172	3.89032	4.27639	3.15781	6.78767	8.36176	-6.22963	1.68093	0.771017	9.24153
186.5	8.24753	0.228528	9.18647	13.9638	-1.31968	6.7766	3.42874	3.85309	4.35654	3.12519	6.75964	8.39283	-6.19691	1.72946	0.912238	9.24161
187	8.18634	0.199277	9.15042	14.1166	-1.27705	6.7864	3.35389	3.81374	4.44685	3.09372	6.72869	8.434	-6.14374	1.78219	1.05686	9.25574
187.5	8.11687	0.180709	9.10224	14.2581	-1.23045	6.79659	3.27644	3.77332	4.55014	3.06791	6.6978	8.48826	-6.07322	1.83773	1.20497	9.2833
188	8.04036	0.171723	9.04073	14.3871	-1.18212	6.80863	3.19434	3.73162	4.66846	3.05152	6.66942	8.55734	-5.98974	1.89349	1.35368	9.32227
188.5	7.95866	0.169405	8.9676	14.5047	-1.13276	6.82351	3.10517	3.6874	4.8025	3.04592	6.64435	8.64265	-5.89755	1.94619	1.49897	9.36985
189	7.87357	0.170408	8.88774	14.6162	-1.08285	6.84213	3.00603	3.64006	4.95158	3.04949	6.62219	8.74622	-5.80003	1.99217	1.6381	9.42276
189.5	7.78756	0.172052	8.80999	14.7301	-1.03359	6.86545	2.89365	3.59061	5.11422	3.05814	6.60201	8.86973	-5.69974	2.02842	1.77049	9.47777
190	7.7045	0.172821	8.74684	14.8544	-0.986644	6.89437	2.76616	3.54084	5.28799	3.06656	6.58267	9.01262	-5.59853	2.05417	1.89688	9.53234
190.5	7.62878	0.172889	8.7113	14.9937	-0.943753	6.92954	2.62511	3.492	5.46921	3.06918	6.56304	9.17134	-5.49703	2.07136	2.01798	9.58461
191	7.56363	0.174399	8.7117	15.1474	-0.906805	6.97109	2.47571	3.44414	5.65356	3.06033	6.54207	9.34033	-5.3945	2.084	2.13347	9.6329
191.5	7.5107	0.180708	8.74813	15.3113	-0.87766	7.01848	2.32594	3.3965	5.83632	3.03464	6.51877	9.5137	-5.29101	2.09732	2.24144	9.67472
192	7.47067	0.194621	8.81244	15.4793	-0.857401	7.07083	2.18522	3.34817	6.01236	2.98789	6.49204	9.6865	-5.1908	2.11663	2.33842	9.70674
192.5	7.44429	0.216189	8.89124	15.6454	-0.845202	7.1269	2.06208	3.2986	6.17761	2.91722	6.46057	9.85479	-5.10246	2.14624	2.42066	9.72638
193	7.43284	0.241911	8.97201	15.8038	-0.837491	7.18447	1.96173	3.24832	6.33037	2.82152	6.42282	10.0155	-5.0356	2.18905	2.48668	9.73333
193.5	7.4379	0.266466	9.04848	15.9484	-0.828525	7.24024	1.88483	3.19984	6.47038	2.70211	6.37741	10.1666	-4.99741	2.24632	2.53874	9.72901
194	7.46033	0.285041	9.11981	16.0732	-0.812361	7.29125	1.82723	3.15736	6.59722	2.56281	6.32343	10.3071	-4.99102	2.31706	2.58181	9.71468
194.5	7.49827	0.294221	9.18618	16.1748	-0.784659	7.33642	1.78098	3.12526	6.71021	2.40964	6.26033	10.4379	-5.01511	2.39779	2.62101	9.69101
195	7.54543	0.29193	9.24576	16.2534	-0.743515	7.37647	1.73714	3.10635	6.80884	2.25039	6.18838	10.5617	-5.06392	2.48313	2.65996	9.65922
195.5	7.5919	0.277132	9.29468	16.3125	-0.68978	7.41251	1.69016	3.10109	6.89271	2.09377	6.10918	10.6819	-5.12749	2.56647	2.70072	9.62178
196	7.62744	0.249201	9.32988	16.3567	-0.626588	7.44515	1.64052	3.1076	6.96219	1.94787	6.02548	10.8006	-5.19291	2.64089	2.7441	9.58157
196.5	7.64425	0.207503	9.35196	16.3896	-0.557668	7.47474	1.59323	3.12207	7.01947	1.81866	5.94045	10.9175	-5.2463	2.70081	2.78967	9.54091
197	7.63798	0.152003	9.36501	16.413	-0.485514	7.502	1.55385	3.13955	7.06876	1.70973	5.85693	11.0299	-5.27485	2.74333	2.83656	9.50187
197.5	7.60741	0.0847113	9.37444	16.4255	-0.410838	7.52793	1.52661	3.15566	7.11513	1.62357	5.77673	11.1346	-5.26904	2.76845	2.88439	9.46709
198	7.55338	0.0108248	9.3851	16.4223	-0.333552	7.55336	1.51441	3.16827	7.16351	1.56256	5.70051	11.2288	-5.22441	2.77812	2.93261	9.43921
198.5	7.47802	-0.0620638	9.39965	16.3961	-0.254255	7.57887	1.5184	3.17774	7.2179	1.52834	5.62845	11.3103	-5.14194	2.77497	2.97832	9.41983
199	7.38454	-0.12618	9.41681	16.3392	-0.175022	7.6049	1.53785	3.18578	7.27961	1.52039	5.5615	11.3775	-5.02709	2.76167	3.01538	9.40953
199.5	7.27693	-0.175259	9.43176	16.2461	-0.098806	7.63156	1.57116	3.19389	7.34617	1.53553	5.50177	11.43	-4.88871	2.74056	3.03617	9.40855
200	7.1598	-0.205859	9.43872	16.1138	-0.0278646	7.65827	1.61662	3.20269	7.4123	1.56818	5.45189	11.4696	-4.73799	2.71361	3.03375	9.41689
200.5	7.03865	-0.218403	9.43337	15.9418	0.0373721	7.68337	1.67275	3.21245	7.47192	1.61102	5.41354	11.4998	-4.58737	2.68254	3.00327	9.4339
201	6.91935	-0.216392	9.41441	15.732	0.0979958	7.70401	1.73819	3.22368	7.51943	1.65621	5.38624	11.5249	-4.44966	2.64861	2.943	9.45779
201.5	6.80639	-0.204116	9.38467	15.4891	0.15576	7.71679	1.81121	3.23749	7.55012	1.69632	5.36772	11.5481	-4.3357	2.61207	2.85523	9.48551
202	6.70121	-0.184929	9.3504	15.2191	0.212876	7.71869	1.88952	3.25526	7.56003	1.72453	5.35567	11.5706	-4.25062	2.57264	2.74649	9.51307
202.5	6.60264	-0.160958	9.31838	14.9278	0.271638	7.7079	1.97053	3.278	7.54602	1.73461	5.34883	11.5916	-4.1926	2.53127	2.62626	9.53638
203	6.5091	-0.133414	9.29279	14.6201	0.333217	7.68393	2.0518	3.30631	7.50626	1.72201	5.34677	11.6094	-4.15591	2.49119	2.50447	9.55188
203.5	6.42024	-0.102734	9.27379	14.2999	0.397356	7.64706	2.13127	3.34075	7.44115	1.68582	5.34951	11.6218	-4.1348	2.45683	2.38923	9.55719
204	6.33671	-0.0686688	9.25842	13.9697	0.463494	7.59758	2.20726	3.38134	7.35389	1.62959	5.35725	11.627	-4.12467	2.43179	2.28525	9.55192
204.5	6.25941	-0.0306313	9.24247	13.6299	0.531551	7.53533	2.27848	3.4261	7.2503	1.56011	5.37036	11.6239	-4.12075	2.41744	2.19352	9.53753
205	6.18928	0.0119027	9.22206	13.2805	0.601685	7.4601	2.34418	3.47062	7.138	1.48562	5.38933	11.6126	-4.11726	2.41306	2.11229	9.51646
205.5	6.12736	0.0594138	9.19513	12.9237	0.673626	7.3721	2.40364	3.50967	7.02536	1.41465	5.41444	11.5943	-4.10871	2.41679	2.03875	9.49084
206	6.0745	0.112471	9.16149	12.5648	0.746105	7.27223	2.45508	3.53926	6.92012	1.35539	5.44431	11.5711	-4.09185	2.42658	1.9699	9.46118
206.5	6.03085	0.171178	9.12091	12.2115	0.81699	7.16305	2.4956	3.55756	6.82815	1.31502	5.47563	11.5454	-4.06657	2.44011	1.90216	9.42522
207	5.99524	0.234447	9.07188	11.8724	0.883636	7.04966	2.52236	3.56438	6.7525	1.29818	5.50504	11.5194	-4.03576	2.45507	1.83084	9.37732
207.5	5.96553	0.300123	9.01274	11.5547	0.942814	6.93878	2.53388	3.5603	6.69322	1.30531	5.53109	11.4953	-4.00331	2.47054	1.75067	9.30888
208	5.94016	0.365431	8.94356	11.2621	0.991115	6.83611	2.53017	3.54606	6.64796	1.33263	5.55389	11.4744	-3.97143	2.48795	1.65674	9.21155
208.5	5.91879	0.427144	8.86736	10.9942	1.02633	6.74427	2.51237	3.52266	6.61333	1.37394	5.5736	11.4573	-3.94049	2.51015	1.54619	9.08272
209	5.90106	0.482229	8.79016	10.7482	1.04848	6.66232	2.48293	3.49194	6.58661	1.42261	5.58977	11.4444	-3.91089	2.53991	1.42033	8.92783
209.5	5.8856	0.529044	8.71951	10.5187	1.05937	6.58682	2.4462	3.45652	6.56666	1.47309	5.60185	11.4358	-3.88341	2.5789	1.28519	8.7566
210	5.87073	0.567738	8.66228	10.298	1.0617	6.51421	2.40794	3.41899	6.55326	1.52145	5.61	11.4317	-3.85744	2.62665	1.1493	8.57825
210.5	5.85548	0.599336	8.62284	10.0777	1.05869	6.44307	2.37346	3.38169	6.54563	1.5652	5.6155	11.432	-3.83033	2.6802	1.01986	8.40026
211	5.83987	0.624274	8.60254	9.85025	1.05373	6.37498	2.34575	3.34741	6.54208	1.60331	5.62102	11.4366	-3.79845	2.73524	0.900522	8.2285
211.5	5.82534	0.641535	8.59954	9.61121	1.04951	6.3136	2.32558	3.31955	6.54068	1.63606	5.63022	11.4432	-3.75931	2.78738	0.791612	8.067
212	5.81525	0.649481	8.6079	9.35821	1.04792	6.2634	2.31346	3.30132	6.53949	1.66393	5.64667	11.4474	-3.71401	2.83235	0.691623	7.91822
212.5	5.81387	0.647746	8.6177	9.08999	1.05038	6.22875	2.31071	3.29452	6.53655	1.68624	5.67243	11.4438	-3.668	2.86612	0.599002	7.78316
213	5.82408	0.638054	8.61858	8.8056	1.05731	6.21287	2.31843	3.29859	6.53022	1.70094	5.70732	11.4274	-3.62908	2.88599	0.513259	7.66071
213.5	5.84625	0.623114	8.60445	8.5041	1.06784	6.21699	2.33663	3.31096	6.51975	1.70581	5.74859	11.3943	-3.60436	2.89111	0.434452	7.54716
214	5.87929	0.604665	8.57534	8.18523	1.0806	6.23993	2.36403	3.32905	6.5053	1.70014	5.79098	11.3422	-3.59787	2.88178	0.362175	7.43701
214.5	5.92256	0.582663	8.53532	7.85013	1.09515	6.27809	2.39708	3.35178	6.48738	1.68551	5.8277	11.271	-3.60898	2.85806	0.295552	7.32465
215	5.97592	0.556218	8.48893	7.50143	1.11232	6.32575	2.42904	3.3793	6.46609	1.66519	5.85192	11.1833	-3.63196	2.81905	0.233425	7.20577
215.5	6.03839	0.524254	8.43766	7.14306	1.13297	6.37593	2.4505	3.41241	6.44076	1.64289	5.85895	11.0836	-3.65688	2.76376	0.174102	7.07808
216	6.10749	0.485084	8.37867	6.77938	1.1566	6.42204	2.45202	3.45155	6.41062	1.62063	5.84787	10.9764	-3.672	2.69248	0.115889	6.94136
216.5	6.17984	0.436622	8.30833	6.41393	1.18172	6.45955	2.42727	3.4949	6.37591	1.59749	5.8218	10.8651	-3.66605	2.60678	0.0582037	6.79678
217	6.25183	0.377243	8.22689	6.04943	1.20726	6.48669	2.37428	3.53773	6.33789	1.57071	5.78672	10.752	-3.62994	2.5088	0.00199215	6.64663
217.5	6.32006	0.306317	8.13874	5.68858	1.23363	6.5038	2.29438	3.57427	6.2973	1.53789	5.74944	10.6379	-3.55791	2.40096	-0.050034	6.49483
218	6.38194	0.225178	8.04907	5.33454	1.26268	6.51214	2.19044	3.60028	6.25321	1.49806	5.71579	10.5237	-3.44831	2.28626	-0.0929375	6.34672
218.5	6.4357	0.138199	7.96037	4.99149	1.29655	6.51299	2.06582	3.61417	6.20388	1.45098	5.6896	10.4104	-3.30369	2.16833	-0.120207	6.20744
219	6.47992	0.0522517	7.87079	4.66454	1.33606	6.50711	1.92464	3.61599	6.14796	1.3963	5.67298	10.2982	-3.13046	2.05127	-0.125348	6.08063
219.5	6.51346	-0.0253556	7.77514	4.35823	1.38062	6.49481	1.77192	3.60566	6.08554	1.3338	5.6669	10.1855	-2.93797	1.93933	-0.102757	5.96815
220	6.53605	-0.0886227	7.66737	4.07482	1.42892	6.47651	1.61316	3.58263	6.0191	1.26389	5.67125	10.0685	-2.73717	1.83597	-0.047909	5.87018
220.5	6.54832	-0.133554	7.54262	3.81396	1.47993	6.45292	1.45407	3.54685	5.95293	1.18775	5.6846	9.94158	-2.53999	1.7424	0.0420206	5.7855
221	6.55085	-0.158273	7.3988	3.57314	1.53351	6.42448	1.30066	3.49935	5.89048	1.1075	5.70444	9.79876	-2.3586	1.657	0.166815	5.71199
221.5	6.54313	-0.162528	7.23734	3.3485	1.5897	6.39122	1.15877	3.44236	5.83243	1.02657	5.7284	9.63606	-2.20265	1.57617	0.322224	5.64703
222	6.52315	-0.146952	7.06276	3.13592	1.64747	6.35335	1.03253	3.37902	5.77711	0.949137	5.75602	9.45304	-2.07644	1.49644	0.500374	5.58787
222.5	6.48837	-0.113195	6.88168	2.93235	1.70517	6.3119	0.923808	3.31305	5.72178	0.879059	5.78891	9.25188	-1.9799	1.41627	0.691112	5.53238
223	6.43745	-0.0643878	6.70043	2.73651	1.76156	6.26845	0.833007	3.24844	5.6637	0.819068	5.82932	9.03584	-1.91169	1.33589	0.883244	5.48002
223.5	6.37158	-0.00433936	6.5219	2.54827	1.81533	6.22418	0.759235	3.18953	5.60159	0.770891	5.87924	8.80842	-1.87049	1.25662	1.0659	5.43211
224	6.29426	0.0642259	6.34485	2.36803	1.86444	6.17925	0.699471	3.14055	5.53683	0.735292	5.93997	8.57284	-1.85431	1.1806	1.23045	5.39095
224.5	6.21001	0.140083	6.16573	2.19658	1.90717	6.1329	0.648906	3.10476	5.47278	0.71139	6.01113	8.33141	-1.85902	1.11014	1.3722	5.35888
225	6.12335	0.222116	5.98044	2.03453	1.9432	6.08401	0.602272	3.08415	5.41237	0.696133	6.08995	8.08543	-1.87725	1.04643	1.49088	5.33807
225.5	6.03855	0.308397	5.78545	1.88131	1.97325	6.0316	0.554916	3.08008	5.35655	0.684965	6.17175	7.83593	-1.89939	0.988955	1.58954	5.33035
226	5.95942	0.396634	5.57754	1.735	1.99848	5.97557	0.503948	3.09342	5.30451	0.673794	6.25108	7.58441	-1.91667	0.936344	1.67212	5.33636
226.5	5.88879	0.484724	5.35238	1.59306	2.02064	5.91711	0.449064	3.12416	5.25452	0.661052	6.32307	7.33362	-1.92397	0.888006	1.74195	5.35512
227	5.82791	0.570847	5.10521	1.45349	2.04192	5.85819	0.392101	3.17141	5.20415	0.648298	6.38459	7.08809	-1.91993	0.844676	1.80135	5.3845
227.5	5.77647	0.653564	4.83495	1.31543	2.06437	5.8003	0.335868	3.23331	5.15022	0.639309	6.43504	6.85322	-1.90446	0.807367	1.85119	5.4221
228	5.73289	0.731792	4.54753	1.17927	2.09006	5.74384	0.282988	3.30724	5.08942	0.638385	6.47675	6.63327	-1.87714	0.776226	1.8909	5.46552
228.5	5.69456	0.804394	4.25425	1.04593	2.12184	5.68864	0.235017	3.39071	5.01921	0.648717	6.51465	6.4302	-1.83704	0.750736	1.92031	5.51201
229	5.6578	0.870266	3.96783	0.915858	2.16353	5.63501	0.1925	3.48197	4.93867	0.671891	6.55425	6.24429	-1.78286	0.730703	1.94186	5.55857
229.5	5.61819	0.929161	3.6998	0.789342	2.21869	5.5844	0.155773	3.57968	4.84903	0.708023	6.59934	6.07484	-1.71365	0.716056	1.96056	5.60277
230	5.57182	0.982014	3.45939	0.667511	2.2889	5.53891	0.12524	3.68273	4.75364	0.755041	6.65111	5.92002	-1.62984	0.70492	1.98126	5.64367
230.5	5.51671	1.03047	3.25332	0.552316	2.37324	5.49987	0.100824	3.79022	4.65729	0.80806	6.70891	5.77658	-1.53355	0.692723	2.00583	5.68232
231	5.45292	1.0761	3.08531	0.445521	2.46901	5.46676	0.0815427	3.90115	4.56507	0.860899	6.7712	5.63983	-1.42809	0.674048	2.03233	5.72026
231.5	5.38238	1.11946	2.9544	0.348027	2.57264	5.43785	0.0658455	4.01414	4.48078	0.909002	6.83583	5.50393	-1.31858	0.644772	2.05623	5.7572
232	5.30887	1.15976	2.85303	0.259531	2.68005	5.41183	0.0528688	4.12734	4.40574	0.951191	6.90041	5.36257	-1.21346	0.60245	2.07225	5.79077
232.5	5.23785	1.19616	2.76794	0.177985	2.78676	5.38891	0.0439275	4.23819	4.33938	0.989571	6.96324	5.2098	-1.12368	0.545873	2.07628	5.81832
233	5.17502	1.2292	2.68477	0.0990151	2.88819	5.37035	0.042811	4.34336	4.28119	1.0284	7.0236	5.04086	-1.05889	0.474702	2.06726	5.83824
233.5	5.12457	1.26115	2.59301	0.01618	2.98051	5.35691	0.0544227	4.4398	4.23159	1.07234	7.08109	4.85285	-1.02431	0.3893	2.04764	5.84977
234	5.08802	1.29549	2.48785	-0.0768194	3.06191	5.34765	0.0828703	4.52605	4.19134	1.12442	7.13485	4.64538	-1.02061	0.291194	2.02199	5.85246
234.5	5.06478	1.33568	2.36925	-0.183128	3.13264	5.34042	0.130096	4.60212	4.16068	1.18441	7.18355	4.42056	-1.04527	0.183749	1.99533	5.84673
235	5.05344	1.38349	2.24016	-0.301469	3.19422	5.3328	0.195002	4.66838	4.13891	1.24862	7.22611	4.18161	-1.09283	0.0720678	1.97143	5.83483
235.5	5.05235	1.43823	2.10447	-0.426689	3.24856	5.32263	0.272847	4.72533	4.12387	1.31193	7.26193	3.93136	-1.15424	-0.0379206	1.95109	5.82117
236	5.05955	1.49723	1.9656	-0.550709	3.29731	5.30823	0.356004	4.77368	4.1121	1.37007	7.2902	3.67246	-1.2176	-0.140719	1.93195	5.81173
236.5	5.07253	1.55665	1.82774	-0.664162	3.34142	5.28859	0.436775	4.81362	4.10029	1.42046	7.30988	3.40827	-1.27056	-0.232536	1.91041	5.81207
237	5.08835	1.6125	1.69922	-0.759233	3.38097	5.26318	0.509613	4.84389	4.08714	1.46227	7.32066	3.14331	-1.30211	-0.311864	1.88351	5.82515
237.5	5.10449	1.66126	1.59287	-0.831787	3.41523	5.23163	0.570698	4.86199	4.07366	1.49666	7.32384	2.88355	-1.30354	-0.378811	1.84977	5.85042
238	5.11958	1.69968	1.52134	-0.88126	3.44337	5.19389	0.617422	4.86541	4.06206	1.52603	7.32213	2.63628	-1.2693	-0.433973	1.80953	5.88477
238.5	5.13241	1.72565	1.49107	-0.910102	3.46569	5.15073	0.649428	4.8526	4.05403	1.55224	7.31909	2.40854	-1.19752	-0.477999	1.76491	5.92429
239	5.14023	1.73969	1.49909	-0.924041	3.484	5.10329	0.668707	4.82382	4.04893	1.57531	7.31948	2.20508	-1.09061	-0.5118	1.71914	5.965
239.5	5.13858	1.74528	1.53448	-0.93148	3.50092	5.05216	0.677622	4.78157	4.04372	1.59363	7.3292	2.0272	-0.956016	-0.536347	1.67539	6.003
240	5.12281	1.74782	1.58319	-0.941655	3.51848	4.99732	0.677074	4.7298	4.03509	1.60511	7.35275	1.87249	-0.805654	-0.551883	1.63605	6.03512
240.5	5.08969	1.75279	1.63291	-0.962909	3.53685	4.93902	0.666924	4.67228	4.02131	1.60849	7.39007	1.7352	-0.653649	-0.557928	1.60313	6.05969
241	5.03748	1.76397	1.67592	-1.00185	3.55424	4.87822	0.648359	4.61216	4.0018	1.60405	7.43605	1.60791	-0.513725	-0.554542	1.57884	6.07648
241.5	4.9648	1.78315	1.71005	-1.06308	3.56835	4.81642	0.625673	4.55231	3.97603	1.59336	7.48292	1.4841	-0.396893	-0.543154	1.56541	6.08591
242	4.8703	1.81066	1.73837	-1.14853	3.57803	4.75446	0.605128	4.49611	3.9426	1.57868	7.52321	1.35866	-0.309554	-0.526016	1.56416	6.08868
242.5	4.75403	1.84644	1.76628	-1.25616	3.58351	4.69103	0.591935	4.4482	3.89939	1.56256	7.55171	1.2264	-0.253154	-0.505313	1.57488	6.08584
243	4.61894	1.89067	1.79663	-1.38014	3.58535	4.62244	0.588587	4.41399	3.84477	1.54712	7.5661	1.08199	-0.225497	-0.483106	1.5958	6.07908
243.5	4.47092	1.94312	1.82589	-1.51234	3.58378	4.54466	0.59545	4.39746	3.77892	1.53294	7.56674	0.921771	-0.222038	-0.461996	1.624	6.07151
244	4.318	2.00213	1.84487	-1.6441	3.57843	4.45576	0.612083	4.39933	3.70364	1.51863	7.55635	0.744937	-0.236309	-0.445394	1.65618	6.06763
244.5	4.16861	2.06519	1.84347	-1.76812	3.56801	4.35668	0.638283	4.41795	3.62083	1.50199	7.54015	0.552788	-0.260492	-0.436787	1.6897	6.07104
245	4.02934	2.13024	1.816	-1.88026	3.55058	4.24998	0.674473	4.45153	3.53146	1.48217	7.52583	0.348062	-0.286977	-0.43821	1.72285	6.08209
245.5	3.90379	2.19617	1.76377	-1.97996	3.52537	4.13803	0.720881	4.49865	3.43617	1.46031	7.52156	0.13458	-0.309854	-0.448638	1.75469	6.09847
246	3.79326	2.26278	1.69242	-2.06885	3.49424	4.02231	0.776184	4.55678	3.33671	1.43826	7.53191	-0.0831635	-0.325121	-0.463724	1.78476	6.11766
246.5	3.69757	2.33046	1.60652	-2.14871	3.46116	3.90345	0.837413	4.62156	3.23614	1.41743	7.5551	-0.299575	-0.330084	-0.477533	1.81274	6.13776
247	3.61584	2.39973	1.5069	-2.21991	3.42992	3.78188	0.901119	4.68822	3.13768	1.39888	7.58386	-0.507297	-0.323147	-0.484721	1.83823	6.15721
247.5	3.54713	2.47121	1.39255	-2.28118	3.40269	3.65885	0.964149	4.75304	3.04412	1.38381	7.60805	-0.698393	-0.303943	-0.481846	1.86058	6.17505
248	3.4909	2.54567	1.26445	-2.33083	3.37998	3.53684	1.02391	4.81312	2.95768	1.37368	7.61752	-0.866924	-0.273307	-0.468341	1.87874	6.19104
248.5	3.44636	2.62355	1.128	-2.36879	3.3612	3.41927	1.07893	4.86568	2.87953	1.37002	7.60491	-1.01038	-0.232801	-0.447105	1.89211	6.20484
249	3.41147	2.70487	0.992401	-2.3969	3.34532	3.31008	1.12939	4.90814	2.80949	1.37375	7.56768	-1.12915	-0.183676	-0.423566	1.90153	6.21555
249.5	3.3829	2.78969	0.868572	-2.41746	3.33145	3.21259	1.17726	4.93837	2.74641	1.38505	7.50815	-1.22538	-0.125941	-0.403422	1.90881	6.22206
250	3.35723	2.87823	0.767015	-2.43276	3.31941	3.12773	1.22583	4.95503	2.68814	1.40465	7.43169	-1.30247	-0.0582705	-0.390518	1.91524	6.2236
250.5	3.33204	2.97041	0.695802	-2.44636	3.30988	3.05337	1.2783	4.95826	2.63141	1.43492	7.34442	-1.36479	0.0213346	-0.386204	1.92102	6.21936
251	3.30607	3.06531	0.65905	-2.46341	3.3041	2.986	1.33607	4.95006	2.57271	1.47884	7.25086	-1.41715	0.114495	-0.390447	1.92545	6.20772
251.5	3.27899	3.16041	0.656352	-2.48925	3.30334	2.92302	1.39776	4.93368	2.5097	1.5378	7.15334	-1.46391	0.220902	-0.402826	1.92673	6.18667
252	3.25122	3.25174	0.682245	-2.5282	3.30815	2.86344	1.46039	4.91286	2.44171	1.61014	7.05365	-1.50837	0.336584	-0.422141	1.9222	6.1547
252.5	3.22384	3.33506	0.726358	-2.58275	3.31754	2.80745	1.52151	4.89121	2.36965	1.69121	6.95482	-1.55237	0.453563	-0.446315	1.9098	6.11129
253	3.19851	3.40732	0.776629	-2.65271	3.32942	2.75588	1.58018	4.87137	2.29535	1.77421	6.86097	-1.59653	0.56157	-0.47338	1.88981	6.05718
253.5	3.17703	3.46732	0.823724	-2.73544	3.34201	2.7099	1.63719	4.85416	2.22073	1.8512	6.77522	-1.64093	0.65071	-0.502144	1.86549	5.99469
254	3.1607	3.51559	0.86208	-2.82739	3.35471	2.67026	1.69438	4.83855	2.14735	1.91439	6.69787	-1.68514	0.714272	-0.531773	1.84237	5.92706
254.5	3.14994	3.55399	0.888129	-2.92581	3.36739	2.63609	1.75231	4.8225	2.07594	1.95732	6.62631	-1.72802	0.751051	-0.560854	1.82704	5.85708
255	3.14438	3.58567	0.898905	-3.02896	3.37909	2.60446	1.80834	4.8037	2.00582	1.9756	6.55662	-1.76804	0.766549	-0.586935	1.82529	5.7864
255.5	3.14301	3.6143	0.8915	-3.13532	3.38754	2.57153	1.85725	4.7798	1.93537	1.96737	6.48567	-1.80336	0.772484	-0.606786	1.83946	5.71589
256	3.14414	3.64221	0.863372	-3.24271	3.38976	2.53434	1.89296	4.7481	1.86369	1.93368	6.41262	-1.83124	0.783677	-0.616958	1.86772	5.64606
256.5	3.14554	3.66962	0.814018	-3.34805	3.38299	2.49152	1.91027	4.70505	1.79175	1.87854	6.33942	-1.84842	0.813149	-0.614271	1.90618	5.57673
257	3.1454	3.69559	0.746277	-3.44763	3.3653	2.44286	1.9057	4.64656	1.72217	1.80783	6.27056	-1.8529	0.868619	-0.596512	1.95148	5.5066
257.5	3.14324	3.71957	0.664912	-3.53715	3.3356	2.38902	1.8768	4.56997	1.65814	1.72817	6.21154	-1.84443	0.951949	-0.563821	2.00219	5.43324
258	3.13981	3.74232	0.573295	-3.61211	3.29308	2.33136	1.8218	4.47655	1.60225	1.64635	6.16677	-1.82276	1.06064	-0.519736	2.0587	5.3539
258.5	3.13624	3.7657	0.471307	-3.66854	3.23667	2.27168	1.74138	4.37169	1.55589	1.56884	6.13743	-1.78673	1.18978	-0.470396	2.12181	5.26647
259	3.13298	3.79148	0.355596	-3.70375	3.16528	2.21199	1.63993	4.26178	1.51911	1.50143	6.12077	-1.73553	1.33299	-0.42267	2.1912	5.16986
259.5	3.12922	3.81952	0.220785	-3.7173	3.07893	2.15459	1.52436	4.15098	1.49144	1.44934	6.11173	-1.67004	1.48205	-0.383038	2.26577	5.06401
260	3.12319	3.84695	0.061081	-3.71257	2.97988	2.10156	1.40209	4.04067	1.47347	1.41739	6.10524	-1.59227	1.62681	-0.357234	2.34501	4.95009
260.5	3.11291	3.86914	-0.12745	-3.69719	2.87308	2.05372	1.27995	3.93062	1.46765	1.4099	6.09726	-1.50449	1.756	-0.349568	2.42937	4.8303
261	3.0972	3.88173	-0.344515	-3.68116	2.76511	2.01005	1.1641	3.81995	1.47669	1.4297	6.08453	-1.40886	1.85848	-0.362122	2.51928	4.70732
261.5	3.07628	3.88165	-0.584172	-3.67422	2.66229	1.96809	1.0604	3.70757	1.50082	1.47644	6.06431	-1.30767	1.92594	-0.394645	2.6144	4.58377
262	3.05191	3.86727	-0.834937	-3.68417	2.56922	1.92495	0.973885	3.5926	1.53679	1.54587	6.03411	-1.20439	1.9562	-0.444711	2.71401	4.46174
262.5	3.02693	3.83877	-1.08175	-3.7161	2.48852	1.87833	0.90708	3.47463	1.57915	1.63091	5.99227	-1.10383	1.95352	-0.507594	2.81725	4.34238
263	3.00424	3.79813	-1.3104	-3.77194	2.42127	1.82728	0.859184	3.35415	1.6217	1.72305	5.93867	-1.01025	1.92576	-0.576807	2.9225	4.22554
263.5	2.98615	3.74845	-1.5129	-3.85029	2.36752	1.77271	0.827497	3.23253	1.65841	1.81335	5.87522	-0.925519	1.88173	-0.645611	3.0273	4.10995
264	2.97417	3.69367	-1.68998	-3.94727	2.32677	1.71738	0.809552	3.11112	1.68459	1.89326	5.8057	-0.849866	1.83021	-0.708065	3.12901	3.99336
264.5	2.96847	3.63838	-1.84868	-4.05811	2.29848	1.66516	0.804453	2.99013	1.69807	1.95518	5.7346	-0.783901	1.77958	-0.759019	3.22608	3.87244
265	2.96751	3.58657	-1.99753	-4.17832	2.28264	1.61946	0.813156	2.86891	1.69884	1.99321	5.66569	-0.729237	1.73704	-0.794651	3.31916	3.74335
265.5	2.96849	3.54103	-2.14208	-4.3037	2.27987	1.58185	0.837714	2.7476	1.6877	2.00426	5.60177	-0.686904	1.70758	-0.814134	3.41108	3.60335
266	2.9686	3.50382	-2.28359	-4.4302	2.29068	1.55127	0.879927	2.62838	1.66586	1.98887	5.54524	-0.655481	1.6933	-0.820254	3.50549	3.45248
266.5	2.96614	3.4763	-2.42157	-4.55387	2.31465	1.52451	0.940273	2.51494	1.63537	1.95043	5.49862	-0.631045	1.69362	-0.817724	3.6052	3.29356
267	2.96026	3.45839	-2.55712	-4.6705	2.35039	1.49794	1.01763	2.40996	1.59861	1.89359	5.46483	-0.608591	1.70671	-0.810977	3.71093	3.13082
267.5	2.94964	3.44879	-2.69336	-4.77504	2.39617	1.46924	1.10969	2.31316	1.55768	1.82321	5.44661	-0.583711	1.73079	-0.802997	3.82123	2.96871
268	2.93185	3.44541	-2.83276	-4.86204	2.44985	1.43748	1.21352	2.2214	1.51494	1.7446	5.44528	-0.55392	1.76412	-0.794898	3.93398	2.81146
268.5	2.90383	3.44526	-2.97392	-4.92695	2.50841	1.40199	1.32563	2.13032	1.47335	1.66315	5.45956	-0.518473	1.80437	-0.786114	4.04813	2.66321
269	2.86313	3.44487	-3.11063	-4.96728	2.56771	1.362	1.44194	2.03602	1.43621	1.5829	5.48495	-0.476951	1.84884	-0.775304	4.16446	2.5282
269.5	2.81014	3.44168	-3.23366	-4.98296	2.62249	1.3169	1.55876	1.93656	1.40725	1.50614	5.5139	-0.428691	1.89542	-0.760938	4.28462	2.41029
270	2.74934	3.43548	-3.33329	-4.97604	2.66696	1.26603	1.67377	1.83252	1.38983	1.43473	5.53776	-0.373307	1.94276	-0.741122	4.40904	2.31216
270.5	2.68829	3.42851	-3.40185	-4.95046	2.69655	1.20837	1.78526	1.72708	1.38536	1.37158	5.55012	-0.311088	1.98992	-0.713675	4.5353	2.23422
271	2.63512	3.42344	-3.43616	-4.91173	2.71025	1.14321	1.89097	1.62567	1.39324	1.32093	5.5486	-0.243323	2.03643	-0.676559	4.65876	2.17358
271.5	2.59641	3.42158	-3.43921	-4.86624	2.71084	1.07111	1.98737	1.5345	1.41264	1.28774	5.53437	-0.172855	2.08085	-0.628066	4.77421	2.1244
272	2.57587	3.4232	-3.42008	-4.82012	2.70309	0.994727	2.06911	1.45848	1.44392	1.27677	5.51074	-0.103953	2.1178	-0.566977	4.87676	2.07963
272.5	2.57409	3.4282	-3.39104	-4.77803	2.69143	0.918183	2.13024	1.39961	1.48848	1.29133	5.4819	-0.0410046	2.13739	-0.492638	4.96231	2.03285
273	2.58958	3.43568	-3.36232	-4.74291	2.67858	0.845516	2.16614	1.35621	1.54734	1.33221	5.45277	0.0126137	2.1293	-0.404827	5.02833	1.97954
273.5	2.61968	3.44408	-3.33756	-4.71599	2.66528	0.779484	2.17382	1.32324	1.61965	1.39802	5.42936	0.0546633	2.08713	-0.303841	5.07469	1.91735
274	2.66008	3.45207	-3.31412	-4.69618	2.65095	0.721521	2.15184	1.29372	1.70223	1.48608	5.41849	0.0842976	2.00956	-0.190675	5.10322	1.84547
274.5	2.70402	3.45828	-3.28768	-4.68022	2.63477	0.67251	2.10134	1.26052	1.79059	1.59229	5.42561	0.102425	1.89975	-0.0670591	5.11663	1.7639
275	2.74269	3.46038	-3.25629	-4.66434	2.61678	0.633343	2.02671	1.21817	1.87992	1.71072	5.45268	0.111009	1.76445	0.0644391	5.1174	1.67263
275.5	2.76742	3.45559	-3.22144	-4.64552	2.59804	0.604476	1.93522	1.16416	1.96521	1.83413	5.49753	0.111775	1.61312	0.200252	5.10645	1.57171
276	2.77222	3.44273	-3.18605	-4.62133	2.57996	0.585465	1.83619	1.09873	2.04171	1.95573	5.55501	0.105512	1.45661	0.335622	5.08272	1.46241
276.5	2.75544	3.42384	-3.15088	-4.58904	2.56388	0.575522	1.73918	1.02297	2.10602	2.07076	5.61889	0.0920434	1.30593	0.464677	5.04443	1.34734
277	2.7201	3.40345	-3.11209	-4.54562	2.55163	0.574352	1.65183	0.936818	2.15734	2.17632	5.68323	0.0703051	1.17129	0.581227	4.99038	1.22943
277.5	2.67292	3.38606	-3.06343	-4.48889	2.54609	0.58215	1.57931	0.838585	2.19739	2.27024	5.74233	0.0384051	1.06135	0.679908	4.92044	1.11162
278	2.62279	3.37472	-3.00138	-4.41869	2.55054	0.598778	1.52535	0.726471	2.22887	2.35047	5.78976	-0.00590193	0.982197	0.756845	4.83587	0.996858
278.5	2.57908	3.37081	-2.92815	-4.33764	2.5669	0.622862	1.49227	0.60034	2.25361	2.41498	5.81883	-0.0643889	0.936343	0.809945	4.73893	0.887336
279	2.54974	3.37371	-2.8514	-4.25132	2.59432	0.651489	1.48017	0.462552	2.27199	2.46162	5.82538	-0.137703	0.922039	0.839615	4.63124	0.783839
279.5	2.53883	3.3806	-2.78196	-4.16704	2.62938	0.680787	1.48657	0.317704	2.28348	2.48784	5.80963	-0.224851	0.932562	0.849477	4.5127	0.686175
280	2.54554	3.38732	-2.73006	-4.09147	2.66819	0.707024	1.50651	0.171408	2.28737	2.49057	5.77509	-0.323348	0.956716	0.845925	4.38277	0.593924
280.5	2.5654	3.38957	-2.70194	-4.02947	2.7082	0.727386	1.53342	0.0288748	2.28335	2.46659	5.72581	-0.430393	0.980955	0.836458	4.24271	0.506654
281	2.59229	3.38394	-2.69866	-3.98395	2.74842	0.740239	1.56127	-0.105924	2.27138	2.41363	5.66492	-0.543436	0.992008	0.8273	4.09623	0.424023
281.5	2.61982	3.3691	-2.7156	-3.95596	2.78844	0.745433	1.58675	-0.230647	2.25138	2.33208	5.59495	-0.659434	0.979862	0.821336	3.94868	0.346182
282	2.64209	3.34641	-2.74229	-3.94454	2.82799	0.744031	1.60988	-0.344714	2.22365	2.22673	5.51862	-0.774487	0.940298	0.817897	3.8062	0.273536
282.5	2.65421	3.31849	-2.76499	-3.94674	2.86762	0.736942	1.6325	-0.449086	2.19003	2.10654	5.43885	-0.88458	0.874636	0.814229	3.67447	0.205393
283	2.65301	3.28711	-2.77266	-3.95869	2.9083	0.724168	1.65576	-0.545927	2.15409	1.98181	5.358	-0.986273	0.786988	0.806892	3.55783	0.139139
283.5	2.63791	3.25265	-2.76223	-3.97756	2.94997	0.705931	1.67858	-0.638299	2.12008	1.86144	5.27729	-1.0772	0.681831	0.792563	3.4588	0.0708998
284	2.6108	3.21562	-2.73813	-4.0024	2.99088	0.684014	1.6983	-0.729842	2.09131	1.75209	5.19762	-1.15701	0.563453	0.769076	3.3784	-0.00365408
284.5	2.57424	3.17803	-2.70777	-4.03331	3.02907	0.661428	1.71194	-0.824261	2.06891	1.65788	5.12	-1.22764	0.436481	0.737023	3.31672	-0.0890954
285	2.5297	3.14245	-2.67806	-4.07056	3.06389	0.641047	1.71747	-0.924633	2.0522	1.5806	5.04428	-1.29193	0.30611	0.700526	3.27358	-0.18927
285.5	2.47713	3.11017	-2.65368	-4.11389	3.09597	0.624781	1.71457	-1.0324	2.03983	1.52049	4.9687	-1.35219	0.178179	0.665811	3.24942	-0.305374
286	2.41596	3.08123	-2.63681	-4.162	3.12618	0.613291	1.70422	-1.14611	2.03027	1.47705	4.89148	-1.41036	0.0594703	0.638613	3.24556	-0.434905
286.5	2.3466	3.05575	-2.62916	-4.21262	3.15484	0.605503	1.68693	-1.26112	2.02141	1.4491	4.81277	-1.46889	-0.0427619	0.62265	3.26256	-0.572239
287	2.27116	3.03402	-2.63364	-4.26308	3.18169	0.598293	1.66166	-1.37101	2.0108	1.43445	4.73474	-1.53074	-0.122412	0.61968	3.29884	-0.710257
287.5	2.19222	3.01627	-2.65223	-4.31033	3.20633	0.587382	1.62672	-1.4696	1.99647	1.43008	4.66056	-1.59895	-0.175996	0.629564	3.35056	-0.842393
288	2.11087	3.00315	-2.68245	-4.35093	3.22879	0.5691	1.58113	-1.5527	1.97768	1.43391	4.59391	-1.67646	-0.203073	0.649779	3.41201	-0.964301
288.5	2.02631	2.99562	-2.71671	-4.38211	3.24982	0.541296	1.52461	-1.61927	1.95549	1.44603	4.53865	-1.76565	-0.205834	0.675318	3.47643	-1.07488
289	1.93763	2.99387	-2.74392	-4.40272	3.27067	0.503068	1.45687	-1.67133	1.93287	1.46732	4.49791	-1.86746	-0.187971	0.700064	3.5373	-1.17638
289.5	1.84558	2.99669	-2.7517	-4.41242	3.29288	0.45477	1.37794	-1.71234	1.91344	1.49723	4.47342	-1.98151	-0.153208	0.719511	3.58904	-1.27268
290	1.75253	3.00246	-2.72912	-4.41021	3.31759	0.39849	1.2892	-1.74539	1.89945	1.53306	4.4655	-2.10726	-0.104682	0.732706	3.62639	-1.36647
290.5	1.66115	3.01075	-2.66948	-4.39437	3.34452	0.337829	1.19395	-1.77229	1.89135	1.57073	4.4732	-2.24421	-0.0449817	0.741802	3.64413	-1.45731
291	1.57354	3.02258	-2.57137	-4.36399	3.37214	0.2769	1.09675	-1.79374	1.8888	1.60574	4.49472	-2.39087	0.0239871	0.750231	3.63836	-1.54205
291.5	1.49108	3.03959	-2.43841	-4.32027	3.39856	0.219192	1.00237	-1.80986	1.8913	1.6339	4.52778	-2.54399	0.0994181	0.76116	3.60805	-1.61679
292	1.41468	3.06335	-2.27953	-4.26639	3.42227	0.166893	0.915061	-1.82144	1.89864	1.65141	4.56986	-2.69889	0.174465	0.776781	3.55531	-1.67908
292.5	1.34502	3.09437	-2.10793	-4.20765	3.44184	0.121195	0.837984	-1.8304	1.91167	1.6546	4.61824	-2.85043	0.238246	0.798278	3.48522	-1.72905
293	1.28291	3.13152	-1.93732	-4.15279	3.45482	0.0830874	0.772706	-1.83891	1.93193	1.63991	4.66991	-2.99452	0.279749	0.825569	3.4061	-1.76861
293.5	1.22941	3.17251	-1.77811	-4.11331	3.45764	0.0533676	0.719021	-1.8484	1.95974	1.60414	4.7208	-3.12967	0.291188	0.856215	3.32892	-1.80009
294	1.18576	3.21412	-1.63704	-4.09945	3.44706	0.0318539	0.675101	-1.85971	1.99301	1.54501	4.76568	-3.25716	0.268988	0.885164	3.26484	-1.82531
294.5	1.15299	3.25214	-1.51877	-4.11612	3.42134	0.0170413	0.63856	-1.87327	2.02788	1.46242	4.79964	-3.3795	0.213831	0.907121	3.22266	-1.84546
295	1.13128	3.28203	-1.42641	-4.16123	3.38002	0.00659677	0.608177	-1.88961	2.06009	1.3596	4.81999	-3.49841	0.130692	0.919435	3.20668	-1.86194
295.5	1.11953	3.2995	-1.36094	-4.22694	3.32373	-0.0020616	0.584856	-1.91018	2.0863	1.24323	4.82745	-3.61393	0.0286055	0.922731	3.21542	-1.87725
296	1.11644	3.30051	-1.32033	-4.30261	3.25408	-0.011275	0.571387	-1.9378	2.10497	1.12204	4.82626	-3.72484	-0.0807363	0.919998	3.24271	-1.89501
296.5	1.12169	3.28192	-1.29887	-4.37806	3.17291	-0.022477	0.57191	-1.97571	2.11641	1.00442	4.8229	-3.82969	-0.185548	0.915138	3.28049	-1.9189
297	1.13559	3.24292	-1.28844	-4.44553	3.08108	-0.0356629	0.591175	-2.02642	2.12172	0.89683	4.82374	-3.92721	-0.276186	0.911254	3.32172	-1.95165
297.5	1.15846	3.18573	-1.28207	-4.49966	2.97798	-0.0495149	0.632768	-2.09103	2.1213	0.8044	4.83296	-4.01604	-0.346184	0.909844	3.36187	-1.99482
298	1.19167	3.11497	-1.27776	-4.53698	2.86249	-0.0623559	0.696603	-2.16904	2.1137	0.731632	4.85186	-4.09439	-0.392328	0.910814	3.39887	-2.04938
298.5	1.23838	3.03573	-1.27932	-4.55688	2.73448	-0.0733371	0.777718	-2.25843	2.09601	0.681408	4.87879	-4.16042	-0.414215	0.912149	3.43181	-2.11589
299	1.3023	2.95151	-1.29441	-4.56285	2.59485	-0.0830105	0.868172	-2.3555	2.06501	0.654071	4.90967	-4.21399	-0.413785	0.91014	3.45971	-2.19364
299.5	1.38513	2.86359	-1.33182	-4.56183	2.44399	-0.0931387	0.960898	-2.45493	2.01801	0.648356	4.93952	-4.25793	-0.39526	0.901018	3.48095	-2.27979
300	1.48505	2.77254	-1.39903	-4.56194	2.28087	-0.106	1.05234	-2.55089	1.95387	0.66237	4.96473	-4.29726	-0.365539	0.882725	3.49387	-2.36958
300.5	1.59697	2.68057	-1.49965	-4.57134	2.10428	-0.123571	1.14214	-2.63885	1.87376	0.693538	4.98428	-4.33729	-0.334448	0.855504	3.49819	-2.45717
301	1.71255	2.59256	-1.63044	-4.59879	1.91515	-0.147026	1.2311	-2.71653	1.78039	0.738868	4.99918	-4.38181	-0.313379	0.821382	3.49641	-2.53691
301.5	1.81953	2.51503	-1.77821	-4.65265	1.71897	-0.176796	1.31925	-2.78377	1.67665	0.795787	5.01109	-4.43197	-0.311428	0.783068	3.49398	-2.60567
302	1.90323	2.45434	-1.92051	-4.73692	1.52752	-0.212971	1.40496	-2.84174	1.56519	0.862085	5.02248	-4.48663	-0.331689	0.742366	3.4974	-2.66424
302.5	1.95177	2.41482	-2.0344	-4.84849	1.35734	-0.255336	1.48595	-2.89194	1.44881	0.934766	5.03737	-4.54409	-0.371614	0.699061	3.51135	-2.71599
303	1.96074	2.39694	-2.10828	-4.97791	1.22331	-0.302761	1.5611	-2.93499	1.33047	1.00937	5.06051	-4.60343	-0.426597	0.651938	3.53695	-2.76434
303.5	1.933	2.39789	-2.14567	-5.11168	1.13276	-0.35295	1.63092	-2.97071	1.21336	1.0802	5.09543	-4.66505	-0.492361	0.601232	3.5724	-2.81112
304	1.87466	2.41423	-2.15917	-5.23499	1.0854	-0.403572	1.69644	-3.00012	1.10125	1.14042	5.14321	-4.73111	-0.564988	0.549576	3.61462	-2.8563
304.5	1.79187	2.44352	-2.16217	-5.33518	1.07665	-0.453707	1.75821	-3.02694	0.997999	1.18248	5.20226	-4.80528	-0.640604	0.500434	3.66043	-2.8994
305	1.69048	2.4833	-2.16404	-5.40422	1.09972	-0.503778	1.81608	-3.05615	0.906103	1.20045	5.26902	-4.89108	-0.715674	0.456134	3.70777	-2.941
305.5	1.57611	2.53001	-2.16954	-5.43909	1.14595	-0.55445	1.86896	-3.09158	0.825553	1.19267	5.33925	-4.98951	-0.787173	0.417801	3.75652	-2.98272
306	1.45335	2.57918	-2.18071	-5.4411	1.20598	-0.606145	1.91471	-3.13506	0.753651	1.16252	5.40934	-5.09843	-0.852453	0.386422	3.80784	-3.02612
306.5	1.3251	2.62666	-2.19894	-5.41529	1.27207	-0.659459	1.95066	-3.18631	0.68616	1.11653	5.47665	-5.21361	-0.909585	0.363045	3.86205	-3.07198
307	1.19345	2.66975	-2.22518	-5.36908	1.33939	-0.715371	1.97437	-3.24277	0.619041	1.06159	5.53884	-5.33017	-0.958108	0.348139	3.91694	-3.12016
307.5	1.06094	2.70735	-2.25886	-5.31077	1.40559	-0.774352	1.98442	-3.2999	0.549318	1.0037	5.59287	-5.44389	-0.999192	0.341289	3.96778	-3.16985
308	0.93102	2.73883	-2.2975	-5.24935	1.4696	-0.835023	1.98079	-3.35187	0.475164	0.947985	5.63484	-5.55156	-1.03494	0.341415	4.00884	-3.22032
308.5	0.808043	2.76248	-2.33649	-5.19476	1.53096	-0.893963	1.96455	-3.39261	0.396185	0.897867	5.66105	-5.65001	-1.06745	0.346822	4.03547	-3.27132
309	0.697055	2.77575	-2.36924	-5.15666	1.58952	-0.947069	1.93801	-3.41755	0.313374	0.853839	5.66933	-5.73527	-1.09805	0.354564	4.0464	-3.32258
309.5	0.602808	2.77774	-2.38877	-5.14148	1.64497	-0.991135	1.9051	-3.42524	0.228008	0.813885	5.65961	-5.80379	-1.12673	0.360142	4.04504	-3.37284
310	0.527832	2.77112	-2.39032	-5.15004	1.69639	-1.02442	1.87054	-3.41775	0.140271	0.774979	5.63374	-5.85444	-1.15219	0.358574	4.0384	-3.41929
310.5	0.471276	2.76121	-2.37256	-5.17839	1.74229	-1.04649	1.83825	-3.39908	0.0489226	0.734618	5.59578	-5.88828	-1.17317	0.346299	4.03435	-3.45821
311	0.429971	2.75349	-2.33659	-5.22096	1.78097	-1.05793	1.80979	-3.3728	-0.0476759	0.692544	5.55266	-5.90727	-1.19041	0.32275	4.03896	-3.48656
311.5	0.400441	2.75138	-2.28461	-5.27306	1.81036	-1.06035	1.78429	-3.34056	-0.149958	0.651125	5.51318	-5.91368	-1.20819	0.291142	4.05554	-3.50285
312	0.380126	2.75578	-2.2201	-5.33159	1.82802	-1.05651	1.76003	-3.30214	-0.256111	0.613327	5.48456	-5.91029	-1.23472	0.258312	4.08533	-3.50649
312.5	0.367787	2.7659	-2.1477	-5.39391	1.83195	-1.04995	1.73627	-3.25664	-0.362324	0.580692	5.47005	-5.89999	-1.28002	0.23289	4.12772	-3.49696
313	0.363025	2.77992	-2.07075	-5.45655	1.82143	-1.04438	1.71329	-3.20377	-0.464016	0.553434	5.47019	-5.88527	-1.35191	0.22225	4.17933	-3.47439
313.5	0.365076	2.79527	-1.9891	-5.51531	1.79735	-1.0432	1.69198	-3.14437	-0.557304	0.53135	5.48444	-5.86837	-1.45311	0.230682	4.23373	-3.44002
314	0.372237	2.80904	-1.90078	-5.56628	1.76213	-1.04903	1.67379	-3.07974	-0.640425	0.514044	5.51144	-5.85196	-1.58056	0.259525	4.28259	-3.39571
314.5	0.382104	2.81854	-1.80504	-5.60637	1.71904	-1.06292	1.6607	-3.01065	-0.714561	0.501178	5.54851	-5.83942	-1.72612	0.307673	4.31741	-3.34341
315	0.391769	2.82154	-1.70365	-5.63338	1.67153	-1.08437	1.65467	-2.93702	-0.78292	0.492912	5.5918	-5.83448	-1.87812	0.372121	4.33111	-3.28512
315.5	0.398101	2.81651	-1.60078	-5.64598	1.62326	-1.11246	1.65689	-2.85875	-0.848203	0.48918	5.63723	-5.8395	-2.02411	0.448903	4.31893	-3.22281
316	0.398212	2.8029	-1.50147	-5.64325	1.57832	-1.14655	1.66766	-2.77718	-0.911003	0.487846	5.68226	-5.85381	-2.15348	0.533889	4.27905	-3.15791
316.5	0.389711	2.78111	-1.40841	-5.62454	1.54144	-1.18605	1.68729	-2.69572	-0.970554	0.483885	5.72627	-5.87337	-2.25836	0.62374	4.21281	-3.09095
317	0.371087	2.7527	-1.31893	-5.59009	1.51819	-1.22964	1.71703	-2.61926	-1.02577	0.471027	5.76945	-5.89174	-2.33303	0.71683	4.12358	-3.02127
317.5	0.342531	2.72017	-1.22554	-5.54217	1.51411	-1.27484	1.7587	-2.5527	-1.07526	0.444792	5.81199	-5.90202	-2.37363	0.812883	4.01519	-2.94694
318	0.306009	2.68608	-1.12042	-5.48492	1.5331	-1.31876	1.81313	-2.49931	-1.11771	0.404664	5.85439	-5.89942	-2.37854	0.911551	3.89144	-2.8658
318.5	0.264029	2.65218	-0.999851	-5.42248	1.57639	-1.35943	1.87855	-2.45977	-1.15269	0.354123	5.89759	-5.8826	-2.34907	1.01113	3.75541	-2.77735
319	0.218347	2.61904	-0.865639	-5.35746	1.6426	-1.39634	1.94988	-2.43197	-1.18082	0.298937	5.94256	-5.85307	-2.29028	1.10794	3.60818	-2.68345
319.5	0.169699	2.58599	-0.72354	-5.29084	1.72882	-1.43086	2.01992	-2.41168	-1.20353	0.244992	5.98949	-5.81366	-2.21137	1.1966	3.44911	-2.5871
320	0.118708	2.55154	-0.580035	-5.22372	1.83186	-1.46635	2.0824	-2.39387	-1.22251	0.196796	6.03771	-5.76738	-2.12506	1.27148	3.27828	-2.49104
320.5	0.066819	2.51414	-0.439369	-5.15922	1.94899	-1.50655	2.13424	-2.37408	-1.23915	0.157205	6.08548	-5.71766	-2.04586	1.32852	3.09865	-2.3979
321	0.0160115	2.47304	-0.302381	-5.10252	2.07804	-1.55342	2.17553	-2.34857	-1.25403	0.127767	6.12982	-5.66929	-1.98804	1.36611	2.91581	-2.31134
321.5	-0.0320413	2.42927	-0.166751	-5.05908	2.21679	-1.60622	2.20764	-2.31414	-1.26707	0.108302	6.16723	-5.6281	-1.96254	1.38476	2.73664	-2.23602
322	-0.0765203	2.38575	-0.028439	-5.03255	2.36119	-1.66198	2.23132	-2.26823	-1.27819	0.096068	6.1949	-5.59933	-1.97376	1.38705	2.56872	-2.17695
322.5	-0.11789	2.34624	0.114985	-5.02359	2.50293	-1.71668	2.24587	-2.20924	-1.28824	0.0865379	6.21185	-5.58641	-2.01918	1.3776	2.41956	-2.13814
323	-0.158014	2.3138	0.259511	-5.03041	2.62812	-1.76689	2.24981	-2.13679	-1.29951	0.0757651	6.22008	-5.59074	-2.09165	1.3619	2.29368	-2.12043
323.5	-0.200081	2.29017	0.391941	-5.05056	2.71938	-1.81108	2.24149	-2.05159	-1.31533	0.0620494	6.22474	-5.61223	-2.18223	1.34477	2.19005	-2.12009
324	-0.248874	2.27583	0.493553	-5.08204	2.7624	-1.85035	2.21926	-1.95522	-1.33887	0.0454849	6.23269	-5.65005	-2.28214	1.32924	2.10341	-2.12993
324.5	-0.310746	2.27019	0.548959	-5.12257	2.75285	-1.8871	2.18177	-1.85087	-1.37139	0.0265992	6.25077	-5.70272	-2.38382	1.31652	2.02825	-2.14179
325	-0.392369	2.27153	0.553478	-5.16813	2.6975	-1.92255	2.1277	-1.74338	-1.41162	0.00577653	6.2849	-5.76737	-2.48131	1.3066	1.9617	-2.14838
325.5	-0.49885	2.27689	0.514193	-5.21331	2.60961	-1.95573	2.05552	-1.63758	-1.45663	-0.0165706	6.33925	-5.83879	-2.57086	1.29875	1.90356	-2.14447
326	-0.632474	2.28246	0.445215	-5.25343	2.50301	-1.98494	1.96374	-1.5363	-1.50281	-0.0399488	6.415	-5.909	-2.65134	1.29216	1.85478	-2.12788
326.5	-0.792213	2.28398	0.360916	-5.28552	2.38938	-2.00942	1.85197	-1.43933	-1.5469	-0.064336	6.50975	-5.96845	-2.7238	1.28679	1.81617	-2.09929
327	-0.973291	2.27792	0.271287	-5.30758	2.27822	-2.02949	1.72211	-1.34405	-1.58738	-0.0907227	6.61837	-6.009	-2.79028	1.28379	1.78701	-2.06059
327.5	-1.16628	2.26413	0.180959	-5.31795	2.17766	-2.04608	1.57802	-1.24756	-1.62441	-0.120421	6.73423	-6.02652	-2.85249	1.28462	1.76408	-2.01345
328	-1.35711	2.24727	0.0907366	-5.3157	2.09376	-2.06041	1.42419	-1.14909	-1.65844	-0.153558	6.84979	-6.02172	-2.91121	1.29034	1.74249	-1.95913
328.5	-1.53001	2.2345	0.000352376	-5.30158	2.02905	-2.0739	1.26526	-1.05074	-1.68953	-0.1881	6.9576	-5.99918	-2.96671	1.30134	1.71797	-1.89881
329	-1.67228	2.23154	-0.0884098	-5.27771	1.98195	-2.08891	1.1062	-0.956187	-1.71724	-0.219732	7.05167	-5.96503	-3.01846	1.31701	1.68862	-1.83337
329.5	-1.77721	2.2403	-0.169585	-5.24568	1.9478	-2.10914	0.952206	-0.868543	-1.74011	-0.242978	7.12807	-5.92428	-3.0644	1.33618	1.65492	-1.76291
330	-1.84381	2.25876	-0.233657	-5.20537	1.9201	-2.13842	0.807864	-0.788964	-1.75619	-0.253427	7.18495	-5.87972	-3.10164	1.35827	1.61896	-1.68708
330.5	-1.87512	2.28246	-0.271022	-5.15643	1.89179	-2.17884	0.675666	-0.716242	-1.76478	-0.249283	7.22295	-5.83197	-3.12791	1.38304	1.58379	-1.60655
331	-1.87715	2.30641	-0.275778	-5.10047	1.85651	-2.23022	0.555379	-0.647375	-1.76709	-0.231009	7.24513	-5.78025	-3.1427	1.40944	1.55233	-1.52371
331.5	-1.85801	2.32589	-0.248094	-5.0415	1.8097	-2.29078	0.44586	-0.579122	-1.76481	-0.200098	7.25637	-5.72436	-3.14877	1.43532	1.52617	-1.44146
332	-1.82637	2.33627	-0.195083	-4.9843	1.74939	-2.35781	0.346955	-0.509451	-1.75887	-0.158612	7.2622	-5.66617	-3.15368	1.45829	1.50539	-1.36213
332.5	-1.79024	2.33356	-0.128481	-4.93266	1.67655	-2.4277	0.258919	-0.437425	-1.74965	-0.109542	7.26705	-5.60917	-3.16841	1.47652	1.48993	-1.28781
333	-1.75689	2.31543	-0.0587125	-4.88895	1.59492	-2.49608	0.180814	-0.362242	-1.73775	-0.0566116	7.27273	-5.55719	-3.20323	1.48931	1.47991	-1.22174
333.5	-1.73298	2.28119	0.00955239	-4.85508	1.50982	-2.55884	0.110333	-0.283292	-1.72434	-0.00360428	7.27815	-5.51323	-3.26422	1.49762	1.47445	-1.16869
334	-1.72352	2.23082	0.076158	-4.83216	1.42634	-2.61393	0.0448795	-0.20078	-1.71125	0.0457602	7.28016	-5.47853	-3.35243	1.50379	1.47051	-1.13357
334.5	-1.73097	2.16431	0.141314	-4.81928	1.34769	-2.66208	-0.0177366	-0.115424	-1.70077	0.0878787	7.27475	-5.45268	-3.46495	1.51046	1.46275	-1.1188
335	-1.7551	2.08258	0.202902	-4.81334	1.27463	-2.70541	-0.0792603	-0.0278142	-1.6953	0.119907	7.25844	-5.43433	-3.59571	1.51984	1.44365	-1.12262
335.5	-1.79363	1.98831	0.256507	-4.80993	1.20551	-2.74556	-0.140381	0.0619471	-1.69664	0.140238	7.23066	-5.4219	-3.73568	1.5338	1.40481	-1.13957
336	-1.8433	1.88482	0.298007	-4.80458	1.13737	-2.78323	-0.199786	0.154716	-1.70541	0.148237	7.19461	-5.4143	-3.87423	1.5536	1.34037	-1.16217
336.5	-1.90079	1.77464	0.327099	-4.79436	1.06777	-2.81901	-0.254424	0.25256	-1.72105	0.144084	7.15492	-5.41161	-4.00121	1.57875	1.25033	-1.18277
337	-1.9634	1.66018	0.348431	-4.77885	0.996075	-2.85363	-0.300798	0.358331	-1.74218	0.129324	7.1147	-5.41514	-4.10773	1.60669	1.14076	-1.19531
337.5	-2.02936	1.54552	0.369257	-4.75985	0.922764	-2.88761	-0.336057	0.474259	-1.76718	0.107483	7.07472	-5.42693	-4.18602	1.63418	1.02121	-1.19665
338	-2.09715	1.43691	0.395829	-4.74005	0.847936	-2.92079	-0.358383	0.600163	-1.79476	0.0834981	7.03412	-5.44858	-4.23017	1.6594	0.901959	-1.18704
338.5	-2.1639	1.34117	0.430586	-4.72169	0.77069	-2.95259	-0.366814	0.733227	-1.82444	0.0619464	6.99137	-5.48037	-4.23724	1.68236	0.791808	-1.16916
339	-2.22484	1.2631	0.470929	-4.70619	0.689451	-2.98221	-0.361089	0.869166	-1.85636	0.0458291	6.94591	-5.52072	-4.20794	1.70339	0.696484	-1.14671
339.5	-2.27524	1.20417	0.510145	-4.69421	0.602219	-3.00814	-0.341563	1.00271	-1.89062	0.0364278	6.89917	-5.56591	-4.14724	1.72189	0.618265	-1.12311
340	-2.31323	1.16295	0.540205	-4.68564	0.507205	-3.02776	-0.309066	1.12742	-1.92664	0.0330057	6.85478	-5.61082	-4.06444	1.73615	0.556941	-1.10085
340.5	-2.34012	1.13614	0.555044	-4.6791	0.404139	-3.03784	-0.265241	1.23639	-1.9629	0.0326526	6.8182	-5.6512	-3.97189	1.744	0.512102	-1.08162
341	-2.35847	1.11931	0.552806	-4.67189	0.294878	-3.03555	-0.212751	1.32397	-1.99786	0.03123	6.79528	-5.6858	-3.88286	1.74367	0.48581	-1.06655
341.5	-2.37031	1.10735	0.536684	-4.66174	0.18285	-3.02004	-0.154569	1.38695	-2.03116	0.0248894	6.78938	-5.71662	-3.80908	1.73424	0.483142	-1.0557
342	-2.37681	1.09517	0.514625	-4.64818	0.0723081	-2.9931	-0.0933741	1.42431	-2.06394	0.0114845	6.79875	-5.74748	-3.75836	1.71529	0.510251	-1.04802
342.5	-2.37901	1.0789	0.497283	-4.63143	-0.0319535	-2.95805	-0.0314045	1.43664	-2.09799	-0.0086543	6.81617	-5.78195	-3.73375	1.68654	0.572019	-1.04247
343	-2.3787	1.0567	0.493388	-4.61029	-0.125033	-2.91836	0.0298215	1.42619	-2.13471	-0.0331812	6.8321	-5.82213	-3.73419	1.64821	0.670418	-1.03908
343.5	-2.37837	1.0282	0.505212	-4.58227	-0.203194	-2.87812	0.089228	1.39673	-2.17412	-0.0592844	6.83874	-5.86892	-3.75543	1.60175	0.80398	-1.03888
344	-2.38074	0.992894	0.528539	-4.54533	-0.264937	-2.8428	0.145245	1.35272	-2.21438	-0.0853456	6.83236	-5.92276	-3.79129	1.54998	0.968638	-1.04331
344.5	-2.38873	0.949979	0.556618	-4.49821	-0.310832	-2.81819	0.19559	1.29786	-2.25189	-0.111321	6.81299	-5.98377	-3.83519	1.49676	1.15897	-1.05375
345	-2.40505	0.899028	0.584194	-4.43931	-0.343133	-2.80823	0.238	1.23472	-2.2827	-0.137363	6.7823	-6.05111	-3.88156	1.44677	1.36899	-1.07139
345.5	-2.43144	0.840367	0.609973	-4.36697	-0.365966	-2.8138	0.270725	1.16601	-2.30404	-0.16235	6.74136	-6.12287	-3.92595	1.40513	1.59239	-1.09659
346	-2.46802	0.775635	0.636341	-4.28162	-0.385025	-2.8324	0.292906	1.09634	-2.31504	-0.184101	6.69015	-6.19669	-3.96455	1.37636	1.82211	-1.12808
346.5	-2.51279	0.707897	0.665309	-4.18687	-0.405887	-2.85859	0.306047	1.03255	-2.31674	-0.200438	6.62873	-6.2702	-3.9947	1.36293	2.04958	-1.16346
347	-2.56255	0.640613	0.694923	-4.08833	-0.431885	-2.88565	0.315035	0.982341	-2.31214	-0.209678	6.55814	-6.34125	-4.01579	1.36445	2.26446	-1.20059
347.5	-2.61465	0.576816	0.720833	-3.99155	-0.463186	-2.90748	0.326202	0.951988	-2.30574	-0.210931	6.48034	-6.40816	-4.02866	1.37846	2.45582	-1.23847
348	-2.66757	0.518801	0.740279	-3.90078	-0.497758	-2.91962	0.343994	0.944643	-2.30267	-0.204652	6.39774	-6.46921	-4.03428	1.40172	2.61445	-1.27684
348.5	-2.7199	0.468199	0.753675	-3.81856	-0.533156	-2.92004	0.369861	0.9599	-2.30725	-0.192482	6.313	-6.52158	-4.03336	1.43098	2.73456	-1.31528
349	-2.76958	0.426841	0.763735	-3.74643	-0.567448	-2.90905	0.404021	0.994368	-2.3217	-0.175579	6.22884	-6.56164	-4.02599	1.46293	2.81424	-1.35326
349.5	-2.81471	0.396994	0.77386	-3.68604	-0.599463	-2.88801	0.447252	1.0428	-2.34562	-0.15297	6.14741	-6.58601	-4.01065	1.49407	2.85418	-1.39056
350	-2.85419	0.380266	0.786396	-3.63936	-0.629095	-2.85788	0.500807	1.09946	-2.37671	-0.122033	6.06931	-6.5924	-3.98345	1.52109	2.85614	-1.42716
350.5	-2.88768	0.376499	0.801894	-3.60773	-0.657197	-2.81888	0.565696	1.15912	-2.41181	-0.0802629	5.99353	-6.58023	-3.93898	1.54202	2.82211	-1.46251
351	-2.9152	0.383369	0.820057	-3.59104	-0.685072	-2.77088	0.642441	1.21749	-2.44809	-0.0266019	5.91892	-6.55137	-3.87282	1.55739	2.75438	-1.49559
351.5	-2.93696	0.397048	0.839933	-3.58797	-0.713964	-2.7136	0.730856	1.27085	-2.48462	0.0377091	5.84564	-6.5102	-3.78487	1.57062	2.65613	-1.52546
352	-2.9536	0.413704	0.857475	-3.5968	-0.744518	-2.64678	0.829426	1.3151	-2.52276	0.109034	5.77513	-6.46244	-3.68194	1.5866	2.53189	-1.55127
352.5	-2.96623	0.430646	0.864531	-3.61559	-0.776805	-2.57119	0.934841	1.34589	-2.56462	0.18217	5.70947	-6.41387	-3.57678	1.60998	2.38764	-1.57209
353	-2.97566	0.446726	0.853176	-3.64189	-0.811086	-2.48933	1.04226	1.35971	-2.61092	0.250968	5.65083	-6.36939	-3.48357	1.64401	2.23049	-1.58691
353.5	-2.9817	0.462104	0.821114	-3.67218	-0.84815	-2.40522	1.1462	1.35494	-2.66055	0.308539	5.6012	-6.33164	-3.41367	1.69016	2.06811	-1.59479
354	-2.98352	0.477177	0.772187	-3.70115	-0.888734	-2.32372	1.24203	1.33224	-2.71149	0.34852	5.56222	-6.29934	-3.37323	1.74812	1.9084	-1.59461
354.5	-2.98048	0.491146	0.712679	-3.72257	-0.932661	-2.24996	1.3277	1.2947	-2.76197	0.367516	5.53502	-6.2673	-3.36272	1.81651	1.75899	-1.58518
355	-2.97266	0.501566	0.647177	-3.73156	-0.978414	-2.18815	1.40418	1.24686	-2.81118	0.366511	5.5199	-6.22906	-3.37766	1.89392	1.62618	-1.56621
355.5	-2.96139	0.504873	0.576821	-3.72536	-1.02334	-2.14013	1.47443	1.19332	-2.85959	0.349767	5.51603	-6.17947	-3.41017	1.97906	1.51354	-1.53889
356	-2.9499	0.496643	0.501518	-3.7022	-1.06429	-2.10468	1.54259	1.13794	-2.90834	0.322164	5.5214	-6.11552	-3.4504	2.07002	1.42148	-1.50511
356.5	-2.94292	0.4722	0.424576	-3.66063	-1.09829	-2.07809	1.61332	1.08333	-2.95736	0.286939	5.53302	-6.03605	-3.48776	2.16389	1.34857	-1.46678
357	-2.9452	0.428018	0.355145	-3.59985	-1.12263	-2.05495	1.69027	1.03002	-3.00411	0.244853	5.5464	-5.94161	-3.51225	2.25739	1.29335	-1.42647
357.5	-2.96008	0.362588	0.305688	-3.52023	-1.13424	-2.02937	1.77393	0.976376	-3.04478	0.194158	5.55524	-5.83437	-3.51585	2.3481	1.25501	-1.38814
358	-2.98931	0.276523	0.286858	-3.42405	-1.12988	-1.99666	1.86051	0.919249	-3.07653	0.131008	5.55295	-5.71739	-3.49382	2.43529	1.23313	-1.35648
358.5	-3.03332	0.172154	0.30359	-3.31612	-1.10768	-1.95462	1.94308	0.855151	-3.09829	0.0511512	5.53532	-5.59382	-3.44506	2.51979	1.22699	-1.33504
359	-3.0914	0.0523987	0.353134	-3.20285	-1.06866	-1.90337	2.01431	0.781616	-3.11075	-0.047603	5.50175	-5.46655	-3.37208	2.60289	1.23467	-1.32458
359.5	-3.16202	-0.0801484	0.424455	-3.09009	-1.01695	-1.8445	2.06949	0.698388	-3.11613	-0.164353	5.45403	-5.3382	-3.281	2.68486	1.25266	-1.3228
360	-3.24354	-0.223058	0.500573	-2.98119	-0.958467	-1.78087	2.108	0.607127	-3.11666	-0.295955	5.39427	-5.21144	-3.18142	2.76407	1.27674	-1.32543
360.5	-3.33422	-0.373475	0.564657	-2.87656	-0.899147	-1.71705	2.13254	0.509569	-3.11378	-0.437751	5.32348	-5.0897	-3.08554	2.83743	1.30351	-1.32805
361	-3.43173	-0.527843	0.6063	-2.77503	-0.843974	-1.65839	2.14689	0.405889	-3.10928	-0.583339	5.24094	-4.97725	-3.00577	2.90136	1.33123	-1.32764
361.5	-3.53293	-0.681789	0.623935	-2.67584	-0.796805	-1.60875	2.15339	0.294914	-3.106	-0.724786	5.14516	-4.87749	-2.95092	2.95248	1.35974	-1.3232
362	-3.63386	-0.830099	0.623815	-2.57927	-0.760147	-1.56978	2.15139	0.175729	-3.1071	-0.853846	5.03575	-4.79114	-2.92281	2.98807	1.3899	-1.31543
362.5	-3.7297	-0.967388	0.617219	-2.48582	-0.734819	-1.54241	2.13779	0.0490574	-3.11553	-0.963384	4.91477	-4.71617	-2.9167	3.00684	1.42245	-1.30569
363	-3.81536	-1.08963	0.615671	-2.39537	-0.720286	-1.52764	2.10982	-0.0824249	-3.13335	-1.04866	4.78696	-4.64938	-2.92563	3.00977	1.45669	-1.29567
363.5	-3.88628	-1.19566	0.626093	-2.30792	-0.715922	-1.52584	2.06711	-0.214971	-3.16149	-1.1082	4.65855	-4.58776	-2.94453	2.99986	1.4898	-1.28806
364	-3.93895	-1.28725	0.649192	-2.22493	-0.72222	-1.53652	2.01181	-0.345476	-3.19992	-1.14362	4.53576	-4.52924	-2.9716	2.98069	1.51743	-1.28698
364.5	-3.9713	-1.36697	0.680698	-2.14934	-0.741166	-1.55854	1.94813	-0.472616	-3.24735	-1.15817	4.42449	-4.47244	-3.00629	2.95451	1.5351	-1.29725
365	-3.9827	-1.43571	0.714138	-2.08424	-0.775503	-1.58996	1.88158	-0.596488	-3.30082	-1.15482	4.33092	-4.41581	-3.04647	2.92124	1.54016	-1.32261
365.5	-3.97384	-1.49166	0.744019	-2.03151	-0.82709	-1.62762	1.81748	-0.717387	-3.35608	-1.13494	4.26043	-4.35688	-3.08748	2.87872	1.53308	-1.3636
366	-3.94686	-1.53104	0.765939	-1.99088	-0.895159	-1.6674	1.75952	-0.834927	-3.40837	-1.09825	4.21452	-4.29234	-3.12386	2.82377	1.51642	-1.41651
366.5	-3.90546	-1.55017	0.773359	-1.95937	-0.975346	-1.70503	1.70867	-0.947965	-3.45324	-1.04414	4.18803	-4.2181	-3.15135	2.75374	1.49261	-1.47441
367	-3.85451	-1.54859	0.756338	-1.93157	-1.05998	-1.73678	1.66276	-1.05502	-3.48755	-0.973264	4.17058	-4.12932	-3.16773	2.66779	1.46252	-1.53008
367.5	-3.79888	-1.53028	0.704471	-1.90088	-1.13987	-1.75995	1.61786	-1.15474	-3.50962	-0.888338	4.1518	-4.02091	-3.17204	2.56719	1.42568	-1.57869
368	-3.7421	-1.50213	0.611306	-1.86093	-1.20675	-1.77286	1.57047	-1.24571	-3.5186	-0.794222	4.12638	-3.88946	-3.16356	2.45561	1.38122	-1.61886
368.5	-3.6858	-1.47228	0.477672	-1.80634	-1.25501	-1.77482	1.5189	-1.32638	-3.51403	-0.696886	4.0955	-3.73521	-3.14117	2.33973	1.32834	-1.65218
369	-3.63105	-1.44882	0.312631	-1.73358	-1.28197	-1.76574	1.46349	-1.39585	-3.49588	-0.601736	4.06446	-3.5622	-3.10314	2.22884	1.2666	-1.68191
369.5	-3.57986	-1.43782	0.132058	-1.64182	-1.28754	-1.74622	1.40638	-1.45458	-3.46511	-0.512374	4.03817	-3.37657	-3.04692	2.13274	1.19651	-1.71168
370	-3.53474	-1.44141	-0.0445341	-1.53353	-1.27395	-1.7179	1.35079	-1.5043	-3.42376	-0.430571	4.01832	-3.18459	-2.96941	2.05967	1.11978	-1.74488
370.5	-3.49698	-1.45733	-0.199059	-1.41416	-1.24556	-1.68298	1.29991	-1.54758	-3.37405	-0.357021	4.00342	-2.99101	-2.86773	2.01523	1.03856	-1.78427
371	-3.46661	-1.47999	-0.320013	-1.28981	-1.20859	-1.64366	1.25566	-1.58759	-3.31729	-0.291803	3.98989	-2.79849	-2.74087	2.00169	0.954324	-1.83136
371.5	-3.44346	-1.50281	-0.40455	-1.16516	-1.17035	-1.60202	1.21752	-1.62737	-3.25416	-0.234554	3.97306	-2.60877	-2.59219	2.01831	0.867603	-1.88607
372	-3.42733	-1.52066	-0.456953	-1.04387	-1.13812	-1.56015	1.18233	-1.66842	-3.18603	-0.18479	3.94825	-2.42429	-2.4311	2.06291	0.77835	-1.94711
372.5	-3.41749	-1.53161	-0.484832	-0.929522	-1.11767	-1.52014	1.14594	-1.71025	-3.11521	-0.142301	3.91219	-2.24862	-2.2717	2.13291	0.686858	-2.01267
373	-3.41242	-1.53708	-0.494849	-0.825141	-1.11198	-1.48386	1.10525	-1.75134	-3.04359	-0.107339	3.86405	-2.08562	-2.12871	2.22541	0.59479	-2.08075
373.5	-3.40937	-1.54056	-0.490704	-0.732304	-1.12107	-1.45241	1.05895	-1.79007	-2.97191	-0.0803375	3.80515	-1.93817	-2.01382	2.33717	0.505506	-2.14958
374	-3.40497	-1.54621	-0.474755	-0.651299	-1.14218	-1.42546	1.00683	-1.8246	-2.90069	-0.0614911	3.73796	-1.80706	-1.93377	2.46498	0.423593	-2.21779
374.5	-3.39701	-1.55832	-0.450782	-0.582055	-1.17006	-1.40125	0.948547	-1.85289	-2.83118	-0.0509881	3.66563	-1.69086	-1.88964	2.60578	0.353468	-2.28447
375	-3.38571	-1.58093	-0.424769	-0.524692	-1.19778	-1.37714	0.882926	-1.87384	-2.76505	-0.0492997	3.59218	-1.58655	-1.8767	2.75628	0.296943	-2.34868
375.5	-3.37321	-1.61688	-0.403335	-0.478693	-1.21805	-1.34994	0.808736	-1.88796	-2.70315	-0.0565727	3.52214	-1.49078	-1.88556	2.91206	0.251447	-2.40844
376	-3.36232	-1.66676	-0.390913	-0.441664	-1.22515	-1.31612	0.725845	-1.89692	-2.6451	-0.0714485	3.45995	-1.40084	-1.90486	3.06714	0.211448	-2.46054
376.5	-3.35576	-1.72868	-0.387162	-0.409978	-1.21714	-1.27261	0.63523	-1.90261	-2.58974	-0.0903842	3.40955	-1.31452	-1.92408	3.21482	0.172165	-2.50167
377	-3.35546	-1.79914	-0.386783	-0.380754	-1.19654	-1.218	0.538806	-1.9071	-2.53578	-0.108393	3.37408	-1.22966	-1.93519	3.34905	0.131906	-2.52931
377.5	-3.36148	-1.87451	-0.382504	-0.352393	-1.16784	-1.15343	0.440186	-1.91324	-2.4824	-0.121129	3.35513	-1.14415	-1.93301	3.46518	0.0923669	-2.54172
378	-3.37175	-1.9513	-0.369252	-0.323384	-1.13381	-1.08198	0.344676	-1.92445	-2.42928	-0.127139	3.35163	-1.05581	-1.91493	3.55983	0.0580244	-2.53815
378.5	-3.38289	-2.02479	-0.347407	-0.291223	-1.09474	-1.00709	0.257399	-1.94324	-2.37613	-0.128854	3.35943	-0.96248	-1.88092	3.63043	0.034344	-2.51906
379	-3.39165	-2.0883	-0.323861	-0.252119	-1.05088	-0.931986	0.181291	-1.97	-2.32307	-0.131655	3.37278	-0.862651	-1.83389	3.67526	0.0255351	-2.48604
379.5	-3.39616	-2.13487	-0.309391	-0.201554	-1.00439	-0.860054	0.11679	-2.00299	-2.2715	-0.141563	3.38631	-0.755653	-1.78034	3.69437	0.0339858	-2.44144
380	-3.39623	-2.15897	-0.313535	-0.135654	-0.959459	-0.794287	0.0632005	-2.03954	-2.22322	-0.162771	3.39566	-0.641368	-1.73025	3.6901	0.0613153	-2.38787
380.5	-3.39278	-2.15658	-0.340923	-0.0522647	-0.920852	-0.735966	0.0205374	-2.07679	-2.17913	-0.196261	3.39719	-0.520816	-1.69506	3.66656	0.108777	-2.32797
381	-3.3872	-2.12564	-0.390418	0.0487065	-0.892195	-0.684536	-0.00980414	-2.11148	-2.13985	-0.240146	3.38766	-0.397009	-1.68453	3.62919	0.176597	-2.26496
381.5	-3.3809	-2.06708	-0.455925	0.164821	-0.875081	-0.638927	-0.0265042	-2.13918	-2.10604	-0.291084	3.3648	-0.274051	-1.70255	3.58448	0.263562	-2.20323
382	-3.3749	-1.98483	-0.528364	0.291372	-0.868849	-0.599001	-0.0307038	-2.15451	-2.07724	-0.345435	3.32844	-0.155311	-1.74424	3.53954	0.367241	-2.14748
382.5	-3.36959	-1.88455	-0.598832	0.423672	-0.870732	-0.565628	-0.0268995	-2.15262	-2.05151	-0.399521	3.28034	-0.0430645	-1.79805	3.50123	0.48467	-2.10055
383	-3.36448	-1.77233	-0.662107	0.5594	-0.877037	-0.53941	-0.0218062	-2.13061	-2.02678	-0.449407	3.22303	0.0607605	-1.85115	3.4751	0.613273	-2.06191
383.5	-3.35798	-1.65441	-0.718053	0.698804	-0.885103	-0.519568	-0.0225828	-2.08807	-2.00165	-0.491178	3.15948	0.154432	-1.89327	3.46494	0.751367	-2.02814
384	-3.34768	-1.5372	-0.769674	0.843412	-0.894183	-0.503611	-0.035092	-2.02732	-1.97454	-0.522015	3.09301	0.236819	-1.91753	3.47255	0.89753	-1.99456
384.5	-3.33086	-1.4268	-0.820062	0.994511	-0.905006	-0.487841	-0.0624823	-1.95353	-1.94249	-0.540646	3.02572	0.307785	-1.91935	3.49697	1.04933	-1.9575
385	-3.3052	-1.32825	-0.871247	1.15174	-0.919209	-0.468967	-0.10479	-1.87393	-1.90168	-0.54628	2.95668	0.368537	-1.8955	3.53384	1.20277	-1.91553
385.5	-3.26917	-1.24487	-0.925035	1.3124	-0.938476	-0.445811	-0.159089	-1.79597	-1.84976	-0.537655	2.88232	0.421401	-1.84449	3.57624	1.35278	-1.86907
386	-3.2222	-1.17763	-0.983776	1.47235	-0.963444	-0.419883	-0.219597	-1.72527	-1.78766	-0.513642	2.79898	0.468918	-1.76744	3.61727	1.49374	-1.81958
386.5	-3.16457	-1.12564	-1.05044	1.62764	-0.993513	-0.394636	-0.278367	-1.66392	-1.71914	-0.474341	2.705	0.513359	-1.66828	3.65191	1.62031	-1.76902
387	-3.09666	-1.08758	-1.12827	1.77556	-1.02731	-0.373675	-0.326622	-1.60998	-1.64872	-0.42153	2.60079	0.556675	-1.55329	3.67722	1.72889	-1.71884
387.5	-3.01824	-1.06302	-1.21902	1.91451	-1.06324	-0.3594	-0.355971	-1.55895	-1.57976	-0.35844	2.48848	0.600446	-1.43001	3.69201	1.81846	-1.66954
388	-2.92855	-1.05285	-1.32041	2.04351	-1.1	-0.353111	-0.359602	-1.50659	-1.51377	-0.288985	2.37154	0.646387	-1.30522	3.69705	1.89018	-1.6214
388.5	-2.82709	-1.05882	-1.42621	2.16213	-1.13683	-0.355459	-0.333592	-1.45125	-1.45083	-0.217034	2.25405	0.696922	-1.18324	3.69573	1.9468	-1.57488
389	-2.714	-1.08205	-1.52864	2.27014	-1.17304	-0.366343	-0.277623	-1.39441	-1.38966	-0.146247	2.13991	0.754345	-1.06552	3.69345	1.99227	-1.53064
389.5	-2.59013	-1.12124	-1.62025	2.36741	-1.20728	-0.38454	-0.19454	-1.33997	-1.32715	-0.080169	2.0323	0.818874	-0.95172	3.69556	2.03079	-1.48995
390	-2.45792	-1.17199	-1.69498	2.45476	-1.23711	-0.407629	-0.0891508	-1.2922	-1.25917	-0.0221552	1.93359	0.887835	-0.840848	3.70549	2.06467	-1.45462
390.5	-2.32236	-1.22827	-1.74898	2.53474	-1.25951	-0.432684	0.0328916	-1.25367	-1.18256	0.0248408	1.84566	0.956619	-0.732294	3.72402	2.09241	-1.42585
391	-2.18986	-1.28483	-1.78114	2.61107	-1.27213	-0.456893	0.165221	-1.2241	-1.09632	0.0587533	1.77023	1.01988	-0.626843	3.7493	2.10814	-1.403
391.5	-2.06597	-1.33862	-1.79347	2.6877	-1.2746	-0.477007	0.300362	-1.20095	-1.00082	0.0789358	1.70946	1.07228	-0.527426	3.77775	2.10324	-1.38317
392	-1.9544	-1.38814	-1.79146	2.76797	-1.26895	-0.488948	0.430511	-1.18097	-0.896711	0.0861097	1.66579	1.1094	-0.439178	3.80535	2.07023	-1.36208
392.5	-1.8572	-1.43198	-1.78291	2.85313	-1.25882	-0.489177	0.549454	-1.16194	-0.78529	0.0822892	1.64018	1.12865	-0.368055	3.82878	2.00691	-1.33576
393	-1.77535	-1.46921	-1.77416	2.94153	-1.24795	-0.476468	0.653712	-1.14344	-0.668973	0.0713241	1.63099	1.12982	-0.318586	3.8463	1.91779	-1.30156
393.5	-1.70901	-1.50108	-1.76685	3.02976	-1.23906	-0.452346	0.741976	-1.12626	-0.550151	0.0588789	1.63464	1.11481	-0.292828	3.85839	1.81273	-1.25717
394	-1.65781	-1.53102	-1.75892	3.11463	-1.23359	-0.420494	0.814011	-1.11112	-0.430396	0.0508495	1.64664	1.0875	-0.290586	3.86656	1.70442	-1.1996
394.5	-1.62127	-1.56298	-1.7488	3.19486	-1.23198	-0.385802	0.870404	-1.09764	-0.311447	0.0514397	1.66242	1.05402	-0.309202	3.87111	1.60551	-1.12602
395	-1.59868	-1.59991	-1.73861	3.27151	-1.23382	-0.353038	0.912889	-1.0842	-0.196115	0.0625129	1.67884	1.0219	-0.342868	3.87059	1.52575	-1.0357
395.5	-1.58844	-1.64304	-1.73422	3.34694	-1.23749	-0.325604	0.94452	-1.06811	-0.0875285	0.0843156	1.69477	0.997727	-0.382742	3.86354	1.47056	-0.931044
396	-1.5878	-1.69133	-1.74205	3.42367	-1.24016	-0.305262	0.969481	-1.04653	0.0126767	0.116612	1.70999	0.985328	-0.417923	3.85039	1.44122	-0.817124
396.5	-1.59323	-1.74166	-1.76437	3.50326	-1.23821	-0.292564	0.992085	-1.01866	0.105437	0.159065	1.72418	0.985464	-0.436675	3.83323	1.43607	-0.700072
397	-1.60138	-1.78956	-1.79676	3.58549	-1.22794	-0.287147	1.01552	-0.987243	0.193597	0.210549	1.73742	0.99659	-0.428392	3.81482	1.45179	-0.58541
397.5	-1.60984	-1.83048	-1.83043	3.66802	-1.20648	-0.287909	1.0414	-0.957133	0.280383	0.268407	1.75072	1.01622	-0.386149	3.79815	1.48383	-0.477336
398	-1.61765	-1.86087	-1.85722	3.74698	-1.17277	-0.293169	1.06943	-0.932785	0.368254	0.328531	1.76531	1.0422	-0.308016	3.78611	1.52604	-0.378787
398.5	-1.62525	-1.87859	-1.87363	3.81773	-1.12764	-0.300596	1.09684	-0.916917	0.458201	0.386419	1.78185	1.07284	-0.196819	3.78019	1.57024	-0.29156
399	-1.63348	-1.88325	-1.88186	3.87534	-1.07285	-0.307525	1.11868	-0.910338	0.549298	0.438641	1.80075	1.10656	-0.0594063	3.77946	1.60679	-0.216073
399.5	-1.64216	-1.87658	-1.88814	3.9157	-1.00974	-0.312223	1.12965	-0.911636	0.639204	0.483733	1.82258	1.14203	0.0944318	3.7809	1.62629	-0.151143
400	-1.6493	-1.86168	-1.90036	3.93766	-0.939289	-0.314777	1.12627	-0.917295	0.725688	0.521967	1.84684	1.1779	0.253037	3.78045	1.62162	-0.0945014
400.5	-1.65133	-1.84132	-1.92532	3.94453	-0.86361	-0.31634	1.10817	-0.923478	0.807376	0.554407	1.87044	1.21189	0.403298	3.77436	1.58934	-0.0442911
401	-1.64427	-1.81691	-1.96581	3.94323	-0.786283	-0.317959	1.07803	-0.928138	0.882983	0.582135	1.8879	1.2411	0.531352	3.76008	1.52994	-0.000255112
401.5	-1.62533	-1.78844	-2.01916	3.94157	-0.711499	-0.320437	1.04032	-0.931437	0.950841	0.606313	1.89346	1.26346	0.625317	3.73623	1.44748	0.0367499
402	-1.59426	-1.755	-2.07797	3.94588	-0.643509	-0.324751	0.999433	-0.934794	1.00942	0.628538	1.88303	1.27852	0.679201	3.70293	1.34904	0.0657507
402.5	-1.55376	-1.7155	-2.13253	3.96025	-0.586083	-0.331825	0.9574	-0.939723	1.05735	0.650688	1.85436	1.28758	0.694088	3.66251	1.2425	0.0857874
403	-1.50886	-1.66973	-2.17484	3.98648	-0.541908	-0.341603	0.912854	-0.946712	1.09303	0.674795	1.80697	1.29375	0.675136	3.61926	1.13302	0.0959403
403.5	-1.46518	-1.61876	-2.20204	4.02383	-0.512392	-0.352685	0.86205	-0.954414	1.11547	0.703408	1.74225	1.30103	0.627815	3.57788	1.02146	0.0957189
404	-1.42675	-1.56526	-2.21589	4.06898	-0.497581	-0.363121	0.80128	-0.960032	1.12601	0.739071	1.66328	1.31221	0.556733	3.54204	0.906051	0.0853562
404.5	-1.3951	-1.51327	-2.22017	4.11718	-0.495812	-0.371333	0.72891	-0.960786	1.12844	0.782568	1.57402	1.3273	0.466431	3.5138	0.7859	0.0657234
405	-1.36954	-1.46683	-2.21815	4.16392	-0.503494	-0.376398	0.645796	-0.955195	1.12647	0.831958	1.47848	1.34457	0.361963	3.49392	0.663974	0.0377567
405.5	-1.34789	-1.4281	-2.21071	4.20557	-0.515941	-0.377756	0.554302	-0.943561	1.1207	0.882909	1.37994	1.36305	0.248671	3.48229	0.547582	0.00228431
406	-1.32772	-1.3963	-2.19709	4.2392	-0.52854	-0.374529	0.457001	-0.927677	1.10856	0.929566	1.28086	1.38335	0.131586	3.478	0.446166	-0.0389698
406.5	-1.30789	-1.36823	-2.17796	4.26287	-0.536834	-0.36515	0.355897	-0.909766	1.08673	0.96578	1.18369	1.40653	0.0144574	3.47897	0.367555	-0.0828781
407	-1.28953	-1.33944	-2.15759	4.27659	-0.53669	-0.347761	0.252569	-0.891529	1.05323	0.98653	1.09082	1.43318	-0.101032	3.48219	0.314408	-0.126366
407.5	-1.27497	-1.30522	-2.14309	4.2827	-0.525467	-0.320783	0.149459	-0.874675	1.00849	0.989651	1.00352	1.46284	-0.214994	3.48506	0.282932	-0.168294
408	-1.26507	-1.26187	-2.14175	4.28532	-0.502785	-0.283273	0.051298	-0.862026	0.955611	0.97745	0.921929	1.49384	-0.328307	3.48634	0.264589	-0.209949
408.5	-1.25771	-1.20839	-2.15752	4.28924	-0.47076	-0.235296	-0.0350876	-0.85704	0.900114	0.956621	0.84602	1.52413	-0.441227	3.48563	0.249801	-0.253962
409	-1.24936	-1.14666	-2.1882	4.29914	-0.434268	-0.178088	-0.10207	-0.862254	0.849066	0.936193	0.775706	1.55305	-0.551812	3.48249	0.231318	-0.302412
409.5	-1.23684	-1.08017	-2.22607	4.31842	-0.400386	-0.113645	-0.142483	-0.878515	0.809649	0.924763	0.711014	1.58221	-0.655067	3.47644	0.205212	-0.355488
410	-1.21755	-1.01253	-2.26216	4.3479	-0.376549	-0.0438785	-0.151319	-0.904588	0.786688	0.928249	0.652905	1.61437	-0.74364	3.46688	0.170257	-0.411647
410.5	-1.18934	-0.946165	-2.29011	4.38525	-0.368141	0.0301424	-0.12784	-0.936413	0.780884	0.948843	0.603179	1.6518	-0.810144	3.45262	0.127274	-0.468707
411	-1.15073	-0.882056	-2.30797	4.4261	-0.376884	0.108325	-0.0767862	-0.96756	0.789741	0.984956	0.563053	1.69551	-0.850446	3.43218	0.0781078	-0.525037
411.5	-1.10105	-0.820572	-2.31775	4.46609	-0.400747	0.190913	-0.00754234	-0.991861	0.810082	1.03187	0.531949	1.74511	-0.866624	3.40486	0.0241093	-0.580336
412	-1.04053	-0.762731	-2.32399	4.50268	-0.434983	0.277873	0.0683537	-1.00598	0.839755	1.08301	0.5074	1.79911	-0.867497	3.37104	-0.034603	-0.635152
412.5	-0.97065	-0.710537	-2.33249	4.53562	-0.473953	0.368958	0.139333	-1.0096	0.87779	1.13122	0.486043	1.85549	-0.865638	3.33127	-0.0983431	-0.689237
413	-0.894604	-0.665873	-2.34819	4.56668	-0.51281	0.463895	0.194515	-1.00404	0.923728	1.16988	0.465099	1.91211	-0.872779	3.28606	-0.166403	-0.740435
413.5	-0.817148	-0.629398	-2.37242	4.59872	-0.547741	0.562108	0.224313	-0.990976	0.977386	1.19377	0.443243	1.967	-0.896447	3.23696	-0.236064	-0.785348
414	-0.743048	-0.600673	-2.40188	4.63457	-0.575304	0.662096	0.22159	-0.971336	1.03918	1.19976	0.420653	2.01932	-0.939093	3.1867	-0.302718	-0.820942
414.5	-0.675774	-0.579086	-2.42982	4.67609	-0.592678	0.761149	0.182123	-0.945121	1.11003	1.18636	0.398388	2.07052	-0.999496	3.13808	-0.361418	-0.845611
415	-0.617825	-0.564345	-2.4496	4.72334	-0.598914	0.856114	0.104374	-0.912806	1.1905	1.15286	0.377154	2.12346	-1.07445	3.09365	-0.408813	-0.859364
415.5	-0.571247	-0.556444	-2.45927	4.77415	-0.595634	0.944598	-0.010327	-0.876287	1.27996	1.09905	0.356992	2.18036	-1.15896	3.05636	-0.443697	-0.863493
416	-0.536995	-0.555894	-2.46253	4.82439	-0.586466	1.02527	-0.157542	-0.837875	1.37654	1.02529	0.338628	2.24165	-1.24603	3.02888	-0.465871	-0.859897
416.5	-0.513934	-0.56349	-2.46443	4.86881	-0.575627	1.09742	-0.330012	-0.799339	1.47791	0.932737	0.324604	2.30632	-1.32748	3.01207	-0.474783	-0.85062
417	-0.499302	-0.578916	-2.46637	4.90259	-0.56664	1.16072	-0.518092	-0.762593	1.58204	0.823876	0.318587	2.37282	-1.39603	3.0045	-0.468847	-0.838396
417.5	-0.490635	-0.599747	-2.46547	4.92235	-0.561599	1.215	-0.710704	-0.730832	1.68749	0.703128	0.322886	2.43974	-1.44681	3.0039	-0.44536	-0.82766
418	-0.48651	-0.62201	-2.4571	4.92591	-0.560552	1.25965	-0.897118	-0.708154	1.79356	0.576879	0.336182	2.50681	-1.47737	3.00889	-0.401919	-0.824362
418.5	-0.485421	-0.641519	-2.43695	4.91189	-0.561606	1.29354	-1.06867	-0.697469	1.90038	0.452483	0.353984	2.57558	-1.48705	3.01912	-0.339068	-0.834012
419	-0.485046	-0.654929	-2.40233	4.88001	-0.562055	1.31539	-1.21995	-0.698806	2.0081	0.337185	0.371801	2.64878	-1.47741	3.03375	-0.261596	-0.859286
419.5	-0.48251	-0.660306	-2.35355	4.83105	-0.559183	1.32448	-1.3488	-0.709599	2.11566	0.238088	0.388172	2.7292	-1.45334	3.05021	-0.17747	-0.899203
420	-0.474791	-0.657483	-2.29436	4.7673	-0.550764	1.32154	-1.45442	-0.726146	2.22134	0.161943	0.405112	2.81898	-1.42322	3.06447	-0.094868	-0.95022
420.5	-0.459371	-0.64789	-2.231	4.69321	-0.536117	1.30881	-1.53523	-0.745133	2.32396	0.113616	0.425978	2.9186	-1.39754	3.07246	-0.0186685	-1.00784
421	-0.434964	-0.633582	-2.17007	4.61484	-0.516452	1.28894	-1.58862	-0.764404	2.42264	0.0946266	0.452125	3.02624	-1.38671	3.07177	0.0507431	-1.06765
421.5	-0.401711	-0.6159	-2.11568	4.53902	-0.493799	1.26355	-1.61187	-0.782642	2.51564	0.10326	0.480514	3.13826	-1.39781	3.06257	0.115928	-1.12577
422	-0.360814	-0.594517	-2.06713	4.47298	-0.469628	1.23286	-1.60341	-0.798999	2.60013	0.135553	0.503954	3.25015	-1.43246	3.04713	0.180426	-1.17902
422.5	-0.313953	-0.567564	-2.02033	4.42359	-0.443809	1.19616	-1.5642	-0.813274	2.67311	0.185632	0.513451	3.35705	-1.48838	3.02849	0.247262	-1.22513
423	-0.263082	-0.532911	-1.97306	4.39563	-0.414446	1.15252	-1.49781	-0.825609	2.73203	0.24543	0.501343	3.45485	-1.56289	3.00939	0.317777	-1.26307
423.5	-0.210629	-0.489328	-1.92838	4.39008	-0.379262	1.10183	-1.40857	-0.835774	2.77534	0.304949	0.464021	3.54135	-1.65457	2.9915	0.391359	-1.29305
424	-0.159274	-0.436542	-1.89138	4.4036	-0.337548	1.04584	-1.29942	-0.843365	2.80301	0.353777	0.402726	3.61603	-1.76171	2.97492	0.466126	-1.31599
424.5	-0.111212	-0.374836	-1.86407	4.43024	-0.290633	0.988076	-1.17132	-0.848398	2.81682	0.383388	0.321923	3.67865	-1.88016	2.95828	0.539892	-1.33305
425	-0.0679255	-0.305141	-1.84443	4.46363	-0.240643	0.932399	-1.02412	-0.850882	2.8196	0.38892	0.226602	3.72862	-2.00349	2.93946	0.611116	-1.34578
425.5	-0.0308187	-0.229402	-1.82878	4.4989	-0.189144	0.881277	-0.857746	-0.849991	2.81389	0.369818	0.120697	3.76611	-2.12533	2.91632	0.679228	-1.3566
426	-0.00160457	-0.150572	-1.81471	4.53399	-0.136581	0.835068	-0.673098	-0.843916	2.80047	0.329271	0.00717255	3.79296	-2.24087	2.88686	0.744111	-1.36853
426.5	0.018425	-0.0725886	-1.80253	4.56916	-0.0826467	0.792679	-0.472094	-0.830354	2.77779	0.272666	-0.111271	3.81196	-2.34657	2.84972	0.805605	-1.38416
427	0.029319	-0.000137743	-1.79457	4.60522	-0.0275012	0.752411	-0.256882	-0.807167	2.74292	0.20614	-0.23167	3.82599	-2.4401	2.80517	0.863623	-1.40471
427.5	0.0322926	0.0628508	-1.79363	4.64211	0.0270739	0.712407	-0.0294035	-0.772912	2.69346	0.136049	-0.350276	3.83761	-2.52056	2.75565	0.918405	-1.42954
428	0.0288107	0.114555	-1.80183	4.67837	0.0777986	0.6715	0.208278	-0.727362	2.6291	0.0687818	-0.462008	3.8494	-2.58808	2.70498	0.970151	-1.45622
428.5	0.0199809	0.154704	-1.81981	4.7115	0.121392	0.630271	0.453982	-0.671843	2.55269	0.00993808	-0.56063	3.86438	-2.64343	2.65728	1.01839	-1.48113
429	0.00666799	0.183938	-1.84611	4.73891	0.156172	0.590954	0.705678	-0.608625	2.47042	-0.0368015	-0.640171	3.88584	-2.68774	2.61665	1.06221	-1.50055
429.5	-0.0101635	0.20415	-1.87695	4.75836	0.182687	0.556289	0.961079	-0.53942	2.39014	-0.0702516	-0.697079	3.91597	-2.72158	2.5869	1.10166	-1.51194
430	-0.0297028	0.218134	-1.90716	4.76848	0.203513	0.528767	1.2166	-0.464295	2.31862	-0.0917038	-0.731657	3.95433	-2.74393	2.57078	1.13837	-1.51513
430.5	-0.0516018	0.228748	-1.93237	4.76999	0.221981	0.510655	1.46681	-0.381911	2.26028	-0.104179	-0.747691	3.99774	-2.75213	2.56954	1.17401	-1.51234
431	-0.075672	0.238749	-1.95091	4.76605	0.239897	0.503586	1.70534	-0.290711	2.21799	-0.110932	-0.750646	4.0413	-2.74324	2.58273	1.20863	-1.50626
431.5	-0.101792	0.250714	-1.96364	4.76098	0.256508	0.507261	1.92656	-0.190081	2.1941	-0.114016	-0.745515	4.07993	-2.71728	2.60776	1.24062	-1.49761
432	-0.130239	0.266646	-1.97341	4.75849	0.269959	0.518891	2.12706	-0.0807207	2.19033	-0.113259	-0.73533	4.10917	-2.68	2.63953	1.26739	-1.48426
432.5	-0.162077	0.287981	-1.98476	4.76014	0.279145	0.534517	2.30576	0.0355216	2.20752	-0.105596	-0.721165	4.12492	-2.64159	2.67142	1.28619	-1.46204
433	-0.199443	0.31597	-2.00143	4.76542	0.284342	0.550593	2.46334	0.155938	2.24515	-0.0857056	-0.703221	4.1235	-2.61273	2.69736	1.29497	-1.4267
433.5	-0.24464	0.351579	-2.02277	4.7735	0.287419	0.564513	2.60186	0.277459	2.3009	-0.048064	-0.681739	4.10211	-2.60142	2.7127	1.29234	-1.37566
434	-0.298313	0.395054	-2.04443	4.7844	0.292169	0.574942	2.72382	0.397072	2.37098	0.0115037	-0.65738	4.05966	-2.61216	2.71396	1.27737	-1.30861
434.5	-0.358883	0.445816	-2.06239	4.79792	0.303581	0.582291	2.83086	0.511959	2.45104	0.0950084	-0.631221	3.9977	-2.64551	2.69895	1.24998	-1.22688
435	-0.423269	0.502575	-2.076	4.81185	0.32565	0.588583	2.92285	0.619909	2.53649	0.201157	-0.604637	3.92046	-2.69762	2.66783	1.21094	-1.13297
435.5	-0.487619	0.563481	-2.08841	4.82182	0.359567	0.596237	2.99813	0.719772	2.62253	0.324746	-0.579527	3.83334	-2.76054	2.62334	1.16075	-1.03061
436	-0.547867	0.625971	-2.10401	4.82231	0.403649	0.606678	3.05468	0.811291	2.70496	0.457469	-0.557963	3.74177	-2.82418	2.56935	1.09854	-0.924918
436.5	-0.600263	0.686152	-2.12448	4.80741	0.454239	0.620216	3.09222	0.894604	2.78134	0.589547	-0.540515	3.65123	-2.87871	2.50946	1.02289	-0.821787
437	-0.642194	0.738727	-2.14633	4.772	0.506816	0.636676	3.11322	0.969928	2.85064	0.711469	-0.524865	3.56769	-2.91644	2.44672	0.934545	-0.726816
437.5	-0.673088	0.77839	-2.16231	4.71366	0.557369	0.655357	3.12182	1.03711	2.91151	0.815089	-0.506369	3.49729	-2.93298	2.38376	0.838588	-0.644059
438	-0.694478	0.802402	-2.16523	4.63413	0.603457	0.674405	3.12196	1.095	2.96147	0.893856	-0.480173	3.4453	-2.9271	2.32299	0.743727	-0.575299
438.5	-0.708918	0.81249	-2.15135	4.53913	0.644199	0.690627	3.11708	1.14168	2.99797	0.943262	-0.443671	3.41477	-2.89972	2.26757	0.658359	-0.519927
439	-0.718443	0.813966	-2.12241	4.43668	0.679705	0.700461	3.11059	1.17551	3.0197	0.961731	-0.397721	3.40575	-2.85384	2.22175	0.586828	-0.475716
439.5	-0.723803	0.812751	-2.08589	4.33505	0.710687	0.701855	3.10516	1.19605	3.02708	0.950777	-0.345693	3.41552	-2.79597	2.18979	0.528923	-0.440896
440	-0.72508	0.812868	-2.05264	4.24104	0.737677	0.695479	3.10111	1.20462	3.02297	0.913887	-0.291625	3.43968	-2.73628	2.1746	0.481964	-0.415827
440.5	-0.722975	0.815544	-2.03207	4.15894	0.760009	0.683782	3.09621	1.20455	3.01212	0.855324	-0.23936	3.47321	-2.68685	2.17734	0.443347	-0.402967
441	-0.719643	0.819802	-2.02826	4.09066	0.77571	0.668869	3.08725	1.20082	2.99869	0.780231	-0.192428	3.51143	-2.65907	2.19757	0.411367	-0.405769
441.5	-0.71861	0.824255	-2.03954	4.03636	0.782444	0.651273	3.07122	1.19872	2.98467	0.695078	-0.153191	3.55074	-2.66079	2.2332	0.384043	-0.426522
442	-0.72439	0.828855	-2.05999	3.99488	0.779007	0.629948	3.04486	1.20231	2.9705	0.606909	-0.121157	3.5891	-2.69416	2.28034	0.358346	-0.464178
442.5	-0.742038	0.834784	-2.08165	3.96368	0.766264	0.603287	3.00418	1.21399	2.9562	0.522015	-0.0926734	3.62554	-2.75672	2.33393	0.330578	-0.514186
443	-0.775968	0.843023	-2.0985	3.9391	0.746518	0.570803	2.94568	1.23498	2.94195	0.445021	-0.0631274	3.65852	-2.84412	2.38884	0.2965	-0.57011
443.5	-0.828475	0.853638	-2.10965	3.91689	0.722305	0.533997	2.8673	1.26565	2.92867	0.378743	-0.0291241	3.68432	-2.95153	2.44092	0.251837	-0.625197
444	-0.898968	0.865899	-2.11865	3.89281	0.695921	0.495712	2.76892	1.30498	2.9179	0.325311	0.0115691	3.69746	-3.07336	2.48717	0.193753	-0.673319
444.5	-0.983793	0.878143	-2.13067	3.86258	0.669216	0.459202	2.65361	1.35001	2.91118	0.287392	0.0607386	3.69261	-3.20327	2.52508	0.122112	-0.709762
445	-1.07683	0.887596	-2.14994	3.82185	0.643295	0.427693	2.52817	1.39644	2.90957	0.2678	0.119402	3.66627	-3.33482	2.55191	0.0400665	-0.731591
445.5	-1.1715	0.891096	-2.17823	3.76696	0.618815	0.403665	2.40194	1.4397	2.91343	0.267773	0.187145	3.61773	-3.46171	2.56557	-0.0464468	-0.73765
446	-1.26304	0.886381	-2.21505	3.69562	0.596599	0.387445	2.28397	1.47636	2.92279	0.285053	0.261734	3.54971	-3.57773	2.56603	-0.130652	-0.728882
446.5	-1.3485	0.872416	-2.26003	3.60647	0.577371	0.376691	2.18016	1.50544	2.93755	0.312814	0.339015	3.46789	-3.67812	2.55531	-0.207022	-0.708191
447	-1.425	0.84872	-2.31435	3.49874	0.560925	0.367821	2.09179	1.52904	2.95694	0.340507	0.413644	3.37927	-3.76044	2.53627	-0.272287	-0.679013
447.5	-1.48941	0.815001	-2.37948	3.373	0.545861	0.358126	2.01585	1.55118	2.97916	0.356473	0.480106	3.28987	-3.8234	2.51136	-0.325473	-0.64372
448	-1.53989	0.770855	-2.45462	3.23194	0.530012	0.346576	1.94681	1.57575	3.00196	0.351358	0.53282	3.20344	-3.86521	2.48206	-0.366975	-0.602989
448.5	-1.57661	0.715613	-2.5353	3.08034	0.51125	0.333044	1.87859	1.60558	3.02317	0.320824	0.566151	3.12192	-3.88338	2.44919	-0.396904	-0.556162
449	-1.6014	0.649087	-2.61323	2.92409	0.488315	0.317622	1.80581	1.64255	3.04088	0.266066	0.575395	3.04677	-3.87538	2.41419	-0.414092	-0.502687
449.5	-1.6172	0.572083	-2.67678	2.76866	0.46104	0.300885	1.72414	1.6874	3.05355	0.192187	0.557938	2.97923	-3.83947	2.37995	-0.4166	-0.444065
450	-1.62722	0.486282	-2.71287	2.61801	0.429784	0.283791	1.6303	1.73936	3.0598	0.106507	0.513912	2.91989	-3.77527	2.34965	-0.403275	-0.384672
450.5	-1.63365	0.39443	-2.71078	2.47457	0.394342	0.266815	1.5226	1.79633	3.05836	0.0180176	0.446304	2.86864	-3.6841	2.32554	-0.375467	-0.330415
451	-1.63696	0.300213	-2.66605	2.33943	0.352924	0.249485	1.40177	1.85498	3.04888	-0.0632731	0.360583	2.82541	-3.569	2.30943	-0.337627	-0.285928
451.5	-1.63635	0.206895	-2.58293	2.21305	0.302483	0.230325	1.27126	1.91097	3.03271	-0.128223	0.264053	2.79045	-3.43625	2.30408	-0.295972	-0.252441
452	-1.6304	0.115803	-2.47417	2.0959	0.240522	0.207129	1.13642	1.95989	3.0131	-0.170301	0.165046	2.76417	-3.29743	2.31327	-0.256257	-0.228218
452.5	-1.61755	0.02665	-2.35713	1.98861	0.166796	0.178385	1.00344	1.99874	2.99478	-0.186096	0.0719204	2.74737	-3.16786	2.34016	-0.222261	-0.210754
453	-1.59586	-0.060721	-2.24736	1.89239	0.0838723	0.144651	0.878114	2.02666	2.98289	-0.175437	-0.00820215	2.74152	-3.06153	2.38502	-0.195496	-0.198135
453.5	-1.56318	-0.145165	-2.15356	1.80971	-0.00346269	0.107755	0.76409	2.04419	2.9815	-0.141403	-0.0713227	2.74869	-2.98741	2.44378	-0.175557	-0.189139
454	-1.51843	-0.223879	-2.07784	1.74366	-0.0895031	0.068495	0.661555	2.053	2.99263	-0.0892948	-0.118216	2.77091	-2.94823	2.50879	-0.160304	-0.183788
454.5	-1.46322	-0.292499	-2.01995	1.69665	-0.168776	0.0257721	0.567292	2.0567	3.01559	-0.0245197	-0.153748	2.80892	-2.94027	2.57097	-0.146253	-0.183891
455	-1.40189	-0.346252	-1.98033	1.67003	-0.236489	-0.0221118	0.476097	2.06095	3.0468	0.0492366	-0.183966	2.86129	-2.95464	2.62201	-0.129982	-0.192061
455.5	-1.33958	-0.382103	-1.95987	1.66403	-0.288545	-0.0758205	0.383062	2.0717	3.08079	0.129609	-0.213601	2.92474	-2.97997	2.65568	-0.109553	-0.209912
456	-1.28027	-0.400677	-1.95769	1.67695	-0.321933	-0.134147	0.285554	2.09213	3.11171	0.213111	-0.245217	2.99585	-3.00457	2.66811	-0.0844758	-0.23691
456.5	-1.22606	-0.406888	-1.96895	1.70429	-0.335525	-0.194079	0.183716	2.1209	3.13426	0.293718	-0.279026	3.07238	-3.0169	2.65718	-0.0543479	-0.270347
457	-1.17722	-0.40875	-1.98447	1.73933	-0.330372	-0.251829	0.0799206	2.15328	3.14425	0.363999	-0.312922	3.15315	-3.0057	2.62239	-0.0173426	-0.306
457.5	-1.13207	-0.414686	-1.99327	1.77492	-0.309252	-0.304127	-0.0220767	2.18359	3.13883	0.417088	-0.343415	3.23718	-2.9608	2.56578	0.0302349	-0.338751
458	-1.08719	-0.430555	-1.98674	1.80549	-0.275892	-0.348846	-0.118325	2.2071	3.11689	0.448492	-0.367403	3.32318	-2.87466	2.49224	0.0927415	-0.363465
458.5	-1.03875	-0.45777	-1.96188	1.82817	-0.234	-0.385168	-0.205572	2.2209	3.07971	0.457929	-0.38318	3.40937	-2.74436	2.40832	0.172749	-0.376351
459	-0.984436	-0.493583	-1.92197	1.84294	-0.186514	-0.413403	-0.281228	2.2239	3.03084	0.449804	-0.389505	3.49378	-2.57341	2.3209	0.268928	-0.375896
459.5	-0.924098	-0.533698	-1.8741	1.85119	-0.135821	-0.434234	-0.343123	2.2164	2.97499	0.431472	-0.384081	3.57502	-2.37184	2.23657	0.37638	-0.362756
460	-0.85965	-0.575145	-1.8252	1.85367	-0.0845471	-0.448353	-0.389855	2.19999	2.91738	0.410526	-0.363792	3.65312	-2.15434	2.16081	0.489648	-0.338883
460.5	-0.794536	-0.617006	-1.77985	1.84948	-0.0356065	-0.457029	-0.420882	2.17769	2.86352	0.392386	-0.326626	3.72865	-1.93757	2.09672	0.605938	-0.306454
461	-0.732396	-0.659329	-1.74039	1.83721	0.00886084	-0.462307	-0.435509	2.1536	2.81809	0.379235	-0.273573	3.80098	-1.73765	2.04495	0.726239	-0.267434
461.5	-0.675656	-0.702122	-1.70729	1.81736	0.0486109	-0.466211	-0.432223	2.13234	2.7834	0.370879	-0.209405	3.86832	-1.56691	2.00533	0.85385	-0.224142
462	-0.625309	-0.744714	-1.67899	1.7932	0.0855842	-0.470158	-0.409604	2.11832	2.75846	0.366123	-0.141629	3.92932	-1.4312	1.97823	0.991674	-0.179854
462.5	-0.582211	-0.785088	-1.653	1.76907	0.123362	-0.475162	-0.36748	2.11508	2.73902	0.362621	-0.0780837	3.98336	-1.33051	1.96398	1.14056	-0.138841
463	-0.548196	-0.820106	-1.62869	1.74834	0.165986	-0.481896	-0.307492	2.12504	2.71888	0.356344	-0.0243967	4.02909	-1.26233	1.96109	1.29887	-0.105786
463.5	-0.525364	-0.84686	-1.6084	1.73388	0.216794	-0.490017	-0.233331	2.14989	2.69203	0.343164	0.0178181	4.06382	-1.22341	1.9662	1.46214	-0.0843657
464	-0.514825	-0.86373	-1.59516	1.72948	0.27792	-0.497749	-0.150139	2.19067	2.6541	0.321318	0.0506105	4.08467	-1.20869	1.97554	1.62384	-0.0760632
464.5	-0.51675	-0.870694	-1.59025	1.7395	0.350097	-0.502882	-0.0631148	2.24724	2.6024	0.291752	0.076882	4.08997	-1.21008	1.9864	1.77786	-0.080642
465	-0.53122	-0.869146	-1.59266	1.76724	0.432736	-0.5043	0.0236179	2.31792	2.53567	0.256749	0.0976125	4.07996	-1.21773	1.9974	1.92109	-0.0972302
465.5	-0.558546	-0.860984	-1.59909	1.81407	0.524732	-0.502486	0.107352	2.39932	2.45432	0.218933	0.111391	4.05731	-1.22254	2.0078	2.05365	-0.124341
466	-0.598408	-0.847274	-1.60422	1.8793	0.625162	-0.498735	0.18627	2.48679	2.36061	0.180606	0.115743	4.02674	-1.21723	2.01696	2.17694	-0.159126
466.5	-0.648587	-0.828033	-1.60315	1.95945	0.733012	-0.493905	0.258699	2.57578	2.25808	0.143087	0.108964	3.99411	-1.19638	2.02423	2.29095	-0.197304
467	-0.704995	-0.803619	-1.59472	2.04792	0.846383	-0.487739	0.323147	2.66204	2.15059	0.106981	0.0917583	3.96543	-1.15696	2.02906	2.39297	-0.234479
467.5	-0.762816	-0.776121	-1.58202	2.13598	0.962068	-0.479291	0.378531	2.74054	2.04152	0.0731612	0.067288	3.94547	-1.09878	2.03119	2.47772	-0.267831
468	-0.816974	-0.749812	-1.56888	2.21539	1.07614	-0.468045	0.423823	2.80506	1.93339	0.0430384	0.0394453	3.93674	-1.02407	2.03131	2.53874	-0.296731
468.5	-0.86205	-0.730586	-1.5557	2.28083	1.1853	-0.454437	0.458411	2.84964	1.82796	0.0179506	0.0115919	3.94058	-0.936275	2.03155	2.57072	-0.321945
469	-0.892715	-0.723805	-1.53763	2.33001	1.28757	-0.439475	0.483432	2.86959	1.72701	-0.00152485	-0.0135403	3.95903	-0.838706	2.03523	2.57165	-0.344151
469.5	-0.904777	-0.731627	-1.50572	2.36159	1.38194	-0.424479	0.502322	2.86116	1.63268	-0.0158261	-0.0341635	3.99455	-0.733379	2.04536	2.54224	-0.363216
470	-0.896281	-0.751926	-1.45035	2.37386	1.46812	-0.411068	0.520314	2.82178	1.54671	-0.0256697	-0.049908	4.048	-0.620576	2.06295	2.48339	-0.378785
470.5	-0.867726	-0.779224	-1.36553	2.36619	1.54647	-0.400861	0.543791	2.75198	1.47009	-0.0302723	-0.0611785	4.11767	-0.499601	2.08672	2.39421	-0.391123
471	-0.821128	-0.807039	-1.25108	2.3409	1.61718	-0.394699	0.579128	2.65628	1.4038	-0.0263196	-0.0676572	4.19994	-0.370406	2.11401	2.27257	-0.401353
471.5	-0.75876	-0.830549	-1.11256	2.30351	1.67949	-0.39177	0.630615	2.54129	1.3489	-0.00952994	-0.0676982	4.29013	-0.236394	2.14217	2.11698	-0.411237
472	-0.682368	-0.847876	-0.960513	2.26175	1.73199	-0.389715	0.698784	2.41325	1.30642	0.0220621	-0.0589796	4.38291	-0.106698	2.16942	1.92817	-0.422739
472.5	-0.593068	-0.859386	-0.809256	2.2237	1.77358	-0.385686	0.780955	2.27741	1.27746	0.0661346	-0.0396835	4.47258	0.00533409	2.19455	1.70942	-0.437773
473	-0.49164	-0.866369	-0.67266	2.19648	1.80398	-0.376985	0.87338	2.13854	1.26354	0.117461	-0.0103132	4.55305	0.0868183	2.21645	1.4671	-0.458486
473.5	-0.378863	-0.870754	-0.559021	2.18571	1.8234	-0.361469	0.97223	2.0013	1.26584	0.171158	0.02503	4.61845	0.129391	2.23399	1.2115	-0.487441
474	-0.255527	-0.875635	-0.470043	2.19467	1.83272	-0.338231	1.07275	1.87022	1.28402	0.224122	0.0600416	4.66463	0.130956	2.24597	0.95563	-0.527069
474.5	-0.122079	-0.88529	-0.403623	2.22332	1.83462	-0.307922	1.16838	1.7497	1.3153	0.273319	0.0891331	4.69043	0.095691	2.25097	0.711774	-0.57881
475	0.0212048	-0.90421	-0.356645	2.26806	1.83372	-0.272461	1.251	1.64378	1.35461	0.313796	0.108881	4.69799	0.0329895	2.24753	0.488707	-0.642682
475.5	0.17307	-0.935411	-0.326563	2.3219	1.83553	-0.2344	1.312	1.55542	1.39578	0.339503	0.117354	4.69211	-0.0443499	2.23457	0.290829	-0.717507
476	0.330336	-0.979075	-0.31117	2.37526	1.84457	-0.196364	1.3441	1.48575	1.43336	0.346045	0.11288	4.6786	-0.12241	2.21158	0.118935	-0.801094
476.5	0.488165	-1.03313	-0.306098	2.41856	1.86255	-0.160674	1.34271	1.4333	1.46404	0.332475	0.0939522	4.66244	-0.188477	2.17879	-0.0277135	-0.889917
477	0.641229	-1.09512	-0.303177	2.44529	1.88739	-0.12905	1.30614	1.39357	1.48658	0.300901	0.0601633	4.64703	-0.23285	2.13729	-0.149121	-0.979369
477.5	0.785204	-1.1629	-0.292725	2.45307	1.91432	-0.102656	1.2356	1.36059	1.501	0.254936	0.0121522	4.63422	-0.250242	2.08855	-0.24382	-1.06465
478	0.917614	-1.2338	-0.267633	2.44234	1.93841	-0.0821989	1.13526	1.32948	1.5085	0.198437	-0.0496211	4.62445	-0.240332	2.03437	-0.310126	-1.14099
478.5	1.03722	-1.30405	-0.225936	2.41467	1.9561	-0.0676612	1.01174	1.29729	1.51168	0.135219	-0.12469	4.61715	-0.206358	1.97691	-0.348338	-1.20402
479	1.14309	-1.3694	-0.17188	2.37237	1.96532	-0.0586167	0.872513	1.26182	1.51376	0.0692777	-0.21073	4.61127	-0.153347	1.91829	-0.362593	-1.25157
479.5	1.23476	-1.42586	-0.115654	2.31862	1.96553	-0.0552129	0.724088	1.22084	1.51737	0.00477187	-0.303009	4.60619	-0.0881914	1.86028	-0.361451	-1.28464
480	1.31268	-1.4704	-0.0705689	2.2566	1.95807	-0.0585543	0.57156	1.17272	1.52393	-0.0543239	-0.396166	4.6022	-0.0199455	1.80493	-0.356057	-1.30579
480.5	1.37825	-1.50163	-0.0484713	2.18834	1.9459	-0.0702247	0.419276	1.11705	1.53374	-0.104806	-0.486113	4.60009	0.0413442	1.75518	-0.356276	-1.31728
481	1.43352	-1.52052	-0.0558454	2.11435	1.93287	-0.0913752	0.271313	1.05443	1.54595	-0.144912	-0.570146	4.60041	0.0864573	1.71483	-0.367668	-1.32087
481.5	1.48073	-1.53035	-0.0917434	2.034	1.92217	-0.12158	0.131564	0.985944	1.55877	-0.174152	-0.645992	4.60314	0.109649	1.68706	-0.390994	-1.31823
482	1.52206	-1.53615	-0.147405	1.94699	1.91466	-0.158323	0.00375909	0.913348	1.57025	-0.192019	-0.711814	4.6077	0.111144	1.67273	-0.423746	-1.31022
482.5	1.55928	-1.54337	-0.208445	1.85548	1.90858	-0.198143	-0.10909	0.839454	1.57906	-0.197502	-0.767284	4.61276	0.0963249	1.67017	-0.462387	-1.29634
483	1.59292	-1.55633	-0.260528	1.76562	1.90117	-0.238496	-0.205508	0.767912	1.58521	-0.190501	-0.814271	4.61587	0.0724365	1.67637	-0.503598	-1.27598
483.5	1.62184	-1.57751	-0.295094	1.68632	1.89018	-0.278384	-0.285972	0.7027	1.59013	-0.172725	-0.856275	4.61356	0.0460229	1.68805	-0.544138	-1.25026
484	1.64427	-1.60759	-0.310369	1.62551	1.87418	-0.317531	-0.352859	0.647426	1.59588	-0.146295	-0.896315	4.6019	0.0213465	1.70216	-0.580576	-1.22228
484.5	1.65885	-1.6459	-0.308487	1.58651	1.85239	-0.35512	-0.409505	0.60471	1.60453	-0.112109	-0.934482	4.57796	-0.000125084	1.71606	-0.609568	-1.19588
485	1.66459	-1.6911	-0.292129	1.56715	1.82482	-0.389053	-0.45864	0.57609	1.6189	-0.0703694	-0.967345	4.541	-0.0185279	1.72763	-0.628477	-1.17395
485.5	1.66044	-1.74157	-0.262291	1.56195	1.79207	-0.416332	-0.50169	0.56212	1.64235	-0.0226302	-0.989361	4.49264	-0.0341531	1.73515	-0.636171	-1.15734
486	1.64536	-1.79523	-0.219118	1.56511	1.75453	-0.43409	-0.539195	0.561944	1.67686	0.0269849	-0.99532	4.43614	-0.0470768	1.73671	-0.633291	-1.14519
486.5	1.61894	-1.84925	-0.16595	1.57212	1.71245	-0.440598	-0.571302	0.572512	1.72118	0.0720647	-0.983142	4.37604	-0.0572638	1.73002	-0.621438	-1.13613
487	1.58187	-1.90016	-0.111643	1.5797	1.66714	-0.435727	-0.597919	0.588513	1.77065	0.105115	-0.956099	4.31735	-0.0644275	1.713	-0.602408	-1.1293
487.5	1.53617	-1.94359	-0.0679057	1.58457	1.62092	-0.420441	-0.618919	0.603457	1.81848	0.11949	-0.923145	4.26405	-0.067767	1.68457	-0.578016	-1.12442
488	1.48488	-1.97454	-0.0445595	1.58293	1.57544	-0.396125	-0.634523	0.611128	1.85781	0.111458	-0.896317	4.21854	-0.0661301	1.64485	-0.54908	-1.12205
488.5	1.43164	-1.98926	-0.0457006	1.57201	1.53062	-0.364931	-0.645762	0.607008	1.884	0.0816537	-0.886057	4.18273	-0.0581761	1.59481	-0.513708	-1.12406
489	1.38023	-1.98729	-0.0677842	1.55261	1.48528	-0.330475	-0.654785	0.589269	1.89603	0.0354076	-0.897508	4.15831	-0.0416827	1.53579	-0.467442	-1.13341
489.5	1.33404	-1.97145	-0.101245	1.52972	1.43846	-0.297177	-0.66514	0.558502	1.89604	-0.018642	-0.930262	4.14542	-0.0130852	1.46941	-0.405937	-1.15273
490	1.29537	-1.94604	-0.134775	1.51061	1.38992	-0.268741	-0.6819	0.516506	1.88735	-0.0709365	-0.980556	4.14178	0.0317412	1.39749	-0.32772	-1.183
490.5	1.26555	-1.91491	-0.158832	1.50198	1.33949	-0.247374	-0.710456	0.465407	1.87304	-0.112817	-1.04274	4.14398	0.0962855	1.32194	-0.234762	-1.22282
491	1.24553	-1.88054	-0.167548	1.50878	1.2872	-0.233649	-0.754219	0.407863	1.85573	-0.137338	-1.10957	4.14941	0.181612	1.24473	-0.131363	-1.26876
491.5	1.23602	-1.84435	-0.15987	1.53399	1.23418	-0.226521	-0.813109	0.347885	1.8377	-0.139465	-1.17295	4.15633	0.283664	1.16785	-0.023075	-1.31682
492	1.2371	-1.8073	-0.13991	1.57863	1.18273	-0.223998	-0.883429	0.290609	1.82088	-0.116054	-1.22496	4.16263	0.392174	1.09298	0.0837822	-1.36376
492.5	1.24835	-1.77061	-0.115928	1.64228	1.13532	-0.224573	-0.958912	0.240249	1.80649	-0.0659841	-1.25871	4.16529	0.493086	1.02073	0.18267	-1.40715
493	1.26922	-1.73567	-0.0969379	1.72401	1.09391	-0.228278	-1.03263	0.198155	1.79481	0.00955355	-1.26979	4.16105	0.572719	0.951753	0.268063	-1.44501
493.5	1.29878	-1.70274	-0.0888743	1.82289	1.06025	-0.236252	-1.09848	0.16328	1.78544	0.106996	-1.25793	4.147	0.620995	0.888571	0.337197	-1.47629
494	1.33519	-1.67017	-0.0938337	1.93762	1.03576	-0.249709	-1.15191	0.134498	1.7779	0.221086	-1.22761	4.12118	0.632775	0.835513	0.391036	-1.50185
494.5	1.37604	-1.63557	-0.111178	2.0654	1.02103	-0.269569	-1.19049	0.112526	1.77169	0.346082	-1.18753	4.08335	0.608415	0.796731	0.43299	-1.52391
495	1.41908	-1.59723	-0.138055	2.20154	1.01581	-0.296298	-1.21421	0.0998828	1.76602	0.476563	-1.14885	4.03499	0.554611	0.774493	0.466251	-1.54432
495.5	1.46206	-1.55435	-0.170129	2.33993	1.01985	-0.329629	-1.2242	0.0987066	1.75977	0.60713	-1.12167	3.97835	0.484095	0.768415	0.492723	-1.56336
496	1.5025	-1.50724	-0.202422	2.47392	1.03277	-0.368366	-1.22082	0.108583	1.75204	0.731512	-1.11142	3.91587	0.413017	0.775482	0.514558	-1.58
496.5	1.53815	-1.45771	-0.228779	2.59764	1.05299	-0.41049	-1.20266	0.126662	1.743	0.842815	-1.11745	3.84971	0.357731	0.790811	0.535969	-1.59319
497	1.56751	-1.40855	-0.241206	2.70737	1.07745	-0.453983	-1.16735	0.14907	1.73388	0.93545	-1.13378	3.78147	0.332782	0.808557	0.563598	-1.60246
497.5	1.59	-1.36259	-0.231584	2.80177	1.10287	-0.49798	-1.11312	0.171529	1.72516	1.00725	-1.15161	3.71242	0.349367	0.822669	0.605198	-1.60741
498	1.6057	-1.32148	-0.194836	2.88104	1.12614	-0.543079	-1.04018	0.189318	1.71507	1.06033	-1.16296	3.64399	0.413228	0.828103	0.667038	-1.60692
498.5	1.61492	-1.2847	-0.130411	2.94532	1.14329	-0.590658	-0.950856	0.197983	1.70056	1.10017	-1.16387	3.57813	0.522983	0.822188	0.751557	-1.59955
499	1.61795	-1.25001	-0.041714	2.99346	1.14926	-0.64218	-0.848392	0.195148	1.67934	1.13336	-1.15497	3.51695	0.670047	0.805134	0.856251	-1.58478
[truncated: 1,002 more rows]
