# Supplementary material for: MEP Latencies Predict the Neuromodulatory Effect of cTBS Delivered to the Ipsilateral and Contralateral Sensorimotor Cortex
Source: PLoS One. 2015 Aug 11;10(8):e0133893. doi: 10.1371/journal.pone.0133893 (PMC4532482; doi:10.1371/journal.pone.0133893)
Supplement: S1 Dataset — MEP, SEP and TEP data were converted to .xls format from .mat format. (ZIP) [file pone.0133893.s001.zip › S1 Dataset_xlsx/TEP PAAP CON T0.xlsx]

## Sheet: SEP
t [ms]	sub01	sub02	sub03	sub04	sub05	sub06	sub07	sub08	sub09	sub10	sub11	sub12	sub13	sub14	sub15	sub16
-500	-0.13127	-1.31567	-0.216983	3.65654	1.68564	-1.0393	3.02489	2.64905	-4.14899	0.0278038	0.690562	-4.99174	-1.17991	-1.10078	1.09941	0.203362
-499.5	-0.123016	-1.30748	-0.175349	3.76784	1.70778	-1.04641	2.9597	2.67507	-4.11843	0.0644693	0.666416	-5.00008	-1.15803	-1.12666	0.986036	0.259613
-499	-0.129589	-1.29203	-0.149695	3.86747	1.71097	-1.04541	2.857	2.68696	-4.0804	0.0947669	0.632478	-5.022	-1.13852	-1.14896	0.870302	0.319534
-498.5	-0.150988	-1.27233	-0.138016	3.94718	1.70122	-1.03409	2.71753	2.67513	-4.03289	0.119219	0.593362	-5.05756	-1.12355	-1.16716	0.760118	0.381843
-498	-0.186247	-1.25289	-0.136357	3.99876	1.68496	-1.01247	2.54576	2.63156	-3.98053	0.139366	0.554784	-5.10828	-1.114	-1.18121	0.663095	0.443528
-497.5	-0.232557	-1.23855	-0.138769	4.01794	1.66834	-0.982702	2.34936	2.55344	-3.93191	0.157175	0.522556	-5.17451	-1.10965	-1.19106	0.585461	0.500749
-497	-0.284897	-1.23288	-0.138518	4.00716	1.65643	-0.948187	2.13799	2.44483	-3.89478	0.175099	0.500922	-5.25409	-1.11022	-1.19626	0.531044	0.549658
-496.5	-0.336275	-1.23741	-0.130052	3.9744	1.65276	-0.912546	1.92261	2.3152	-3.87075	0.195933	0.490786	-5.34171	-1.11585	-1.1958	0.499832	0.586289
-496	-0.378825	-1.2517	-0.109847	3.93084	1.65863	-0.879214	1.71523	2.17631	-3.85342	0.221803	0.489975	-5.42938	-1.12691	-1.18806	0.488019	0.607108
-495.5	-0.405611	-1.27351	-0.0758686	3.88949	1.6719	-0.850997	1.52774	2.03933	-3.83248	0.25293	0.495631	-5.5083	-1.14339	-1.17069	0.490081	0.611142
-495	-0.4118	-1.29878	-0.0266267	3.86314	1.68685	-0.829058	1.36963	1.91253	-3.80119	0.287502	0.505731	-5.57074	-1.16466	-1.1412	0.501102	0.601466
-494.5	-0.395023	-1.32208	0.0392687	3.85968	1.69583	-0.812328	1.24571	1.80049	-3.76205	0.322605	0.518374	-5.61197	-1.18966	-1.09798	0.518265	0.584249
-494	-0.356283	-1.33828	0.122398	3.87835	1.69252	-0.798068	1.15611	1.70525	-3.72555	0.355143	0.530654	-5.63306	-1.2174	-1.04137	0.540818	0.566347
-493.5	-0.300885	-1.34431	0.221275	3.91025	1.67475	-0.782862	1.09787	1.62775	-3.70263	0.382683	0.538533	-5.64104	-1.24737	-0.97447	0.568325	0.553366
-493	-0.237441	-1.33923	0.332084	3.94204	1.64549	-0.763156	1.06562	1.56855	-3.69731	0.404412	0.537759	-5.64526	-1.27973	-0.90296	0.598966	0.549203
-492.5	-0.175248	-1.32334	0.449915	3.96002	1.61159	-0.735395	1.0516	1.52742	-3.70363	0.421259	0.525766	-5.65391	-1.31522	-0.833148	0.629447	0.556156
-492	-0.121679	-1.29761	0.570488	3.95405	1.58007	-0.696648	1.04686	1.50321	-3.70751	0.434768	0.503506	-5.67283	-1.35473	-0.769926	0.655914	0.574005
-491.5	-0.080417	-1.26375	0.690852	3.92061	1.55428	-0.645987	1.04332	1.49468	-3.69357	0.445811	0.475067	-5.70527	-1.39866	-0.71608	0.675255	0.599221
-491	-0.0511555	-1.2245	0.808547	3.86343	1.53339	-0.585379	1.03539	1.5012	-3.65282	0.45435	0.445165	-5.75143	-1.44646	-0.672849	0.68686	0.626121
-490.5	-0.0308256	-1.18349	0.920204	3.7919	1.51548	-0.518791	1.02005	1.52204	-3.58599	0.460417	0.417531	-5.80864	-1.4968	-0.640423	0.693668	0.648917
-490	-0.0156104	-1.1447	1.021	3.71909	1.49971	-0.450497	0.995423	1.55538	-3.50211	0.464821	0.395393	-5.87292	-1.5483	-0.617958	0.700827	0.663128
-489.5	-0.00277947	-1.11131	1.10538	3.65939	1.48579	-0.3845	0.959475	1.59805	-3.41454	0.468018	0.38186	-5.94128	-1.60028	-0.604025	0.713019	0.666104
-489	0.00854827	-1.08503	1.16859	3.6257	1.47329	-0.324513	0.910459	1.64584	-3.33586	0.468502	0.378914	-6.01251	-1.65261	-0.597795	0.732934	0.656984
-488.5	0.017453	-1.06618	1.20818	3.62696	1.46183	-0.273521	0.848212	1.69416	-3.27344	0.463023	0.386652	-6.08609	-1.70453	-0.599853	0.761038	0.636682
-488	0.0211135	-1.05432	1.22445	3.66628	1.45164	-0.233491	0.774811	1.73912	-3.22822	0.448396	0.403751	-6.16141	-1.75389	-0.611817	0.795252	0.607754
-487.5	0.0149386	-1.04916	1.21958	3.74025	1.44431	-0.205414	0.694306	1.7786	-3.19723	0.42313	0.428424	-6.23818	-1.79793	-0.635319	0.830654	0.573614
-487	-0.00588711	-1.05107	1.19655	3.84027	1.44266	-0.189424	0.612003	1.81262	-3.17769	0.387967	0.45936	-6.31661	-1.83452	-0.671221	0.860748	0.537757
-486.5	-0.0441463	-1.06031	1.15857	3.95458	1.44848	-0.185122	0.533442	1.84299	-3.17114	0.345462	0.49593	-6.39646	-1.8628	-0.719529	0.880424	0.503722
-486	-0.0997053	-1.07619	1.10906	4.07136	1.46068	-0.191766	0.463605	1.87256	-3.18471	0.299111	0.536563	-6.4757	-1.88314	-0.779942	0.888349	0.475019
-485.5	-0.170095	-1.09689	1.05152	4.18252	1.47675	-0.207999	0.406895	1.90446	-3.2268	0.252388	0.576851	-6.55049	-1.89703	-0.852275	0.886804	0.45374
-485	-0.251202	-1.12018	0.989248	4.28494	1.49532	-0.231683	0.367512	1.94164	-3.29999	0.207865	0.610347	-6.61709	-1.90661	-0.935842	0.879509	0.438907
-484.5	-0.337992	-1.14413	0.925657	4.37844	1.5158	-0.259802	0.349464	1.98643	-3.39716	0.166479	0.631476	-6.67368	-1.91358	-1.02849	0.869642	0.427142
-484	-0.425194	-1.16714	0.864808	4.46343	1.53732	-0.288422	0.356052	2.03957	-3.50359	0.127028	0.638052	-6.71967	-1.9185	-1.12642	0.859427	0.414959
-483.5	-0.507377	-1.18756	0.810948	4.54057	1.55995	-0.313518	0.38923	2.09958	-3.60314	0.0867042	0.632373	-6.75361	-1.92062	-1.22469	0.850543	0.400063
-483	-0.579225	-1.20425	0.766932	4.61139	1.58581	-0.332368	0.449001	2.16322	-3.68451	0.0430798	0.620116	-6.77238	-1.91849	-1.31768	0.844024	0.38132
-482.5	-0.637029	-1.2171	0.732802	4.67851	1.61755	-0.344386	0.532853	2.22669	-3.74527	-0.00399587	0.607527	-6.77201	-1.91086	-1.40025	0.839998	0.358616
-482	-0.680414	-1.22634	0.706058	4.7447	1.65594	-0.351058	0.636175	2.28632	-3.79158	-0.052399	0.599241	-6.74872	-1.89734	-1.46892	0.838064	0.332967
-481.5	-0.712349	-1.23193	0.683359	4.81206	1.69843	-0.35496	0.754132	2.33843	-3.83353	-0.0991366	0.597688	-6.69952	-1.87821	-1.52234	0.837605	0.306339
-481	-0.737387	-1.23376	0.662227	4.8821	1.73882	-0.35835	0.883269	2.37911	-3.87921	-0.141648	0.602927	-6.62339	-1.85425	-1.56079	0.837804	0.280825
-480.5	-0.760136	-1.23134	0.64186	4.95585	1.76724	-0.362239	1.02149	2.40483	-3.93097	-0.178751	0.612747	-6.5234	-1.82727	-1.58541	0.837925	0.257831
-480	-0.784894	-1.22343	0.622573	5.03283	1.77261	-0.36628	1.16706	2.41418	-3.98485	-0.211039	0.624369	-6.40789	-1.80042	-1.59808	0.837423	0.237794
-479.5	-0.815369	-1.20891	0.604428	5.11023	1.74893	-0.369161	1.31766	2.4087	-4.03294	-0.239861	0.63692	-6.28875	-1.77682	-1.60217	0.835754	0.219994
-479	-0.853938	-1.18795	0.586423	5.18429	1.69918	-0.369475	1.46994	2.39117	-4.06814	-0.265669	0.651104	-6.17817	-1.75803	-1.60266	0.832762	0.202594
-478.5	-0.901263	-1.16222	0.566524	5.25225	1.63143	-0.366654	1.61904	2.36409	-4.08773	-0.287915	0.666053	-6.0859	-1.74417	-1.60508	0.829614	0.18354
-478	-0.956647	-1.13448	0.542452	5.31347	1.55259	-0.360776	1.75735	2.32965	-4.09333	-0.305998	0.677764	-6.01755	-1.73462	-1.61379	0.829335	0.161517
-477.5	-1.0184	-1.10809	0.513401	5.37024	1.46654	-0.351954	1.87454	2.28967	-4.08874	-0.319177	0.680938	-5.97395	-1.72784	-1.63016	0.836156	0.136186
-477	-1.0837	-1.08615	0.481511	5.42727	1.37575	-0.341057	1.96023	2.24511	-4.07652	-0.326461	0.67198	-5.95131	-1.7205	-1.65179	0.853593	0.108293
-476.5	-1.14863	-1.07042	0.451542	5.48858	1.28262	-0.330608	2.00767	2.19578	-4.05431	-0.327756	0.650692	-5.94196	-1.70705	-1.67381	0.882545	0.0796476
-476	-1.20876	-1.06054	0.428865	5.55518	1.18899	-0.324214	2.01544	2.14044	-4.01416	-0.324985	0.619846	-5.93741	-1.68093	-1.69147	0.920761	0.052254
-475.5	-1.26028	-1.05442	0.416799	5.62534	1.09527	-0.325232	1.98662	2.0774	-3.94634	-0.321744	0.583616	-5.93206	-1.63725	-1.70166	0.963181	0.0268696
-475	-1.30063	-1.04952	0.414531	5.6962	1.00055	-0.335566	1.92718	2.0057	-3.84486	-0.321353	0.546111	-5.92359	-1.57504	-1.70359	1.00313	0.0022815
-474.5	-1.32846	-1.04369	0.417359	5.76537	0.903204	-0.354909	1.84503	1.92627	-3.71108	-0.324534	0.510361	-5.91034	-1.49704	-1.69934	1.03489	-0.0237982
-474	-1.34306	-1.03515	0.41943	5.83148	0.802143	-0.3807	1.74909	1.84219	-3.55386	-0.328924	0.477953	-5.89034	-1.40755	-1.69258	1.05573	-0.052998
-473.5	-1.34398	-1.02223	0.416441	5.8931	0.698558	-0.408708	1.64792	1.75799	-3.38656	-0.330858	0.449312	-5.86227	-1.31122	-1.68542	1.0652	-0.0854573
-473	-1.33101	-1.00314	0.406302	5.94686	0.596755	-0.4341	1.54865	1.67891	-3.22217	-0.327468	0.42433	-5.82546	-1.21295	-1.67679	1.06349	-0.12053
-472.5	-1.30451	-0.976362	0.388461	5.98691	0.504029	-0.452737	1.45743	1.60996	-3.06899	-0.317704	0.403197	-5.77888	-1.11757	-1.66422	1.05057	-0.157634
-472	-1.26619	-0.941691	0.363592	6.00737	0.428431	-0.461818	1.38148	1.5551	-2.92891	-0.302602	0.386859	-5.7205	-1.02905	-1.64675	1.0261	-0.196114
-471.5	-1.21966	-0.901178	0.33409	6.00648	0.373455	-0.459925	1.33042	1.51723	-2.79953	-0.284868	0.376413	-5.6475	-0.949957	-1.62576	0.989566	-0.234846
-471	-1.17002	-0.859113	0.304089	5.98787	0.334261	-0.447311	1.31472	1.498	-2.67846	-0.267229	0.372639	-5.55748	-0.881289	-1.60361	0.940621	-0.27218
-470.5	-1.12233	-0.821011	0.278133	5.95808	0.29991	-0.425574	1.34158	1.49669	-2.56716	-0.250212	0.376752	-5.45014	-0.822612	-1.58218	0.879041	-0.305972
-470	-1.08019	-0.791925	0.259124	5.92411	0.25876	-0.396283	1.41145	1.50844	-2.47176	-0.23149	0.390662	-5.32809	-0.772503	-1.56256	0.804574	-0.333891
-469.5	-1.04532	-0.774869	0.246953	5.89287	0.202973	-0.36032	1.5177	1.52419	-2.40048	-0.207422	0.415715	-5.19682	-0.728907	-1.54458	0.717823	-0.354175
-469	-1.01805	-0.769707	0.239264	5.87013	0.130813	-0.318074	1.64937	1.5332	-2.3589	-0.174916	0.451715	-5.06406	-0.689188	-1.52637	0.621254	-0.365998
-468.5	-0.997941	-0.772768	0.233736	5.85946	0.0460301	-0.269385	1.79462	1.52711	-2.34564	-0.131759	0.496987	-4.93767	-0.650689	-1.50497	0.519193	-0.368732
-468	-0.983999	-0.778062	0.229443	5.86254	-0.0443486	-0.213884	1.94291	1.50268	-2.35235	-0.075723	0.548608	-4.82292	-0.611655	-1.47762	0.416798	-0.361269
-467.5	-0.974928	-0.779483	0.226426	5.88	-0.131791	-0.151841	2.08589	1.46126	-2.36848	-0.00488546	0.603176	-4.72138	-0.571239	-1.44264	0.318817	-0.342643
-467	-0.970013	-0.772607	0.224933	5.91094	-0.207286	-0.0844955	2.21702	1.40657	-2.38728	0.0801497	0.65816	-4.63189	-0.529005	-1.39956	0.229474	-0.312771
-466.5	-0.9698	-0.7558	0.22567	5.95212	-0.261859	-0.0139662	2.33122	1.34319	-2.40944	0.174938	0.712351	-4.55303	-0.485259	-1.34888	0.153302	-0.272266
-466	-0.975422	-0.730522	0.230213	5.99898	-0.287834	0.0565458	2.4251	1.27536	-2.44191	0.272412	0.764835	-4.48508	-0.441899	-1.29222	0.0953332	-0.22233
-465.5	-0.987122	-0.700753	0.240149	6.04779	-0.28155	0.122889	2.49704	1.20617	-2.4923	0.364932	0.813417	-4.42944	-0.402504	-1.23231	0.0602555	-0.165119
-465	-1.00362	-0.671912	0.255491	6.09716	-0.245466	0.18134	2.54717	1.1374	-2.56291	0.44584	0.853862	-4.38689	-0.371106	-1.17228	0.05111	-0.10329
-464.5	-1.02289	-0.649933	0.274284	6.14737	-0.188502	0.230013	2.57721	1.06982	-2.64787	0.510748	0.880821	-4.35637	-0.350269	-1.11452	0.0680159	-0.0389734
-464	-1.04298	-0.640333	0.293822	6.19904	-0.124455	0.268409	2.58904	1.0033	-2.73408	0.558133	0.890253	-4.33474	-0.339963	-1.05942	0.107574	0.0262702
-463.5	-1.06211	-0.646468	0.312191	6.25221	-0.0673634	0.295783	2.58377	0.937262	-2.80602	0.588593	0.88218	-4.31749	-0.338162	-1.00498	0.163639	0.0911936
-463	-1.07889	-0.66775	0.328796	6.30604	-0.0260806	0.310765	2.56256	0.872085	-2.85268	0.603706	0.861721	-4.29991	-0.342543	-0.948161	0.229243	0.155357
-462.5	-1.09291	-0.699762	0.343783	6.35918	-0.0027742	0.313121	2.52696	0.81014	-2.87195	0.605446	0.836765	-4.27757	-0.351967	-0.887504	0.298533	0.219022
-462	-1.10436	-0.73586	0.357287	6.40988	0.00497116	0.305719	2.47813	0.754673	-2.8699	0.596078	0.813727	-4.24645	-0.366948	-0.824565	0.36748	0.281647
-461.5	-1.11319	-0.768748	0.3695	6.45555	0.00216741	0.294166	2.41721	0.707203	-2.8565	0.578586	0.7951	-4.20367	-0.388776	-0.763147	0.43305	0.340647
-461	-1.11918	-0.792142	0.381328	6.49319	-0.00560211	0.284355	2.34707	0.666378	-2.84079	0.556867	0.780012	-4.14831	-0.417781	-0.707841	0.492236	0.39176
-460.5	-1.12248	-0.802542	0.394249	6.52006	-0.0155768	0.280489	2.2732	0.629178	-2.82781	0.534557	0.765892	-4.08189	-0.452199	-0.66263	0.54222	0.430403
-460	-1.12419	-0.799717	0.409114	6.53399	-0.0293533	0.284504	2.20282	0.592429	-2.81757	0.513332	0.750119	-4.00758	-0.488417	-0.629576	0.580924	0.453244
-459.5	-1.12656	-0.785731	0.425737	6.53429	-0.0505256	0.296017	2.14221	0.55336	-2.80596	0.492702	0.731774	-3.92826	-0.521716	-0.608586	0.607029	0.459361
-459	-1.13309	-0.763871	0.443997	6.52223	-0.0818891	0.312753	2.09396	0.509738	-2.78762	0.47162	0.712444	-3.84534	-0.546973	-0.598291	0.619751	0.449912
-458.5	-1.14793	-0.738421	0.464904	6.49963	-0.124541	0.331459	2.05665	0.460255	-2.75926	0.450042	0.695035	-3.75891	-0.559719	-0.596881	0.618642	0.427001
-458	-1.17503	-0.714926	0.490417	6.46718	-0.177558	0.348978	2.02562	0.404859	-2.72121	0.428982	0.681944	-3.66834	-0.557105	-0.602258	0.603803	0.393362
-457.5	-1.21752	-0.699883	0.522161	6.42457	-0.237047	0.363351	1.99369	0.344703	-2.67619	0.409532	0.674226	-3.57332	-0.538592	-0.611645	0.577293	0.352658
-457	-1.27709	-0.699591	0.560373	6.37208	-0.2951	0.374413	1.95292	0.281873	-2.62597	0.391969	0.671484	-3.47543	-0.506499	-0.621256	0.544554	0.309643
-456.5	-1.35284	-0.718497	0.603673	6.31194	-0.340762	0.383535	1.89695	0.218927	-2.56806	0.375517	0.672318	-3.37804	-0.465359	-0.626837	0.513324	0.269818
-456	-1.44036	-0.757585	0.648879	6.24818	-0.364132	0.392836	1.82197	0.158278	-2.49559	0.35849	0.675869	-3.28457	-0.419896	-0.625016	0.490641	0.23845
-455.5	-1.53193	-0.813978	0.691378	6.18574	-0.360422	0.404271	1.72664	0.101802	-2.40122	0.338728	0.683237	-3.19719	-0.373353	-0.61409	0.480839	0.219742
-455	-1.61841	-0.881909	0.726926	6.12955	-0.330382	0.419069	1.61156	0.0509683	-2.28183	0.314612	0.696681	-3.11701	-0.327455	-0.593787	0.48526	0.216289
-454.5	-1.6919	-0.954323	0.753234	6.08307	-0.278719	0.437614	1.47818	0.00735993	-2.14111	0.286015	0.717527	-3.04449	-0.283319	-0.565172	0.50312	0.228555
-454	-1.74748	-1.02488	0.769718	6.04694	-0.21392	0.459476	1.32838	-0.0267668	-1.98941	0.254128	0.74543	-2.97938	-0.241883	-0.53066	0.532592	0.254723
-453.5	-1.78391	-1.08973	0.776433	6.01896	-0.148034	0.483528	1.16556	-0.0486472	-1.84127	0.220406	0.778616	-2.92049	-0.203712	-0.492843	0.570713	0.290856
-453	-1.80315	-1.14774	0.773282	5.99466	-0.0938196	0.507955	0.995987	-0.0560838	-1.71059	0.185636	0.813221	-2.86665	-0.168749	-0.452838	0.612888	0.331101
-452.5	-1.80892	-1.19959	0.759692	5.96859	-0.0611438	0.530153	0.828265	-0.048148	-1.6055	0.149844	0.843312	-2.8189	-0.13634	-0.409735	0.653757	0.368509
-452	-1.80511	-1.24684	0.734943	5.93716	-0.0548944	0.547234	0.670584	-0.0249292	-1.52661	0.112822	0.863374	-2.78026	-0.105616	-0.361294	0.689165	0.396656
-451.5	-1.79518	-1.29106	0.698935	5.90095	-0.0737411	0.557398	0.52853	0.0127714	-1.47004	0.0743839	0.870822	-2.75305	-0.0756266	-0.305894	0.717791	0.411102
-451	-1.78212	-1.33382	0.652868	5.86402	-0.109164	0.560955	0.405198	0.0633416	-1.43205	0.0343962	0.866138	-2.737	-0.0449638	-0.24467	0.741184	0.40989
-450.5	-1.76855	-1.37705	0.599337	5.83178	-0.145977	0.559723	0.302855	0.123852	-1.41095	-0.00650675	0.851565	-2.72901	-0.0118259	-0.181844	0.762051	0.393199
-450	-1.75725	-1.42237	0.541681	5.80915	-0.165828	0.555433	0.223673	0.189304	-1.40677	-0.0461128	0.830017	-2.72328	0.0251448	-0.123169	0.782128	0.362647
-449.5	-1.75131	-1.46957	0.483358	5.79888	-0.152123	0.548877	0.168629	0.252453	-1.42049	-0.0814744	0.804775	-2.71229	0.0666805	-0.0737828	0.801224	0.320446
-449	-1.75337	-1.51561	0.42797	5.80063	-0.0945903	0.540314	0.136563	0.304819	-1.45282	-0.111143	0.77958	-2.68856	0.113831	-0.0366273	0.81797	0.268768
-448.5	-1.76501	-1.55493	0.378988	5.8112	0.00602387	0.530072	0.124637	0.338702	-1.50257	-0.136292	0.758207	-2.64729	0.168067	-0.0120982	0.831296	0.209976
-448	-1.78691	-1.58132	0.338302	5.8249	0.136137	0.518663	0.129444	0.349597	-1.56624	-0.159975	0.743394	-2.58908	0.229481	0.000976453	0.840989	0.147227
-447.5	-1.81937	-1.5908	0.30494	5.83393	0.27366	0.506681	0.147773	0.337877	-1.64065	-0.186085	0.736125	-2.52005	0.294934	0.00384145	0.847186	0.0842886
-447	-1.86238	-1.58369	0.275991	5.82958	0.395041	0.494658	0.176695	0.308636	-1.72687	-0.218546	0.735787	-2.44851	0.358621	-0.00267007	0.850013	0.0250147
-446.5	-1.91553	-1.56404	0.248743	5.80503	0.481787	0.483148	0.213532	0.269698	-1.83081	-0.260621	0.740662	-2.38161	0.414944	-0.0172911	0.849849	-0.0267587
-446	-1.97745	-1.53759	0.221547	5.75802	0.526285	0.472874	0.256289	0.229212	-1.95934	-0.31432	0.74834	-2.3235	0.460802	-0.0375022	0.847076	-0.0677023
-445.5	-2.04496	-1.51031	0.19366	5.6914	0.533592	0.464577	0.304387	0.194261	-2.11546	-0.379358	0.756288	-2.27462	0.495261	-0.0598556	0.840777	-0.0959337
-445	-2.11329	-1.48771	0.165032	5.61189	0.516672	0.458629	0.358917	0.170211	-2.2945	-0.452487	0.762617	-2.23179	0.518256	-0.0809923	0.828035	-0.111363
-444.5	-2.17736	-1.47384	0.135596	5.52855	0.489254	0.454602	0.42204	0.160206	-2.48333	-0.528606	0.766519	-2.18873	0.530539	-0.0981957	0.804832	-0.115139
-444	-2.23311	-1.47076	0.104622	5.45026	0.461237	0.451503	0.496371	0.16528	-2.66465	-0.602789	0.768331	-2.13707	0.533969	-0.109668	0.76742	-0.108742
-443.5	-2.27773	-1.47916	0.0710605	5.38287	0.437473	0.449035	0.584532	0.185189	-2.82387	-0.671403	0.769668	-2.069	0.530529	-0.115035	0.713604	-0.0934776
-443	-2.30914	-1.49858	0.0340285	5.32855	0.419144	0.448585	0.687891	0.219258	-2.95419	-0.732418	0.773238	-1.98076	0.52118	-0.115274	0.643931	-0.070438
-442.5	-2.32575	-1.52677	-0.00763406	5.28708	0.406682	0.452745	0.804579	0.266557	-3.05863	-0.785737	0.781704	-1.87431	0.506142	-0.111974	0.562263	-0.040504
-442	-2.32679	-1.55925	-0.0562994	5.25688	0.402895	0.464152	0.928729	0.325123	-3.14788	-0.833085	0.796321	-1.75683	0.485611	-0.106898	0.475548	-0.00442774
-441.5	-2.31363	-1.58983	-0.115787	5.23556	0.413426	0.484786	1.05233	0.391108	-3.23368	-0.876537	0.816602	-1.63864	0.459592	-0.10162	0.392422	0.0367617
-441	-2.29072	-1.6122	-0.190228	5.22156	0.442713	0.51569	1.16798	0.459242	-3.32242	-0.916771	0.840268	-1.53015	0.42754	-0.0969556	0.32066	0.0814607
-440.5	-2.26485	-1.62166	-0.282273	5.21571	0.489161	0.556249	1.27016	0.524403	-3.4126	-0.952531	0.862528	-1.4396	0.38892	-0.0930681	0.264927	0.127904
-440	-2.24321	-1.61674	-0.392031	5.22019	0.544014	0.602899	1.355	0.583056	-3.49589	-0.981127	0.876414	-1.37155	0.344357	-0.0900832	0.22561	0.174926
-439.5	-2.23221	-1.59991	-0.516758	5.23411	0.593954	0.649048	1.4197	0.633989	-3.56111	-0.999373	0.875796	-1.32564	0.296265	-0.0883022	0.198832	0.222189
-439	-2.23675	-1.57692	-0.650764	5.24996	0.625813	0.687488	1.46187	0.678063	-3.60032	-1.00457	0.85887	-1.29734	0.248478	-0.0879978	0.177716	0.269551
-438.5	-2.25957	-1.55475	-0.786144	5.25507	0.631135	0.713241	1.47899	0.716716	-3.61305	-0.995203	0.828833	-1.28132	0.205252	-0.0888872	0.154351	0.316176
-438	-2.30112	-1.53954	-0.914437	5.23647	0.607938	0.724306	1.46872	0.750482	-3.60588	-0.971438	0.791494	-1.27364	0.170189	-0.0896747	0.122005	0.36055
-437.5	-2.35979	-1.5354	-1.02796	5.18534	0.560198	0.720592	1.43069	0.778922	-3.58839	-0.935789	0.752404	-1.27168	0.145263	-0.0883883	0.0770101	0.401357
-437	-2.43242	-1.54437	-1.12041	5.0998	0.496822	0.702916	1.36884	0.801391	-3.56727	-0.893042	0.715226	-1.27317	0.130218	-0.0830181	0.0185942	0.438045
-436.5	-2.51479	-1.56692	-1.18781	4.98565	0.42981	0.673135	1.29217	0.817187	-3.54166	-0.84851	0.681328	-1.27525	0.122727	-0.0718061	-0.0533709	0.470766
-436	-2.60192	-1.60209	-1.22975	4.85493	0.371963	0.634697	1.21277	0.825593	-3.50378	-0.805741	0.650517	-1.27459	0.119554	-0.0535236	-0.139869	0.499954
-435.5	-2.68882	-1.64707	-1.2495	4.72236	0.335414	0.592108	1.14227	0.826865	-3.44509	-0.76609	0.622691	-1.26824	0.118349	-0.0281375	-0.241873	0.525848
-435	-2.77192	-1.69734	-1.25284	4.60053	0.329902	0.549531	1.08873	0.822785	-3.363	-0.72972	0.598684	-1.25469	0.118642	0.00231018	-0.35858	0.5482
-434.5	-2.85	-1.74766	-1.247	4.49697	0.360638	0.509807	1.05503	0.81536	-3.26355	-0.696027	0.579333	-1.23555	0.121108	0.0338286	-0.486401	0.566166
-434	-2.9238	-1.79318	-1.23975	4.41407	0.427597	0.473979	1.03956	0.805679	-3.15893	-0.663886	0.564169	-1.21618	0.12602	0.0622828	-0.619106	0.578865
-433.5	-2.99479	-1.8304	-1.23741	4.35058	0.525399	0.441402	1.03824	0.794805	-3.06252	-0.632596	0.551034	-1.20267	0.132641	0.0856109	-0.749015	0.586318
-433	-3.06386	-1.85766	-1.2431	4.30398	0.643241	0.41109	1.04619	0.785088	-2.98465	-0.602671	0.537025	-1.1979	0.139917	0.104918	-0.868751	0.589526
-432.5	-3.13092	-1.87519	-1.25694	4.27354	0.767417	0.383578	1.05903	0.779874	-2.92983	-0.57584	0.520785	-1.20119	0.147308	0.123934	-0.972892	0.589561
-432	-3.19528	-1.88482	-1.27754	4.26103	0.885075	0.361701	1.07431	0.781847	-2.89627	-0.554661	0.504654	-1.20983	0.155097	0.14736	-1.05894	0.586818
-431.5	-3.25619	-1.88951	-1.30296	4.2672	0.984928	0.350112	1.09244	0.791356	-2.87866	-0.541932	0.494491	-1.2193	0.164432	0.178842	-1.12717	0.58081
-431	-3.31364	-1.89299	-1.33105	4.28774	1.05703	0.3542	1.11595	0.805548	-2.87323	-0.539709	0.497441	-1.22255	0.177127	0.219249	-1.17979	0.570253
-430.5	-3.36855	-1.89935	-1.35952	4.31266	1.09561	0.378559	1.14723	0.818328	-2.88192	-0.548188	0.519728	-1.21081	0.194936	0.266029	-1.2201	0.553565
-430	-3.422	-1.91219	-1.38634	4.32991	1.10214	0.425103	1.18648	0.821304	-2.91219	-0.565099	0.565004	-1.17689	0.218339	0.314112	-1.25179	0.529675
-429.5	-3.47352	-1.93361	-1.40993	4.3309	1.08464	0.49193	1.23101	0.806023	-2.97271	-0.58614	0.632662	-1.11945	0.245786	0.358239	-1.27803	0.498609
-429	-3.52055	-1.96379	-1.42834	4.31374	1.05463	0.574149	1.27569	0.766644	-3.06755	-0.606249	0.71733	-1.0441	0.274089	0.395031	-1.30022	0.461567
-428.5	-3.55945	-2.00084	-1.43839	4.28216	1.02473	0.666061	1.31408	0.701623	-3.1926	-0.620306	0.810925	-0.959902	0.299413	0.423044	-1.31732	0.420378
-428	-3.58663	-2.0408	-1.43591	4.24192	1.00727	0.762668	1.34046	0.613927	-3.33619	-0.623244	0.906043	-0.875654	0.317936	0.441699	-1.32652	0.376817
-427.5	-3.59899	-2.07834	-1.41679	4.19805	1.01209	0.859559	1.35202	0.510024	-3.48369	-0.611098	0.998053	-0.799154	0.32641	0.450729	-1.32491	0.33237
-427	-3.59469	-2.10793	-1.37771	4.15441	1.0428	0.952326	1.34878	0.398559	-3.6239	-0.582703	1.08471	-0.737682	0.323542	0.450435	-1.31058	0.287883
-426.5	-3.57436	-2.12533	-1.3166	4.11416	1.0954	1.0366	1.3316	0.289674	-3.75386	-0.540369	1.16452	-0.69733	0.311251	0.44196	-1.28251	0.243044
-426	-3.54106	-2.12872	-1.23354	4.07971	1.16098	1.10824	1.30057	0.19467	-3.87841	-0.488846	1.23565	-0.681888	0.293452	0.426589	-1.2406	0.196651
-425.5	-3.4987	-2.11911	-1.13139	4.05251	1.22925	1.16334	1.25497	0.124455	-4.00489	-0.433687	1.29568	-0.693182	0.273112	0.404908	-1.18636	0.147905
-425	-3.44981	-2.10036	-1.01527	4.03232	1.29143	1.19827	1.19378	0.086894	-4.13706	-0.380105	1.34233	-0.732878	0.250975	0.377498	-1.12335	0.0974459
-424.5	-3.39498	-2.07876	-0.891392	4.01698	1.34282	1.21047	1.11588	0.0850421	-4.27192	-0.331972	1.37459	-0.802892	0.22675	0.346414	-1.05717	0.0471892
-424	-3.33415	-2.06149	-0.766337	4.00366	1.38245	1.19947	1.02089	0.117092	-4.40128	-0.290557	1.39314	-0.90307	0.200352	0.315565	-0.99514	-0.000301014
-423.5	-3.26815	-2.05465	-0.646873	3.99072	1.40983	1.16712	0.910302	0.17757	-4.51611	-0.253951	1.39997	-1.02925	0.171953	0.289734	-0.945318	-0.0419035
-423	-3.19891	-2.06178	-0.539604	3.97836	1.42298	1.11682	0.787736	0.259056	-4.61039	-0.218326	1.39737	-1.17412	0.141573	0.272959	-0.914842	-0.0738917
-422.5	-3.12871	-2.08323	-0.449584	3.96799	1.41912	1.05328	0.658977	0.353639	-4.68279	-0.179917	1.38648	-1.32967	0.108594	0.267328	-0.908446	-0.0926562
-422	-3.05921	-2.116	-0.378769	3.96079	1.39665	0.982902	0.532083	0.453523	-4.73717	-0.136085	1.36675	-1.48882	0.0715377	0.273094	-0.927542	-0.0961912
-421.5	-2.99088	-2.15492	-0.326066	3.95612	1.35643	0.913258	0.416094	0.550979	-4.78174	-0.0855619	1.33693	-1.64527	0.0290572	0.289513	-0.970205	-0.0849643
-421	-2.92358	-2.19423	-0.288796	3.95141	1.30132	0.851557	0.318632	0.638806	-4.82611	-0.0282248	1.29595	-1.79248	-0.0184319	0.315153	-1.03161	-0.061251
-420.5	-2.85782	-2.22858	-0.263933	3.94322	1.23351	0.803011	0.244043	0.711635	-4.87743	0.0349855	1.2431	-1.92462	-0.0682442	0.347527	-1.10412	-0.0280576
-420	-2.79561	-2.25344	-0.248291	3.92865	1.15238	0.770168	0.192662	0.767169	-4.93769	0.101496	1.17849	-2.03913	-0.116255	0.382548	-1.17794	0.011259
-419.5	-2.74029	-2.26552	-0.238216	3.90581	1.05552	0.753384	0.161317	0.806501	-5.0041	0.167001	1.10413	-2.13794	-0.157801	0.414728	-1.24296	0.0531092
-419	-2.69545	-2.2638	-0.229616	3.87308	0.941705	0.751601	0.144617	0.832986	-5.07267	0.226612	1.02401	-2.2263	-0.188273	0.438789	-1.29008	0.0942141
-418.5	-2.66348	-2.25032	-0.218432	3.82903	0.813136	0.762512	0.136279	0.85027	-5.14229	0.276317	0.942623	-2.3111	-0.203905	0.4517	-1.31191	0.13213
-418	-2.64503	-2.22968	-0.201265	3.77356	0.676106	0.782303	0.130308	0.860935	-5.21559	0.313803	0.863393	-2.39892	-0.202952	0.453612	-1.30318	0.164789
-417.5	-2.63949	-2.20715	-0.175839	3.70822	0.541257	0.805722	0.122027	0.866295	-5.29597	0.338406	0.78808	-2.49258	-0.186613	0.447571	-1.26136	0.189861
-417	-2.64494	-2.18664	-0.141279	3.63531	0.423901	0.826832	0.109122	0.866723	-5.38304	0.350886	0.716848	-2.58843	-0.158386	0.438356	-1.18748	0.205593
-416.5	-2.65735	-2.16999	-0.0985022	3.55739	0.341065	0.839774	0.092001	0.861965	-5.46879	0.353635	0.649215	-2.67769	-0.122146	0.4307	-1.08611	0.212449
-416	-2.67086	-2.1572	-0.0503776	3.47702	0.303974	0.839378	0.0723755	0.851174	-5.53753	0.350073	0.585793	-2.75137	-0.0808394	0.427894	-0.964148	0.213459
-415.5	-2.67935	-2.14635	-0.00116428	3.39605	0.312388	0.822495	0.0513795	0.83286	-5.5717	0.342548	0.529303	-2.80451	-0.0365	0.431741	-0.829708	0.212922
-415	-2.67769	-2.13418	0.044537	3.31463	0.35573	0.788962	0.0292574	0.805764	-5.55968	0.330951	0.483665	-2.83794	0.00906231	0.442898	-0.691761	0.21471
-414.5	-2.66272	-2.11743	0.0830652	3.2313	0.417973	0.740561	0.00625219	0.770474	-5.5002	0.313647	0.452074	-2.85763	0.0533329	0.460423	-0.558612	0.2213
-414	-2.63442	-2.09391	0.112468	3.14344	0.483052	0.679775	-0.0165199	0.729969	-5.40145	0.289368	0.435167	-2.87187	0.0923976	0.481541	-0.43531	0.23396
-413.5	-2.596	-2.06232	0.132189	3.04764	0.539266	0.610185	-0.03655	0.688772	-5.27745	0.258402	0.430024	-2.88779	0.121304	0.503025	-0.323625	0.252926
-413	-2.55227	-2.02178	0.142705	2.94047	0.580557	0.536792	-0.0502394	0.652	-5.14298	0.222744	0.431321	-2.90984	0.135943	0.522973	-0.224716	0.276728
-412.5	-2.50725	-1.97192	0.145512	2.81942	0.605194	0.465049	-0.054508	0.624865	-5.0086	0.185326	0.434617	-2.93948	0.135226	0.541362	-0.140392	0.302382
-412	-2.46281	-1.91365	0.142784	2.68342	0.61383	0.399912	-0.0487365	0.612359	-4.87859	0.148979	0.43847	-2.97479	0.121547	0.55972	-0.0721199	0.327138
-411.5	-2.41899	-1.84962	0.136969	2.53306	0.607327	0.345405	-0.0353682	0.618528	-4.75318	0.115781	0.443156	-3.01161	0.0994642	0.580221	-0.0201273	0.34999
-411	-2.37519	-1.78335	0.130223	2.37032	0.585713	0.303959	-0.0192104	0.645245	-4.63291	0.0868211	0.448673	-3.04626	0.0741319	0.603973	0.0166605	0.371662
-410.5	-2.33114	-1.71802	0.12347	2.19901	0.549663	0.275953	-0.00630478	0.691542	-4.52183	0.0621023	0.454602	-3.07677	0.0501179	0.62948	0.0406954	0.393222
-410	-2.28717	-1.65589	0.115976	2.02584	0.501883	0.260162	-0.0018635	0.75371	-4.42761	0.0402753	0.460006	-3.10178	0.0309742	0.652596	0.0559298	0.414566
-409.5	-2.24375	-1.59864	0.106107	1.86087	0.44616	0.254503	-0.00758991	0.825178	-4.35847	0.0184687	0.462539	-3.11968	0.019737	0.667884	0.0670313	0.433903
-409	-2.20153	-1.54758	0.0928398	1.71587	0.386151	0.256153	-0.0210249	0.896749	-4.31818	-0.00698168	0.459345	-3.12903	0.018902	0.67042	0.0778792	0.448165
-408.5	-2.162	-1.50334	0.076633	1.60172	0.325298	0.261254	-0.0375567	0.958735	-4.30218	-0.0392058	0.449713	-3.12839	0.0291053	0.657493	0.0910081	0.454092
-408	-2.12703	-1.4651	0.0592411	1.52645	0.266546	0.265338	-0.052336	1.00418	-4.29786	-0.0802073	0.436055	-3.11689	0.0485344	0.629403	0.107973	0.449548
-407.5	-2.09728	-1.4304	0.0436814	1.49444	0.21107	0.264901	-0.0605919	1.03068	-4.28922	-0.131197	0.422502	-3.09649	0.074437	0.588654	0.128977	0.434053
-407	-2.07127	-1.39571	0.0339928	1.50593	0.157277	0.258847	-0.0576837	1.04026	-4.26399	-0.193258	0.413658	-3.07269	0.104816	0.538427	0.152454	0.408502
-406.5	-2.04555	-1.3574	0.0334868	1.55729	0.102268	0.248499	-0.0405222	1.03814	-4.22014	-0.267919	0.414137	-3.05235	0.138259	0.481867	0.176349	0.374817
-406	-2.01602	-1.31329	0.0426565	1.64307	0.0451514	0.236407	-0.00970402	1.03109	-4.16617	-0.356614	0.427135	-3.04076	0.173025	0.422078	0.199656	0.335239
-405.5	-1.97994	-1.26461	0.0590716	1.75872	-0.0112075	0.224866	0.0300137	1.02591	-4.11474	-0.459092	0.452521	-3.03974	0.207358	0.362292	0.221845	0.291319
-405	-1.93708	-1.21555	0.0793221	1.90141	-0.0612037	0.215019	0.0711614	1.02879	-4.07517	-0.572884	0.487001	-3.04736	0.240446	0.306454	0.240954	0.243755
-404.5	-1.88925	-1.1706	0.100552	2.06824	-0.0981385	0.206787	0.10545	1.04503	-4.04909	-0.694382	0.526395	-3.05925	0.2726	0.259391	0.252823	0.192927
-404	-1.83877	-1.13283	0.12052	2.25469	-0.115287	0.199029	0.125541	1.07841	-4.03066	-0.819834	0.567799	-3.0705	0.30461	0.225471	0.252493	0.138987
-403.5	-1.78708	-1.10347	0.137428	2.45515	-0.108172	0.189659	0.126167	1.13068	-4.01072	-0.945814	0.610518	-3.07736	0.33665	0.206898	0.236574	0.0820517
-403	-1.73462	-1.08199	0.149869	2.66448	-0.0788314	0.176034	0.10453	1.20137	-3.98251	-1.06976	0.655642	-3.07925	0.367572	0.202826	0.205147	0.0227597
-402.5	-1.68119	-1.06637	0.156654	2.87877	-0.0377062	0.15551	0.0608447	1.28738	-3.94568	-1.18983	0.70422	-3.08086	0.395767	0.209119	0.162682	-0.0379239
-402	-1.6263	-1.05312	0.15681	3.09498	0.000182809	0.125919	-0.000740905	1.38268	-3.9063	-1.30383	0.755357	-3.09125	0.420685	0.219362	0.117449	-0.0990873
-401.5	-1.57001	-1.03728	0.149724	3.30895	0.0209143	0.0859364	-0.0718101	1.47894	-3.87348	-1.40853	0.805824	-3.1188	0.442904	0.227697	0.0788442	-0.159432
-401	-1.51385	-1.01332	0.13543	3.51387	0.0151834	0.0351573	-0.141438	1.56769	-3.85461	-1.49981	0.851033	-3.16669	0.462494	0.231959	0.054124	-0.216953
-400.5	-1.46059	-0.976765	0.115141	3.70138	-0.0198872	-0.0259691	-0.200063	1.64318	-3.85144	-1.57378	0.886574	-3.23217	0.477482	0.234642	0.0470915	-0.269265
-400	-1.41325	-0.925892	0.0914184	3.86464	-0.0801383	-0.0954195	-0.242952	1.70373	-3.85926	-1.62831	0.909824	-3.30808	0.484352	0.24063	0.058346	-0.314136
-399.5	-1.37439	-0.862109	0.0673314	3.99996	-0.155994	-0.168378	-0.271338	1.75084	-3.86961	-1.6636	0.920584	-3.38428	0.480267	0.253756	0.0855061	-0.350081
-399	-1.34553	-0.789101	0.0449005	4.10617	-0.236245	-0.237637	-0.290974	1.78767	-3.8742	-1.68124	0.919868	-3.45017	0.464884	0.275004	0.12402	-0.376708
-398.5	-1.32644	-0.712153	0.024391	4.18364	-0.311775	-0.296106	-0.308509	1.8186	-3.86752	-1.68352	0.908286	-3.49808	0.44022	0.302164	0.168979	-0.394482
-398	-1.31491	-0.638002	0.00551902	4.2347	-0.377274	-0.339373	-0.328265	1.84885	-3.84767	-1.67328	0.885994	-3.52495	0.408844	0.330323	0.21636	-0.404012
-397.5	-1.307	-0.574417	-0.0111273	4.26449	-0.430818	-0.366629	-0.351882	1.88337	-3.81597	-1.65356	0.85324	-3.53194	0.37234	0.353709	0.262556	-0.405445
-397	-1.29739	-0.529028	-0.0243448	4.28097	-0.472536	-0.379687	-0.378951	1.92548	-3.77444	-1.62695	0.81012	-3.52426	0.331111	0.368085	0.303133	-0.398413
-396.5	-1.28032	-0.507478	-0.0329821	4.2937	-0.504024	-0.381026	-0.406659	1.976	-3.72185	-1.59454	0.756679	-3.5103	0.284561	0.372324	0.332677	-0.382547
-396	-1.25149	-0.511541	-0.0358666	4.31137	-0.528084	-0.372613	-0.429942	2.03322	-3.65164	-1.55568	0.694068	-3.49782	0.231218	0.368621	0.345859	-0.358377
-395.5	-1.20957	-0.5382	-0.0319634	4.33909	-0.547339	-0.35617	-0.442523	2.09388	-3.55459	-1.50897	0.625232	-3.48879	0.169368	0.361209	0.338407	-0.327822
-395	-1.1564	-0.579873	-0.0208285	4.37714	-0.562881	-0.333779	-0.438022	2.1552	-3.42431	-1.45385	0.554455	-3.47774	0.0982591	0.354197	0.307919	-0.293902
-394.5	-1.09544	-0.625427	-0.00288633	4.42199	-0.574735	-0.308163	-0.411817	2.21605	-3.26181	-1.39106	0.486511	-3.45493	0.0188965	0.350238	0.254666	-0.260072
-394	-1.02998	-0.662493	0.0201077	4.46861	-0.583208	-0.282511	-0.362835	2.27629	-3.07594	-1.32214	0.425298	-3.41141	-0.0664719	0.350861	0.181549	-0.229378
-393.5	-0.96299	-0.681198	0.0448736	4.51269	-0.58979	-0.259695	-0.293617	2.33534	-2.88023	-1.24922	0.371515	-3.3429	-0.15558	0.35749	0.0929771	-0.203761
-393	-0.898114	-0.677309	0.0675119	4.55175	-0.597169	-0.24165	-0.20892	2.39168	-2.68822	-1.17491	0.321577	-3.25153	-0.246633	0.371857	-0.00650015	-0.183555
-392.5	-0.840015	-0.653076	0.0852096	4.58511	-0.608211	-0.229506	-0.113877	2.4431	-2.50869	-1.10147	0.270182	-3.14561	-0.337639	0.395349	-0.112934	-0.167077
-392	-0.793582	-0.616226	0.0977908	4.61339	-0.625079	-0.224098	-0.0131114	2.48742	-2.34317	-1.02992	0.214524	-3.03693	-0.425468	0.427651	-0.222836	-0.151232
-391.5	-0.76251	-0.577605	0.107687	4.63831	-0.649626	-0.226076	0.0885471	2.52305	-2.18783	-0.960081	0.156011	-2.93646	-0.50599	0.466211	-0.332601	-0.133207
-391	-0.748051	-0.547642	0.117643	4.66217	-0.683736	-0.235057	0.185117	2.5492	-2.03811	-0.891104	0.0987977	-2.85107	-0.575379	0.507715	-0.43828	-0.111819
-390.5	-0.74866	-0.532909	0.128094	4.68621	-0.72778	-0.248939	0.270015	2.56533	-1.89301	-0.821628	0.0476844	-2.78236	-0.63143	0.549421	-0.536139	-0.0878182
-390	-0.760707	-0.534361	0.136497	4.70961	-0.778693	-0.264803	0.338	2.57013	-1.75642	-0.75019	0.00695759	-2.72698	-0.674547	0.588426	-0.623745	-0.063441
-389.5	-0.779945	-0.548226	0.138807	4.73051	-0.829914	-0.280114	0.3865	2.56045	-1.63502	-0.676245	-0.0203082	-2.67824	-0.707947	0.621282	-0.700628	-0.0413422
-389	-0.80318	-0.569032	0.131845	4.74777	-0.872713	-0.292722	0.414906	2.53139	-1.53375	-0.601018	-0.0325607	-2.6293	-0.736063	0.645562	-0.767619	-0.0233915
-388.5	-0.829157	-0.592162	0.114881	4.7622	-0.897807	-0.300615	0.42296	2.47794	-1.45212	-0.526889	-0.029358	-2.57635	-0.762194	0.660422	-0.825308	-0.010197
-388	-0.858331	-0.614419	0.0895813	4.77575	-0.897503	-0.302286	0.410104	2.39769	-1.38496	-0.455983	-0.0111892	-2.52026	-0.787442	0.664861	-0.873207	-0.00135964
-387.5	-0.89235	-0.633916	0.0589035	4.78944	-0.8694	-0.297158	0.3764	2.29327	-1.32705	-0.389591	0.0199815	-2.46589	-0.811451	0.656425	-0.910331	0.0040032
-387	-0.933386	-0.65043	0.0261491	4.80248	-0.820081	-0.285558	0.324172	2.1725	-1.27824	-0.32861	0.0605447	-2.42018	-0.834158	0.631975	-0.935946	0.00655096
-386.5	-0.98307	-0.66557	-0.00536358	4.8132	-0.763771	-0.268466	0.258557	2.04534	-1.24461	-0.273888	0.105991	-2.39083	-0.856713	0.58965	-0.949645	0.00616962
-386	-1.0417	-0.682169	-0.0324701	4.82083	-0.715761	-0.247472	0.186215	1.92008	-1.23464	-0.225727	0.151715	-2.38495	-0.880716	0.530389	-0.951332	0.00172219
-385.5	-1.1078	-0.703062	-0.0522191	4.82744	-0.686874	-0.224959	0.114061	1.80197	-1.25396	-0.183089	0.193243	-2.40639	-0.90768	0.458002	-0.941066	-0.00880138
-385	-1.17803	-0.729831	-0.0619909	4.8383	-0.681997	-0.204011	0.0487652	1.69433	-1.30126	-0.143479	0.226232	-2.45416	-0.939429	0.378205	-0.918832	-0.0270754
-384.5	-1.24766	-0.762576	-0.0604989	4.8596	-0.701004	-0.187565	-0.00436478	1.60068	-1.36632	-0.104039	0.246894	-2.52299	-0.977663	0.296997	-0.88521	-0.0531524
-384	-1.3117	-0.800471	-0.0489948	4.89532	-0.740808	-0.177112	-0.0424206	1.52592	-1.43162	-0.0633153	0.253219	-2.60505	-1.02272	0.218831	-0.84245	-0.0856142
-383.5	-1.36592	-0.841839	-0.0311284	4.94592	-0.797819	-0.172113	-0.0640854	1.47614	-1.47832	-0.0220821	0.246367	-2.69245	-1.07322	0.14602	-0.794455	-0.121777
-383	-1.4075	-0.884205	-0.0117006	5.00889	-0.869731	-0.17094	-0.0682256	1.45781	-1.49405	0.0173865	0.230534	-2.77949	-1.12655	0.0793728	-0.745578	-0.156808
-382.5	-1.4352	-0.924715	0.00443972	5.07962	-0.955825	-0.172608	-0.0539084	1.47589	-1.47784	0.0527384	0.21032	-2.86272	-1.17941	0.0183623	-0.699369	-0.183683
-382	-1.44864	-0.960035	0.0129722	5.15214	-1.05513	-0.177682	-0.0213996	1.53025	-1.43935	0.0824262	0.187586	-2.93936	-1.22791	-0.0387706	-0.657919	-0.195071
-381.5	-1.44806	-0.98629	0.0103413	5.21989	-1.16348	-0.187632	0.0274353	1.61355	-1.39359	0.105586	0.160728	-3.00635	-1.2683	-0.0938945	-0.621991	-0.185724
-381	-1.43552	-1.00006	-0.00610758	5.27608	-1.27278	-0.203454	0.0894783	1.7127	-1.35448	0.121776	0.126312	-3.06049	-1.29843	-0.148087	-0.592033	-0.154068
-380.5	-1.41645	-0.999626	-0.0378072	5.31518	-1.37333	-0.224842	0.160265	1.81272	-1.33038	0.131107	0.0811171	-3.09889	-1.31862	-0.201648	-0.56894	-0.102362
-380	-1.39863	-0.98542	-0.0848542	5.33453	-1.4556	-0.250214	0.233138	1.90072	-1.32266	0.1344	0.0236716	-3.11893	-1.33146	-0.253926	-0.553393	-0.0353183
-379.5	-1.38951	-0.959765	-0.146451	5.33441	-1.50977	-0.276811	0.299086	1.96871	-1.32771	0.132918	-0.0449086	-3.11885	-1.34171	-0.303077	-0.544722	0.0415978
-379	-1.39461	-0.926609	-0.221309	5.31778	-1.52569	-0.300639	0.348739	2.01371	-1.34041	0.127585	-0.120979	-3.09999	-1.35606	-0.346884	-0.54097	0.123069
-378.5	-1.41717	-0.890684	-0.30745	5.29076	-1.49555	-0.317148	0.37547	2.03564	-1.35654	0.118421	-0.199658	-3.06848	-1.38169	-0.384325	-0.54014	0.204297
-378	-1.45777	-0.85603	-0.401139	5.26183	-1.41767	-0.322676	0.376848	2.03501	-1.37319	0.10488	-0.276548	-3.03348	-1.42425	-0.416745	-0.541192	0.281644
-377.5	-1.51366	-0.824611	-0.495884	5.23799	-1.29856	-0.315555	0.354258	2.01248	-1.38796	0.0866568	-0.348212	-3.00452	-1.48678	-0.447612	-0.543898	0.353388
-377	-1.57894	-0.795543	-0.583621	5.22074	-1.15175	-0.296291	0.312631	1.97018	-1.39717	0.0643295	-0.411929	-2.99042	-1.56915	-0.48077	-0.548185	0.419453
-376.5	-1.64594	-0.765292	-0.65763	5.20612	-0.994905	-0.266783	0.260227	1.91236	-1.39422	0.0395168	-0.46607	-2.9976	-1.66823	-0.518559	-0.554059	0.480065
-376	-1.70694	-0.729218	-0.714586	5.18728	-0.846737	-0.22877	0.206496	1.84444	-1.37027	0.0147041	-0.510064	-3.02707	-1.77944	-0.561132	-0.562029	0.534827
-375.5	-1.75522	-0.683533	-0.754679	5.15647	-0.722994	-0.182397	0.158389	1.77207	-1.31777	-0.00701333	-0.543293	-3.07344	-1.89885	-0.607112	-0.572661	0.582777
-375	-1.78596	-0.626463	-0.780066	5.10706	-0.632774	-0.125921	0.118287	1.70045	-1.23414	-0.0228493	-0.564026	-3.12729	-2.02393	-0.654539	-0.585151	0.622835
-374.5	-1.79709	-0.558543	-0.79267	5.03602	-0.578306	-0.0564418	0.0855864	1.6333	-1.12387	-0.0314236	-0.569487	-3.17917	-2.1531	-0.701646	-0.596654	0.654331
-374	-1.78979	-0.482354	-0.792897	4.94432	-0.557107	0.0288331	0.060328	1.57249	-0.998693	-0.0325786	-0.557501	-3.22346	-2.28478	-0.747804	-0.603168	0.677613
-373.5	-1.76794	-0.401817	-0.779811	4.83599	-0.563815	0.130843	0.0450492	1.51875	-0.874981	-0.0266624	-0.528839	-3.25959	-2.41648	-0.793811	-0.60096	0.694171
-373	-1.73648	-0.32108	-0.752058	4.71709	-0.591442	0.247223	0.04343	1.47236	-0.768244	-0.0146911	-0.487934	-3.29003	-2.54493	-0.840684	-0.587892	0.706061
-372.5	-1.69949	-0.243375	-0.708863	4.59449	-0.632289	0.37218	0.0582866	1.43355	-0.687785	0.00142336	-0.44065	-3.31754	-2.66694	-0.888107	-0.564444	0.715351
-372	-1.65944	-0.17099	-0.65134	4.4749	-0.679258	0.497768	0.0900943	1.40303	-0.635006	0.0193798	-0.390871	-3.34424	-2.77955	-0.934101	-0.533345	0.723785
-371.5	-1.61745	-0.106205	-0.583789	4.36444	-0.727546	0.615728	0.135535	1.38244	-0.605899	0.0367122	-0.339233	-3.3721	-2.87976	-0.975545	-0.497609	0.732428
-371	-1.57402	-0.0516788	-0.512923	4.2671	-0.774582	0.718837	0.187441	1.37388	-0.595478	0.0508202	-0.284635	-3.40247	-2.96521	-1.00846	-0.45881	0.741912
-370.5	-1.52996	-0.0100355	-0.444921	4.18347	-0.817835	0.801465	0.236707	1.37864	-0.601832	0.0601633	-0.22608	-3.43485	-3.0353	-1.02879	-0.416914	0.753113
-370	-1.48703	0.0166621	-0.383469	4.11175	-0.853418	0.86004	0.274795	1.39612	-0.627988	0.0651563	-0.163689	-3.4673	-3.09145	-1.03405	-0.371104	0.766898
-369.5	-1.44758	0.0275995	-0.330219	4.04934	-0.877047	0.893781	0.295765	1.4239	-0.679728	0.0667053	-0.0994643	-3.49915	-3.13623	-1.0241	-0.320531	0.783341
-369	-1.41331	0.0239797	-0.285785	3.99376	-0.885779	0.904867	0.297164	1.45879	-0.760379	0.0644625	-0.0370475	-3.53269	-3.17226	-1.00019	-0.26489	0.802009
-368.5	-1.38451	0.00921542	-0.250083	3.94336	-0.879199	0.897685	0.279909	1.49837	-0.867055	0.057109	0.0201435	-3.57161	-3.20139	-0.964088	-0.204907	0.82288
-368	-1.36058	-0.0120171	-0.222353	3.89793	-0.859973	0.877915	0.247859	1.5419	-0.990523	0.0434684	0.0704905	-3.61757	-3.2243	-0.91795	-0.142303	0.846681
-367.5	-1.34077	-0.0356575	-0.200881	3.85839	-0.833948	0.851443	0.207016	1.58925	-1.11829	0.0232797	0.114366	-3.66788	-3.24094	-0.86427	-0.0793097	0.874606
-367	-1.32437	-0.059757	-0.182687	3.82564	-0.809501	0.822869	0.164095	1.63914	-1.2407	-0.00227578	0.154085	-3.71611	-3.2512	-0.805515	-0.018267	0.90773
-366.5	-1.31094	-0.0843232	-0.164279	3.79929	-0.795148	0.794745	0.124605	1.68883	-1.35652	-0.0307308	0.193647	-3.75473	-3.25543	-0.744213	0.0388971	0.946423
-366	-1.30102	-0.110319	-0.143128	3.7773	-0.795865	0.768127	0.0914368	1.73559	-1.47256	-0.0592468	0.237387	-3.77781	-3.25414	-0.683313	0.0912343	0.990006
-365.5	-1.29601	-0.139506	-0.11812	3.75725	-0.811155	0.743544	0.064989	1.77833	-1.5978	-0.085639	0.288191	-3.7832	-3.24777	-0.625701	0.139038	1.03637
-365	-1.29681	-0.174735	-0.0885138	3.7379	-0.836374	0.721337	0.0440585	1.81826	-1.7369	-0.109124	0.346778	-3.77408	-3.23649	-0.573125	0.18379	1.08186
-364.5	-1.30262	-0.219135	-0.0527175	3.71928	-0.865326	0.701439	0.0268147	1.85773	-1.88709	-0.130397	0.412341	-3.75853	-3.22007	-0.526004	0.227046	1.12212
-364	-1.31092	-0.274382	-0.00846699	3.7018	-0.892608	0.683671	0.0117869	1.89907	-2.03961	-0.151051	0.483883	-3.74634	-3.19724	-0.483958	0.268343	1.1534
-363.5	-1.31801	-0.339756	0.0459149	3.68559	-0.915607	0.668164	-0.00198996	1.94494	-2.18424	-0.173221	0.561554	-3.7454	-3.16532	-0.445821	0.304441	1.17291
-363	-1.32056	-0.412595	0.11052	3.66982	-0.935107	0.654926	-0.0158009	1.99852	-2.31459	-0.199591	0.646631	-3.76004	-3.1214	-0.409677	0.331106	1.17871
-362.5	-1.31728	-0.488851	0.183025	3.65291	-0.953692	0.6434	-0.0312824	2.06215	-2.43188	-0.232561	0.739463	-3.79121	-3.06436	-0.373632	0.345702	1.16994
-362	-1.30865	-0.562804	0.257709	3.63437	-0.972912	0.632548	-0.0486078	2.13579	-2.54532	-0.272785	0.837413	-3.83716	-2.99561	-0.336554	0.348277	1.14729
-361.5	-1.2954	-0.626965	0.325567	3.61664	-0.991252	0.620882	-0.0647278	2.21642	-2.6672	-0.318731	0.934724	-3.8943	-2.9183	-0.298164	0.340529	1.11257
-361	-1.27722	-0.67334	0.376317	3.6044	-1.0051	0.606423	-0.0737703	2.29898	-2.80487	-0.367396	1.02367	-3.95851	-2.83566	-0.25864	0.324456	1.06757
-360.5	-1.25261	-0.696005	0.401263	3.60186	-1.01248	0.586875	-0.0689386	2.37838	-2.9554	-0.415196	1.0959	-4.02599	-2.74965	-0.217539	0.302344	1.01352
-360	-1.22027	-0.693398	0.395761	3.61027	-1.01518	0.559804	-0.044505	2.45082	-3.10573	-0.458982	1.1445	-4.09323	-2.66086	-0.172715	0.277126	0.951271
-359.5	-1.18098	-0.668456	0.360352	3.62706	-1.01674	0.522843	0.00209982	2.51371	-3.23759	-0.4969	1.16668	-4.15573	-2.56987	-0.12105	0.252294	0.881581
-359	-1.1378	-0.626748	0.29951	3.64652	-1.01981	0.474237	0.0682465	2.56535	-3.33581	-0.528353	1.16459	-4.20693	-2.4785	-0.0609354	0.231758	0.805051
-358.5	-1.09453	-0.574731	0.218971	3.6613	-1.02624	0.413542	0.145798	2.60507	-3.39497	-0.553236	1.14299	-4.23905	-2.38962	0.00594966	0.219335	0.722546
-358	-1.05362	-0.519132	0.124724	3.66492	-1.03794	0.341828	0.223089	2.63308	-3.41915	-0.571277	1.10645	-4.24534	-2.30634	0.0749665	0.217914	0.636104
-357.5	-1.01541	-0.466087	0.0238148	3.65418	-1.05554	0.261367	0.287576	2.64996	-3.4159	-0.581785	1.05856	-4.2215	-2.23096	0.140289	0.229404	0.548711
-357	-0.978832	-0.419572	-0.0756155	3.62942	-1.07625	0.175371	0.328768	2.65595	-3.38997	-0.583735	1.00237	-4.16684	-2.16432	0.196696	0.25509	0.462473
-356.5	-0.942694	-0.380556	-0.165585	3.5929	-1.09464	0.0880662	0.341492	2.65053	-3.3405	-0.57624	0.940793	-4.08529	-2.10606	0.240715	0.29518	0.37713
-356	-0.906587	-0.347876	-0.239901	3.54701	-1.10579	0.00496598	0.327373	2.63198	-3.26272	-0.559644	0.877311	-3.98496	-2.05495	0.271372	0.348112	0.290926
-355.5	-0.870824	-0.320006	-0.295825	3.49331	-1.10718	-0.0673905	0.293487	2.5978	-3.1529	-0.536396	0.815887	-3.87486	-2.00895	0.290213	0.410658	0.202797
-355	-0.835694	-0.295907	-0.334859	3.43252	-1.09806	-0.122908	0.249909	2.54638	-3.0129	-0.510273	0.759803	-3.76131	-1.96572	0.300118	0.478318	0.113225
-354.5	-0.800884	-0.274614	-0.361578	3.3656	-1.07869	-0.157817	0.207003	2.47887	-2.85175	-0.484273	0.710917	-3.64722	-1.92367	0.303545	0.545978	0.0237417
-354	-0.765721	-0.255094	-0.380966	3.29517	-1.05024	-0.171375	0.172464	2.39945	-2.68409	-0.459079	0.669855	-3.53435	-1.88258	0.301369	0.609292	-0.063556
-353.5	-0.72989	-0.237155	-0.39614	3.22629	-1.01425	-0.165577	0.150276	2.314	-2.52625	-0.433135	0.635795	-3.42531	-1.84322	0.29309	0.665414	-0.146711
-353	-0.693916	-0.222216	-0.40808	3.16449	-0.97135	-0.144723	0.1427	2.22882	-2.39064	-0.40393	0.606513	-3.32341	-1.80663	0.278249	0.711988	-0.224534
-352.5	-0.659117	-0.212685	-0.41697	3.11233	-0.921174	-0.114515	0.152289	2.15053	-2.28107	-0.369524	0.580033	-3.23133	-1.77351	0.257612	0.746043	-0.295681
-352	-0.627143	-0.210471	-0.422986	3.06775	-0.863714	-0.0808028	0.181533	2.08619	-2.19201	-0.329455	0.556367	-3.15115	-1.74395	0.232878	0.764726	-0.357813
-351.5	-0.599344	-0.216131	-0.425674	3.02547	-0.80049	-0.0488657	0.230641	2.04258	-2.11291	-0.285356	0.537451	-3.08502	-1.7172	0.205857	0.76697	-0.409203
-351	-0.576247	-0.228775	-0.42342	2.97909	-0.733718	-0.0232679	0.295245	2.02488	-2.03464	-0.241197	0.525865	-3.03418	-1.6918	0.178525	0.753943	-0.450425
-350.5	-0.55689	-0.246121	-0.414175	2.92303	-0.664465	-0.00770495	0.366485	2.03483	-1.95346	-0.201804	0.524049	-2.99815	-1.66583	0.153097	0.728274	-0.483445
-350	-0.538209	-0.264588	-0.396394	2.85465	-0.5922	-0.00503738	0.434016	2.0685	-1.87101	-0.170631	0.534315	-2.97549	-1.63726	0.131376	0.693352	-0.510379
-349.5	-0.515651	-0.279575	-0.369131	2.77555	-0.515919	-0.0176154	0.488895	2.116	-1.79187	-0.149091	0.558262	-2.96387	-1.60384	0.114674	0.65299	-0.533699
-349	-0.484903	-0.286502	-0.331955	2.69051	-0.435137	-0.046958	0.524021	2.16441	-1.72026	-0.136689	0.595324	-2.95923	-1.56274	0.104599	0.611116	-0.556103
-348.5	-0.443352	-0.282114	-0.285142	2.60563	-0.350264	-0.0927025	0.533793	2.20133	-1.6577	-0.130496	0.642525	-2.95523	-1.51091	0.102674	0.57137	-0.57951
-348	-0.390767	-0.264772	-0.229691	2.52715	-0.262987	-0.152166	0.514879	2.21746	-1.6023	-0.125486	0.695562	-2.94429	-1.44662	0.108276	0.536324	-0.604739
-347.5	-0.329647	-0.2342	-0.16724	2.4606	-0.176591	-0.221201	0.467045	2.20822	-1.55058	-0.116894	0.749563	-2.92025	-1.37112	0.117569	0.506204	-0.632077
-347	-0.264706	-0.191921	-0.100427	2.40964	-0.0954591	-0.295249	0.392574	2.17395	-1.50163	-0.102407	0.799804	-2.88117	-1.28865	0.12522	0.478302	-0.661759
-346.5	-0.201429	-0.142234	-0.0334004	2.3754	-0.0230315	-0.36947	0.294723	2.11898	-1.46058	-0.0822208	0.842531	-2.82952	-1.20485	0.127264	0.448543	-0.693885
-346	-0.14536	-0.0928234	0.0288612	2.35684	0.0405476	-0.438795	0.177125	2.05078	-1.43728	-0.057931	0.874501	-2.77048	-1.12561	0.122522	0.414013	-0.728322
-345.5	-0.102005	-0.0538933	0.082306	2.3516	0.098828	-0.498727	0.0451248	1.97908	-1.44108	-0.0316414	0.891864	-2.71074	-1.05692	0.111781	0.373943	-0.764742
-345	-0.0759946	-0.0355261	0.124933	2.35678	0.157727	-0.546004	-0.0933409	1.91403	-1.47495	-0.00553786	0.890551	-2.65721	-1.00403	0.096411	0.328869	-0.801828
-344.5	-0.0701089	-0.0449824	0.156914	2.36952	0.223848	-0.578719	-0.229659	1.86372	-1.53195	0.0179258	0.867987	-2.61392	-0.969564	0.0776417	0.279163	-0.836183
-344	-0.0847271	-0.08549	0.180161	2.38751	0.302199	-0.596464	-0.357117	1.8326	-1.59639	0.0355116	0.824361	-2.57967	-0.952481	0.0559485	0.224204	-0.862915
-343.5	-0.11726	-0.155989	0.197048	2.40875	0.393581	-0.600274	-0.471143	1.82222	-1.65014	0.0432616	0.762822	-2.54872	-0.949404	0.030722	0.1632	-0.877933
-343	-0.162351	-0.251093	0.209242	2.43176	0.493184	-0.592016	-0.567795	1.83332	-1.6803	0.0372767	0.6889	-2.51325	-0.957054	0.000658087	0.0965504	-0.880032
-342.5	-0.212997	-0.36148	0.21827	2.45713	0.591257	-0.573647	-0.643016	1.86648	-1.68371	0.014822	0.609072	-2.46592	-0.973014	-0.0358547	0.0262447	-0.871118
-342	-0.261578	-0.475264	0.226526	2.48823	0.676439	-0.546995	-0.693286	1.92076	-1.66641	-0.024079	0.528456	-2.40255	-0.99474	-0.0803196	-0.044252	-0.854775
-341.5	-0.301312	-0.580408	0.236611	2.52876	0.740488	-0.514175	-0.716005	1.99245	-1.63919	-0.0748761	0.449035	-2.32378	-1.01933	-0.133406	-0.110725	-0.834958
-341	-0.328641	-0.667301	0.249933	2.57963	0.780315	-0.477967	-0.709115	2.07477	-1.61253	-0.128812	0.369853	-2.23308	-1.04456	-0.194774	-0.169797	-0.815254
-340.5	-0.344787	-0.730554	0.266438	2.63849	0.796091	-0.44128	-0.671403	2.15875	-1.59325	-0.17671	0.288276	-2.13315	-1.06929	-0.263154	-0.219862	-0.797801
-340	-0.354769	-0.7693	0.285536	2.70107	0.789113	-0.406191	-0.604088	2.23501	-1.58287	-0.213044	0.201145	-2.02508	-1.09268	-0.335715	-0.260787	-0.782405
-339.5	-0.364806	-0.785958	0.307285	2.76195	0.761397	-0.37375	-0.511963	2.29592	-1.5782	-0.236628	0.10652	-1.90933	-1.11357	-0.407964	-0.293599	-0.7673
-339	-0.380157	-0.784891	0.332954	2.81563	0.715447	-0.344442	-0.402478	2.33726	-1.57454	-0.248668	0.00573105	-1.78613	-1.13112	-0.475068	-0.32033	-0.751112
-338.5	-0.403913	-0.771692	0.364523	2.85798	0.654482	-0.318397	-0.284165	2.35877	-1.56972	-0.250721	-0.0963914	-1.6559	-1.14519	-0.533224	-0.343463	-0.733987
-338	-0.436557	-0.752014	0.404104	2.88631	0.583746	-0.295216	-0.16608	2.36367	-1.56558	-0.243417	-0.19346	-1.52049	-1.15566	-0.580177	-0.365433	-0.717027
-337.5	-0.476037	-0.73014	0.453736	2.89858	0.510505	-0.274053	-0.0570131	2.35768	-1.56576	-0.226358	-0.280124	-1.38484	-1.16205	-0.615329	-0.388483	-0.701188
-337	-0.517797	-0.708905	0.514386	2.89365	0.441853	-0.25373	0.0361962	2.3475	-1.57048	-0.199662	-0.353984	-1.25723	-1.16434	-0.639587	-0.414463	-0.686686
-336.5	-0.555401	-0.69033	0.584742	2.87279	0.382427	-0.232587	0.109934	2.33857	-1.57259	-0.165827	-0.415199	-1.14728	-1.16311	-0.654563	-0.444455	-0.672956
-336	-0.582376	-0.67511	0.661745	2.84067	0.33329	-0.209078	0.164367	2.33333	-1.55931	-0.129828	-0.463595	-1.06328	-1.15868	-0.661487	-0.478507	-0.659002
-335.5	-0.594281	-0.661543	0.742238	2.80457	0.291943	-0.182998	0.203012	2.33049	-1.51953	-0.0977391	-0.496612	-1.0107	-1.1505	-0.660798	-0.515721	-0.644133
-335	-0.589914	-0.645881	0.823754	2.77214	0.253363	-0.155363	0.231104	2.32603	-1.45063	-0.0752543	-0.510473	-0.991205	-1.13748	-0.652725	-0.554562	-0.62867
-334.5	-0.571269	-0.624197	0.904002	2.7483	0.211876	-0.127294	0.254356	2.31542	-1.36005	-0.0664171	-0.502939	-1.00217	-1.11822	-0.638165	-0.592877	-0.613461
-334	-0.542471	-0.59432	0.979885	2.73314	0.16383	-0.0997666	0.27872	2.29544	-1.26169	-0.0728267	-0.475568	-1.03687	-1.09098	-0.619258	-0.62784	-0.598785
-333.5	-0.508794	-0.556785	1.04724	2.72267	0.109704	-0.0740314	0.309371	2.26462	-1.17033	-0.0939003	-0.434422	-1.08519	-1.0543	-0.599602	-0.656397	-0.584741
-333	-0.476015	-0.514544	1.10225	2.71089	0.0536049	-0.0514737	0.349449	2.22309	-1.09656	-0.127773	-0.387999	-1.13523	-1.00771	-0.583746	-0.675877	-0.572171
-332.5	-0.449231	-0.472096	1.14336	2.69128	0.000908592	-0.0327249	0.40074	2.17312	-1.0435	-0.171841	-0.343273	-1.17588	-0.951962	-0.575991	-0.684691	-0.56177
-332	-0.431347	-0.434596	1.17156	2.65869	-0.0437464	-0.0172262	0.464867	2.11958	-1.00643	-0.222984	-0.303326	-1.19885	-0.888856	-0.579025	-0.683625	-0.552984
-331.5	-0.422545	-0.406947	1.18931	2.61081	-0.0778424	-0.00406678	0.542625	2.06917	-0.976718	-0.277928	-0.268064	-1.19873	-0.820894	-0.592807	-0.676259	-0.54512
-331	-0.421207	-0.393339	1.19983	2.54777	-0.10117	0.00686576	0.632617	2.029	-0.947074	-0.33369	-0.235757	-1.1727	-0.751061	-0.614382	-0.666916	-0.538735
-330.5	-0.42521	-0.397228	1.20644	2.47199	-0.114202	0.014631	0.730836	2.00464	-0.915015	-0.38786	-0.204	-1.12129	-0.682691	-0.639474	-0.657943	-0.534953
-330	-0.432386	-0.420302	1.21161	2.38829	-0.116829	0.0181384	0.831055	1.99766	-0.883767	-0.438558	-0.170827	-1.04915	-0.618947	-0.664721	-0.648549	-0.534053
-329.5	-0.440631	-0.46063	1.21634	2.30232	-0.109101	0.0170465	0.925729	2.00466	-0.860211	-0.484382	-0.135727	-0.963408	-0.56174	-0.688252	-0.635575	-0.53513
-329	-0.448369	-0.512575	1.22064	2.21853	-0.0920876	0.01127	1.00718	2.01916	-0.850568	-0.524525	-0.0994632	-0.8706	-0.511027	-0.708803	-0.615832	-0.537035
-328.5	-0.45435	-0.568915	1.2239	2.13965	-0.0674988	-0.000161853	1.06899	2.03442	-0.856813	-0.558525	-0.0631141	-0.774807	-0.465663	-0.725097	-0.58814	-0.539768
-328	-0.456633	-0.622845	1.22452	2.06667	-0.0374495	-0.019037	1.10783	2.04551	-0.876047	-0.585831	-0.0276464	-0.677685	-0.424962	-0.735671	-0.553707	-0.54479
-327.5	-0.452918	-0.668844	1.22043	1.99967	-0.00528995	-0.0464236	1.12467	2.05082	-0.903552	-0.605635	0.00629944	-0.579091	-0.388671	-0.73918	-0.515718	-0.553771
-327	-0.44242	-0.703366	1.21115	1.93882	0.0240429	-0.0815888	1.12374	2.05231	-0.938129	-0.616949	0.0391881	-0.47796	-0.355666	-0.735121	-0.478329	-0.567055
-326.5	-0.426793	-0.725703	1.19827	1.88398	0.0456265	-0.122667	1.11057	2.05446	-0.984807	-0.61941	0.0724748	-0.373601	-0.323484	-0.723937	-0.444806	-0.583156
-326	-0.409416	-0.738243	1.18351	1.83363	0.0568527	-0.167681	1.09184	2.06254	-1.05199	-0.614253	0.10627	-0.26635	-0.289028	-0.70647	-0.416129	-0.599306
-325.5	-0.394097	-0.74583	1.16727	1.78504	0.058508	-0.214563	1.07642	2.08146	-1.14643	-0.603773	0.137242	-0.157275	-0.249844	-0.68361	-0.390882	-0.612028
-325	-0.384174	-0.754436	1.14845	1.73603	0.0544834	-0.260823	1.07458	2.11521	-1.26967	-0.589915	0.159218	-0.0476966	-0.205241	-0.656159	-0.365842	-0.617379
-324.5	-0.382324	-0.769226	1.12465	1.68651	0.0504651	-0.303597	1.09508	2.16591	-1.41639	-0.573905	0.165151	0.0619742	-0.156362	-0.625219	-0.337346	-0.611768
-324	-0.390079	-0.79279	1.093	1.639	0.0516862	-0.340009	1.14284	2.23292	-1.57517	-0.55685	0.149183	0.173522	-0.105403	-0.593096	-0.30322	-0.593191
-323.5	-0.406503	-0.824402	1.05123	1.59824	0.0605369	-0.367653	1.21853	2.31315	-1.73247	-0.539809	0.109222	0.289765	-0.05487	-0.563284	-0.263452	-0.561487
-323	-0.427986	-0.86041	0.998473	1.56969	0.0756339	-0.384871	1.31924	2.40214	-1.87761	-0.523078	0.048538	0.41157	-0.00703039	-0.539223	-0.218799	-0.517692
-322.5	-0.450383	-0.89552	0.935276	1.55742	0.0930592	-0.390852	1.43919	2.49464	-2.00545	-0.506514	-0.0260901	0.536439	0.0362186	-0.523368	-0.16893	-0.463628
-322	-0.471285	-0.924417	0.862956	1.56265	0.108786	-0.386082	1.57067	2.58535	-2.11583	-0.491107	-0.108457	0.659583	0.073172	-0.517051	-0.111678	-0.401929
-321.5	-0.490202	-0.942862	0.782591	1.58383	0.121093	-0.373007	1.70542	2.66995	-2.21088	-0.479047	-0.195294	0.775797	0.102658	-0.519961	-0.0439131	-0.336128
-321	-0.507401	-0.948184	0.694985	1.61793	0.131544	-0.355872	1.83565	2.74541	-2.29215	-0.471694	-0.285853	0.880928	0.124711	-0.529233	0.0367139	-0.27039
-320.5	-0.5228	-0.940017	0.602557	1.66175	0.143043	-0.339352	1.95502	2.80961	-2.35917	-0.468354	-0.380717	0.972755	0.140811	-0.540072	0.130621	-0.208356
-320	-0.535599	-0.920737	0.510657	1.712	0.156663	-0.327178	2.05904	2.86129	-2.40908	-0.467103	-0.480434	1.05151	0.153491	-0.548186	0.236163	-0.151642
-319.5	-0.544678	-0.894624	0.426147	1.76503	0.170849	-0.321565	2.14399	2.90014	-2.43721	-0.465807	-0.583544	1.11972	0.165316	-0.551412	0.34996	-0.0997966
-319	-0.548864	-0.867036	0.35468	1.81651	0.183219	-0.322781	2.20605	2.92609	-2.44004	-0.462297	-0.685745	1.18048	0.177887	-0.549329	0.467397	-0.051955
-318.5	-0.546496	-0.844255	0.298821	1.86074	0.192215	-0.329035	2.24167	2.93819	-2.41895	-0.454996	-0.781589	1.23545	0.191724	-0.542468	0.583239	-0.00817389
-318	-0.53517	-0.832357	0.258158	1.89035	0.197343	-0.337758	2.2487	2.93428	-2.38131	-0.44422	-0.866853	1.28522	0.206665	-0.532106	0.692425	0.0306256
-317.5	-0.512726	-0.835144	0.230784	1.89771	0.199233	-0.347179	2.22804	2.91172	-2.33725	-0.43263	-0.939429	1.33048	0.221915	-0.519808	0.790895	0.0633682
-317	-0.479009	-0.853172	0.214326	1.87692	0.199827	-0.35627	2.18496	2.86906	-2.29342	-0.424212	-0.99929	1.37173	0.23596	-0.506463	0.875401	0.0891339
-316.5	-0.436514	-0.884129	0.206177	1.82434	0.201134	-0.363764	2.12849	2.80766	-2.24923	-0.42291	-1.04803	1.40928	0.247079	-0.491512	0.942499	0.10687
-316	-0.389257	-0.922977	0.203438	1.73763	0.203129	-0.368368	2.06847	2.73165	-2.1994	-0.432387	-1.08711	1.44537	0.254155	-0.472884	0.988805	0.115243
-315.5	-0.341397	-0.961973	0.202797	1.61556	0.203267	-0.370076	2.01213	2.64635	-2.13998	-0.456172	-1.11621	1.48598	0.256856	-0.447982	1.01267	0.112803
-315	-0.296275	-0.992192	0.200943	1.45966	0.197705	-0.370576	1.96323	2.55637	-2.07176	-0.496142	-1.13394	1.53881	0.255409	-0.415058	1.01536	0.0979179
-314.5	-0.255531	-1.00619	0.195477	1.27539	0.182597	-0.372134	1.9239	2.46512	-1.99894	-0.550465	-1.13977	1.60855	0.250321	-0.373753	1.00137	0.0688879
-314	-0.218817	-1.00026	0.185319	1.07035	0.155654	-0.3762	1.89657	2.37605	-1.92557	-0.613733	-1.13525	1.69387	0.241697	-0.325161	0.977996	0.0249743
-313.5	-0.184488	-0.975212	0.170631	0.851464	0.118178	-0.383004	1.88377	2.29351	-1.85349	-0.679141	-1.12446	1.78914	0.229131	-0.272274	0.953686	-0.032569
-313	-0.150775	-0.935248	0.152815	0.624266	0.0758514	-0.392152	1.88763	2.22184	-1.78245	-0.740505	-1.11312	1.8877	0.212888	-0.219533	0.936128	-0.10073
-312.5	-0.116833	-0.885844	0.133968	0.394635	0.037686	-0.403103	1.90914	2.16422	-1.71113	-0.793125	-1.10617	1.98374	0.194742	-0.170535	0.931082	-0.175616
-312	-0.0828505	-0.83266	0.115502	0.170247	0.0132201	-0.415025	1.94689	2.12233	-1.63661	-0.834134	-1.10552	2.07405	0.177662	-0.126365	0.942024	-0.252648
-311.5	-0.0492546	-0.781151	0.0975281	-0.0398899	0.0082677	-0.426822	1.99648	2.09643	-1.55438	-0.862909	-1.11007	2.15995	0.164991	-0.0866393	0.970082	-0.326438
-311	-0.0163369	-0.73515	0.0800621	-0.226725	0.0226922	-0.437594	2.05042	2.08523	-1.46131	-0.880981	-1.11744	2.24729	0.159314	-0.0513649	1.01398	-0.391696
-310.5	0.0152519	-0.695265	0.0642566	-0.381298	0.0532174	-0.44656	2.09824	2.08539	-1.35949	-0.890768	-1.12537	2.34368	0.161411	-0.0214011	1.07036	-0.445034
-310	0.0439651	-0.659247	0.0519648	-0.49428	0.0979628	-0.45203	2.12834	2.09083	-1.25568	-0.893739	-1.13219	2.45444	0.17016	0.00189483	1.13451	-0.485996
-309.5	0.0674801	-0.6238	0.044817	-0.556781	0.157585	-0.450818	2.13118	2.09239	-1.15738	-0.889605	-1.1372	2.57964	0.183296	0.0170827	1.20087	-0.516619
-309	0.0835854	-0.585817	0.0442308	-0.562819	0.233112	-0.43967	2.1015	2.0793	-1.06881	-0.877129	-1.14068	2.71371	0.19812	0.0233241	1.26347	-0.540321
-308.5	0.0907736	-0.542872	0.0515677	-0.512452	0.323756	-0.41768	2.0381	2.04268	-0.989256	-0.855618	-1.14308	2.84771	0.21205	0.0206765	1.31695	-0.561049
-308	0.0878578	-0.493553	0.0675184	-0.413103	0.426035	-0.387311	1.94284	1.97929	-0.914126	-0.825963	-1.14422	2.97264	0.223512	0.00960738	1.35733	-0.58285
-307.5	0.0738173	-0.437702	0.0917311	-0.277429	0.533887	-0.353385	1.82013	1.8923	-0.838332	-0.790692	-1.14328	3.08187	0.23218	-0.00922768	1.38151	-0.609405
-307	0.0484913	-0.376399	0.123591	-0.120292	0.639753	-0.320871	1.67659	1.78997	-0.76067	-0.753192	-1.13965	3.17125	0.238076	-0.0344764	1.38703	-0.643611
-306.5	0.0131442	-0.311524	0.163083	0.043097	0.736637	-0.293059	1.52062	1.68468	-0.687306	-0.716639	-1.13384	3.23775	0.241024	-0.0635737	1.37312	-0.687597
-306	-0.0291654	-0.245171	0.210338	0.199588	0.820639	-0.271447	1.36221	1.59129	-0.631772	-0.68299	-1.12786	3.27862	0.240872	-0.0929531	1.34224	-0.742755
-305.5	-0.0731177	-0.179461	0.264462	0.340953	0.892672	-0.256375	1.21165	1.52329	-0.611093	-0.652521	-1.12437	3.29214	0.237526	-0.119295	1.29997	-0.809154
-305	-0.111615	-0.116814	0.323264	0.464644	0.957784	-0.247185	1.07714	1.48929	-0.639861	-0.624426	-1.12526	3.27972	0.230579	-0.141041	1.25286	-0.884766
-304.5	-0.137325	-0.060342	0.383675	0.572269	1.02229	-0.242224	0.963244	1.49221	-0.724665	-0.598017	-1.1304	3.24694	0.219182	-0.158452	1.20585	-0.965636
-304	-0.144089	-0.0137553	0.441795	0.667227	1.09095	-0.238912	0.87146	1.52987	-0.862008	-0.573314	-1.13733	3.20124	0.202773	-0.172124	1.16089	-1.04735
-303.5	-0.127907	0.0193109	0.493034	0.752727	1.16551	-0.233944	0.801904	1.59591	-1.04084	-0.550644	-1.14213	3.14869	0.181945	-0.182157	1.11743	-1.12649
-303	-0.0874165	0.0359969	0.533251	0.831045	1.2443	-0.224014	0.754564	1.6812	-1.24774	-0.530369	-1.1412	3.09288	0.158194	-0.188963	1.07402	-1.20039
-302.5	-0.0241519	0.0348848	0.560667	0.903294	1.3226	-0.20656	0.728837	1.77527	-1.47172	-0.513426	-1.13325	3.03602	0.132669	-0.194174	1.02947	-1.2659
-302	0.0567073	0.016456	0.577026	0.968958	1.39482	-0.179959	0.721801	1.86754	-1.70533	-0.501402	-1.12027	2.98016	0.105187	-0.200185	0.982544	-1.3195
-301.5	0.146311	-0.0172904	0.586484	1.02641	1.45759	-0.14392	0.728069	1.94833	-1.94135	-0.495021	-1.10645	2.92759	0.0749501	-0.208717	0.931656	-1.35859
-301	0.234206	-0.0636514	0.593575	1.07493	1.51072	-0.0999713	0.74146	2.00975	-2.16906	-0.492713	-1.09613	2.87993	0.0426659	-0.21972	0.875134	-1.38234
-300.5	0.311175	-0.119784	0.602532	1.11565	1.55501	-0.0509666	0.755795	2.04709	-2.37405	-0.491175	-1.09255	2.83678	0.0114104	-0.231444	0.811922	-1.39146
-300	0.370882	-0.183065	0.617189	1.15015	1.58959	-0.000271944	0.764044	2.05972	-2.54189	-0.486649	-1.09717	2.79572	-0.0150382	-0.241342	0.742169	-1.38767
-299.5	0.410047	-0.251101	0.639942	1.17902	1.61141	0.0488586	0.758478	2.05041	-2.66296	-0.475186	-1.10913	2.75423	-0.0342509	-0.247069	0.667568	-1.37339
-299	0.428164	-0.321491	0.670799	1.20186	1.61653	0.0943518	0.733942	2.02376	-2.73571	-0.452753	-1.12564	2.71156	-0.0453237	-0.247167	0.591168	-1.35178
-298.5	0.427396	-0.391861	0.707973	1.21759	1.60157	0.135996	0.691201	1.98445	-2.76734	-0.41636	-1.1434	2.66881	-0.0476358	-0.241424	0.516493	-1.32624
-298	0.412172	-0.460121	0.748734	1.22499	1.56447	0.174491	0.636293	1.93553	-2.77134	-0.365511	-1.16023	2.62803	-0.0401863	-0.230756	0.44679	-1.29958
-297.5	0.388122	-0.524394	0.789144	1.22373	1.50519	0.20961	0.577271	1.87757	-2.76187	-0.302823	-1.17585	2.59157	-0.0220856	-0.216149	0.385207	-1.27376
-297	0.360647	-0.582608	0.824236	1.2146	1.42709	0.239275	0.521659	1.80948	-2.74795	-0.233787	-1.19135	2.56116	0.00710746	-0.197031	0.334848	-1.25068
-296.5	0.33347	-0.63244	0.849536	1.1981	1.33698	0.260132	0.47483	1.7298	-2.73042	-0.165977	-1.20743	2.53663	0.0476115	-0.170957	0.298068	-1.23308
-296	0.307498	-0.671148	0.862335	1.17288	1.24289	0.268581	0.438651	1.63707	-2.70302	-0.107489	-1.22237	2.51559	0.0993624	-0.135509	0.276163	-1.22401
-295.5	0.280917	-0.694851	0.861561	1.13603	1.15192	0.261827	0.411409	1.53013	-2.65678	-0.0644077	-1.23166	2.49479	0.16174	-0.0906204	0.269827	-1.22555
-295	0.250872	-0.698981	0.846936	1.08469	1.06938	0.239371	0.389324	1.40915	-2.58546	-0.0388248	-1.23052	2.4713	0.233428	-0.0392142	0.27948	-1.23804
-294.5	0.215535	-0.680615	0.818682	1.01764	0.998797	0.203994	0.368337	1.27619	-2.48927	-0.0293064	-1.21692	2.44286	0.312293	0.0143027	0.305334	-1.26062
-294	0.175031	-0.640304	0.777958	0.935511	0.942327	0.161081	0.345679	1.13484	-2.37569	-0.0329672	-1.19238	2.40771	0.395584	0.0661385	0.347405	-1.29223
-293.5	0.130792	-0.581652	0.727111	0.840082	0.901311	0.117111	0.321115	0.989576	-2.25685	-0.0466975	-1.1611	2.36471	0.48051	0.113987	0.405011	-1.33201
-293	0.0843367	-0.510092	0.669379	0.733814	0.876445	0.0782517	0.297323	0.844951	-2.1445	-0.0671465	-1.12799	2.31341	0.56471	0.157183	0.476076	-1.37908
-292.5	0.0371646	-0.432618	0.608716	0.620428	0.867905	0.0488589	0.279135	0.70482	-2.04551	-0.0906857	-1.09603	2.25402	0.646177	0.19707	0.557381	-1.43198
-292	-0.00863931	-0.3577	0.550266	0.505745	0.874782	0.0300908	0.271156	0.572187	-1.96112	-0.114021	-1.06476	2.18713	0.722581	0.236443	0.645454	-1.48817
-291.5	-0.0507092	-0.294202	0.500222	0.397268	0.893645	0.0198063	0.275053	0.44969	-1.88945	-0.135125	-1.03084	2.11424	0.790876	0.27774	0.736725	-1.54457
-291	-0.0870973	-0.249537	0.463586	0.302748	0.918326	0.0143561	0.289185	0.340036	-1.82892	-0.153442	-0.990095	2.03847	0.847903	0.321715	0.826796	-1.59824
-290.5	-0.116168	-0.227886	0.441949	0.228764	0.942454	0.0110694	0.31006	0.245957	-1.78097	-0.168903	-0.938961	1.96399	0.891511	0.367541	0.910224	-1.64631
-290	-0.136218	-0.22925	0.434083	0.178873	0.962078	0.00958785	0.333915	0.169631	-1.75083	-0.18087	-0.875443	1.89486	0.92165	0.41343	0.982073	-1.68571
-289.5	-0.145541	-0.249794	0.437924	0.152449	0.975531	0.0115911	0.358548	0.111613	-1.74495	-0.188155	-0.799974	1.83468	0.940754	0.45737	1.04024	-1.71422
-289	-0.142593	-0.283059	0.451467	0.145799	0.981738	0.0193133	0.384157	0.0700611	-1.76615	-0.189523	-0.715494	1.78654	0.952523	0.498098	1.08634	-1.73125
-288.5	-0.126418	-0.321046	0.472828	0.15371	0.979034	0.0336758	0.411784	0.0413076	-1.81042	-0.183997	-0.626265	1.75241	0.959639	0.53548	1.12449	-1.73687
-288	-0.0980861	-0.35517	0.499997	0.170465	0.965043	0.0536835	0.441575	0.0216358	-1.86804	-0.171105	-0.536287	1.73209	0.962822	0.570186	1.15942	-1.73039
-287.5	-0.0622892	-0.377581	0.530252	0.191835	0.937429	0.0773189	0.472798	0.00874323	-1.92811	-0.150954	-0.448228	1.72247	0.962213	0.603567	1.19495	-1.71094
-287	-0.027101	-0.382537	0.560115	0.217316	0.894702	0.102014	0.504774	0.00241073	-1.98441	-0.124104	-0.363196	1.71793	0.958876	0.637145	1.233	-1.67865
-286.5	-0.00203085	-0.367268	0.586421	0.250784	0.836849	0.124409	0.53791	0.00509879	-2.03891	-0.0915385	-0.281347	1.7123	0.954486	0.671356	1.27323	-1.63465
-286	0.00412481	-0.332704	0.607262	0.29865	0.766023	0.141133	0.574368	0.021472	-2.0995	-0.0545501	-0.202894	1.70132	0.950303	0.705249	1.31345	-1.58119
-285.5	-0.0148729	-0.28375	0.622029	0.366042	0.686215	0.15054	0.617505	0.0563722	-2.17358	-0.0146437	-0.128579	1.68324	0.947141	0.737579	1.35092	-1.52236
-285	-0.0617311	-0.228503	0.631285	0.454155	0.601544	0.153603	0.670453	0.113227	-2.26295	0.0264036	-0.0589126	1.65779	0.945876	0.767588	1.38394	-1.46362
-284.5	-0.136083	-0.177024	0.636788	0.560527	0.515119	0.153303	0.734608	0.193667	-2.36215	0.0664849	0.00674892	1.62486	0.946829	0.794871	1.41298	-1.41003
-284	-0.2351	-0.139776	0.641146	0.679387	0.428996	0.153127	0.808511	0.297412	-2.45944	0.103169	0.0702448	1.58455	0.948619	0.819128	1.4398	-1.36505
-283.5	-0.353492	-0.125202	0.646903	0.800875	0.343655	0.155292	0.888418	0.42209	-2.54066	0.134161	0.134782	1.53871	0.948168	0.839993	1.46548	-1.33043
-283	-0.484009	-0.137071	0.655331	0.912903	0.257537	0.159888	0.970628	0.563099	-2.59526	0.158357	0.20476	1.492	0.941774	0.856725	1.48934	-1.30651
-282.5	-0.619005	-0.172923	0.665609	1.0061	0.168095	0.165909	1.05271	0.713582	-2.62115	0.176424	0.283322	1.4502	0.926266	0.867877	1.50969	-1.29237
-282	-0.752213	-0.224861	0.675178	1.07679	0.0738539	0.172559	1.13279	0.864807	-2.62562	0.19032	0.369642	1.41702	0.899602	0.871358	1.52477	-1.28546
-281.5	-0.879492	-0.28253	0.681199	1.12588	-0.0236021	0.178961	1.20918	1.0072	-2.62162	0.20263	0.459179	1.3924	0.861065	0.865222	1.53249	-1.28119
-281	-0.998447	-0.336209	0.68201	1.15633	-0.119326	0.183546	1.28063	1.13174	-2.62143	0.215624	0.545835	1.37361	0.811517	0.848864	1.52966	-1.27347
-280.5	-1.10785	-0.378333	0.677864	1.17085	-0.207716	0.184701	1.3456	1.23147	-2.6311	0.229567	0.623666	1.35713	0.753584	0.823999	1.51248	-1.25608
-280	-1.2071	-0.40403	0.671069	1.17014	-0.286347	0.182085	1.40049	1.3027	-2.649	0.241944	0.688344	1.33941	0.691279	0.794907	1.47826	-1.22409
-279.5	-1.2958	-0.411955	0.665262	1.1525	-0.357299	0.177131	1.4385	1.34506	-2.66894	0.248787	0.738922	1.31705	0.628999	0.76743	1.42701	-1.17527
-279	-1.3737	-0.404793	0.664018	1.11534	-0.425333	0.172495	1.451	1.36054	-2.68542	0.246464	0.778078	1.28712	0.570542	0.74675	1.36137	-1.11059
-278.5	-1.44076	-0.388095	0.669803	1.05732	-0.495021	0.171004	1.43096	1.3525	-2.69678	0.232505	0.809848	1.24814	0.518764	0.73554	1.28508	-1.0339
-278	-1.49711	-0.36798	0.683225	0.979857	-0.568398	0.174329	1.37601	1.32414	-2.70469	0.205904	0.837339	1.20099	0.475506	0.734025	1.20211	-0.95113
-277.5	-1.54284	-0.349274	0.702813	0.886977	-0.643597	0.182096	1.28929	1.27709	-2.71075	0.167373	0.86207	1.14832	0.441324	0.741172	1.11708	-0.869278
-277	-1.57838	-0.334825	0.725622	0.783967	-0.715167	0.192429	1.17836	1.21146	-2.71233	0.11944	0.884369	1.09286	0.415375	0.755205	1.03523	-0.795017
-276.5	-1.60557	-0.325697	0.747846	0.675133	-0.776557	0.203195	1.05303	1.12777	-2.70075	0.0661725	0.904767	1.03677	0.395637	0.7734	0.961301	-0.733414
-276	-1.6281	-0.321258	0.765193	0.561334	-0.823436	0.21255	0.92301	1.02868	-2.66461	0.0124771	0.925569	0.982481	0.379547	0.792648	0.898651	-0.687142
-275.5	-1.65043	-0.319214	0.773462	0.439396	-0.855347	0.218644	0.796358	0.918988	-2.59567	-0.0370318	0.950228	0.933117	0.365164	0.810541	0.849032	-0.656186
-275	-1.67583	-0.316432	0.769773	0.304724	-0.874683	0.219667	0.679206	0.804696	-2.49247	-0.0787394	0.980741	0.891099	0.351924	0.825191	0.812574	-0.637972
-274.5	-1.70523	-0.30992	0.754324	0.154854	-0.884725	0.214804	0.57713	0.693185	-2.3609	-0.109619	1.01622	0.856381	0.340108	0.834396	0.788206	-0.627895
-274	-1.73758	-0.297295	0.730738	-0.00940335	-0.888684	0.204783	0.496853	0.593772	-2.21262	-0.127176	1.05374	0.826829	0.329879	0.83618	0.774674	-0.620382
-273.5	-1.77168	-0.277661	0.704377	-0.185142	-0.889731	0.191081	0.445453	0.516128	-2.06194	-0.131053	1.08957	0.800329	0.321123	0.830485	0.770665	-0.610834
-273	-1.80707	-0.252945	0.680522	-0.369001	-0.890734	0.17493	0.427013	0.467098	-1.92179	-0.124433	1.11995	0.775499	0.313764	0.820523	0.774005	-0.597584
-272.5	-1.843	-0.227988	0.663448	-0.558451	-0.893413	0.157434	0.44024	0.448189	-1.80073	-0.113156	1.14248	0.750721	0.307875	0.812567	0.781347	-0.582106
-272	-1.87756	-0.20877	0.656443	-0.751885	-0.898415	0.140218	0.478593	0.45491	-1.70204	-0.103258	1.15747	0.723828	0.303987	0.813916	0.788523	-0.567641
-271.5	-1.90793	-0.200144	0.662051	-0.947373	-0.906849	0.125682	0.531508	0.478751	-1.62466	-0.0988494	1.16786	0.692329	0.303378	0.830042	0.791402	-0.557544
-271	-1.93102	-0.204397	0.681609	-1.14142	-0.920914	0.116519	0.586383	0.510785	-1.56574	-0.101286	1.17795	0.653154	0.307298	0.86229	0.787431	-0.55355
-270.5	-1.94372	-0.220591	0.71499	-1.32828	-0.942245	0.114511	0.63166	0.543887	-1.5238	-0.109582	1.19271	0.603162	0.315451	0.907516	0.776679	-0.554633
-270	-1.94327	-0.244513	0.761073	-1.5	-0.970135	0.119705	0.659624	0.572682	-1.50013	-0.121581	1.21711	0.54106	0.325328	0.960292	0.761047	-0.557967
-269.5	-1.92811	-0.269729	0.817802	-1.64835	-1.00175	0.130706	0.667405	0.592736	-1.49691	-0.135146	1.25475	0.46872	0.333111	1.01581	0.742828	-0.561157
-269	-1.89867	-0.289429	0.881917	-1.7682	-1.03374	0.145194	0.655977	0.600332	-1.51413	-0.148722	1.30647	0.390374	0.33503	1.07109	0.72409	-0.563159
-268.5	-1.85782	-0.297688	0.949247	-1.85974	-1.06348	0.160486	0.628422	0.593243	-1.54822	-0.161395	1.37075	0.310658	0.327528	1.12451	0.706182	-0.563716
-268	-1.81073	-0.289788	1.01558	-1.92729	-1.08915	0.174437	0.589057	0.571607	-1.59306	-0.172691	1.44536	0.233091	0.306716	1.17515	0.688916	-0.563248
-267.5	-1.76409	-0.262804	1.07748	-1.97604	-1.10945	0.186084	0.542884	0.538091	-1.64213	-0.181636	1.52887	0.160048	0.268922	1.22216	0.67046	-0.563142
-267	-1.72462	-0.216909	1.13252	-2.00924	-1.12412	0.195673	0.494085	0.497664	-1.69181	-0.185755	1.62095	0.0936318	0.212073	1.26399	0.649037	-0.565139
-266.5	-1.69758	-0.155912	1.17903	-2.02789	-1.13421	0.204408	0.444446	0.456699	-1.74537	-0.181619	1.72117	0.0355487	0.136479	1.29785	0.625346	-0.570082
-266	-1.68553	-0.0861617	1.21559	-2.03197	-1.14081	0.214006	0.393491	0.421075	-1.81297	-0.166688	1.82705	-0.0146427	0.0449753	1.3204	0.603024	-0.577415
-265.5	-1.68792	-0.0151461	1.24158	-2.02181	-1.14404	0.225915	0.340436	0.394476	-1.90545	-0.140616	1.93323	-0.060822	-0.0573791	1.32911	0.587127	-0.58612
-265	-1.70175	0.0491922	1.25785	-1.9992	-1.14297	0.240443	0.28616	0.377734	-2.02656	-0.105512	2.03299	-0.108307	-0.164162	1.32305	0.58237	-0.595662
-264.5	-1.72233	0.0990116	1.26622	-1.96806	-1.13572	0.256518	0.233448	0.368796	-2.16947	-0.0655799	2.12055	-0.159971	-0.268806	1.30291	0.591565	-0.605751
-264	-1.74361	0.127711	1.26848	-1.93386	-1.1201	0.272264	0.185614	0.36372	-2.31934	-0.0259649	2.1923	-0.214721	-0.365771	1.27085	0.615137	-0.615797
-263.5	-1.75862	0.131397	1.26595	-1.90257	-1.09518	0.285762	0.145036	0.358891	-2.45914	0.00917827	2.24641	-0.269116	-0.451025	1.23026	0.652058	-0.624597
-263	-1.7605	0.110032	1.25892	-1.87947	-1.06243	0.295245	0.112557	0.353044	-2.57617	0.0379332	2.28231	-0.320483	-0.521839	1.18441	0.700387	-0.630149
-262.5	-1.74447	0.0675312	1.24595	-1.86679	-1.02543	0.299114	0.0880822	0.348509	-2.66652	0.0602689	2.30063	-0.369659	-0.577263	1.13517	0.75705	-0.62993
-262	-1.70961	0.0103608	1.22345	-1.86173	-0.988104	0.296586	0.0720143	0.351807	-2.73471	0.0771156	2.30315	-0.420935	-0.619176	1.08339	0.81811	-0.621504
-261.5	-1.6589	-0.0545949	1.18637	-1.85718	-0.952211	0.287925	0.065963	0.371762	-2.78907	0.0900386	2.29207	-0.479251	-0.651759	1.03036	0.879653	-0.603185
-261	-1.59767	-0.121559	1.13046	-1.84435	-0.916268	0.27341	0.0715217	0.414681	-2.83579	0.101147	2.26885	-0.547645	-0.679422	0.977953	0.938683	-0.574782
-260.5	-1.5322	-0.186313	1.05512	-1.81627	-0.877354	0.252641	0.0881327	0.480174	-2.87513	0.112504	2.2339	-0.626739	-0.705432	0.927738	0.99324	-0.537891
-260	-1.46933	-0.246251	0.964776	-1.77063	-0.833142	0.225044	0.112351	0.560351	-2.90108	0.125488	2.18795	-0.715396	-0.731529	0.880179	1.04166	-0.495093
-259.5	-1.41614	-0.300482	0.867537	-1.71007	-0.782243	0.190472	0.139435	0.642022	-2.90502	0.140783	2.13269	-0.81131	-0.757799	0.835253	1.08189	-0.448774
-259	-1.37889	-0.349692	0.772383	-1.63985	-0.724334	0.149541	0.165995	0.710732	-2.88199	0.158439	2.07021	-0.911807	-0.783251	0.793575	1.11142	-0.400697
-258.5	-1.36142	-0.39551	0.687194	-1.56586	-0.660465	0.103711	0.191749	0.754807	-2.83485	0.177145	2.00214	-1.01488	-0.806768	0.756521	1.12797	-0.352025
-258	-1.36471	-0.439215	0.61821	-1.49396	-0.592332	0.0549754	0.218769	0.767366	-2.77282	0.193857	1.93019	-1.11862	-0.827324	0.725785	1.13093	-0.303497
-257.5	-1.38791	-0.480433	0.569437	-1.42931	-0.520842	0.00585254	0.248978	0.746422	-2.70545	0.205158	1.85672	-1.21923	-0.844047	0.703053	1.12221	-0.255976
-257	-1.42924	-0.517028	0.541765	-1.37478	-0.445384	-0.0406062	0.282762	0.69428	-2.63646	0.208939	1.78379	-1.31068	-0.856481	0.689338	1.10497	-0.210938
-256.5	-1.48571	-0.545887	0.533533	-1.32966	-0.36472	-0.082013	0.319035	0.616367	-2.56103	0.204332	1.71208	-1.38657	-0.864122	0.684458	1.08162	-0.1702
-256	-1.55288	-0.563039	0.542156	-1.29093	-0.278866	-0.117907	0.355101	0.519614	-2.46831	0.190688	1.64151	-1.44185	-0.865919	0.687207	1.05288	-0.134864
-255.5	-1.62563	-0.56326	0.56486	-1.25655	-0.189967	-0.14936	0.386514	0.411438	-2.34727	0.167773	1.57275	-1.47371	-0.86063	0.695738	1.01831	-0.104546
-255	-1.69909	-0.541061	0.597988	-1.22724	-0.101783	-0.177878	0.407749	0.299452	-2.19288	0.13737	1.50762	-1.48302	-0.847143	0.708068	0.976973	-0.0784157
-254.5	-1.76928	-0.493306	0.636017	-1.20568	-0.0194659	-0.205071	0.413385	0.190646	-2.01054	0.104123	1.44865	-1.47535	-0.824452	0.722767	0.928137	-0.0570961
-254	-1.83317	-0.421548	0.671768	-1.19424	0.0504151	-0.232346	0.399791	0.0901586	-1.81638	0.0741355	1.39884	-1.45952	-0.792411	0.738884	0.871451	-0.0426383
-253.5	-1.88806	-0.332136	0.69778	-1.19366	0.101446	-0.259708	0.367215	0.00110547	-1.63224	0.0523196	1.3608	-1.44487	-0.752682	0.75512	0.806783	-0.0365578
-253	-1.9313	-0.233616	0.707612	-1.20372	0.130214	-0.285192	0.320843	-0.0748127	-1.47756	0.0406423	1.33507	-1.43892	-0.708471	0.769786	0.734587	-0.0386262
-252.5	-1.96038	-0.133506	0.696928	-1.22466	0.137686	-0.305976	0.269586	-0.136935	-1.36348	0.0386937	1.31996	-1.44648	-0.663436	0.781762	0.656489	-0.0474794
-252	-1.97346	-0.0369629	0.664562	-1.25737	0.127753	-0.319752	0.223143	-0.185231	-1.29272	0.0452191	1.31359	-1.47006	-0.62075	0.790819	0.574545	-0.0617903
-251.5	-1.96991	0.0528092	0.612782	-1.30268	0.104616	-0.325235	0.188847	-0.219964	-1.26313	0.0583662	1.31557	-1.51065	-0.582539	0.797092	0.489792	-0.080866
-251	-1.95043	0.133648	0.546254	-1.36055	0.0718976	-0.322131	0.169606	-0.241999	-1.26977	0.0756838	1.32723	-1.56764	-0.549848	0.80089	0.402054	-0.104335
-250.5	-1.91681	0.203666	0.470418	-1.42883	0.0343337	-0.311198	0.163368	-0.253534	-1.30466	0.0954889	1.35121	-1.63812	-0.522948	0.802604	0.311068	-0.130841
-250	-1.87205	0.261113	0.390436	-1.50226	-0.000265678	-0.294576	0.164009	-0.258306	-1.35787	0.117912	1.39058	-1.71666	-0.501689	0.801925	0.217699	-0.157152
-249.5	-1.82025	0.30518	0.310895	-1.57274	-0.0213141	-0.275328	0.163595	-0.260391	-1.41982	0.14394	1.44711	-1.79678	-0.485472	0.796946	0.124342	-0.179293
-249	-1.76566	0.337299	0.235766	-1.63089	-0.0177239	-0.255748	0.155069	-0.262387	-1.4825	0.173444	1.51991	-1.87276	-0.472461	0.784344	0.0342334	-0.194201
-248.5	-1.71213	0.36195	0.168496	-1.66881	0.0194166	-0.2363	0.134047	-0.264856	-1.5396	0.20417	1.60571	-1.94085	-0.459484	0.760652	-0.0497545	-0.200184
-248	-1.66286	0.385894	0.112048	-1.68254	0.0937112	-0.216356	0.100183	-0.266915	-1.58641	0.232602	1.6999	-1.99999	-0.443843	0.723464	-0.126211	-0.19705
-247.5	-1.62006	0.415793	0.0688723	-1.67233	0.200438	-0.195292	0.0582987	-0.266682	-1.61997	0.255624	1.79697	-2.05167	-0.425005	0.672016	-0.195314	-0.186415
-247	-1.58439	0.455673	0.040868	-1.6418	0.32659	-0.173065	0.0176688	-0.261694	-1.6411	0.271514	1.89061	-2.09829	-0.404296	0.607511	-0.25743	-0.171179
-246.5	-1.5546	0.505493	0.0289158	-1.59675	0.454972	-0.150464	-0.0110211	-0.249512	-1.65695	0.279916	1.9739	-2.14064	-0.383903	0.533118	-0.311626	-0.153876
-246	-1.52788	0.561151	0.0319249	-1.54267	0.570149	-0.128872	-0.0187693	-0.227891	-1.67956	0.281143	2.03977	-2.1768	-0.366503	0.453556	-0.355542	-0.135334
-245.5	-1.50093	0.615736	0.0463849	-1.48143	0.663214	-0.109633	0.000787298	-0.194388	-1.72067	0.27574	2.08176	-2.20312	-0.354839	0.374556	-0.385982	-0.115115
-245	-1.47135	0.661186	0.0674067	-1.41006	0.732755	-0.0933938	0.0515606	-0.146182	-1.7867	0.264868	2.09527	-2.21617	-0.350524	0.302132	-0.399707	-0.0930677
-244.5	-1.43802	0.689994	0.0902611	-1.32293	0.78171	-0.0799278	0.134471	-0.0807309	-1.87585	0.250663	2.07882	-2.2138	-0.352885	0.241098	-0.395099	-0.0701714
-244	-1.40059	0.69723	0.110842	-1.2158	0.812989	-0.0687145	0.246932	0.00303258	-1.97781	0.235699	2.03473	-2.19656	-0.358843	0.193446	-0.374058	-0.0479626
-243.5	-1.35899	0.68207	0.125714	-1.08813	0.827189	-0.0595868	0.383296	0.104069	-2.07785	0.221927	1.96901	-2.16891	-0.363621	0.158236	-0.342059	-0.0275087
-243	-1.31304	0.647974	0.132803	-0.942559	0.822964	-0.052417	0.535454	0.219516	-2.16343	0.209618	1.89024	-2.13818	-0.361779	0.132956	-0.306004	-0.00922896
-242.5	-1.2625	0.601568	0.131925	-0.783781	0.798594	-0.0463659	0.693475	0.34502	-2.22863	0.196886	1.80731	-2.11179	-0.348433	0.114688	-0.27189	0.00658202
-242	-1.20801	0.550463	0.12424	-0.617957	0.754212	-0.0401757	0.846785	0.474662	-2.2743	0.180395	1.72689	-2.09505	-0.320488	0.100853	-0.244197	0.0196925
-241.5	-1.15175	0.500781	0.111052	-0.451715	0.693893	-0.0332729	0.985811	0.600965	-2.30517	0.156738	1.6523	-2.09031	-0.27694	0.089958	-0.22677	0.030167
-241	-1.09733	0.455783	0.0933371	-0.290342	0.625358	-0.0260318	1.10338	0.715832	-2.32611	0.123515	1.58354	-2.09697	-0.217664	0.0816903	-0.223233	0.0377552
-240.5	-1.04841	0.416192	0.0725012	-0.137001	0.55685	-0.0190537	1.19495	0.812582	-2.33941	0.0796013	1.51798	-2.11265	-0.142129	0.0764563	-0.235968	0.0412413
-240	-1.0069	0.381138	0.0512197	0.00651899	0.494506	-0.0127871	1.25796	0.887499	-2.34354	0.0247764	1.45228	-2.13432	-0.0497331	0.0751745	-0.265197	0.0392875
-239.5	-0.972179	0.34848	0.0330093	0.139162	0.44195	-0.00776261	1.29143	0.939574	-2.33446	-0.0405074	1.38507	-2.1582	0.0588393	0.0787958	-0.309271	0.0321347
-239	-0.942082	0.315037	0.0202361	0.260485	0.400575	-0.00462926	1.29624	0.969343	-2.30945	-0.115161	1.31808	-2.17914	0.181025	0.0869301	-0.364872	0.0224619
-238.5	-0.914388	0.277753	0.0124739	0.370748	0.369929	-0.0037714	1.2749	0.978078	-2.27088	-0.198065	1.25495	-2.19024	0.31326	0.0967411	-0.42646	0.0144466
-238	-0.888007	0.234815	0.00723496	0.47106	0.348586	-0.00504555	1.23038	0.967566	-2.22663	-0.288595	1.19898	-2.18347	0.451803	0.103993	-0.486421	0.0118085
-237.5	-0.863556	0.185689	0.00211078	0.563187	0.335506	-0.00806996	1.16554	0.940408	-2.1874	-0.385863	1.15141	-2.15178	0.592252	0.105987	-0.536416	0.0166286
-237	-0.843042	0.130876	-0.0035218	0.649334	0.331165	-0.0128085	1.08385	0.900367	-2.1618	-0.487644	1.11132	-2.09166	0.729358	0.103199	-0.56909	0.0296377
-236.5	-0.828361	0.0719276	-0.00821828	0.731562	0.336974	-0.019951	0.989828	0.851995	-2.15068	-0.590265	1.07694	-2.00374	0.858584	0.0978144	-0.579694	0.051269
-236	-0.819153	0.0111075	-0.0100226	0.809652	0.353039	-0.030914	0.888527	0.799704	-2.14463	-0.689378	1.04759	-1.89179	0.977769	0.0914137	-0.566984	0.0821198
-235.5	-0.811952	-0.0495271	-0.00849871	0.879479	0.376504	-0.0471202	0.784583	0.747315	-2.1284	-0.781191	1.02489	-1.76148	1.08686	0.0842387	-0.532955	0.122222
-235	-0.801906	-0.109048	-0.00520625	0.934833	0.401754	-0.068503	0.681932	0.698083	-2.08816	-0.863296	1.01242	-1.61964	1.18633	0.0758879	-0.481918	0.170232
-234.5	-0.785944	-0.167621	-0.00270426	0.970331	0.421684	-0.092736	0.584607	0.654533	-2.0162	-0.935065	1.01342	-1.47345	1.2764	0.0663621	-0.41951	0.223696
-234	-0.764544	-0.225554	-0.0036747	0.981924	0.429292	-0.116656	0.497829	0.617998	-1.91261	-0.998228	1.02812	-1.32918	1.35743	0.0567366	-0.351891	0.279622
-233.5	-0.740842	-0.282724	-0.0108851	0.966734	0.419582	-0.138543	0.42752	0.588227	-1.78444	-1.05681	1.05293	-1.19068	1.43029	0.0491938	-0.284987	0.334226
-233	-0.718755	-0.338761	-0.0270565	0.924733	0.391363	-0.158657	0.378069	0.563997	-1.64115	-1.11576	1.08174	-1.05879	1.4961	0.0469347	-0.223452	0.382739
-232.5	-0.701573	-0.393663	-0.0536342	0.85998	0.347666	-0.177895	0.351183	0.54485	-1.48906	-1.17891	1.10838	-0.932101	1.55566	0.0540327	-0.17018	0.420361
-232	-0.690962	-0.448557	-0.0895137	0.779216	0.293474	-0.196482	0.347062	0.532178	-1.3293	-1.24729	1.12962	-0.808093	1.60969	0.0742033	-0.126971	0.443864
-231.5	-0.686504	-0.505401	-0.131406	0.689644	0.23167	-0.213624	0.365253	0.528366	-1.16058	-1.31857	1.14667	-0.683836	1.66041	0.108902	-0.0950295	0.452666
-231	-0.686331	-0.565237	-0.175176	0.597381	0.161004	-0.227788	0.403641	0.534884	-0.984046	-1.38805	1.16412	-0.55647	1.71228	0.156742	-0.0744388	0.448436
-230.5	-0.688357	-0.626748	-0.216581	0.506577	0.0786231	-0.237255	0.457527	0.55046	-0.806159	-1.44985	1.18726	-0.423672	1.77142	0.214148	-0.063363	0.434013
-230	-0.691014	-0.68625	-0.251509	0.419409	-0.0156448	-0.240801	0.520434	0.570475	-0.637301	-1.4982	1.21921	-0.284175	1.84381	0.275994	-0.0574864	0.412649
-229.5	-0.693183	-0.738487	-0.276184	0.336448	-0.117681	-0.238172	0.586175	0.588623	-0.487217	-1.5294	1.25937	-0.138175	1.93273	0.336854	-0.0507873	0.386987
-229	-0.694056	-0.778069	-0.287092	0.25698	-0.220396	-0.22996	0.650713	0.59982	-0.360177	-1.54312	1.30414	0.012915	2.03699	0.39282	-0.0380976	0.358378
-228.5	-0.693431	-0.801567	-0.280703	0.179507	-0.316112	-0.216851	0.71233	0.601668	-0.252602	-1.54177	1.34871	0.167695	2.15156	0.442575	-0.0170545	0.327326
-228	-0.692076	-0.808976	-0.253691	0.102178	-0.399338	-0.199232	0.770429	0.593795	-0.154641	-1.52866	1.3886	0.326192	2.26963	0.487391	0.0119223	0.294175
-227.5	-0.691448	-0.803205	-0.203935	0.0230252	-0.46896	-0.177733	0.824433	0.577029	-0.0551978	-1.50601	1.42056	0.489979	2.38467	0.529807	0.0461689	0.259297
-227	-0.692858	-0.788444	-0.131617	-0.0593747	-0.528162	-0.15362	0.873308	0.553659	0.0517299	-1.47392	1.44285	0.660247	2.49166	0.57143	0.0815045	0.222866
-226.5	-0.696753	-0.769249	-0.0394128	-0.144448	-0.581706	-0.128398	0.915831	0.5276	0.163116	-1.43109	1.45495	0.835688	2.58749	0.61154	0.113703	0.184592
-226	-0.702473	-0.750134	0.0686378	-0.228358	-0.632758	-0.103491	0.951761	0.503186	0.26848	-1.37675	1.45672	1.01279	2.67121	0.647361	0.13975	0.144087
-225.5	-0.708336	-0.734681	0.188741	-0.304219	-0.681537	-0.0803344	0.982808	0.483707	0.355445	-1.31202	1.44758	1.18755	2.74375	0.675844	0.158268	0.101787
-225	-0.711507	-0.724859	0.317962	-0.364211	-0.725134	-0.0602733	1.0121	0.471131	0.415766	-1.24017	1.42637	1.35593	2.80702	0.695723	0.169551	0.0595743
-224.5	-0.707844	-0.721124	0.453744	-0.402662	-0.757863	-0.0443703	1.04252	0.466603	0.449913	-1.16609	1.39249	1.51335	2.86319	0.708147	0.175051	0.0208166
-224	-0.692636	-0.722926	0.593074	-0.417986	-0.77346	-0.0334993	1.07556	0.47047	0.467852	-1.09489	1.34764	1.65519	2.91477	0.715887	0.176602	-0.0103481
-223.5	-0.662007	-0.729738	0.731787	-0.412028	-0.768377	-0.0282914	1.11194	0.48182	0.484825	-1.03036	1.29649	1.77851	2.96428	0.722174	0.176337	-0.0303067
-223	-0.614233	-0.742036	0.864634	-0.387618	-0.743172	-0.0286942	1.15327	0.498584	0.515337	-0.974653	1.2451	1.88336	3.01338	0.729424	0.176826	-0.0370401
-222.5	-0.550571	-0.761115	0.986036	-0.346859	-0.701213	-0.0335036	1.20244	0.517856	0.568864	-0.92883	1.19781	1.97239	3.06227	0.738226	0.180855	-0.0310276
-222	-0.474824	-0.787977	1.09087	-0.291678	-0.64603	-0.040164	1.26201	0.535751	0.647986	-0.89271	1.15519	2.0489	3.10959	0.747629	0.191203	-0.0156572
-221.5	-0.392003	-0.82185	1.17498	-0.22462	-0.578825	-0.0451763	1.33224	0.547419	0.749535	-0.864183	1.11451	2.11463	3.15276	0.756399	0.209668	0.00440262
-221	-0.30768	-0.85889	1.23535	-0.147871	-0.498432	-0.0449971	1.41062	0.547408	0.867864	-0.839335	1.07186	2.1696	3.18867	0.763631	0.235178	0.0261254
-220.5	-0.227786	-0.892737	1.27023	-0.0626188	-0.404328	-0.0366754	1.49281	0.530788	0.997614	-0.814229	1.02408	2.21429	3.21408	0.768559	0.263516	0.0494832
-220	-0.157652	-0.91717	1.27969	0.0295652	-0.299285	-0.0181099	1.57317	0.495521	1.13524	-0.786931	0.969945	2.25074	3.22592	0.770673	0.289335	0.0763297
-219.5	-0.101144	-0.928386	1.26618	0.125424	-0.188994	0.0114103	1.64439	0.444509	1.27895	-0.757265	0.910359	2.2801	3.22235	0.769859	0.308158	0.108042
-219	-0.0605332	-0.925628	1.23378	0.220848	-0.0800668	0.050533	1.6974	0.385366	1.42625	-0.724881	0.847506	2.30044	3.20391	0.7658	0.317587	0.143573
-218.5	-0.035843	-0.911146	1.1865	0.312999	0.021743	0.0959717	1.72228	0.327819	1.57093	-0.688642	0.783691	2.3086	3.17375	0.757438	0.318516	0.179532
-218	-0.0237109	-0.889727	1.12747	0.401483	0.112734	0.143426	1.71032	0.280067	1.70227	-0.647653	0.720383	2.30334	3.13661	0.743524	0.315295	0.212221
-217.5	-0.0178443	-0.86737	1.05931	0.487347	0.19189	0.188582	1.65644	0.246034	1.80864	-0.601928	0.657606	2.28563	3.09719	0.723622	0.313866	0.239112
-217	-0.0111791	-0.849865	0.984749	0.570774	0.260867	0.227741	1.56097	0.224813	1.88476	-0.552438	0.59362	2.25728	3.05863	0.698501	0.319434	0.258168
-216.5	0.0021684	-0.841889	0.907297	0.649851	0.322935	0.25775	1.42908	0.211585	1.93676	-0.501329	0.525359	2.22085	3.02208	0.669634	0.335912	0.266904
-216	0.0261445	-0.845901	0.83099	0.721322	0.380933	0.275556	1.26836	0.198943	1.98012	-0.451845	0.449927	2.18018	2.98779	0.638561	0.36638	0.263521
-215.5	0.0628329	-0.860752	0.759391	0.781832	0.43551	0.278322	1.08688	0.17877	2.03215	-0.407342	0.366113	2.13956	2.95644	0.606961	0.412399	0.248386
-215	0.112654	-0.881516	0.695042	0.82848	0.484467	0.264324	0.892718	0.144967	2.1046	-0.370186	0.275043	2.10278	2.92888	0.576824	0.472726	0.22337
-214.5	0.174306	-0.901364	0.639862	0.858925	0.523083	0.233791	0.694008	0.0959865	2.19961	-0.341418	0.179805	2.07299	2.90528	0.550177	0.543739	0.190849
-214	0.244885	-0.914212	0.595566	0.871533	0.545611	0.189206	0.498889	0.0350308	2.30942	-0.321091	0.0840875	2.05306	2.88434	0.528975	0.621057	0.15445
-213.5	0.320662	-0.916335	0.563258	0.865736	0.547582	0.135002	0.315217	-0.032726	2.42001	-0.308589	-0.00905419	2.0456	2.86258	0.514682	0.700238	0.119812
-213	0.397878	-0.906836	0.542576	0.842177	0.527723	0.0768371	0.150428	-0.10296	2.51737	-0.303065	-0.0969352	2.0525	2.83435	0.50747	0.776885	0.09364
-212.5	0.472822	-0.887785	0.531193	0.802064	0.488915	0.0206971	0.0111344	-0.172303	2.59297	-0.304201	-0.176473	2.07404	2.79389	0.506699	0.846929	0.0815725
-212	0.541598	-0.863523	0.525285	0.746065	0.437135	-0.0287117	-0.0987308	-0.236788	2.64476	-0.312382	-0.244456	2.10853	2.73809	0.512382	0.907182	0.0866172
-211.5	0.600542	-0.838444	0.520975	0.673795	0.378021	-0.0694935	-0.180277	-0.291234	2.67412	-0.328117	-0.298025	2.15299	2.66727	0.52533	0.956813	0.109425
-211	0.647467	-0.814976	0.51583	0.584733	0.314235	-0.101784	-0.239725	-0.330557	2.68174	-0.35173	-0.334522	2.20433	2.58395	0.545856	0.998535	0.148884
-210.5	0.682652	-0.793534	0.509286	0.480483	0.246606	-0.125482	-0.285863	-0.351988	2.66543	-0.383196	-0.351756	2.26018	2.49156	0.572847	1.03712	0.201447
-210	0.70833	-0.773396	0.501811	0.366141	0.176922	-0.13945	-0.327078	-0.356301	2.62081	-0.421431	-0.348937	2.31885	2.39424	0.604135	1.0763	0.260868
-209.5	0.726831	-0.753189	0.493776	0.248729	0.108516	-0.142748	-0.369417	-0.347064	2.5446	-0.46371	-0.32697	2.37842	2.2965	0.637839	1.117	0.319555
-209	0.738925	-0.731385	0.485413	0.134871	0.0445963	-0.136404	-0.416147	-0.328619	2.43879	-0.50636	-0.287741	2.43593	2.20172	0.67346	1.15742	0.36997
-208.5	0.743688	-0.706763	0.477447	0.0300019	-0.0133886	-0.124052	-0.468643	-0.304296	2.31288	-0.545659	-0.233504	2.48758	2.11104	0.711659	1.19448	0.405439
-208	0.739893	-0.677971	0.470969	-0.0622428	-0.0663271	-0.110826	-0.527388	-0.275644	2.18193	-0.577732	-0.167113	2.52917	2.02444	0.752996	1.22528	0.421132
-207.5	0.727865	-0.64284	0.467155	-0.140809	-0.116931	-0.101462	-0.592165	-0.24284	2.06145	-0.598755	-0.0924514	2.55703	1.9429	0.796558	1.24742	0.414979
-207	0.710062	-0.599342	0.467208	-0.206872	-0.168254	-0.0987851	-0.661832	-0.206267	1.96181	-0.606287	-0.0142552	2.56885	1.86908	0.839613	1.25911	0.388176
-206.5	0.689694	-0.54817	0.471471	-0.262835	-0.221631	-0.103426	-0.734592	-0.167926	1.88451	-0.600096	0.0622223	2.56364	1.80607	0.878837	1.25955	0.344958
-206	0.668893	-0.494312	0.478568	-0.311601	-0.274663	-0.115033	-0.808715	-0.130693	1.82279	-0.581416	0.131152	2.54186	1.75547	0.911809	1.24916	0.290972
-205.5	0.648505	-0.446	0.486396	-0.355593	-0.321004	-0.133659	-0.882537	-0.0962128	1.76715	-0.551859	0.186516	2.50552	1.71679	0.937517	1.22987	0.231103
-205	0.629203	-0.411795	0.494061	-0.395712	-0.352814	-0.159635	-0.953441	-0.0640476	1.71226	-0.513422	0.223868	2.45753	1.68783	0.956617	1.20557	0.168459
-204.5	0.61229	-0.397425	0.502294	-0.431202	-0.363511	-0.19261	-1.01671	-0.032547	1.65973	-0.469178	0.242246	2.40106	1.66431	0.971712	1.18119	0.104453
-204	0.599653	-0.404101	0.512193	-0.460325	-0.3486	-0.231448	-1.06565	-1.5807e-06	1.61566	-0.423423	0.244246	2.33973	1.64016	0.9862	1.16085	0.039213
-203.5	0.593157	-0.429124	0.524529	-0.480997	-0.304927	-0.274671	-1.09368	0.0349579	1.58625	-0.381245	0.23453	2.27772	1.6095	1.0016	1.14752	-0.027653
-203	0.593919	-0.46745	0.540277	-0.490786	-0.230175	-0.320021	-1.09649	0.073667	1.57382	-0.348141	0.2186	2.21937	1.5687	1.01553	1.14399	-0.0958813
-202.5	0.601966	-0.512456	0.560687	-0.486792	-0.124778	-0.363625	-1.07262	0.117567	1.57343	-0.329175	0.201911	2.16759	1.51656	1.02203	1.15293	-0.163357
-202	0.616375	-0.556005	0.5863	-0.466231	0.00528124	-0.400501	-1.02275	0.167696	1.57175	-0.327068	0.188336	2.1221	1.45288	1.01435	1.17599	-0.225343
-201.5	0.635682	-0.589244	0.616136	-0.427047	0.149197	-0.42621	-0.948463	0.223685	1.55028	-0.340742	0.179171	2.07874	1.37764	0.988574	1.21252	-0.275229
-201	0.6583	-0.604628	0.647889	-0.368057	0.294441	-0.437991	-0.851122	0.282947	1.49238	-0.366518	0.173525	2.03071	1.29203	0.945339	1.25909	-0.307367
-200.5	0.682525	-0.598215	0.679108	-0.290187	0.428054	-0.435302	-0.732024	0.34122	1.39105	-0.400896	0.168847	1.97132	1.1996	0.889018	1.30991	-0.319514
-200	0.706374	-0.570758	0.708476	-0.198804	0.538119	-0.42036	-0.593761	0.394507	1.25195	-0.441767	0.162183	1.89683	1.10635	0.825341	1.35826	-0.312427
-199.5	0.727713	-0.527071	0.735833	-0.104036	0.617398	-0.398331	-0.441636	0.441184	1.09051	-0.487736	0.152431	1.80753	1.01874	0.758627	1.3981	-0.288044
-199	0.744235	-0.474453	0.761208	-0.0178394	0.664867	-0.376524	-0.283589	0.482753	0.926598	-0.537458	0.140923	1.70686	0.941358	0.690187	1.42522	-0.248276
-198.5	0.753195	-0.421123	0.784224	0.0497844	0.683634	-0.362395	-0.128559	0.521878	0.77871	-0.589612	0.129873	1.60091	0.876058	0.619121	1.43766	-0.194567
-198	0.751891	-0.374811	0.803718	0.0930415	0.678888	-0.361326	0.0156516	0.559127	0.659073	-0.642959	0.121027	1.49822	0.822609	0.544324	1.43556	-0.128945
-197.5	0.738828	-0.341073	0.817329	0.110612	0.657104	-0.375732	0.144133	0.592146	0.572722	-0.695904	0.115091	1.40757	0.779489	0.465655	1.42082	-0.0559563
-197	0.714462	-0.321728	0.822183	0.104584	0.625705	-0.405501	0.255462	0.617808	0.521171	-0.745872	0.111057	1.33407	0.744347	0.383776	1.39659	0.0171342
-196.5	0.681144	-0.314677	0.816155	0.079178	0.592561	-0.448774	0.350462	0.634026	0.507442	-0.789632	0.10625	1.27764	0.714835	0.299704	1.36636	0.0819651
-196	0.642573	-0.31532	0.798237	0.0396784	0.564408	-0.502935	0.430186	0.63997	0.537766	-0.824747	0.0982783	1.23539	0.689667	0.214832	1.33305	0.131185
-195.5	0.602879	-0.318509	0.768599	-0.00868585	0.545052	-0.565438	0.494845	0.63604	0.618226	-0.850469	0.087043	1.20488	0.668657	0.130902	1.29897	0.160577
-195	0.565791	-0.319826	0.728953	-0.0615262	0.535204	-0.633875	0.544204	0.623985	0.749896	-0.867427	0.0743262	1.18498	0.651559	0.049557	1.26637	0.1702
-194.5	0.534648	-0.316103	0.682473	-0.115554	0.533451	-0.705815	0.579068	0.606799	0.926488	-0.87685	0.0622768	1.17426	0.636996	-0.0276868	1.23842	0.164119
-194	0.512611	-0.305655	0.632816	-0.168572	0.537358	-0.779124	0.60227	0.588169	1.13485	-0.879628	0.0528289	1.16983	0.622449	-0.09899	1.21902	0.14903
-193.5	0.501769	-0.288396	0.582927	-0.218777	0.544749	-0.85202	0.617509	0.571357	1.35763	-0.875538	0.0473089	1.16728	0.605076	-0.162219	1.21057	0.131554
-193	0.501734	-0.266218	0.534769	-0.26414	0.554863	-0.921937	0.62753	0.558428	1.57787	-0.863235	0.0461686	1.16161	0.582686	-0.215479	1.21199	0.116026
-192.5	0.509604	-0.24323	0.489759	-0.303518	0.568375	-0.984858	0.63378	0.550453	1.78426	-0.84099	0.050321	1.14882	0.554265	-0.257521	1.21946	0.105234
-192	0.521567	-0.224363	0.448434	-0.338109	0.58546	-1.03685	0.636831	0.547857	1.97288	-0.807987	0.0629356	1.12706	0.519615	-0.28769	1.22843	0.10193
-191.5	0.53439	-0.213143	0.409881	-0.371018	0.603112	-1.07587	0.636038	0.550088	2.14391	-0.765623	0.0892114	1.09664	0.478535	-0.305544	1.23531	0.108511
-191	0.545929	-0.210732	0.372456	-0.405548	0.615358	-1.10181	0.628556	0.555265	2.29657	-0.717487	0.134363	1.05967	0.430824	-0.310887	1.2383	0.126436
-190.5	0.555641	-0.215758	0.335037	-0.443625	0.617354	-1.11553	0.609235	0.560317	2.42733	-0.667474	0.201429	1.01937	0.377338	-0.304434	1.23672	0.156214
-190	0.565001	-0.224021	0.29762	-0.485382	0.608819	-1.11828	0.571986	0.561053	2.53141	-0.617649	0.289519	0.978933	0.320703	-0.288003	1.23017	0.196581
-189.5	0.576535	-0.229118	0.261379	-0.530495	0.593066	-1.11106	0.511798	0.552467	2.60558	-0.567842	0.393289	0.940111	0.264533	-0.263327	1.21857	0.243487
-189	0.592165	-0.224403	0.228237	-0.579825	0.573651	-1.09368	0.426569	0.530409	2.65062	-0.516601	0.504399	0.902437	0.211988	-0.230826	1.20222	0.291129
-188.5	0.612497	-0.204836	0.199842	-0.635364	0.552332	-1.06475	0.318056	0.493828	2.67284	-0.461862	0.613687	0.863667	0.165588	-0.190232	1.18114	0.3344
-188	0.636587	-0.167754	0.176695	-0.698783	0.529008	-1.02281	0.191411	0.445811	2.68328	-0.401387	0.712746	0.820405	0.127824	-0.142243	1.15498	0.370106
-187.5	0.661919	-0.11309	0.158246	-0.770039	0.501624	-0.967524	0.0541107	0.392528	2.69377	-0.333768	0.795678	0.768856	0.100416	-0.0892397	1.1235	0.396516
-187	0.685302	-0.0434126	0.143294	-0.846808	0.465565	-0.900193	-0.0848841	0.340056	2.71125	-0.259584	0.86086	0.706851	0.0826031	-0.0350254	1.08801	0.412619
-186.5	0.704156	0.0359551	0.130492	-0.925014	0.415148	-0.823122	-0.216602	0.29087	2.73374	-0.181954	0.91091	0.635763	0.070931	0.0157021	1.05263	0.41801
-186	0.717549	0.116835	0.119462	-1.00011	0.347917	-0.738786	-0.333593	0.243152	2.75176	-0.105836	0.950516	0.560535	0.0612453	0.057974	1.02365	0.413254
-185.5	0.726814	0.189225	0.11138	-1.06805	0.267561	-0.649618	-0.429985	0.193718	2.75519	-0.0360512	0.984047	0.48866	0.0506004	0.0874696	1.00668	0.399982
-185	0.734785	0.243625	0.108036	-1.12553	0.182336	-0.558326	-0.501527	0.141144	2.73993	0.0243592	1.01451	0.42854	0.0371617	0.101633	1.00476	0.380443
-184.5	0.743922	0.273264	0.110709	-1.1696	0.101275	-0.468281	-0.546558	0.0856019	2.70935	0.0741135	1.04387	0.387075	0.019451	0.100143	1.01881	0.356669
-184	0.755021	0.275378	0.120094	-1.19733	0.0311834	-0.383376	-0.566087	0.026774	2.67129	0.112862	1.07443	0.367578	-0.00348977	0.0846633	1.04885	0.329264
-183.5	0.767247	0.251659	0.136534	-1.20645	-0.0253323	-0.307025	-0.562414	-0.0367833	2.6331	0.140958	1.11024	0.369042	-0.0317834	0.0584028	1.09447	0.297269
-183	0.779055	0.208027	0.159627	-1.19673	-0.0707203	-0.241301	-0.538306	-0.106561	2.59691	0.159743	1.15626	0.387128	-0.0647551	0.0252863	1.15485	0.259614
-182.5	0.788844	0.153568	0.187877	-1.17052	-0.111258	-0.187195	-0.497688	-0.182821	2.5583	0.17174	1.21508	0.416382	-0.100823	-0.0109759	1.22868	0.216344
-182	0.794983	0.0987905	0.21917	-1.13185	-0.153637	-0.144876	-0.4463	-0.26376	2.50936	0.180564	1.28469	0.451915	-0.137517	-0.0469161	1.314	0.169012
-181.5	0.796207	0.0538155	0.251274	-1.08479	-0.201326	-0.113332	-0.391071	-0.34468	2.44375	0.190294	1.35945	0.489598	-0.17218	-0.07893	1.40788	0.12084
-181	0.792759	0.0268177	0.281804	-1.03238	-0.253638	-0.0902981	-0.338607	-0.417097	2.36067	0.204278	1.43232	0.525829	-0.203288	-0.103938	1.50573	0.0764039
-180.5	0.786755	0.0227425	0.308373	-0.976966	-0.308053	-0.0726505	-0.293442	-0.469784	2.26733	0.223887	1.49624	0.557539	-0.231099	-0.120678	1.60129	0.0407737
-180	0.78058	0.0424692	0.329063	-0.921108	-0.362467	-0.057079	-0.256981	-0.492727	2.17829	0.248105	1.5456	0.582536	-0.256176	-0.129952	1.68809	0.0182388
-179.5	0.774884	0.0829665	0.342364	-0.868065	-0.414863	-0.040782	-0.228469	-0.480957	2.11017	0.274642	1.57758	0.60062	-0.277439	-0.133506	1.76076	0.0112241
-179	0.768443	0.138646	0.346771	-0.821375	-0.462401	-0.0216966	-0.207267	-0.435656	2.07443	0.301592	1.59157	0.614658	-0.292544	-0.132523	1.81608	0.0199744
-178.5	0.759688	0.203165	0.341186	-0.784469	-0.501832	0.00112152	-0.193584	-0.363165	2.07366	0.328185	1.58748	0.630211	-0.299644	-0.126802	1.85422	0.0423827
-178	0.747837	0.270918	0.325822	-0.760592	-0.530204	0.0265654	-0.186671	-0.272945	2.10334	0.354865	1.56499	0.653645	-0.297994	-0.11534	1.87929	0.0743141
-177.5	0.732542	0.338079	0.302393	-0.7526	-0.544913	0.0512241	-0.182924	-0.175367	2.15633	0.38335	1.52384	0.690115	-0.287388	-0.0974875	1.8979	0.110916
-177	0.713378	0.403314	0.273746	-0.762542	-0.543548	0.0706898	-0.176524	-0.0802009	2.22785	0.415859	1.46426	0.742946	-0.268151	-0.072878	1.91653	0.14765
-176.5	0.690401	0.467699	0.243263	-0.791027	-0.524568	0.0817388	-0.162585	0.00414774	2.31874	0.453355	1.38755	0.814009	-0.24197	-0.0407417	1.93883	0.180895
-176	0.664596	0.533253	0.21367	-0.836923	-0.488841	0.0836868	-0.139943	0.071563	2.43488	0.494529	1.2973	0.903431	-0.211826	-0.000623078	1.96466	0.208705
-175.5	0.637231	0.601228	0.185969	-0.898526	-0.440257	0.0778524	-0.110815	0.119366	2.58281	0.536508	1.20026	1.00888	-0.180481	0.0462687	1.9911	0.23064
-175	0.608968	0.671546	0.159423	-0.975187	-0.384271	0.0660882	-0.0783138	0.148371	2.76482	0.576202	1.10521	1.12592	-0.149606	0.0971621	2.01355	0.246667
-174.5	0.579576	0.74261	0.132567	-1.06752	-0.325963	0.0499085	-0.0445552	0.161643	2.97539	0.611001	1.02032	1.24935	-0.120867	0.149043	2.02695	0.256657
-174	0.547787	0.810845	0.10454	-1.17642	-0.269244	0.030298	-0.00994303	0.16296	3.20093	0.638982	0.950339	1.37443	-0.0973555	0.199258	2.02716	0.260508
-173.5	0.511359	0.871355	0.0759053	-1.30162	-0.21649	0.00741567	0.026419	0.155743	3.42237	0.659086	0.89542	1.49762	-0.0835849	0.245126	2.01196	0.258503
-173	0.468033	0.919571	0.0487351	-1.44058	-0.168109	-0.0195371	0.0651645	0.143384	3.61916	0.67078	0.852314	1.61625	-0.0841499	0.284251	1.98187	0.251822
-172.5	0.416764	0.951751	0.025991	-1.58914	-0.122975	-0.0514401	0.105294	0.130214	3.77336	0.673737	0.81732	1.72764	-0.10179	0.315498	1.94029	0.242442
-172	0.358215	0.964467	0.0104583	-1.74333	-0.0800964	-0.0879061	0.143836	0.120939	3.87324	0.668717	0.788005	1.82901	-0.135878	0.339155	1.89207	0.232196
-171.5	0.29471	0.954767	0.00414226	-1.90074	-0.0407841	-0.126778	0.176218	0.118907	3.9152	0.658322	0.762838	1.91785	-0.182626	0.356434	1.84118	0.222078
-171	0.229643	0.921313	0.00810353	-2.06033	-0.00953451	-0.164781	0.196781	0.125264	3.90249	0.646078	0.740771	1.99156	-0.236625	0.369051	1.78929	0.212583
-170.5	0.166235	0.865711	0.021933	-2.22047	0.00794542	-0.198623	0.199213	0.138606	3.84135	0.635446	0.72164	2.04742	-0.292359	0.378891	1.73599	0.203744
-170	0.10633	0.793104	0.0436497	-2.37781	0.00764995	-0.225829	0.178039	0.154474	3.73834	0.629661	0.706173	2.08446	-0.345134	0.387835	1.67974	0.194023
-169.5	0.0500777	0.711529	0.0708585	-2.52815	-0.0115803	-0.245033	0.131062	0.166104	3.6009	0.630888	0.69505	2.10465	-0.391226	0.397808	1.61846	0.179971
-169	-0.00319891	0.630224	0.101761	-2.66745	-0.048298	-0.255926	0.0599639	0.166846	3.43916	0.639374	0.688223	2.11151	-0.427429	0.410717	1.54951	0.157647
-168.5	-0.0537889	0.557998	0.134547	-2.79177	-0.0992339	-0.259365	-0.0318284	0.152425	3.26606	0.654407	0.685086	2.10814	-0.450797	0.428299	1.46982	0.124219
-168	-0.101133	0.502742	0.166331	-2.89752	-0.16064	-0.257231	-0.141216	0.12159	3.0957	0.675521	0.684441	2.0963	-0.459171	0.452048	1.37714	0.0788647
-167.5	-0.144025	0.471211	0.193598	-2.98254	-0.229779	-0.251429	-0.265292	0.0757869	2.94027	0.702243	0.6839	2.0766	-0.452009	0.4828	1.27162	0.0229349
-167	-0.180962	0.467752	0.213544	-3.04613	-0.305918	-0.242794	-0.40011	0.0190745	2.80554	0.733681	0.679957	2.04918	-0.430717	0.520052	1.15604	-0.0404712
-166.5	-0.21063	0.492597	0.224697	-3.08763	-0.389687	-0.230893	-0.540306	-0.0424135	2.68804	0.768903	0.66902	2.01407	-0.398222	0.561406	1.03544	-0.106813
-166	-0.232501	0.541407	0.226796	-3.10517	-0.480627	-0.214569	-0.679592	-0.102095	2.57706	0.807353	0.648048	1.9711	-0.358224	0.602505	0.917232	-0.170277
-165.5	-0.247133	0.606645	0.220523	-3.09558	-0.575579	-0.19282	-0.811256	-0.153792	2.46074	0.848626	0.614796	1.92015	-0.315103	0.63804	0.810518	-0.22448
-165	-0.255711	0.679962	0.20738	-3.05492	-0.669699	-0.165603	-0.928926	-0.191303	2.33186	0.891452	0.568305	1.86185	-0.274275	0.663481	0.723382	-0.263556
-164.5	-0.259366	0.754433	0.189747	-2.97996	-0.757985	-0.134125	-1.02812	-0.208574	2.19103	0.932609	0.509443	1.79803	-0.241338	0.676111	0.659456	-0.283342
-164	-0.259166	0.825535	0.170267	-2.87066	-0.835731	-0.100457	-1.10794	-0.20036	2.04641	0.966862	0.441663	1.7313	-0.220039	0.674962	0.616572	-0.282584
-163.5	-0.256601	0.890389	0.150085	-2.73239	-0.898735	-0.0665687	-1.17166	-0.162468	1.90946	0.98812	0.371394	1.66359	-0.210851	0.660682	0.588313	-0.263092
-163	-0.254076	0.94653	0.127609	-2.57515	-0.943641	-0.0333162	-1.22522	-0.0926549	1.78859	0.991088	0.306507	1.5955	-0.211139	0.635369	0.567034	-0.228143
-162.5	-0.255074	0.991573	0.0994317	-2.41025	-0.968161	-2.41353e-05	-1.27361	0.00760297	1.68471	0.972891	0.253338	1.52695	-0.216598	0.601724	0.546	-0.181031
-162	-0.263047	1.02351	0.0625342	-2.24711	-0.970743	0.0349802	-1.31845	0.132242	1.59201	0.934251	0.214688	1.45697	-0.223229	0.562077	0.519731	-0.125271
-161.5	-0.279356	1.04133	0.0159186	-2.09193	-0.949512	0.0729802	-1.35786	0.271427	1.5025	0.879217	0.190037	1.38311	-0.228567	0.51772	0.483509	-0.0651712
-161	-0.302562	1.04573	-0.0389758	-1.9479	-0.902321	0.113677	-1.38739	0.413055	1.4104	0.813105	0.176657	1.30269	-0.231141	0.46852	0.433034	-0.00519061
-160.5	-0.329626	1.03866	-0.0986299	-1.81655	-0.829388	0.155533	-1.40098	0.544345	1.31488	0.740244	0.170364	1.21475	-0.229285	0.413356	0.3649	0.0512699
-160	-0.357337	1.0223	-0.158228	-1.69981	-0.73574	0.19704	-1.39391	0.653753	1.22105	0.663319	0.166379	1.12066	-0.221315	0.35125	0.278021	0.102118
-159.5	-0.383153	0.998476	-0.212971	-1.60133	-0.630461	0.237314	-1.36673	0.732471	1.13798	0.584418	0.160664	1.02392	-0.206766	0.282289	0.174579	0.14591
-159	-0.405675	0.968893	-0.259561	-1.52551	-0.52385	0.275929	-1.3265	0.774955	1.07336	0.506201	0.150875	0.930341	-0.186949	0.207747	0.0593092	0.181363
-158.5	-0.424727	0.935269	-0.296639	-1.475	-0.4248	0.312692	-1.28332	0.779138	1.02883	0.431601	0.136233	0.847943	-0.164748	0.129667	-0.0622737	0.207191
-158	-0.441001	0.899072	-0.323944	-1.44939	-0.339456	0.34773	-1.24531	0.746391	0.999364	0.36294	0.116729	0.785191	-0.143943	0.0507629	-0.185376	0.222217
-157.5	-0.455397	0.861327	-0.341711	-1.44635	-0.270624	0.381641	-1.216	0.680984	0.976161	0.301662	0.092195	0.747452	-0.127285	-0.0251927	-0.30614	0.226167
-157	-0.468111	0.822682	-0.35103	-1.46323	-0.217746	0.414538	-1.19394	0.589523	0.951634	0.248058	0.0616109	0.734352	-0.114383	-0.0934005	-0.42104	0.220425
-156.5	-0.478367	0.783642	-0.354625	-1.49753	-0.17855	0.444351	-1.17389	0.48023	0.92478	0.201021	0.0238361	0.740497	-0.101941	-0.148985	-0.526922	0.207593
-156	-0.485381	0.745051	-0.357459	-1.54654	-0.151669	0.466715	-1.1494	0.361473	0.903631	0.158884	-0.0203821	0.758936	-0.0861398	-0.188128	-0.621683	0.19078
-155.5	-0.489324	0.708497	-0.366064	-1.6075	-0.137845	0.477091	-1.1155	0.239966	0.902348	0.120952	-0.0676152	0.784565	-0.0649076	-0.208766	-0.704653	0.173621
-155	-0.491303	0.676307	-0.386059	-1.67829	-0.139207	0.472601	-1.07047	0.120057	0.935345	0.0883284	-0.113395	0.815284	-0.0387961	-0.211015	-0.776352	0.160073
-154.5	-0.492671	0.65146	-0.419795	-1.75823	-0.158037	0.4521	-1.01669	0.00447367	1.01172	0.0631897	-0.154575	0.851175	-0.0103079	-0.197098	-0.837488	0.153417
-154	-0.49393	0.636997	-0.466347	-1.84777	-0.19574	0.415937	-0.959496	-0.104534	1.13122	0.0470192	-0.190663	0.893364	0.0175565	-0.17048	-0.888097	0.1555
-153.5	-0.49404	0.634999	-0.523223	-1.94736	-0.251727	0.366321	-0.90373	-0.204387	1.28398	0.039716	-0.223943	0.942969	0.0422983	-0.134558	-0.928389	0.166906
-153	-0.490927	0.646273	-0.587729	-2.05641	-0.322362	0.30755	-0.850257	-0.291715	1.45528	0.0403349	-0.258006	0.999537	0.0622599	-0.0916023	-0.960177	0.187357
-152.5	-0.482211	0.669736	-0.657155	-2.17336	-0.401479	0.245444	-0.795454	-0.36282	1.63187	0.0481028	-0.294571	1.05994	0.076535	-0.0431221	-0.986469	0.215518
-152	-0.465405	0.701148	-0.728144	-2.29719	-0.483406	0.186029	-0.733712	-0.415103	1.8056	0.0626987	-0.331179	1.11934	0.0844098	0.00882438	-1.00957	0.249002
-151.5	-0.438263	0.733888	-0.79658	-2.42861	-0.565917	0.134267	-0.661057	-0.447976	1.97205	0.0837259	-0.362314	1.17353	0.0847586	0.0613138	-1.0294	0.285097
-151	-0.399429	0.762318	-0.858782	-2.56943	-0.649509	0.093692	-0.577499	-0.462506	2.12636	0.110335	-0.382261	1.21986	0.0764623	0.11116	-1.04306	0.320936
-150.5	-0.348675	0.784392	-0.912979	-2.72063	-0.733677	0.0668359	-0.487227	-0.461003	2.26014	0.141889	-0.386927	1.2567	0.0598513	0.155232	-1.04586	0.352945
-150	-0.286944	0.801099	-0.960088	-2.88053	-0.814601	0.0555735	-0.397202	-0.447552	2.3622	0.178581	-0.375057	1.28346	0.0373726	0.190581	-1.03291	0.377513
-149.5	-0.216546	0.813865	-1.00327	-3.04418	-0.88613	0.0611009	-0.314885	-0.428446	2.42268	0.221029	-0.349724	1.30152	0.0125358	0.214885	-1.0011	0.393167
-149	-0.140731	0.822721	-1.04618	-3.20397	-0.941717	0.0837899	-0.246633	-0.410812	2.43767	0.269196	-0.318247	1.31411	-0.0116085	0.227019	-0.95058	0.401737
-148.5	-0.0626074	0.826617	-1.09105	-3.35049	-0.975849	0.122574	-0.197589	-0.399915	2.41128	0.321399	-0.289358	1.32443	-0.0330841	0.227656	-0.884768	0.407124
-148	0.0153582	0.82488	-1.13795	-3.47358	-0.985638	0.174161	-0.171551	-0.397477	2.35388	0.374507	-0.270262	1.33352	-0.0505443	0.219472	-0.808566	0.412986
-147.5	0.0911772	0.818058	-1.18528	-3.56388	-0.972254	0.233533	-0.17007	-0.402101	2.27759	0.425232	-0.265629	1.34025	-0.0626441	0.20587	-0.726875	0.421346
-147	0.163181	0.80759	-1.23137	-3.61503	-0.941259	0.295539	-0.192045	-0.410566	2.19109	0.471227	-0.277129	1.34289	-0.0682834	0.188984	-0.644355	0.433032
-146.5	0.230008	0.795142	-1.27564	-3.6257	-0.901483	0.355739	-0.233965	-0.418472	2.09709	0.511377	-0.303028	1.33996	-0.067596	0.169375	-0.565439	0.448917
-146	0.290981	0.782215	-1.31816	-3.6	-0.862172	0.410248	-0.290198	-0.420356	1.99365	0.545658	-0.339381	1.32973	-0.0625347	0.147455	-0.493463	0.470242
-145.5	0.346777	0.769727	-1.35799	-3.54528	-0.829637	0.456119	-0.353573	-0.410584	1.87773	0.575131	-0.382283	1.31047	-0.0561365	0.124421	-0.429308	0.498269
-145	0.399174	0.757642	-1.39244	-3.46976	-0.805616	0.492398	-0.416819	-0.38521	1.74816	0.601474	-0.428882	1.28265	-0.050543	0.102065	-0.371115	0.534301
-144.5	0.449572	0.745187	-1.41789	-3.38339	-0.787852	0.520067	-0.474377	-0.343208	1.60661	0.625345	-0.476841	1.25087	-0.0454133	0.0822585	-0.316012	0.579724
-144	0.497894	0.731587	-1.431	-3.2986	-0.772025	0.540665	-0.523247	-0.285717	1.45577	0.645128	-0.52358	1.22244	-0.0382918	0.066868	-0.262908	0.635254
-143.5	0.54334	0.716707	-1.42989	-3.22749	-0.754439	0.555359	-0.562733	-0.214363	1.29752	0.657946	-0.565666	1.20389	-0.0263247	0.05796	-0.213754	0.699584
-143	0.585903	0.70166	-1.4149	-3.1784	-0.734591	0.56521	-0.594172	-0.130734	1.134	0.661917	-0.598965	1.19881	-0.00780629	0.0571427	-0.171824	0.768658
-142.5	0.62648	0.689259	-1.38837	-3.15578	-0.716106	0.571856	-0.620528	-0.0373043	0.969117	0.657311	-0.620673	1.20774	0.017093	0.0644428	-0.13918	0.836421
-142	0.665738	0.683448	-1.35348	-3.16067	-0.70438	0.577714	-0.645237	0.0619804	0.807753	0.646444	-0.631574	1.22837	0.0464748	0.0783254	-0.116375	0.896371
-141.5	0.703694	0.687858	-1.31366	-3.19093	-0.702012	0.585414	-0.671324	0.162501	0.655192	0.6333	-0.635882	1.25611	0.0775551	0.0961999	-0.10416	0.942652
-141	0.740373	0.704549	-1.27283	-3.24266	-0.706879	0.596905	-0.70148	0.259952	0.517608	0.622625	-0.63956	1.28494	0.107603	0.114388	-0.104433	0.97042
-140.5	0.776391	0.73359	-1.23518	-3.31171	-0.71502	0.612684	-0.737993	0.350575	0.401141	0.618031	-0.648874	1.30784	0.134773	0.128913	-0.119264	0.975843
-140	0.812932	0.773691	-1.20408	-3.39441	-0.724083	0.631549	-0.781804	0.431263	0.309112	0.620186	-0.66865	1.31813	0.158716	0.137526	-0.149622	0.956212
-139.5	0.851176	0.823061	-1.1813	-3.4879	-0.734013	0.651376	-0.831437	0.499815	0.239368	0.626936	-0.700446	1.31169	0.180188	0.140649	-0.194976	0.910632
-139	0.891395	0.879025	-1.16723	-3.58975	-0.746433	0.670321	-0.882167	0.554735	0.18389	0.635177	-0.742481	1.28759	0.20003	0.140166	-0.253078	0.84103
-138.5	0.932533	0.937228	-1.16153	-3.69732	-0.763897	0.687461	-0.925855	0.594453	0.132021	0.6426	-0.791668	1.24688	0.219287	0.137926	-0.319882	0.752247
-138	0.972659	0.992512	-1.1631	-3.80724	-0.788466	0.702651	-0.952422	0.616992	0.0754646	0.648186	-0.845906	1.19282	0.240234	0.135796	-0.390281	0.651011
-137.5	1.00972	1.04086	-1.16937	-3.91507	-0.81987	0.715754	-0.952224	0.620555	0.0123301	0.651752	-0.904864	1.1315	0.26603	0.136488	-0.459297	0.544595
-137	1.04216	1.08032	-1.17597	-4.01498	-0.854613	0.726267	-0.917619	0.604155	-0.050599	0.653665	-0.968839	1.07111	0.298847	0.142943	-0.522742	0.439439
-136.5	1.06956	1.1105	-1.17764	-4.09932	-0.887247	0.733796	-0.844355	0.567908	-0.0988738	0.65495	-1.03666	1.02015	0.339157	0.156534	-0.577038	0.340407
-136	1.09275	1.13163	-1.16989	-4.15978	-0.912869	0.738185	-0.733108	0.513129	-0.115663	0.656749	-1.10447	0.98629	0.387029	0.176725	-0.618863	0.251334
-135.5	1.11276	1.14428	-1.15043	-4.19165	-0.928507	0.738775	-0.589762	0.442579	-0.0884639	0.659338	-1.16636	0.97615	0.44298	0.202176	-0.645398	0.175904
-135	1.12974	1.14944	-1.11995	-4.1973	-0.933376	0.733759	-0.424935	0.361059	-0.0136368	0.66235	-1.21635	0.994924	0.507293	0.231034	-0.654984	0.117951
-134.5	1.1438	1.14841	-1.08213	-4.18505	-0.928857	0.72061	-0.253394	0.275388	0.102658	0.666031	-1.25036	1.04398	0.579257	0.260524	-0.64703	0.0808937
-134	1.15652	1.14198	-1.04325	-4.16583	-0.917412	0.697069	-0.0913547	0.192902	0.24736	0.671684	-1.26779	1.11766	0.657184	0.287263	-0.621264	0.0659186
-133.5	1.17072	1.12996	-1.01117	-4.15053	-0.900763	0.661637	0.0481332	0.119406	0.405576	0.680812	-1.27135	1.20351	0.738627	0.308022	-0.578165	0.0700987
-133	1.18859	1.11181	-0.993577	-4.14813	-0.879342	0.613668	0.157841	0.0583367	0.564733	0.69394	-1.26513	1.28698	0.820701	0.320985	-0.520522	0.0869198
-132.5	1.2106	1.08726	-0.995898	-4.16436	-0.853181	0.553631	0.235057	0.0118686	0.716738	0.710344	-1.25191	1.35654	0.900766	0.327636	-0.453735	0.108909
-132	1.23577	1.05617	-1.02028	-4.20139	-0.822995	0.483463	0.278428	-0.017381	0.858021	0.728493	-1.23185	1.40583	0.976826	0.332604	-0.383934	0.130081
-131.5	1.26236	1.01783	-1.06639	-4.25863	-0.791079	0.406492	0.286257	-0.0260982	0.986707	0.745923	-1.20364	1.43358	1.04728	0.340259	-0.315625	0.147013
-131	1.28871	0.971139	-1.13231	-4.33407	-0.760993	0.326622	0.257622	-0.0121061	1.09888	0.758871	-1.16618	1.44319	1.11073	0.351799	-0.251221	0.158197
-130.5	1.31399	0.916318	-1.21446	-4.42435	-0.735044	0.247436	0.19425	0.0229187	1.18796	0.762922	-1.11918	1.44171	1.16592	0.365367	-0.192762	0.162428
-130	1.33812	0.856541	-1.30719	-4.52348	-0.712219	0.172057	0.100824	0.0724643	1.24759	0.754947	-1.06281	1.43734	1.21176	0.37767	-0.143191	0.158268
-129.5	1.36111	0.797565	-1.40345	-4.62175	-0.689232	0.10364	-0.0159633	0.127474	1.2753	0.734873	-0.9978	1.43626	1.24774	0.385717	-0.105447	0.145237
-129	1.38289	0.745866	-1.49646	-4.70662	-0.662975	0.0454295	-0.149003	0.179666	1.27481	0.70554	-0.926087	1.4409	1.27427	0.388125	-0.0811524	0.124763
-128.5	1.4034	0.707246	-1.58147	-4.76603	-0.632152	5.00504e-05	-0.292874	0.222926	1.25633	0.671142	-0.850711	1.45129	1.29264	0.384995	-0.0707708	0.0994362
-128	1.42253	0.686133	-1.65657	-4.79168	-0.598054	-0.031039	-0.444647	0.25351	1.23385	0.63568	-0.774674	1.46751	1.30441	0.377169	-0.0752764	0.0715201
-127.5	1.43971	0.684546	-1.72229	-4.78052	-0.564393	-0.0476154	-0.602484	0.270726	1.22045	0.601868	-0.69968	1.49051	1.31111	0.366352	-0.097768	0.0423897
-127	1.45406	0.701085	-1.78025	-4.73578	-0.535982	-0.0511117	-0.764516	0.276978	1.22325	0.571055	-0.625706	1.52108	1.3141	0.354988	-0.142726	0.013453
-126.5	1.46496	0.731041	-1.83142	-4.66819	-0.516511	-0.0453424	-0.929286	0.276324	1.23979	0.544151	-0.552251	1.55828	1.31489	0.345267	-0.213137	-0.0128587
-126	1.47271	0.7674	-1.87516	-4.59397	-0.506442	-0.035844	-1.09574	0.272952	1.25947	0.522007	-0.480617	1.59944	1.31539	0.3387	-0.308243	-0.033863
-125.5	1.47919	0.802029	-1.90962	-4.53003	-0.502505	-0.027295	-1.26189	0.270535	1.27051	0.504873	-0.414431	1.6407	1.31763	0.336463	-0.423262	-0.0480059
-125	1.48799	0.826863	-1.93307	-4.48984	-0.498745	-0.0210912	-1.42368	0.271807	1.26628	0.492367	-0.357829	1.67705	1.32308	0.339827	-0.55056	-0.0547171
-124.5	1.50356	0.83567	-1.94516	-4.48006	-0.488268	-0.0153166	-1.57519	0.278066	1.24719	0.483854	-0.313751	1.70282	1.3325	0.350329	-0.681474	-0.0533385
-124	1.52994	0.826495	-1.94694	-4.49805	-0.465645	-0.00689565	-1.70981	0.28907	1.21913	0.478282	-0.282856	1.7133	1.34593	0.36933	-0.808133	-0.0429471
-123.5	1.56932	0.802987	-1.94001	-4.533	-0.42896	0.006375	-1.82198	0.30364	1.19035	0.474046	-0.262767	1.70589	1.3624	0.397327	-0.924817	-0.0229712
-123	1.62122	0.772939	-1.92612	-4.57003	-0.379971	0.0254642	-1.90954	0.320599	1.16685	0.469276	-0.249088	1.67983	1.38037	0.433675	-1.02819	0.00669176
-122.5	1.68305	0.744985	-1.90741	-4.59355	-0.322854	0.0505754	-1.975	0.339141	1.14831	0.462011	-0.238248	1.63546	1.3989	0.476542	-1.11653	0.0458249
-122	1.75185	0.725967	-1.88634	-4.58909	-0.262679	0.0809888	-2.02365	0.357845	1.12772	0.450649	-0.229647	1.57412	1.41819	0.522844	-1.18877	0.0936815
-121.5	1.8253	0.720392	-1.86561	-4.54467	-0.203651	0.114511	-2.0601	0.373189	1.09572	0.434931	-0.225742	1.49925	1.4395	0.568894	-1.24401	0.149037
-121	1.90195	0.731058	-1.84792	-4.45249	-0.14809	0.147674	-2.08628	0.379872	1.04672	0.415877	-0.231183	1.41663	1.46484	0.611884	-1.2818	0.210182
-120.5	1.98123	0.75943	-1.83576	-4.31159	-0.0974091	0.176848	-2.10208	0.373297	0.982182	0.394068	-0.251583	1.33212	1.4958	0.651041	-1.30289	0.273965
-120	2.06296	0.805284	-1.83069	-4.13097	-0.0535687	0.199665	-2.10759	0.351575	0.90991	0.368508	-0.291237	1.24968	1.53182	0.687538	-1.30969	0.33508
-119.5	2.14626	0.865516	-1.83289	-3.93025	-0.0187375	0.215802	-2.10481	0.315233	0.840323	0.337616	-0.350599	1.17225	1.56979	0.723202	-1.30576	0.386815
-119	2.22852	0.933279	-1.84178	-3.73469	0.00616729	0.226224	-2.09832	0.265959	0.782037	0.301158	-0.425889	1.10321	1.60555	0.759093	-1.29428	0.422749
-118.5	2.30575	0.999221	-1.85671	-3.56738	0.0221786	0.23152	-2.09452	0.205999	0.739111	0.261207	-0.511184	1.04649	1.63525	0.794993	-1.27709	0.438443
-118	2.37361	1.05435	-1.87672	-3.44375	0.032016	0.23118	-2.09944	0.137764	0.711687	0.221545	-0.600603	1.00673	1.6555	0.829742	-1.2547	0.432168
-117.5	2.42859	1.09288	-1.8999	-3.37014	0.0398765	0.224174	-2.11643	0.0630038	0.699443	0.186262	-0.688947	0.989372	1.66328	0.862181	-1.2267	0.404437
-117	2.46892	1.11388	-1.92303	-3.3452	0.0512067	0.209729	-2.14587	-0.0175061	0.705535	0.158748	-0.771574	0.999651	1.65666	0.891981	-1.19208	0.357137
-116.5	2.49514	1.12074	-1.94112	-3.3627	0.0710956	0.187762	-2.18713	-0.103257	0.738403	0.141664	-0.844341	1.04067	1.63593	0.919081	-1.15007	0.292896
-116	2.51027	1.1191	-1.94762	-3.41508	0.101586	0.159032	-2.23955	-0.193251	0.809493	0.137158	-0.903708	1.11098	1.60347	0.942503	-1.10163	0.215453
-115.5	2.51893	1.1146	-1.93618	-3.49626	0.1404	0.125172	-2.30079	-0.28587	0.927708	0.146716	-0.947299	1.20332	1.56237	0.960533	-1.05045	0.13068
-115	2.52574	1.11176	-1.90275	-3.60231	0.182028	0.0885814	-2.36591	-0.378913	1.09432	0.171096	-0.974787	1.30691	1.51477	0.971987	-1.00195	0.0464329
-114.5	2.53408	1.11367	-1.84665	-3.72935	0.219599	0.0516411	-2.42926	-0.469532	1.30137	0.210394	-0.988328	1.41176	1.46113	0.977384	-0.960271	-0.0292203
-114	2.54572	1.12194	-1.77099	-3.87141	0.246471	0.0157049	-2.48651	-0.554604	1.53335	0.263755	-0.992091	1.5107	1.40041	0.979322	-0.92643	-0.0903691
-113.5	2.56076	1.13657	-1.68283	-4.01947	0.257764	-0.0185283	-2.53477	-0.631514	1.77087	0.328885	-0.991317	1.59925	1.33127	0.981626	-0.899192	-0.135196
-113	2.57815	1.15604	-1.5917	-4.16198	0.252063	-0.049521	-2.57125	-0.69875	1.99613	0.402223	-0.991077	1.67516	1.25391	0.988025	-0.87667	-0.166088
-112.5	2.59629	1.17714	-1.50686	-4.28648	0.232429	-0.0746562	-2.59212	-0.755958	2.19809	0.480318	-0.994492	1.73831	1.17142	1.00136	-0.856363	-0.187723
-112	2.61294	1.19502	-1.43543	-4.38259	0.204636	-0.0920739	-2.59293	-0.803327	2.37406	0.561296	-1.00163	1.79071	1.08978	1.02295	-0.834838	-0.204992
-111.5	2.62509	1.20472	-1.38225	-4.44521	0.173494	-0.102178	-2.57035	-0.840919	2.52687	0.644578	-1.01039	1.83569	1.01601	1.05205	-0.808393	-0.221502
-111	2.62989	1.20384	-1.34999	-4.47627	0.141522	-0.106678	-2.52396	-0.869069	2.66011	0.72911	-1.01805	1.87654	0.955438	1.08589	-0.774324	-0.238108
-110.5	2.62553	1.19373	-1.33907	-4.48345	0.11099	-0.106705	-2.45666	-0.889525	2.77453	0.812538	-1.02187	1.91568	0.909881	1.12016	-0.731974	-0.252756
-110	2.61062	1.17798	-1.34795	-4.47771	0.0856234	-0.102276	-2.37344	-0.90606	2.86762	0.892156	-1.02011	1.95477	0.877769	1.15	-0.683031	-0.262641
-109.5	2.58353	1.15943	-1.37408	-4.47026	0.0695882	-0.09268	-2.27941	-0.923928	2.93667	0.966138	-1.01346	1.99478	0.855952	1.17142	-0.630735	-0.266562
-109	2.54289	1.1387	-1.41349	-4.46884	0.0657208	-0.0765265	-2.17815	-0.948586	2.98297	1.03382	-1.00476	2.03626	0.841025	1.18265	-0.578548	-0.265203
-108.5	2.48844	1.11555	-1.45993	-4.47563	0.0750768	-0.0518669	-2.07145	-0.984512	3.01348	1.09507	-0.996887	2.07927	0.829536	1.18454	-0.529796	-0.259923
-108	2.42104	1.09114	-1.50598	-4.48769	0.0967778	-0.0175169	-1.96094	-1.03424	3.03879	1.14939	-0.99089	2.12245	0.81805	1.18	-0.488351	-0.251963
-107.5	2.34194	1.06832	-1.54466	-4.49836	0.127425	0.0252587	-1.84959	-1.09746	3.06883	1.19578	-0.985748	2.16181	0.803478	1.17264	-0.459171	-0.242548
-107	2.25272	1.05013	-1.56942	-4.49847	0.161598	0.0726305	-1.74121	-1.17089	3.10845	1.23338	-0.97902	2.19118	0.783528	1.16548	-0.447724	-0.233043
-106.5	2.15603	1.03871	-1.57452	-4.4794	0.194134	0.119478	-1.63858	-1.24924	3.15483	1.26171	-0.968077	2.20408	0.75662	1.1599	-0.45771	-0.224769
-106	2.05624	1.03473	-1.55664	-4.43719	0.222693	0.160861	-1.54231	-1.32646	3.19883	1.28052	-0.951979	2.19513	0.721009	1.15526	-0.489266	-0.218758
-105.5	1.95898	1.03707	-1.51569	-4.37358	0.248559	0.193202	-1.45102	-1.39587	3.23029	1.29	-0.932694	2.16096	0.674225	1.14896	-0.539886	-0.215383
-105	1.86949	1.04308	-1.45383	-4.29369	0.275494	0.21464	-1.36245	-1.45077	3.24345	1.29076	-0.91434	2.10137	0.613514	1.13728	-0.605889	-0.21377
-104.5	1.791	1.04988	-1.37379	-4.20371	0.308349	0.224371	-1.27415	-1.48637	3.2399	1.28337	-0.901231	2.01963	0.537314	1.11691	-0.682579	-0.211261
-104	1.72415	1.05565	-1.27837	-4.10859	0.351816	0.221855	-1.18392	-1.50064	3.22836	1.26823	-0.895852	1.92123	0.446625	1.08632	-0.764743	-0.203452
-103.5	1.66741	1.05994	-1.1714	-4.00939	0.408513	0.207081	-1.09087	-1.49331	3.22101	1.24598	-0.897511	1.81261	0.344177	1.04572	-0.847911	-0.185447
-103	1.6176	1.06324	-1.05881	-3.90346	0.477223	0.181492	-0.996445	-1.46483	3.22795	1.21775	-0.903161	1.70074	0.232336	0.996384	-0.928763	-0.15393
-102.5	1.57061	1.0669	-0.948465	-3.78776	0.55313	0.147885	-0.904137	-1.41643	3.25244	1.18453	-0.910084	1.59277	0.112478	0.939921	-1.00441	-0.108462
-102	1.52281	1.07278	-0.848797	-3.66193	0.630303	0.109431	-0.818506	-1.35104	3.29	1.14648	-0.917996	1.4949	-0.0142926	0.877455	-1.07194	-0.0512355
-101.5	1.47255	1.0823	-0.767196	-3.52881	0.704509	0.0694644	-0.744744	-1.2738	3.33181	1.10352	-0.929357	1.41142	-0.14629	0.809327	-1.12881	0.014304
-101	1.42021	1.09532	-0.708735	-3.39348	0.774114	0.0315191	-0.688865	-1.19157	3.37004	1.05574	-0.948339	1.34482	-0.281041	0.735929	-1.17333	0.0851869
-100.5	1.36721	1.11019	-0.675409	-3.26332	0.838476	-0.00139267	-0.65748	-1.11186	3.40208	1.00307	-0.979105	1.29652	-0.415812	0.658718	-1.20499	0.159884
-100	1.31574	1.12444	-0.666105	-3.14854	0.896047	-0.0273912	-0.656942	-1.04162	3.43206	0.944828	-1.02377	1.26746	-0.547683	0.580773	-1.22486	0.237816
-99.5	1.26907	1.13506	-0.67745	-3.06003	0.944359	-0.0454861	-0.691913	-0.986588	3.46866	0.880211	-1.08087	1.25847	-0.673222	0.506656	-1.23564	0.31822
-99	1.23091	1.13874	-0.704852	-3.00527	0.981234	-0.0550789	-0.763181	-0.951145	3.52059	0.809307	-1.14556	1.27009	-0.788917	0.440516	-1.24068	0.399432
-98.5	1.20406	1.13277	-0.742629	-2.98583	1.00595	-0.0560808	-0.865984	-0.938002	3.59309	0.734135	-1.21162	1.30251	-0.892047	0.383282	-1.24235	0.478558
-98	1.18986	1.11613	-0.783896	-2.99815	1.01993	-0.0492466	-0.990469	-0.947817	3.68711	0.658393	-1.27363	1.35605	-0.981184	0.3323	-1.24094	0.551554
-97.5	1.18841	1.08964	-0.821835	-3.03595	1.02657	-0.0358978	-1.12369	-0.979575	3.80197	0.58562	-1.32892	1.43069	-1.056	0.284346	-1.23481	0.6142
-97	1.19859	1.05535	-0.851263	-3.09186	1.03034	-0.0175061	-1.25169	-1.03133	3.93989	0.51755	-1.37842	1.52477	-1.11624	0.238516	-1.22201	0.663345
-96.5	1.21803	1.01644	-0.868422	-3.15773	1.03484	0.00410208	-1.36107	-1.10018	4.10853	0.454454	-1.42475	1.63522	-1.16075	0.196222	-1.20141	0.697277
-96	1.24437	0.977741	-0.870144	-3.22487	1.04126	0.0265444	-1.44056	-1.1821	4.31856	0.396904	-1.46906	1.75823	-1.18804	0.159476	-1.1723	0.715601
-95.5	1.27683	0.94478	-0.854229	-3.28572	1.04859	0.0478686	-1.48335	-1.27232	4.57789	0.34693	-1.50993	1.88952	-1.19837	0.129506	-1.13351	0.719567
-95	1.31627	0.921478	-0.82028	-3.33727	1.05447	0.0681299	-1.48901	-1.36613	4.88624	0.307594	-1.54483	2.02536	-1.19519	0.105887	-1.08406	0.712307
-94.5	1.3644	0.908879	-0.770158	-3.38236	1.05557	0.0898132	-1.46356	-1.4597	5.23294	0.281582	-1.57155	2.16406	-1.18395	0.086292	-1.0249	0.698023
-94	1.42282	0.905515	-0.708069	-3.42657	1.04893	0.116783	-1.41708	-1.55081	5.59915	0.269828	-1.58914	2.30641	-1.1695	0.0673032	-0.958987	0.680478
-93.5	1.49164	0.908334	-0.63954	-3.47551	1.03401	0.152368	-1.35954	-1.63866	5.96287	0.271121	-1.59848	2.45449	-1.15472	0.0459459	-0.890073	0.662304
-93	1.56841	0.913703	-0.569599	-3.5349	1.01283	0.197362	-1.29755	-1.7229	6.30408	0.282962	-1.602	2.6089	-1.14087	0.0211249	-0.822156	0.645362
-92.5	1.64865	0.918507	-0.502004	-3.60949	0.988393	0.248976	-1.23389	-1.80263	6.60781	0.302832	-1.60184	2.76674	-1.12813	-0.00591683	-0.759639	0.63069
-92	1.72782	0.920783	-0.439739	-3.70048	0.96291	0.301045	-1.16938	-1.87594	6.86436	0.328627	-1.59846	2.92263	-1.11561	-0.0322562	-0.706717	0.618041
-91.5	1.80276	0.919665	-0.38525	-3.80549	0.936089	0.345308	-1.10513	-1.94089	7.06772	0.357541	-1.5909	3.07126	-1.10159	-0.0545681	-0.666309	0.606057
-91	1.87143	0.915457	-0.34021	-3.92007	0.904842	0.373568	-1.04328	-1.99698	7.21421	0.384697	-1.57759	3.20854	-1.08429	-0.0707222	-0.63964	0.592966
-90.5	1.93232	0.910338	-0.305497	-4.03822	0.865898	0.379753	-0.986705	-2.046	7.3015	0.403672	-1.55724	3.33106	-1.06258	-0.0811152	-0.626662	0.577909
-90	1.9846	0.908629	-0.28129	-4.15301	0.818558	0.361054	-0.938431	-2.09164	7.32843	0.408645	-1.53009	3.43619	-1.03606	-0.0888972	-0.626622	0.561968
-89.5	2.02922	0.915556	-0.26696	-4.25818	0.76454	0.317895	-0.901415	-2.13831	7.29741	0.395953	-1.49858	3.52287	-1.00437	-0.0991687	-0.638012	0.547306
-89	2.06934	0.935585	-0.260585	-4.349	0.706328	0.253207	-0.8787	-2.19001	7.21856	0.364259	-1.46607	3.59188	-0.966622	-0.117663	-0.658824	0.53532
-88.5	2.10959	0.971719	-0.258737	-4.42238	0.645807	0.172122	-0.873818	-2.24913	7.11033	0.314526	-1.43528	3.6446	-0.921988	-0.148763	-0.687769	0.525772
-88	2.15442	1.02536	-0.258017	-4.47713	0.583426	0.082229	-0.890101	-2.31524	6.99415	0.250655	-1.4075	3.68177	-0.871139	-0.193395	-0.724688	0.517171
-87.5	2.20617	1.09614	-0.257171	-4.5143	0.518297	-0.00686037	-0.929082	-2.38487	6.88674	0.179722	-1.38248	3.70378	-0.816789	-0.248757	-0.769693	0.507835
-87	2.26409	1.18179	-0.256869	-4.53689	0.449043	-0.0854496	-0.989832	-2.45328	6.79453	0.110543	-1.35865	3.71168	-0.762695	-0.310538	-0.822358	0.497105
-86.5	2.32531	1.27782	-0.258063	-4.5495	0.375118	-0.146495	-1.06973	-2.51616	6.71278	0.0509518	-1.33386	3.70719	-0.712706	-0.375189	-0.880989	0.485832
-86	2.38662	1.37725	-0.261112	-4.55768	0.298655	-0.187145	-1.16511	-2.56977	6.62996	0.00556988	-1.30686	3.69196	-0.670175	-0.439756	-0.942014	0.475559
-85.5	2.4456	1.47164	-0.26543	-4.56632	0.224905	-0.20777	-1.27108	-2.61025	6.5346	-0.0242314	-1.27796	3.66767	-0.637221	-0.500517	-1.00071	0.467061
-85	2.50088	1.55289	-0.269993	-4.57796	0.160028	-0.209866	-1.38166	-2.63381	6.42103	-0.0387272	-1.24824	3.63701	-0.614366	-0.552803	-1.05312	0.459153
-84.5	2.55254	1.61483	-0.274753	-4.59211	0.10843	-0.195092	-1.49088	-2.63807	6.29202	-0.0389198	-1.21854	3.60416	-0.600616	-0.59191	-1.09763	0.448556
-84	2.60194	1.65423	-0.281308	-4.60673	0.0714812	-0.165947	-1.59338	-2.62313	6.15774	-0.0271129	-1.18918	3.57385	-0.593408	-0.614071	-1.1354	0.431425
-83.5	2.65039	1.67082	-0.29203	-4.62026	0.0468628	-0.126655	-1.68446	-2.59152	6.03159	-0.0074982	-1.16	3.54967	-0.58914	-0.617006	-1.16933	0.405614
-83	2.69825	1.66712	-0.308359	-4.63168	0.0281766	-0.0827083	-1.76072	-2.54747	5.92393	0.0145765	-1.1303	3.53323	-0.584632	-0.600606	-1.20243	0.371887
-82.5	2.74503	1.64898	-0.330119	-4.63902	0.00620554	-0.0393415	-1.82166	-2.49605	5.83694	0.0343261	-1.09902	3.52476	-0.578141	-0.568172	-1.23669	0.333437
-82	2.78961	1.62534	-0.356769	-4.63938	-0.0271579	-0.000332166	-1.87006	-2.44238	5.76381	0.0489452	-1.06582	3.52361	-0.569611	-0.526644	-1.27283	0.294568
-81.5	2.8304	1.60654	-0.388784	-4.63027	-0.0742801	0.03211	-1.91017	-2.39164	5.69312	0.0579258	-1.03209	3.5273	-0.560584	-0.484622	-1.31022	0.259309
-81	2.86544	1.60109	-0.427378	-4.61066	-0.130789	0.0564658	-1.94519	-2.34995	5.61524	0.0623866	-1.00046	3.53126	-0.553214	-0.449371	-1.34675	0.229799
-80.5	2.89277	1.61271	-0.473052	-4.58092	-0.189538	0.0713635	-1.97587	-2.32446	5.52711	0.0636281	-0.973221	3.53138	-0.548898	-0.424563	-1.37951	0.205021
-80	2.91091	1.64004	-0.524566	-4.54208	-0.245211	0.0765908	-2.0008	-2.32209	5.43322	0.0616845	-0.95009	3.52694	-0.547753	-0.409835	-1.40618	0.181198
-79.5	2.9195	1.6784	-0.579164	-4.49518	-0.295598	0.0742718	-2.01833	-2.34802	5.34205	0.0554364	-0.927195	3.5213	-0.548694	-0.4023	-1.42604	0.153635
-79	2.91932	1.72169	-0.633806	-4.44192	-0.340454	0.0680614	-2.02849	-2.40483	5.26041	0.0440321	-0.899126	3.52016	-0.549554	-0.398541	-1.43917	0.118666
-78.5	2.91151	1.76397	-0.686374	-4.38642	-0.380087	0.0612036	-2.03249	-2.49196	5.19069	0.0274647	-0.863049	3.52842	-0.547836	-0.396308	-1.44504	0.0749163
-78	2.89664	1.8009	-0.73588	-4.33547	-0.414068	0.0556822	-2.03093	-2.60535	5.13301	0.00604714	-0.821325	3.54779	-0.541839	-0.396014	-1.44151	0.0231566
-77.5	2.87485	1.83056	-0.781733	-4.29724	-0.43996	0.0525585	-2.02298	-2.73771	5.08925	-0.0197844	-0.780731	3.57685	-0.530959	-0.400579	-1.42458	-0.0351307
-77	2.84668	1.85355	-0.823437	-4.27981	-0.452942	0.0525492	-2.00701	-2.87989	5.06559	-0.0490212	-0.749471	3.61266	-0.515051	-0.413119	-1.38893	-0.0987958
-76.5	2.8135	1.87238	-0.860922	-4.28853	-0.447946	0.0562885	-1.98153	-3.02312	5.07201	-0.0794311	-0.734026	3.65253	-0.49401	-0.435008	-1.32984	-0.167004
-76	2.77768	1.89057	-0.89429	-4.32342	-0.423771	0.0637041	-1.94637	-3.16127	5.11902	-0.107208	-0.737141	3.69592	-0.468466	-0.465669	-1.24545	-0.23906
-75.5	2.74297	1.91129	-0.923121	-4.37965	-0.385198	0.0730658	-1.90381	-3.29199	5.21314	-0.127719	-0.757649	3.7453	-0.440718	-0.50307	-1.13807	-0.314306
-75	2.71401	1.93563	-0.946528	-4.4502	-0.340803	0.0812981	-1.85786	-3.41669	5.35321	-0.137379	-0.792061	3.80374	-0.414191	-0.544271	-1.01436	-0.391447
-74.5	2.69515	1.96245	-0.963826	-4.52789	-0.299224	0.0857256	-1.81216	-3.53848	5.52923	-0.1351	-0.836535	3.87074	-0.39177	-0.585653	-0.884282	-0.467375
-74	2.68976	1.98962	-0.974915	-4.60615	-0.266783	0.0857235	-1.76856	-3.65954	5.72402	-0.122189	-0.88819	3.94086	-0.374799	-0.62295	-0.758351	-0.537358
-73.5	2.70005	2.01535	-0.980711	-4.67959	-0.246472	0.0830162	-1.72699	-3.7797	5.91749	-0.10133	-0.945929	4.00625	-0.363206	-0.65211	-0.645429	-0.597254
-73	2.72599	2.03867	-0.983582	-4.74466	-0.237737	0.080701	-1.68552	-3.89646	6.09251	-0.0753033	-1.01013	4.06007	-0.355626	-0.670264	-0.55215	-0.644846
-72.5	2.76411	2.05895	-0.986331	-4.79997	-0.23716	0.0821356	-1.64058	-4.00516	6.24023	-0.0459197	-1.08074	4.0985	-0.34906	-0.675394	-0.482935	-0.679154
-72	2.80819	2.07525	-0.989837	-4.84662	-0.240641	0.0900979	-1.58827	-4.1	6.36078	-0.0136323	-1.15543	4.12043	-0.339068	-0.666351	-0.43984	-0.700103
-71.5	2.85138	2.08619	-0.991367	-4.88747	-0.246335	0.105687	-1.52654	-4.17661	6.45908	0.0219379	-1.22928	4.12636	-0.321019	-0.644266	-0.42228	-0.709085
-71	2.88809	2.09107	-0.985182	-4.92575	-0.255305	0.127285	-1.45714	-4.23421	6.53913	0.0603985	-1.29587	4.11822	-0.291547	-0.612573	-0.42663	-0.708508
-70.5	2.91494	2.09127	-0.965245	-4.96383	-0.268961	0.150286	-1.38586	-4.27598	6.60087	0.0995131	-1.34866	4.10002	-0.249147	-0.575003	-0.446562	-0.700552
-70	2.93065	2.09054	-0.927951	-5.00237	-0.286822	0.168195	-1.32061	-4.30804	6.64078	0.136467	-1.38239	4.07686	-0.19361	-0.534314	-0.47471	-0.686726
-69.5	2.9352	2.09387	-0.873008	-5.04004	-0.307028	0.175161	-1.26886	-4.33734	6.65471	0.169525	-1.39392	4.0524	-0.125324	-0.492466	-0.50455	-0.667807
-69	2.92911	2.10616	-0.802516	-5.07405	-0.327873	0.168031	-1.23562	-4.36962	6.64153	0.197736	-1.38257	4.02752	-0.0454621	-0.45116	-0.531576	-0.643768
-68.5	2.91361	2.13151	-0.719577	-5.10099	-0.348714	0.146141	-1.22257	-4.40812	6.60544	0.220145	-1.34969	4.00154	0.0435604	-0.412094	-0.553698	-0.614533
-68	2.89084	2.17273	-0.627391	-5.11825	-0.370265	0.110188	-1.22865	-4.45324	6.55511	0.236338	-1.29782	3.97432	0.138092	-0.376733	-0.570912	-0.580928
-67.5	2.86359	2.23018	-0.528754	-5.12534	-0.394426	0.0623065	-1.25213	-4.50316	6.49896	0.2472	-1.22945	3.94762	0.2338	-0.346386	-0.584576	-0.544808
-67	2.83428	2.30063	-0.426243	-5.12394	-0.424065	0.00682609	-1.29217	-4.55545	6.43996	0.254418	-1.14658	3.92521	0.326996	-0.322744	-0.597007	-0.508872
-66.5	2.80424	2.3773	-0.32327	-5.11639	-0.462191	-0.050407	-1.34831	-4.60846	6.37398	0.259381	-1.05192	3.91153	0.41587	-0.308155	-0.611472	-0.4762
-66	2.77399	2.45092	-0.224427	-5.10444	-0.509662	-0.104079	-1.4182	-4.66125	6.29266	0.262412	-0.950631	3.91005	0.500277	-0.305274	-0.631527	-0.449277
-65.5	2.74421	2.5114	-0.133716	-5.08905	-0.563477	-0.150706	-1.49631	-4.71247	6.18852	0.262687	-0.850221	3.92195	0.580357	-0.315704	-0.659416	-0.429219
-65	2.71577	2.55017	-0.0525097	-5.07066	-0.617622	-0.18834	-1.57524	-4.75958	6.05976	0.259033	-0.758033	3.94483	0.65579	-0.338191	-0.694928	-0.415501
-64.5	2.68908	2.56237	0.0203402	-5.04937	-0.665043	-0.215907	-1.64794	-4.79984	5.91253	0.250871	-0.678635	3.97262	0.726566	-0.368589	-0.736124	-0.406115
-64	2.66344	2.54787	0.0869491	-5.02539	-0.699757	-0.233222	-1.70844	-4.83173	5.75891	0.238781	-0.613321	3.99837	0.793432	-0.401992	-0.7813	-0.398896
-63.5	2.63711	2.51034	0.148982	-4.99906	-0.71912	-0.241019	-1.75181	-4.85447	5.61184	0.225161	-0.561305	4.01717	0.856859	-0.434705	-0.829692	-0.393437
-63	2.60856	2.45521	0.206612	-4.96919	-0.724672	-0.240298	-1.77506	-4.86622	5.48031	0.214243	-0.521699	4.02697	0.916281	-0.46457	-0.880285	-0.391454
-62.5	2.57754	2.3889	0.25854	-4.93157	-0.721045	-0.231602	-1.77771	-4.86422	5.36687	0.210359	-0.495615	4.02809	0.970361	-0.490113	-0.930714	-0.395422
-62	2.54483	2.31865	0.303216	-4.88038	-0.713763	-0.215207	-1.76084	-4.84674	5.2684	0.215794	-0.486546	4.02212	1.0172	-0.509643	-0.977671	-0.407178
-61.5	2.51177	2.25131	0.339656	-4.812	-0.706363	-0.19191	-1.72581	-4.81439	5.18043	0.230511	-0.498278	4.01114	1.05448	-0.521149	-1.01834	-0.427588
-61	2.48027	2.19102	0.367368	-4.728	-0.698813	-0.163139	-1.67344	-4.76959	5.10117	0.253376	-0.532758	3.99804	1.08017	-0.522879	-1.05188	-0.457189
-60.5	2.45213	2.13883	0.386331	-4.6351	-0.689145	-0.130322	-1.60405	-4.71608	5.03221	0.282743	-0.589741	3.98654	1.09372	-0.513833	-1.08018	-0.49644
-60	2.42825	2.09447	0.397239	-4.5427	-0.676096	-0.0946755	-1.51823	-4.65886	4.97713	0.31615	-0.667141	3.97967	1.09637	-0.493685	-1.10741	-0.544679
-59.5	2.40837	2.05757	0.401861	-4.46007	-0.65946	-0.0578262	-1.41769	-4.60373	4.93928	0.350445	-0.760934	3.97877	1.09072	-0.462804	-1.13852	-0.599306
-59	2.39117	2.0274	0.402903	-4.39446	-0.638829	-0.0223709	-1.30527	-4.5558	4.91824	0.382987	-0.865069	3.98458	1.07988	-0.422987	-1.17736	-0.656413
-58.5	2.37495	2.00236	0.40273	-4.35028	-0.613642	0.00860017	-1.18512	-4.5182	4.90693	0.412771	-0.972033	3.99863	1.06639	-0.377723	-1.22556	-0.71176
-58	2.3586	1.97977	0.402176	-4.3291	-0.584751	0.0328007	-1.06347	-4.4923	4.89262	0.439743	-1.07443	4.02292	1.05147	-0.330879	-1.28275	-0.761162
-57.5	2.34248	1.95607	0.400934	-4.33008	-0.554825	0.0493497	-0.948676	-4.47818	4.86226	0.462841	-1.16729	4.05901	1.03545	-0.285043	-1.34751	-0.800716
-57	2.32854	1.928	0.398721	-4.35052	-0.526818	0.0578035	-0.848786	-4.47448	4.81029	0.479275	-1.24953	4.10867	1.01954	-0.241249	-1.41824	-0.827507
-56.5	2.31971	1.89397	0.395528	-4.387	-0.502804	0.0570303	-0.769429	-4.47872	4.74451	0.485874	-1.3232	4.17558	1.00734	-0.199697	-1.49341	-0.840723
-56	2.31883	1.8549	0.39141	-4.43688	-0.484185	0.0456944	-0.713861	-4.48836	4.68423	0.481074	-1.39099	4.26437	1.00454	-0.160332	-1.57099	-0.841986
-55.5	2.32774	1.81419	0.386937	-4.49952	-0.471664	0.0238225	-0.683418	-4.50143	4.65161	0.465984	-1.45407	4.37707	1.01683	-0.123436	-1.64824	-0.834014
-55	2.34701	1.77694	0.383471	-4.57615	-0.46475	-0.00641766	-0.676746	-4.51683	4.66302	0.444121	-1.51185	4.51091	1.04743	-0.0903667	-1.72224	-0.818941
-54.5	2.37566	1.74829	0.38256	-4.66879	-0.462172	-0.0414571	-0.689095	-4.53454	4.72398	0.420263	-1.56298	4.65922	1.09574	-0.0633368	-1.78997	-0.798098
-54	2.41065	1.73164	0.385354	-4.77882	-0.46213	-0.077345	-0.712935	-4.55544	4.82807	0.398992	-1.60676	4.81364	1.15705	-0.0443084	-1.84746	-0.772735
-53.5	2.44755	1.72793	0.392461	-4.90532	-0.461469	-0.109768	-0.74006	-4.58115	4.95982	0.383662	-1.64426	4.96658	1.22352	-0.0344547	-1.89016	-0.744012
-53	2.48255	1.73562	0.403501	-5.04338	-0.455752	-0.133763	-0.764364	-4.61317	5.10065	0.376122	-1.67796	5.11271	1.28623	-0.0340662	-1.9152	-0.711912
-52.5	2.51427	1.75092	0.416528	-5.18354	-0.441024	-0.144415	-0.78321	-4.65168	5.23559	0.376934	-1.70949	5.24863	1.33748	-0.0420972	-1.92319	-0.674388
-52	2.54336	1.76861	0.428431	-5.31378	-0.416299	-0.13844	-0.796731	-4.69463	5.35671	0.385944	-1.73752	5.37183	1.37242	-0.0558771	-1.9183	-0.627725
-51.5	2.57105	1.78411	0.436211	-5.42275	-0.385481	-0.115285	-0.806688	-4.73768	5.46125	0.402851	-1.75808	5.48014	1.38952	-0.0715477	-1.9064	-0.567646
-51	2.59849	1.79575	0.4379	-5.50166	-0.356253	-0.0769208	-0.815985	-4.77523	5.54721	0.427169	-1.76662	5.5711	1.3897	-0.0848984	-1.89254	-0.49045
-50.5	2.62714	1.80555	0.432364	-5.54537	-0.335609	-0.0274038	-0.827882	-4.80301	5.61034	0.457628	-1.75963	5.64264	1.3746	-0.0922318	-1.87929	-0.394278
-50	2.65913	1.81808	0.418214	-5.55403	-0.32624	0.0273683	-0.844237	-4.82038	5.64389	0.491723	-1.73587	5.69517	1.346	-0.0915442	-1.86702	-0.280545
-49.5	2.69672	1.83826	0.393483	-5.5333	-0.326973	0.0809169	-0.864189	-4.83076	5.64157	0.526526	-1.69683	5.73168	1.30672	-0.0836461	-1.85498	-0.154298
-49	2.74119	1.86951	0.357462	-5.49209	-0.335133	0.128129	-0.884858	-4.84029	5.60226	0.560574	-1.64604	5.75507	1.26127	-0.0717173	-1.84209	-0.0229886
-48.5	2.79172	1.91273	0.312609	-5.4401	-0.348164	0.166013	-0.903547	-4.85518	5.53195	0.594683	-1.58783	5.76572	1.21478	-0.059503	-1.82731	0.105464
-48	2.84526	1.9659	0.263756	-5.38646	-0.364824	0.193101	-0.919344	-4.87888	5.44088	0.630323	-1.52627	5.76161	1.17097	-0.0498666	-1.81015	0.22447
-47.5	2.8978	2.02482	0.215735	-5.33786	-0.386071	0.208756	-0.933224	-4.91094	5.33901	0.667247	-1.46461	5.74	1.13131	-0.0440027	-1.79111	0.329633
-47	2.94612	2.08432	0.17211	-5.29673	-0.414367	0.212823	-0.948128	-4.94804	5.23149	0.70257	-1.40508	5.699	1.09517	-0.0413361	-1.77121	0.418661
-46.5	2.98873	2.13936	0.13537	-5.26172	-0.451294	0.2052	-0.969245	-4.98597	5.11602	0.731452	-1.34928	5.63783	1.06026	-0.0405441	-1.75079	0.491418
-46	3.02539	2.18555	0.107251	-5.23011	-0.495318	0.18546	-1.00265	-5.02085	4.98521	0.749207	-1.29924	5.5558	1.02286	-0.0406839	-1.72896	0.549647
-45.5	3.05579	2.21941	0.0885038	-5.19889	-0.54118	0.153196	-1.05248	-5.04894	4.83327	0.753746	-1.25757	5.452	0.978704	-0.0412229	-1.70435	0.59572
-45	3.07884	2.23789	0.0786472	-5.1641	-0.581164	0.109064	-1.11922	-5.06634	4.66167	0.746148	-1.22644	5.32644	0.924517	-0.0416251	-1.6763	0.631931
-44.5	3.09331	2.2385	0.0760157	-5.12069	-0.60768	0.0555508	-1.20024	-5.06974	4.48002	0.729438	-1.20679	5.18185	0.859821	-0.0417765	-1.64598	0.660479
-44	3.09873	2.2203	0.0777392	-5.06453	-0.615728	-0.00304233	-1.29108	-5.05772	4.30227	0.707234	-1.19788	5.02417	0.787698	-0.0430259	-1.6172	0.682982
-43.5	3.0962	2.18476	0.0800085	-4.99432	-0.604171	-0.0612469	-1.38637	-5.03106	4.14146	0.682745	-1.19689	4.86099	0.713836	-0.0485385	-1.59582	0.700449
-43	3.08946	2.13615	0.0790507	-4.91127	-0.575705	-0.113829	-1.48077	-4.99161	4.00529	0.658444	-1.19974	4.69905	0.644823	-0.0624614	-1.58745	0.714116
-42.5	3.08458	2.0813	0.0720048	-4.81734	-0.535685	-0.157311	-1.57033	-4.94144	3.89333	0.636466	-1.20281	4.5422	0.586571	-0.0882658	-1.59458	0.725945
-42	3.08809	2.02805	0.0573309	-4.71414	-0.489865	-0.190443	-1.65324	-4.88321	3.79802	0.619016	-1.20427	4.39094	0.543001	-0.127088	-1.61505	0.738543
-41.5	3.10521	1.98296	0.0350842	-4.60447	-0.441569	-0.213599	-1.72945	-4.82059	3.70995	0.608857	-1.20457	4.24306	0.515158	-0.177405	-1.64243	0.754716
-41	3.1396	1.94966	0.00693032	-4.49457	-0.390487	-0.227837	-1.79914	-4.75824	3.62314	0.609172	-1.20659	4.09522	0.501204	-0.23619	-1.66807	0.77623
-40.5	3.19356	1.92798	-0.0238764	-4.39388	-0.335059	-0.234376	-1.86116	-4.70184	3.53669	0.621483	-1.21463	3.94483	0.497314	-0.300039	-1.68355	0.802508
-40	3.2676	1.91471	-0.0526251	-4.31301	-0.275799	-0.234642	-1.91313	-4.65797	3.45331	0.643771	-1.23245	3.79129	0.49897	-0.365354	-1.68282	0.83088
-39.5	3.35941	1.90548	-0.0742821	-4.26174	-0.215534	-0.230169	-1.953	-4.63306	3.37644	0.671622	-1.26163	3.63578	0.502271	-0.427863	-1.66293	0.858097
-39	3.46345	1.896	-0.0849904	-4.24695	-0.158161	-0.222597	-1.98019	-4.63202	3.30772	0.700739	-1.30129	3.4809	0.504858	-0.482536	-1.62276	0.881435
-38.5	3.57149	1.88212	-0.0826622	-4.27144	-0.108346	-0.214366	-1.9949	-4.65826	3.2463	0.728131	-1.34902	3.33137	0.506023	-0.524755	-1.5616	0.899292
-38	3.6744	1.86028	-0.0673332	-4.33473	-0.070421	-0.208927	-1.99643	-4.71401	3.19033	0.752067	-1.40264	3.19391	0.506183	-0.551815	-1.479	0.91175
-37.5	3.76439	1.82875	-0.0415372	-4.43414	-0.0460272	-0.209491	-1.98264	-4.7994	3.13998	0.771848	-1.46137	3.07473	0.505821	-0.563343	-1.37521	0.920331
-37	3.83655	1.78829	-0.00946683	-4.56539	-0.0334974	-0.217987	-1.95129	-4.91112	3.10047	0.787886	-1.52544	2.97685	0.5043	-0.560891	-1.25195	0.926724
-36.5	3.88844	1.74152	0.0247056	-4.7234	-0.0303018	-0.235391	-1.90191	-5.04262	3.08257	0.801816	-1.59467	2.90012	0.499821	-0.547362	-1.1132	0.931682
-36	3.91867	1.69292	0.0578041	-4.90406	-0.0356436	-0.261925	-1.83673	-5.18595	3.09854	0.815801	-1.66786	2.84239	0.490709	-0.526441	-0.965291	0.935323
-35.5	3.92689	1.64874	0.0873924	-5.10456	-0.0501631	-0.296067	-1.76014	-5.3343	3.1563	0.83103	-1.74281	2.80028	0.476499	-0.502068	-0.81593	0.938092
-35	3.91498	1.61518	0.110799	-5.32164	-0.0745038	-0.333738	-1.67745	-5.48358	3.25573	0.847017	-1.8168	2.76981	0.457755	-0.477807	-0.672972	0.940782
-34.5	3.88704	1.59625	0.124821	-5.54974	-0.109587	-0.36925	-1.59404	-5.63161	3.38867	0.862678	-1.88779	2.74737	0.435407	-0.456279	-0.543695	0.943892
-34	3.84764	1.59349	0.126626	-5.78114	-0.157064	-0.39756	-1.51463	-5.77626	3.54153	0.877559	-1.95591	2.73116	0.410762	-0.439291	-0.4344	0.947249
-33.5	3.80013	1.60647	0.114928	-6.00735	-0.217578	-0.415991	-1.44246	-5.91388	3.69896	0.891794	-2.02349	2.72155	0.385792	-0.428332	-0.349749	0.949852
-33	3.7461	1.63239	0.0910461	-6.22057	-0.288584	-0.424457	-1.3785	-6.03873	3.84796	0.90591	-2.09309	2.71953	0.362531	-0.423989	-0.291662	0.950154
-32.5	3.68574	1.66548	0.059392	-6.4147	-0.364719	-0.42503	-1.32123	-6.14325	3.98169	0.921215	-2.16493	2.72513	0.341942	-0.424877	-0.25853	0.946904
-32	3.61912	1.69782	0.0261674	-6.586	-0.440715	-0.421317	-1.26781	-6.21969	4.10041	0.939519	-2.2355	2.7369	0.323742	-0.428055	-0.245924	0.939807
-31.5	3.54767	1.72198	-0.00315542	-6.73296	-0.514631	-0.417023	-1.21637	-6.26234	4.20778	0.961553	-2.2987	2.75253	0.307615	-0.430664	-0.248327	0.929547
-31	3.47473	1.73399	-0.0254858	-6.85587	-0.588276	-0.414373	-1.16737	-6.26945	4.3059	0.985718	-2.34874	2.77012	0.294778	-0.431316	-0.260404	0.91744
-30.5	3.40464	1.73446	-0.0402468	-6.95613	-0.663467	-0.413919	-1.12351	-6.24414	4.39202	1.00948	-2.38179	2.78964	0.288551	-0.430636	-0.277765	0.904926
-30	3.34132	1.72709	-0.0486916	-7.03524	-0.738107	-0.415398	-1.08834	-6.19385	4.45821	1.03223	-2.39638	2.81351	0.293333	-0.430474	-0.297661	0.892863
-29.5	3.2875	1.71603	-0.052899	-7.09484	-0.806482	-0.418508	-1.06396	-6.12831	4.49515	1.05546	-2.3934	2.84526	0.312474	-0.432218	-0.319136	0.88136
-29	3.24462	1.70462	-0.0545056	-7.13761	-0.862329	-0.423552	-1.04949	-6.05744	4.49805	1.07985	-2.37549	2.88698	0.346318	-0.436276	-0.342442	0.870123
-28.5	3.21264	1.69562	-0.0537152	-7.16686	-0.90122	-0.431515	-1.04245	-5.98968	4.46944	1.10321	-2.34621	2.93731	0.391502	-0.443109	-0.368128	0.85833
-28	3.18962	1.69115	-0.0494223	-7.18539	-0.921688	-0.443325	-1.04145	-5.93075	4.41721	1.12148	-2.30966	2.99042	0.441674	-0.453945	-0.396418	0.844847
-27.5	3.17199	1.69176	-0.0402219	-7.1956	-0.925805	-0.459241	-1.04829	-5.88278	4.35055	1.13141	-2.26942	3.03705	0.489608	-0.470411	-0.427133	0.829568
-27	3.15542	1.69542	-0.0253325	-7.20031	-0.918825	-0.478506	-1.06791	-5.8444	4.27592	1.13197	-2.22713	3.06884	0.529963	-0.493901	-0.459974	0.813868
-26.5	3.13517	1.69794	-0.00488263	-7.20185	-0.907132	-0.498767	-1.10569	-5.81155	4.19469	1.12381	-2.18299	3.08287	0.560678	-0.525271	-0.494889	0.799299
-26	3.10672	1.69444	0.020312	-7.20021	-0.895309	-0.516458	-1.16418	-5.77857	4.10439	1.10765	-2.13785	3.08269	0.582256	-0.564859	-0.53225	0.786372
-25.5	3.06678	1.68022	0.0492628	-7.19254	-0.884542	-0.528904	-1.24131	-5.73959	4.00322	1.08375	-2.09372	3.07593	0.596419	-0.612297	-0.572608	0.774199
-25	3.01347	1.65109	0.0817234	-7.17443	-0.873072	-0.536133	-1.33092	-5.69019	3.89428	1.05208	-2.05256	3.07089	0.60557	-0.665795	-0.616555	0.760625
-24.5	2.94581	1.60503	0.118634	-7.14237	-0.856989	-0.540504	-1.42525	-5.62791	3.78692	1.01196	-2.01518	3.07298	0.612655	-0.721679	-0.66504	0.742957
-24	2.86395	1.5446	0.160805	-7.09586	-0.831085	-0.544526	-1.51765	-5.55126	3.6942	0.96214	-1.98124	3.08258	0.620594	-0.775223	-0.719203	0.718759
-23.5	2.76979	1.47672	0.207158	-7.03767	-0.791451	-0.548742	-1.6039	-5.4583	3.62719	0.902677	-1.9493	3.0957	0.631589	-0.822272	-0.779377	0.686105
-23	2.66654	1.41042	0.254763	-6.97237	-0.738785	-0.551125	-1.68156	-5.34606	3.58937	0.836678	-1.91773	3.10651	0.646848	-0.86025	-0.844751	0.643402
-22.5	2.55717	1.3554	0.300508	-6.90469	-0.678951	-0.547919	-1.74836	-5.21176	3.57441	0.769706	-1.88643	3.11044	0.666536	-0.888161	-0.913755	0.589075
-22	2.44376	1.32095	0.342343	-6.83843	-0.619422	-0.535094	-1.80082	-5.05511	3.56908	0.707897	-1.85774	3.10641	0.690081	-0.906084	-0.983788	0.521989
-21.5	2.32856	1.3142	0.378537	-6.77581	-0.564329	-0.509855	-1.83439	-4.8798	3.55987	0.65643	-1.83561	3.09714	0.716644	-0.914649	-1.05107	0.442883
-21	2.21437	1.33825	0.405996	-6.71727	-0.513341	-0.471837	-1.84569	-4.69286	3.53897	0.618449	-1.82405	3.08786	0.744935	-0.914715	-1.11192	0.354949
-20.5	2.1039	1.39131	0.420316	-6.66278	-0.46566	-0.423568	-1.83535	-4.50304	3.5066	0.594006	-1.82628	3.08344	0.772916	-0.907243	-1.16422	0.262703
-20	1.99907	1.46745	0.417586	-6.61424	-0.423543	-0.36986	-1.8092	-4.31861	3.46985	0.579738	-1.84332	3.08566	0.798267	-0.89311	-1.20744	0.171066
-19.5	1.89981	1.55855	0.395801	-6.57621	-0.391708	-0.316545	-1.77671	-4.14552	3.43885	0.570967	-1.87293	3.09357	0.818832	-0.872948	-1.24214	0.0852563
-19	1.80392	1.65593	0.355136	-6.55442	-0.375481	-0.269078	-1.74731	-3.98689	3.42244	0.565073	-1.91063	3.10609	0.832672	-0.847395	-1.26947	0.00997395
-18.5	1.70857	1.75105	0.29757	-6.55374	-0.379621	-0.231126	-1.72705	-3.8443	3.42525	0.56246	-1.95229	3.12354	0.838132	-0.817623	-1.29082	-0.0520293
-18	1.61205	1.83612	0.226328	-6.57625	-0.406615	-0.203701	-1.71832	-3.71921	3.44729	0.564889	-1.99541	3.14705	0.833517	-0.785606	-1.30773	-0.100298
-17.5	1.51493	1.90501	0.145607	-6.6202	-0.454565	-0.185545	-1.72164	-3.61337	3.48632	0.573692	-2.03877	3.17785	0.816617	-0.754107	-1.32116	-0.13567
-17	1.42037	1.954	0.0606075	-6.68118	-0.51658	-0.174403	-1.73681	-3.52805	3.54324	0.588711	-2.08261	3.21773	0.78516	-0.726069	-1.33028	-0.159459
-16.5	1.33362	1.98193	-0.0227949	-6.75481	-0.582805	-0.168198	-1.76239	-3.46314	3.6259	0.607678	-2.12781	3.26938	0.738152	-0.703314	-1.33232	-0.173595
-16	1.26045	1.98991	-0.0990193	-6.83867	-0.643981	-0.16555	-1.7953	-3.4167	3.74636	0.626707	-2.17308	3.33533	0.67665	-0.68611	-1.32412	-0.180606
-15.5	1.2052	1.9811	-0.164074	-6.93262	-0.69391	-0.165717	-1.83192	-3.38534	3.91328	0.642033	-2.2136	3.41622	0.603371	-0.674181	-1.30443	-0.182945
-15	1.16974	1.96083	-0.216602	-7.03735	-0.729738	-0.168197	-1.86932	-3.36482	4.12592	0.651721	-2.2432	3.50982	0.521898	-0.667215	-1.27514	-0.182642
-14.5	1.15386	1.93654	-0.257612	-7.1524	-0.751445	-0.172462	-1.90533	-3.3508	4.37332	0.656189	-2.2574	3.61167	0.435992	-0.664324	-1.24029	-0.181302
-14	1.1557	1.9165	-0.28891	-7.27565	-0.761456	-0.177952	-1.93825	-3.33958	4.63727	0.657327	-2.25457	3.71699	0.349235	-0.664149	-1.20427	-0.180062
-13.5	1.17201	1.90838	-0.312049	-7.40476	-0.763291	-0.183858	-1.96702	-3.32856	4.89719	0.657296	-2.23559	3.82228	0.264995	-0.66534	-1.17104	-0.180007
-13	1.19917	1.91846	-0.327939	-7.53849	-0.758928	-0.188597	-1.99137	-3.31494	5.13574	0.658383	-2.20229	3.92599	0.186332	-0.665728	-1.14377	-0.182519
-12.5	1.23483	1.95059	-0.336069	-7.67718	-0.747414	-0.189751	-2.01167	-3.29406	5.34338	0.66307	-2.1553	4.02887	0.11615	-0.661034	-1.12405	-0.188788
-12	1.2787	2.00523	-0.334262	-7.82281	-0.726981	-0.185065	-2.02927	-3.25965	5.51871	0.672691	-2.09368	4.13367	0.0579075	-0.645397	-1.11171	-0.199319
-11.5	1.3321	2.07995	-0.320047	-7.97864	-0.698851	-0.173589	-2.04739	-3.20539	5.66467	0.685611	-2.01678	4.2439	0.0157143	-0.613795	-1.1046	-0.214228
-11	1.39723	2.1708	-0.293021	-8.14745	-0.668485	-0.155572	-2.07146	-3.12652	5.78437	0.697224	-1.92626	4.36213	-0.00693652	-0.564464	-1.09826	-0.233892
-10.5	1.47628	2.27302	-0.256332	-8.32828	-0.642805	-0.131515	-2.1079	-3.02264	5.87907	0.702127	-1.82687	4.48848	-0.00869898	-0.500035	-1.08723	-0.259133
-10	1.5695	2.38084	-0.215743	-8.51281	-0.627013	-0.102074	-2.16125	-2.90085	5.94916	0.696243	-1.72676	4.61844	0.00844422	-0.427312	-1.06757	-0.291007
-9.5	1.67313	2.48723	-0.177516	-8.68282	-0.624799	-0.0691213	-2.23096	-2.77669	5.99813	0.676451	-1.63711	4.73977	0.0382248	-0.355967	-1.03818	-0.330307
-9	1.77784	2.58377	-0.147915	-8.80949	-0.640538	-0.0364201	-2.3105	-2.67223	6.0369	0.638687	-1.57013	4.8312	0.0704791	-0.296568	-1.00072	-0.376381
-8.5	1.86795	2.66044	-0.134688	-8.85338	-0.679917	-0.00889529	-2.38986	-2.61344	6.08539	0.577484	-1.53698	4.86581	0.0932483	-0.2585	-0.959175	-0.426267
-8	1.92238	2.70575	-0.148943	-8.76417	-0.748617	0.00870947	-2.45852	-2.62877	6.1701	0.48687	-1.54664	4.81507	0.0946791	-0.248911	-0.919176	-0.475403
-7.5	1.91735	2.70708	-0.206468	-8.48047	-0.851242	0.0124426	-2.50676	-2.74944	6.31874	0.360817	-1.60559	4.64928	0.0637232	-0.273747	-0.887801	-0.519289
-7	1.82862	2.65066	-0.327893	-7.93122	-0.991376	-0.000797526	-2.5263	-3.00998	6.5537	0.19297	-1.71751	4.33617	-0.00947456	-0.33997	-0.873378	-0.555078
-6.5	1.63211	2.52106	-0.537403	-7.03935	-1.17135	-0.0327308	-2.51086	-3.44799	6.88853	-0.0240819	-1.88354	3.84095	-0.133253	-0.456914	-0.884159	-0.583049
-6	1.30448	2.30129	-0.860878	-5.72681	-1.39031	-0.0832651	-2.45538	-4.10285	7.32982	-0.299626	-2.10279	3.1277	-0.314623	-0.636533	-0.926605	-0.607456
-5.5	0.825897	1.97405	-1.32374	-3.92217	-1.64173	-0.151214	-2.35481	-5.01221	7.88154	-0.644408	-2.37104	2.16121	-0.559134	-0.892587	-1.00422	-0.635881
-5	0.184622	1.52503	-1.94719	-1.57327	-1.91275	-0.23536	-2.20495	-6.20539	8.54388	-1.06809	-2.67695	0.910974	-0.869262	-1.23773	-1.11686	-0.677886
-4.5	-0.618847	0.947198	-2.74268	1.3393	-2.18522	-0.33448	-2.00591	-7.69529	9.30407	-1.57592	-2.99871	-0.64075	-1.24234	-1.67967	-1.26081	-0.744479
-4	-1.57122	0.243441	-3.70807	4.79729	-2.4379	-0.446553	-1.76451	-9.4726	10.1262	-2.16722	-3.30504	-2.49095	-1.67032	-2.21964	-1.42995	-0.847962
-3.5	-2.64992	-0.574558	-4.8288	8.75173	-2.64994	-0.568375	-1.49357	-11.5053	10.9492	-2.83627	-3.55973	-4.61616	-2.14159	-2.85371	-1.61697	-1.00102
-3	-3.82801	-1.48983	-6.08236	13.1352	-2.804	-0.695861	-1.20927	-13.7428	11.6924	-3.57417	-3.72685	-6.97991	-2.64342	-3.57471	-1.81451	-1.21536
-2.5	-5.0782	-2.48342	-7.44282	17.8724	-2.88784	-0.824516	-0.928716	-16.121	12.2635	-4.37046	-3.77473	-9.54049	-3.1639	-4.37363	-2.01591	-1.50057
-2	-6.37552	-3.53672	-8.88388	22.8879	-2.89474	-0.9498	-0.668048	-18.5679	12.5649	-5.2142	-3.67861	-12.2563	-3.69324	-5.2405	-2.21575	-1.86336
-1.5	-7.69883	-4.63287	-10.381	28.1105	-2.8235	-1.0674	-0.441284	-21.0073	12.5007	-6.09474	-3.42207	-15.0892	-4.22439	-6.16496	-2.41011	-2.30713
-1	-9.03156	-5.75755	-11.9126	33.4763	-2.67804	-1.17346	-0.259551	-23.3628	11.9813	-7.0021	-2.99762	-18.0065	-4.75325	-7.13667	-2.59664	-2.83184
-0.5	-10.3618	-6.89933	-13.4605	38.9297	-2.46674	-1.26465	-0.130725	-25.5611	10.9278	-7.92728	-2.40657	-20.9815	-5.27855	-8.14549	-2.77446	-3.43412
0	-11.6822	-8.04958	-15.0105	44.4234	-2.20173	-1.33834	-0.0593547	-27.5342	9.27559	-8.86228	-1.65846	-23.9938	-5.80153	-9.18163	-2.94402	-4.1075
0.5	-12.989	-9.20227	-16.5515	49.9184	-1.89807	-1.39257	-0.0467777	-29.2215	6.97613	-9.80015	-0.770081	-27.0285	-6.32546	-10.2357	-3.10686	-4.84276
1	-14.282	-10.3536	-18.0758	55.3831	-1.5729	-1.42612	-0.0913827	-30.5714	3.99896	-10.7349	0.235577	-30.0753	-6.85513	-11.2987	-3.26538	-5.62836
1.5	-15.5633	-11.5015	-19.5783	60.7923	-1.24465	-1.43845	-0.18895	-31.5424	0.332334	-11.6615	1.33063	-33.1282	-7.39639	-12.3622	-3.4226	-6.45096
2	-16.837	-12.6455	-21.0565	66.1267	-0.932315	-1.42972	-0.333043	-32.1041	-4.01665	-12.5757	2.48355	-36.1838	-7.95561	-13.4182	-3.58189	-7.29588
2.5	-18.1087	-13.786	-22.5095	71.3718	-0.654747	-1.40075	-0.515413	-32.2375	-9.02253	-13.474	3.66045	-39.2414	-8.53928	-14.4593	-3.74686	-8.14764
3	-19.3846	-14.9245	-23.9381	76.5181	-0.430079	-1.35295	-0.726409	-31.9354	-14.6425	-14.3539	4.82631	-42.3018	-9.15367	-15.4788	-3.92109	-8.99042
3.5	-20.6716	-16.0627	-25.3447	81.5601	-0.275182	-1.28825	-0.955372	-31.2022	-20.8177	-15.2134	5.9461	-45.3673	-9.8045	-16.4707	-4.10804	-9.80863
4	-21.9766	-17.2028	-26.7325	86.4967	-0.20522	-1.20911	-1.19102	-30.0538	-27.4754	-16.0513	6.98588	-48.4408	-10.4967	-17.4301	-4.3109	-10.5873
4.5	-23.3065	-18.3475	-28.1059	91.3307	-0.233274	-1.11837	-1.42179	-28.5169	-34.5308	-16.8672	7.91377	-51.5262	-11.2344	-18.3531	-4.53252	-11.3125
5	-24.6679	-19.4993	-29.4699	96.069	-0.370036	-1.01922	-1.63619	-26.6285	-41.8896	-17.6614	8.70079	-54.6278	-12.0205	-19.2367	-4.77531	-11.9717
5.5	-26.067	-20.661	-30.8304	100.722	-0.623558	-0.915103	-1.8231	-24.4346	-49.4505	-18.4351	9.32161	-57.7505	-12.8568	-20.0796	-5.04121	-12.5543
6	-27.5093	-21.8354	-32.1937	105.305	-0.999062	-0.80963	-1.97211	-21.9893	-57.1079	-19.1901	9.75522	-60.899	-13.7442	-20.8814	-5.33159	-13.0517
6.5	-28.9995	-23.0251	-33.5663	109.834	-1.49879	-0.706459	-2.07372	-19.3532	-64.7543	-19.9287	9.98542	-64.0784	-14.6821	-21.6431	-5.64728	-13.4576
7	-30.5413	-24.2324	-34.9546	114.328	-2.12186	-0.609197	-2.11973	-16.5921	-72.283	-20.6536	10.0012	-67.2928	-15.6687	-22.3668	-5.98842	-13.7681
7.5	-32.1367	-25.459	-36.3644	118.808	-2.8642	-0.521266	-2.10342	-13.7749	-79.5904	-21.3679	9.79707	-70.5448	-16.701	-23.0556	-6.35449	-13.982
8	-33.7855	-26.7056	-37.8002	123.289	-3.7184	-0.445767	-2.01983	-10.9716	-86.5779	-22.0743	9.37309	-73.8346	-17.7745	-23.7132	-6.74417	-14.1006
8.5	-35.4848	-27.9713	-39.2643	127.785	-4.67366	-0.385321	-1.86606	-8.25145	-93.1531	-22.7748	8.73503	-77.158	-18.8834	-24.3433	-7.15527	-14.1275
9	-37.228	-29.2532	-40.7554	132.3	-5.7156	-0.341908	-1.64149	-5.68062	-99.2316	-23.4704	7.8942	-80.5049	-20.0197	-24.9491	-7.58458	-14.0688
9.5	-39.0035	-30.5451	-42.268	136.826	-6.82621	-0.316686	-1.34806	-3.31952	-104.737	-24.16	6.86723	-83.8567	-21.1739	-25.5328	-8.02773	-13.9324
10	-40.7937	-31.837	-43.79	141.334	-7.98367	-0.309818	-0.990462	-1.22055	-109.601	-24.84	5.67575	-87.1836	-22.3339	-26.0941	-8.47906	-13.7279
10.5	-42.5737	-33.114	-45.3021	145.775	-9.16228	-0.320301	-0.576357	0.574407	-113.764	-25.5034	4.34596	-90.4422	-23.4851	-26.6297	-8.9314	-13.466
11	-44.31	-34.3551	-46.7753	150.07	-10.3324	-0.345817	-0.116498	2.03644	-117.171	-26.139	2.90803	-93.5724	-24.61	-27.1322	-9.37597	-13.1579
11.5	-45.9598	-35.533	-48.1706	154.108	-11.4608	-0.382641	0.375265	3.15172	-119.776	-26.7313	1.39545	-96.4961	-25.6879	-27.5893	-9.80229	-12.8144
12	-47.4706	-36.6131	-49.438	157.742	-12.5107	-0.425614	0.882125	3.92325	-121.536	-27.2596	-0.155784	-99.116	-26.695	-27.9828	-10.1982	-12.4458
12.5	-48.7807	-37.5541	-50.5169	160.791	-13.4428	-0.468244	1.3847	4.37194	-122.413	-27.699	-1.70809	-101.317	-27.6046	-28.2889	-10.5501	-12.0604
13	-49.8215	-38.3095	-51.3381	163.044	-14.2169	-0.502954	1.86175	4.53674	-122.377	-28.0211	-3.22337	-102.97	-28.388	-28.4782	-10.8433	-11.6643
13.5	-50.5216	-38.8297	-51.8283	164.273	-14.7933	-0.521569	2.29128	4.47334	-121.405	-28.1963	-4.66428	-103.941	-29.0156	-28.518	-11.0633	-11.2606
14	-50.8132	-39.0671	-51.9161	164.257	-15.1368	-0.516062	2.65217	4.25114	-119.489	-28.1971	-5.99554	-104.106	-29.4599	-28.3744	-11.1964	-10.8493
14.5	-50.6421	-38.9825	-51.5432	162.809	-15.2203	-0.479643	2.9265	3.94793	-116.644	-28.0035	-7.18558	-103.366	-29.6981	-28.0178	-11.2322	-10.4272
15	-49.981	-38.555	-50.678	159.824	-15.031	-0.408253	3.1025	3.64171	-112.923	-27.6096	-8.20847	-101.683	-29.7178	-27.4295	-11.1659	-9.98846
15.5	-48.8415	-37.7911	-49.3293	155.32	-14.5759	-0.302213	3.17746	3.40067	-108.428	-27.0294	-9.04595	-99.1006	-29.5211	-26.6096	-11.0006	-9.52594
16	-47.2759	-36.727	-47.5498	149.451	-13.8835	-0.166764	3.1584	3.27523	-103.311	-26.2948	-9.68783	-95.755	-29.1257	-25.5807	-10.7473	-9.03266
16.5	-45.3656	-35.4199	-45.4243	142.477	-12.9993	-0.0102795	3.05978	3.29579	-97.7603	-25.4444	-10.1298	-91.8462	-28.5596	-24.3829	-10.4204	-8.50284
17	-43.205	-33.9346	-43.0514	134.708	-11.9776	0.158514	2.90068	3.47559	-91.9662	-24.5121	-10.3717	-87.5968	-27.8533	-23.0645	-10.0351	-7.93212
17.5	-40.8878	-32.3327	-40.5276	126.471	-10.8723	0.33203	2.70301	3.81529	-86.1087	-23.5216	-10.4166	-83.2171	-27.0357	-21.6748	-9.60537	-7.31701
18	-38.4983	-30.6672	-37.9373	118.07	-9.73042	0.504128	2.48925	4.30652	-80.3439	-22.4877	-10.2725	-78.8822	-26.1321	-20.2603	-9.14511	-6.65457
18.5	-36.1072	-28.9804	-35.3477	109.78	-8.58606	0.670483	2.27939	4.93387	-74.7963	-21.4182	-9.95308	-74.7214	-25.1656	-18.8609	-8.668	-5.94336
19	-33.7704	-27.3048	-32.8074	101.825	-7.46106	0.829095	2.0895	5.67649	-69.5548	-20.3177	-9.47945	-70.8134	-24.1563	-17.5088	-8.18717	-5.18472
19.5	-31.5284	-25.6649	-30.3461	94.3785	-6.36872	0.980307	1.93204	6.51058	-64.672	-19.1897	-8.87792	-67.1892	-23.1215	-16.2271	-7.71459	-4.38251
20	-29.4062	-24.0784	-27.9776	87.5567	-5.31808	1.12579	1.81548	7.41197	-60.1691	-18.0383	-8.17606	-63.8401	-22.0747	-15.031	-7.26113	-3.54167
20.5	-27.4157	-22.5567	-25.7049	81.4242	-4.31527	1.26665	1.74279	8.35749	-56.0445	-16.8689	-7.39937	-60.731	-21.0259	-13.9285	-6.83679	-2.66739
21	-25.5589	-21.1061	-23.5248	75.9993	-3.36327	1.4021	1.71151	9.32536	-52.2828	-15.6883	-6.57031	-57.8147	-19.9809	-12.9208	-6.44977	-1.76512
21.5	-23.8299	-19.7282	-21.4307	71.263	-2.4616	1.53004	1.71644	10.2952	-48.8622	-14.5037	-5.70896	-55.0436	-18.9417	-12.0043	-6.10496	-0.840418
22	-22.2166	-18.4203	-19.4137	67.1704	-1.60616	1.64879	1.75247	11.2485	-45.7583	-13.3217	-4.8328	-52.3778	-17.9075	-11.1722	-5.8031	0.101018
22.5	-20.7028	-17.1773	-17.4626	63.6619	-0.789307	1.7583	1.81597	12.1688	-42.9441	-12.1487	-3.95564	-49.789	-16.876	-10.4175	-5.54081	1.05348
23	-19.2723	-15.9933	-15.567	60.6738	-0.000606552	1.86033	1.90463	13.0426	-40.3881	-10.9906	-3.08686	-47.2603	-15.8445	-9.73445	-5.3116	2.01164
23.5	-17.9112	-14.8631	-13.7184	58.1441	0.770876	1.95819	2.01637	13.8597	-38.0527	-9.85251	-2.23154	-44.7818	-14.8109	-9.11855	-5.10822	2.97069
24	-16.6088	-13.7819	-11.9118	56.0141	1.53286	2.05598	2.14888	14.6122	-35.8968	-8.7399	-1.39127	-42.3466	-13.7732	-8.56442	-4.92473	3.92588
24.5	-15.358	-12.7461	-10.1464	54.2277	2.28709	2.15726	2.30001	15.2939	-33.8824	-7.65987	-0.565799	-39.9492	-12.7305	-8.06608	-4.75718	4.87178
25	-14.1544	-11.7549	-8.42623	52.7306	3.02905	2.2641	2.46791	15.9009	-31.9804	-6.62186	0.244706	-37.5863	-11.6831	-7.61835	-4.60338	5.80214
25.5	-12.9955	-10.8095	-6.75965	51.4702	3.74991	2.37701	2.65061	16.4319	-30.175	-5.63641	1.03761	-35.2573	-10.6326	-7.21734	-4.46249	6.71042
26	-11.8808	-9.9138	-5.15835	50.398	4.43943	2.49488	2.84519	16.8892	-28.4638	-4.71255	1.8066	-32.9651	-9.58161	-6.85962	-4.33419	7.59011
26.5	-10.8117	-9.07401	-3.63673	49.4712	5.08841	2.61411	3.04725	17.2777	-26.8546	-3.85601	2.54192	-30.7173	-8.53325	-6.54124	-4.21727	8.43394
27	-9.79138	-8.29835	-2.21121	48.6517	5.68997	2.72873	3.25131	17.6034	-25.3589	-3.06907	3.23234	-28.5273	-7.49107	-6.25836	-4.10864	9.23289
27.5	-8.82549	-7.59561	-0.899516	47.9046	6.23984	2.83212	3.45179	17.8719	-23.9862	-2.35164	3.86797	-26.4128	-6.45922	-6.00856	-4.00408	9.97641
28	-7.92118	-6.97347	0.279955	47.1973	6.73506	2.91786	3.64297	18.087	-22.7418	-1.70248	4.44181	-24.3928	-5.44254	-5.79061	-3.90012	10.654
28.5	-7.08645	-6.43694	1.30863	46.5017	7.17143	2.97962	3.81762	18.2501	-21.6288	-1.1202	4.94895	-22.4849	-4.44577	-5.60379	-3.79489	11.2575
29	-6.32966	-5.9874	2.16843	45.7963	7.54282	3.0119	3.9664	18.3598	-20.6515	-0.603679	5.38513	-20.7043	-3.47284	-5.44788	-3.68773	11.7827
29.5	-5.65942	-5.62231	2.8427	45.065	7.84366	3.01138	4.07954	18.4133	-19.818	-0.151318	5.74606	-19.0627	-2.52684	-5.32304	-3.57881	12.2297
30	-5.08363	-5.33535	3.31764	44.2969	8.07158	2.97735	4.14921	18.4086	-19.1397	0.240233	6.02706	-17.5672	-1.61018	-5.22901	-3.46924	12.6006
30.5	-4.60833	-5.11748	3.58458	43.4851	8.22739	2.91138	4.17091	18.3459	-18.6272	0.57616	6.22274	-16.2205	-0.724829	-5.16424	-3.36131	12.8981
31	-4.23726	-4.95847	3.6424	42.626	8.31364	2.81628	4.14331	18.2287	-18.2838	0.861939	6.32707	-15.0219	0.126999	-5.12524	-3.25909	13.1253
31.5	-3.97182	-4.84777	3.4976	41.7174	8.3338	2.69455	4.06768	18.0623	-18.1025	1.10207	6.33454	-13.9691	0.942303	-5.10655	-3.1683	13.2855
32	-3.81086	-4.77509	3.1627	40.759	8.29174	2.54757	3.9482	17.8534	-18.0658	1.30035	6.24183	-13.0577	1.71718	-5.10168	-3.09505	13.3829
32.5	-3.75097	-4.73119	2.65579	39.7528	8.19089	2.37669	3.79215	17.6104	-18.1502	1.46062	6.04964	-12.2809	2.44748	-5.10446	-3.04448	13.4215
33	-3.78756	-4.70893	2.00091	38.7019	8.03287	2.18498	3.60788	17.3424	-18.3334	1.58671	5.76366	-11.6291	3.12935	-5.11013	-3.02034	13.4056
33.5	-3.91587	-4.70322	1.22646	37.6112	7.81727	1.97733	3.40164	17.0588	-18.5996	1.682	5.39366	-11.0907	3.75869	-5.11536	-3.02471	13.3387
34	-4.13061	-4.70999	0.362102	36.4883	7.54381	1.75933	3.17659	16.7682	-18.939	1.74934	4.95162	-10.6529	4.33034	-5.11779	-3.05721	13.2226
34.5	-4.42498	-4.72562	-0.563903	35.3442	7.21527	1.53599	2.9347	16.4778	-19.3417	1.79113	4.45084	-10.3018	4.83866	-5.11575	-3.11448	13.0588
35	-4.79039	-4.74779	-1.52541	34.1928	6.83891	1.31077	2.67965	16.1929	-19.7934	1.8095	3.90578	-10.022	5.27858	-5.10818	-3.19063	12.8497
35.5	-5.21726	-4.77547	-2.49882	33.049	6.42577	1.08533	2.41766	15.9172	-20.2734	1.80647	3.33143	-9.79737	5.64575	-5.09452	-3.27826	12.599
36	-5.69526	-4.80729	-3.46451	31.9269	5.98799	0.859951	2.15613	15.6533	-20.7563	1.78442	2.74268	-9.61175	5.93693	-5.0747	-3.37011	12.3111
36.5	-6.21259	-4.83977	-4.40694	30.8383	5.53605	0.634144	1.90197	15.4028	-21.2174	1.74634	2.15498	-9.45033	6.15145	-5.04905	-3.46058	11.9905
37	-6.75526	-4.86628	-5.31303	29.7927	5.0775	0.407325	1.66063	15.1653	-21.6393	1.69573	1.58408	-9.3004	6.2921	-5.01849	-3.54581	11.6417
37.5	-7.30778	-4.87732	-6.17174	28.7977	4.61735	0.180094	1.436	14.939	-22.0142	1.63622	1.04308	-9.15167	6.36469	-4.98437	-3.62278	11.2689
38	-7.8545	-4.86224	-6.97508	27.8589	4.15982	-0.0447415	1.2304	14.7204	-22.3418	1.57133	0.539723	-8.99569	6.3767	-4.94772	-3.68867	10.8766
38.5	-8.38083	-4.81207	-7.71861	26.9814	3.71147	-0.262534	1.04515	14.5044	-22.6244	1.50471	0.0765675	-8.82594	6.33641	-4.90841	-3.74146	10.4703
39	-8.87408	-4.72216	-8.40077	26.1699	3.282	-0.468338	0.880852	14.284	-22.8626	1.44115	-0.347114	-8.6389	6.2528	-4.86516	-3.78119	10.0561
39.5	-9.32368	-4.59341	-9.02214	25.4292	2.88045	-0.65821	0.736406	14.0524	-23.0523	1.38653	-0.73328	-8.43397	6.13544	-4.81629	-3.80996	9.63983
40	-9.72078	-4.43097	-9.58439	24.7618	2.51133	-0.829597	0.607891	13.8048	-23.1843	1.34612	-1.08292	-8.21188	5.99355	-4.76055	-3.83094	9.22641
40.5	-10.0582	-4.24132	-10.0886	24.1673	2.17516	-0.981112	0.488749	13.5389	-23.2465	1.32321	-1.3948	-7.97325	5.83479	-4.69764	-3.84794	8.81908
41	-10.3308	-4.03062	-10.5344	23.6417	1.87151	-1.11183	0.371346	13.2548	-23.2268	1.31934	-1.66673	-7.71868	5.66462	-4.62835	-3.86516	8.42005
41.5	-10.5346	-3.80492	-10.9206	23.1785	1.60101	-1.22038	0.248925	12.9547	-23.1159	1.3348	-1.89781	-7.44998	5.48605	-4.55403	-3.88627	8.03144
42	-10.6673	-3.57033	-11.2464	22.7706	1.36579	-1.30434	0.117511	12.642	-22.9084	1.36881	-2.08954	-7.17071	5.30013	-4.47596	-3.91325	7.65609
42.5	-10.728	-3.33225	-11.5101	22.4115	1.1691	-1.36041	-0.0224876	12.3223	-22.6011	1.41957	-2.24569	-6.88495	5.10726	-4.39497	-3.94568	7.29716
43	-10.717	-3.09486	-11.7097	22.0942	1.01516	-1.38509	-0.166192	12.0035	-22.1901	1.48395	-2.37197	-6.59564	4.90869	-4.31105	-3.98125	6.957
43.5	-10.6359	-2.86103	-11.8433	21.8102	0.908442	-1.37573	-0.306412	11.6948	-21.6677	1.55779	-2.47463	-6.30398	4.70762	-4.22298	-4.0174	6.63693
44	-10.4889	-2.63202	-11.9093	21.551	0.851675	-1.331	-0.436721	11.4051	-21.0244	1.6369	-2.55889	-6.01009	4.50939	-4.12847	-4.0527	6.33852
44.5	-10.2826	-2.40725	-11.9066	21.3093	0.843853	-1.25065	-0.553327	11.1409	-20.2542	1.71735	-2.62886	-5.71415	4.31954	-4.02546	-4.08732	6.06459
45	-10.0253	-2.18469	-11.8368	21.0783	0.880256	-1.13525	-0.654786	10.9048	-19.3592	1.79494	-2.68841	-5.41651	4.14165	-3.91389	-4.12192	5.81823
45.5	-9.7252	-1.96218	-11.7059	20.8494	0.953656	-0.986489	-0.740409	10.6963	-18.3529	1.86567	-2.74123	-5.11694	3.97757	-3.796	-4.1559	5.60142
46	-9.39051	-1.73945	-11.5232	20.6115	1.05565	-0.807899	-0.809186	10.5119	-17.2584	1.92665	-2.79109	-4.81471	3.82844	-3.67485	-4.18635	5.41474
46.5	-9.02991	-1.51999	-11.2989	20.353	1.17868	-0.605318	-0.860083	10.3467	-16.1044	1.97637	-2.84302	-4.50964	3.69479	-3.55276	-4.20884	5.25805
47	-8.65302	-1.31124	-11.042	20.0644	1.31803	-0.386013	-0.892855	10.1962	-14.9195	2.0141	-2.9036	-4.20289	3.57673	-3.42994	-4.21861	5.1315
47.5	-8.27001	-1.12299	-10.7595	19.7397	1.47225	-0.156818	-0.90817	10.0572	-13.7283	2.03897	-2.97903	-3.89692	3.47486	-3.30365	-4.21091	5.0359
48	-7.89078	-0.965064	-10.4582	19.3761	1.64182	0.0765664	-0.906887	9.92725	-12.5507	2.05014	-3.073	-3.59504	3.39092	-3.16942	-4.18137	4.97189
48.5	-7.52378	-0.845675	-10.1458	18.9717	1.82714	0.308682	-0.889659	9.80365	-11.403	2.04778	-3.18634	-3.30074	3.32793	-3.02438	-4.12742	4.93859
49	-7.17507	-0.770311	-9.83173	18.5252	2.02743	0.533358	-0.858095	9.68311	-10.3022	2.03315	-3.3173	-3.01683	3.28971	-2.86979	-4.04898	4.93326
49.5	-6.84875	-0.740824	-9.52647	18.0352	2.24227	0.743406	-0.816539	9.5614	-9.2672	2.00827	-3.4621	-2.74501	3.27907	-2.71039	-3.94807	4.95232
50	-6.54809	-0.754834	-9.24037	17.5031	2.47315	0.930817	-0.771993	9.43378	-8.31909	1.97572	-3.61646	-2.48668	3.29582	-2.55216	-3.82853	4.99204
50.5	-6.27585	-0.805893	-8.98185	16.9338	2.72234	1.08766	-0.731552	9.29587	-7.47711	1.93831	-3.77742	-2.2442	3.3362	-2.4006	-3.69564	5.04824
51	-6.03389	-0.88492	-8.75574	16.3362	2.99004	1.20773	-0.700037	9.14471	-6.75453	1.89876	-3.94373	-2.02128	3.39435	-2.2599	-3.55477	5.11646
51.5	-5.82312	-0.982745	-8.56383	15.7211	3.27249	1.28795	-0.679905	8.97968	-6.15654	1.85967	-4.11432	-1.82228	3.46423	-2.13325	-3.41017	5.19277
52	-5.64428	-1.09203	-8.40756	15.099	3.56186	1.32812	-0.671666	8.80283	-5.68158	1.82315	-4.28638	-1.65139	3.5403	-2.02362	-3.26478	5.27365
52.5	-5.49926	-1.20735	-8.28992	14.4796	3.84772	1.32993	-0.673899	8.6186	-5.3251	1.79022	-4.45494	-1.51172	3.61683	-1.93394	-3.12081	5.3551
53	-5.39214	-1.3249	-8.21451	13.8712	4.11914	1.29726	-0.684377	8.43253	-5.08364	1.76087	-4.61432	-1.40485	3.68698	-1.86638	-2.98012	5.43249
53.5	-5.32887	-1.44331	-8.18341	13.2797	4.36716	1.23672	-0.701078	8.25009	-4.95702	1.73434	-4.76047	-1.33108	3.74326	-1.82182	-2.84359	5.50128
54	-5.31589	-1.56406	-8.19598	12.7097	4.58737	1.15706	-0.720869	8.07647	-4.94757	1.70868	-4.89298	-1.28993	3.77933	-1.79941	-2.71078	5.55703
54.5	-5.35838	-1.69005	-8.24927	12.1656	4.78072	1.06729	-0.737419	7.91681	-5.05632	1.68098	-5.01522	-1.2808	3.79123	-1.79648	-2.58039	5.59481
55	-5.45893	-1.82325	-8.33921	11.6523	4.95148	0.974632	-0.741697	7.77593	-5.27813	1.64811	-5.13233	-1.30329	3.77718	-1.80934	-2.45069	5.60976
55.5	-5.61668	-1.96374	-8.46102	11.174	5.1039	0.883125	-0.72574	7.65788	-5.59901	1.60674	-5.24936	-1.35725	3.73756	-1.83469	-2.3206	5.59824
56	-5.82767	-2.11027	-8.60849	10.7336	5.23896	0.794599	-0.686491	7.56491	-5.99808	1.55288	-5.37036	-1.44259	3.67478	-1.86996	-2.19172	5.55792
56.5	-6.08577	-2.26067	-8.77363	10.3313	5.353	0.710988	-0.626625	7.49656	-6.45277	1.48273	-5.49802	-1.55968	3.59225	-1.91201	-2.06943	5.48749
57	-6.38321	-2.41198	-8.94813	9.96455	5.43904	0.635143	-0.552863	7.44922	-6.94451	1.39433	-5.63406	-1.7098	3.49373	-1.95628	-1.96084	5.38675
57.5	-6.7112	-2.56099	-9.12546	9.62856	5.48955	0.569678	-0.473404	7.41658	-7.46231	1.28824	-5.78043	-1.8943	3.38372	-1.99759	-1.87072	5.25708
58	-7.06147	-2.70493	-9.30232	9.31744	5.49927	0.516052	-0.39529	7.39043	-8.00248	1.16645	-5.93936	-2.11358	3.26748	-2.03171	-1.79885	5.10222
58.5	-7.42759	-2.8415	-9.47845	9.02481	5.46716	0.474833	-0.322892	7.36183	-8.56515	1.0314	-6.11233	-2.36697	3.14956	-2.0555	-1.74126	4.92798
59	-7.80517	-2.96919	-9.6545	8.74443	5.39645	0.446456	-0.257914	7.3221	-9.14952	0.88562	-6.29996	-2.65263	3.03211	-2.06628	-1.69377	4.74019
59.5	-8.19108	-3.08812	-9.8305	8.47069	5.29184	0.431596	-0.200353	7.26411	-9.75011	0.730846	-6.50316	-2.96696	2.91495	-2.06235	-1.65457	4.54308
60	-8.58244	-3.20031	-10.0063	8.19758	5.15649	0.430808	-0.150529	7.18387	-10.3561	0.56755	-6.72313	-3.30401	2.79659	-2.04324	-1.62447	4.33946
60.5	-8.97558	-3.30855	-10.1827	7.91758	4.99119	0.444148	-0.111483	7.08159	-10.9543	0.395766	-6.95991	-3.6553	2.67464	-2.00925	-1.60539	4.13128
61	-9.36545	-3.41557	-10.3617	7.62256	4.79585	0.471481	-0.0894908	6.96136	-11.5335	0.216041	-7.21156	-4.01076	2.54631	-1.96142	-1.59866	3.91906
61.5	-9.74591	-3.52364	-10.5471	7.30552	4.57106	0.512706	-0.0920668	6.82976	-12.0865	0.0295454	-7.4748	-4.36039	2.40967	-1.90222	-1.60483	3.70166
62	-10.1099	-3.6339	-10.7432	6.96145	4.31879	0.566983	-0.125733	6.69416	-12.6102	-0.161962	-7.74636	-4.69417	2.26452	-1.83568	-1.62377	3.47738
62.5	-10.45	-3.74558	-10.9539	6.58704	4.0429	0.631808	-0.194985	6.56161	-13.1027	-0.355819	-8.02405	-5.00109	2.11191	-1.76661	-1.65422	3.24574
63	-10.7602	-3.85649	-11.1817	6.18013	3.74953	0.703183	-0.301149	6.43836	-13.5591	-0.547989	-8.30698	-5.27	1.95309	-1.70009	-1.69348	3.00747
63.5	-11.0362	-3.9642	-11.4278	5.74063	3.44601	0.776549	-0.440706	6.32894	-13.9689	-0.733418	-8.59453	-5.49249	1.78884	-1.64099	-1.73833	2.76302
64	-11.2755	-4.06714	-11.6931	5.27256	3.13792	0.847825	-0.605001	6.23508	-14.3186	-0.90778	-8.88476	-5.66621	1.61967	-1.59285	-1.78605	2.51256
64.5	-11.4779	-4.16486	-11.9775	4.78386	2.82707	0.914277	-0.782293	6.15569	-14.5981	-1.0689	-9.17389	-5.79623	1.44637	-1.55666	-1.83478	2.25748
65	-11.644	-4.25771	-12.2806	4.28394	2.51198	0.974746	-0.960793	6.08782	-14.8047	-1.21618	-9.45713	-5.89323	1.27046	-1.53096	-1.88338	2.00043
65.5	-11.7747	-4.34626	-12.6007	3.78134	2.18944	1.02951	-1.13066	6.02773	-14.9445	-1.34905	-9.72992	-5.97008	1.09399	-1.51285	-1.92998	1.74356
66	-11.8705	-4.4311	-12.9356	3.28307	1.8562	1.08017	-1.28417	5.97153	-15.0306	-1.46623	-9.98929	-6.03937	0.918758	-1.49905	-1.97041	1.48741
66.5	-11.9328	-4.51269	-13.2831	2.79521	1.51061	1.12891	-1.41553	5.91536	-15.0802	-1.56631	-10.2342	-6.11078	0.745749	-1.48596	-1.99885	1.23138
67	-11.9659	-4.59189	-13.6411	2.32345	1.15364	1.17724	-1.52092	5.8557	-15.1093	-1.6487	-10.4651	-6.1892	0.574956	-1.46935	-2.01014	0.974627
67.5	-11.9759	-4.67059	-14.0068	1.87247	0.789148	1.22551	-1.598	5.79022	-15.1288	-1.71415	-10.6819	-6.27518	0.405688	-1.44528	-2.00105	0.717038
68	-11.9698	-4.75089	-14.3768	1.44478	0.422314	1.2729	-1.6457	5.71908	-15.1431	-1.76477	-10.8844	-6.3673	0.237101	-1.41173	-1.97005	0.459766
68.5	-11.9534	-4.83333	-14.7472	1.04016	0.0563398	1.31755	-1.66524	5.64506	-15.154	-1.80415	-11.072	-6.46429	0.0681898	-1.3691	-1.91651	0.204867
69	-11.9309	-4.91575	-15.1123	0.655983	-0.309398	1.3566	-1.66106	5.57134	-15.1645	-1.83738	-11.2451	-6.56662	-0.102764	-1.31888	-1.83973	-0.0449779
69.5	-11.9053	-4.99332	-15.4651	0.287945	-0.677277	1.38686	-1.64039	5.49927	-15.1815	-1.87026	-11.4042	-6.6768	-0.278266	-1.26239	-1.73874	-0.28607
70	-11.8786	-5.05967	-15.7995	-0.0687987	-1.04823	1.40585	-1.61124	5.42828	-15.214	-1.90716	-11.5503	-6.79783	-0.460499	-1.20124	-1.61361	-0.513889
70.5	-11.851	-5.10881	-16.1127	-0.418282	-1.42071	1.41219	-1.57998	5.35655	-15.2694	-1.94948	-11.6856	-6.93116	-0.649669	-1.1379	-1.46693	-0.724838
71	-11.8207	-5.13637	-16.4066	-0.762792	-1.79131	1.40519	-1.55044	5.28161	-15.3517	-1.99609	-11.8134	-7.07575	-0.843674	-1.07485	-1.3036	-0.918126
71.5	-11.7862	-5.1403	-16.6852	-1.10319	-2.15585	1.38459	-1.52446	5.20156	-15.4589	-2.04479	-11.9377	-7.22847	-1.03926	-1.01338	-1.12942	-1.09604
72	-11.7474	-5.12104	-16.953	-1.44046	-2.51053	1.35078	-1.50243	5.11663	-15.5848	-2.0933	-12.0614	-7.38521	-1.23276	-0.953111	-0.950365	-1.26326
72.5	-11.7061	-5.08105	-17.2144	-1.7767	-2.85246	1.30504	-1.48354	5.02949	-15.7238	-2.14005	-12.187	-7.54221	-1.42013	-0.892496	-0.773079	-1.42611
73	-11.6641	-5.02416	-17.4736	-2.11459	-3.18001	1.24952	-1.4661	4.94378	-15.8762	-2.18444	-12.3168	-7.69702	-1.59736	-0.830361	-0.605257	-1.59104
73.5	-11.6223	-4.95531	-17.735	-2.45629	-3.49284	1.18613	-1.44782	4.86278	-16.0483	-2.22613	-12.4533	-7.84853	-1.76109	-0.767465	-0.453808	-1.76264
74	-11.5808	-4.88025	-18.0011	-2.80225	-3.79068	1.11512	-1.4264	4.78924	-16.2497	-2.26394	-12.5996	-7.99631	-1.90893	-0.707129	-0.322227	-1.94236
74.5	-11.538	-4.80463	-18.2715	-3.15049	-4.07211	1.03473	-1.40002	4.72579	-16.4868	-2.29527	-12.7583	-8.14026	-2.03948	-0.654341	-0.209905	-2.12842
75	-11.4917	-4.73275	-18.5446	-3.49741	-4.33437	0.942269	-1.36693	4.67441	-16.7591	-2.3169	-12.9309	-8.27987	-2.15201	-0.613598	-0.113269	-2.31667
75.5	-11.44	-4.66604	-18.8192	-3.83995	-4.57359	0.835683	-1.32524	4.63559	-17.0574	-2.32656	-13.1172	-8.41346	-2.24632	-0.586885	-0.0274302	-2.50264
76	-11.3826	-4.60248	-19.095	-4.1777	-4.7855	0.714979	-1.27314	4.60808	-17.3657	-2.32413	-13.3142	-8.53879	-2.32305	-0.573205	0.0522319	-2.68293
76.5	-11.3214	-4.53753	-19.3713	-4.51336	-4.96698	0.582472	-1.209	4.58905	-17.6655	-2.31145	-13.5152	-8.65501	-2.3833	-0.570029	0.129459	-2.85465
77	-11.2591	-4.46575	-19.6472	-4.85197	-5.1179	0.442101	-1.13161	4.57466	-17.9413	-2.29075	-13.7099	-8.76495	-2.42813	-0.575819	0.207691	-3.01425
77.5	-11.1985	-4.38166	-19.9215	-5.1998	-5.24169	0.298358	-1.04073	4.56072	-18.1855	-2.26353	-13.8891	-8.87598	-2.45851	-0.591706	0.290681	-3.15846
78	-11.1406	-4.28025	-20.1934	-5.56303	-5.3438	0.15494	-0.936487	4.5427	-18.3991	-2.23133	-14.0471	-8.99849	-2.4755	-0.620757	0.382559	-3.28614
78.5	-11.0853	-4.15784	-20.4619	-5.94624	-5.42872	0.0134266	-0.818175	4.51548	-18.5871	-2.19675	-14.1825	-9.1431	-2.48019	-0.665752	0.487079	-3.39833
79	-11.0321	-4.01301	-20.7255	-6.35205	-5.49801	-0.12716	-0.685116	4.47403	-18.7534	-2.16277	-14.2976	-9.31853	-2.47386	-0.727609	0.605767	-3.49738
79.5	-10.9799	-3.84719	-20.9816	-6.78196	-5.55161	-0.269386	-0.539005	4.41448	-18.898	-2.13147	-14.3958	-9.53024	-2.45796	-0.805034	0.736472	-3.5866
80	-10.9269	-3.66436	-21.2269	-7.23704	-5.59013	-0.416029	-0.38521	4.33486	-19.0172	-2.10356	-14.4796	-9.77985	-2.43368	-0.894653	0.874039	-3.67002
80.5	-10.87	-3.47079	-21.4581	-7.71788	-5.61483	-0.569457	-0.232117	4.23563	-19.1058	-2.07802	-14.5492	-10.0658	-2.40177	-0.991574	1.01203	-3.75176
81	-10.8067	-3.27479	-21.6727	-8.22443	-5.62671	-0.731156	-0.0892784	4.11905	-19.161	-2.05276	-14.6035	-10.3845	-2.36285	-1.09037	1.14376	-3.83565
81.5	-10.7356	-3.08536	-21.8701	-8.75615	-5.62663	-0.901368	0.0350543	3.98793	-19.1842	-2.02598	-14.6413	-10.7307	-2.31794	-1.18536	1.26282	-3.92504
82	-10.6572	-2.91016	-22.0507	-9.31209	-5.61542	-1.07981	0.136188	3.8452	-19.1809	-1.9967	-14.6623	-11.0985	-2.26839	-1.27024	1.36426	-4.02261
82.5	-10.572	-2.75449	-22.2164	-9.89036	-5.59233	-1.26655	0.214289	3.6942	-19.1575	-1.96401	-14.6666	-11.4815	-2.21518	-1.33879	1.44636	-4.13069
83	-10.4787	-2.62119	-22.37	-10.4875	-5.55359	-1.46174	0.274179	3.53766	-19.1159	-1.92653	-14.6547	-11.874	-2.15857	-1.38689	1.51164	-4.25165
83.5	-10.3745	-2.51069	-22.5151	-11.0992	-5.4938	-1.66448	0.322834	3.37622	-19.0525	-1.88333	-14.6279	-12.2714	-2.09862	-1.41379	1.56536	-4.38764
84	-10.2565	-2.42098	-22.655	-11.722	-5.40931	-1.87214	0.36576	3.20863	-18.9594	-1.83518	-14.5879	-12.6703	-2.03559	-1.42171	1.61268	-4.5397
84.5	-10.1229	-2.34813	-22.7915	-12.355	-5.30049	-2.08062	0.405758	3.03391	-18.8305	-1.78379	-14.5371	-13.0681	-1.96991	-1.41509	1.6564	-4.70699
85	-9.97315	-2.28726	-22.9243	-12.999	-5.17125	-2.28508	0.444575	2.85311	-18.6658	-1.73	-14.479	-13.4631	-1.90259	-1.4004	1.69698	-4.88704
85.5	-9.80749	-2.23391	-23.0501	-13.6552	-5.02731	-2.48113	0.48451	2.66898	-18.4738	-1.67306	-14.418	-13.8549	-1.83589	-1.38485	1.73447	-5.07736
86	-9.62748	-2.18598	-23.1635	-14.3242	-4.8743	-2.66611	0.528504	2.48531	-18.2703	-1.61216	-14.3599	-14.2449	-1.7737	-1.3747	1.77083	-5.27673
86.5	-9.43634	-2.14454	-23.2573	-15.007	-4.7166	-2.83978	0.57942	2.30659	-18.0747	-1.54864	-14.3125	-14.6364	-1.72079	-1.37456	1.81039	-5.48496
87	-9.23844	-2.11297	-23.3242	-15.7053	-4.55689	-3.00358	0.639733	2.13828	-17.9044	-1.48636	-14.2844	-15.0337	-1.68135	-1.38729	1.85799	-5.70149
87.5	-9.03832	-2.0953	-23.3589	-16.4202	-4.39584	-3.15947	0.711242	1.98602	-17.7695	-1.42981	-14.2812	-15.4407	-1.65817	-1.41341	1.91648	-5.92433
88	-8.84003	-2.09504	-23.3575	-17.1489	-4.23251	-3.3096	0.793609	1.85411	-17.6706	-1.38248	-14.3025	-15.8582	-1.65267	-1.45082	1.98567	-6.15003
88.5	-8.6469	-2.11462	-23.3169	-17.8834	-4.0666	-3.45661	0.883064	1.74451	-17.6017	-1.34709	-14.3424	-16.2842	-1.66494	-1.49577	2.06282	-6.37446
89	-8.46123	-2.15503	-23.2339	-18.6128	-3.90025	-3.60335	0.973081	1.65628	-17.5551	-1.32631	-14.3915	-16.7152	-1.69375	-1.54448	2.14359	-6.5933
89.5	-8.28397	-2.21495	-23.1057	-19.3254	-3.7364	-3.75149	1.05665	1.58567	-17.5257	-1.32264	-14.4402	-17.1476	-1.73683	-1.59429	2.22336	-6.80185
90	-8.11503	-2.29006	-22.9312	-20.0104	-3.57593	-3.90058	1.12916	1.52699	-17.5138	-1.3374	-14.4816	-17.5783	-1.79097	-1.64421	2.29857	-6.99574
90.5	-7.95381	-2.37364	-22.7112	-20.6583	-3.41718	-4.0487	1.19029	1.47353	-17.5229	-1.37023	-14.5132	-18.0045	-1.85196	-1.6948	2.36735	-7.17241
91	-7.79971	-2.458	-22.4486	-21.2613	-3.2575	-4.19385	1.24302	1.41839	-17.5559	-1.42024	-14.5359	-18.4251	-1.91552	-1.74743	2.42881	-7.33167
91.5	-7.65279	-2.53584	-22.1474	-21.8145	-3.09418	-4.33474	1.29077	1.35649	-17.6125	-1.48762	-14.5511	-18.8405	-1.97861	-1.80328	2.48197	-7.47444
92	-7.51388	-2.6012	-21.8129	-22.3161	-2.92506	-4.47057	1.33491	1.2863	-17.6882	-1.57302	-14.5591	-19.252	-2.03986	-1.86268	2.52504	-7.60188
92.5	-7.38422	-2.6502	-21.452	-22.768	-2.74987	-4.60053	1.37435	1.20993	-17.7754	-1.67579	-14.5593	-19.6606	-2.09888	-1.92498	2.5552	-7.71608
93	-7.26547	-2.68197	-21.0739	-23.1753	-2.57104	-4.72359	1.40662	1.13168	-17.8692	-1.79323	-14.5512	-20.0662	-2.15597	-1.98891	2.56921	-7.82027
93.5	-7.15943	-2.69998	-20.6884	-23.5458	-2.39214	-4.83841	1.43008	1.05641	-17.9699	-1.92143	-14.5352	-20.4682	-2.21295	-2.05349	2.56494	-7.91735
94	-7.06717	-2.71169	-20.3029	-23.8889	-2.21521	-4.94379	1.4463	0.988212	-18.0817	-2.05647	-14.5133	-20.8651	-2.27368	-2.11867	2.54265	-8.0093
94.5	-6.98869	-2.72624	-19.9213	-24.2116	-2.03931	-5.0391	1.46053	0.930045	-18.2085	-2.1952	-14.488	-21.2538	-2.34274	-2.18499	2.5053	-8.09799
95	-6.92361	-2.75172	-19.5441	-24.5162	-1.86138	-5.12411	1.47958	0.883795	-18.3496	-2.33516	-14.4627	-21.6289	-2.42305	-2.25267	2.45781	-8.18572
95.5	-6.87169	-2.79319	-19.1708	-24.7994	-1.67853	-5.19849	1.50825	0.850257	-18.4983	-2.4746	-14.4401	-21.9849	-2.51515	-2.32092	2.40558	-8.27492
96	-6.83238	-2.8512	-18.7989	-25.0537	-1.49022	-5.26198	1.54705	0.829173	-18.6435	-2.61244	-14.4218	-22.3171	-2.61778	-2.38791	2.35272	-8.36706
96.5	-6.80457	-2.92167	-18.4246	-25.271	-1.29915	-5.31506	1.5929	0.819679	-18.7745	-2.74748	-14.4061	-22.6218	-2.72833	-2.4513	2.30094	-8.46114
97	-6.78774	-2.997	-18.0436	-25.4463	-1.11126	-5.35897	1.64158	0.820976	-18.8857	-2.87752	-14.3891	-22.8957	-2.84288	-2.5091	2.24937	-8.55379
97.5	-6.78283	-3.06774	-17.6537	-25.5802	-0.934478	-5.39507	1.68944	0.832218	-18.98	-2.99916	-14.3658	-23.1368	-2.95603	-2.56006	2.19499	-8.6413
98	-6.7916	-3.12504	-17.2545	-25.6765	-0.775802	-5.42431	1.73422	0.851569	-19.0671	-3.10826	-14.3322	-23.3446	-3.06244	-2.60382	2.13422	-8.72069
98.5	-6.81544	-3.16285	-16.8489	-25.74	-0.63815	-5.44708	1.77613	0.876062	-19.1583	-3.20105	-14.2862	-23.5189	-3.15966	-2.6412	2.06447	-8.78929
99	-6.85447	-3.17917	-16.4416	-25.7749	-0.519555	-5.46421	1.81785	0.902599	-19.262	-3.27526	-14.2281	-23.66	-3.24936	-2.6741	1.98474	-8.84463
99.5	-6.90762	-3.17605	-16.0385	-25.785	-0.41563	-5.47846	1.86306	0.928607	-19.3799	-3.33074	-14.1618	-23.7691	-3.33573	-2.70478	1.89559	-8.88513
100	-6.97378	-3.15833	-15.6436	-25.7741	-0.323241	-5.49486	1.91384	0.951865	-19.5066	-3.36994	-14.0932	-23.85	-3.42327	-2.73474	1.79928	-8.91075
100.5	-7.05224	-3.13147	-15.2581	-25.7457	-0.241708	-5.51878	1.96791	0.970355	-19.6328	-3.39737	-14.0279	-23.9076	-3.51495	-2.76395	1.6996	-8.92281
101	-7.14154	-3.09984	-14.8802	-25.7032	-0.171307	-5.55305	2.01839	0.982416	-19.751	-3.41807	-13.9698	-23.9457	-3.6111	-2.79097	1.60079	-8.92335
101.5	-7.23884	-3.06626	-14.5066	-25.6492	-0.111871	-5.5967	2.05732	0.987054	-19.8592	-3.43661	-13.9215	-23.967	-3.70992	-2.81438	1.50571	-8.91457
102	-7.34021	-3.03187	-14.1333	-25.5847	-0.0622062	-5.64601	2.07936	0.98444	-19.9596	-3.45662	-13.8831	-23.9743	-3.80924	-2.83417	1.41511	-8.8983
102.5	-7.44099	-2.99565	-13.7548	-25.5079	-0.0192522	-5.69624	2.08243	0.976061	-20.0532	-3.4802	-13.8534	-23.9714	-3.90751	-2.85146	1.32888	-8.87566
103	-7.53574	-2.95508	-13.3652	-25.4149	0.0222618	-5.74322	2.06607	0.963925	-20.1354	-3.50737	-13.8303	-23.9618	-4.00381	-2.8672	1.24788	-8.84661
103.5	-7.61847	-2.90804	-12.9579	-25.3018	0.067787	-5.78432	2.03007	0.948973	-20.1962	-3.53594	-13.8107	-23.9468	-4.09802	-2.88117	1.17397	-8.80956
104	-7.68386	-2.85366	-12.5275	-25.1652	0.119948	-5.81876	1.97471	0.929998	-20.2245	-3.56214	-13.7903	-23.9249	-4.19061	-2.89197	1.10805	-8.76157
104.5	-7.72957	-2.79165	-12.0713	-25.0032	0.178157	-5.84772	1.90227	0.904502	-20.2128	-3.58294	-13.7623	-23.8922	-4.28192	-2.89815	1.04852	-8.6992
105	-7.75729	-2.7216	-11.5903	-24.8144	0.240557	-5.8742	1.81757	0.8703	-20.1604	-3.598	-13.7198	-23.8433	-4.37195	-2.89999	0.99175	-8.61935
105.5	-7.77112	-2.64298	-11.0886	-24.5979	0.305287	-5.90176	1.72676	0.826055	-20.0744	-3.60985	-13.6577	-23.7727	-4.46088	-2.8998	0.934088	-8.52011
106	-7.77538	-2.5559	-10.5716	-24.3529	0.370771	-5.93283	1.63594	0.771527	-19.9681	-3.62254	-13.5749	-23.6757	-4.54953	-2.9007	0.874132	-8.40174
106.5	-7.77379	-2.46171	-10.0459	-24.0792	0.435967	-5.9678	1.55145	0.708739	-19.8568	-3.63993	-13.4742	-23.5486	-4.63965	-2.90553	0.813286	-8.26665
107	-7.7694	-2.36312	-9.51817	-23.7775	0.500548	-6.0052	1.48073	0.642913	-19.7528	-3.66406	-13.3606	-23.3883	-4.73358	-2.91603	0.754324	-8.11798
107.5	-7.76453	-2.26389	-8.9945	-23.4496	0.565033	-6.04274	1.4323	0.581488	-19.6613	-3.69444	-13.237	-23.1921	-4.83319	-2.93198	0.69927	-7.95844
108	-7.76093	-2.16825	-8.47983	-23.0968	0.630202	-6.07807	1.41398	0.532174	-19.579	-3.72861	-13.103	-22.9585	-4.93935	-2.95126	0.648635	-7.79045
108.5	-7.75998	-2.08011	-7.97844	-22.7183	0.695235	-6.10914	1.43086	0.501836	-19.4981	-3.76329	-12.957	-22.6873	-5.05209	-2.97116	0.60253	-7.61662
109	-7.76241	-2.00233	-7.49419	-22.3109	0.75723	-6.1347	1.48381	0.495442	-19.4117	-3.7955	-12.7966	-22.3791	-5.1706	-2.98992	0.561771	-7.43911
109.5	-7.76733	-1.93618	-7.03028	-21.8707	0.814332	-6.15514	1.56933	0.514498	-19.3173	-3.82308	-12.6198	-22.0344	-5.29328	-3.00816	0.527313	-7.25848
110	-7.77176	-1.88159	-6.58868	-21.3932	0.868548	-6.17297	1.68098	0.55657	-19.2172	-3.84509	-12.4251	-21.6538	-5.41772	-3.02975	0.498891	-7.07346
110.5	-7.77166	-1.83811	-6.16889	-20.8747	0.924317	-6.19229	1.8116	0.616435	-19.1152	-3.86194	-12.213	-21.2397	-5.54108	-3.0611	0.474777	-6.88147
111	-7.76378	-1.80551	-5.76706	-20.3114	0.985638	-6.21727	1.9549	0.687964	-19.0124	-3.8747	-11.9861	-20.7972	-5.66119	-3.10856	0.4528	-6.67909
111.5	-7.74704	-1.78322	-5.37739	-19.7009	1.0548	-6.25066	2.10544	0.766309	-18.9041	-3.88394	-11.748	-20.3334	-5.77773	-3.17555	0.431483	-6.46284
112	-7.72269	-1.76992	-4.99524	-19.0443	1.13216	-6.29306	2.2579	0.849572	-18.7817	-3.88939	-11.5016	-19.8558	-5.89261	-3.2617	0.410657	-6.2305
112.5	-7.69323	-1.76415	-4.61918	-18.3482	1.21619	-6.34302	2.40736	0.93873	-18.6367	-3.89045	-11.248	-19.3711	-6.00925	-3.36387	0.391114	-5.98253
113	-7.66119	-1.76523	-4.25124	-17.6235	1.30355	-6.39755	2.55106	1.0362	-18.4655	-3.88692	-10.9872	-18.8851	-6.13129	-3.47789	0.373794	-5.7219
113.5	-7.62834	-1.77339	-3.89605	-16.8829	1.38961	-6.45286	2.68978	1.1444	-18.2714	-3.87947	-10.7197	-18.4014	-6.26171	-3.6001	0.359396	-5.45234
114	-7.5953	-1.78935	-3.55868	-16.1384	1.47013	-6.50554	2.82716	1.26479	-18.0614	-3.8691	-10.4481	-17.9213	-6.40164	-3.72817	0.348308	-5.17688
114.5	-7.56136	-1.81441	-3.24186	-15.3994	1.54306	-6.5539	2.96696	1.39754	-17.8426	-3.85591	-10.1763	-17.4446	-6.54943	-3.86103	0.340849	-4.89723
115	-7.52479	-1.85089	-2.94462	-14.6721	1.6085	-6.59848	3.11045	1.542	-17.6181	-3.8392	-9.90782	-16.9704	-6.70102	-3.99786	0.337518	-4.61308
115.5	-7.48381	-1.90197	-2.66317	-13.9606	1.66784	-6.6414	3.25637	1.69763	-17.3859	-3.81872	-9.64429	-16.4987	-6.85145	-4.13741	0.338581	-4.32205
116	-7.4377	-1.97038	-2.39223	-13.2672	1.72317	-6.6849	3.40276	1.86426	-17.1389	-3.79522	-9.3849	-16.0298	-6.99625	-4.27873	0.34327	-4.02106
116.5	-7.38715	-2.05667	-2.12641	-12.5933	1.77657	-6.73029	3.54802	2.04194	-16.869	-3.77009	-9.12635	-15.5634	-7.13222	-4.4213	0.349152	-3.70793
117	-7.33323	-2.15818	-1.8614	-11.9408	1.82927	-6.77832	3.69001	2.23042	-16.5719	-3.74498	-8.86345	-15.098	-7.2576	-4.56399	0.352568	-3.38238
117.5	-7.27567	-2.26895	-1.59418	-11.312	1.88132	-6.82948	3.82461	2.42785	-16.2506	-3.72192	-8.59136	-14.6319	-7.37194	-4.70469	0.35109	-3.04628
118	-7.21278	-2.38141	-1.32272	-10.7094	1.93248	-6.88304	3.94587	2.63013	-15.9137	-3.7029	-8.30786	-14.1636	-7.47613	-4.84122	0.345771	-2.70242
118.5	-7.14247	-2.4883	-1.0455	-10.1348	1.98442	-6.93638	4.04957	2.83179	-15.5718	-3.68905	-8.01406	-13.6917	-7.57239	-4.97154	0.340199	-2.35299
119	-7.06295	-2.58379	-0.761216	-9.58926	2.0417	-6.98582	4.13701	3.02808	-15.2332	-3.68008	-7.7145	-13.2148	-7.66352	-5.09317	0.337696	-1.99929
119.5	-6.97283	-2.66405	-0.468954	-9.07518	2.10902	-7.02829	4.21399	3.2164	-14.902	-3.67448	-7.41609	-12.732	-7.752	-5.20326	0.339544	-1.64206
120	-6.87168	-2.7274	-0.168298	-8.59662	2.18733	-7.06252	4.28632	3.39603	-14.5773	-3.67026	-7.12526	-12.2442	-7.83924	-5.2993	0.345083	-1.28168
120.5	-6.7608	-2.77445	0.141541	-8.15809	2.27302	-7.08904	4.35605	3.567	-14.2544	-3.66565	-6.84529	-11.7534	-7.92481	-5.37976	0.352915	-0.918323
121	-6.64328	-2.80794	0.46245	-7.76194	2.36029	-7.10882	4.41995	3.7293	-13.928	-3.65869	-6.57594	-11.2612	-8.00636	-5.44401	0.362064	-0.551777
121.5	-6.52259	-2.83175	0.796779	-7.40727	2.44382	-7.1217	4.47158	3.8831	-13.5949	-3.64608	-6.31489	-10.7685	-8.0804	-5.4925	0.372619	-0.181179
122	-6.40045	-2.84898	1.14599	-7.09052	2.52059	-7.12615	4.50532	4.0286	-13.2547	-3.62341	-6.0596	-10.2761	-8.14354	-5.52716	0.386022	0.19476
122.5	-6.27578	-2.86095	1.51035	-6.80571	2.59095	-7.12054	4.51932	4.16574	-12.9063	-3.58721	-5.80881	-9.78483	-8.19347	-5.55154	0.404935	0.576877
123	-6.14525	-2.86725	1.88955	-6.54436	2.65896	-7.10469	4.51628	4.29477	-12.5439	-3.53659	-5.56235	-9.29448	-8.22904	-5.57007	0.432325	0.964775
123.5	-6.00418	-2.86645	2.28255	-6.29613	2.73098	-7.08024	4.50249	4.41739	-12.1563	-3.473	-5.31936	-8.80384	-8.24929	-5.5871	0.469944	1.35687
124	-5.84735	-2.85659	2.68726	-6.05152	2.81221	-7.05014	4.48533	4.53669	-11.7306	-3.39946	-5.07677	-8.31243	-8.25228	-5.60618	0.517395	1.75127
124.5	-5.67037	-2.83525	3.10119	-5.80505	2.9038	-7.0184	4.47142	4.65582	-11.2575	-3.31972	-4.83007	-7.82245	-8.23458	-5.62885	0.572454	2.14642
125	-5.47161	-2.79979	3.52236	-5.55627	3.00305	-6.98936	4.46718	4.7774	-10.7354	-3.23731	-4.57537	-7.33883	-8.19243	-5.65389	0.632153	2.5412
125.5	-5.25319	-2.74872	3.9489	-5.3083	3.10524	-6.96617	4.47958	4.90362	-10.1712	-3.15492	-4.31145	-6.86774	-8.12378	-5.67851	0.694053	2.93525
126	-5.02079	-2.68293	4.37757	-5.06557	3.20547	-6.94963	4.51454	5.03621	-9.57822	-3.07434	-4.04027	-6.41474	-8.02945	-5.70031	0.756648	3.32897
126.5	-4.78215	-2.60522	4.80358	-4.83255	3.3007	-6.93865	4.57478	5.17609	-8.97273	-2.99658	-3.76575	-5.98294	-7.9128	-5.71817	0.818424	3.72255
127	-4.54537	-2.51961	5.22248	-4.6132	3.39142	-6.93145	4.65935	5.32372	-8.36795	-2.92173	-3.49169	-5.57196	-7.77863	-5.73252	0.877242	4.11519
127.5	-4.31751	-2.43086	5.63195	-4.41041	3.48164	-6.92681	4.76472	5.47994	-7.77016	-2.84893	-3.22016	-5.17854	-7.63224	-5.74527	0.931083	4.50515
128	-4.10348	-2.34349	6.03257	-4.22484	3.57657	-6.9244	4.88586	5.6461	-7.17975	-2.77669	-2.95085	-4.79835	-7.47897	-5.75869	0.97879	4.88985
128.5	-3.90583	-2.26032	6.42781	-4.05435	3.67914	-6.92434	5.0169	5.8231	-6.5952	-2.70359	-2.68102	-4.42814	-7.32406	-5.77468	1.01982	5.26609
129	-3.72513	-2.18198	6.8228	-3.89416	3.78796	-6.92663	5.15045	6.01053	-6.01685	-2.62864	-2.40623	-4.06708	-7.17189	-5.79485	1.05337	5.6306
129.5	-3.55945	-2.10781	7.22157	-3.73713	3.89911	-6.931	5.27756	6.20617	-5.44864	-2.5506	-2.12184	-3.71618	-7.02493	-5.8205	1.07794	5.98075
130	-3.40335	-2.0371	7.62499	-3.57379	4.00965	-6.93692	5.38975	6.40665	-4.89753	-2.46741	-1.82498	-3.37657	-6.88321	-5.85249	1.09183	6.31484
130.5	-3.24806	-1.96902	8.03139	-3.39369	4.11864	-6.94309	5.48146	6.6086	-4.37048	-2.37738	-1.51585	-3.04922	-6.74446	-5.89098	1.09431	6.63211
131	-3.08385	-1.90119	8.43924	-3.18763	4.22542	-6.94702	5.55062	6.80969	-3.87073	-2.28062	-1.19721	-2.73531	-6.60498	-5.93398	1.08605	6.93306
131.5	-2.90294	-1.82876	8.84918	-2.94934	4.32872	-6.94592	5.59779	7.00918	-3.39602	-2.17884	-0.872867	-2.436	-6.46078	-5.97629	1.06835	7.21965
132	-2.70121	-1.74587	9.26392	-2.67693	4.42699	-6.9381	5.62508	7.20848	-2.93965	-2.07465	-0.546256	-2.15198	-6.30903	-6.01064	1.04275	7.49489
132.5	-2.47795	-1.64852	9.68635	-2.37381	4.51889	-6.9226	5.63526	7.41066	-2.49456	-1.97154	-0.219296	-1.88364	-6.14952	-6.03057	1.01162	7.76209
133	-2.23494	-1.53636	10.1175	-2.0483	4.60288	-6.89797	5.63099	7.61931	-2.05884	-1.87363	0.107956	-1.63082	-5.98461	-6.03258	0.978099	8.02435
133.5	-1.97553	-1.41282	10.5557	-1.71135	4.67727	-6.86244	5.61404	7.83788	-1.63868	-1.78413	0.43621	-1.39194	-5.81779	-6.0166	0.944742	8.28377
134	-1.70354	-1.28399	10.9974	-1.37359	4.74161	-6.81503	5.58571	8.06906	-1.24553	-1.70362	0.765245	-1.16306	-5.65214	-5.98495	0.912763	8.54089
134.5	-1.42248	-1.15656	11.4383	-1.04302	4.79798	-6.75661	5.54839	8.31342	-0.889242	-1.63019	1.09336	-0.938041	-5.49001	-5.94068	0.882871	8.79507
135	-1.13518	-1.03652	11.8729	-0.72379	4.85068	-6.69	5.50626	8.56892	-0.572051	-1.56111	1.41839	-0.710661	-5.33312	-5.88607	0.856235	9.04529
135.5	-0.843491	-0.929099	12.294	-0.415627	4.90453	-6.61874	5.46431	8.83187	-0.287517	-1.49372	1.7395	-0.47738	-5.1826	-5.82309	0.833882	9.29033
136	-0.54801	-0.838353	12.6931	-0.114978	4.96312	-6.54552	5.42651	9.09833	-0.0235145	-1.42497	2.05849	-0.238143	-5.0387	-5.75489	0.815088	9.52909
136.5	-0.248108	-0.765926	13.0627	0.182882	5.02776	-6.47186	5.39383	9.36464	0.232854	-1.35151	2.37965	0.00444626	-4.90088	-5.68551	0.796884	9.76106
137	0.056811	-0.710612	13.397	0.482174	5.09713	-6.39818	5.36416	9.62778	0.489659	-1.27112	2.70751	0.245853	-4.76858	-5.61808	0.77555	9.9864
137.5	0.366005	-0.668816	13.6926	0.785477	5.16734	-6.32382	5.33498	9.8855	0.746936	-1.18352	3.04468	0.480299	-4.64221	-5.55429	0.749101	10.2052
138	0.677597	-0.63525	13.9477	1.09316	5.23313	-6.24756	5.30596	10.1352	0.998669	-1.08961	3.3915	0.702346	-4.52367	-5.49516	0.719018	10.4168
138.5	0.989703	-0.604409	14.1633	1.40427	5.29038	-6.16878	5.27845	10.3724	1.23789	-0.990353	3.74686	0.908634	-4.41585	-5.44152	0.689578	10.6194
139	1.30131	-0.573024	14.3426	1.71803	5.33762	-6.08747	5.25424	10.5915	1.46072	-0.886376	4.10799	1.09868	-4.32139	-5.39368	0.665129	10.8107
139.5	1.6127	-0.542036	14.4909	2.03419	5.37455	-6.00322	5.23672	10.7875	1.6674	-0.778206	4.47007	1.27499	-4.2415	-5.3512	0.648296	10.989
140	1.92493	-0.515904	14.6155	2.35233	5.39956	-5.91515	5.23177	10.9578	1.86096	-0.66664	4.8278	1.4426	-4.17544	-5.31262	0.640477	11.1531
140.5	2.23803	-0.49924	14.7238	2.67111	5.40937	-5.82301	5.24513	11.1029	2.04542	-0.552524	5.17779	1.60823	-4.12083	-5.27567	0.642614	11.3024
141	2.54982	-0.493954	14.8222	2.98784	5.40082	-5.72792	5.27852	11.2261	2.22383	-0.436521	5.51917	1.77953	-4.07401	-5.23796	0.655038	11.4359
141.5	2.85662	-0.498724	14.9154	3.29865	5.37272	-5.63186	5.32856	11.3321	2.39642	-0.319448	5.85275	1.96436	-4.03043	-5.19752	0.676833	11.5531
142	3.1551	-0.51	15.0077	3.59898	5.3268	-5.53667	5.38842	11.4251	2.5609	-0.202745	6.17986	2.17007	-3.98547	-5.15215	0.705627	11.6546
142.5	3.44326	-0.524081	15.1024	3.88361	5.26812	-5.44323	5.44981	11.5083	2.71538	-0.0885927	6.50116	2.40303	-3.93561	-5.09835	0.739069	11.7428
143	3.72058	-0.538908	15.2011	4.14774	5.20404	-5.3518	5.5048	11.5844	2.86152	0.0209597	6.81645	2.66819	-3.87907	-5.03187	0.777325	11.8221
143.5	3.98747	-0.553568	15.3029	4.38918	5.142	-5.2628	5.54691	11.6553	3.00481	0.125644	7.12556	2.96793	-3.81597	-4.94961	0.823642	11.8968
144	4.24473	-0.566363	15.4055	4.6091	5.08692	-5.17689	5.57079	11.7211	3.15214	0.226986	7.42903	3.30074	-3.74769	-4.85061	0.881956	11.9708
144.5	4.49334	-0.574133	15.5067	4.81061	5.0397	-5.09413	5.57131	11.7791	3.30863	0.326053	7.72741	3.66166	-3.67583	-4.73558	0.954023	12.0469
145	4.73449	-0.573697	15.6049	4.99762	4.99787	-5.01383	5.54417	11.8262	3.47524	0.422142	8.0205	4.0442	-3.60165	-4.60665	1.03859	12.1256
145.5	4.96932	-0.563837	15.6991	5.17448	4.95768	-4.93503	5.4883	11.8611	3.64745	0.513884	8.30664	4.44142	-3.52686	-4.46689	1.13234	12.2036
146	5.19866	-0.545903	15.7874	5.34609	4.91509	-4.85675	5.40819	11.8849	3.81538	0.600302	8.58251	4.84576	-3.45423	-4.31962	1.23076	12.2749
146.5	5.42289	-0.523069	15.8674	5.51792	4.86647	-4.7779	5.31364	11.899	3.96652	0.6805	8.84435	5.24922	-3.38696	-4.168	1.32828	12.3329
147	5.64188	-0.499858	15.9376	5.69589	4.81004	-4.69772	5.2173	11.9038	4.09014	0.753371	9.08985	5.64399	-3.32787	-4.01465	1.41894	12.3719
147.5	5.85487	-0.482256	15.9977	5.88605	4.74649	-4.61665	5.13128	11.8997	4.1813	0.817892	9.31896	6.02306	-3.27927	-3.86119	1.4976	12.3868
148	6.06019	-0.477143	16.0489	6.09361	4.67801	-4.53642	5.06401	11.8888	4.24172	0.873066	9.53366	6.38161	-3.24287	-3.70857	1.56029	12.3743
148.5	6.25507	-0.490512	16.0937	6.32149	4.6058	-4.45866	5.01842	11.8757	4.27717	0.917348	9.73781	6.71818	-3.21927	-3.55742	1.60359	12.3335
149	6.43647	-0.525034	16.135	6.56924	4.52811	-4.3835	4.99206	11.8659	4.29337	0.948606	9.93735	7.03429	-3.20744	-3.40781	1.6248	12.2653
149.5	6.60272	-0.578315	16.175	6.83317	4.44188	-4.30913	4.97855	11.8618	4.2934	0.96549	10.1392	7.33298	-3.20548	-3.25937	1.62381	12.172
150	6.75476	-0.643012	16.2139	7.10737	4.34622	-4.23203	4.96982	11.8625	4.27759	0.969205	10.3489	7.61764	-3.21201	-3.11232	1.60392	12.0561
150.5	6.89587	-0.708533	16.2503	7.38547	4.24344	-4.14787	4.95846	11.8639	4.24526	0.963852	10.5682	7.89189	-3.22675	-2.96798	1.57047	11.921
151	7.03008	-0.763583	16.2831	7.66248	4.13711	-4.05304	4.93941	11.8613	4.19742	0.955619	10.7953	8.15989	-3.24964	-2.82794	1.52895	11.7704
151.5	7.16046	-0.799262	16.3131	7.93647	4.0304	-3.94624	4.91038	11.8506	4.13867	0.951916	11.0263	8.42615	-3.2799	-2.69302	1.48439	11.6081
152	7.28793	-0.811541	16.3426	8.20884	3.92569	-3.8288	4.87122	11.8294	4.0764	0.960093	11.2569	8.69441	-3.31566	-2.56294	1.44093	11.437
152.5	7.41109	-0.801659	16.3742	8.48302	3.82419	-3.70393	4.82265	11.7976	4.01685	0.985615	11.4836	8.96639	-3.35379	-2.43628	1.40079	11.2592
153	7.52676	-0.774891	16.41	8.76326	3.72493	-3.57585	4.76543	11.7572	3.96009	1.03044	11.7056	9.24133	-3.39037	-2.31067	1.36414	11.0763
153.5	7.63062	-0.739053	16.452	9.05427	3.62561	-3.44888	4.70075	11.7104	3.89799	1.0926	11.9237	9.5165	-3.42226	-2.18364	1.33113	10.8909
154	7.71833	-0.702949	16.5018	9.36038	3.52575	-3.32645	4.63137	11.6601	3.81771	1.16761	12.1379	9.78858	-3.44914	-2.05319	1.3041	10.7077
154.5	7.78733	-0.674544	16.5599	9.68379	3.42885	-3.21039	4.56264	11.6104	3.70843	1.25091	12.3462	10.0553	-3.4736	-1.91758	1.2872	10.5318
155	7.83838	-0.65902	16.6247	10.0231	3.34133	-3.10076	4.50175	11.5657	3.56687	1.33913	12.5461	10.3165	-3.49961	-1.77547	1.28453	10.3664
155.5	7.87505	-0.657532	16.6917	10.3734	3.26956	-2.99616	4.45585	11.5288	3.39906	1.42977	12.7367	10.5754	-3.53112	-1.62689	1.29852	10.2125
156	7.90228	-0.667681	16.7555	10.7281	3.21686	-2.89375	4.43076	11.4998	3.21801	1.52015	12.9198	10.8357	-3.57146	-1.47378	1.32883	10.0696
156.5	7.92509	-0.684983	16.8103	11.0801	3.1822	-2.7891	4.43035	11.4768	3.03827	1.60653	13.0994	11.0984	-3.62279	-1.31941	1.37245	9.93658
157	7.94752	-0.704096	16.8509	11.4234	3.16071	-2.67637	4.4562	11.4575	2.86936	1.68391	13.2792	11.359	-3.68606	-1.16728	1.42499	9.81149
157.5	7.97232	-0.719906	16.8737	11.7523	3.14481	-2.54952	4.50759	11.4398	2.71194	1.74745	13.4596	11.6101	-3.76152	-1.01957	1.48211	9.69249
158	8.0016	-0.728066	16.8784	12.0623	3.12625	-2.40441	4.58133	11.4207	2.55904	1.79494	13.6374	11.8453	-3.84858	-0.876283	1.5409	9.57767
158.5	8.03728	-0.724657	16.8678	12.3506	3.0992	-2.24068	4.67208	11.3953	2.40064	1.82843	13.8079	12.0611	-3.94527	-0.736305	1.60051	9.46452
159	8.07998	-0.706467	16.8466	12.616	3.06183	-2.06181	4.77363	11.3577	2.22856	1.85336	13.9658	12.2584	-4.04853	-0.599118	1.66136	9.34944
159.5	8.12792	-0.672396	16.82	12.8582	3.01485	-1.87298	4.88022	11.3032	2.03959	1.87526	14.1057	12.4415	-4.15419	-0.464821	1.72401	9.22828
160	8.17766	-0.624521	16.7924	13.0759	2.95979	-1.67918	4.98661	11.229	1.83628	1.89651	14.2226	12.6157	-4.25691	-0.332621	1.78891	9.09795
160.5	8.22567	-0.567766	16.7666	13.266	2.89877	-1.48513	5.08722	11.1345	1.62458	1.91643	14.3125	12.7858	-4.35182	-0.200435	1.8567	8.9569
161	8.2682	-0.508333	16.7427	13.425	2.83435	-1.29557	5.17521	11.0193	1.40931	1.93417	14.374	12.954	-4.43694	-0.0661673	1.92817	8.80441
161.5	8.30044	-0.451966	16.7193	13.5508	2.76834	-1.1146	5.2434	10.8826	1.19072	1.95007	14.4077	13.1198	-4.51309	0.0711787	2.00437	8.63995
162	8.31758	-0.403093	16.6949	13.6451	2.70147	-0.944866	5.28646	10.7228	0.965594	1.96491	14.4162	13.2807	-4.58215	0.211495	2.0864	8.4633
162.5	8.31695	-0.364339	16.6686	13.7147	2.63478	-0.786975	5.30301	10.5388	0.731955	1.9788	14.4032	13.4348	-4.64609	0.354341	2.17474	8.27485
163	8.29877	-0.335582	16.6406	13.7695	2.57065	-0.639051	5.29674	10.3309	0.493719	1.99075	14.373	13.582	-4.70701	0.49979	2.26876	8.07605
163.5	8.26596	-0.313362	16.6113	13.8197	2.51189	-0.496897	5.27622	10.1014	0.262401	1.99899	14.3305	13.7237	-4.76614	0.648538	2.36623	7.86922
164	8.22341	-0.291734	16.5812	13.8733	2.45986	-0.355246	5.25294	9.85362	0.0542386	2.00185	14.282	13.863	-4.82343	0.801647	2.46301	7.65717
164.5	8.17663	-0.264424	16.5518	13.9341	2.41342	-0.209493	5.23771	9.5917	-0.115639	1.99789	14.2351	14.0039	-4.87847	0.960482	2.55357	7.44348
165	8.13007	-0.227316	16.5249	14.0015	2.36975	-0.057273	5.23812	9.31958	-0.237579	1.98575	14.1967	14.15	-4.9312	1.12654	2.63233	7.23231
165.5	8.08604	-0.179622	16.5012	14.0735	2.32541	0.100834	5.25815	9.04051	-0.308657	1.96494	14.1714	14.3032	-4.98146	1.30122	2.69511	7.02671
166	8.04432	-0.123076	16.4797	14.1488	2.27691	0.262198	5.2988	8.7576	-0.332483	1.93686	14.1597	14.4625	-5.02819	1.4852	2.73952	6.82722
166.5	8.00283	-0.0610109	16.4585	14.2275	2.22176	0.423684	5.35844	8.47483	-0.317463	1.90445	14.1591	14.6263	-5.06913	1.67737	2.76486	6.63244
167	7.95891	0.00185642	16.4356	14.3089	2.16042	0.58266	5.43314	8.19755	-0.272447	1.87098	14.1654	14.7941	-5.10126	1.87508	2.77187	6.44041
167.5	7.91052	0.0601541	16.4096	14.3912	2.09729	0.737841	5.51695	7.93176	-0.202205	1.83912	14.1743	14.9674	-5.12151	2.0759	2.76204	6.24957
168	7.85652	0.109134	16.379	14.4723	2.03914	0.889529	5.60261	7.68322	-0.106338	1.81008	14.1833	15.1491	-5.1271	2.2783	2.73698	6.05895
168.5	7.79629	0.145841	16.3419	14.5503	1.9916	1.03853	5.68247	7.45688	0.0178149	1.78317	14.1915	15.343	-5.11628	2.4803	2.69874	5.86812
169	7.72994	0.170064	16.2958	14.624	1.95646	1.18526	5.7495	7.25538	0.170673	1.75659	14.2001	15.553	-5.08979	2.67845	2.65049	5.67684
169.5	7.65942	0.184351	16.2383	14.6934	1.93218	1.33001	5.79819	7.07707	0.34737	1.72882	14.2122	15.7844	-5.05066	2.86859	2.59682	5.48465
170	7.58909	0.192678	16.1681	14.7599	1.91663	1.47329	5.82574	6.91598	0.538053	1.69956	14.231	16.0426	-5.00237	3.04703	2.54332	5.29059
170.5	7.52435	0.199018	16.0865	14.8259	1.90869	1.6154	5.83273	6.76364	0.731189	1.66939	14.2586	16.3312	-4.94745	3.21137	2.49546	5.09354
171	7.46949	0.206874	15.9979	14.8947	1.90842	1.75589	5.822	6.61137	0.91799	1.6389	14.2963	16.6498	-4.88717	3.36084	2.4578	4.89329
171.5	7.42622	0.219243	15.9085	14.9705	1.91678	1.89364	5.79588	6.45252	1.09583	1.60889	14.3448	16.995	-4.82197	3.49659	2.43414	4.69139
172	7.39379	0.23794	15.8244	15.0579	1.93464	2.02743	5.75497	6.2844	1.26864	1.58045	14.4039	17.3617	-4.75267	3.62199	2.42813	4.49055
172.5	7.37	0.262561	15.7494	15.1614	1.96102	2.15617	5.69912	6.10906	1.4431	1.55401	14.4718	17.7435	-4.68158	3.74199	2.44259	4.29296
173	7.35201	0.290255	15.6853	15.2853	1.99217	2.27865	5.6285	5.93211	1.62238	1.52838	14.5472	18.1321	-4.61246	3.86139	2.47843	4.09934
173.5	7.33693	0.316435	15.6319	15.4322	2.02294	2.39446	5.54473	5.76051	1.80215	1.50132	14.6286	18.5184	-4.54902	3.98359	2.53467	3.90888
174	7.32237	0.335903	15.5885	15.6032	2.0495	2.50557	5.45221	5.60071	1.97223	1.47095	14.7131	18.8932	-4.49311	4.11006	2.6092	3.71942
174.5	7.30639	0.344027	15.5548	15.798	2.07089	2.61666	5.35847	5.45787	2.12276	1.43691	14.7945	19.2497	-4.4438	4.24053	2.69922	3.5277
175	7.28807	0.337576	15.5312	16.0156	2.08882	2.7334	5.27232	5.33605	2.25006	1.40082	14.8645	19.5829	-4.3983	4.37419	2.80144	3.33008
175.5	7.26863	0.315039	15.5199	16.2549	2.10691	2.8602	5.20052	5.23826	2.35893	1.36547	14.9148	19.889	-4.35333	4.51016	2.91173	3.12416
176	7.25148	0.276552	15.5237	16.5166	2.12905	2.99866	5.14537	5.16584	2.46098	1.33285	14.9386	20.1662	-4.30559	4.64724	3.02391	2.91015
176.5	7.24065	0.224049	15.5455	16.8025	2.15665	3.14755	5.10463	5.11767	2.56969	1.30232	14.9328	20.4145	-4.25222	4.78428	3.12977	2.6907
177	7.23881	0.161889	15.5861	17.1133	2.18694	3.30431	5.07308	5.0897	2.69385	1.2707	14.897	20.6349	-4.19188	4.92092	3.22159	2.4694
177.5	7.24655	0.0963144	15.6443	17.4474	2.21437	3.46678	5.04451	5.0752	2.83309	1.23417	14.8328	20.8283	-4.12493	5.05726	3.29462	2.24902
178	7.26272	0.0330758	15.7157	17.8019	2.23352	3.63363	5.01305	5.06577	2.97925	1.1908	14.743	20.9971	-4.05275	5.19294	3.3472	2.03063
178.5	7.28505	-0.0242109	15.794	18.1736	2.24163	3.80316	4.97379	5.0533	3.12242	1.1418	14.6313	21.146	-3.97722	5.32693	3.37972	1.81396
179	7.31092	-0.0739006	15.8729	18.5585	2.23928	3.97177	4.92347	5.03189	3.25641	1.0903	14.5017	21.282	-3.90024	5.45779	3.39357	1.59846
179.5	7.33822	-0.116017	15.9486	18.95	2.22855	4.13442	4.86182	4.99878	3.38036	1.03882	14.3594	21.4116	-3.82258	5.58415	3.3903	1.38381
180	7.36575	-0.152157	16.0203	19.3404	2.21042	4.28692	4.79184	4.95444	3.49767	0.98733	14.2115	21.5407	-3.7429	5.70531	3.37072	1.17015
180.5	7.39281	-0.185083	16.0894	19.7236	2.18465	4.42811	4.71779	4.90147	3.6143	0.933223	14.0662	21.6749	-3.6579	5.82138	3.33493	0.958794
181	7.41867	-0.218382	16.1556	20.0954	2.15125	4.55965	4.6427	4.84229	3.73637	0.873069	13.9306	21.8186	-3.56376	5.93312	3.28349	0.752347
181.5	7.44294	-0.256147	16.2159	20.4534	2.11091	4.68411	4.56777	4.7771	3.86705	0.804613	13.8093	21.974	-3.45819	6.04136	3.21877	0.553664
182	7.46662	-0.302275	16.2667	20.7965	2.06431	4.80389	4.49354	4.70429	4.00492	0.727855	13.7039	22.1414	-3.34174	6.14619	3.14514	0.364299
182.5	7.49274	-0.35964	16.306	21.1267	2.01214	4.92087	4.42173	4.62258	4.14636	0.645097	13.6119	22.319	-3.21699	6.2471	3.06856	0.184452
183	7.5256	-0.429326	16.3334	21.4471	1.95583	5.03574	4.35627	4.53265	4.29098	0.560007	13.5279	22.5037	-3.08637	6.34435	2.99546	0.0141429
183.5	7.56884	-0.509689	16.3491	21.7613	1.89763	5.1483	4.30223	4.43649	4.44511	0.476362	13.4455	22.6916	-2.95106	6.43955	2.93072	-0.145922
184	7.62373	-0.595946	16.3534	22.0731	1.83938	5.2586	4.26367	4.33533	4.6191	0.397405	13.3594	22.8788	-2.81144	6.53508	2.87622	-0.294115
184.5	7.68878	-0.681479	16.3464	22.3858	1.78178	5.36707	4.24259	4.22879	4.82089	0.325562	13.2668	23.0611	-2.66799	6.63264	2.83102	-0.427943
185	7.76116	-0.760131	16.3278	22.7011	1.72517	5.47362	4.23918	4.11578	5.0514	0.262147	13.1671	23.2345	-2.52192	6.73212	2.79262	-0.544569
185.5	7.8384	-0.827803	16.2973	23.0186	1.67033	5.57706	4.25228	3.99559	5.30411	0.207197	13.0602	23.3961	-2.37562	6.83195	2.75844	-0.641815
186	7.91826	-0.882666	16.2555	23.3352	1.61822	5.67554	4.28032	3.86891	5.5676	0.159603	12.9462	23.5452	-2.23206	6.93024	2.72685	-0.719214
186.5	7.99715	-0.924481	16.2042	23.6461	1.57	5.76732	4.3221	3.73799	5.82942	0.11775	12.8246	23.6848	-2.09362	7.02503	2.69735	-0.77866
187	8.07004	-0.954317	16.1454	23.9457	1.52717	5.85124	4.37568	3.60608	6.08006	0.0802255	12.6945	23.8221	-1.96138	7.11436	2.66994	-0.824006
187.5	8.13228	-0.974511	16.081	24.2297	1.4914	5.92687	4.4368	3.47677	6.31567	0.045893	12.5571	23.9669	-1.83572	7.19678	2.64459	-0.859673
188	8.18115	-0.98767	16.0128	24.496	1.46387	5.99476	4.49891	3.35356	6.5381	0.0138893	12.4161	24.1286	-1.71693	7.2716	2.62096	-0.889334
188.5	8.21605	-0.995383	15.944	24.7434	1.44346	6.0564	4.55399	3.23882	6.75174	-0.016131	12.2768	24.3139	-1.60511	7.33817	2.59843	-0.91582
189	8.23834	-0.998014	15.8788	24.9714	1.42586	6.11301	4.59279	3.1326	6.95904	-0.0443559	12.1442	24.5247	-1.49927	7.39502	2.57706	-0.942267
189.5	8.25107	-0.995164	15.8214	25.1813	1.40654	6.16455	4.60625	3.03273	7.15724	-0.0714011	12.0224	24.7592	-1.39741	7.44018	2.55875	-0.972875
190	8.25769	-0.986051	15.7751	25.3764	1.3846	6.20983	4.58872	2.93641	7.33867	-0.0978545	11.913	25.0125	-1.29789	7.47318	2.54683	-1.01201
190.5	8.2606	-0.969521	15.7426	25.5603	1.3629	6.24747	4.54068	2.84131	7.49426	-0.123306	11.8138	25.278	-1.20032	7.49637	2.54471	-1.06244
191	8.26054	-0.94411	15.7248	25.7358	1.3455	6.27673	4.46834	2.74582	7.61827	-0.146144	11.72	25.5476	-1.10452	7.51378	2.55534	-1.12439
191.5	8.25717	-0.908755	15.7206	25.9052	1.33573	6.29825	4.38062	2.64874	7.71124	-0.16432	11.627	25.8138	-1.00943	7.52842	2.5813	-1.19602
192	8.24991	-0.863729	15.7261	26.0701	1.33533	6.314	4.28634	2.54864	7.77959	-0.176515	11.5317	26.0716	-0.913537	7.54142	2.62405	-1.27429
192.5	8.23852	-0.811033	15.7356	26.231	1.3435	6.32694	4.19248	2.44376	7.83123	-0.1828	11.4332	26.3195	-0.816143	7.55326	2.68296	-1.35586
193	8.22316	-0.754379	15.7424	26.3854	1.35622	6.34025	4.10294	2.33262	7.87023	-0.184275	11.3326	26.5591	-0.718369	7.56444	2.75559	-1.43796
193.5	8.20353	-0.698669	15.7393	26.5285	1.36744	6.35684	4.01873	2.21451	7.89444	-0.182424	11.2321	26.7942	-0.622987	7.57457	2.83867	-1.51833
194	8.17812	-0.64894	15.7198	26.6545	1.37278	6.37872	3.94049	2.09013	7.89803	-0.179078	11.1323	27.0306	-0.533387	7.58174	2.92875	-1.59521
194.5	8.1451	-0.609412	15.6793	26.7594	1.37262	6.40649	3.871	1.96191	7.87679	-0.176071	11.0315	27.274	-0.452515	7.58351	3.02211	-1.66778
195	8.10436	-0.582614	15.6145	26.8419	1.37176	6.43918	3.81536	1.83386	7.83245	-0.173745	10.9267	27.5285	-0.381904	7.57919	3.11463	-1.73653
195.5	8.05809	-0.568781	15.5234	26.9023	1.37693	6.47426	3.77955	1.7109	7.77343	-0.170272	10.8153	27.7955	-0.32101	7.57105	3.2014	-1.80309
196	8.00977	-0.566475	15.4058	26.9413	1.39407	6.50767	3.76892	1.59775	7.71173	-0.163331	10.6958	28.0744	-0.267765	7.56332	3.27666	-1.86958
196.5	7.96312	-0.573518	15.2635	26.9587	1.42576	6.53452	3.78718	1.49753	7.65798	-0.15177	10.5688	28.3628	-0.22013	7.55973	3.33441	-1.93794
197	7.92184	-0.5871	15.0992	26.9542	1.47008	6.55073	3.8358	1.41042	7.61698	-0.13535	10.4365	28.6572	-0.176774	7.56168	3.36947	-2.00939
197.5	7.88996	-0.60404	14.9159	26.9285	1.52144	6.55431	3.91414	1.33298	7.5852	-0.114092	10.3015	28.9531	-0.136469	7.56757	3.37837	-2.08385
198	7.87186	-0.621641	14.7168	26.8841	1.57292	6.54517	4.01974	1.25893	7.55231	-0.0886173	10.1652	29.2471	-0.0976926	7.57394	3.36006	-2.15967
198.5	7.8714	-0.638525	14.5062	26.8246	1.61968	6.52421	4.14822	1.18126	7.50654	-0.0606462	10.0268	29.537	-0.0589139	7.57793	3.31577	-2.23405
199	7.89015	-0.655024	14.2879	26.7532	1.66123	6.49221	4.29306	1.09495	7.44025	-0.0325844	9.88397	29.8207	-0.0189706	7.57839	3.24841	-2.30371
199.5	7.92598	-0.672858	14.0649	26.6706	1.70018	6.4491	4.44555	0.999198	7.35201	-0.0068647	9.73422	30.0948	0.0223485	7.57497	3.16219	-2.36573
200	7.97315	-0.694868	13.8387	26.5744	1.73891	6.39445	4.59486	0.897887	7.24487	0.0142535	9.57684	30.3537	0.063589	7.56761	3.06249	-2.41874
200.5	8.02421	-0.724859	13.6102	26.4613	1.77807	6.32898	4.72857	0.796778	7.12375	0.0288825	9.41399	30.5924	0.101815	7.5574	2.9551	-2.4639
201	8.07187	-0.766353	13.3808	26.3288	1.81774	6.25522	4.83476	0.699946	6.99317	0.0357953	9.24958	30.809	0.134197	7.54651	2.84525	-2.50491
201.5	8.11016	-0.821271	13.1529	26.1754	1.85904	6.17729	4.90466	0.608262	6.85534	0.0343682	9.08763	31.0044	0.159699	7.53618	2.73723	-2.54692
202	8.13528	-0.889988	12.9291	25.9992	1.90458	6.09994	4.93386	0.5202	6.70967	0.0247893	8.93098	31.1814	0.1793	7.5248	2.63474	-2.59519
202.5	8.14612	-0.971422	12.7109	25.7994	1.95802	6.02756	4.92213	0.433746	6.55532	0.00883778	8.78038	31.3425	0.194722	7.50854	2.54111	-2.65417
203	8.1442	-1.06226	12.4988	25.5768	2.02374	5.96355	4.87382	0.347895	6.39557	-0.00994202	8.63414	31.4893	0.206913	7.48463	2.45879	-2.72721
203.5	8.13311	-1.15668	12.2918	25.3337	2.1056	5.91031	4.79782	0.262753	6.23965	-0.0269811	8.48948	31.6232	0.215871	7.4534	2.3893	-2.81623
204	8.11645	-1.24756	12.0882	25.0737	2.20444	5.86928	4.7048	0.178461	6.09999	-0.0375237	8.3444	31.7456	0.221754	7.41708	2.33324	-2.92115
204.5	8.09573	-1.32833	11.887	24.8003	2.3164	5.84045	4.60363	0.0940776	5.9872	-0.0374193	8.19765	31.8563	0.225213	7.37748	2.29028	-3.04002
205	8.07057	-1.39387	11.6894	24.5161	2.43375	5.82193	4.50059	0.00772932	5.90659	-0.0239818	8.04746	31.9535	0.226246	7.33527	2.25906	-3.16984
205.5	8.0404	-1.44046	11.4981	24.2227	2.54718	5.8108	4.40073	-0.0822302	5.85658	0.00370031	7.89113	32.0341	0.22303	7.29025	2.2377	-3.30665
206	8.0048	-1.46621	11.3158	23.9205	2.64852	5.80487	4.3085	-0.1769	5.82902	0.0451904	7.72576	32.0948	0.211914	7.24157	2.22539	-3.4454
206.5	7.96258	-1.47213	11.1438	23.6097	2.73337	5.80367	4.22762	-0.277409	5.81253	0.0989088	7.54917	32.1322	0.18888	7.18849	2.22329	-3.58097
207	7.91164	-1.46279	10.9824	23.29	2.80238	5.8075	4.1615	-0.384731	5.7981	0.161939	7.36119	32.144	0.151859	7.13192	2.23349	-3.70949
207.5	7.8498	-1.44586	10.832	22.9611	2.86047	5.81607	4.11338	-0.498829	5.78241	0.230252	7.1648	32.1283	0.101871	7.07485	2.25713	-3.82855
208	7.77589	-1.43026	10.6926	22.6234	2.91416	5.82806	4.08526	-0.618141	5.76646	0.299218	6.96572	32.0837	0.0419676	7.02065	2.29345	-3.93701
208.5	7.69015	-1.42389	10.5637	22.2773	2.96839	5.84113	4.07681	-0.739295	5.75142	0.363812	6.77051	32.0089	-0.0244968	6.97075	2.33944	-4.03486
209	7.59377	-1.43167	10.4433	21.9237	3.02499	5.85219	4.08513	-0.857422	5.73543	0.419143	6.5852	31.9031	-0.0944649	6.9243	2.39002	-4.12245
209.5	7.48861	-1.45473	10.3284	21.5645	3.08389	5.85842	4.10489	-0.967949	5.71257	0.461716	6.41438	31.7669	-0.164707	6.87919	2.43924	-4.19972
210	7.37761	-1.49096	10.2159	21.2034	3.14496	5.85863	4.1291	-1.06873	5.67388	0.48989	6.25945	31.6034	-0.231335	6.83276	2.48163	-4.26648
210.5	7.26464	-1.53617	10.1042	20.8443	3.20846	5.85355	4.15105	-1.16049	5.61121	0.502555	6.11745	31.4165	-0.289954	6.78176	2.51312	-4.32284
211	7.15325	-1.58494	9.99223	20.4903	3.27433	5.845	4.16612	-1.24558	5.52236	0.497718	5.98265	31.2099	-0.336706	6.72313	2.53145	-4.36906
211.5	7.04549	-1.63195	9.87849	20.144	3.34205	5.83494	4.1719	-1.32599	5.41318	0.473129	5.84922	30.986	-0.369839	6.65564	2.53605	-4.40559
212	6.94167	-1.67403	9.76123	19.8087	3.41125	5.8254	4.16737	-1.40146	5.29484	0.428164	5.71322	30.7466	-0.390536	6.58089	2.52762	-4.43305
212.5	6.84103	-1.71183	9.6391	19.4873	3.48159	5.81859	4.15186	-1.46897	5.17844	0.364527	5.57387	30.4925	-0.402197	6.50291	2.50723	-4.45161
213	6.74215	-1.74914	9.51092	19.1818	3.55208	5.81648	4.12442	-1.52458	5.06916	0.285432	5.43359	30.223	-0.40865	6.42693	2.47546	-4.46087
213.5	6.64339	-1.79054	9.37496	18.8922	3.62111	5.82042	4.08378	-1.56513	4.96342	0.194692	5.29543	29.9373	-0.412822	6.35759	2.43223	-4.46062
214	6.54339	-1.83952	9.22947	18.6175	3.68844	5.83086	4.02877	-1.58782	4.85235	0.0960686	5.16001	29.636	-0.416724	6.29709	2.3773	-4.45098
214.5	6.44182	-1.8979	9.0734	18.3569	3.75631	5.84702	3.95864	-1.58934	4.72905	-0.00714988	5.02504	29.3223	-0.422071	6.24447	2.31112	-4.43191
215	6.33969	-1.96573	8.90628	18.1112	3.8278	5.86694	3.87271	-1.56636	4.59339	-0.112186	4.88732	29.0025	-0.430497	6.19658	2.23534	-4.40327
215.5	6.23946	-2.0406	8.72816	17.8824	3.90468	5.88764	3.76986	-1.51648	4.45277	-0.216674	4.745	28.6834	-0.443389	6.14966	2.15235	-4.36546
216	6.14443	-2.11738	8.54031	17.6732	3.98678	5.90566	3.64917	-1.43874	4.3197	-0.318687	4.59864	28.3706	-0.461917	6.10069	2.06408	-4.32023
216.5	6.0577	-2.18957	8.34532	17.4871	4.07203	5.91741	3.51056	-1.33376	4.20689	-0.416715	4.4507	28.0664	-0.487311	6.04847	1.97166	-4.271
217	5.98114	-2.25145	8.14584	17.3253	4.15598	5.91901	3.35426	-1.20375	4.12195	-0.50934	4.3038	27.7685	-0.520751	5.9936	1.8763	-4.22213
217.5	5.91463	-2.29943	7.94323	17.1855	4.23214	5.90653	3.18047	-1.05267	4.06535	-0.594955	4.15893	27.4717	-0.562628	5.93688	1.78028	-4.17757
218	5.85587	-2.33237	7.73734	17.0608	4.29422	5.87741	2.99042	-0.886955	4.03218	-0.672066	4.01504	27.1696	-0.612029	5.8781	1.68669	-4.13927
218.5	5.80071	-2.35108	7.52727	16.9412	4.33959	5.83166	2.78768	-0.716027	4.01508	-0.739664	3.86987	26.8572	-0.66734	5.81635	1.59867	-4.10676
219	5.74359	-2.35722	7.31173	16.8167	4.3709	5.77201	2.57867	-0.551179	4.00665	-0.797146	3.72086	26.5309	-0.727219	5.75098	1.51855	-4.07798
219.5	5.67845	-2.35221	7.08918	16.6785	4.3933	5.70323	2.37235	-0.402985	4.0017	-0.844439	3.56607	26.1891	-0.790529	5.6821	1.44761	-4.05051
220	5.6007	-2.33623	6.85851	16.5195	4.40994	5.63093	2.17858	-0.279563	3.99828	-0.882419	3.40606	25.831	-0.855682	5.61065	1.38587	-4.02204
220.5	5.50874	-2.30925	6.62003	16.3345	4.42035	5.56016	2.00498	-0.186325	3.99651	-0.912659	3.24497	25.4555	-0.92019	5.53775	1.33165	-3.99007
221	5.40365	-2.27371	6.37569	16.1217	4.42207	5.49459	1.854	-0.125835	3.99709	-0.936568	3.08878	25.0619	-0.9806	5.46368	1.28139	-3.95194
221.5	5.28777	-2.23521	6.12855	15.8847	4.41313	5.43624	1.72303	-0.09753	4.00081	-0.954829	2.94232	24.6493	-1.03351	5.38737	1.2305	-3.90614
222	5.16404	-2.20052	5.8825	15.6313	4.39405	5.38538	1.60751	-0.0976887	4.00846	-0.96725	2.80755	24.2172	-1.0774	5.30705	1.17485	-3.85405
222.5	5.03592	-2.17534	5.64159	15.3707	4.3688	5.34065	1.50366	-0.119682	4.02149	-0.972999	2.6837	23.7669	-1.11362	5.22118	1.11187	-3.80003
223	4.90689	-2.16277	5.40899	15.1114	4.34494	5.29973	1.40897	-0.155278	4.04444	-0.970914	2.56839	23.3019	-1.14592	5.12867	1.04053	-3.74965
223.5	4.77979	-2.16216	5.18713	14.8595	4.33199	5.26041	1.32205	-0.197235	4.08628	-0.959687	2.45904	22.8274	-1.17865	5.02893	0.960595	-3.70696
224	4.65625	-2.16972	4.97922	14.6177	4.33809	5.22139	1.24268	-0.241705	4.15819	-0.938829	2.35375	22.3489	-1.21477	4.92168	0.872035	-3.67252
224.5	4.53621	-2.18034	4.78956	14.3844	4.3675	5.18212	1.17163	-0.288803	4.26866	-0.910399	2.25075	21.8703	-1.25539	4.80712	0.775059	-3.64385
225	4.41836	-2.18928	4.6215	14.155	4.42052	5.1422	1.11068	-0.341355	4.4189	-0.879335	2.14762	21.3936	-1.30088	4.6867	0.671033	-3.61716
225.5	4.30112	-2.19289	4.47502	13.9236	4.49431	5.10044	1.06294	-0.403333	4.60125	-0.85145	2.04164	20.9187	-1.35161	4.5635	0.563427	-3.58857
226	4.18305	-2.18866	4.34668	13.6857	4.58385	5.05477	1.03222	-0.478722	4.80149	-0.831177	1.93042	20.4439	-1.40749	4.44159	0.45782	-3.55475
226.5	4.0629	-2.17575	4.23146	13.4392	4.68293	5.00292	1.02145	-0.570063	5.00386	-0.821046	1.81186	19.967	-1.46715	4.32492	0.360853	-3.5144
227	3.94045	-2.15557	4.1243	13.1842	4.78519	4.94278	1.03202	-0.676867	5.19574	-0.822272	1.6843	19.4867	-1.52803	4.21643	0.278439	-3.46923
227.5	3.81727	-2.13125	4.02057	12.9219	4.88531	4.87292	1.06395	-0.79497	5.37009	-0.835088	1.54776	19.0039	-1.58719	4.11799	0.213672	-3.42304
228	3.6959	-2.10663	3.91646	12.6533	4.97942	4.79389	1.11554	-0.917328	5.525	-0.858538	1.40471	18.5201	-1.64228	4.03101	0.165486	-3.38053
228.5	3.57844	-2.08577	3.80981	12.3791	5.06371	4.70845	1.18191	-1.03601	5.66089	-0.89	1.25985	18.0377	-1.69171	3.95656	0.129018	-3.34587
229	3.46673	-2.07183	3.69991	12.1004	5.13338	4.62053	1.25401	-1.14427	5.77689	-0.925226	1.1193	17.561	-1.73472	3.89455	0.0973471	-3.32094
229.5	3.36285	-2.065	3.58589	11.8189	5.18471	4.53383	1.32001	-1.23776	5.86872	-0.959459	0.989062	17.096	-1.77169	3.84346	0.0637376	-3.30456
230	3.26904	-2.06206	3.46563	11.5368	5.21838	4.45134	1.36832	-1.31497	5.92959	-0.989052	0.873226	16.6485	-1.80417	3.80071	0.0235704	-3.29412
230.5	3.18714	-2.0581	3.33664	11.2558	5.24004	4.37606	1.3899	-1.37737	5.95288	-1.01241	0.773316	16.2208	-1.8333	3.76304	-0.0246968	-3.28679
231	3.11823	-2.04846	3.19772	10.978	5.25834	4.31169	1.37874	-1.42911	5.93532	-1.02993	0.689329	15.8115	-1.85859	3.72699	-0.0797219	-3.27872
231.5	3.06223	-2.03019	3.04981	10.7049	5.28235	4.26196	1.33096	-1.47521	5.87958	-1.04305	0.621287	15.4172	-1.87829	3.68999	-0.138185	-3.26429
232	3.0176	-2.00295	2.89521	10.4365	5.31883	4.22965	1.24477	-1.5192	5.79438	-1.05249	0.569944	15.0344	-1.89066	3.65093	-0.195638	-3.23744
232.5	2.98088	-1.96871	2.73672	10.1721	5.37001	4.21553	1.1219	-1.56266	5.69122	-1.05676	0.536243	14.6588	-1.89497	3.60942	-0.247481	-3.19388
233	2.94733	-1.93037	2.57714	9.91099	5.43304	4.21745	0.968738	-1.60628	5.57946	-1.05301	0.52025	14.2857	-1.89188	3.56513	-0.290156	-3.13237
233.5	2.91282	-1.8907	2.41947	9.6533	5.50209	4.2303	0.796422	-1.65049	5.4632	-1.0392	0.520103	13.9114	-1.88276	3.51806	-0.321389	-3.05478
234	2.87539	-1.85206	2.26681	9.40053	5.57213	4.24746	0.61854	-1.69514	5.34219	-1.01533	0.531709	13.5343	-1.86838	3.46849	-0.339304	-2.96555
234.5	2.83561	-1.81663	2.12154	9.15595	5.6414	4.26339	0.447909	-1.7386	5.2163	-0.983141	0.549729	13.1539	-1.8486	3.41656	-0.341664	-2.87106
235	2.79594	-1.787	1.98518	8.92352	5.71033	4.27521	0.294804	-1.77768	5.08973	-0.945122	0.568911	12.7693	-1.82276	3.36303	-0.326094	-2.77841
235.5	2.75946	-1.76632	1.85874	8.70626	5.77894	4.28206	0.16708	-1.80886	4.97205	-0.904071	0.5851	12.3789	-1.78954	3.30995	-0.291454	-2.69409
236	2.72817	-1.75737	1.74282	8.50543	5.84565	4.28338	0.0707315	-1.8298	4.876	-0.863302	0.596484	11.9819	-1.74711	3.26019	-0.239281	-2.62362
236.5	2.70214	-1.76083	1.63687	8.32062	5.90728	4.27789	0.00974856	-1.83951	4.81254	-0.826483	0.604532	11.5774	-1.69397	3.21728	-0.174196	-2.57131
237	2.68005	-1.77424	1.53871	8.15012	5.95969	4.26348	-0.0149155	-1.83796	4.78515	-0.796463	0.613011	11.1628	-1.63024	3.1855	-0.103094	-2.53913
237.5	2.65974	-1.79302	1.4448	7.99133	5.99915	4.23811	-0.00652215	-1.82585	4.7865	-0.774386	0.6252	10.734	-1.55813	3.16819	-0.0332488	-2.52567
238	2.63795	-1.81297	1.35068	7.84099	6.02423	4.20128	0.0275595	-1.80448	4.80074	-0.760184	0.64181	10.2866	-1.48145	3.16531	0.0297108	-2.52655
238.5	2.61069	-1.83185	1.2517	7.69507	6.03687	4.15514	0.0783298	-1.77547	4.81086	-0.75334	0.661027	9.81851	-1.40474	3.17283	0.0825793	-2.53656
239	2.57499	-1.84978	1.14478	7.54829	6.04132	4.10434	0.13878	-1.74022	4.80607	-0.753005	0.679349	9.33078	-1.33256	3.18404	0.124404	-2.55158
239.5	2.52977	-1.86881	1.03026	7.39442	6.04094	4.05481	0.205852	-1.69933	4.78471	-0.758846	0.692477	8.82728	-1.26841	3.19217	0.156411	-2.5686
240	2.47523	-1.89127	0.911144	7.2268	6.03606	4.01211	0.279208	-1.65293	4.75211	-0.77218	0.696881	8.31385	-1.21409	3.19293	0.181447	-2.585
240.5	2.41202	-1.91746	0.790208	7.03826	6.025	3.97984	0.358187	-1.60166	4.71584	-0.79473	0.691068	7.79681	-1.17001	3.18523	0.202187	-2.59913
241	2.3409	-1.94511	0.668213	6.82139	6.00603	3.95927	0.43998	-1.54755	4.68169	-0.825928	0.67534	7.28182	-1.13583	3.16981	0.219918	-2.61092
241.5	2.26247	-1.97098	0.54498	6.57013	5.97797	3.94928	0.520371	-1.49393	4.65176	-0.86218	0.650923	6.77372	-1.11103	3.14788	0.235134	-2.62164
242	2.17731	-1.99236	0.421855	6.28167	5.94033	3.9465	0.595292	-1.4439	4.6242	-0.898481	0.619025	6.27645	-1.09571	3.1213	0.248338	-2.63247
242.5	2.08662	-2.00696	0.302726	5.95717	5.89388	3.94609	0.661296	-1.39858	4.59617	-0.930137	0.580082	5.79293	-1.0906	3.09335	0.26047	-2.64308
243	1.99254	-2.01249	0.192364	5.60117	5.84129	3.94321	0.715105	-1.35724	4.56883	-0.953425	0.534293	5.3257	-1.09592	3.06857	0.273314	-2.65169
243.5	1.89768	-2.00675	0.0936786	5.22038	5.7866	3.93447	0.753788	-1.31946	4.55009	-0.966128	0.483437	4.87745	-1.11003	3.05157	0.289086	-2.65597
244	1.80484	-1.98788	0.00629021	4.8222	5.73333	3.91888	0.77591	-1.2869	4.55227	-0.968346	0.432112	4.45028	-1.1289	3.04612	0.309386	-2.65373
244.5	1.71682	-1.95481	-0.0728855	4.41346	5.68294	3.89769	0.782187	-1.26334	4.58625	-0.962385	0.387163	4.04538	-1.14713	3.05473	0.334768	-2.64304
245	1.63607	-1.90799	-0.148142	3.99969	5.63543	3.87281	0.77545	-1.25315	4.6553	-0.951498	0.355656	3.66344	-1.15967	3.07771	0.365085	-2.6225
245.5	1.56444	-1.85008	-0.224299	3.58509	5.59131	3.84507	0.760753	-1.25949	4.75242	-0.938638	0.342036	3.30402	-1.16304	3.11256	0.400249	-2.59128
246	1.50338	-1.78571	-0.306964	3.17305	5.55287	3.81438	0.744981	-1.28336	4.86214	-0.925613	0.345552	2.96423	-1.15583	3.15489	0.440668	-2.54881
246.5	1.45397	-1.72022	-0.402143	2.76648	5.52441	3.78111	0.735956	-1.32291	4.9655	-0.912553	0.359921	2.63843	-1.13893	3.2	0.486313	-2.49511
247	1.41664	-1.6588	-0.514943	2.36716	5.51137	3.74683	0.741758	-1.37289	5.04684	-0.89815	0.376131	2.31984	-1.1148	3.24428	0.535248	-2.43141
247.5	1.39116	-1.60612	-0.648431	1.97554	5.51871	3.71386	0.76898	-1.42503	5.09917	-0.880687	0.38695	2.0025	-1.08591	3.28608	0.583739	-2.36029
248	1.37677	-1.56537	-0.803097	1.59232	5.54911	3.68402	0.819315	-1.47039	5.12476	-0.85924	0.390188	1.68233	-1.05328	3.32606	0.627964	-2.28548
248.5	1.37173	-1.53655	-0.97706	1.21925	5.60179	3.65739	0.887111	-1.50215	5.13088	-0.834246	0.38904	1.3576	-1.01628	3.36605	0.665947	-2.21137
249	1.37331	-1.51578	-1.16673	0.857454	5.67254	3.63208	0.960287	-1.51749	5.12404	-0.806826	0.3901	1.02914	-0.973812	3.40727	0.698624	-2.14189
249.5	1.37847	-1.49702	-1.36724	0.506213	5.75602	3.60487	1.02367	-1.51805	5.10637	-0.777538	0.400094	0.699615	-0.925768	3.44926	0.729255	-2.07969
250	1.38486	-1.47451	-1.57282	0.164733	5.84867	3.57219	1.06289	-1.50884	5.07537	-0.746538	0.422676	0.371459	-0.873639	3.49016	0.761612	-2.02622
250.5	1.39114	-1.44375	-1.77703	-0.165953	5.94971	3.53145	1.06809	-1.49583	5.02671	-0.715581	0.45715	0.0443874	-0.820167	3.52808	0.798447	-1.98228
251	1.39644	-1.40128	-1.9729	-0.483886	6.05984	3.48209	1.03701	-1.48359	4.95849	-0.689139	0.499773	-0.284968	-0.768479	3.56244	0.841215	-1.94795
251.5	1.39969	-1.34492	-2.15381	-0.7889	6.1797	3.42575	0.976102	-1.47435	4.87321	-0.672697	0.546093	-0.62068	-0.720819	3.59408	0.890727	-1.92221
252	1.39979	-1.27486	-2.3148	-1.08413	6.30844	3.36551	0.899074	-1.46815	4.77628	-0.669749	0.592497	-0.965389	-0.677559	3.62427	0.947884	-1.90322
252.5	1.39588	-1.19419	-2.45305	-1.37428	6.44266	3.30447	0.823036	-1.4631	4.67294	-0.679757	0.636774	-1.3202	-0.637911	3.65346	1.01413	-1.88863
253	1.38675	-1.10859	-2.56738	-1.66216	6.57635	3.24476	0.763407	-1.45582	4.56518	-0.698192	0.677792	-1.68574	-0.601703	3.68087	1.09129	-1.8754
253.5	1.3705	-1.02526	-2.65733	-1.94748	6.70279	3.1877	0.730952	-1.4422	4.45038	-0.718559	0.714065	-2.06309	-0.57003	3.70488	1.18065	-1.85982
254	1.3456	-0.95087	-2.7229	-2.22835	6.81759	3.13425	0.732221	-1.41808	4.32338	-0.734442	0.742721	-2.45305	-0.544152	3.72354	1.2814	-1.83827
254.5	1.31201	-0.889296	-2.76523	-2.50241	6.91983	3.08538	0.770571	-1.37986	4.18052	-0.740058	0.760631	-2.85427	-0.524166	3.73507	1.38996	-1.80823
255	1.27093	-0.841057	-2.7869	-2.76619	7.01052	3.04254	0.84562	-1.32511	4.02295	-0.730246	0.766329	-3.26262	-0.508695	3.73898	1.50091	-1.76924
255.5	1.22371	-0.804028	-2.79143	-3.01483	7.09127	3.00762	0.952537	-1.25282	3.85768	-0.700797	0.760955	-3.67242	-0.495025	3.73661	1.60772	-1.72265
256	1.17092	-0.774454	-2.78303	-3.24347	7.16429	2.98171	1.08306	-1.16328	3.69541	-0.648908	0.74861	-4.07797	-0.479594	3.73038	1.70265	-1.6698
256.5	1.11261	-0.747897	-2.76661	-3.44905	7.23184	2.96371	1.22793	-1.05796	3.54597	-0.574065	0.735863	-4.47451	-0.45957	3.72245	1.7787	-1.61069
257	1.04914	-0.7198	-2.74663	-3.63104	7.29505	2.95039	1.37876	-0.939525	3.41332	-0.479094	0.7294	-4.85917	-0.434633	3.71403	1.83285	-1.54444
257.5	0.981461	-0.685947	-2.72574	-3.79088	7.35306	2.93739	1.52845	-0.811888	3.2928	-0.370139	0.733331	-5.23249	-0.407092	3.70582	1.86678	-1.47023
258	0.910427	-0.643188	-2.70467	-3.93156	7.40361	2.92018	1.67111	-0.68022	3.17295	-0.255043	0.748583	-5.59871	-0.380287	3.69883	1.88505	-1.38763
258.5	0.835611	-0.590204	-2.68307	-4.05753	7.44485	2.89461	1.80222	-0.550962	3.04052	-0.140488	0.773661	-5.96402	-0.356765	3.69492	1.89249	-1.29716
259	0.754912	-0.528191	-2.6605	-4.17345	7.47639	2.85801	1.91829	-0.431753	2.88515	-0.0296165	0.804947	-6.33428	-0.33753	3.69653	1.89213	-1.20092
259.5	0.666246	-0.460921	-2.63691	-4.28298	7.49813	2.81016	2.01639	-0.330336	2.70203	0.0774743	0.836751	-6.71352	-0.322318	3.70646	1.88458	-1.10221
260	0.569894	-0.393547	-2.61264	-4.38961	7.50851	2.75293	2.09307	-0.252478	2.49291	0.181052	0.862216	-7.1037	-0.30996	3.72767	1.8699	-1.00424
260.5	0.468929	-0.330886	-2.58858	-4.49748	7.50408	2.6889	2.14295	-0.200883	2.26469	0.280077	0.875129	-7.50581	-0.298671	3.76276	1.84982	-0.909014
261	0.36768	-0.276802	-2.5659	-4.61037	7.48044	2.61984	2.15899	-0.176008	2.02578	0.372573	0.871564	-7.92116	-0.286606	3.81332	1.82796	-0.816477
261.5	0.270044	-0.234534	-2.54561	-4.72992	7.43319	2.54591	2.13504	-0.177268	1.78258	0.456194	0.850513	-8.35136	-0.272452	3.87948	1.80794	-0.724909
262	0.178741	-0.206192	-2.52828	-4.85535	7.35972	2.46663	2.06833	-0.203256	1.53867	0.528101	0.813594	-8.79647	-0.255844	3.95963	1.79178	-0.632375
262.5	0.0954658	-0.19127	-2.51367	-4.98474	7.26199	2.38208	1.96042	-0.251291	1.29705	0.585287	0.763842	-9.25346	-0.237498	4.05007	1.78027	-0.537374
263	0.0213988	-0.186162	-2.50035	-5.11677	7.14813	2.2931	1.81681	-0.317131	1.06398	0.625741	0.704269	-9.71674	-0.219045	4.14549	1.77389	-0.438424
263.5	-0.0424606	-0.185524	-2.48577	-5.25189	7.03077	2.2012	1.64585	-0.395441	0.851193	0.649329	0.637695	-10.1801	-0.202678	4.24013	1.77204	-0.334218
264	-0.095378	-0.18432	-2.46746	-5.39277	6.92287	2.10896	1.45698	-0.480943	0.673576	0.658172	0.567379	-10.6374	-0.190731	4.32876	1.77153	-0.224604
264.5	-0.137301	-0.179081	-2.44427	-5.5433	6.8343	2.01944	1.2585	-0.56944	0.542929	0.656952	0.497104	-11.0828	-0.185482	4.40637	1.76711	-0.111355
265	-0.169053	-0.168139	-2.41658	-5.70612	6.77033	1.93418	1.05598	-0.657956	0.462655	0.652435	0.431102	-11.5106	-0.189086	4.4676	1.7536	0.00181583
265.5	-0.191846	-0.151412	-2.3861	-5.88079	6.73113	1.85237	0.853203	-0.744114	0.426976	0.651468	0.373817	-11.9161	-0.203215	4.5074	1.72842	0.110044
266	-0.206876	-0.12977	-2.35594	-6.06475	6.71243	1.77198	0.65524	-0.825809	0.423812	0.658676	0.328655	-12.2969	-0.228635	4.52266	1.69278	0.208437
266.5	-0.215812	-0.104257	-2.32996	-6.25511	6.70845	1.69124	0.470071	-0.901337	0.439141	0.675581	0.297155	-12.6537	-0.264875	4.51308	1.64998	0.293431
267	-0.22125	-0.07634	-2.31079	-6.44901	6.71513	1.60931	0.307263	-0.969002	0.461374	0.701362	0.280049	-12.9893	-0.309654	4.48157	1.60273	0.364437
267.5	-0.226019	-0.0491479	-2.29811	-6.64368	6.73098	1.52637	0.175406	-1.02686	0.483771	0.73422	0.278185	-13.3083	-0.35864	4.43422	1.5525	0.424155
268	-0.231842	-0.0278154	-2.28928	-6.83719	6.75588	1.44294	0.0803749	-1.07317	0.503272	0.772222	0.292108	-13.6157	-0.406383	4.37902	1.50113	0.476357
268.5	-0.238582	-0.0175687	-2.28179	-7.02845	6.7889	1.35936	0.0249184	-1.10644	0.516911	0.812951	0.322261	-13.9157	-0.447801	4.32356	1.45196	0.523613
269	-0.24439	-0.0209878	-2.27469	-7.21568	6.82703	1.27596	0.00871277	-1.12494	0.519372	0.852957	0.370123	-14.2096	-0.478774	4.27429	1.40874	0.567443
269.5	-0.24649	-0.0373586	-2.26745	-7.39494	6.8664	1.19366	0.0281957	-1.12707	0.503719	0.88849	0.43771	-14.4961	-0.496121	4.23669	1.37364	0.60916
270	-0.242582	-0.0642468	-2.25842	-7.55999	6.90418	1.11423	0.0773311	-1.11232	0.463853	0.916723	0.524902	-14.7725	-0.498452	4.21399	1.34702	0.649224
270.5	-0.232604	-0.0984867	-2.24506	-7.70384	6.93878	1.03981	0.149991	-1.0815	0.396809	0.936316	0.627619	-15.0355	-0.487394	4.20572	1.32861	0.686258
271	-0.219413	-0.135642	-2.22506	-7.82108	6.96892	0.971916	0.241516	-1.03583	0.304399	0.947307	0.738572	-15.2826	-0.4673	4.20851	1.31786	0.717667
271.5	-0.207499	-0.16984	-2.19696	-7.90993	6.99314	0.911151	0.347278	-0.976435	0.193623	0.950386	0.848882	-15.512	-0.443415	4.2186	1.31362	0.741533
272	-0.20125	-0.195204	-2.15979	-7.97237	7.00993	0.858281	0.460351	-0.90439	0.0751599	0.946616	0.949699	-15.7245	-0.41984	4.23368	1.31451	0.757867
272.5	-0.204265	-0.207932	-2.11254	-8.01212	7.01785	0.815334	0.571287	-0.820565	-0.0405117	0.938128	1.03445	-15.9233	-0.398542	4.25299	1.31945	0.768495
273	-0.219196	-0.207307	-2.05473	-8.03287	7.01543	0.785107	0.669894	-0.725592	-0.148061	0.928132	1.10048	-16.1125	-0.379816	4.27625	1.32739	0.776704
273.5	-0.247444	-0.195208	-1.98741	-8.03684	7.00121	0.769758	0.747972	-0.619789	-0.249309	0.919591	1.1484	-16.2955	-0.363221	4.30277	1.33681	0.78688
274	-0.288822	-0.175199	-1.9127	-8.02367	6.97471	0.769926	0.802158	-0.502596	-0.349797	0.914372	1.18011	-16.4757	-0.348107	4.33127	1.34615	0.80295
274.5	-0.341372	-0.15222	-1.83242	-7.99138	6.93723	0.784438	0.834916	-0.372189	-0.452718	0.913785	1.19762	-16.6568	-0.333784	4.36031	1.35428	0.826521
275	-0.401901	-0.132049	-1.7474	-7.93908	6.89182	0.810362	0.852825	-0.226313	-0.555256	0.919211	1.20285	-16.8429	-0.319452	4.38921	1.36075	0.856959
275.5	-0.467115	-0.119391	-1.65785	-7.86842	6.84287	0.84347	0.863939	-0.0638325	-0.649201	0.932012	1.19814	-17.0385	-0.303696	4.41831	1.36573	0.892584
276	-0.534338	-0.11609	-1.56361	-7.78225	6.79556	0.878603	0.875804	0.114736	-0.723926	0.95311	1.1875	-17.2482	-0.28407	4.44856	1.36985	0.93122
276.5	-0.601424	-0.121459	-1.46436	-7.6828	6.75426	0.909636	0.894006	0.307934	-0.770144	0.982454	1.17694	-17.4767	-0.257779	4.48096	1.37418	0.970746
277	-0.666324	-0.133827	-1.36002	-7.57143	6.72106	0.930056	0.921407	0.513337	-0.784299	1.01841	1.17249	-17.7282	-0.223223	4.51624	1.38117	1.01024
277.5	-0.726837	-0.151277	-1.25174	-7.44926	6.69614	0.935053	0.958397	0.725998	-0.771746	1.0578	1.1771	-18.0047	-0.18085	4.55382	1.39476	1.05052
278	-0.780608	-0.171461	-1.1428	-7.31787	6.679	0.923602	1.0034	0.93752	-0.745376	1.09722	1.18898	-18.3039	-0.132406	4.59095	1.41878	1.09329
278.5	-0.825403	-0.191758	-1.03862	-7.17995	6.66939	0.898398	1.05373	1.13766	-0.719722	1.1347	1.20254	-18.6196	-0.0794562	4.62322	1.45524	1.13948
279	-0.859505	-0.210076	-0.945335	-7.03962	6.66732	0.864143	1.10698	1.31754	-0.704516	1.17047	1.2106	-18.9423	-0.0226539	4.6463	1.50428	1.18828
279.5	-0.88204	-0.225514	-0.867746	-6.90178	6.67151	0.825908	1.16204	1.47203	-0.701284	1.20573	1.20717	-19.2611	0.0379827	4.65752	1.56487	1.23806
280	-0.893345	-0.238656	-0.808295	-6.77117	6.67823	0.787972	1.2188	1.60002	-0.703786	1.24072	1.18991	-19.5645	0.10238	4.65705	1.6345	1.28777
280.5	-0.894994	-0.251851	-0.767521	-6.65163	6.68242	0.75332	1.27718	1.70335	-0.701744	1.274	1.16084	-19.8431	0.170034	4.64808	1.70802	1.3371
281	-0.889045	-0.268956	-0.744644	-6.54549	6.67954	0.723754	1.33713	1.78527	-0.686141	1.30343	1.12456	-20.0898	0.240143	4.63484	1.77768	1.38614
281.5	-0.877638	-0.293903	-0.737302	-6.45286	6.66619	0.699788	1.39962	1.84884	-0.652945	1.32737	1.08593	-20.3008	0.311626	4.61928	1.83486	1.43518
282	-0.86354	-0.32921	-0.741302	-6.37157	6.64037	0.680456	1.46709	1.89634	-0.602861	1.34506	1.04872	-20.4736	0.3831	4.59999	1.87202	1.48476
282.5	-0.850053	-0.37529	-0.751315	-6.29731	6.60284	0.663904	1.5428	1.92964	-0.537429	1.35636	1.01456	-20.6061	0.453385	4.57337	1.88477	1.53608
283	-0.839544	-0.429867	-0.76163	-6.22402	6.55789	0.648445	1.63052	1.95072	-0.454951	1.3617	0.982827	-20.697	0.522161	4.53524	1.87297	1.59133
283.5	-0.832513	-0.487549	-0.766297	-6.14582	6.51174	0.633353	1.73407	1.96162	-0.350313	1.36247	0.952382	-20.7447	0.590177	4.48264	1.84049	1.65307
284	-0.828471	-0.540606	-0.759434	-6.05935	6.46947	0.618865	1.85606	1.96427	-0.218731	1.36114	0.923605	-20.7485	0.658972	4.41534	1.79359	1.72331
284.5	-0.82737	-0.580879	-0.73631	-5.96435	6.43325	0.604962	1.99589	1.95989	-0.0602527	1.36066	0.898383	-20.7098	0.730072	4.33619	1.73918	1.80247
285	-0.830081	-0.601753	-0.694902	-5.86232	6.40259	0.590009	2.14995	1.94842	0.117945	1.36351	0.87865	-20.6324	0.804026	4.2495	1.68411	1.88844
285.5	-0.837661	-0.599651	-0.636968	-5.75503	6.37557	0.570948	2.31442	1.92917	0.302687	1.37135	0.865129	-20.5232	0.879937	4.15846	1.63527	1.97679
286	-0.849873	-0.57483	-0.567214	-5.64444	6.35011	0.544828	2.48764	1.90269	0.47848	1.38512	0.856761	-20.39	0.955752	4.06405	1.59883	2.0623
286.5	-0.863982	-0.531355	-0.49069	-5.53356	6.32511	0.510092	2.66946	1.87223	0.632102	1.40483	0.850983	-20.2412	1.02932	3.96685	1.57832	2.14081
287	-0.875159	-0.476321	-0.410903	-5.42619	6.30086	0.466877	2.85957	1.843	0.756599	1.4291	0.845257	-20.0841	1.09934	3.86962	1.57359	2.21055
287.5	-0.878473	-0.418324	-0.330513	-5.32551	6.27825	0.416966	3.05644	1.82022	0.853085	1.45507	0.839028	-19.9249	1.16545	3.77791	1.58114	2.27208
288	-0.870703	-0.365505	-0.252992	-5.23286	6.25723	0.363917	3.25639	1.80741	0.929626	1.47916	0.834215	-19.7678	1.2277	3.6979	1.5948	2.32723
288.5	-0.850931	-0.323745	-0.18211	-5.14786	6.2354	0.312735	3.45271	1.80587	0.997501	1.49819	0.834424	-19.6138	1.28643	3.6342	1.60679	2.37804
289	-0.820347	-0.295451	-0.119691	-5.06988	6.20796	0.268449	3.63609	1.81509	1.06577	1.51033	0.844314	-19.461	1.342	3.58949	1.60993	2.42666
289.5	-0.78129	-0.279786	-0.0648462	-4.99856	6.17026	0.234299	3.79636	1.83299	1.13692	1.51595	0.868872	-19.3063	1.39438	3.5649	1.60002	2.47489
290	-0.735647	-0.274147	-0.0151713	-4.93193	6.12136	0.210881	3.92549	1.85589	1.20661	1.51732	0.912182	-19.1494	1.44303	3.55947	1.57682	2.52326
290.5	-0.683629	-0.275041	0.0319245	-4.86498	6.06488	0.197054	4.01989	1.87925	1.2675	1.51688	0.976625	-18.9943	1.4877	3.56943	1.54355	2.57088
291	-0.62389	-0.278422	0.0787322	-4.79153	6.00723	0.191572	4.07975	1.89912	1.31391	1.51555	1.06275	-18.8464	1.52875	3.58879	1.5054	2.61665
291.5	-0.555296	-0.281064	0.126944	-4.70703	5.95552	0.193523	4.10689	1.91321	1.34432	1.51269	1.16877	-18.7088	1.56668	3.61093	1.46758	2.66051
292	-0.478883	-0.282066	0.176554	-4.60945	5.91575	0.201301	4.10408	1.92152	1.36061	1.50715	1.28996	-18.5812	1.60135	3.62972	1.43377	2.70331
292.5	-0.39804	-0.282883	0.225157	-4.49895	5.8907	0.21177	4.0749	1.92653	1.36514	1.49822	1.41931	-18.4606	1.63121	3.64014	1.40526	2.74592
293	-0.317316	-0.28651	0.269296	-4.37789	5.87849	0.220796	4.02258	1.93225	1.35795	1.48587	1.54918	-18.3421	1.65349	3.63854	1.38079	2.78937
293.5	-0.241524	-0.296407	0.306651	-4.25052	5.87288	0.224335	3.94849	1.94269	1.33568	1.47056	1.67211	-18.2211	1.66616	3.62285	1.3577	2.83638
294	-0.175193	-0.314984	0.337346	-4.12139	5.86565	0.219168	3.8524	1.96073	1.29319	1.45347	1.78067	-18.0948	1.66967	3.59228	1.33365	2.89112
294.5	-0.121897	-0.342725	0.364363	-3.99409	5.84901	0.203338	3.73578	1.98794	1.22777	1.43707	1.8684	-17.9631	1.66641	3.54696	1.30701	2.95658
295	-0.0839434	-0.378326	0.39354	-3.87188	5.81556	0.176164	3.60453	2.025	1.14238	1.42503	1.93187	-17.8274	1.65939	3.48822	1.27635	3.0329
295.5	-0.0628406	-0.418262	0.432603	-3.75979	5.75593	0.137894	3.46789	2.07221	1.04546	1.42052	1.97257	-17.6897	1.65235	3.41908	1.24064	3.11771
296	-0.0599937	-0.455596	0.489047	-3.66669	5.65628	0.0895652	3.33385	2.12952	0.948174	1.42468	1.99771	-17.551	1.65063	3.34358	1.19967	3.20755
296.5	-0.0769795	-0.479792	0.567943	-3.60578	5.49643	0.0334896	3.20568	2.19622	0.860853	1.43688	2.01884	-17.4123	1.66058	3.26516	1.15446	3.299
297	-0.115343	-0.478384	0.670608	-3.5939	5.24926	-0.0262537	3.08217	2.27061	0.788502	1.45589	2.0474	-17.2753	1.68698	3.18539	1.10772	3.38914
297.5	-0.176548	-0.43931	0.794564	-3.65014	4.88257	-0.0843136	2.96018	2.34993	0.727398	1.4803	2.08933	-17.1411	1.73075	3.10387	1.06351	3.47522
298	-0.26261	-0.35272	0.93499	-3.79323	4.36321	-0.135138	2.83658	2.43075	0.6668	1.50866	2.14349	-17.0086	1.7887	3.01937	1.02638	3.55431
298.5	-0.376387	-0.212709	1.08703	-4.03753	3.66222	-0.173667	2.70911	2.50956	0.595156	1.53982	2.20419	-16.8756	1.85454	2.9313	1.00055	3.62323
299	-0.520268	-0.0187255	1.2474	-4.38906	2.75947	-0.195753	2.57639	2.5835	0.506229	1.57292	2.26426	-16.7394	1.92042	2.84025	0.989236	3.67917
299.5	-0.694164	0.224379	1.41424	-4.8433	1.64723	-0.198987	2.4381	2.65094	0.402095	1.60644	2.31712	-16.5993	1.97918	2.74823	0.994313	3.72084
300	-0.894302	0.506878	1.5862	-5.38405	0.335276	-0.18365	2.29531	2.71187	0.292152	1.63736	2.3587	-16.4559	2.02666	2.65868	1.01655	3.74811
300.5	-1.11258	0.813498	1.76149	-5.97991	-1.13884	-0.152572	2.14971	2.76717	0.188821	1.6621	2.38853	-16.3092	2.06279	2.57528	1.05606	3.76072
301	-1.33501	1.12178	1.93703	-6.578	-2.69559	-0.110017	2.0024	2.8177	0.102525	1.67809	2.40832	-16.1571	2.09067	2.50029	1.11238	3.75781
301.5	-1.54098	1.40268	2.10824	-7.10259	-4.20361	-0.060569	1.85414	2.86402	0.0388753	1.68405	2.41974	-15.9968	2.11369	2.43408	1.18385	3.73872
302	-1.70893	1.62772	2.26944	-7.47574	-5.49896	-0.00801529	1.70703	2.90694	-0.0010345	1.67906	2.42331	-15.8262	2.13288	2.3757	1.26763	3.70418
302.5	-1.82706	1.78088	2.41415	-7.65798	-6.45061	0.0454431	1.56501	2.94763	-0.018137	1.66205	2.4185	-15.6433	2.14655	2.32344	1.36025	3.65697
303	-1.89727	1.86419	2.53583	-7.66832	-7.0214	0.0989874	1.43318	2.98699	-0.0118895	1.63269	2.40488	-15.4459	2.15186	2.27557	1.45761	3.60133
303.5	-1.92956	1.89206	2.63104	-7.5623	-7.26108	0.152031	1.31688	3.02483	0.0219177	1.59277	2.38435	-15.2325	2.14684	2.23146	1.55455	3.54171
304	-1.93548	1.88245	2.70257	-7.40076	-7.25683	0.202867	1.22047	3.05962	0.0891283	1.5464	2.36184	-15.0033	2.13121	2.19228	1.64543	3.48222
304.5	-1.92532	1.85179	2.7583	-7.23558	-7.09703	0.248579	1.14606	3.08899	0.192083	1.4983	2.3438	-14.7618	2.10536	2.15992	1.72545	3.42688
305	-1.90743	1.81336	2.80699	-7.10579	-6.85691	0.286499	1.09325	3.1107	0.326051	1.45157	2.33621	-14.5133	2.06901	2.13466	1.79166	3.37952
305.5	-1.88841	1.77665	2.8555	-7.03645	-6.59476	0.315245	1.06007	3.1237	0.479521	1.40679	2.34268	-14.2626	2.02167	2.11444	1.84299	3.34272
306	-1.87365	1.74714	2.90931	-7.0402	-6.35321	0.334375	1.04423	3.12907	0.637467	1.36279	2.36266	-14.0149	1.96414	2.09639	1.8797	3.31649
306.5	-1.86763	1.72654	2.97367	-7.12015	-6.16081	0.344073	1.04338	3.12998	0.786089	1.31792	2.39117	-13.7753	1.89874	2.07805	1.90304	3.29829
307	-1.87372	1.7128	3.05268	-7.27126	-6.03251	0.345534	1.05485	3.13048	0.916995	1.27106	2.42166	-13.5472	1.82847	2.05721	1.91506	3.28427
307.5	-1.89379	1.70118	3.14804	-7.48145	-5.9713	0.340485	1.07608	3.13435	1.02868	1.22237	2.45005	-13.3314	1.75611	2.03206	1.91873	3.27045
308	-1.92809	1.68663	3.25963	-7.73509	-5.97273	0.329408	1.10556	3.14468	1.12451	1.17386	2.47679	-13.127	1.6836	2.00105	1.91773	3.25284
308.5	-1.97542	1.666	3.38606	-8.01782	-6.03062	0.311135	1.14218	3.1639	1.20877	1.12909	2.50646	-12.9331	1.61161	1.9619	1.91565	3.22799
309	-2.03328	1.63894	3.52387	-8.31876	-6.14023	0.284672	1.18402	3.19393	1.28345	1.09235	2.54622	-12.7485	1.53979	1.91188	1.91501	3.19419
309.5	-2.09813	1.60778	3.66735	-8.62988	-6.2968	0.250491	1.22778	3.23557	1.34677	1.06804	2.60318	-12.5717	1.46757	1.84982	1.91654	3.1521
310	-2.16586	1.57645	3.81008	-8.94481	-6.49295	0.209746	1.26878	3.28646	1.39411	1.06013	2.68082	-12.4004	1.39486	1.77677	1.91943	3.10382
310.5	-2.23233	1.54922	3.94659	-9.25822	-6.71883	0.163243	1.30068	3.3404	1.42077	1.07105	2.77775	-12.2326	1.32229	1.69479	1.92219	3.05193
311	-2.29408	1.52986	4.07364	-9.56564	-6.9639	0.111893	1.31588	3.38928	1.42528	1.10047	2.89023	-12.0672	1.25081	1.60598	1.92281	2.99914
311.5	-2.34887	1.52135	4.19032	-9.86374	-7.21751	0.0577747	1.30697	3.42615	1.41146	1.14579	3.01502	-11.904	1.18111	1.51332	1.91877	2.94792
312	-2.39576	1.52529	4.29725	-10.1508	-7.46974	0.00433397	1.26898	3.44722	1.38746	1.20382	3.1495	-11.7437	1.11334	1.42145	1.90791	2.89985
312.5	-2.43541	1.54144	4.39575	-10.4273	-7.71385	-0.0441546	1.20114	3.45233	1.36126	1.27216	3.29082	-11.5882	1.0473	1.3358	1.88933	2.85585
313	-2.47043	1.56793	4.48733	-10.6965	-7.94816	-0.0834915	1.10628	3.44419	1.33524	1.34902	3.43593	-11.4414	0.982625	1.26061	1.86305	2.81678
313.5	-2.50496	1.60186	4.57297	-10.9636	-8.1755	-0.11109	0.989281	3.42795	1.30426	1.43212	3.58093	-11.3084	0.918522	1.19694	1.82929	2.78406
314	-2.54321	1.64045	4.6524	-11.234	-8.40002	-0.127131	0.856358	3.41115	1.25902	1.51834	3.72031	-11.1951	0.85342	1.14256	1.78886	2.7595
314.5	-2.58803	1.68203	4.72409	-11.5104	-8.62374	-0.133897	0.715497	3.4025	1.19186	1.6039	3.84765	-11.1055	0.785911	1.09389	1.74395	2.74475
315	-2.64021	1.72608	4.78589	-11.7929	-8.84564	-0.134389	0.576777	3.40976	1.10148	1.68469	3.95723	-11.0403	0.716122	1.04804	1.69734	2.74052
315.5	-2.6986	1.77311	4.83594	-12.0804	-9.06266	-0.131763	0.452314	3.43817	0.994172	1.7563	4.04532	-10.9969	0.645428	1.00279	1.65041	2.74577
316	-2.76085	1.82429	4.87366	-12.3695	-9.27174	-0.129254	0.355289	3.49045	0.881626	1.81477	4.11138	-10.9708	0.574937	0.955602	1.60219	2.75737
316.5	-2.82436	1.88039	4.89957	-12.6537	-9.47182	-0.13018	0.297579	3.56772	0.775996	1.85812	4.15863	-10.9581	0.504711	0.903825	1.5501	2.77075
317	-2.8873	1.94146	4.91481	-12.9243	-9.66474	-0.137539	0.287012	3.66971	0.683565	1.88749	4.19283	-10.9559	0.433872	0.84537	1.49132	2.7817
317.5	-2.9492	2.00773	4.92136	-13.1749	-9.85455	-0.153129	0.326162	3.79458	0.600803	1.90657	4.21933	-10.9635	0.361197	0.77824	1.42385	2.78835
318	-3.01126	2.07957	4.92258	-13.4035	-10.0463	-0.177317	0.412845	3.9388	0.516469	1.9203	4.24092	-10.9824	0.286027	0.699807	1.34756	2.79176
318.5	-3.076	2.15555	4.92224	-13.6117	-10.2441	-0.209635	0.540925	4.09677	0.417959	1.93323	4.25811	-11.0158	0.20903	0.6075	1.26515	2.79451
319	-3.14625	2.23056	4.92292	-13.8041	-10.4501	-0.249166	0.701147	4.2606	0.296747	1.94811	4.27073	-11.066	0.132431	0.500279	1.18123	2.79881
319.5	-3.22469	2.29589	4.92564	-13.9874	-10.6658	-0.294535	0.881944	4.42139	0.150943	1.96495	4.27905	-11.1322	0.0592448	0.379849	1.10016	2.80638
320	-3.31388	2.34124	4.93063	-14.1702	-10.8931	-0.344335	1.06985	4.57099	-0.0145353	1.98141	4.28423	-11.2105	-0.00801133	0.250917	1.02445	2.81877
320.5	-3.41577	2.35606	4.93733	-14.3608	-11.1333	-0.397883	1.25039	4.70276	-0.19048	1.99428	4.28827	-11.2948	-0.0678861	0.119883	0.954887	2.83688
321	-3.53072	2.33032	4.94374	-14.5659	-11.3845	-0.454908	1.40993	4.81164	-0.367876	2.00171	4.29322	-11.3789	-0.119819	-0.00727931	0.892175	2.86088
321.5	-3.65718	2.25588	4.94692	-14.7885	-11.6433	-0.514396	1.5374	4.89442	-0.541567	2.0042	4.30003	-11.4586	-0.163604	-0.126399	0.838381	2.89095
322	-3.79163	2.12782	4.94467	-15.0283	-11.9046	-0.57482	1.62592	4.95018	-0.710792	2.0033	4.30817	-11.5326	-0.199055	-0.235172	0.79635	2.9277
322.5	-3.9291	1.94523	4.9361	-15.2817	-12.1598	-0.63538	1.67522	4.9805	-0.876143	1.99941	4.31621	-11.6003	-0.226923	-0.332262	0.768019	2.97189
323	-4.06447	1.71252	4.92087	-15.5422	-12.3939	-0.695868	1.69324	4.98906	-1.03485	1.99107	4.32301	-11.6614	-0.249852	-0.416356	0.753491	3.02337
323.5	-4.19351	1.44112	4.89891	-15.8	-12.5848	-0.755164	1.69405	4.98115	-1.17861	1.9767	4.32863	-11.7152	-0.271168	-0.48601	0.75071	3.08028
324	-4.31365	1.1504	4.8708	-16.0446	-12.7059	-0.810108	1.69244	4.96305	-1.29642	1.95641	4.33489	-11.7622	-0.292789	-0.54024	0.755365	3.13953
324.5	-4.4242	0.867303	4.83804	-16.2674	-12.727	-0.856123	1.69914	4.94111	-1.37999	1.93179	4.34586	-11.8058	-0.315099	-0.579798	0.761805	3.1975
325	-4.52563	0.622619	4.80261	-16.4645	-12.6141	-0.889381	1.71941	4.92149	-1.4277	1.90462	4.36714	-11.852	-0.338291	-0.60863	0.765327	3.25042
325.5	-4.61895	0.442573	4.76633	-16.6358	-12.3309	-0.908277	1.75431	4.90992	-1.44497	1.8764	4.40337	-11.9082	-0.362837	-0.633672	0.7647	3.29467
326	-4.70572	0.340327	4.73079	-16.7834	-11.842	-0.912949	1.80193	4.9103	-1.44179	1.84863	4.45552	-11.9812	-0.388986	-0.66229	0.762955	3.32765
326.5	-4.78784	0.313513	4.69808	-16.9102	-11.118	-0.904591	1.85871	4.92344	-1.42897	1.82221	4.52078	-12.0772	-0.416858	-0.699473	0.765672	3.3487
327	-4.86738	0.348056	4.6717	-17.0192	-10.1394	-0.885643	1.92088	4.94772	-1.41424	1.79644	4.59502	-12.201	-0.447058	-0.746574	0.778266	3.3593
327.5	-4.94633	0.424086	4.6565	-17.114	-8.90475	-0.8599	1.9848	4.98097	-1.4001	1.76896	4.67529	-12.3546	-0.480537	-0.80145	0.804142	3.36224
328	-5.02541	0.521208	4.65767	-17.1984	-7.44245	-0.832121	2.046	5.022	-1.38537	1.73711	4.76049	-12.5373	-0.517783	-0.859729	0.843978	3.3609
328.5	-5.10283	0.622629	4.67924	-17.2766	-5.82673	-0.807285	2.09846	5.07074	-1.36863	1.69962	4.85057	-12.7467	-0.558456	-0.916787	0.89564	3.35965
329	-5.17436	0.71746	4.7223	-17.3542	-4.19003	-0.789413	2.13533	5.12717	-1.35129	1.65748	4.94501	-12.9799	-0.601636	-0.969363	0.954651	3.36367
329.5	-5.23421	0.800416	4.78397	-17.4356	-2.71661	-0.780692	2.15037	5.18988	-1.33939	1.61394	5.04125	-13.2345	-0.646041	-1.01642	1.01535	3.37656
330	-5.27583	0.869951	4.85847	-17.5221	-1.59866	-0.781587	2.13937	5.25535	-1.34252	1.57364	5.13391	-13.507	-0.690198	-1.05952	1.07226	3.39775
330.5	-5.29236	0.926921	4.93928	-17.6112	-0.963354	-0.791448	2.10109	5.31817	-1.36952	1.54095	5.21524	-13.7938	-0.733094	-1.10181	1.12106	3.4231
331	-5.27744	0.973993	5.02067	-17.6988	-0.825173	-0.809055	2.03737	5.37223	-1.42408	1.51817	5.27748	-14.0915	-0.775112	-1.14565	1.15911	3.44777
331.5	-5.22638	1.01457	5.09821	-17.7801	-1.10266	-0.832958	1.95212	5.41333	-1.50299	1.50549	5.31558	-14.3974	-0.818235	-1.19075	1.18558	3.46758
332	-5.13775	1.05112	5.16934	-17.8492	-1.6718	-0.861203	1.85004	5.44153	-1.59774	1.50233	5.32863	-14.7088	-0.865187	-1.23434	1.20111	3.47848
332.5	-5.01527	1.08361	5.23325	-17.896	-2.40987	-0.89066	1.73586	5.46157	-1.6989	1.50821	5.31981	-15.0225	-0.918429	-1.2725	1.2071	3.47722
333	-4.8695	1.10919	5.28983	-17.9062	-3.21601	-0.917134	1.61445	5.48095	-1.80155	1.52265	5.29516	-15.3355	-0.979252	-1.30169	1.2049	3.46242
333.5	-4.71879	1.12391	5.3385	-17.8626	-4.01602	-0.936432	1.49167	5.5074	-1.90816	1.54456	5.2618	-15.6459	-1.04697	-1.31992	1.19564	3.43465
334	-4.58655	1.12521	5.37819	-17.7461	-4.75907	-0.945277	1.37521	5.54682	-2.02645	1.57189	5.22605	-15.9531	-1.11898	-1.32757	1.1811	3.39507
334.5	-4.49411	1.11285	5.40819	-17.537	-5.41237	-0.941278	1.27461	5.60213	-2.16352	1.60185	5.19236	-16.2562	-1.19175	-1.32682	1.1642	3.34466
335	-4.45367	1.08807	5.42836	-17.2179	-5.95686	-0.92231	1.19942	5.67302	-2.32025	1.63156	5.16309	-16.5535	-1.26218	-1.31996	1.14861	3.28484
335.5	-4.46618	1.05254	5.43797	-16.7775	-6.38474	-0.886719	1.15629	5.75671	-2.48996	1.65876	5.13916	-16.8435	-1.32868	-1.3085	1.13767	3.21833
336	-4.52383	1.00803	5.43532	-16.2108	-6.69807	-0.83461	1.14782	5.84913	-2.66129	1.68219	5.12158	-17.1253	-1.39134	-1.29332	1.13295	3.14872
336.5	-4.61463	0.956849	5.41852	-15.5168	-6.90773	-0.768662	1.17336	5.94607	-2.82263	1.70115	5.11297	-17.3979	-1.45118	-1.27501	1.13296	3.07944
337	-4.72686	0.902092	5.38537	-14.6987	-7.03128	-0.693653	1.22975	6.04361	-2.9662	1.71496	5.11716	-17.6591	-1.50875	-1.25452	1.13356	3.0132
337.5	-4.85138	0.84748	5.33249	-13.7669	-7.08917	-0.615329	1.31131	6.13794	-3.09166	1.72342	5.13709	-17.906	-1.56319	-1.23436	1.13023	2.95221
338	-4.98179	0.79648	5.25573	-12.7454	-7.10064	-0.539157	1.41085	6.2247	-3.20653	1.72743	5.17321	-18.137	-1.61314	-1.2187	1.11993	2.89879
338.5	-5.11397	0.751014	5.15232	-11.6782	-7.08084	-0.469076	1.52188	6.29857	-3.32165	1.72882	5.22292	-18.3523	-1.65822	-1.21169	1.10089	2.85558
339	-5.24589	0.710525	5.02354	-10.6358	-7.04039	-0.40695	1.64024	6.35392	-3.44525	1.72971	5.28016	-18.5532	-1.69883	-1.21604	1.07118	2.82455
339.5	-5.37723	0.671903	4.87707	-9.71361	-6.98682	-0.353531	1.76447	6.38637	-3.57949	1.73138	5.33606	-18.7403	-1.73519	-1.23274	1.028	2.80604
340	-5.50856	0.630569	4.72749	-9.00971	-6.92629	-0.309835	1.89534	6.39435	-3.72076	1.73278	5.3819	-18.9132	-1.76733	-1.26113	0.967759	2.79845
340.5	-5.64057	0.581957	4.59262	-8.58553	-6.86487	-0.276814	2.0342	6.37952	-3.86209	1.73061	5.41203	-19.0705	-1.79565	-1.29925	0.886407	2.799
341	-5.77376	0.521761	4.48726	-8.44002	-6.8093	-0.25393	2.18075	6.34574	-3.99642	1.72144	5.42444	-19.2105	-1.82099	-1.34477	0.781043	2.80453
341.5	-5.90834	0.445638	4.41909	-8.51925	-6.76574	-0.238815	2.33204	6.29698	-4.11933	1.70388	5.41946	-19.3309	-1.84465	-1.39618	0.652398	2.81166
342	-6.04393	0.350364	4.38881	-8.7468	-6.73717	-0.22807	2.4819	6.23611	-4.23	1.67938	5.39843	-19.4303	-1.86848	-1.45288	0.505696	2.81643
342.5	-6.17938	0.23575	4.39212	-9.04921	-6.72156	-0.218129	2.62122	6.16592	-4.32948	1.65154	5.36309	-19.5087	-1.894	-1.51405	0.349366	2.81474
343	-6.31323	0.105195	4.42194	-9.36717	-6.71236	-0.206127	2.74016	6.09075	-4.41643	1.62485	5.31562	-19.5685	-1.92092	-1.5775	0.19361	2.80287
343.5	-6.44404	-0.0355218	4.47098	-9.65732	-6.70133	-0.190887	2.83145	6.0157	-4.48431	1.60356	5.25886	-19.6142	-1.94707	-1.63938	0.0490906	2.77793
344	-6.57034	-0.179719	4.53332	-9.89099	-6.68244	-0.173711	2.89189	5.94459	-4.5236	1.59119	5.19645	-19.652	-1.96993	-1.69426	-0.0750782	2.73853
344.5	-6.69053	-0.320628	4.60398	-10.0525	-6.65389	-0.15799	2.92217	5.87941	-4.52726	1.58975	5.13245	-19.6881	-1.98826	-1.73557	-0.173574	2.68521
345	-6.80295	-0.452088	4.67813	-10.138	-6.61763	-0.147293	2.92601	5.82112	-4.49486	1.59912	5.07067	-19.7266	-2.00291	-1.75774	-0.246185	2.62072
345.5	-6.90638	-0.569136	4.75131	-10.1531	-6.57773	-0.143504	2.90964	5.76994	-4.43341	1.61736	5.01381	-19.7683	-2.01623	-1.75842	-0.297132	2.5501
346	-7.00079	-0.668226	4.81987	-10.1099	-6.53861	-0.146458	2.88191	5.72479	-4.35564	1.64171	4.96225	-19.8116	-2.031	-1.73893	-0.332707	2.48013
346.5	-7.08703	-0.747858	4.88092	-10.0224	-6.50304	-0.15481	2.85377	5.68318	-4.2764	1.66875	4.91397	-19.8535	-2.04957	-1.70366	-0.358906	2.41743
347	-7.16576	-0.809269	4.93244	-9.90197	-6.47068	-0.167057	2.83667	5.64268	-4.20687	1.69397	4.86694	-19.8901	-2.07352	-1.65862	-0.380516	2.36596
347.5	-7.23648	-0.855918	4.97391	-9.75692	-6.43834	-0.182091	2.84076	5.60273	-4.15038	1.71198	4.82148	-19.9171	-2.10335	-1.60855	-0.401508	2.32511
348	-7.29739	-0.891631	5.0064	-9.59266	-6.40229	-0.199127	2.87288	5.56551	-4.10416	1.71759	4.78061	-19.9299	-2.13806	-1.55497	-0.425349	2.29006
348.5	-7.34623	-0.918605	5.03166	-9.41333	-6.36125	-0.217068	2.93428	5.53534	-4.0647	1.70755	4.74878	-19.9252	-2.17467	-1.49733	-0.454513	2.25433
349	-7.38122	-0.937046	5.05126	-9.22252	-6.31761	-0.233942	3.02044	5.51613	-4.03148	1.68189	4.73106	-19.9027	-2.20928	-1.43528	-0.489834	2.21287
349.5	-7.40098	-0.946521	5.0656	-9.02276	-6.27568	-0.247367	3.12285	5.50846	-4.0081	1.64426	4.73166	-19.8655	-2.23948	-1.3698	-0.530742	2.16328
350	-7.40404	-0.947044	5.07274	-8.8148	-6.2389	-0.255558	3.23105	5.50887	-4.00105	1.60067	4.75114	-19.818	-2.26537	-1.30323	-0.576212	2.10597
350.5	-7.38897	-0.938684	5.06887	-8.59741	-6.20837	-0.257577	3.33423	5.512	-4.0166	1.55769	4.78509	-19.7647	-2.28823	-1.23898	-0.625197	2.04365
351	-7.35526	-0.920873	5.0503	-8.36928	-6.18271	-0.253084	3.42204	5.51314	-4.05753	1.52109	4.8264	-19.7099	-2.30871	-1.18054	-0.676198	1.98025
351.5	-7.30427	-0.89311	5.01511	-8.13172	-6.15823	-0.242655	3.48587	5.50959	-4.1217	1.49502	4.86863	-19.6566	-2.32619	-1.12982	-0.726969	1.9195
352	-7.23939	-0.856786	4.96368	-7.88854	-6.13043	-0.228331	3.52125	5.50032	-4.20352	1.48146	4.908	-19.6063	-2.3391	-1.08661	-0.774975	1.86424
352.5	-7.16598	-0.816062	4.89922	-7.64364	-6.09623	-0.213246	3.52939	5.4856	-4.29784	1.48009	4.94361	-19.5583	-2.34556	-1.05033	-0.818432	1.81601
353	-7.09059	-0.776939	4.82752	-7.39951	-6.0557	-0.200159	3.51631	5.46686	-4.40379	1.48866	4.97588	-19.51	-2.34392	-1.02188	-0.857662	1.7746
353.5	-7.01971	-0.745714	4.75514	-7.15698	-6.01201	-0.190083	3.49076	5.44651	-4.52589	1.50359	5.00404	-19.4572	-2.33297	-1.00371	-0.895436	1.73848
354	-6.95792	-0.72806	4.68692	-6.91517	-5.96918	-0.181977	3.46244	5.42749	-4.67142	1.52083	5.02519	-19.3958	-2.31247	-0.999067	-0.934951	1.7056
354.5	-6.90682	-0.728346	4.62552	-6.67167	-5.92937	-0.173218	3.44092	5.41253	-4.84516	1.53727	5.03588	-19.3223	-2.28353	-1.01101	-0.976657	1.6738
355	-6.86563	-0.748538	4.57292	-6.42315	-5.89223	-0.160236	3.43437	5.40327	-5.04557	1.55169	5.03402	-19.2343	-2.24846	-1.04133	-1.01686	1.64114
355.5	-6.83249	-0.787878	4.53187	-6.16631	-5.85649	-0.139114	3.44832	5.39943	-5.26433	1.56439	5.01974	-19.1299	-2.20962	-1.08979	-1.04918	1.6066
356	-6.80511	-0.844023	4.50541	-5.89872	-5.82128	-0.106509	3.48489	5.39902	-5.48824	1.57563	4.9963	-19.0073	-2.16832	-1.15342	-1.06709	1.57004
356.5	-6.78088	-0.913725	4.49538	-5.61941	-5.7865	-0.0606666	3.54322	5.39983	-5.7027	1.58439	4.96965	-18.8651	-2.12505	-1.22586	-1.06574	1.5316
357	-6.7575	-0.992528	4.50139	-5.32903	-5.75282	-0.00182247	3.62098	5.40041	-5.89647	1.58847	4.94556	-18.7034	-2.08079	-1.29885	-1.04256	1.49087
357.5	-6.73356	-1.07503	4.52022	-5.03006	-5.72174	0.0679803	3.71567	5.39985	-6.0655	1.58633	4.92658	-18.5237	-2.03746	-1.36538	-0.997338	1.44659
358	-6.70825	-1.15578	4.54535	-4.72647	-5.695	0.145358	3.82465	5.39753	-6.21314	1.57878	4.91117	-18.3279	-1.99776	-1.4215	-0.931537	1.39717
358.5	-6.6805	-1.22969	4.56756	-4.42275	-5.67286	0.226217	3.94433	5.39343	-6.34635	1.56865	4.89473	-18.1194	-1.96491	-1.46618	-0.847638	1.34154
359	-6.64913	-1.29242	4.5774	-4.12326	-5.65309	0.306652	4.07051	5.38824	-6.47077	1.55922	4.87133	-17.9044	-1.94134	-1.50022	-0.74884	1.2793
359.5	-6.61331	-1.34111	4.56837	-3.83252	-5.63244	0.384139	4.19898	5.38265	-6.58706	1.55238	4.83571	-17.6898	-1.92643	-1.52468	-0.638659	1.2102
360	-6.57269	-1.37448	4.53827	-3.55567	-5.60937	0.458251	4.32459	5.37646	-6.69036	1.54759	4.78513	-17.4802	-1.91608	-1.53934	-0.520404	1.13416
360.5	-6.52727	-1.39275	4.48759	-3.29795	-5.58459	0.530079	4.44003	5.36846	-6.7737	1.54242	4.71958	-17.276	-1.90561	-1.54278	-0.39733	1.05212
361	-6.47752	-1.39799	4.41741	-3.06302	-5.55986	0.600969	4.53666	5.35673	-6.83296	1.5339	4.64047	-17.0748	-1.89269	-1.53396	-0.272596	0.966136
361.5	-6.42454	-1.39372	4.32893	-2.85112	-5.53671	0.671617	4.60706	5.33896	-6.86939	1.51944	4.54999	-16.8731	-1.87748	-1.51347	-0.148413	0.878468
362	-6.37025	-1.38332	4.2242	-2.65858	-5.51595	0.741603	4.64682	5.31322	-6.88751	1.49722	4.45108	-16.6672	-1.86101	-1.48349	-0.0257408	0.791173
362.5	-6.31739	-1.36929	4.10641	-2.47876	-5.49759	0.809454	4.6549	5.27903	-6.89058	1.4671	4.34602	-16.4548	-1.84406	-1.44678	0.0954531	0.706366
363	-6.26876	-1.35299	3.97946	-2.30323	-5.48053	0.873505	4.63402	5.23769	-6.87755	1.43138	4.23523	-16.2361	-1.82721	-1.40515	0.215914	0.625959
363.5	-6.2262	-1.33426	3.84742	-2.12341	-5.46203	0.932865	4.59011	5.19131	-6.84386	1.39443	4.11864	-16.014	-1.81136	-1.35923	0.335886	0.550877
364	-6.18956	-1.31136	3.71418	-1.93279	-5.43856	0.987368	4.52953	5.14131	-6.78452	1.36124	3.99765	-15.7935	-1.79764	-1.30929	0.453867	0.480971
364.5	-6.15664	-1.28193	3.58327	-1.72938	-5.40758	1.03693	4.45566	5.08784	-6.69747	1.33561	3.87494	-15.5796	-1.78653	-1.25645	0.5674	0.415788
365	-6.12461	-1.24442	3.45808	-1.51574	-5.36815	1.08168	4.3684	5.02976	-6.58625	1.31888	3.7534	-15.3751	-1.77667	-1.20312	0.67539	0.355325
365.5	-6.09178	-1.19943	3.34231	-1.29622	-5.32071	1.12244	4.26739	4.96486	-6.45994	1.31023	3.63601	-15.1799	-1.76449	-1.15263	0.779986	0.300253
366	-6.05809	-1.14981	3.2397	-1.07463	-5.2673	1.16043	4.15543	4.89039	-6.33048	1.30806	3.52599	-14.9911	-1.74573	-1.10858	0.886533	0.251707
366.5	-6.02429	-1.09981	3.15278	-0.85428	-5.21157	1.1966	4.0388	4.80414	-6.20898	1.31042	3.42603	-14.8041	-1.71781	-1.07447	1.00101	0.211096
367	-5.99081	-1.0541	3.08195	-0.638692	-5.15756	1.2317	3.92503	4.7057	-6.102	1.31432	3.33714	-14.6139	-1.68049	-1.05301	1.12658	0.179788
367.5	-5.95692	-1.01632	3.02587	-0.430495	-5.10756	1.26663	3.82047	4.59702	-6.00943	1.3159	3.2587	-14.4156	-1.63461	-1.04541	1.26157	0.157993
368	-5.92051	-0.98773	2.9826	-0.230171	-5.06168	1.30258	3.72949	4.48238	-5.92587	1.31124	3.19017	-14.2068	-1.58068	-1.0515	1.3996	0.143738
368.5	-5.87872	-0.967152	2.95018	-0.0364731	-5.01996	1.34114	3.65452	4.36715	-5.84464	1.29711	3.1324	-13.9884	-1.51915	-1.07055	1.53132	0.133489
369	-5.82938	-0.951703	2.92649	0.151811	-4.9841	1.38429	3.59558	4.25527	-5.76189	1.27198	3.08765	-13.7632	-1.45173	-1.10126	1.64729	0.123602
369.5	-5.77269	-0.9375	2.90903	0.334787	-4.95547	1.43381	3.55008	4.14711	-5.6791	1.23747	3.0581	-13.5344	-1.3817	-1.14155	1.74035	0.110811
370	-5.71153	-0.920418	2.89533	0.51211	-4.93193	1.49018	3.51467	4.04008	-5.60291	1.19877	3.04368	-13.3047	-1.31269	-1.18896	1.80634	0.0921277
370.5	-5.64979	-0.896893	2.88389	0.68388	-4.90755	1.55183	3.48738	3.93079	-5.54177	1.16284	3.04129	-13.0762	-1.24714	-1.24106	1.84412	0.0653579
371	-5.5907	-0.864937	2.87478	0.850804	-4.87522	1.61577	3.46735	3.81652	-5.50151	1.13572	3.04629	-12.8494	-1.18544	-1.29558	1.85583	0.029985
371.5	-5.53665	-0.825378	2.86904	1.01405	-4.82911	1.67883	3.45248	3.69599	-5.48219	1.12115	3.05432	-12.6244	-1.12611	-1.35079	1.84617	-0.0123797
372	-5.49002	-0.782231	2.86707	1.17455	-4.76604	1.73824	3.43792	3.56978	-5.47811	1.12039	3.06247	-12.4007	-1.06623	-1.4058	1.82041	-0.0586811
372.5	-5.45329	-0.741374	2.86771	1.33225	-4.68569	1.79205	3.41693	3.43999	-5.48199	1.13234	3.06975	-12.1786	-1.00198	-1.4596	1.78223	-0.106005
373	-5.42761	-0.708602	2.86882	1.48584	-4.5906	1.83928	3.38328	3.3098	-5.49193	1.15339	3.07642	-11.9579	-0.929717	-1.50984	1.73348	-0.152089
373.5	-5.41157	-0.688697	2.86861	1.63287	-4.48611	1.87956	3.33307	3.18331	-5.51477	1.17715	3.08189	-11.7392	-0.847205	-1.55345	1.67518	-0.194401
374	-5.40194	-0.684894	2.86697	1.77132	-4.37842	1.91297	3.26474	3.06496	-5.56155	1.19518	3.08309	-11.5241	-0.753882	-1.5888	1.60838	-0.229961
374.5	-5.39536	-0.697615	2.86579	1.90174	-4.27153	1.94001	3.17802	2.95895	-5.63933	1.1994	3.07507	-11.3152	-0.650113	-1.61649	1.53489	-0.256438
375	-5.38894	-0.724184	2.86766	2.02766	-4.16608	1.96089	3.07355	2.86904	-5.74621	1.18507	3.05253	-11.1157	-0.537015	-1.63758	1.45775	-0.272945
375.5	-5.38025	-0.760219	2.87443	2.15414	-4.0602	1.97469	2.95311	2.79861	-5.8715	1.15197	3.01148	-10.9275	-0.416947	-1.65213	1.38014	-0.279894
376	-5.36747	-0.800781	2.88704	2.28646	-3.95081	1.97948	2.81991	2.7503	-5.99932	1.1036	2.95077	-10.7513	-0.293563	-1.65968	1.30375	-0.278505
376.5	-5.34943	-0.84085	2.90565	2.42922	-3.83555	1.97408	2.67943	2.72569	-6.11443	1.04537	2.87247	-10.5868	-0.17125	-1.66076	1.22873	-0.270371
377	-5.32525	-0.875959	2.92896	2.58552	-3.71468	1.95969	2.54023	2.7254	-6.20774	0.983226	2.78057	-10.4333	-0.0549546	-1.65741	1.15451	-0.257253
377.5	-5.29434	-0.902646	2.95369	2.75652	-3.59082	1.94033	2.41236	2.74892	-6.27917	0.923027	2.67956	-10.289	0.0500257	-1.65297	1.07987	-0.240846
378	-5.2571	-0.918573	2.97503	2.94186	-3.46698	1.92146	2.30425	2.79301	-6.3356	0.870107	2.57418	-10.15	0.139533	-1.65137	1.00307	-0.222097
378.5	-5.216	-0.922933	2.98761	3.14093	-3.34539	1.90771	2.22031	2.85068	-6.38576	0.829079	2.46932	-10.0102	0.212069	-1.65545	0.922623	-0.201116
379	-5.17547	-0.916729	2.98675	3.3539	-3.22772	1.90132	2.16036	2.91267	-6.43593	0.803364	2.36853	-9.86238	0.268502	-1.66574	0.837622	-0.178489
379.5	-5.14038	-0.902438	2.97017	3.581	-3.11597	1.9024	2.12009	2.97024	-6.48809	0.794183	2.27311	-9.69967	0.310879	-1.68086	0.747554	-0.156412
380	-5.11413	-0.883655	2.93924	3.82061	-3.01237	1.91002	2.09146	3.01686	-6.5404	0.799891	2.18324	-9.51682	0.34217	-1.69844	0.652801	-0.138422
380.5	-5.09789	-0.86459	2.89815	4.06807	-2.91802	1.92329	2.06352	3.04786	-6.58927	0.816304	2.09945	-9.31057	0.366903	-1.71587	0.55519	-0.128443
381	-5.09172	-0.849262	2.85145	4.3166	-2.83268	1.94208	2.0247	3.05997	-6.63145	0.838044	2.02308	-9.08016	0.39145	-1.73077	0.457633	-0.129807
381.5	-5.09602	-0.841174	2.80212	4.5594	-2.75584	1.96616	1.96652	3.05138	-6.66558	0.860173	1.9557	-8.82807	0.423213	-1.74109	0.363549	-0.144397
382	-5.1119	-0.843245	2.75132	4.79063	-2.68693	1.99366	1.88633	3.02181	-6.69223	0.87879	1.89764	-8.55973	0.468655	-1.7452	0.276784	-0.172204
382.5	-5.14012	-0.85714	2.69946	5.00593	-2.62443	2.02109	1.78734	2.97228	-6.71038	0.891142	1.8467	-8.28161	0.530994	-1.74209	0.201569	-0.21179
383	-5.18019	-0.882181	2.64743	5.20322	-2.56543	2.04512	1.67711	2.90584	-6.71285	0.896499	1.79916	-7.99924	0.609117	-1.73101	0.14184	-0.261048
383.5	-5.23016	-0.914947	2.59643	5.38278	-2.50672	2.06375	1.56549	2.82805	-6.68618	0.896892	1.75259	-7.71674	0.698467	-1.71076	0.099706	-0.31714
384	-5.28687	-0.950564	2.54678	5.54592	-2.44635	2.07589	1.46165	2.74612	-6.61583	0.89669	1.70738	-7.43744	0.793379	-1.68018	0.0742852	-0.376038
384.5	-5.3469	-0.984953	2.49797	5.69342	-2.38441	2.0808	1.37092	2.66649	-6.49246	0.901223	1.66562	-7.16382	0.889312	-1.63919	0.0622089	-0.433216
385	-5.40771	-1.01576	2.4501	5.82487	-2.32247	2.07804	1.29439	2.59268	-6.31613	0.915006	1.62925	-6.89683	0.983375	-1.58934	0.0592284	-0.485137
385.5	-5.46756	-1.04155	2.40416	5.93986	-2.26291	2.06776	1.23092	2.52491	-6.0971	0.940427	1.59913	-6.63595	1.0733	-1.5336	0.0618576	-0.529484
386	-5.52483	-1.06104	2.3607	6.0398	-2.2084	2.05102	1.17881	2.46149	-5.85298	0.977563	1.57402	-6.38082	1.15637	-1.47612	0.0686145	-0.564043
386.5	-5.57855	-1.07349	2.31903	6.12764	-2.16105	2.02928	1.13608	2.4008	-5.60295	1.02457	1.55015	-6.1328	1.22933	-1.42129	0.0799083	-0.586336
387	-5.62919	-1.07975	2.27764	6.20566	-2.12196	2.00359	1.1011	2.34271	-5.36151	1.07792	1.52279	-5.89462	1.28944	-1.37172	0.0964953	-0.594882
387.5	-5.67846	-1.08238	2.23543	6.27431	-2.09136	1.97498	1.07374	2.28861	-5.13566	1.133	1.48859	-5.66816	1.3356	-1.32676	0.118213	-0.590444
388	-5.72874	-1.08431	2.19281	6.33302	-2.06943	1.94572	1.0562	2.24082	-4.92697	1.18567	1.44652	-5.4524	1.36858	-1.28391	0.14382	-0.575823
388.5	-5.78265	-1.08752	2.15195	6.38141	-2.05801	1.91959	1.05203	2.20146	-4.73553	1.23313	1.39792	-5.24343	1.39081	-1.24135	0.171502	-0.55491
389	-5.8424	-1.09264	2.11571	6.42016	-2.06161	1.90129	1.06359	2.17123	-4.56254	1.273	1.34665	-5.03655	1.40578	-1.19854	0.199865	-0.531608
389.5	-5.90931	-1.0986	2.08594	6.45171	-2.08526	1.89602	1.08983	2.14898	-4.41098	1.30278	1.2978	-4.82784	1.41702	-1.15557	0.228648	-0.508419
390	-5.98372	-1.10196	2.06312	6.48013	-2.13006	1.90891	1.12649	2.13232	-4.28392	1.32089	1.25469	-4.61399	1.42719	-1.1132	0.258342	-0.485867
390.5	-6.06462	-1.09751	2.04729	6.50977	-2.19142	1.94373	1.16924	2.11819	-4.18051	1.32837	1.21708	-4.39133	1.43789	-1.07285	0.289552	-0.463528
391	-6.1495	-1.08055	2.03815	6.54449	-2.26176	2.00095	1.21662	2.10313	-4.09334	1.3294	1.18191	-4.15634	1.45016	-1.036	0.32296	-0.441391
391.5	-6.23458	-1.04897	2.03419	6.588	-2.33464	2.07679	1.27022	2.08422	-4.00956	1.33006	1.14597	-3.90758	1.4651	-1.00386	0.359612	-0.420293
392	-6.31557	-1.00346	2.03363	6.64388	-2.40672	2.16374	1.3327	2.06025	-3.91535	1.33579	1.10875	-3.64699	1.48388	-0.977803	0.40073	-0.401405
392.5	-6.38913	-0.947232	2.03638	6.71447	-2.47739	2.25215	1.40586	2.03256	-3.80128	1.34916	1.07333	-3.37916	1.50709	-0.959449	0.446745	-0.385634
393	-6.45357	-0.885599	2.04378	6.79967	-2.54787	2.3321	1.4896	2.00469	-3.66654	1.36914	1.04448	-3.10976	1.53454	-0.950157	0.496375	-0.373979
393.5	-6.50755	-0.824819	2.05649	6.89646	-2.62021	2.39552	1.58225	1.98063	-3.51927	1.39226	1.02584	-2.84404	1.56594	-0.950185	0.54662	-0.368386
394	-6.54889	-0.771202	2.07333	7.00101	-2.69505	2.43858	1.68151	1.96355	-3.37241	1.41487	1.0181	-2.58502	1.60135	-0.958567	0.593579	-0.371951
394.5	-6.57557	-0.730643	2.09224	7.11222	-2.76931	2.46277	1.78513	1.95578	-3.23732	1.43475	1.01889	-2.33239	1.64087	-0.974025	0.633927	-0.387987
395	-6.58638	-0.70726	2.11166	7.23247	-2.83646	2.47351	1.89144	1.95934	-3.11954	1.45117	1.02434	-2.08258	1.68363	-0.99562	0.666535	-0.418349
395.5	-6.58004	-0.701609	2.13067	7.36526	-2.88912	2.47696	2	1.97536	-3.01768	1.46377	1.03064	-1.8303	1.72732	-1.0224	0.692763	-0.462328
396	-6.55503	-0.71055	2.14839	7.51262	-2.92187	2.47791	2.11122	2.00321	-2.92439	1.47212	1.03547	-1.57171	1.76942	-1.05294	0.714984	-0.516862
396.5	-6.51066	-0.728622	2.16327	7.67397	-2.93307	2.4792	2.22468	2.04074	-2.82976	1.47577	1.03893	-1.30767	1.80848	-1.08526	0.735237	-0.577476
397	-6.44805	-0.749243	2.17275	7.84594	-2.92579	2.4816	2.3378	2.08583	-2.72732	1.47428	1.04264	-1.04365	1.84416	-1.11707	0.755497	-0.639492
397.5	-6.37092	-0.765949	2.17306	8.02325	-2.90825	2.48443	2.44558	2.13684	-2.61975	1.46744	1.04768	-0.786335	1.87633	-1.14657	0.77852	-0.698816
398	-6.28551	-0.774179	2.1607	8.20059	-2.89209	2.48682	2.54157	2.19169	-2.51863	1.45592	1.05373	-0.540391	1.90373	-1.17274	0.807784	-0.751915
398.5	-6.19911	-0.772786	2.13514	8.37372	-2.88712	2.48867	2.62027	2.24661	-2.43747	1.44115	1.05949	-0.307843	1.92283	-1.1952	0.846287	-0.795804
399	-6.1177	-0.764492	2.10016	8.53896	-2.89669	2.4905	2.68028	2.29581	-2.3843	1.42432	1.06257	-0.0887533	1.92825	-1.21398	0.895098	-0.828577
399.5	-6.04462	-0.754649	2.06216	8.69292	-2.91855	2.49244	2.72595	2.33252	-2.35884	1.40498	1.05928	0.118679	1.91515	-1.22895	0.953046	-0.849771
400	-5.98087	-0.749081	2.02706	8.83271	-2.94937	2.49296	2.76569	2.35048	-2.35411	1.3805	1.04605	0.317754	1.88144	-1.23857	1.01754	-0.860095
400.5	-5.92647	-0.752669	1.99808	8.95529	-2.98707	2.48848	2.80762	2.34478	-2.36049	1.34768	1.02164	0.511727	1.82838	-1.23992	1.08513	-0.860902
401	-5.88117	-0.768391	1.97562	9.05698	-3.03066	2.47488	2.85656	2.31252	-2.36985	1.30527	0.987468	0.702584	1.76	-1.23052	1.15189	-0.853809
401.5	-5.84402	-0.796288	1.95826	9.13472	-3.07969	2.44978	2.9139	2.25341	-2.37813	1.25485	0.946269	0.891385	1.68267	-1.21043	1.21382	-0.840609
402	-5.81257	-0.833319	1.94369	9.18762	-3.13336	2.41353	2.97865	2.16989	-2.38561	1.20024	0.900378	1.07958	1.60413	-1.18245	1.26714	-0.823226
402.5	-5.78316	-0.874504	1.92904	9.21718	-3.18875	2.36822	3.04851	2.06698	-2.39398	1.14588	0.849753	1.26987	1.53162	-1.15093	1.30885	-0.803615
403	-5.75186	-0.914301	1.91088	9.2262	-3.2396	2.3163	3.12154	1.95168	-2.4014	1.09504	0.791864	1.46586	1.47036	-1.12049	1.33748	-0.783679
403.5	-5.71516	-0.947578	1.88606	9.21788	-3.27772	2.26045	3.19759	1.83154	-2.4005	1.04879	0.724189	1.67133	1.42356	-1.0947	1.35321	-0.764736
404	-5.67025	-0.970728	1.85272	9.19472	-3.29646	2.20427	3.27799	1.71313	-2.38118	1.00603	0.646514	1.88929	1.39315	-1.07452	1.35774	-0.746717
404.5	-5.61535	-0.982513	1.81038	9.15747	-3.29343	2.15163	3.36378	1.60187	-2.33603	0.964274	0.561	2.121	1.38042	-1.05794	1.35377	-0.728675
405	-5.54993	-0.983544	1.75927	9.1055	-3.27036	2.10501	3.45365	1.50202	-2.2646	0.920671	0.471079	2.36486	1.38614	-1.04215	1.34386	-0.710416
405.5	-5.47388	-0.975262	1.70004	9.03824	-3.23153	2.06487	3.54303	1.41615	-2.17438	0.873072	0.380495	2.61585	1.41016	-1.02582	1.32915	-0.692933
406	-5.38674	-0.960174	1.63373	8.95549	-3.1826	2.03031	3.62493	1.34446	-2.07845	0.820887	0.292678	2.86626	1.45051	-1.00929	1.30918	-0.677449
406.5	-5.28882	-0.942883	1.56226	8.857	-3.12954	2.00033	3.69186	1.28538	-1.99062	0.765592	0.210607	3.10825	1.50288	-0.993599	1.28278	-0.665041
407	-5.18255	-0.929361	1.48898	8.74306	-3.07707	1.97499	3.73709	1.23752	-1.91932	0.710217	0.137334	3.33694	1.56162	-0.980277	1.24942	-0.657398
407.5	-5.07196	-0.924377	1.41766	8.61572	-3.02753	1.95576	3.75522	1.20191	-1.86487	0.657854	0.0764498	3.55169	1.62114	-0.971017	1.20983	-0.657156
408	-4.96102	-0.930141	1.35086	8.47937	-2.9815	1.94485	3.74267	1.1827	-1.82293	0.610657	0.0320512	3.75443	1.67696	-0.966998	1.16533	-0.666539
408.5	-4.85272	-0.946846	1.28998	8.34069	-2.9401	1.94387	3.6978	1.18517	-1.78965	0.569451	0.00871539	3.94729	1.72633	-0.968826	1.11643	-0.685506
409	-4.7488	-0.973215	1.23625	8.20806	-2.90666	1.95281	3.6204	1.21295	-1.76378	0.532936	0.0113471	4.13184	1.76861	-0.97704	1.06243	-0.711761
409.5	-4.6497	-1.00684	1.19081	8.08978	-2.88457	1.96968	3.51163	1.26583	-1.74692	0.497589	0.0436981	4.30927	1.8045	-0.992479	1.00203	-0.742542
410	-4.55463	-1.04462	1.15394	7.99269	-2.87361	1.99126	3.3753	1.33898	-1.74335	0.45952	0.105585	4.47989	1.83491	-1.01632	0.934342	-0.775974
410.5	-4.46167	-1.08269	1.1252	7.92199	-2.87023	2.01449	3.21878	1.42397	-1.75774	0.416369	0.191006	4.64178	1.86048	-1.0499	0.85952	-0.811035
411	-4.36813	-1.11623	1.10403	7.88102	-2.87021	2.03759	3.05179	1.51135	-1.79088	0.367258	0.289381	4.79048	1.88167	-1.09429	0.778401	-0.846643
411.5	-4.27147	-1.14003	1.08993	7.8707	-2.86986	2.06	2.88466	1.59271	-1.83664	0.312402	0.389228	4.921	1.89864	-1.14946	0.692058	-0.8808
412	-4.17049	-1.1498	1.08206	7.88875	-2.86546	2.08188	2.72696	1.66234	-1.88325	0.253759	0.48139	5.03116	1.9106	-1.21308	0.602214	-0.910681
412.5	-4.06569	-1.1428	1.07895	7.92956	-2.85409	2.10341	2.58616	1.71872	-1.91925	0.195203	0.56015	5.12392	1.91566	-1.28076	0.5119	-0.933594
413	-3.95867	-1.11807	1.07883	7.98477	-2.83559	2.12458	2.46638	1.76468	-1.94045	0.141581	0.622602	5.20621	1.91222	-1.34746	0.425274	-0.947932
413.5	-3.85106	-1.07725	1.0803	8.04469	-2.81313	2.14538	2.36861	1.80564	-1.95152	0.0977339	0.667425	5.28434	1.90027	-1.40879	0.346881	-0.953599
414	-3.74335	-1.02531	1.08309	8.10034	-2.79069	2.16638	2.29241	1.84757	-1.96085	0.0678369	0.694196	5.36015	1.88151	-1.46205	0.280769	-0.951481
414.5	-3.63453	-0.969427	1.08836	8.146	-2.76979	2.18883	2.23703	1.89614	-1.97387	0.0551625	0.703656	5.43163	1.8594	-1.50664	0.229904	-0.942147
415	-3.52273	-0.916516	1.09801	8.1809	-2.74839	2.21368	2.20122	1.95569	-1.98998	0.0620499	0.698049	5.49656	1.83945	-1.54293	0.196693	-0.925086
415.5	-3.40593	-0.871906	1.11344	8.20866	-2.72178	2.24081	2.1828	2.02821	-2.00373	0.0892431	0.680847	5.5555	1.82889	-1.57092	0.183772	-0.899273
416	-3.28287	-0.838697	1.13454	8.2352	-2.68432	2.26941	2.17851	2.11334	-2.00823	0.135032	0.656015	5.61232	1.83534	-1.5897	0.193322	-0.864384
416.5	-3.15448	-0.816171	1.15961	8.26681	-2.63211	2.29843	2.18367	2.20939	-1.9987	0.195607	0.626851	5.6727	1.86515	-1.59767	0.225565	-0.821327
417	-3.02387	-0.79829	1.1864	8.30897	-2.56557	2.3272	2.19163	2.31359	-1.97526	0.266662	0.594778	5.74202	1.92158	-1.59369	0.277996	-0.771835
417.5	-2.89479	-0.774822	1.21282	8.36532	-2.48932	2.35593	2.19388	2.42172	-1.94346	0.344508	0.559222	5.82296	2.00345	-1.57883	0.345598	-0.717549
418	-2.77028	-0.734749	1.23692	8.43672	-2.40938	2.3852	2.18207	2.52858	-1.91197	0.425396	0.518757	5.914	2.10513	-1.55676	0.422379	-0.659153
418.5	-2.6522	-0.670184	1.25622	8.5214	-2.32963	2.41548	2.15087	2.62904	-1.88844	0.504919	0.471917	6.00964	2.21776	-1.5324	0.503595	-0.596736
419	-2.54154	-0.579337	1.26763	8.61663	-2.25022	2.4473	2.0988	2.71925	-1.87532	0.579288	0.417192	6.10215	2.331	-1.50993	0.586871	-0.530824
419.5	-2.439	-0.467198	1.26837	8.71998	-2.16895	2.48151	2.02663	2.79728	-1.86801	0.646399	0.353584	6.18438	2.43484	-1.49177	0.671378	-0.462203
420	-2.34553	-0.343607	1.25733	8.82894	-2.08379	2.51859	1.9359	2.86269	-1.85683	0.705294	0.281755	6.25256	2.52131	-1.47846	0.755373	-0.391074
420.5	-2.26245	-0.220126	1.23557	8.9408	-1.99418	2.55761	1.82832	2.91537	-1.83185	0.756215	0.204384	6.3075	2.58591	-1.46865	0.834027	-0.317175
421	-2.19107	-0.107376	1.20526	9.05305	-1.90193	2.59604	1.70521	2.95457	-1.78689	0.802029	0.125408	6.35349	2.62818	-1.45951	0.899927	-0.240492
421.5	-2.13125	-0.0131885	1.16802	9.16305	-1.81198	2.63077	1.56759	2.97871	-1.72178	0.848246	0.0490225	6.39564	2.6512	-1.44828	0.945487	-0.161495
422	-2.08054	0.058383	1.12441	9.26758	-1.73123	2.65899	1.41689	2.98591	-1.64167	0.900081	-0.020925	6.43772	2.65972	-1.43368	0.964743	-0.0811397
422.5	-2.03472	0.106802	1.07545	9.36333	-1.6651	2.67831	1.25485	2.9749	-1.55216	0.959672	-0.0813188	6.48114	2.65806	-1.41593	0.954267	-0.000683592
423	-1.98908	0.134645	1.02408	9.44802	-1.61446	2.68638	1.08339	2.94579	-1.4537	1.02643	-0.130017	6.52481	2.64981	-1.39621	0.914158	0.0791482
423.5	-1.93927	0.14806	0.974864	9.5209	-1.57614	2.68129	0.905491	2.89955	-1.3407	1.09859	-0.165391	6.56565	2.6384	-1.37598	0.848204	0.159067
424	-1.88161	0.156615	0.931901	9.5815	-1.54631	2.66282	0.72577	2.8373	-1.20611	1.17332	-0.185448	6.59992	2.62652	-1.35676	0.762234	0.241152
424.5	-1.81359	0.17125	0.8972	9.62763	-1.52266	2.63291	0.550724	2.76023	-1.04685	1.24555	-0.187892	6.62481	2.61504	-1.34051	0.661918	0.327545
425	-1.73448	0.201224	0.870668	9.6557	-1.50411	2.59388	0.388796	2.66997	-0.866709	1.30815	-0.171421	6.63948	2.60309	-1.32977	0.55175	0.41913
425.5	-1.64505	0.251614	0.850451	9.66308	-1.49108	2.54675	0.249072	2.56893	-0.675941	1.3545	-0.137141	6.64485	2.58909	-1.32709	0.435934	0.51582
426	-1.54661	0.322334	0.833299	9.64874	-1.48668	2.49207	0.138552	2.46062	-0.488454	1.38166	-0.0892594	6.64281	2.57196	-1.33363	0.320239	0.617795
426.5	-1.44067	0.408657	0.816075	9.61196	-1.49592	2.43172	0.0603693	2.34991	-0.317244	1.39059	-0.0344259	6.63557	2.55213	-1.34839	0.212416	0.725396
427	-1.32949	0.503011	0.797404	9.5525	-1.52189	2.36903	0.0142543	2.24294	-0.169959	1.38412	0.0204815	6.62554	2.53177	-1.36819	0.12013	0.837607
427.5	-1.21674	0.597402	0.778275	9.47202	-1.56267	2.30747	-0.0017466	2.14599	-0.0470094	1.36589	0.0704742	6.61461	2.51401	-1.38808	0.0481699	0.951119
428	-1.10723	0.685259	0.762169	9.37409	-1.61221	2.24967	0.00942326	2.06439	0.0571994	1.34088	0.112646	6.60256	2.50203	-1.40251	-0.00267471	1.06076
428.5	-1.00603	0.762383	0.754536	9.26295	-1.66463	2.19726	0.0427876	2.00206	0.150583	1.31526	0.145553	6.5864	2.49802	-1.40689	-0.0346042	1.16067
429	-0.917245	0.827149	0.761349	9.14252	-1.71762	2.15096	0.0907872	1.96024	0.238944	1.29528	0.16977	6.56263	2.50202	-1.39909	-0.0510225	1.24573
429.5	-0.842977	0.879789	0.787159	9.01628	-1.77143	2.11082	0.144813	1.9362	0.323722	1.28591	0.187945	6.52988	2.51195	-1.38013	-0.0553771	1.31261
430	-0.782823	0.921434	0.833387	8.88778	-1.82552	2.07696	0.197586	1.92383	0.402634	1.28935	0.202636	6.48927	2.5254	-1.35356	-0.0509639	1.36033
430.5	-0.734411	0.954306	0.897999	8.76099	-1.8775	2.04977	0.244496	1.91589	0.47152	1.30378	0.214915	6.44298	2.54124	-1.3244	-0.0412339	1.39014
431	-0.694983	0.9821	0.976765	8.64004	-1.92455	2.02982	0.283124	1.90624	0.526961	1.32396	0.225334	6.3933	2.55949	-1.29818	-0.0297972	1.40513
431.5	-0.662582	1.00879	1.06432	8.52883	-1.96445	2.01749	0.312036	1.89043	0.569023	1.34295	0.23458	6.34189	2.58009	-1.2797	-0.0197523	1.40978
432	-0.635875	1.0368	1.15386	8.4312	-1.99597	2.0125	0.330806	1.86518	0.601571	1.35369	0.243368	6.28831	2.60216	-1.27181	-0.0129236	1.40876
432.5	-0.613738	1.06646	1.23675	8.35118	-2.01963	2.01384	0.340894	1.82843	0.628947	1.35022	0.253076	6.22885	2.62415	-1.27514	-0.0100429	1.40572
433	-0.595828	1.09676	1.30388	8.29246	-2.03762	2.02034	0.345574	1.78018	0.651473	1.32855	0.265563	6.15734	2.64412	-1.28795	-0.0116384	1.40311
433.5	-0.583001	1.12588	1.34806	8.2576	-2.05288	2.03063	0.349283	1.72303	0.663907	1.28749	0.281224	6.06785	2.65962	-1.30645	-0.0182409	1.40238
434	-0.576461	1.15113	1.36563	8.24747	-2.06821	2.04245	0.357028	1.66125	0.658376	1.2293	0.297974	5.95726	2.66778	-1.32622	-0.0296981	1.40378
434.5	-0.576751	1.16873	1.35637	8.26072	-2.0856	2.05276	0.373173	1.59968	0.629108	1.15953	0.312255	5.82574	2.66614	-1.34383	-0.0440426	1.40656
435	-0.58326	1.174	1.32237	8.29354	-2.10541	2.05929	0.399736	1.54322	0.575361	1.08542	0.319922	5.67551	2.65349	-1.35724	-0.0563321	1.40996
435.5	-0.593745	1.16209	1.26649	8.34073	-2.12591	2.0622	0.435227	1.49654	0.50181	1.01413	0.316714	5.5099	2.62971	-1.3657	-0.0589253	1.41339
436	-0.604364	1.12969	1.1919	8.39693	-2.14323	2.06386	0.475081	1.46378	0.417365	0.951604	0.299891	5.33368	2.59514	-1.3698	-0.0436761	1.41635
436.5	-0.61082	1.07701	1.10225	8.45659	-2.15313	2.06683	0.513613	1.44854	0.332302	0.901488	0.269973	5.15262	2.55067	-1.37133	-0.00426702	1.41807
437	-0.6099	1.00813	1.0011	8.51332	-2.1541	2.07227	0.546135	1.45368	0.253778	0.864928	0.230256	4.97164	2.49798	-1.37268	0.0625598	1.41698
437.5	-0.600233	0.929549	0.89108	8.56031	-2.14861	2.07936	0.570524	1.47995	0.182321	0.841547	0.184618	4.79417	2.43878	-1.37633	0.156933	1.41054
438	-0.581767	0.848502	0.77439	8.59204	-2.14139	2.08561	0.5882	1.52466	0.112401	0.830372	0.135666	4.62363	2.37346	-1.38369	0.276794	1.39623
438.5	-0.554648	0.771895	0.654383	8.60566	-2.13663	2.08773	0.604279	1.58208	0.0363456	0.829961	0.0839537	4.46485	2.30078	-1.39363	0.418438	1.3725
439	-0.518616	0.705825	0.536449	8.60148	-2.13577	2.08302	0.626639	1.64548	-0.0519089	0.838317	0.0279357	4.32359	2.21884	-1.40236	0.575817	1.33918
439.5	-0.473465	0.654916	0.427337	8.58173	-2.13774	2.07003	0.663376	1.70898	-0.154511	0.852704	-0.0349126	4.20506	2.12641	-1.40515	0.740514	1.29747
440	-0.420328	0.621282	0.333394	8.54784	-2.14171	2.04839	0.71921	1.76838	-0.268659	0.869921	-0.105511	4.11305	2.02368	-1.39806	0.903343	1.2494
440.5	-0.36275	0.603683	0.258393	8.4988	-2.14906	2.018	0.793611	1.82082	-0.387894	0.887378	-0.18154	4.04987	1.91223	-1.37902	1.05612	1.19662
441	-0.306215	0.597585	0.202155	8.43227	-2.16266	1.97867	0.882368	1.86405	-0.505675	0.90349	-0.259232	4.01602	1.7946	-1.34805	1.19294	1.14009
441.5	-0.255951	0.596576	0.160612	8.34683	-2.18523	1.93059	0.980251	1.89601	-0.618235	0.916402	-0.336147	4.00911	1.6742	-1.30684	1.31066	1.08027
442	-0.2145	0.594643	0.126809	8.24339	-2.2182	1.87505	1.0821	1.91573	-0.723876	0.922856	-0.411605	4.02348	1.55496	-1.25819	1.40814	1.01751
442.5	-0.180952	0.588208	0.0930249	8.1254	-2.25979	1.81442	1.18318	1.92504	-0.819315	0.918902	-0.486022	4.052	1.44009	-1.20559	1.48523	0.951644
443	-0.15199	0.576812	0.0535757	7.9986	-2.30357	1.75159	1.28021	1.92827	-0.896549	0.901677	-0.560547	4.08864	1.33089	-1.15261	1.54272	0.881576
443.5	-0.123265	0.562167	0.00567697	7.87055	-2.33996	1.68947	1.37206	1.92968	-0.943716	0.870671	-0.635835	4.12921	1.22749	-1.10148	1.5827	0.80563
444	-0.0905966	0.546629	-0.0520107	7.74903	-2.36059	1.63078	1.45907	1.93161	-0.950187	0.82787	-0.710738	4.17068	1.13087	-1.05178	1.60838	0.722276
444.5	-0.0512164	0.53232	-0.11987	7.63973	-2.36136	1.57802	1.54216	1.93485	-0.91219	0.776816	-0.782674	4.21136	1.04397	-1.00119	1.62299	0.630359
445	-0.00436952	0.520983	-0.196302	7.54564	-2.34255	1.53321	1.62304	1.93952	-0.835164	0.72085	-0.848813	4.25169	0.970712	-0.947593	1.62877	0.52941
445.5	0.0490217	0.513827	-0.277922	7.46867	-2.3083	1.49741	1.70479	1.94547	-0.732367	0.661742	-0.907346	4.29357	0.913683	-0.89115	1.62715	0.420296
446	0.10735	0.511089	-0.360869	7.411	-2.26572	1.47105	1.79066	1.95236	-0.621166	0.599958	-0.959038	4.3378	0.872793	-0.834878	1.61931	0.305692
446.5	0.169321	0.511545	-0.441267	7.37505	-2.22173	1.45462	1.88179	1.96023	-0.518153	0.535795	-1.00765	4.38212	0.846249	-0.783542	1.60579	0.190023
447	0.233869	0.512342	-0.515128	7.3624	-2.17937	1.4487	1.97601	1.97013	-0.434541	0.470224	-1.05801	4.42195	0.832248	-0.741502	1.58556	0.0784188
447.5	0.299224	0.50957	-0.578612	7.37169	-2.13719	1.45366	2.06826	1.98362	-0.374266	0.405346	-1.11306	4.45306	0.82967	-0.710709	1.55628	-0.024988
448	0.362369	0.499773	-0.628515	7.39715	-2.09208	1.47008	2.15144	2.00192	-0.335768	0.343706	-1.1725	4.47341	0.83765	-0.69005	1.51563	-0.118276
448.5	0.419204	0.481776	-0.662881	7.42949	-2.04316	1.49872	2.21747	2.02522	-0.315608	0.286502	-1.23348	4.48299	0.85452	-0.676167	1.46297	-0.201561
449	0.465469	0.457384	-0.681665	7.45909	-1.99321	1.53965	2.25884	2.05223	-0.311572	0.232934	-1.29136	4.48301	0.877169	-0.664862	1.40015	-0.275815
449.5	0.498265	0.429982	-0.686788	7.47919	-1.94625	1.59134	2.26976	2.07986	-0.32439	0.18175	-1.34036	4.47542	0.901667	-0.652726	1.33117	-0.34193
450	0.516663	0.402166	-0.681072	7.48668	-1.90358	1.65035	2.24687	2.10368	-0.357345	0.132931	-1.37513	4.46318	0.924755	-0.638968	1.26118	-0.400306
450.5	0.520931	0.374762	-0.667004	7.48112	-1.86285	1.71153	2.18983	2.11896	-0.413204	0.0874415	-1.39258	4.4493	0.945385	-0.626434	1.19489	-0.450485
451	0.512124	0.34798	-0.646616	7.46314	-1.81968	1.76894	2.101	2.12182	-0.490571	0.0458681	-1.3925	4.43459	0.965103	-0.620533	1.13496	-0.49095
451.5	0.492301	0.322707	-0.621684	7.43335	-1.76925	1.81682	1.9844	2.11007	-0.582731	0.00815901	-1.37721	4.41686	0.986647	-0.626169	1.08139	-0.519716
452	0.464082	0.300231	-0.593209	7.39237	-1.70682	1.84993	1.84493	2.08409	-0.679484	-0.0254986	-1.35047	4.39274	1.01192	-0.644869	1.03231	-0.535645
452.5	0.429712	0.28126	-0.561201	7.34166	-1.62832	1.86424	1.68744	2.04679	-0.771324	-0.0540243	-1.31615	4.36036	1.04107	-0.674623	0.985137	-0.539557
453	0.390846	0.264975	-0.525328	7.28344	-1.53166	1.8583	1.51618	2.00268	-0.854604	-0.0755785	-1.27763	4.32084	1.0732	-0.711887	0.937268	-0.534379
453.5	0.349172	0.248208	-0.485312	7.21988	-1.41804	1.83385	1.33549	1.95668	-0.933478	-0.0882641	-1.2384	4.27762	1.10724	-0.75326	0.886673	-0.523985
454	0.306723	0.226186	-0.440657	7.15338	-1.2911	1.79532	1.1504	1.91384	-1.01591	-0.0906423	-1.20253	4.23556	1.14163	-0.795843	0.83296	-0.511588
454.5	0.265095	0.194965	-0.390863	7.08804	-1.15485	1.74846	0.96602	1.87943	-1.10727	-0.0817431	-1.17387	4.19996	1.17344	-0.836983	0.778266	-0.498777
455	0.224659	0.153226	-0.336664	7.02959	-1.01231	1.69864	0.785823	1.8584	-1.20659	-0.0612562	-1.15505	4.17547	1.19893	-0.874209	0.726637	-0.4855
455.5	0.185055	0.102329	-0.280983	6.98344	-0.865115	1.65006	0.610485	1.85401	-1.30665	-0.0304211	-1.14724	4.16547	1.21545	-0.905706	0.681685	-0.471112
456	0.146385	0.0459277	-0.228377	6.95302	-0.713861	1.60632	0.438319	1.86702	-1.39688	0.00725362	-1.14974	4.17224	1.2229	-0.930644	0.644471	-0.456016
456.5	0.10964	-0.0101449	-0.183916	6.93927	-0.559805	1.57137	0.266937	1.89592	-1.468	0.0469609	-1.15944	4.19655	1.22352	-0.948665	0.613692	-0.442153
457	0.0760077	-0.0586929	-0.152423	6.94037	-0.407131	1.5492	0.0949114	1.9376	-1.51684	0.0846961	-1.17178	4.23711	1.22037	-0.959499	0.587926	-0.431655
457.5	0.0460119	-0.0928976	-0.137548	6.95173	-0.263458	1.54261	-0.077456	1.98808	-1.54855	0.118142	-1.18279	4.29114	1.21593	-0.963852	0.567382	-0.42532
458	0.0192944	-0.107929	-0.140905	6.96718	-0.137714	1.5523	-0.24837	2.0426	-1.57438	0.145985	-1.19015	4.35535	1.21154	-0.964391	0.552913	-0.422529
458.5	-0.00518781	-0.101895	-0.162566	6.98111	-0.0368887	1.57684	-0.414997	2.09559	-1.60613	0.167229	-1.19298	4.42632	1.20734	-0.964899	0.543328	-0.422338
459	-0.0292101	-0.0759297	-0.202431	6.99042	0.0359506	1.61322	-0.573689	2.14201	-1.65076	0.181129	-1.19153	4.49982	1.20248	-0.968653	0.534369	-0.424527
459.5	-0.0553914	-0.0330501	-0.260406	6.99548	0.0811361	1.65726	-0.72103	2.17949	-1.70762	0.187532	-1.18664	4.57053	1.19607	-0.977833	0.520608	-0.429601
460	-0.086838	0.0234834	-0.335147	6.9994	0.10033	1.70379	-0.855864	2.20821	-1.7691	0.187213	-1.17839	4.63332	1.18788	-0.993088	0.497866	-0.437526
460.5	-0.12653	0.0906836	-0.423217	7.00682	0.0951779	1.74744	-0.98013	2.2282	-1.8245	0.181699	-1.16547	4.6842	1.17813	-1.01312	0.463635	-0.446388
461	-0.176824	0.16515	-0.519553	7.02305	0.0671503	1.78401	-1.09715	2.23796	-1.865	0.172811	-1.14647	4.72024	1.16649	-1.03614	0.416328	-0.452884
461.5	-0.239073	0.242659	-0.618241	7.05375	0.0174048	1.81103	-1.20957	2.23574	-1.88685	0.162637	-1.1208	4.73944	1.15183	-1.06205	0.355277	-0.454033
462	-0.313286	0.318417	-0.713194	7.10381	-0.0527691	1.8276	-1.31919	2.2208	-1.89095	0.153706	-1.08868	4.74102	1.1333	-1.09252	0.281775	-0.448102
462.5	-0.39752	0.387397	-0.79926	7.17601	-0.13989	1.83444	-1.42771	2.19296	-1.87895	0.148885	-1.05089	4.72604	1.11155	-1.12972	0.200055	-0.434832
463	-0.487649	0.444997	-0.873169	7.2704	-0.236292	1.83373	-1.53622	2.15195	-1.84858	0.151137	-1.00833	4.69787	1.08842	-1.17476	0.11674	-0.415927
463.5	-0.578641	0.487994	-0.933434	7.3839	-0.330752	1.82857	-1.64381	2.09782	-1.79275	0.163036	-0.961717	4.66153	1.06605	-1.22642	0.0388418	-0.395355
464	-0.666536	0.515324	-0.979881	7.5102	-0.412149	1.82178	-1.74654	2.03125	-1.70379	0.185658	-0.912279	4.6214	1.0465	-1.28134	-0.0280192	-0.378551
464.5	-0.749344	0.528393	-1.01346	7.64054	-0.47381	1.81457	-1.83868	1.95272	-1.57969	0.217767	-0.862187	4.57975	1.03117	-1.33609	-0.0806419	-0.370955
465	-0.826611	0.530644	-1.036	7.76542	-0.515246	1.80601	-1.91604	1.8629	-1.42768	0.256337	-0.814095	4.53683	1.02018	-1.38895	-0.118728	-0.376912
465.5	-0.898523	0.526412	-1.05015	7.87643	-0.540943	1.79323	-1.97828	1.76429	-1.26309	0.298066	-0.771237	4.49111	1.01254	-1.44021	-0.144255	-0.398675
466	-0.965857	0.519559	-1.05946	7.96752	-0.558331	1.77212	-2.02688	1.66118	-1.10493	0.341209	-0.73792	4.43907	1.0073	-1.49156	-0.16008	-0.435495
466.5	-1.0303	0.512366	-1.06805	8.03597	-0.575535	1.739	-2.06139	1.55843	-0.970397	0.386644	-0.719057	4.37641	1.0046	-1.54551	-0.169027	-0.484253
467	-1.0936	0.504896	-1.07947	8.0828	-0.598528	1.69234	-2.07821	1.46136	-0.869536	0.436575	-0.718482	4.30013	1.00602	-1.60418	-0.173346	-0.541526
467.5	-1.15651	0.494892	-1.09541	8.11244	-0.628741	1.63338	-2.0725	1.37575	-0.80252	0.491623	-0.737297	4.20982	1.01391	-1.66726	-0.174342	-0.60504
468	-1.21908	0.478888	-1.11492	8.13127	-0.663552	1.56573	-2.04132	1.30685	-0.762527	0.549307	-0.773151	4.10824	1.03046	-1.7311	-0.172651	-0.673315
468.5	-1.28102	0.454131	-1.13545	8.14529	-0.700119	1.49353	-1.98633	1.258	-0.741986	0.605018	-0.820112	4.00117	1.05725	-1.79001	-0.16851	-0.744501
469	-1.34176	0.419528	-1.15463	8.15772	-0.738524	1.41901	-1.91449	1.22939	-0.737365	0.654041	-0.869674	3.89634	1.09537	-1.83881	-0.16165	-0.816317
469.5	-1.4008	0.375771	-1.17113	8.16856	-0.780618	1.34165	-1.83606	1.2174	-0.750044	0.693057	-0.913727	3.8016	1.14527	-1.87462	-0.151556	-0.886914
470	-1.45777	0.32597	-1.18477	8.17604	-0.826868	1.25984	-1.76176	1.21576	-0.783398	0.720508	-0.947784	3.72285	1.20662	-1.8976	-0.138022	-0.955165
470.5	-1.51223	0.27565	-1.19605	8.17895	-0.87569	1.17299	-1.70036	1.2178	-0.83858	0.736369	-0.97165	3.66206	1.27812	-1.91044	-0.121395	-1.02051
471	-1.56409	0.230769	-1.20488	8.17896	-0.925237	1.0825	-1.65714	1.21795	-0.91217	0.741807	-0.987364	3.61699	1.35712	-1.91671	-0.102678	-1.08279
471.5	-1.61427	0.195823	-1.2096	8.18149	-0.974585	0.991471	-1.63317	1.21221	-0.996825	0.738643	-0.997309	3.58287	1.43987	-1.91911	-0.0835235	-1.14216
472	-1.66398	0.17357	-1.20779	8.19339	-1.02356	0.903626	-1.62572	1.19792	-1.08446	0.728852	-1.00366	3.55406	1.5228	-1.91914	-0.0658923	-1.19922
472.5	-1.71363	0.164766	-1.19751	8.21932	-1.07258	0.822007	-1.6292	1.17375	-1.1704	0.714442	-1.00769	3.52512	1.60335	-1.91774	-0.0514014	-1.25509
473	-1.76293	0.167333	-1.17781	8.25965	-1.12273	0.748485	-1.63625	1.14027	-1.25571	0.697226	-1.00914	3.4917	1.67971	-1.91556	-0.0406292	-1.3106
473.5	-1.8119	0.176407	-1.14938	8.31167	-1.17505	0.684045	-1.63873	1.10058	-1.34643	0.678199	-1.00671	3.45094	1.75026	-1.91273	-0.0327708	-1.36531
474	-1.86112	0.185795	-1.11473	8.3727	-1.22948	0.628923	-1.62888	1.06013	-1.45075	0.657473	-0.998982	3.40146	1.81377	-1.90942	-0.0260524	-1.41757
474.5	-1.91128	0.190105	-1.07786	8.44191	-1.28442	0.582318	-1.60042	1.02564	-1.57527	0.635573	-0.984574	3.34422	1.87	-1.90639	-0.0186467	-1.46549
475	-1.96305	0.186311	-1.04362	8.51964	-1.33737	0.542375	-1.54945	1.00342	-1.7213	0.614494	-0.961702	3.2831	1.91994	-1.90393	-0.00958949	-1.50729
475.5	-2.01667	0.173816	-1.01633	8.60544	-1.38511	0.506798	-1.4755	0.998145	-1.88291	0.596824	-0.927999	3.22436	1.96542	-1.90064	0.000168766	-1.54118
476	-2.07122	0.153611	-0.997921	8.69603	-1.42384	0.473185	-1.38262	1.01258	-2.04846	0.584331	-0.880523	3.17504	2.00829	-1.89369	0.00708781	-1.56563
476.5	-2.12439	0.127778	-0.987395	8.78472	-1.45077	0.438928	-1.27906	1.04734	-2.20572	0.578075	-0.81615	3.14077	2.04921	-1.88026	0.00628634	-1.57985
477	-2.17362	0.0992991	-0.982383	8.8635	-1.4663	0.401712	-1.1748	1.0998	-2.34784	0.579011	-0.733111	3.12435	2.08668	-1.85895	-0.0058041	-1.58408
477.5	-2.21735	0.0717984	-0.980928	8.92645	-1.47461	0.360245	-1.0781	1.16382	-2.47584	0.587254	-0.633151	3.12619	2.11756	-1.83052	-0.0295131	-1.57933
478	-2.25571	0.0490965	-0.982239	8.97144	-1.48161	0.314067	-0.993319	1.23142	-2.59567	0.601165	-0.522586	3.14548	2.13867	-1.79737	-0.0610454	-1.56654
478.5	-2.29047	0.0341826	-0.986169	8.99894	-1.49166	0.263103	-0.921236	1.29486	-2.71357	0.618114	-0.411263	3.18	2.14802	-1.76243	-0.0928072	-1.54591
479	-2.32405	0.0276381	-0.991903	9.00955	-1.50545	0.208143	-0.860753	1.34809	-2.83335	0.63587	-0.309921	3.2258	2.14571	-1.72887	-0.115833	-1.51703
479.5	-2.35789	0.0264562	-0.997129	9.00234	-1.52139	0.15149	-0.81069	1.38741	-2.95529	0.652388	-0.227031	3.2775	2.13413	-1.69969	-0.122815	-1.47968
480	-2.39184	0.0246197	-0.999087	8.97421	-1.5388	0.0966691	-0.770741	1.41124	-3.07595	0.664476	-0.166794	3.32928	2.11707	-1.67615	-0.109285	-1.43495
480.5	-2.42474	0.0157358	-0.996981	8.92067	-1.55916	0.0474855	-0.74122	1.41966	-3.19004	0.667903	-0.129545	3.37684	2.09779	-1.65678	-0.0730048	-1.38555
481	-2.45552	-0.00417072	-0.992788	8.83812	-1.58521	0.00706369	-0.722147	1.41387	-3.29324	0.659265	-0.113595	3.41895	2.07812	-1.63833	-0.0131625	-1.3347
481.5	-2.48426	-0.0359751	-0.989252	8.72545	-1.62028	-0.0229645	-0.712528	1.3951	-3.38435	0.637411	-0.116705	3.45696	2.05913	-1.6179	0.0698878	-1.28462
482	-2.51287	-0.0785631	-0.98748	8.58474	-1.66729	-0.0426775	-0.710705	1.3638	-3.46545	0.603463	-0.136531	3.4934	2.04237	-1.59482	0.174507	-1.23614
482.5	-2.54391	-0.129738	-0.986509	8.42092	-1.72637	-0.0531298	-0.715481	1.32039	-3.53898	0.560281	-0.170156	3.53079	2.02995	-1.5707	0.297437	-1.18962
483	-2.57836	-0.1862	-0.984833	8.24073	-1.79289	-0.0553402	-0.726237	1.26646	-3.6039	0.511538	-0.213213	3.57098	2.02329	-1.54728	0.4336	-1.14631
483.5	-2.61465	-0.243331	-0.982316	8.05165	-1.85873	-0.0499105	-0.741772	1.20495	-3.65491	0.460785	-0.259622	3.6147	2.0225	-1.52382	0.576128	-1.1085
484	-2.64967	-0.295726	-0.980962	7.86086	-1.91653	-0.037379	-0.760011	1.13878	-3.68583	0.411494	-0.302644	3.6614	2.02703	-1.49666	0.716471	-1.07805
484.5	-2.68027	-0.338411	-0.984331	7.67349	-1.96304	-0.018903	-0.779057	1.0691	-3.69401	0.367428	-0.336726	3.7099	2.03657	-1.46179	0.845089	-1.05537
485	-2.70441	-0.368	-0.996401	7.49227	-1.99927	0.00318928	-0.79782	0.995869	-3.68301	0.331828	-0.359195	3.75914	2.05109	-1.41811	0.952954	-1.04004
485.5	-2.72137	-0.383312	-1.02043	7.31907	-2.0285	0.0254388	-0.815744	0.919795	-3.66224	0.306355	-0.371307	3.80772	2.06976	-1.36812	1.03331	-1.03177
486	-2.73039	-0.385271	-1.05807	7.15601	-2.05392	0.0437417	-0.832319	0.843031	-3.64397	0.291236	-0.378244	3.85328	2.09028	-1.31559	1.08287	-1.03018
486.5	-2.72974	-0.376796	-1.10903	7.00486	-2.07653	0.0537264	-0.846654	0.768174	-3.63922	0.285612	-0.387289	3.8943	2.10921	-1.2633	1.10189	-1.03422
487	-2.71799	-0.36307	-1.17141	6.86646	-2.09401	0.0516055	-0.856985	0.697329	-3.6547	0.287272	-0.404129	3.93181	2.12314	-1.212	1.0935	-1.04274
487.5	-2.69598	-0.350958	-1.24189	6.7405	-2.10137	0.0357255	-0.860894	0.631853	-3.69128	0.292756	-0.429988	3.9685	2.12951	-1.16001	1.06367	-1.05565
488	-2.66638	-0.346959	-1.31592	6.62483	-2.09361	0.00715723	-0.857359	0.572794	-3.74436	0.297851	-0.462254	4.00625	2.12726	-1.10445	1.0213	-1.07427
488.5	-2.63183	-0.35477	-1.38806	6.51452	-2.0692	-0.0309959	-0.848443	0.521717	-3.80621	0.29799	-0.496658	4.04546	2.1171	-1.04352	0.976839	-1.10081
489	-2.59391	-0.374043	-1.45298	6.40217	-2.03125	-0.0739779	-0.838106	0.480883	-3.86967	0.289325	-0.528498	4.08618	2.10126	-0.97789	0.93907	-1.1373
489.5	-2.55279	-0.400867	-1.50714	6.28017	-1.98426	-0.11545	-0.830488	0.451838	-3.9313	0.270743	-0.554002	4.12917	2.08302	-0.910212	0.912426	-1.18499
490	-2.5073	-0.429324	-1.55002	6.14405	-1.93021	-0.148624	-0.829316	0.433555	-3.99183	0.244515	-0.571993	4.17594	2.06667	-0.84411	0.896768	-1.24428
490.5	-2.45572	-0.45342	-1.5835	5.99443	-1.86819	-0.168211	-0.836988	0.4225	-4.05391	0.213901	-0.583639	4.22878	2.05711	-0.783361	0.889728	-1.31457
491	-2.3966	-0.468975	-1.61034	5.83579	-1.79656	-0.171613	-0.853659	0.4147	-4.11862	0.180445	-0.590679	4.29059	2.05809	-0.730679	0.88928	-1.39363
491.5	-2.32956	-0.474663	-1.6336	5.67349	-1.71463	-0.158907	-0.877589	0.407578	-4.18303	0.144324	-0.594524	4.36417	2.07015	-0.686444	0.894673	-1.47748
492	-2.25592	-0.471733	-1.65628	5.51192	-1.62325	-0.13216	-0.907084	0.400257	-4.24083	0.106745	-0.596036	4.45059	2.09055	-0.648518	0.905767	-1.56129
492.5	-2.17889	-0.462963	-1.67998	5.3542	-1.52489	-0.0943806	-0.94287	0.393092	-4.28609	0.0708992	-0.594985	4.54752	2.1149	-0.613308	0.921402	-1.64079
493	-2.10293	-0.451694	-1.70371	5.20232	-1.42391	-0.0483901	-0.988246	0.387483	-4.31779	0.0402353	-0.590638	4.64942	2.13874	-0.577386	0.938555	-1.71351
493.5	-2.03246	-0.44134	-1.72406	5.05785	-1.32649	0.00386465	-1.04648	0.385997	-4.34105	0.0163349	-0.58395	4.74967	2.15822	-0.539127	0.954151	-1.77851
494	-1.97087	-0.435508	-1.73613	4.92349	-1.23841	0.0612774	-1.11793	0.392206	-4.36401	-0.00125641	-0.578868	4.8427	2.17076	-0.499649	0.967854	-1.8352
494.5	-1.91974	-0.43818	-1.73469	4.80387	-1.1616	0.122996	-1.19828	0.410097	-4.39325	-0.0140686	-0.581016	4.92492	2.17572	-0.46174	0.982445	-1.88228
495	-1.87795	-0.452816	-1.71549	4.70378	-1.09284	0.187711	-1.27852	0.442973	-4.43044	-0.0241707	-0.595231	4.99531	2.17451	-0.427111	1.00153	-1.9176
495.5	-1.84177	-0.480747	-1.67638	4.62542	-1.02575	0.253079	-1.3473	0.491929	-4.47077	-0.0339302	-0.623586	5.05628	2.17001	-0.394848	1.02722	-1.93897
496	-1.8067	-0.520607	-1.61731	4.56701	-0.95397	0.315511	-1.3941	0.555016	-4.50389	-0.0457945	-0.664013	5.11296	2.16588	-0.362589	1.05954	-1.94549
496.5	-1.7692	-0.568786	-1.53924	4.52353	-0.873621	0.370713	-1.41182	0.628179	-4.5186	-0.0620607	-0.710738	5.1707	2.16569	-0.328983	1.09719	-1.93812
497	-1.7274	-0.619959	-1.444	4.48845	-0.78446	0.414614	-1.39891	0.706958	-4.50915	-0.0842132	-0.757201	5.23296	2.17171	-0.295579	1.138	-1.91944
497.5	-1.6816	-0.667541	-1.33574	4.45512	-0.689306	0.44373	-1.35943	0.787494	-4.47875	-0.111978	-0.79879	5.29982	2.18354	-0.266757	1.17929	-1.89241
498	-1.6342	-0.704317	-1.2218	4.41779	-0.591591	0.455249	-1.30066	0.866711	-4.43732	-0.143049	-0.833649	5.3676	2.19787	-0.247471	1.21811	-1.85936
498.5	-1.5887	-0.723423	-1.11105	4.37353	-0.492312	0.447829	-1.23081	0.941819	-4.39586	-0.173885	-0.862803	5.43025	2.20992	-0.240767	1.25129	-1.82182
499	-1.54888	-0.719524	-1.01133	4.32302	-0.389061	0.422724	-1.1583	1.0098	-4.36151	-0.200984	-0.890027	5.48192	2.21588	-0.246688	1.27565	-1.78039
[truncated: 1,002 more rows]
