# Supplementary material for: MEP Latencies Predict the Neuromodulatory Effect of cTBS Delivered to the Ipsilateral and Contralateral Sensorimotor Cortex
Source: PLoS One. 2015 Aug 11;10(8):e0133893. doi: 10.1371/journal.pone.0133893 (PMC4532482; doi:10.1371/journal.pone.0133893)
Supplement: S1 Dataset — MEP, SEP and TEP data were converted to .xls format from .mat format. (ZIP) [file pone.0133893.s001.zip › S1 Dataset_xlsx/TEP PAAP CON T1.xlsx]

## Sheet: SEP
t [ms]	sub01	sub02	sub03	sub04	sub05	sub06	sub07	sub08	sub09	sub10	sub11	sub12	sub13	sub14	sub15	sub16
-500	-0.932573	-0.820612	0.132317	3.19073	0.873905	0.452047	1.31103	0.720259	-6.27773	-0.297794	0.756771	2.49763	-1.3326	0.418276	0.270551	0.794134
-499.5	-0.939383	-0.827776	0.149321	3.3055	0.813315	0.408567	1.34187	0.724112	-6.32976	-0.267579	0.73249	2.46431	-1.35159	0.490998	0.293659	0.825465
-499	-0.937562	-0.838583	0.171269	3.4228	0.789157	0.36354	1.35844	0.72964	-6.38316	-0.234662	0.701365	2.44161	-1.37953	0.559662	0.311279	0.849501
-498.5	-0.925948	-0.851078	0.196459	3.53658	0.804942	0.320098	1.35863	0.736805	-6.43683	-0.199307	0.663221	2.42675	-1.4105	0.621904	0.328747	0.868982
-498	-0.905144	-0.863492	0.223586	3.64326	0.857153	0.279927	1.34258	0.745264	-6.48942	-0.1624	0.618417	2.41378	-1.43877	0.673501	0.349827	0.886519
-497.5	-0.877663	-0.873999	0.252149	3.73998	0.936256	0.242425	1.31326	0.755026	-6.53949	-0.125198	0.567378	2.39554	-1.45939	0.709915	0.374586	0.903347
-497	-0.847274	-0.880285	0.282355	3.82286	1.02897	0.205296	1.27628	0.766028	-6.58502	-0.0879652	0.509999	2.36595	-1.46859	0.727635	0.400054	0.919049
-496.5	-0.81708	-0.879414	0.315056	3.88596	1.1231	0.16652	1.23916	0.777365	-6.62303	-0.0495738	0.445813	2.32266	-1.46345	0.724917	0.422824	0.932926
-496	-0.788089	-0.86881	0.351131	3.92223	1.21051	0.126101	1.20964	0.78777	-6.65018	-0.00841276	0.375208	2.26816	-1.44205	0.701809	0.441131	0.945656
-495.5	-0.759433	-0.847249	0.390425	3.9268	1.28554	0.0858307	1.19456	0.797035	-6.66378	0.0365548	0.30062	2.20758	-1.40416	0.6595	0.455063	0.959363
-495	-0.729319	-0.814696	0.431552	3.89919	1.34299	0.0477087	1.19917	0.806623	-6.66219	0.0850291	0.226315	2.14557	-1.3513	0.59969	0.466257	0.976101
-494.5	-0.696344	-0.771803	0.472177	3.84294	1.3785	0.0127662	1.22631	0.818857	-6.6454	0.135064	0.156903	2.08568	-1.28679	0.524466	0.477894	0.996311
-494	-0.660857	-0.719902	0.508678	3.76493	1.3894	-0.0192636	1.27636	0.835668	-6.61597	0.183741	0.0956676	2.03078	-1.21569	0.436354	0.493442	1.01855
-493.5	-0.624875	-0.66134	0.536231	3.67493	1.37533	-0.0493197	1.34793	0.858167	-6.57888	0.22849	0.0437105	1.98223	-1.14412	0.338406	0.514295	1.04062
-493	-0.590615	-0.599649	0.55006	3.58385	1.33971	-0.0773725	1.4385	0.886868	-6.53957	0.26781	0.000882287	1.93903	-1.0779	0.234777	0.538699	1.0611
-492.5	-0.559548	-0.538879	0.546256	3.50013	1.29013	-0.101484	1.54534	0.921131	-6.5013	0.300722	-0.0323791	1.89833	-1.02161	0.131579	0.562649	1.0798
-492	-0.532229	-0.482252	0.521197	3.42766	1.23591	-0.119263	1.66565	0.95814	-6.46379	0.325708	-0.0546858	1.85639	-0.978316	0.0366222	0.581851	1.09714
-491.5	-0.508065	-0.431298	0.471056	3.36736	1.18507	-0.130139	1.79608	0.993217	-6.42374	0.340579	-0.0653073	1.80968	-0.949233	-0.0428402	0.593858	1.11352
-491	-0.485629	-0.386238	0.392555	3.31937	1.14282	-0.13569	1.93235	1.02135	-6.37678	0.343317	-0.0656651	1.75605	-0.933646	-0.103379	0.599044	1.12894
-490.5	-0.463739	-0.346841	0.284386	3.28361	1.11176	-0.138145	2.06857	1.03837	-6.31977	0.332798	-0.0591834	1.69511	-0.929224	-0.146905	0.599621	1.14212
-490	-0.441807	-0.31268	0.148409	3.25952	1.09311	-0.139264	2.19692	1.04165	-6.25236	0.30922	-0.0501474	1.62765	-0.932526	-0.179203	0.597496	1.15003
-489.5	-0.418709	-0.283	-0.00977331	3.24646	1.08855	-0.140422	2.31022	1.03062	-6.17732	0.274114	-0.0427882	1.55482	-0.939704	-0.207471	0.592441	1.14894
-489	-0.391569	-0.256843	-0.181136	3.24393	1.10005	-0.14306	2.40552	1.00674	-6.09933	0.229385	-0.0407827	1.47812	-0.947847	-0.238307	0.58147	1.13583
-488.5	-0.356276	-0.23404	-0.354534	3.25111	1.1267	-0.148394	2.48399	0.972369	-6.02258	0.176259	-0.0465294	1.39964	-0.95639	-0.275733	0.559398	1.10904
-488	-0.309407	-0.216941	-0.518118	3.2663	1.16297	-0.156561	2.54801	0.929433	-5.94886	0.115735	-0.0602968	1.32214	-0.967233	-0.319772	0.520624	1.06924
-487.5	-0.249881	-0.210691	-0.660125	3.28649	1.20075	-0.166336	2.59914	0.878966	-5.87758	0.0503182	-0.0800042	1.24966	-0.983471	-0.366758	0.461792	1.02023
-487	-0.179712	-0.220543	-0.769983	3.30789	1.23171	-0.175786	2.63711	0.821387	-5.80759	-0.014848	-0.101772	1.18814	-1.0079	-0.411512	0.383389	0.968439
-486.5	-0.103754	-0.248405	-0.8401	3.32859	1.24832	-0.183202	2.65988	0.75702	-5.73883	-0.0725913	-0.121282	1.14466	-1.04184	-0.450262	0.289106	0.921459
-486	-0.0281487	-0.291708	-0.867287	3.35111	1.24563	-0.18797	2.66524	0.686384	-5.67288	-0.115805	-0.135707	1.12466	-1.08415	-0.482478	0.184184	0.887056
-485.5	0.042134	-0.344561	-0.853063	3.3816	1.22344	-0.190652	2.65193	0.610289	-5.6131	-0.140003	-0.144866	1.13014	-1.13152	-0.51027	0.0743387	0.871572
-485	0.105002	-0.399412	-0.802594	3.42576	1.18566	-0.191913	2.61943	0.530418	-5.56372	-0.145051	-0.150986	1.16059	-1.17986	-0.535827	-0.0347167	0.877493
-484.5	0.160851	-0.448723	-0.722914	3.48466	1.13705	-0.19172	2.56839	0.45008	-5.52794	-0.135189	-0.157512	1.21297	-1.22529	-0.559495	-0.137776	0.902256
-484	0.210853	-0.486605	-0.621629	3.55424	1.08139	-0.189877	2.50093	0.373501	-5.50631	-0.11732	-0.166939	1.28017	-1.2641	-0.580484	-0.230603	0.939434
-483.5	0.255869	-0.509873	-0.506164	3.62819	1.02244	-0.186884	2.4193	0.304071	-5.49711	-0.0987345	-0.178512	1.35311	-1.29312	-0.598425	-0.309939	0.980705
-483	0.296507	-0.518638	-0.383403	3.70057	0.964795	-0.183914	2.32482	0.243599	-5.49812	-0.0854833	-0.188229	1.42562	-1.31036	-0.61313	-0.373248	1.01775
-482.5	0.333057	-0.516366	-0.259667	3.76722	0.912672	-0.182324	2.21813	0.192722	-5.50748	-0.0810692	-0.191767	1.49554	-1.31492	-0.623629	-0.418721	1.0443
-482	0.36453	-0.508774	-0.140078	3.82672	0.868925	-0.183505	2.10029	0.151229	-5.52329	-0.0854576	-0.187201	1.56186	-1.30668	-0.628846	-0.445598	1.05763
-481.5	0.388312	-0.502132	-0.0279317	3.8802	0.835736	-0.188541	1.97382	0.118388	-5.54293	-0.095944	-0.174674	1.6233	-1.28652	-0.628973	-0.454337	1.05832
-481	0.401474	-0.502191	0.074168	3.92994	0.814985	-0.197577	1.84271	0.0938087	-5.56311	-0.109484	-0.154545	1.67945	-1.25671	-0.625269	-0.446503	1.04888
-480.5	0.40237	-0.513597	0.1629	3.97751	0.807996	-0.209675	1.71234	0.0779136	-5.58114	-0.124154	-0.126904	1.73091	-1.2207	-0.618283	-0.424651	1.03251
-480	0.391218	-0.539466	0.235038	4.02245	0.815897	-0.223136	1.58918	0.0712758	-5.59596	-0.139101	-0.0923944	1.77655	-1.18216	-0.606629	-0.392065	1.01268
-479.5	0.36962	-0.581214	0.289173	4.06178	0.83987	-0.23609	1.4792	0.0741007	-5.60768	-0.153657	-0.0524758	1.81173	-1.14406	-0.588167	-0.351871	0.993237
-479	0.339756	-0.638487	0.32616	4.09119	0.880695	-0.247135	1.38629	0.0865569	-5.61697	-0.166226	-0.00860552	1.82973	-1.10855	-0.56244	-0.305904	0.978215
-478.5	0.303628	-0.709383	0.348529	4.10695	0.938667	-0.255684	1.31359	0.108444	-5.62496	-0.173783	0.0378005	1.82437	-1.07696	-0.531432	-0.25449	0.970968
-478	0.262797	-0.791246	0.359545	4.10691	1.01342	-0.262073	1.26475	0.137929	-5.63232	-0.172734	0.0837679	1.79194	-1.04935	-0.498075	-0.197283	0.973058
-477.5	0.219289	-0.88134	0.36221	4.09102	1.10293	-0.267065	1.24279	0.171225	-5.63788	-0.160962	0.123868	1.73252	-1.02358	-0.464864	-0.133965	0.984235
-477	0.176036	-0.97677	0.358564	4.06166	1.20337	-0.270995	1.24845	0.203745	-5.63847	-0.13949	0.151961	1.65055	-0.995453	-0.434029	-0.0645374	1.00356
-476.5	0.135495	-1.07429	0.349483	4.02307	1.30991	-0.273464	1.27947	0.231432	-5.63003	-0.112406	0.164291	1.55446	-0.960444	-0.407744	0.0100974	1.03023
-476	0.09843	-1.17078	0.335149	3.9799	1.41583	-0.273584	1.33052	0.251103	-5.60885	-0.08539	0.161776	1.45466	-0.915352	-0.387239	0.0877185	1.06312
-475.5	0.0640047	-1.26392	0.31547	3.93606	1.51065	-0.270574	1.39326	0.260429	-5.57248	-0.0638148	0.150398	1.36051	-0.858753	-0.372536	0.165552	1.10037
-475	0.0303714	-1.35217	0.289948	3.89432	1.58155	-0.264505	1.45687	0.258907	-5.51995	-0.0514948	0.138997	1.27828	-0.79084	-0.363938	0.241354	1.14025
-474.5	-0.00436955	-1.43415	0.257584	3.85632	1.61809	-0.256091	1.50978	0.248766	-5.45215	-0.0509418	0.135035	1.21164	-0.712864	-0.363409	0.313392	1.18164
-474	-0.0408525	-1.50809	0.216948	3.82207	1.61574	-0.245867	1.54247	0.234585	-5.37253	-0.0641972	0.140932	1.16256	-0.62628	-0.373788	0.379783	1.22337
-473.5	-0.0776231	-1.57209	0.166357	3.78907	1.57599	-0.234286	1.54906	0.222919	-5.28656	-0.0927202	0.15335	1.13167	-0.532261	-0.396593	0.438262	1.26403
-473	-0.11138	-1.62492	0.104579	3.75241	1.50562	-0.222276	1.52721	0.22185	-5.20037	-0.136837	0.166024	1.11781	-0.432323	-0.430641	0.486548	1.30232
-472.5	-0.137753	-1.66555	0.0320338	3.70669	1.41658	-0.211255	1.47851	0.238816	-5.1196	-0.195709	0.174165	1.11759	-0.329412	-0.47193	0.523146	1.33645
-472	-0.152241	-1.69208	-0.0483573	3.64846	1.32414	-0.202828	1.40871	0.277794	-5.04851	-0.267136	0.177067	1.12596	-0.227117	-0.514229	0.547955	1.36348
-471.5	-0.151633	-1.70198	-0.131487	3.5773	1.24357	-0.198242	1.32582	0.33804	-4.98947	-0.346586	0.177698	1.13831	-0.127424	-0.550951	0.562235	1.38
-471	-0.135227	-1.6942	-0.211336	3.49568	1.18698	-0.197768	1.23718	0.4148	-4.94272	-0.426298	0.180661	1.15171	-0.0306898	-0.578103	0.568232	1.38348
-470.5	-0.104778	-1.67112	-0.282519	3.40877	1.16041	-0.200967	1.14752	0.501033	-4.90696	-0.495967	0.1905	1.16326	0.0616779	-0.596163	0.568686	1.37321
-470	-0.0635892	-1.63851	-0.341884	3.32399	1.16205	-0.207557	1.0589	0.588986	-4.88045	-0.545269	0.210754	1.16726	0.145786	-0.609247	0.566255	1.3511
-469.5	-0.0158589	-1.60322	-0.389199	3.25009	1.18387	-0.217622	0.973512	0.671705	-4.86183	-0.566443	0.242529	1.15516	0.217003	-0.622225	0.562926	1.32158
-469	0.033518	-1.57089	-0.426084	3.1957	1.21484	-0.231146	0.896573	0.744986	-4.84971	-0.555287	0.282935	1.11764	0.272544	-0.637712	0.559693	1.28989
-468.5	0.0794831	-1.54498	-0.454355	3.16794	1.24294	-0.24759	0.83611	0.808314	-4.8413	-0.511085	0.325986	1.04741	0.3127	-0.654728	0.557136	1.26018
-468	0.117976	-1.52697	-0.475199	3.1709	1.25843	-0.265482	0.800834	0.863443	-4.83171	-0.43666	0.365935	0.94217	0.340734	-0.669585	0.556183	1.23553
-467.5	0.146755	-1.51682	-0.48907	3.20407	1.25816	-0.282055	0.79751	0.912403	-4.81486	-0.338009	0.399715	0.806492	0.361927	-0.677593	0.55793	1.21862
-467	0.165501	-1.51267	-0.496051	3.26241	1.24559	-0.293712	0.827841	0.957083	-4.78566	-0.222493	0.427094	0.650918	0.382245	-0.674635	0.563395	1.21158
-466.5	0.175935	-1.51065	-0.496708	3.33827	1.22713	-0.297366	0.886675	0.999189	-4.74201	-0.0967631	0.449939	0.489311	0.40694	-0.658758	0.573874	1.21518
-466	0.181556	-1.5061	-0.492919	3.42377	1.21012	-0.29175	0.962909	1.03958	-4.68551	0.0338697	0.470995	0.336503	0.439499	-0.63064	0.590449	1.22867
-465.5	0.186381	-1.49561	-0.48788	3.51269	1.20183	-0.278087	1.04242	1.07853	-4.62095	0.164466	0.492019	0.207277	0.481326	-0.5926	0.612691	1.24996
-465	0.193918	-1.47876	-0.486021	3.60154	1.20626	-0.259814	1.11231	1.11671	-4.55465	0.289352	0.512278	0.115352	0.531864	-0.547347	0.63849	1.27618
-464.5	0.206745	-1.45807	-0.49327	3.68955	1.22141	-0.241158	1.16461	1.15474	-4.49176	0.402707	0.528914	0.0705155	0.588957	-0.496868	0.665689	1.30458
-464	0.225417	-1.43774	-0.515741	3.77732	1.2407	-0.225276	1.19651	1.19268	-4.43413	0.500261	0.53933	0.0748612	0.649353	-0.441881	0.693874	1.33343
-463.5	0.247134	-1.42213	-0.55672	3.86527	1.25753	-0.213504	1.20827	1.2305	-4.38082	0.579968	0.543306	0.121146	0.708911	-0.382729	0.724539	1.36156
-463	0.266348	-1.41525	-0.61524	3.95342	1.2694	-0.206038	1.20178	1.26883	-4.3304	0.641216	0.542732	0.195071	0.763034	-0.321456	0.76015	1.38728
-462.5	0.277136	-1.42102	-0.686826	4.04128	1.27956	-0.202857	1.17915	1.30948	-4.28196	0.68363	0.539953	0.279913	0.807689	-0.26353	0.803127	1.40832
-462	0.27491	-1.44281	-0.764051	4.12731	1.29551	-0.204289	1.14148	1.35589	-4.23499	0.706373	0.536528	0.360835	0.839715	-0.217224	0.854087	1.42242
-461.5	0.257012	-1.48167	-0.837713	4.20913	1.32428	-0.211101	1.0891	1.41212	-4.18964	0.708329	0.532872	0.427672	0.855842	-0.189946	0.910279	1.42778
-461	0.223207	-1.53488	-0.900011	4.28472	1.36766	-0.224217	1.0228	1.48069	-4.14706	0.688879	0.528561	0.475451	0.852564	-0.184114	0.966448	1.42349
-460.5	0.175743	-1.59655	-0.947249	4.35285	1.42122	-0.244358	0.946187	1.56173	-4.10866	0.648914	0.522691	0.502718	0.828035	-0.196337	1.01719	1.41019
-460	0.118496	-1.65934	-0.979922	4.41228	1.47717	-0.271364	0.867355	1.65392	-4.07552	0.591816	0.514359	0.509486	0.783635	-0.220054	1.05867	1.38994
-459.5	0.0560469	-1.71612	-1.00125	4.46079	1.52804	-0.303283	0.796786	1.75538	-4.04855	0.523727	0.503523	0.495892	0.723457	-0.248434	1.08934	1.36495
-459	-0.0068816	-1.76129	-1.01568	4.49591	1.56986	-0.336085	0.743365	1.8641	-4.02792	0.452354	0.491211	0.461758	0.653151	-0.276078	1.10956	1.33649
-458.5	-0.0663539	-1.7917	-1.02736	4.5166	1.60409	-0.364319	0.712636	1.97804	-4.01236	0.384798	0.478811	0.407814	0.579517	-0.299909	1.12045	1.30476
-458	-0.120378	-1.80739	-1.03875	4.52406	1.63628	-0.382518	0.706459	2.09518	-3.99993	0.326152	0.467705	0.338231	0.510107	-0.319123	1.12251	1.26855
-457.5	-0.169458	-1.81182	-1.05054	4.52071	1.67149	-0.386962	0.723259	2.21333	-3.98934	0.279578	0.459288	0.262057	0.452314	-0.334896	1.11457	1.22531
-457	-0.216384	-1.81076	-1.06245	4.50913	1.71124	-0.376693	0.75993	2.32947	-3.98012	0.246884	0.454285	0.192034	0.412676	-0.350198	1.09347	1.17223
-456.5	-0.264843	-1.80971	-1.07438	4.49224	1.75414	-0.353204	0.813462	2.43942	-3.97212	0.228733	0.451903	0.141908	0.396467	-0.368574	1.05491	1.10796
-456	-0.317187	-1.81157	-1.08693	4.47334	1.79684	-0.319605	0.880507	2.53875	-3.965	0.22452	0.450071	0.123781	0.407082	-0.392477	0.995107	1.03339
-455.5	-0.373533	-1.81598	-1.10055	4.45448	1.8336	-0.279963	0.95668	2.62457	-3.95779	0.232433	0.446491	0.145205	0.445532	-0.422819	0.913012	0.95127
-455	-0.432841	-1.82071	-1.11406	4.43458	1.85708	-0.238977	1.03657	2.69629	-3.94924	0.249673	0.439474	0.205866	0.510188	-0.459404	0.811943	0.864981
-454.5	-0.494221	-1.82375	-1.12513	4.40967	1.86115	-0.201666	1.11384	2.7551	-3.9389	0.272634	0.427898	0.296764	0.596467	-0.501099	0.698953	0.777566
-454	-0.557302	-1.82398	-1.1325	4.37463	1.84228	-0.172527	1.18229	2.80323	-3.92827	0.297223	0.41017	0.403733	0.697129	-0.545465	0.582395	0.691253
-453.5	-0.621684	-1.82089	-1.13707	4.32459	1.79916	-0.154568	1.23764	2.84335	-3.9198	0.3193	0.383882	0.512135	0.80402	-0.588876	0.469965	0.607614
-453	-0.686256	-1.81496	-1.14064	4.25616	1.73256	-0.14886	1.27789	2.87799	-3.91446	0.334852	0.347868	0.609911	0.910381	-0.627769	0.367736	0.528089
-452.5	-0.749296	-1.80767	-1.14455	4.16897	1.64575	-0.154556	1.30249	2.90902	-3.91069	0.339943	0.304373	0.689515	1.01192	-0.659119	0.279091	0.454041
-452	-0.808882	-1.80003	-1.15004	4.06623	1.5443	-0.169233	1.31177	2.93731	-3.90517	0.330989	0.258483	0.748753	1.10604	-0.67946	0.204244	0.386642
-451.5	-0.862991	-1.79138	-1.15851	3.95358	1.43519	-0.189465	1.30646	2.9633	-3.89365	0.305739	0.21596	0.790019	1.19046	-0.685317	0.141693	0.327234
-451	-0.909667	-1.78076	-1.17022	3.83785	1.32601	-0.211336	1.28652	2.98739	-3.87206	0.26459	0.181819	0.818436	1.26263	-0.675972	0.0901458	0.277453
-450.5	-0.947294	-1.76925	-1.18321	3.72654	1.22445	-0.231039	1.24896	3.00944	-3.83791	0.211068	0.160214	0.839763	1.32029	-0.655368	0.0487637	0.238519
-450	-0.974415	-1.76017	-1.194	3.62699	1.13833	-0.245825	1.18676	3.02818	-3.79123	0.150883	0.154669	0.859176	1.3622	-0.631254	0.0160837	0.210628
-449.5	-0.98953	-1.75717	-1.19919	3.54447	1.07557	-0.25456	1.0917	3.04166	-3.73476	0.0904775	0.166879	0.881248	1.38864	-0.612546	-0.0108191	0.19311
-449	-0.992031	-1.76253	-1.19585	3.48075	1.04203	-0.257357	0.959329	3.04827	-3.67307	0.0358886	0.19484	0.910123	1.40161	-0.606104	-0.0361573	0.184832
-448.5	-0.983597	-1.77689	-1.1812	3.43504	1.0369	-0.255023	0.791353	3.0471	-3.61025	-0.00803229	0.233333	0.949379	1.40421	-0.614497	-0.0644718	0.184642
-448	-0.968169	-1.80017	-1.15317	3.40626	1.05105	-0.249034	0.595121	3.03734	-3.54803	-0.0380302	0.276482	1.0017	1.39935	-0.636146	-0.0992572	0.191987
-447.5	-0.950715	-1.83222	-1.11138	3.39365	1.07017	-0.242046	0.382157	3.01782	-3.48603	-0.0525219	0.319405	1.06743	1.38906	-0.66717	-0.141518	0.207075
-447	-0.935897	-1.87217	-1.05742	3.39565	1.07938	-0.238308	0.165686	2.98764	-3.42351	-0.0517339	0.358687	1.14245	1.37435	-0.703002	-0.189227	0.229838
-446.5	-0.926742	-1.91782	-0.994373	3.40988	1.06696	-0.242837	-0.0417954	2.94641	-3.35999	-0.0378525	0.392506	1.21816	1.35547	-0.739196	-0.238478	0.258659
-446	-0.923892	-1.9659	-0.92547	3.4347	1.02794	-0.259511	-0.22911	2.89398	-3.29476	-0.0144431	0.41984	1.28359	1.33241	-0.772059	-0.285466	0.290588
-445.5	-0.926315	-2.01316	-0.853011	3.46926	0.965833	-0.289729	-0.386395	2.83081	-3.22722	0.0144599	0.43898	1.32847	1.30487	-0.798872	-0.327579	0.322785
-445	-0.932616	-2.05722	-0.778821	3.51244	0.890088	-0.332344	-0.505753	2.75865	-3.15845	0.0443121	0.447039	1.34678	1.27211	-0.81719	-0.362964	0.353243
-444.5	-0.941573	-2.09686	-0.705558	3.56292	0.811359	-0.384322	-0.581971	2.68055	-3.09092	0.0698545	0.441018	1.33949	1.23348	-0.824346	-0.389715	0.380237
-444	-0.952102	-2.1312	-0.636788	3.61968	0.739127	-0.441437	-0.613598	2.60044	-3.02577	0.0863005	0.419686	1.31405	1.18971	-0.818322	-0.405861	0.401906
-443.5	-0.963532	-2.15916	-0.575428	3.6823	0.681842	-0.499086	-0.604031	2.52276	-2.96163	0.0912016	0.384992	1.28077	1.14364	-0.798764	-0.409848	0.416746
-443	-0.97607	-2.17915	-0.522617	3.7512	0.646346	-0.553345	-0.561103	2.45209	-2.89623	0.0855941	0.342079	1.24856	1.09972	-0.766649	-0.401092	0.423765
-442.5	-0.991261	-2.18906	-0.478614	3.82752	0.636956	-0.601478	-0.495594	2.39253	-2.82829	0.0737233	0.297902	1.22211	1.06251	-0.723676	-0.380515	0.421939
-442	-1.01209	-2.18679	-0.443952	3.91225	0.656102	-0.641591	-0.41918	2.34717	-2.75826	0.0610978	0.258771	1.20159	1.03488	-0.672717	-0.350631	0.41054
-441.5	-1.04206	-2.17122	-0.418982	4.0052	0.70453	-0.672084	-0.34212	2.31772	-2.68807	0.0522315	0.228057	1.1847	1.01696	-0.617887	-0.315152	0.390007
-441	-1.08381	-2.14313	-0.403857	4.10366	0.779186	-0.691143	-0.272244	2.30469	-2.62024	0.0498976	0.205755	1.17014	1.00629	-0.563015	-0.278463	0.361735
-440.5	-1.13854	-2.10539	-0.399746	4.20138	0.87193	-0.696808	-0.214265	2.30749	-2.55697	0.0557425	0.190208	1.1601	0.999063	-0.51047	-0.245135	0.327345
-440	-1.20589	-2.06218	-0.408441	4.28969	0.971775	-0.687837	-0.168389	2.32428	-2.49967	0.0706411	0.180155	1.15922	0.991159	-0.461827	-0.219386	0.288188
-439.5	-1.28317	-2.0182	-0.430193	4.3596	1.0684	-0.664438	-0.131317	2.35173	-2.44903	0.0939532	0.175503	1.17042	0.978611	-0.419151	-0.204324	0.244934
-439	-1.36506	-1.97817	-0.46245	4.40335	1.1545	-0.628794	-0.0995858	2.38553	-2.40595	0.122667	0.177135	1.19234	0.958416	-0.385756	-0.201701	0.198232
-438.5	-1.44517	-1.94594	-0.500228	4.41569	1.22727	-0.585821	-0.0714403	2.42067	-2.37261	0.151677	0.186164	1.22061	0.930009	-0.36604	-0.212246	0.150159
-438	-1.51791	-1.92344	-0.537714	4.39592	1.28846	-0.543237	-0.0474131	2.45146	-2.35249	0.175279	0.202525	1.2502	0.8961	-0.364623	-0.235471	0.10435
-437.5	-1.57889	-1.91039	-0.57055	4.34858	1.34186	-0.509695	-0.0302536	2.47178	-2.34875	0.189194	0.223525	1.2771	0.862266	-0.385289	-0.269213	0.0646997
-437	-1.62533	-1.90484	-0.596926	4.28189	1.39056	-0.491777	-0.0227747	2.47551	-2.36241	0.191968	0.243633	1.2999	0.835137	-0.429338	-0.309781	0.0344115
-436.5	-1.65639	-1.90395	-0.616783	4.20532	1.43629	-0.492178	-0.0257568	2.45738	-2.39187	0.184898	0.25609	1.31996	0.819512	-0.493627	-0.352307	0.0156631
-436	-1.67287	-1.90463	-0.630786	4.12766	1.47933	-0.510109	-0.0380132	2.41392	-2.43311	0.17091	0.2556	1.33911	0.816217	-0.57057	-0.390917	0.00911849
-435.5	-1.6767	-1.90382	-0.639788	4.05566	1.51705	-0.54265	-0.0567307	2.34449	-2.47933	0.153601	0.240753	1.35753	0.822034	-0.651014	-0.41877	0.0136563
-435	-1.67057	-1.8989	-0.644092	3.99329	1.54337	-0.585555	-0.077956	2.25178	-2.52137	0.137291	0.214745	1.374	0.831092	-0.727809	-0.428478	0.0269668
-434.5	-1.6574	-1.88809	-0.642899	3.94153	1.55075	-0.633707	-0.0984888	2.14138	-2.55005	0.126916	0.183018	1.38769	0.836508	-0.797565	-0.413606	0.04605
-434	-1.63949	-1.87066	-0.634894	3.89787	1.53312	-0.681863	-0.116857	2.01953	-2.55868	0.126211	0.149141	1.39898	0.831892	-0.859947	-0.370627	0.0667066
-433.5	-1.61782	-1.84713	-0.619532	3.85616	1.4881	-0.725295	-0.131868	1.89176	-2.54419	0.135518	0.112947	1.40856	0.812677	-0.915679	-0.300127	0.0834444
-433	-1.59188	-1.81918	-0.597298	3.80829	1.41909	-0.76025	-0.141179	1.76341	-2.50682	0.151423	0.0718986	1.4173	0.776852	-0.965115	-0.206677	0.0909659
-432.5	-1.55959	-1.78908	-0.56849	3.7471	1.33658	-0.78459	-0.141294	1.64028	-2.44947	0.16753	0.0229385	1.42736	0.724985	-1.00792	-0.0972613	0.0857607
-432	-1.5177	-1.75934	-0.532168	3.66856	1.25678	-0.798165	-0.128626	1.52831	-2.3769	0.175172	-0.035981	1.44189	0.659821	-1.04323	0.0211417	0.0663771
-431.5	-1.46325	-1.73299	-0.486037	3.57337	1.19784	-0.802318	-0.100804	1.43245	-2.29507	0.165229	-0.104158	1.46237	0.585544	-1.07044	0.143292	0.0330658
-431	-1.3959	-1.7131	-0.427001	3.4677	1.17421	-0.798859	-0.0569663	1.35529	-2.2114	0.131374	-0.177977	1.48629	0.506745	-1.09062	0.265489	-0.0121553
-430.5	-1.31886	-1.70108	-0.352669	3.36209	1.19024	-0.789497	0.00161571	1.29616	-2.13486	0.0719694	-0.252815	1.50716	0.427449	-1.1066	0.38415	-0.0656103
-430	-1.23804	-1.6959	-0.263048	3.2684	1.2369	-0.775864	0.069757	1.25178	-2.07387	-0.010887	-0.32454	1.51664	0.350934	-1.12149	0.495234	-0.123102
-429.5	-1.16075	-1.69532	-0.160966	3.19691	1.29479	-0.759402	0.138783	1.21722	-2.0337	-0.112876	-0.390113	1.50825	0.280151	-1.13748	0.594732	-0.181033
-429	-1.09484	-1.69748	-0.0508536	3.15568	1.34169	-0.741091	0.199622	1.18619	-2.01579	-0.227843	-0.448303	1.48031	0.217348	-1.15527	0.678741	-0.236512
-428.5	-1.04703	-1.70158	0.0635279	3.15076	1.36009	-0.721363	0.244925	1.15185	-2.01802	-0.348169	-0.499475	1.4352	0.163093	-1.17338	0.743467	-0.287107
-428	-1.02146	-1.70767	0.180637	3.18491	1.34299	-0.700092	0.269788	1.10925	-2.03427	-0.465853	-0.543631	1.37692	0.116861	-1.18827	0.786357	-0.330342
-427.5	-1.019	-1.71609	0.300483	3.25566	1.29584	-0.676703	0.272471	1.05719	-2.05549	-0.573966	-0.578285	1.30956	0.0786387	-1.19592	0.807368	-0.363038
-427	-1.03668	-1.72715	0.422428	3.3551	1.23324	-0.650914	0.254279	0.997935	-2.07308	-0.66784	-0.598304	1.23678	0.0488738	-1.19352	0.808801	-0.381994
-426.5	-1.06821	-1.74058	0.543593	3.47193	1.17279	-0.623604	0.218553	0.935537	-2.0822	-0.745209	-0.598092	1.16132	0.0274254	-1.18054	0.793852	-0.385655
-426	-1.10598	-1.75442	0.659192	3.59468	1.13008	-0.596637	0.169792	0.874672	-2.08242	-0.805898	-0.574386	1.08514	0.0134447	-1.15902	0.765095	-0.374561
-425.5	-1.14241	-1.76465	0.763889	3.71471	1.11556	-0.571546	0.113038	0.819521	-2.07636	-0.851747	-0.527858	1.01026	0.00543728	-1.13275	0.723578	-0.35052
-425	-1.17039	-1.76618	0.852778	3.82704	1.13188	-0.548127	0.0542161	0.772177	-2.06853	-0.88606	-0.462975	0.939316	0.000524349	-1.10509	0.668718	-0.315869
-424.5	-1.18424	-1.75449	0.922328	3.92861	1.1726	-0.524218	0.00108146	0.731878	-2.0637	-0.91242	-0.386082	0.874805	-0.00620395	-1.07725	0.599428	-0.273277
-424	-1.1812	-1.727	0.971254	4.01647	1.22566	-0.497105	-0.0372669	0.696027	-2.06485	-0.933531	-0.302482	0.818141	-0.0211857	-1.04881	0.516027	-0.225946
-423.5	-1.16171	-1.684	1.00037	4.08842	1.27932	-0.465496	-0.0524324	0.661899	-2.07242	-0.950673	-0.214691	0.769979	-0.0505621	-1.01941	0.421467	-0.177747
-423	-1.1285	-1.62913	1.0117	4.14499	1.32559	-0.430532	-0.0394346	0.627719	-2.08545	-0.963873	-0.123109	0.730081	-0.0981311	-0.99013	0.321447	-0.132514
-422.5	-1.08588	-1.56843	1.00739	4.19025	1.36119	-0.395453	0.000673541	0.593371	-2.10339	-0.972565	-0.0277595	0.69685	-0.164548	-0.964075	0.223705	-0.0926617
-422	-1.03889	-1.50843	0.988671	4.22984	1.3886	-0.364198	0.0602022	0.560662	-2.12725	-0.976572	0.0703034	0.668431	-0.247526	-0.945793	0.136247	-0.0587018
-421.5	-0.991749	-1.45423	0.956239	4.26795	1.41568	-0.339297	0.126595	0.53221	-2.15868	-0.976999	0.1683	0.64434	-0.342095	-0.939498	0.0646795	-0.0303682
-421	-0.946791	-1.40887	0.912158	4.30574	1.45249	-0.320476	0.185195	0.509736	-2.19783	-0.975621	0.262118	0.62591	-0.44132	-0.947109	0.0104232	-0.007743
-420.5	-0.904796	-1.37337	0.860947	4.34096	1.50625	-0.305584	0.223392	0.493623	-2.24306	-0.972384	0.347521	0.616038	-0.537862	-0.967413	-0.028553	0.0090731
-420	-0.866288	-1.34694	0.808606	4.36827	1.57782	-0.29301	0.235071	0.483825	-2.29232	-0.963832	0.421022	0.618138	-0.625621	-0.996539	-0.0553325	0.020436
-419.5	-0.832083	-1.32718	0.761084	4.38074	1.66204	-0.283248	0.220791	0.480146	-2.34393	-0.944451	0.480515	0.63407	-0.70104	-1.02916	-0.0723236	0.0265442
-419	-0.802597	-1.31042	0.723843	4.37249	1.7504	-0.278186	0.183906	0.481095	-2.39607	-0.909249	0.526173	0.663295	-0.763296	-1.06043	-0.0809786	0.027039
-418.5	-0.77729	-1.29221	0.701639	4.34077	1.83396	-0.278973	0.128351	0.483404	-2.44612	-0.855803	0.560531	0.704671	-0.812878	-1.0878	-0.0819438	0.0216244
-418	-0.755167	-1.26818	0.696857	4.28583	1.9057	-0.284625	0.059218	0.482879	-2.49127	-0.78543	0.587394	0.757807	-0.850314	-1.11068	-0.0753876	0.0108974
-417.5	-0.735608	-1.2348	0.708261	4.20968	1.96146	-0.292602	-0.016476	0.474797	-2.5297	-0.702817	0.610857	0.821117	-0.876272	-1.1282	-0.0618092	-0.00332011
-417	-0.719025	-1.18971	0.732704	4.11601	1.99955	-0.300537	-0.0897919	0.454119	-2.56171	-0.614263	0.634652	0.889373	-0.892072	-1.13775	-0.0427722	-0.018283
-416.5	-0.707101	-1.13191	0.767375	4.0099	2.0202	-0.306997	-0.151383	0.416383	-2.58945	-0.525929	0.661351	0.954665	-0.899778	-1.13539	-0.0211714	-0.0312165
-416	-0.702097	-1.06178	0.809506	3.89599	2.0245	-0.3105	-0.193808	0.358473	-2.61524	-0.442717	0.69192	1.00922	-0.901684	-1.11733	-0.000670703	-0.0406546
-415.5	-0.705907	-0.980722	0.855424	3.77744	2.01252	-0.308462	-0.212501	0.279542	-2.63974	-0.36792	0.726222	1.04717	-0.899245	-1.08117	0.0159837	-0.0470598
-415	-0.719511	-0.890688	0.901267	3.65667	1.98335	-0.297825	-0.205831	0.182125	-2.66152	-0.303761	0.764235	1.06624	-0.892491	-1.02705	0.0283538	-0.0518694
-414.5	-0.74261	-0.794449	0.94433	3.53617	1.93747	-0.276707	-0.175318	0.0717815	-2.67844	-0.251761	0.806209	1.0694	-0.880838	-0.958344	0.037655	-0.056314
-414	-0.773819	-0.695554	0.983468	3.41849	1.87824	-0.245238	-0.125035	-0.044828	-2.6894	-0.211861	0.850902	1.06393	-0.864229	-0.881104	0.044985	-0.0613659
-413.5	-0.811305	-0.59755	1.01841	3.30652	1.81137	-0.205368	-0.0601543	-0.161392	-2.69447	-0.181117	0.894469	1.05806	-0.843381	-0.801972	0.0508116	-0.0679961
-413	-0.852721	-0.503558	1.04863	3.2033	1.74403	-0.1605	0.0140517	-0.27215	-2.69377	-0.153567	0.931956	1.05769	-0.819432	-0.726101	0.0557757	-0.0765895
-412.5	-0.895048	-0.416319	1.07292	3.11127	1.68326	-0.114871	0.0928284	-0.372065	-2.68729	-0.121741	0.959453	1.06471	-0.793368	-0.655824	0.0612658	-0.086327
-412	-0.935643	-0.338025	1.09041	3.03176	1.63371	-0.0724616	0.172319	-0.45737	-2.67514	-0.0788856	0.975111	1.07675	-0.765884	-0.59096	0.069338	-0.0957639
-411.5	-0.973886	-0.270557	1.10214	2.96487	1.59724	-0.0361707	0.249645	-0.525401	-2.65757	-0.0207789	0.979291	1.0883	-0.738015	-0.531063	0.0820599	-0.103842
-411	-1.01168	-0.216261	1.11097	2.91016	1.57379	-0.00766167	0.323747	-0.57398	-2.63501	0.053136	0.973945	1.09284	-0.711404	-0.477899	0.100172	-0.110183
-410.5	-1.05173	-0.17764	1.12043	2.86765	1.56145	0.0127775	0.395511	-0.601509	-2.60835	0.139427	0.961626	1.0854	-0.687562	-0.435574	0.121687	-0.114929
-410	-1.09513	-0.155645	1.13433	2.83806	1.55713	0.0265796	0.465286	-0.60779	-2.57904	0.231637	0.944867	1.06421	-0.666904	-0.408071	0.142147	-0.118571
-409.5	-1.14104	-0.148648	1.15646	2.82266	1.55802	0.0364242	0.530656	-0.594725	-2.54936	0.322257	0.925787	1.03132	-0.648436	-0.396793	0.15705	-0.122073
-409	-1.18789	-0.153404	1.18943	2.82299	1.56207	0.0448176	0.586571	-0.566197	-2.52233	0.404778	0.905488	0.992458	-0.63025	-0.400008	0.164158	-0.127318
-408.5	-1.23368	-0.166788	1.23304	2.83948	1.56769	0.0531327	0.626694	-0.527248	-2.50057	0.475441	0.883911	0.954852	-0.6102	-0.41367	0.163965	-0.136877
-408	-1.27545	-0.186657	1.28395	2.86988	1.57399	0.061749	0.646045	-0.483241	-2.48482	0.534038	0.861059	0.923425	-0.586583	-0.432884	0.158804	-0.152664
-407.5	-1.30954	-0.211626	1.33715	2.90939	1.58073	0.0709661	0.643723	-0.439238	-2.47366	0.582675	0.83853	0.899074	-0.558886	-0.453466	0.151187	-0.17451
-407	-1.33304	-0.240607	1.38833	2.95241	1.58635	0.0820851	0.622685	-0.399531	-2.46543	0.623403	0.820153	0.880287	-0.527842	-0.47275	0.142183	-0.199825
-406.5	-1.34496	-0.273087	1.43568	2.99374	1.58648	0.0970928	0.587384	-0.367552	-2.4598	0.657062	0.811561	0.865212	-0.494583	-0.490001	0.131019	-0.224574
-406	-1.3462	-0.309913	1.48006	3.02909	1.57609	0.116945	0.542115	-0.34596	-2.45725	0.68377	0.81785	0.85283	-0.459611	-0.506919	0.115819	-0.24476
-405.5	-1.3387	-0.352979	1.52345	3.05556	1.55263	0.141124	0.490507	-0.336105	-2.45799	0.703585	0.839761	0.843804	-0.42235	-0.527004	0.0944528	-0.257692
-405	-1.32454	-0.403653	1.56655	3.07176	1.51635	0.169098	0.435897	-0.337062	-2.46237	0.71703	0.871941	0.840187	-0.381734	-0.553297	0.0650587	-0.262963
-404.5	-1.30591	-0.461767	1.60773	3.07768	1.4689	0.201262	0.382026	-0.345865	-2.47118	0.726213	0.905634	0.842924	-0.33721	-0.586435	0.0262978	-0.262325
-404	-1.28553	-0.525555	1.64412	3.07463	1.41298	0.237912	0.3325	-0.359298	-2.48497	0.735495	0.933549	0.849284	-0.2895	-0.624608	-0.0225416	-0.258144
-403.5	-1.26631	-0.591552	1.67347	3.06521	1.35232	0.277616	0.289569	-0.374933	-2.5039	0.750182	0.952532	0.853545	-0.241659	-0.664856	-0.0810603	-0.252186
-403	-1.24987	-0.654919	1.69464	3.05346	1.29124	0.317252	0.254101	-0.390248	-2.5284	0.774268	0.96274	0.84971	-0.199715	-0.704572	-0.146998	-0.24544
-402.5	-1.2355	-0.71082	1.70685	3.04476	1.23438	0.353355	0.22628	-0.401799	-2.55849	0.80932	0.96597	0.83303	-0.171193	-0.742577	-0.216405	-0.238216
-402	-1.22012	-0.756141	1.70907	3.04503	1.18644	0.382776	0.206494	-0.406091	-2.59294	0.854626	0.964569	0.800862	-0.162421	-0.779376	-0.285235	-0.230831
-401.5	-1.19925	-0.790601	1.70013	3.05992	1.15056	0.402481	0.196253	-0.401124	-2.62951	0.907234	0.959985	0.753651	-0.17686	-0.8162	-0.350816	-0.224714
-401	-1.16864	-0.816643	1.67927	3.09434	1.12683	0.409546	0.197832	-0.386713	-2.6657	0.961302	0.951553	0.695066	-0.214972	-0.85356	-0.411565	-0.222246
-400.5	-1.12618	-0.837902	1.64677	3.15107	1.11206	0.4018	0.21365	-0.363356	-2.69929	1.00794	0.937185	0.631578	-0.274784	-0.890654	-0.465831	-0.224828
-400	-1.07331	-0.857287	1.60389	3.22903	1.10148	0.378502	0.246245	-0.331577	-2.72899	1.03693	0.915606	0.571679	-0.352592	-0.925415	-0.511583	-0.231254
-399.5	-1.01506	-0.87603	1.55275	3.32232	1.0913	0.340389	0.296318	-0.292894	-2.75511	1.03946	0.887764	0.523981	-0.4435	-0.954943	-0.546508	-0.238522
-399	-0.958631	-0.893954	1.49664	3.42167	1.07995	0.289391	0.359999	-0.250637	-2.77933	1.01002	0.855943	0.494611	-0.541361	-0.977222	-0.568132	-0.243715
-398.5	-0.911168	-0.910401	1.43992	3.51778	1.06736	0.228462	0.430058	-0.208999	-2.80427	0.947738	0.821435	0.485599	-0.638222	-0.992843	-0.574747	-0.244587
-398	-0.878125	-0.925187	1.38675	3.60464	1.05434	0.161591	0.500145	-0.171561	-2.83306	0.856962	0.782771	0.495395	-0.724291	-1.00435	-0.566149	-0.239664
-397.5	-0.862468	-0.938901	1.34028	3.68073	1.04236	0.0935748	0.567575	-0.140669	-2.8687	0.746217	0.736052	0.520053	-0.789468	-1.01429	-0.543111	-0.228874
-397	-0.865053	-0.952325	1.30271	3.74823	1.03298	0.0292341	0.633393	-0.117265	-2.91313	0.626048	0.676675	0.553506	-0.825998	-1.02429	-0.507129	-0.213171
-396.5	-0.885568	-0.965784	1.27525	3.81124	1.02702	-0.0273728	0.700595	-0.100806	-2.96604	0.507363	0.600901	0.588748	-0.83089	-1.03504	-0.46119	-0.193175
-396	-0.92282	-0.979017	1.25747	3.87329	1.02278	-0.0730224	0.772089	-0.0896788	-3.02367	0.400463	0.507478	0.621136	-0.806983	-1.04672	-0.409743	-0.169032
-395.5	-0.974478	-0.991137	1.24693	3.93545	1.01467	-0.10506	0.849364	-0.0819027	-3.07827	0.314063	0.399202	0.650737	-0.76227	-1.05957	-0.357348	-0.141613
-395	-1.03686	-1.00027	1.2404	3.99592	0.994924	-0.121902	0.931136	-0.0752291	-3.11984	0.254609	0.283166	0.681898	-0.707882	-1.07459	-0.30746	-0.112891
-394.5	-1.10487	-1.00337	1.23562	4.05097	0.957418	-0.124099	1.01216	-0.0667777	-3.13984	0.225869	0.16913	0.721527	-0.655759	-1.09407	-0.262146	-0.0849903
-394	-1.17258	-0.997028	1.23161	4.09599	0.89931	-0.114245	1.08411	-0.0533983	-3.13474	0.228096	0.0665745	0.777253	-0.616759	-1.12042	-0.222629	-0.0594131
-393.5	-1.2344	-0.979342	1.22802	4.12625	0.819838	-0.0957826	1.1383	-0.0329196	-3.10682	0.257504	-0.0178715	0.855412	-0.599032	-1.15378	-0.190131	-0.0369086
-393	-1.28644	-0.95115	1.2251	4.13796	0.719812	-0.0725039	1.16763	-0.0049161	-3.06229	0.3073	-0.0812481	0.958678	-0.606834	-1.19087	-0.165885	-0.0178379
-392.5	-1.32774	-0.915383	1.22363	4.12923	0.602692	-0.0484969	1.16735	0.029758	-3.00825	0.369232	-0.123807	1.08415	-0.640703	-1.2258	-0.149938	-0.0030307
-392	-1.36011	-0.875105	1.22462	4.10032	0.474842	-0.0271428	1.13572	0.0699303	-2.95059	0.43452	-0.148019	1.22273	-0.698484	-1.2514	-0.140111	0.00596664
-391.5	-1.38623	-0.831967	1.22941	4.05322	0.344324	-0.0100736	1.07421	0.114797	-2.89384	0.495227	-0.157131	1.35985	-0.776208	-1.26145	-0.132408	0.00758662
-391	-1.4076	-0.786126	1.23994	3.99148	0.21933	0.00229841	0.986976	0.163884	-2.84193	0.546166	-0.154062	1.47791	-0.869093	-1.25299	-0.122393	0.0010429
-390.5	-1.424	-0.737557	1.25827	3.92014	0.10613	0.00961664	0.878763	0.216323	-2.79816	0.585335	-0.141202	1.56042	-0.972542	-1.22727	-0.106386	-0.0128989
-390	-1.4341	-0.687417	1.28588	3.84496	0.00727793	0.0119086	0.75261	0.270543	-2.76459	0.612448	-0.120608	1.59674	-1.08212	-1.18903	-0.0819681	-0.0315573
-389.5	-1.43607	-0.638059	1.32393	3.77147	-0.0779306	0.0106875	0.611144	0.324773	-2.74153	0.627131	-0.0943743	1.58611	-1.1927	-1.14501	-0.0481471	-0.051183
-389	-1.42845	-0.591761	1.37331	3.70461	-0.151474	0.00841286	0.46015	0.377098	-2.7277	0.628278	-0.0650914	1.53815	-1.29819	-1.10127	-0.00569191	-0.0682765
-388.5	-1.41061	-0.549657	1.43306	3.64869	-0.215207	0.00689401	0.308834	0.425009	-2.72113	0.614777	-0.0355796	1.46806	-1.39234	-1.06047	0.0431752	-0.0797331
-388	-1.38268	-0.512108	1.49932	3.60646	-0.270138	0.00669409	0.166596	0.465991	-2.72023	0.586754	-0.0080142	1.39103	-1.46998	-1.02119	0.0962843	-0.0818436
-387.5	-1.34495	-0.479832	1.56654	3.57894	-0.316842	0.0072663	0.040032	0.498762	-2.72399	0.546447	0.0162782	1.32031	-1.52825	-0.979918	0.1525	-0.0699612
-387	-1.29773	-0.454092	1.62913	3.56641	-0.357589	0.00697966	-0.0687046	0.523224	-2.73142	0.498164	0.0363567	1.26633	-1.56736	-0.934313	0.211188	-0.040112
-386.5	-1.24192	-0.435952	1.68248	3.5693	-0.39751	0.00353918	-0.162108	0.53923	-2.7406	0.447049	0.051335	1.23507	-1.58949	-0.885586	0.271481	0.00877752
-386	-1.17963	-0.425367	1.72391	3.58759	-0.442616	-0.0048719	-0.245724	0.54618	-2.74835	0.397117	0.0600933	1.22839	-1.5968	-0.838813	0.332177	0.074501
-385.5	-1.11432	-0.420182	1.75339	3.61952	-0.496972	-0.018527	-0.32533	0.543718	-2.75203	0.34994	0.061063	1.24589	-1.5906	-0.800733	0.391899	0.152732
-385	-1.05049	-0.415551	1.77288	3.66088	-0.561937	-0.0359495	-0.403627	0.532124	-2.75172	0.305097	0.0522668	1.28507	-1.57187	-0.776337	0.448947	0.23771
-384.5	-0.992618	-0.404801	1.78474	3.70595	-0.637319	-0.0545692	-0.477921	0.511968	-2.74948	0.261784	0.0315059	1.34085	-1.54206	-0.766606	0.500724	0.322597
-384	-0.944511	-0.38151	1.79154	3.74918	-0.72216	-0.071938	-0.541252	0.483847	-2.74709	0.220421	-0.00237795	1.40687	-1.50334	-0.76888	0.54381	0.400541
-383.5	-0.909542	-0.341664	1.79682	3.78699	-0.813941	-0.0868749	-0.586348	0.448853	-2.7452	0.18326	-0.047222	1.47819	-1.45815	-0.778691	0.575531	0.466194
-383	-0.890072	-0.28537	1.80456	3.81892	-0.907918	-0.0995596	-0.608923	0.4093	-2.74358	0.153329	-0.09721	1.55283	-1.40872	-0.791352	0.595775	0.516775
-382.5	-0.886204	-0.217919	1.81711	3.8472	-0.997727	-0.110544	-0.609042	0.368744	-2.74216	0.133102	-0.145573	1.6302	-1.35742	-0.803252	0.606987	0.551815
-382	-0.895599	-0.149167	1.83371	3.87465	-1.07626	-0.119859	-0.591224	0.331514	-2.74232	0.124679	-0.187473	1.70903	-1.30764	-0.81231	0.612411	0.571682
-381.5	-0.914466	-0.0908013	1.85019	3.90209	-1.13697	-0.126741	-0.563433	0.302463	-2.74706	0.13051	-0.221243	1.78697	-1.26408	-0.816436	0.614557	0.576588
-381	-0.938802	-0.0528616	1.86026	3.92724	-1.17562	-0.129822	-0.535275	0.286484	-2.76002	0.153052	-0.248538	1.86116	-1.23187	-0.811768	0.614951	0.566939
-380.5	-0.96557	-0.0411741	1.85792	3.94621	-1.19022	-0.127828	-0.515407	0.287514	-2.78435	0.193602	-0.273457	1.92926	-1.21494	-0.793396	0.614487	0.544087
-380	-0.993539	-0.0560993	1.83914	3.95502	-1.17881	-0.120185	-0.509114	0.307416	-2.82146	0.251199	-0.30053	1.98986	-1.21456	-0.75784	0.613744	0.510541
-379.5	-1.02288	-0.0923233	1.80207	3.94957	-1.13921	-0.107244	-0.518333	0.345199	-2.87019	0.322111	-0.332573	2.04152	-1.22879	-0.704747	0.613771	0.469515
-379	-1.05398	-0.140227	1.74676	3.926	-1.07174	-0.0905952	-0.543632	0.397184	-2.92738	0.400622	-0.369628	2.08253	-1.25345	-0.637057	0.617262	0.424538
-378.5	-1.08695	-0.189103	1.67499	3.88233	-0.980788	-0.0729183	-0.585028	0.458332	-2.9902	0.480916	-0.409622	2.11207	-1.28349	-0.560315	0.628257	0.379258
-378	-1.12167	-0.230275	1.58987	3.81953	-0.873582	-0.0569862	-0.641288	0.524117	-3.05816	0.558173	-0.450406	2.13061	-1.31363	-0.481454	0.64977	0.336568
-377.5	-1.15743	-0.25852	1.49524	3.74098	-0.758765	-0.045186	-0.709189	0.591625	-3.133	0.627817	-0.491586	2.13907	-1.3382	-0.407311	0.681695	0.297642
-377	-1.19298	-0.272164	1.39562	3.65143	-0.645528	-0.0400071	-0.782446	0.6587	-3.2166	0.684903	-0.535143	2.13877	-1.35123	-0.34292	0.720966	0.262332
-376.5	-1.22676	-0.272329	1.29661	3.55629	-0.542615	-0.0438271	-0.850676	0.722473	-3.30825	0.725465	-0.584688	2.13234	-1.34806	-0.29004	0.763027	0.230493
-376	-1.25668	-0.261971	1.20457	3.46006	-0.458203	-0.0574898	-0.900666	0.779186	-3.40343	0.748447	-0.643263	2.12439	-1.32759	-0.247226	0.80297	0.202442
-375.5	-1.28015	-0.244826	1.12473	3.36432	-0.400153	-0.0795306	-0.919711	0.824887	-3.49504	0.756236	-0.710815	2.12083	-1.29314	-0.212076	0.836444	0.178415
-375	-1.29485	-0.224038	1.05985	3.26761	-0.374668	-0.107079	-0.898696	0.856339	-3.57628	0.753837	-0.78366	2.12764	-1.25094	-0.184398	0.860597	0.158316
-374.5	-1.29926	-0.20138	1.01041	3.16707	-0.384425	-0.137142	-0.83377	0.871922	-3.64326	0.746855	-0.856463	2.1497	-1.20831	-0.167337	0.874058	0.141793
-374	-1.29281	-0.17798	0.974477	3.05941	-0.428199	-0.167302	-0.726129	0.87165	-3.69593	0.738761	-0.924792	2.18946	-1.17238	-0.164754	0.875819	0.128252
-373.5	-1.27654	-0.155768	0.946867	2.9413	-0.500958	-0.196225	-0.580525	0.856396	-3.73732	0.730112	-0.986389	2.24619	-1.14875	-0.177571	0.864796	0.117503
-373	-1.25281	-0.138242	0.920511	2.80981	-0.593866	-0.223769	-0.403789	0.827499	-3.77202	0.720513	-1.04107	2.31685	-1.13991	-0.202637	0.840591	0.110613
-372.5	-1.22359	-0.129813	0.888989	2.66315	-0.69554	-0.25007	-0.203713	0.787177	-3.80454	0.710416	-1.08981	2.39794	-1.14484	-0.233806	0.803877	0.109567
-372	-1.18959	-0.134288	0.847347	2.50111	-0.794469	-0.274032	0.0105622	0.739054	-3.83832	0.701446	-1.1334	2.48632	-1.1602	-0.263344	0.756134	0.116248
-371.5	-1.15192	-0.153705	0.792209	2.32535	-0.881247	-0.29249	0.226754	0.687623	-3.87511	0.696108	-1.17153	2.57869	-1.18212	-0.283765	0.700051	0.132117
-371	-1.11355	-0.187762	0.722863	2.13996	-0.949838	-0.301154	0.429921	0.636611	-3.91474	0.696887	-1.2033	2.67027	-1.20669	-0.29026	0.640432	0.15824
-370.5	-1.0786	-0.233715	0.641779	1.95161	-0.997729	-0.29679	0.605719	0.587662	-3.95567	0.705326	-1.22858	2.75358	-1.22915	-0.282133	0.584012	0.194886
-370	-1.05101	-0.287202	0.553337	1.76877	-1.02517	-0.278806	0.743136	0.540428	-3.99642	0.721916	-1.24893	2.81913	-1.24326	-0.262163	0.537467	0.241046
-369.5	-1.03386	-0.344012	0.462149	1.6002	-1.03322	-0.249276	0.836238	0.493704	-4.03698	0.746152	-1.26767	2.85924	-1.24242	-0.234729	0.505278	0.294066
-369	-1.02861	-0.401362	0.372484	1.45311	-1.02156	-0.212046	0.885211	0.446505	-4.07824	0.776551	-1.28865	2.87147	-1.22237	-0.203703	0.489281	0.349217
-368.5	-1.03393	-0.457798	0.288314	1.33197	-0.988588	-0.171367	0.895586	0.398743	-4.11953	0.811059	-1.31428	2.85813	-1.18312	-0.170901	0.489379	0.400343
-368	-1.04536	-0.512938	0.212562	1.23838	-0.932839	-0.130194	0.876395	0.351579	-4.15762	0.847503	-1.34449	2.82353	-1.12813	-0.135928	0.504087	0.44225
-367.5	-1.05707	-0.567435	0.146182	1.17189	-0.853877	-0.0889906	0.837852	0.307159	-4.18816	0.883525	-1.37767	2.77267	-1.06209	-0.0972447	0.530661	0.473194
-367	-1.06444	-0.622076	0.0888105	1.13078	-0.754573	-0.046118	0.788063	0.267731	-4.2073	0.916304	-1.41195	2.71162	-0.989923	-0.0535151	0.565552	0.495098
-366.5	-1.06509	-0.676641	0.040131	1.11105	-0.643816	0.000488171	0.730761	0.234526	-4.21304	0.942948	-1.44542	2.64713	-0.916592	-0.00509186	0.605005	0.511575
-366	-1.058	-0.729967	6.29365e-05	1.10523	-0.534979	0.0517427	0.665653	0.206968	-4.20691	0.961488	-1.47555	2.58564	-0.845407	0.0447392	0.644277	0.526029
-365.5	-1.04271	-0.780552	-0.0318269	1.10348	-0.441355	0.10673	0.590306	0.183128	-4.1947	0.971368	-1.4991	2.53268	-0.776301	0.0902556	0.67627	0.540645
-365	-1.01903	-0.826681	-0.056612	1.09609	-0.373292	0.162883	0.503076	0.161069	-4.18417	0.973298	-1.51293	2.49231	-0.706587	0.126042	0.692395	0.555918
-364.5	-0.986655	-0.866745	-0.0763363	1.07565	-0.336991	0.21689	0.405963	0.139643	-4.18082	0.968922	-1.51424	2.4658	-0.633674	0.149547	0.685497	0.571188
-364	-0.945326	-0.899942	-0.0945259	1.03862	-0.333166	0.265783	0.3051	0.118754	-4.18563	0.959956	-1.50035	2.45036	-0.557428	0.161511	0.652039	0.585453
-363.5	-0.895573	-0.925863	-0.115682	0.98585	-0.356651	0.307317	0.209551	0.0996227	-4.19625	0.946503	-1.46853	2.44019	-0.479973	0.165283	0.592394	0.59683
-363	-0.838769	-0.94329	-0.143247	0.921827	-0.398635	0.339884	0.130058	0.0843645	-4.20946	0.926017	-1.41638	2.42904	-0.403331	0.165387	0.509843	0.60198
-362.5	-0.776565	-0.950565	-0.177883	0.853176	-0.450258	0.36292	0.0771638	0.0744663	-4.22281	0.89452	-1.34281	2.41207	-0.328068	0.165061	0.409275	0.597734
-362	-0.710966	-0.946917	-0.218062	0.786988	-0.504669	0.377363	0.0586228	0.0694003	-4.2344	0.849433	-1.2487	2.38664	-0.254106	0.1648	0.296032	0.583149
-361.5	-0.645016	-0.932405	-0.261791	0.729361	-0.557372	0.385178	0.0766318	0.0668258	-4.24254	0.791797	-1.13649	2.35195	-0.181827	0.163838	0.174965	0.559191
-361	-0.583201	-0.907309	-0.307214	0.684249	-0.606097	0.388511	0.126446	0.0643177	-4.24638	0.726411	-1.00963	2.30807	-0.112067	0.162893	0.0502091	0.527576
-360.5	-0.530547	-0.873031	-0.352346	0.652598	-0.649996	0.389527	0.199069	0.0611949	-4.2464	0.660572	-0.872687	2.25571	-0.0456213	0.165019	-0.0743962	0.490861
-360	-0.490456	-0.833411	-0.39461	0.632359	-0.68825	0.390416	0.285171	0.0592256	-4.24355	0.602449	-0.731385	2.19637	0.0165738	0.174256	-0.195013	0.452168
-359.5	-0.463119	-0.794098	-0.430665	0.620232	-0.719618	0.392887	0.375257	0.0620704	-4.23771	0.559378	-0.59159	2.13114	0.0726041	0.193957	-0.307599	0.41366
-359	-0.445936	-0.760639	-0.457485	0.614019	-0.743235	0.397974	0.459167	0.0737981	-4.22742	0.536569	-0.458109	2.05967	0.119368	0.225481	-0.407692	0.376019
-358.5	-0.435005	-0.737172	-0.473567	0.613073	-0.758756	0.406417	0.528776	0.0966529	-4.21162	0.536396	-0.334536	1.98061	0.153604	0.267116	-0.490736	0.339642
-358	-0.426321	-0.726098	-0.478987	0.617211	-0.765381	0.418567	0.580061	0.129245	-4.19129	0.558352	-0.224411	1.89281	0.172899	0.314063	-0.553144	0.305223
-357.5	-0.416558	-0.728649	-0.475207	0.626427	-0.761489	0.433974	0.612544	0.166751	-4.16822	0.599907	-0.132348	1.79605	0.175787	0.359878	-0.593257	0.272875
-357	-0.403435	-0.745926	-0.46509	0.641173	-0.744584	0.45149	0.628706	0.202796	-4.14236	0.657245	-0.0635252	1.69138	0.162008	0.398222	-0.611396	0.241561
-356.5	-0.385636	-0.779343	-0.45233	0.661128	-0.711139	0.469931	0.63321	0.231581	-4.11142	0.725395	-0.0211788	1.58117	0.133131	0.423939	-0.609184	0.209678
-356	-0.363077	-0.829631	-0.440327	0.682853	-0.658902	0.489091	0.631208	0.249286	-4.07264	0.798826	-0.00386125	1.46899	0.0923179	0.433686	-0.588791	0.175868
-355.5	-0.337449	-0.895308	-0.431525	0.699318	-0.590499	0.51058	0.626837	0.254672	-4.02376	0.872306	-0.00512329	1.35893	0.0437471	0.426005	-0.552482	0.139383
-355	-0.311669	-0.972606	-0.427636	0.701924	-0.513593	0.537139	0.6221	0.249385	-3.96262	0.940852	-0.0160039	1.25471	-0.00726776	0.400582	-0.502437	0.100185
-354.5	-0.288619	-1.05659	-0.430034	0.682657	-0.438526	0.570239	0.616493	0.237709	-3.88755	0.998864	-0.028382	1.16028	-0.0547255	0.357887	-0.440736	0.0588741
-354	-0.270834	-1.14204	-0.440031	0.635473	-0.376352	0.608099	0.608546	0.225171	-3.79862	1.03962	-0.0374596	1.08098	-0.0933203	0.299963	-0.369798	0.0161905
-353.5	-0.260641	-1.224	-0.459555	0.557122	-0.335853	0.646242	0.597962	0.216701	-3.6979	1.05635	-0.0421126	1.02215	-0.119244	0.230894	-0.293125	-0.0272564
-353	-0.259311	-1.29842	-0.491737	0.44756	-0.31982	0.680068	0.585902	0.215605	-3.58853	1.04449	-0.0432804	0.98511	-0.130305	0.1559	-0.215393	-0.0703904
-352.5	-0.265931	-1.36268	-0.54021	0.3108	-0.32484	0.706799	0.574004	0.223736	-3.4738	1.00298	-0.042628	0.965197	-0.125766	0.080365	-0.14167	-0.111305
-352	-0.277469	-1.41523	-0.607223	0.156122	-0.345251	0.72564	0.563643	0.24217	-3.35636	0.934287	-0.0421088	0.953131	-0.105681	0.0100817	-0.0764118	-0.147931
-351.5	-0.289698	-1.45428	-0.691863	-0.00259783	-0.376515	0.736984	0.5557	0.271294	-3.23744	0.844806	-0.0429859	0.937686	-0.070427	-0.0488595	-0.0225982	-0.178787
-351	-0.29811	-1.47688	-0.789887	-0.150987	-0.415179	0.741553	0.550706	0.309908	-3.11685	0.744384	-0.0447569	0.909456	-0.0211791	-0.0921584	0.018428	-0.203041
-350.5	-0.299237	-1.47914	-0.895529	-0.278543	-0.457521	0.739981	0.548848	0.354722	-2.99422	0.643721	-0.0453746	0.864719	0.0393176	-0.11953	0.0460237	-0.220208
-350	-0.292069	-1.45707	-1.00301	-0.379261	-0.499477	0.732791	0.550603	0.401464	-2.87064	0.551643	-0.0422051	0.806386	0.106993	-0.134806	0.0590625	-0.230046
-349.5	-0.278291	-1.40755	-1.10648	-0.450296	-0.537565	0.720473	0.559355	0.446624	-2.7494	0.474272	-0.0329432	0.740993	0.177685	-0.143919	0.0561915	-0.232796
-349	-0.261266	-1.33002	-1.20051	-0.491283	-0.569518	0.703795	0.582312	0.488256	-2.63543	0.415048	-0.0162959	0.674198	0.247821	-0.152452	0.0373934	-0.229707
-348.5	-0.244614	-1.22771	-1.28171	-0.503381	-0.59499	0.684149	0.625638	0.525695	-2.53346	0.374594	0.00832689	0.60846	0.314269	-0.16446	0.00479289	-0.223159
-348	-0.231477	-1.10728	-1.3493	-0.488212	-0.615871	0.663365	0.688645	0.558626	-2.44627	0.35131	0.0417093	0.544007	0.374542	-0.182259	-0.0377297	-0.215531
-347.5	-0.224956	-0.977234	-1.40397	-0.447882	-0.635058	0.64288	0.762947	0.585796	-2.3743	0.34318	0.0848654	0.480688	0.427579	-0.206322	-0.0851133	-0.207931
-347	-0.22827	-0.845914	-1.44677	-0.385139	-0.655241	0.622986	0.834585	0.604369	-2.3168	0.349061	0.138405	0.418532	0.474022	-0.235294	-0.131832	-0.200242
-346.5	-0.243846	-0.720072	-1.47813	-0.302601	-0.678698	0.603156	0.886718	0.610639	-2.27279	0.368079	0.201861	0.357372	0.515031	-0.266328	-0.172898	-0.191571
-346	-0.272672	-0.604942	-1.4973	-0.20191	-0.70658	0.583329	0.903602	0.601391	-2.24172	0.398089	0.272545	0.29668	0.550461	-0.296401	-0.204693	-0.179992
-345.5	-0.314218	-0.505351	-1.5028	-0.0837727	-0.7377	0.564659	0.874883	0.574965	-2.22364	0.434869	0.344628	0.235634	0.578499	-0.323417	-0.225286	-0.162573
-345	-0.366279	-0.426156	-1.49421	0.0510529	-0.768823	0.549023	0.798653	0.531696	-2.21835	0.472969	0.410206	0.172851	0.597334	-0.345074	-0.234342	-0.136557
-344.5	-0.425261	-0.371586	-1.4729	0.200147	-0.796558	0.538098	0.682031	0.474371	-2.22437	0.507175	0.462117	0.10609	0.606728	-0.357253	-0.232856	-0.100541
-344	-0.487068	-0.34426	-1.44059	0.358356	-0.81867	0.532548	0.538041	0.408716	-2.23875	0.533305	0.496699	0.0325786	0.607563	-0.354573	-0.222499	-0.0545256
-343.5	-0.54815	-0.344269	-1.39713	0.518377	-0.833904	0.531469	0.381031	0.342294	-2.25687	0.548869	0.515012	-0.0495525	0.600504	-0.332444	-0.204906	0.000688185
-343	-0.606568	-0.368495	-1.34043	0.672923	-0.841655	0.532604	0.22378	0.281676	-2.27277	0.553557	0.521933	-0.139226	0.585892	-0.289014	-0.181543	0.0638025
-342.5	-0.662374	-0.410634	-1.26827	0.817625	-0.842006	0.533361	0.075891	0.230748	-2.28121	0.548795	0.523947	-0.231822	0.564572	-0.226061	-0.153323	0.132789
-342	-0.716837	-0.46226	-1.18025	0.952263	-0.835387	0.531735	-0.0563304	0.191399	-2.28061	0.536906	0.526775	-0.320624	0.538289	-0.148282	-0.119627	0.204352
-341.5	-0.771181	-0.514493	-1.07839	1.07865	-0.82196	0.526448	-0.168361	0.164455	-2.27413	0.520278	0.533711	-0.398909	0.509827	-0.0615517	-0.0784835	0.273964
-341	-0.825609	-0.559	-0.966907	1.19748	-0.801546	0.516519	-0.256956	0.149524	-2.26749	0.500469	0.545628	-0.46159	0.483023	0.0287467	-0.0282629	0.337159
-340.5	-0.879397	-0.588212	-0.850872	1.30707	-0.773629	0.501136	-0.319834	0.144422	-2.26543	0.477927	0.561828	-0.505755	0.461941	0.118971	0.0306381	0.391297
-340	-0.932239	-0.596565	-0.734667	1.40425	-0.736865	0.480206	-0.354036	0.144844	-2.27007	0.452971	0.580458	-0.530131	0.449504	0.207578	0.09551	0.436251
-339.5	-0.984888	-0.582946	-0.621076	1.4865	-0.689234	0.454561	-0.356661	0.144792	-2.28079	0.427109	0.599229	-0.534593	0.446597	0.294076	0.16283	0.473422
-339	-1.03779	-0.551932	-0.510647	1.55351	-0.629208	0.42549	-0.328301	0.138079	-2.29458	0.403093	0.61657	-0.520519	0.452236	0.37701	0.230291	0.504201
-338.5	-1.08979	-0.512557	-0.401254	1.60687	-0.556408	0.394774	-0.274795	0.120393	-2.30751	0.384057	0.631804	-0.49138	0.464325	0.45271	0.297601	0.528964
-338	-1.13855	-0.475638	-0.289078	1.64819	-0.47178	0.365048	-0.205913	0.0904739	-2.31691	0.372981	0.644144	-0.452544	0.479696	0.516165	0.365531	0.546638
-337.5	-1.18137	-0.451092	-0.170946	1.67815	-0.378266	0.339265	-0.131785	0.0494295	-2.32261	0.372585	0.65176	-0.410035	0.493786	0.563232	0.434089	0.554916
-337	-1.21574	-0.44611	-0.0461085	1.69745	-0.280435	0.319353	-0.0587291	-0.000777332	-2.32577	0.385363	0.651656	-0.369095	0.50179	0.592392	0.501437	0.55154
-336.5	-1.24022	-0.464428	0.0836032	1.70779	-0.18241	0.305199	0.0119626	-0.0578066	-2.3274	0.41351	0.640696	-0.333327	0.500502	0.605311	0.564112	0.536318
-336	-1.25542	-0.506342	0.214723	1.71121	-0.0871022	0.294835	0.081664	-0.118539	-2.32747	0.458112	0.617805	-0.304498	0.488778	0.606113	0.617847	0.512082
-335.5	-1.26426	-0.568889	0.343173	1.70813	0.00218471	0.285732	0.15187	-0.179467	-2.32372	0.518096	0.585673	-0.283523	0.466905	0.59958	0.658726	0.4837
-335	-1.27094	-0.646393	0.464687	1.69584	0.0807751	0.276099	0.223009	-0.237744	-2.3111	0.590361	0.549875	-0.27162	0.435681	0.58946	0.684429	0.456444
-334.5	-1.27927	-0.731829	0.57492	1.6692	0.143694	0.265087	0.294514	-0.29133	-2.2846	0.670505	0.516203	-0.269254	0.395408	0.577982	0.694557	0.434795
-334	-1.29142	-0.818212	0.669688	1.62275	0.186897	0.252302	0.366451	-0.338568	-2.24347	0.752648	0.488709	-0.274677	0.345694	0.566255	0.68982	0.421708
-333.5	-1.30734	-0.898958	0.745454	1.55266	0.208105	0.237633	0.440918	-0.378107	-2.19221	0.829386	0.469376	-0.285019	0.286504	0.554711	0.670993	0.418434
-333	-1.3257	-0.968233	0.800002	1.45702	0.208452	0.221235	0.521215	-0.409285	-2.13829	0.893369	0.458857	-0.298083	0.219013	0.543464	0.638333	0.424532
-332.5	-1.34566	-1.02221	0.832822	1.33519	0.194205	0.203227	0.610077	-0.433142	-2.08945	0.939498	0.45733	-0.312763	0.14507	0.532973	0.592289	0.438054
-332	-1.36742	-1.05981	0.845143	1.18793	0.176102	0.183622	0.708335	-0.452947	-2.05141	0.965811	0.464984	-0.328868	0.0662056	0.524814	0.535481	0.456422
-331.5	-1.39187	-1.08197	0.840312	1.0185	0.165757	0.162628	0.814176	-0.472586	-2.02641	0.972405	0.482393	-0.347034	-0.0166246	0.521077	0.473581	0.477777
-331	-1.42022	-1.09066	0.823918	0.833838	0.171753	0.141236	0.923671	-0.493496	-2.01359	0.959658	0.51049	-0.368518	-0.102658	0.522247	0.413742	0.501696
-330.5	-1.45339	-1.08849	0.802664	0.64485	0.198078	0.121774	1.03153	-0.512771	-2.01061	0.927277	0.549729	-0.394315	-0.190498	0.525889	0.362387	0.528433
-330	-1.49126	-1.07832	0.782852	0.465569	0.244516	0.107352	1.13117	-0.52436	-2.01508	0.874423	0.599327	-0.423682	-0.277383	0.527765	0.323792	0.557827
-329.5	-1.53249	-1.06238	0.769333	0.311493	0.307681	0.100298	1.21638	-0.522634	-2.02635	0.800713	0.657329	-0.453658	-0.359629	0.524469	0.299448	0.589088
-329	-1.57505	-1.04153	0.764968	0.196907	0.382295	0.101097	1.28427	-0.505824	-2.04539	0.707524	0.720896	-0.480358	-0.433948	0.515524	0.287686	0.620703
-328.5	-1.61713	-1.01523	0.771162	0.131775	0.462054	0.108616	1.33575	-0.477007	-2.07224	0.598563	0.787044	-0.500421	-0.497898	0.503544	0.283579	0.650306
-328	-1.65721	-0.982392	0.788589	0.119514	0.540566	0.121169	1.37345	-0.442274	-2.10476	0.479013	0.854313	-0.511209	-0.549194	0.492396	0.28055	0.675609
-327.5	-1.6939	-0.942229	0.816878	0.156923	0.612903	0.137271	1.39988	-0.408065	-2.1399	0.353732	0.923904	-0.510381	-0.585504	0.484916	0.273821	0.695358
-327	-1.72639	-0.894324	0.854553	0.236478	0.676338	0.155691	1.41604	-0.379681	-2.17472	0.226128	0.998685	-0.496122	-0.605086	0.482451	0.263098	0.708771
-326.5	-1.75474	-0.838064	0.900058	0.349053	0.730089	0.175415	1.42103	-0.361413	-2.20675	0.0985523	1.08079	-0.468302	-0.607118	0.485811	0.252516	0.71452
-326	-1.77886	-0.77295	0.952634	0.484947	0.775812	0.195657	1.41274	-0.357356	-2.23517	-0.0270743	1.16959	-0.429526	-0.591647	0.49518	0.248371	0.710528
-325.5	-1.79728	-0.700156	1.0122	0.63402	0.818067	0.215738	1.38974	-0.371135	-2.26153	-0.149323	1.26062	-0.384517	-0.559982	0.509639	0.255918	0.69405
-325	-1.80709	-0.623473	1.07848	0.78671	0.862265	0.234929	1.35396	-0.404392	-2.28849	-0.267057	1.34571	-0.338434	-0.515204	0.528252	0.276845	0.661904
-324.5	-1.80527	-0.548415	1.15031	0.935859	0.911467	0.252275	1.31288	-0.455974	-2.31782	-0.378853	1.41563	-0.296032	-0.461516	0.551656	0.30898	0.611565
-324	-1.79004	-0.480427	1.22604	1.07794	0.965371	0.26631	1.27735	-0.522281	-2.34919	-0.48323	1.46443	-0.261223	-0.402615	0.582138	0.347793	0.542733
-323.5	-1.76191	-0.423596	1.30425	1.21306	1.0211	0.275294	1.25661	-0.597486	-2.38059	-0.579369	1.49156	-0.235754	-0.340975	0.622438	0.388188	0.458032
-323	-1.72434	-0.380554	1.38378	1.34382	1.07397	0.278261	1.25539	-0.673208	-2.40924	-0.666935	1.50064	-0.218508	-0.278732	0.674161	0.425657	0.362331
-322.5	-1.6833	-0.352937	1.46342	1.47342	1.119	0.275479	1.27353	-0.738878	-2.43211	-0.74506	1.49739	-0.20672	-0.219234	0.73596	0.456811	0.261487
-322	-1.64569	-0.341293	1.54172	1.60466	1.15329	0.267721	1.30603	-0.783553	-2.44707	-0.812069	1.48817	-0.197453	-0.168139	0.802526	0.479728	0.161374
-321.5	-1.6175	-0.344608	1.61667	1.73989	1.17709	0.255502	1.34468	-0.797896	-2.4546	-0.866733	1.47847	-0.18786	-0.132794	0.866348	0.493831	0.067541
-321	-1.60259	-0.360469	1.68541	1.88031	1.19239	0.238635	1.38108	-0.77544	-2.45818	-0.909258	1.47183	-0.174498	-0.120232	0.921581	0.499411	-0.0147845
-320.5	-1.60268	-0.386472	1.74476	2.02458	1.20152	0.216002	1.40915	-0.714345	-2.46289	-0.940693	1.46921	-0.152603	-0.135448	0.966122	0.497343	-0.080837
-320	-1.61773	-0.422082	1.79214	2.16856	1.20732	0.186478	1.42614	-0.619731	-2.47327	-0.962203	1.46878	-0.116903	-0.180231	1.00053	0.488596	-0.127043
-319.5	-1.64561	-0.468685	1.82588	2.30648	1.21358	0.150426	1.43142	-0.504075	-2.49133	-0.97517	1.4671	-0.0639396	-0.252846	1.02631	0.473794	-0.152224
-319	-1.68195	-0.527606	1.84446	2.43294	1.22444	0.109689	1.42512	-0.38423	-2.51555	-0.981258	1.46162	0.00652028	-0.349249	1.04505	0.453335	-0.15804
-318.5	-1.72171	-0.598055	1.84623	2.54497	1.2435	0.0662783	1.40849	-0.276463	-2.54166	-0.982247	1.45179	0.0918554	-0.464383	1.0578	0.42769	-0.148348
-318	-1.76046	-0.675809	1.83008	2.64281	1.27277	0.0218657	1.3837	-0.192168	-2.56405	-0.980059	1.43769	0.187547	-0.591935	1.06489	0.398303	-0.128616
-317.5	-1.79425	-0.753281	1.79645	2.72912	1.31155	-0.0209931	1.35251	-0.136454	-2.57695	-0.977156	1.41849	0.288033	-0.723674	1.06653	0.368487	-0.105216
-317	-1.81937	-0.821925	1.74725	2.80763	1.35667	-0.0574499	1.31595	-0.109508	-2.57528	-0.976925	1.39211	0.387557	-0.850334	1.06324	0.342343	-0.0838265
-316.5	-1.83332	-0.875766	1.68467	2.88271	1.40411	-0.0808815	1.27461	-0.108196	-2.55523	-0.982943	1.35611	0.480976	-0.96386	1.05577	0.322548	-0.0680407
-316	-1.83602	-0.913291	1.61004	2.95904	1.44893	-0.0851524	1.22845	-0.126521	-2.51512	-0.996927	1.30937	0.56414	-1.05876	1.04449	0.309669	-0.059662
-315.5	-1.82951	-0.936803	1.52401	3.04063	1.48353	-0.0668997	1.17691	-0.156067	-2.45588	-1.01707	1.25379	0.63377	-1.13167	1.0288	0.303188	-0.0597291
-315	-1.81634	-0.950897	1.42813	3.12943	1.49842	-0.0266515	1.11922	-0.187514	-2.38089	-1.03869	1.19453	0.68739	-1.18085	1.00656	0.302613	-0.0684229
-314.5	-1.79846	-0.961375	1.3261	3.22428	1.48634	0.0316575	1.05482	-0.21266	-2.29571	-1.05655	1.13779	0.72397	-1.20657	0.974204	0.307449	-0.084465
-314	-1.77759	-0.974084	1.22377	3.32079	1.44511	0.102381	0.984552	-0.225581	-2.20818	-1.06625	1.08722	0.744739	-1.21069	0.927785	0.316486	-0.105321
-313.5	-1.75567	-0.99336	1.1272	3.41172	1.37684	0.179503	0.911969	-0.222965	-2.12703	-1.06359	1.04203	0.752475	-1.1955	0.864969	0.327911	-0.127917
-313	-1.73449	-1.02098	1.04033	3.48785	1.2865	0.25683	0.84318	-0.204544	-2.05958	-1.04378	0.998817	0.749545	-1.16339	0.78683	0.339779	-0.14969
-312.5	-1.71498	-1.05588	0.963937	3.54004	1.18182	0.32853	0.785499	-0.173353	-2.01014	-1.00231	0.954627	0.737149	-1.11716	0.698385	0.34977	-0.169815
-312	-1.69623	-1.09468	0.896547	3.56166	1.07302	0.390334	0.745811	-0.134586	-1.97967	-0.937079	0.908203	0.715959	-1.06006	0.607402	0.355367	-0.189064
-311.5	-1.6753	-1.13296	0.836508	3.54999	0.97056	0.439656	0.728735	-0.0928913	-1.96644	-0.849846	0.860223	0.686813	-0.995547	0.521626	0.354798	-0.207736
-311	-1.6486	-1.16582	0.783269	3.50661	0.883018	0.475158	0.7351	-0.050207	-1.96734	-0.74613	0.812966	0.651211	-0.927101	0.446093	0.347272	-0.223888
-310.5	-1.61351	-1.18759	0.736834	3.43724	0.815902	0.497273	0.760167	-0.00607282	-1.97882	-0.634198	0.769413	0.611358	-0.858047	0.382361	0.332686	-0.233607
-310	-1.56885	-1.19252	0.696894	3.35078	0.770843	0.508805	0.793131	0.0405773	-1.99744	-0.52369	0.732831	0.56983	-0.791854	0.329377	0.311901	-0.232171
-309.5	-1.51478	-1.17642	0.66239	3.25701	0.745291	0.514233	0.821312	0.0899071	-2.01996	-0.424333	0.7063	0.529428	-0.732116	0.285044	0.286807	-0.215179
-309	-1.45275	-1.13829	0.631036	3.1638	0.7334	0.518254	0.835949	0.140681	-2.04343	-0.344527	0.691044	0.492878	-0.681877	0.247976	0.25932	-0.18002
-308.5	-1.38502	-1.0806	0.599106	3.07561	0.727898	0.524671	0.833843	0.191008	-2.0643	-0.289839	0.685311	0.462084	-0.642741	0.218625	0.230909	-0.12657
-308	-1.31409	-1.00821	0.562277	2.9943	0.722747	0.535357	0.81576	0.239588	-2.07775	-0.262892	0.685482	0.43767	-0.614762	0.199091	0.203518	-0.0563738
-307.5	-1.24266	-0.927433	0.517366	2.92065	0.714965	0.54958	0.784372	0.286488	-2.07889	-0.264951	0.688146	0.419312	-0.597463	0.191758	0.179622	0.0279585
-307	-1.17342	-0.845401	0.463836	2.85501	0.704052	0.565334	0.742257	0.333364	-2.06498	-0.296868	0.691608	0.406151	-0.590808	0.197595	0.161116	0.122554
-306.5	-1.10808	-0.769932	0.404153	2.79737	0.690698	0.581462	0.69134	0.38311	-2.03623	-0.357673	0.695974	0.396607	-0.595126	0.215188	0.149367	0.222728
-306	-1.04648	-0.708997	0.342932	2.74785	0.676893	0.597955	0.633831	0.438595	-1.99528	-0.442374	0.701492	0.388325	-0.61021	0.240886	0.146025	0.324304
-305.5	-0.986631	-0.669172	0.285197	2.7066	0.666394	0.61515	0.572718	0.501225	-1.9467	-0.54194	0.706525	0.379539	-0.634569	0.270227	0.152582	0.424477
-305	-0.925871	-0.65396	0.234631	2.67305	0.663244	0.633496	0.512084	0.570869	-1.8966	-0.645723	0.707182	0.370436	-0.665679	0.300323	0.169408	0.521538
-304.5	-0.863	-0.663552	0.193179	2.64614	0.66959	0.653449	0.457284	0.647106	-1.85115	-0.743758	0.699033	0.362126	-0.701003	0.331311	0.195602	0.614073
-304	-0.79949	-0.695523	0.161982	2.62577	0.685753	0.674847	0.413047	0.729638	-1.81447	-0.827817	0.679576	0.355044	-0.738665	0.365381	0.228745	0.70015
-303.5	-0.738601	-0.744748	0.141811	2.61382	0.711595	0.696259	0.38097	0.816956	-1.78789	-0.892155	0.64948	0.349563	-0.777043	0.404769	0.264399	0.777168
-303	-0.683575	-0.803137	0.13237	2.61364	0.746631	0.715412	0.35977	0.905325	-1.77113	-0.93421	0.611744	0.347041	-0.813475	0.450234	0.296942	0.842935
-302.5	-0.636763	-0.861163	0.131662	2.62901	0.789454	0.730509	0.346845	0.989554	-1.76351	-0.954433	0.570308	0.349039	-0.843639	0.500103	0.321131	0.89674
-302	-0.599809	-0.910594	0.135986	2.66304	0.837757	0.740737	0.338742	1.06398	-1.76452	-0.955347	0.52908	0.35608	-0.86299	0.550349	0.333029	0.93864
-301.5	-0.573754	-0.946217	0.14063	2.71699	0.888909	0.745726	0.331279	1.12298	-1.77367	-0.94082	0.490547	0.367374	-0.868833	0.596243	0.330738	0.967929
-301	-0.558729	-0.966204	0.14123	2.78922	0.940843	0.745168	0.320232	1.16289	-1.78949	-0.915655	0.454849	0.381501	-0.860996	0.634711	0.314554	0.983248
-300.5	-0.553713	-0.972006	0.135207	2.87519	0.992592	0.738749	0.303259	1.1845	-1.80864	-0.884661	0.420745	0.397804	-0.841615	0.665565	0.286244	0.984388
-300	-0.556543	-0.967968	0.122141	2.96856	1.04413	0.725929	0.282293	1.19231	-1.82654	-0.85137	0.387361	0.417085	-0.815218	0.690631	0.248702	0.973439
-299.5	-0.56423	-0.959975	0.102321	3.06314	1.09559	0.705939	0.262954	1.19137	-1.83848	-0.817597	0.355182	0.440565	-0.788703	0.711529	0.206282	0.954025
-299	-0.573409	-0.953452	0.0750348	3.15441	1.14649	0.678628	0.251189	1.1855	-1.84064	-0.784304	0.325813	0.468779	-0.770015	0.727853	0.16493	0.930101
-298.5	-0.580777	-0.951975	0.0389395	3.23954	1.19603	0.645549	0.251446	1.17751	-1.83115	-0.752677	0.300375	0.501985	-0.765644	0.737071	0.131337	0.905582
-298	-0.583788	-0.956984	-0.00618022	3.31664	1.2434	0.609704	0.26655	1.16906	-1.81074	-0.724227	0.277773	0.540981	-0.778555	0.735952	0.110763	0.883974
-297.5	-0.580964	-0.968652	-0.0587159	3.38427	1.28724	0.574045	0.297464	1.16	-1.78273	-0.700499	0.254645	0.586623	-0.807691	0.722392	0.105006	0.867125
-297	-0.571576	-0.987352	-0.116191	3.44188	1.32586	0.540845	0.343935	1.1482	-1.7526	-0.683563	0.226859	0.638257	-0.84903	0.696624	0.112227	0.854179
-296.5	-0.555926	-1.0142	-0.176215	3.48956	1.35841	0.512507	0.40538	1.13018	-1.72657	-0.676565	0.190967	0.692958	-0.897144	0.661504	0.128336	0.842113
-296	-0.535844	-1.05028	-0.236278	3.52587	1.38523	0.49224	0.480187	1.10234	-1.70941	-0.682879	0.144997	0.746989	-0.946169	0.621689	0.149015	0.827167
-295.5	-0.513874	-1.0959	-0.293563	3.54534	1.40719	0.483515	0.56476	1.06228	-1.70338	-0.704362	0.0890876	0.798174	-0.990376	0.582054	0.171062	0.806139
-295	-0.491675	-1.15039	-0.345439	3.53852	1.42615	0.488904	0.653978	1.0101	-1.7089	-0.740476	0.0256967	0.84671	-1.02509	0.546418	0.192128	0.777728
-294.5	-0.469512	-1.21206	-0.389289	3.49547	1.44593	0.509234	0.742197	0.949201	-1.72568	-0.788552	-0.0411326	0.89444	-1.04801	0.51722	0.210414	0.743219
-294	-0.447463	-1.27764	-0.422038	3.40982	1.47145	0.543501	0.824054	0.885704	-1.75312	-0.844173	-0.107286	0.943723	-1.06019	0.495621	0.225548	0.705544
-293.5	-0.427147	-1.34228	-0.440892	3.28012	1.50722	0.589266	0.895526	0.826459	-1.79048	-0.901765	-0.170371	0.996206	-1.06557	0.481628	0.23905	0.667751
-293	-0.411684	-1.40062	-0.444653	3.10866	1.55684	0.64319	0.95498	0.776687	-1.83721	-0.95617	-0.230039	1.0525	-1.06883	0.474427	0.253047	0.631967
-292.5	-0.403557	-1.44818	-0.434439	2.89978	1.62257	0.70205	1.00357	0.738917	-1.8929	-1.00408	-0.285964	1.11297	-1.07342	0.473133	0.26876	0.598912
-292	-0.402954	-1.48196	-0.413505	2.65891	1.7043	0.763553	1.04448	0.713856	-1.95621	-1.04397	-0.335941	1.17811	-1.08147	0.476897	0.286645	0.568474
-291.5	-0.408186	-1.50061	-0.385883	2.39225	1.79934	0.825469	1.08079	0.702217	-2.02426	-1.07512	-0.375933	1.24802	-1.09538	0.483382	0.307119	0.541036
-291	-0.416829	-1.50455	-0.354572	2.10727	1.9035	0.884177	1.11392	0.705607	-2.09363	-1.0967	-0.401477	1.32203	-1.11896	0.487808	0.330323	0.518055
-290.5	-0.426096	-1.49586	-0.320428	1.81303	2.01177	0.935058	1.1436	0.725702	-2.16159	-1.10779	-0.409363	1.39819	-1.15676	0.484526	0.355856	0.501275
-290	-0.432769	-1.47736	-0.282179	1.51951	2.11806	0.973866	1.16852	0.763126	-2.22617	-1.10829	-0.39889	1.47349	-1.21199	0.469455	0.383561	0.491275
-289.5	-0.43357	-1.45106	-0.237748	1.23661	2.21529	0.996738	1.18808	0.817299	-2.28604	-1.09979	-0.372519	1.54485	-1.28496	0.441353	0.414468	0.486328
-289	-0.425873	-1.41768	-0.18606	0.973438	2.2963	1.00026	1.20393	0.88686	-2.34031	-1.08515	-0.335593	1.61026	-1.37293	0.401912	0.450691	0.482188
-288.5	-0.408215	-1.37744	-0.127618	0.737135	2.35428	0.983097	1.21901	0.969856	-2.38778	-1.06748	-0.294752	1.66874	-1.47063	0.35532	0.494441	0.473287
-288	-0.380623	-1.33109	-0.0640001	0.531062	2.38341	0.947098	1.23534	1.06329	-2.42608	-1.04993	-0.25581	1.71958	-1.571	0.306945	0.547118	0.455148
-287.5	-0.344747	-1.28065	0.00231555	0.353997	2.3806	0.896163	1.25281	1.16269	-2.45195	-1.03589	-0.22223	1.76237	-1.66697	0.261267	0.608903	0.426108
-287	-0.30341	-1.22923	0.0680492	0.200827	2.34572	0.8347	1.2682	1.26307	-2.46271	-1.02901	-0.194532	1.79748	-1.75335	0.220988	0.678655	0.386912
-286.5	-0.259953	-1.18011	0.129713	0.0642268	2.27986	0.767156	1.27538	1.36062	-2.45756	-1.03216	-0.170883	1.82576	-1.82712	0.187402	0.754314	0.339289
-286	-0.217852	-1.13589	0.183911	-0.0634407	2.1856	0.698272	1.26727	1.45322	-2.43787	-1.04611	-0.149284	1.84794	-1.88642	0.160064	0.833506	0.285477
-285.5	-0.18012	-1.09807	0.227175	-0.188365	2.06948	0.633046	1.23844	1.53972	-2.40722	-1.06996	-0.129959	1.8652	-1.92964	0.136938	0.913433	0.228799
-285	-0.148072	-1.0665	0.255975	-0.313842	1.94146	0.575971	1.18761	1.61887	-2.37089	-1.1022	-0.115364	1.87977	-1.95538	0.116889	0.990538	0.173985
-284.5	-0.120415	-1.03922	0.267427	-0.439846	1.81149	0.529952	1.11893	1.68903	-2.33363	-1.14051	-0.107614	1.8933	-1.9628	0.101911	1.06084	0.126818
-284	-0.0940862	-1.01371	0.260764	-0.563819	1.68743	0.495852	1.0404	1.74911	-2.2966	-1.18201	-0.105809	1.905	-1.95225	0.0960492	1.1205	0.0934857
-283.5	-0.0664477	-0.988311	0.238223	-0.681422	1.57493	0.473053	0.960827	1.79919	-2.25669	-1.22425	-0.105514	1.91287	-1.92597	0.102576	1.16617	0.079514
-283	-0.0372747	-0.962871	0.204047	-0.786548	1.47712	0.460359	0.887984	1.83978	-2.20871	-1.26536	-0.100439	1.91658	-1.8888	0.122105	1.19532	0.0879237
-282.5	-0.00948234	-0.939098	0.162558	-0.871919	1.39439	0.456306	0.828047	1.87109	-2.14844	-1.3033	-0.0848077	1.91812	-1.84761	0.151795	1.20672	0.117177
-282	0.0118861	-0.920277	0.117148	-0.931472	1.32513	0.458816	0.785461	1.89302	-2.07458	-1.33547	-0.055535	1.92076	-1.80964	0.185874	1.2006	0.160676
-281.5	0.0216831	-0.909463	0.0706125	-0.963225	1.26691	0.465095	0.762643	1.90516	-1.98883	-1.35901	-0.0135461	1.92813	-1.78103	0.218143	1.17784	0.208589
-281	0.0161991	-0.907607	0.0260586	-0.970186	1.21688	0.472192	0.759211	1.90734	-1.89451	-1.37141	0.0364541	1.94364	-1.76626	0.244735	1.13967	0.250582
-280.5	-0.00635658	-0.913521	-0.0129066	-0.959021	1.1723	0.477773	0.772285	1.90055	-1.7958	-1.37085	0.0871947	1.96998	-1.76794	0.26506	1.08834	0.278353
-280	-0.0457894	-0.924552	-0.0432974	-0.938304	1.13213	0.480924	0.798765	1.88686	-1.69718	-1.35621	0.130438	2.00863	-1.78702	0.280988	1.0277	0.287469
-279.5	-0.0997782	-0.93714	-0.0639331	-0.917433	1.09753	0.482287	0.836404	1.86838	-1.60212	-1.32692	0.159006	2.05941	-1.823	0.295056	0.963219	0.277769
-279	-0.16431	-0.948024	-0.0758146	-0.905197	1.07115	0.483162	0.882402	1.8464	-1.51244	-1.28271	0.168493	2.12	-1.87375	0.308711	0.902191	0.252637
-278.5	-0.234977	-0.954858	-0.082448	-0.907642	1.05623	0.484864	0.933115	1.82078	-1.42933	-1.22381	0.157537	2.18566	-1.93539	0.321638	0.853669	0.217792
-278	-0.307817	-0.955429	-0.0900043	-0.926993	1.05546	0.488334	0.986261	1.78947	-1.35437	-1.15097	0.126757	2.24975	-2.00285	0.332498	0.826397	0.179338
-277.5	-0.379089	-0.947399	-0.105755	-0.962772	1.06925	0.493253	1.04283	1.74858	-1.28915	-1.06549	0.0779346	2.30541	-2.07087	0.340322	0.825578	0.141405
-277	-0.445338	-0.92903	-0.135032	-1.01368	1.09525	0.497769	1.10657	1.69352	-1.23389	-0.969517	0.014049	2.34817	-2.13422	0.345189	0.851764	0.104867
-276.5	-0.504049	-0.899811	-0.179715	-1.0784	1.1296	0.499686	1.18148	1.62093	-1.18615	-0.866888	-0.0604704	2.37792	-2.18703	0.347948	0.902678	0.0677703
-276	-0.553744	-0.860713	-0.239546	-1.15495	1.16717	0.497758	1.26958	1.52979	-1.14062	-0.76339	-0.139418	2.39825	-2.22336	0.349693	0.975315	0.0262413
-275.5	-0.593793	-0.81386	-0.313468	-1.23942	1.20085	0.491631	1.36958	1.42136	-1.09055	-0.665415	-0.214862	2.41342	-2.23941	0.350983	1.06659	-0.0246889
-275	-0.624585	-0.76179	-0.398946	-1.32603	1.22341	0.480872	1.47556	1.29889	-1.03048	-0.577867	-0.278174	2.42572	-2.2352	0.350778	1.17344	-0.0893699
-274.5	-0.647367	-0.706581	-0.491202	-1.40908	1.23098	0.464867	1.57656	1.16742	-0.95889	-0.503809	-0.321848	2.4358	-2.21434	0.346275	1.29272	-0.169549
-274	-0.663559	-0.649113	-0.583992	-1.48474	1.22361	0.444088	1.65951	1.03335	-0.878672	-0.445254	-0.341821	2.44489	-2.18221	0.334295	1.4204	-0.263922
-273.5	-0.674258	-0.589433	-0.670879	-1.55175	1.20306	0.420751	1.71372	0.90425	-0.795086	-0.402464	-0.338695	2.45529	-2.14427	0.31282	1.55057	-0.369025
-273	-0.680275	-0.528315	-0.746263	-1.61129	1.17213	0.397788	1.73363	0.788888	-0.713474	-0.372566	-0.316535	2.46931	-2.10531	0.281475	1.67511	-0.480745
-272.5	-0.682319	-0.46819	-0.80637	-1.66574	1.13576	0.377581	1.71924	0.696031	-0.63819	-0.350201	-0.280793	2.48866	-2.06985	0.241688	1.78471	-0.595858
-272	-0.681054	-0.411775	-0.849571	-1.71728	1.10062	0.361484	1.67473	0.631739	-0.571734	-0.329882	-0.237075	2.51407	-2.04225	0.196893	1.87109	-0.711933
-271.5	-0.67728	-0.35973	-0.875812	-1.76658	1.07328	0.349535	1.6067	0.597384	-0.514547	-0.30745	-0.190853	2.54462	-2.02591	0.151464	1.92952	-0.825882
-271	-0.671577	-0.310342	-0.886238	-1.81157	1.05895	0.340699	1.52326	0.58938	-0.4663	-0.280057	-0.147569	2.57739	-2.02172	0.108364	1.95975	-0.933591
-270.5	-0.663335	-0.261339	-0.883263	-1.84682	1.06064	0.334271	1.43265	0.59989	-0.426888	-0.246434	-0.112398	2.60821	-2.02798	0.0676692	1.96571	-1.03117
-270	-0.650674	-0.211457	-0.870154	-1.86484	1.07799	0.330915	1.34095	0.618642	-0.396195	-0.207423	-0.0892834	2.63335	-2.04175	0.0270234	1.95429	-1.11613
-269.5	-0.631707	-0.160667	-0.849583	-1.85883	1.10717	0.331991	1.25232	0.635461	-0.373675	-0.165102	-0.0798065	2.65085	-2.05973	-0.0167269	1.93368	-1.18738
-269	-0.606066	-0.110081	-0.82222	-1.82544	1.14264	0.338581	1.17112	0.64223	-0.358011	-0.121142	-0.0826713	2.65985	-2.07893	-0.0653483	1.91125	-1.24476
-268.5	-0.575387	-0.0620016	-0.786908	-1.76566	1.17876	0.351726	1.10177	0.633918	-0.346747	-0.0761942	-0.0938641	2.65916	-2.0976	-0.117759	1.89175	-1.28879
-268	-0.542089	-0.019498	-0.741951	-1.68372	1.21069	0.373039	1.04678	0.608809	-0.336476	-0.030469	-0.107453	2.64676	-2.11547	-0.170665	1.87645	-1.32027
-267.5	-0.507371	0.0147085	-0.686405	-1.58522	1.23503	0.40457	1.00608	0.568506	-0.323725	0.015143	-0.11708	2.62032	-2.13292	-0.220028	1.86355	-1.34047
-267	-0.470328	0.0397287	-0.620939	-1.47532	1.24926	0.447817	0.978136	0.518249	-0.306023	0.0583686	-0.117605	2.57819	-2.14992	-0.26177	1.84981	-1.35209
-266.5	-0.428824	0.0568624	-0.547696	-1.35765	1.25111	0.502479	0.961411	0.46648	-0.282564	0.0967307	-0.106332	2.52009	-2.16556	-0.292601	1.83231	-1.35976
-266	-0.381075	0.0679566	-0.4696	-1.23475	1.23992	0.565807	0.954553	0.422577	-0.254327	0.129895	-0.0838179	2.4475	-2.17839	-0.311358	1.80932	-1.36942
-265.5	-0.326808	0.0736962	-0.390026	-1.10941	1.21814	0.632946	0.954545	0.393965	-0.224188	0.160399	-0.05404	2.36393	-2.18722	-0.319201	1.78026	-1.38721
-265	-0.267625	0.0731132	-0.312249	-0.985026	1.19005	0.698055	0.955109	0.38411	-0.196273	0.192074	-0.023525	2.27516	-2.19164	-0.318175	1.74591	-1.41862
-264.5	-0.206556	0.0638949	-0.238481	-0.864605	1.15942	0.755993	0.947786	0.391563	-0.173681	0.227881	0.00109297	2.18798	-2.19226	-0.310161	1.70848	-1.4675
-264	-0.147093	0.0438457	-0.169389	-0.74996	1.12928	0.803889	0.923725	0.410737	-0.156784	0.268497	0.0164762	2.10759	-2.19042	-0.297109	1.67106	-1.53484
-263.5	-0.0924924	0.0131485	-0.10444	-0.641722	1.10297	0.841451	0.874523	0.434685	-0.144406	0.312146	0.0239635	2.0361	-2.18763	-0.281187	1.63735	-1.6181
-263	-0.0459888	-0.0250116	-0.0428699	-0.53938	1.0837	0.869966	0.7941	0.45843	-0.136015	0.355421	0.0278025	1.97243	-2.18488	-0.264563	1.61161	-1.71126
-262.5	-0.0109984	-0.0666075	0.0152354	-0.441342	1.07304	0.891214	0.680985	0.480663	-0.132295	0.394161	0.0328347	1.91352	-2.18209	-0.249922	1.59754	-1.80589
-262	0.00948613	-0.108969	0.068457	-0.346113	1.0707	0.906854	0.538437	0.502796	-0.134654	0.424377	0.04307	1.85663	-2.1776	-0.241103	1.59687	-1.89343
-261.5	0.0135473	-0.150645	0.11481	-0.253903	1.07539	0.917927	0.372635	0.526916	-0.144504	0.443209	0.060479	1.80116	-2.16861	-0.24184	1.60847	-1.96711
-261	0.000813248	-0.190702	0.153575	-0.167311	1.08493	0.924629	0.190101	0.554762	-0.162115	0.449341	0.0842379	1.74856	-2.15251	-0.252856	1.62835	-2.02243
-260.5	-0.0270814	-0.22906	0.186307	-0.0907605	1.09605	0.926734	-0.00312415	0.587741	-0.18591	0.442826	0.111491	1.70125	-2.12819	-0.270712	1.65094	-2.05686
-260	-0.0667719	-0.266889	0.2158	-0.0292025	1.10533	0.924036	-0.1996	0.626707	-0.212864	0.424753	0.139387	1.66158	-2.09652	-0.289912	1.67109	-2.07022
-259.5	-0.11403	-0.306363	0.244308	0.0131641	1.11035	0.916214	-0.390164	0.671027	-0.239399	0.39728	0.166392	1.63139	-2.06	-0.305655	1.68519	-2.0648
-259	-0.164605	-0.349206	0.272406	0.0343445	1.11	0.902739	-0.566193	0.717852	-0.262448	0.363485	0.191999	1.6116	-2.02161	-0.315316	1.69081	-2.04453
-258.5	-0.215299	-0.394509	0.298484	0.0360345	1.1044	0.883355	-0.720861	0.762414	-0.280302	0.326435	0.216143	1.60182	-1.98334	-0.318778	1.68613	-2.01447
-258	-0.264775	-0.438308	0.319055	0.0233519	1.09408	0.858518	-0.849192	0.799115	-0.292523	0.288637	0.238827	1.59994	-1.94582	-0.317818	1.66947	-1.98177
-257.5	-0.312925	-0.475433	0.330152	0.00212474	1.07929	0.82887	-0.948082	0.823208	-0.299027	0.252214	0.25961	1.60228	-1.90869	-0.314666	1.63898	-1.9554
-257	-0.359287	-0.501385	0.328785	-0.0241961	1.06062	0.794503	-1.01579	0.832193	-0.299442	0.218755	0.277494	1.60463	-1.87101	-0.310266	1.59259	-1.94338
-256.5	-0.402273	-0.5133	0.31333	-0.0552144	1.03978	0.755503	-1.05197	0.825511	-0.293373	0.189232	0.29186	1.6037	-1.8312	-0.303418	1.52847	-1.95022
-256	-0.43983	-0.510632	0.283109	-0.0909882	1.01834	0.712918	-1.05862	0.803383	-0.280574	0.16473	0.303927	1.59831	-1.78736	-0.291612	1.44608	-1.97627
-255.5	-0.470805	-0.495665	0.238235	-0.129015	0.995536	0.668458	-1.04012	0.766568	-0.25997	0.14689	0.317593	1.58928	-1.73797	-0.272961	1.34722	-2.01842
-255	-0.496223	-0.47332	0.180571	-0.164561	0.967827	0.623572	-1.00267	0.716607	-0.229249	0.136899	0.338731	1.57824	-1.6825	-0.24788	1.23591	-2.07158
-254.5	-0.519381	-0.449773	0.115162	-0.193575	0.930403	0.579162	-0.954119	0.655637	-0.1873	0.134482	0.372411	1.56673	-1.62116	-0.219341	1.11707	-2.13051
-254	-0.54423	-0.430487	0.0499447	-0.21447	0.878254	0.535741	-0.902306	0.586586	-0.137171	0.13838	0.419544	1.55591	-1.55439	-0.191615	0.995143	-2.19182
-253.5	-0.573655	-0.419152	-0.00631375	-0.227626	0.807063	0.49388	-0.851199	0.514006	-0.0854876	0.14695	0.476113	1.5459	-1.48292	-0.168397	0.873124	-2.25486
-253	-0.609119	-0.417742	-0.0456737	-0.23416	0.714955	0.454707	-0.799319	0.444408	-0.0390778	0.158308	0.535577	1.53531	-1.40794	-0.151011	0.752497	-2.32108
-252.5	-0.650987	-0.426474	-0.0620113	-0.235579	0.603934	0.419733	-0.742341	0.38507	-0.00241022	0.171289	0.591876	1.52274	-1.33065	-0.137359	0.634119	-2.39269
-252	-0.698729	-0.443376	-0.05188	-0.234197	0.479112	0.390086	-0.67673	0.341894	0.0227822	0.186431	0.641258	1.50801	-1.25132	-0.122916	0.519667	-2.47162
-251.5	-0.751054	-0.464288	-0.0147709	-0.232836	0.346175	0.365671	-0.601754	0.317837	0.036668	0.205305	0.682651	1.49182	-1.16929	-0.103388	0.412235	-2.55806
-251	-0.805733	-0.483933	0.0474098	-0.233579	0.209474	0.344842	-0.519977	0.31294	0.0402353	0.229309	0.717101	1.47529	-1.08475	-0.076869	0.315493	-2.64858
-250.5	-0.85914	-0.497583	0.130671	-0.236907	0.0720329	0.325284	-0.437061	0.326055	0.0342614	0.259564	0.747051	1.45961	-0.999815	-0.0446153	0.232412	-2.73576
-250	-0.906376	-0.501674	0.228353	-0.241843	-0.0631578	0.30579	-0.360617	0.356889	0.0186484	0.297295	0.775531	1.44556	-0.917134	-0.0106988	0.164584	-2.8106
-249.5	-0.942276	-0.493234	0.331092	-0.246473	-0.192041	0.287407	-0.297583	0.405658	-0.00736718	0.343471	0.804992	1.43354	-0.837606	0.019519	0.112449	-2.86579
-249	-0.96287	-0.469944	0.429015	-0.248356	-0.309753	0.272922	-0.251735	0.470568	-0.0440408	0.397787	0.836488	1.42373	-0.760109	0.0412566	0.075941	-2.89795
-248.5	-0.966423	-0.431507	0.515137	-0.244835	-0.412071	0.26531	-0.223248	0.546456	-0.0897591	0.457505	0.87005	1.41524	-0.68263	0.051693	0.0548901	-2.9075
-248	-0.953431	-0.38095	0.58745	-0.23346	-0.496449	0.266272	-0.209509	0.626059	-0.140338	0.516951	0.905484	1.40532	-0.603077	0.0508533	0.0491333	-2.89676
-247.5	-0.925935	-0.324647	0.64824	-0.213012	-0.562016	0.275431	-0.206235	0.702761	-0.189436	0.568783	0.942409	1.39003	-0.519608	0.0413962	0.0581888	-2.8682
-247	-0.886505	-0.270961	0.701192	-0.184608	-0.609767	0.291083	-0.209141	0.772512	-0.230393	0.606584	0.979982	1.36598	-0.431127	0.0269769	0.080501	-2.82394
-246.5	-0.83703	-0.22788	0.748851	-0.151145	-0.64285	0.312022	-0.215026	0.8332	-0.258666	0.626399	1.01726	1.33169	-0.337614	0.0101264	0.112874	-2.76629
-246	-0.778115	-0.200461	0.792713	-0.115333	-0.665168	0.33802	-0.221266	0.882717	-0.273154	0.626616	1.05366	1.28805	-0.239884	-0.00886955	0.150035	-2.69813
-245.5	-0.709636	-0.189489	0.834643	-0.0785364	-0.679217	0.368477	-0.225113	0.918447	-0.276263	0.607944	1.08846	1.23834	-0.139133	-0.0308924	0.184324	-2.6229
-245	-0.631771	-0.191853	0.877082	-0.0412246	-0.685961	0.401183	-0.223677	0.938614	-0.273162	0.57388	1.12035	1.18806	-0.0364151	-0.0554499	0.206543	-2.54505
-244.5	-0.54582	-0.201934	0.922436	-0.00388735	-0.686258	0.432922	-0.213787	0.94346	-0.269434	0.530069	1.1481	1.14377	0.0675565	-0.0795459	0.207944	-2.47023
-244	-0.454995	-0.213182	0.97263	0.0328897	-0.681092	0.461616	-0.192254	0.934735	-0.268567	0.482564	1.17189	1.11059	0.171278	-0.0992155	0.181813	-2.40442
-243.5	-0.365016	-0.219565	1.02848	0.0691372	-0.670243	0.487831	-0.157164	0.914765	-0.272125	0.436814	1.19404	1.09121	0.270947	-0.111668	0.124591	-2.35267
-243	-0.283475	-0.216876	1.08908	0.105944	-0.651312	0.513863	-0.109038	0.886409	-0.281315	0.397896	1.21815	1.08713	0.361174	-0.116237	0.0373308	-2.31825
-242.5	-0.217692	-0.203338	1.15183	0.144806	-0.620368	0.541358	-0.0508961	0.852655	-0.297476	0.370933	1.24691	1.09971	0.437589	-0.114451	-0.0738592	-2.30175
-242	-0.172542	-0.179231	1.21324	0.185865	-0.573948	0.569955	0.0129374	0.815265	-0.322303	0.360889	1.28092	1.12999	0.498393	-0.109391	-0.199406	-2.3004
-241.5	-0.149802	-0.146206	1.2698	0.226746	-0.510902	0.598006	0.0782511	0.77405	-0.357954	0.371531	1.31935	1.17817	0.543929	-0.103695	-0.328289	-2.30932
-241	-0.148414	-0.106382	1.31865	0.263437	-0.432704	0.624246	0.1413	0.727968	-0.406071	0.403903	1.36104	1.24306	0.575505	-0.0972103	-0.449732	-2.32416
-240.5	-0.164778	-0.0613506	1.35802	0.29181	-0.342344	0.64875	0.19951	0.677339	-0.466822	0.455067	1.40444	1.32101	0.594588	-0.0868403	-0.554949	-2.34267
-240	-0.193593	-0.0122239	1.38767	0.308138	-0.242916	0.6724	0.253282	0.625023	-0.538646	0.518055	1.44725	1.40516	0.602724	-0.0691098	-0.638395	-2.36392
-239.5	-0.229274	0.0396488	1.40836	0.309295	-0.136723	0.695588	0.306105	0.575085	-0.617584	0.583558	1.4868	1.48585	0.602039	-0.0428726	-0.697936	-2.38682
-239	-0.267041	0.0926285	1.42074	0.293628	-0.0250332	0.717568	0.362653	0.530212	-0.696991	0.642753	1.52121	1.55264	0.595784	-0.0102143	-0.734229	-2.40858
-238.5	-0.303138	0.144813	1.42509	0.261486	0.0917225	0.737376	0.427562	0.4902	-0.769545	0.689359	1.5499	1.59696	0.588251	0.0242882	-0.750122	-2.42511
-238	-0.334399	0.193419	1.42227	0.214093	0.213346	0.755526	0.504718	0.45185	-0.830306	0.719724	1.57243	1.61374	0.583961	0.0556172	-0.750436	-2.43304
-237.5	-0.358184	0.234411	1.41469	0.151851	0.338908	0.77428	0.596351	0.409321	-0.877685	0.732357	1.58721	1.60112	0.5872	0.0807608	-0.74135	-2.43085
-237	-0.373251	0.2632	1.40644	0.0737127	0.466193	0.796077	0.703049	0.355174	-0.911811	0.728052	1.59165	1.55975	0.602503	0.0998792	-0.728846	-2.41765
-236.5	-0.380539	0.276428	1.4027	-0.0222307	0.591516	0.822555	0.823603	0.28261	-0.932592	0.709351	1.58324	1.49311	0.634489	0.116071	-0.717117	-2.3924
-236	-0.383081	0.273875	1.4082	-0.137617	0.708775	0.855125	0.954249	0.188065	-0.939378	0.679137	1.56114	1.40751	0.685854	0.134374	-0.707796	-2.35467
-235.5	-0.385225	0.259049	1.42581	-0.273304	0.80907	0.895578	1.08892	0.0729159	-0.931706	0.639938	1.52812	1.31007	0.755218	0.159744	-0.699688	-2.30514
-235	-0.391452	0.237942	1.45655	-0.429673	0.883244	0.945586	1.2197	-0.0561028	-0.909904	0.594105	1.49073	1.20649	0.836858	0.194558	-0.688995	-2.24506
-234.5	-0.405791	0.217049	1.50041	-0.60606	0.925348	1.00523	1.33716	-0.18802	-0.875602	0.543991	1.45648	1.10107	0.92249	0.237688	-0.670764	-2.17562
-234	-0.432258	0.201582	1.55626	-0.799674	0.933164	1.07151	1.43292	-0.310281	-0.831937	0.492058	1.4296	0.997604	1.00364	0.286041	-0.641247	-2.09798
-233.5	-0.474873	0.193948	1.62147	-1.00574	0.907103	1.1383	1.50269	-0.411419	-0.782842	0.440895	1.4086	0.899466	1.07288	0.336594	-0.599759	-2.01399
-233	-0.536295	0.193543	1.69291	-1.21842	0.850912	1.19799	1.54623	-0.48242	-0.732282	0.39282	1.38765	0.809816	1.12405	0.386962	-0.549081	-1.92681
-232.5	-0.615966	0.198553	1.76853	-1.43216	0.773146	1.24339	1.56558	-0.517876	-0.684	0.349609	1.36028	0.732185	1.15288	0.434954	-0.494269	-1.84072
-232	-0.709345	0.207901	1.84726	-1.64303	0.686433	1.26889	1.56407	-0.517202	-0.641096	0.312726	1.32234	0.669688	1.15779	0.477843	-0.440365	-1.7597
-231.5	-0.809182	0.221679	1.92754	-1.84857	0.604472	1.27163	1.54548	-0.484767	-0.605506	0.28356	1.27279	0.62335	1.14034	0.511768	-0.391026	-1.68587
-231	-0.907618	0.240297	2.0062	-2.04609	0.538847	1.25241	1.51335	-0.429069	-0.577685	0.263298	1.21327	0.591719	1.10526	0.531991	-0.349116	-1.61871
-230.5	-0.997641	0.26298	2.07846	-2.23138	0.496844	1.21538	1.47039	-0.360792	-0.556704	0.252381	1.14714	0.572089	1.05961	0.534236	-0.317214	-1.55513
-230	-1.0744	0.286586	2.13898	-2.3989	0.480606	1.16634	1.41789	-0.289743	-0.541243	0.250032	1.07829	0.561586	1.01061	0.516653	-0.296746	-1.49019
-229.5	-1.13619	0.30606	2.18364	-2.54328	0.487956	1.11129	1.35698	-0.222987	-0.530671	0.254717	1.00919	0.556963	0.96296	0.480737	-0.287541	-1.41874
-229	-1.18373	0.316669	2.21075	-2.66023	0.513786	1.0556	1.2902	-0.164787	-0.524691	0.265121	0.939662	0.554073	0.917974	0.43033	-0.288684	-1.33745
-228.5	-1.21858	0.316326	2.22068	-2.74633	0.550647	1.00338	1.22057	-0.116326	-0.521655	0.280622	0.868156	0.548227	0.874594	0.370392	-0.299277	-1.24525
-228	-1.24212	0.306342	2.21454	-2.79927	0.589777	0.957115	1.15056	-0.075171	-0.517493	0.301159	0.794288	0.535203	0.830962	0.306283	-0.318364	-1.14209
-227.5	-1.25541	0.290329	2.19392	-2.81888	0.623513	0.917952	1.08266	-0.0361704	-0.506824	0.326881	0.720058	0.512267	0.785704	0.242799	-0.344343	-1.02829
-227	-1.25918	0.272008	2.16192	-2.80752	0.646569	0.886199	1.01947	0.00583634	-0.485552	0.358259	0.649315	0.478294	0.738944	0.183308	-0.374097	-0.904656
-226.5	-1.25367	0.253517	2.12364	-2.76886	0.655203	0.861514	0.963067	0.05299	-0.452704	0.396632	0.586294	0.43273	0.692482	0.129301	-0.402932	-0.772718
-226	-1.23874	0.235136	2.08494	-2.70609	0.647471	0.842678	0.914604	0.103507	-0.410329	0.444062	0.533409	0.374935	0.648872	0.0803553	-0.425989	-0.63525
-225.5	-1.21462	0.215531	2.05032	-2.62165	0.624799	0.827606	0.874014	0.153329	-0.362447	0.502391	0.489718	0.304936	0.610345	0.0355584	-0.439967	-0.49702
-225	-1.18207	0.192068	2.02119	-2.51806	0.591323	0.814178	0.840766	0.198182	-0.313926	0.572279	0.451731	0.224017	0.57857	-0.00377768	-0.444287	-0.364531
-224.5	-1.14142	0.161877	1.99598	-2.39825	0.551256	0.801202	0.815427	0.234914	-0.269129	0.652488	0.415684	0.133856	0.555166	-0.0332964	-0.441472	-0.244479
-224	-1.09217	0.123155	1.97187	-2.26551	0.50781	0.788499	0.799428	0.262746	-0.230911	0.739451	0.379611	0.0359285	0.541871	-0.0483649	-0.435991	-0.141997
-223.5	-1.03384	0.0758609	1.94671	-2.12325	0.464366	0.776196	0.793092	0.284145	-0.200576	0.82726	0.344308	-0.0674082	0.539967	-0.0472853	-0.432051	-0.0599175
-223	-0.967517	0.0217984	1.92012	-1.97497	0.42515	0.764112	0.794104	0.304308	-0.178353	0.90814	0.312569	-0.171807	0.549419	-0.0319857	-0.431945	0.000859009
-222.5	-0.896768	-0.036484	1.89356	-1.82432	0.393895	0.751774	0.796878	0.329369	-0.164114	0.973587	0.287251	-0.271529	0.568263	-0.00721694	-0.435972	0.0409477
-222	-0.827459	-0.0977509	1.8702	-1.67514	0.372261	0.738651	0.793625	0.364487	-0.157997	1.01609	0.26975	-0.360346	0.592515	0.0206959	-0.443662	0.0621587
-221.5	-0.766227	-0.162945	1.8547	-1.53133	0.359748	0.724277	0.777135	0.413146	-0.160086	1.03046	0.25981	-0.431616	0.616674	0.0460942	-0.454797	0.0671901
-221	-0.718152	-0.234182	1.85198	-1.39662	0.354618	0.70858	0.742707	0.477957	-0.169457	1.01397	0.256026	-0.478987	0.635062	0.0661587	-0.469346	0.0598034
-220.5	-0.685266	-0.313298	1.86484	-1.27433	0.354914	0.691801	0.688753	0.561136	-0.184266	0.966328	0.256022	-0.49838	0.643624	0.0813594	-0.48699	0.0448648
-220	-0.667001	-0.400887	1.89294	-1.16774	0.359087	0.67372	0.616737	0.663386	-0.202738	0.890818	0.256802	-0.489979	0.640833	0.0946393	-0.507038	0.0276352
-219.5	-0.661696	-0.495787	1.93395	-1.08002	0.365912	0.6537	0.529533	0.782342	-0.223423	0.794833	0.256024	-0.458678	0.627318	0.110123	-0.528556	0.012773
-219	-0.667379	-0.594982	1.98526	-1.0128	0.374877	0.631902	0.429337	0.912149	-0.244892	0.688449	0.253129	-0.412176	0.605218	0.131209	-0.550214	0.00347849
-218.5	-0.681422	-0.693953	2.04429	-0.965007	0.387558	0.609579	0.317301	1.04445	-0.266042	0.582085	0.249021	-0.358014	0.577876	0.158561	-0.570382	0.0011276
-218	-0.700269	-0.787668	2.10745	-0.933989	0.407326	0.587834	0.194635	1.16994	-0.287175	0.484896	0.244631	-0.301888	0.54965	0.189487	-0.588148	0.0054627
-217.5	-0.71989	-0.872056	2.16959	-0.917016	0.436737	0.566694	0.0646589	1.28007	-0.310998	0.40402	0.239453	-0.247623	0.525567	0.219286	-0.604447	0.0150975
-217	-0.736674	-0.945193	2.22461	-0.911521	0.476035	0.545316	-0.0655771	1.36923	-0.341576	0.343916	0.231479	-0.1973	0.510614	0.243369	-0.621746	0.0285125
-216.5	-0.748466	-1.00741	2.26642	-0.914762	0.523531	0.522577	-0.186498	1.43621	-0.381339	0.306009	0.21898	-0.150257	0.508589	0.258754	-0.642511	0.0449411
-216	-0.7547	-1.06	2.2899	-0.924389	0.575208	0.49773	-0.28891	1.48327	-0.429156	0.28926	0.202414	-0.101973	0.520799	0.264369	-0.668205	0.0640012
-215.5	-0.755351	-1.10328	2.2922	-0.939532	0.624161	0.470866	-0.365699	1.51341	-0.480315	0.291157	0.184675	-0.0453694	0.545708	0.260472	-0.699381	0.0849898
-215	-0.750326	-1.13536	2.27401	-0.960541	0.662884	0.443009	-0.412802	1.52873	-0.527351	0.308575	0.169734	0.0259744	0.580166	0.247736	-0.735939	0.107209
-214.5	-0.740029	-1.1522	2.2388	-0.987462	0.686963	0.416281	-0.430514	1.53072	-0.562225	0.338658	0.160083	0.115966	0.620934	0.226373	-0.777171	0.130246
-214	-0.725866	-1.14912	2.18977	-1.01942	0.696184	0.393399	-0.423224	1.52105	-0.579343	0.379256	0.15451	0.225825	0.665269	0.195909	-0.821803	0.153485
-213.5	-0.709953	-1.12316	2.12732	-1.05546	0.693414	0.376073	-0.397008	1.5024	-0.576894	0.428452	0.148359	0.353789	0.710627	0.156074	-0.867912	0.176387
-213	-0.694612	-1.0753	2.05038	-1.09568	0.683901	0.364182	-0.357346	1.47915	-0.555993	0.483842	0.13574	0.495068	0.754434	0.108146	-0.912527	0.199438
-212.5	-0.681757	-1.01077	1.95985	-1.14164	0.674229	0.356544	-0.308205	1.45645	-0.519476	0.54201	0.111658	0.64263	0.794446	0.0557268	-0.951861	0.223683
-212	-0.671942	-0.937236	1.85964	-1.19498	0.669623	0.351373	-0.252893	1.43853	-0.470932	0.598395	0.0738167	0.788119	0.829074	0.00455618	-0.982464	0.249007
-211.5	-0.66407	-0.862331	1.75447	-1.25496	0.671762	0.34572	-0.195783	1.4279	-0.413519	0.648389	0.0238327	0.922738	0.857401	-0.0389776	-1.00181	0.273191
-211	-0.656012	-0.792582	1.64799	-1.31736	0.679108	0.335686	-0.142413	1.42519	-0.349149	0.689068	-0.0334086	1.03817	0.879224	-0.0704564	-1.00806	0.292628
-210.5	-0.645421	-0.732915	1.54296	-1.37525	0.688501	0.317901	-0.0991251	1.42914	-0.279117	0.719789	-0.0919169	1.12761	0.895232	-0.0895118	-1.00014	0.304207
-210	-0.630809	-0.685773	1.4421	-1.42068	0.696595	0.290691	-0.0736352	1.43747	-0.205724	0.741562	-0.146252	1.18712	0.907146	-0.0998444	-0.978066	0.306927
-209.5	-0.612499	-0.650571	1.34846	-1.44574	0.70115	0.254264	-0.0733043	1.4482	-0.132609	0.756022	-0.192608	1.21661	0.917585	-0.107244	-0.943209	0.30162
-209	-0.592349	-0.624627	1.26524	-1.4435	0.701384	0.210692	-0.101354	1.45967	-0.0630598	0.76442	-0.230014	1.22046	0.929641	-0.116195	-0.898741	0.289474
-208.5	-0.572608	-0.604581	1.19498	-1.40942	0.696865	0.163993	-0.155761	1.4696	0.00176867	0.767338	-0.260161	1.20751	0.946091	-0.126902	-0.849401	0.272112
-208	-0.554933	-0.586919	1.13893	-1.34225	0.687189	0.119867	-0.230886	1.4749	0.0632451	0.765488	-0.285183	1.18889	0.96876	-0.135271	-0.79993	0.252884
-207.5	-0.5401	-0.567963	1.09771	-1.24412	0.673567	0.084464	-0.31937	1.47323	0.12426	0.760585	-0.30546	1.17433	0.998645	-0.135214	-0.753205	0.236333
-207	-0.52822	-0.543966	1.07224	-1.12052	0.659322	0.0622328	-0.413786	1.46494	0.187188	0.754918	-0.319422	1.16968	1.03601	-0.121121	-0.70949	0.225827
-206.5	-0.518362	-0.511365	1.06389	-0.979559	0.647603	0.0542631	-0.507295	1.45348	0.252005	0.749676	-0.325212	1.17615	1.08002	-0.0900899	-0.667187	0.221872
-206	-0.507673	-0.467241	1.07391	-0.830453	0.639411	0.0583845	-0.593628	1.44413	0.315962	0.743383	-0.322502	1.19094	1.12926	-0.0434879	-0.624699	0.222094
-205.5	-0.491922	-0.409754	1.10262	-0.682023	0.634812	0.0704443	-0.667532	1.44239	0.37509	0.731815	-0.31335	1.2088	1.18336	0.0133048	-0.582617	0.222587
-205	-0.467505	-0.338429	1.14875	-0.541585	0.635229	0.0856329	-0.724667	1.45288	0.426529	0.71005	-0.301927	1.22385	1.24363	0.0732095	-0.544744	0.220023
-204.5	-0.432837	-0.254548	1.20926	-0.414343	0.643969	0.0995463	-0.760804	1.47833	0.470187	0.675245	-0.292827	1.23039	1.31255	0.13009	-0.516879	0.213248
-204	-0.388494	-0.161233	1.28023	-0.303086	0.664888	0.108824	-0.772336	1.51875	0.508726	0.627529	-0.288638	1.22333	1.39272	0.180134	-0.504427	0.203272
-203.5	-0.336841	-0.0625849	1.35751	-0.207794	0.699731	0.111138	-0.757831	1.57071	0.546114	0.568771	-0.288749	1.19924	1.48576	0.222381	-0.510679	0.191925
-203	-0.281218	0.0376499	1.43582	-0.125585	0.745712	0.105	-0.718585	1.62706	0.585762	0.501264	-0.289966	1.15744	1.59153	0.25832	-0.535747	0.180581
-202.5	-0.225101	0.13688	1.50819	-0.0519983	0.795574	0.0898013	-0.658391	1.67823	0.628894	0.427572	-0.287763	1.10011	1.70809	0.289795	-0.575944	0.169939
-202	-0.172005	0.23345	1.5677	0.0169752	0.839411	0.0658094	-0.583002	1.71506	0.673513	0.351205	-0.27769	1.03146	1.83187	0.31661	-0.624689	0.160427
-201.5	-0.125626	0.325913	1.60993	0.0837584	0.86673	0.0340155	-0.498975	1.7307	0.714673	0.27656	-0.256746	0.956472	1.95804	0.336974	-0.674911	0.152424
-201	-0.0894631	0.412693	1.63397	0.149549	0.869	-0.00421992	-0.412446	1.72176	0.746037	0.207054	-0.224239	0.87976	2.08115	0.350891	-0.721523	0.146553
-200.5	-0.0662016	0.492269	1.6424	0.215311	0.842454	-0.0475368	-0.327345	1.68936	0.761849	0.14323	-0.18246	0.805272	2.19576	0.362338	-0.762104	0.1444
-200	-0.0572146	0.563121	1.64046	0.282431	0.789943	-0.0943951	-0.243603	1.63873	0.758555	0.0831393	-0.137029	0.73582	2.29701	0.377898	-0.795486	0.148475
-199.5	-0.0619325	0.623218	1.63388	0.352609	0.71998	-0.142735	-0.158592	1.57703	0.735737	0.0243685	-0.0955654	0.672737	2.38092	0.40408	-0.820004	0.160929
-199	-0.0771847	0.670162	1.62726	0.426628	0.642954	-0.190104	-0.0707033	1.51097	0.696258	-0.0343455	-0.0649993	0.617662	2.4443	0.445633	-0.832633	0.182852
-198.5	-0.097377	0.702244	1.62381	0.502643	0.567673	-0.233984	0.0191269	1.44543	0.645548	-0.0928423	-0.0496946	0.57519	2.48498	0.504455	-0.829223	0.214409
-198	-0.115767	0.719191	1.62538	0.576428	0.500056	-0.272116	0.108178	1.38349	0.590539	-0.150392	-0.0509523	0.552916	2.50239	0.57857	-0.806314	0.25428
-197.5	-0.126061	0.722027	1.63267	0.644056	0.443533	-0.303008	0.19415	1.32712	0.53889	-0.206957	-0.0673009	0.55806	2.49778	0.662312	-0.763394	0.299257
-197	-0.123905	0.712334	1.64445	0.70379	0.400781	-0.326273	0.278378	1.27779	0.497921	-0.263823	-0.0958675	0.592636	2.47431	0.748446	-0.70306	0.345423
-196.5	-0.107758	0.69144	1.65604	0.755722	0.374842	-0.342495	0.366576	1.23685	0.473145	-0.322669	-0.13388	0.651189	2.43686	0.830922	-0.629306	0.389501
-196	-0.0786867	0.659898	1.65934	0.800755	0.367311	-0.353075	0.465589	1.20538	0.467843	-0.383409	-0.178746	0.722994	2.39178	0.90647	-0.5463	0.428746
-195.5	-0.0398744	0.617147	1.646	0.839808	0.37573	-0.359898	0.579632	1.18361	0.48398	-0.442908	-0.226929	0.795217	2.3462	0.973761	-0.458022	0.460199
-195	0.00400608	0.561608	1.61097	0.873428	0.394201	-0.364539	0.708325	1.17101	0.522872	-0.496083	-0.273015	0.855327	2.30665	1.03062	-0.367862	0.48061
-194.5	0.0483678	0.492077	1.55354	0.902012	0.416529	-0.36789	0.846685	1.16678	0.584415	-0.538169	-0.310551	0.89469	2.27777	1.0725	-0.278549	0.487037
-194	0.0904287	0.410429	1.47612	0.925828	0.438057	-0.370698	0.987342	1.16964	0.665812	-0.566475	-0.334824	0.910894	2.26185	1.09414	-0.192822	0.477837
-193.5	0.12954	0.323355	1.38326	0.943878	0.45546	-0.37403	1.12323	1.17761	0.761514	-0.581163	-0.345168	0.905746	2.25909	1.09253	-0.113967	0.453529
-193	0.166554	0.240789	1.28074	0.952752	0.466854	-0.379237	1.2488	1.18866	0.864353	-0.584738	-0.345142	0.88245	2.26747	1.06846	-0.0449468	0.416421
-192.5	0.203714	0.172438	1.17426	0.947729	0.472373	-0.387692	1.36063	1.20151	0.966866	-0.580244	-0.341669	0.845074	2.28236	1.02656	0.0135788	0.369259
-192	0.244584	0.125622	1.06871	0.926059	0.473412	-0.400337	1.45787	1.21583	1.06292	-0.569347	-0.343397	0.797769	2.29685	0.973744	0.0640861	0.314762
-191.5	0.292634	0.105073	0.968514	0.889528	0.471415	-0.417507	1.54186	1.23208	1.14953	-0.551455	-0.35765	0.742662	2.30308	0.916372	0.110818	0.256405
-191	0.349581	0.112969	0.877352	0.843925	0.467706	-0.439208	1.61529	1.25094	1.22757	-0.524283	-0.387887	0.679243	2.29429	0.857541	0.157894	0.199285
-190.5	0.415442	0.148296	0.797213	0.796967	0.46348	-0.464922	1.68007	1.27242	1.30063	-0.485504	-0.433404	0.606281	2.26644	0.796344	0.208701	0.149967
-190	0.489927	0.206439	0.728137	0.75709	0.458971	-0.492875	1.73511	1.2954	1.37271	-0.434466	-0.490528	0.52441	2.21829	0.729399	0.2661	0.114927
-189.5	0.572909	0.279539	0.668876	0.73263	0.452789	-0.520094	1.7778	1.31763	1.44604	-0.373107	-0.5542	0.43747	2.15089	0.653392	0.331645	0.0985714
-189	0.663168	0.35692	0.617615	0.73011	0.442502	-0.54349	1.80779	1.33631	1.52066	-0.305967	-0.618938	0.35186	2.06721	0.567249	0.403861	0.102091
-188.5	0.757161	0.425705	0.572324	0.752183	0.425566	-0.560734	1.82762	1.34977	1.59615	-0.239435	-0.678721	0.274419	1.97186	0.473442	0.477953	0.123352
-188	0.849617	0.472954	0.530894	0.796626	0.399951	-0.570317	1.84054	1.35934	1.673	-0.180746	-0.727148	0.210385	1.87021	0.377651	0.547964	0.15769
-187.5	0.93559	0.488722	0.490954	0.857052	0.364749	-0.571515	1.84935	1.36961	1.75193	-0.137071	-0.758768	0.162588	1.76729	0.286468	0.609471	0.199428
-187	1.01215	0.467897	0.449937	0.925205	0.319742	-0.564858	1.8557	1.38648	1.83319	-0.11415	-0.770134	0.131243	1.66734	0.204781	0.661213	0.243242
-186.5	1.07872	0.410825	0.405675	0.993598	0.264312	-0.552357	1.85941	1.41425	1.91626	-0.114548	-0.759521	0.113181	1.57352	0.134381	0.705115	0.284474
-186	1.13622	0.323124	0.356863	1.0564	0.198587	-0.536906	1.85917	1.45345	1.99882	-0.137038	-0.726614	0.101715	1.48766	0.0741996	0.743948	0.319168
-185.5	1.18583	0.214197	0.303553	1.10843	0.125798	-0.521594	1.85401	1.5009	2.07646	-0.177788	-0.673302	0.0889318	1.41013	0.0223347	0.777978	0.345061
-185	1.2283	0.0954236	0.247474	1.14438	0.0517271	-0.509372	1.84417	1.55083	2.14453	-0.232055	-0.604278	0.0685327	1.33988	-0.021547	0.804361	0.362786
-184.5	1.2644	-0.0213751	0.191255	1.15979	-0.0181921	-0.502659	1.83126	1.59578	2.20044	-0.294972	-0.525628	0.0362688	1.27468	-0.0557097	0.819827	0.375609
-184	1.29557	-0.125993	0.137411	1.15292	-0.0805836	-0.502664	1.8167	1.62789	2.24477	-0.361127	-0.44206	-0.0109558	1.212	-0.0777507	0.823174	0.387605
-183.5	1.32399	-0.211631	0.0881587	1.12599	-0.133974	-0.508761	1.8001	1.64078	2.28096	-0.423945	-0.355763	-0.0747986	1.14947	-0.0858047	0.815333	0.401682
-183	1.35225	-0.275143	0.0455153	1.08481	-0.178021	-0.51876	1.77942	1.63094	2.31368	-0.476223	-0.267921	-0.154497	1.08486	-0.0785167	0.798326	0.418952
-182.5	1.38297	-0.316404	0.0112411	1.03733	-0.212654	-0.530304	1.75224	1.59862	2.34667	-0.511452	-0.180406	-0.246819	1.01666	-0.0553146	0.77475	0.439598
-182	1.41819	-0.337559	-0.0128571	0.99233	-0.237605	-0.542055	1.71638	1.54788	2.3812	-0.524839	-0.0958918	-0.346835	0.945049	-0.0178365	0.747533	0.463257
-181.5	1.45888	-0.342257	-0.0247023	0.958686	-0.253193	-0.553545	1.6698	1.48492	2.41588	-0.513764	-0.0170559	-0.448835	0.87198	0.0298868	0.718893	0.488232
-181	1.50525	-0.335076	-0.0228094	0.944421	-0.261653	-0.564509	1.61073	1.41514	2.44794	-0.477941	0.054337	-0.546988	0.800054	0.083745	0.688984	0.511452
-180.5	1.55741	-0.320729	-0.00736408	0.955342	-0.266638	-0.575019	1.53915	1.34164	2.47497	-0.419537	0.117982	-0.635203	0.731076	0.141308	0.656022	0.529777
-180	1.61549	-0.30288	0.0198568	0.993975	-0.270712	-0.585833	1.45794	1.26589	2.49599	-0.343007	0.174956	-0.706998	0.665587	0.200878	0.618011	0.541159
-179.5	1.67924	-0.283503	0.0566894	1.05931	-0.274073	-0.598057	1.37063	1.18908	2.51167	-0.254509	0.227223	-0.756741	0.603519	0.260137	0.57435	0.54488
-179	1.74762	-0.263123	0.10207	1.14695	-0.275494	-0.612527	1.2778	1.11215	2.52352	-0.161218	0.276798	-0.781288	0.545444	0.316571	0.52625	0.541335
-178.5	1.81869	-0.241375	0.155974	1.24908	-0.272963	-0.629488	1.17649	1.03565	2.53223	-0.0705935	0.32454	-0.780703	0.494071	0.36848	0.475898	0.531754
-178	1.88982	-0.217406	0.217168	1.35453	-0.264151	-0.648721	1.06274	0.960349	2.53663	0.0103582	0.369384	-0.758502	0.454597	0.415249	0.425171	0.517269
-177.5	1.95814	-0.189816	0.281571	1.44989	-0.248237	-0.669907	0.935368	0.88747	2.53467	0.0757388	0.408882	-0.721331	0.432655	0.457431	0.375121	0.497565
-177	2.02081	-0.156169	0.343053	1.52246	-0.226816	-0.692915	0.799252	0.818004	2.52554	0.121267	0.440578	-0.677321	0.432013	0.496502	0.326175	0.470735
-176.5	2.07517	-0.112968	0.395329	1.56308	-0.202571	-0.718075	0.665295	0.752525	2.51105	0.144091	0.463251	-0.633537	0.454238	0.533844	0.278143	0.434675
-176	2.11935	-0.0568149	0.433666	1.56711	-0.178549	-0.745978	0.546602	0.69204	2.49501	0.142674	0.477751	-0.593944	0.498991	0.569679	0.230137	0.38875
-175.5	2.15315	0.0140109	0.455935	1.53358	-0.158694	-0.776474	0.453107	0.637818	2.48189	0.117926	0.487155	-0.559481	0.563762	0.602273	0.181158	0.334324
-175	2.17828	0.0979468	0.462743	1.46394	-0.146784	-0.808053	0.387363	0.589501	2.4762	0.0742284	0.495392	-0.529524	0.643766	0.627557	0.130933	0.273929
-174.5	2.19763	0.189057	0.456876	1.36106	-0.144086	-0.838176	0.343697	0.544069	2.48173	0.0187085	0.504868	-0.502496	0.732297	0.640203	0.0802562	0.210102
-174	2.21414	0.278143	0.442377	1.22881	-0.149037	-0.863914	0.310922	0.497049	2.50044	-0.0405058	0.51494	-0.476384	0.821223	0.636294	0.0307165	0.14489
-173.5	2.23031	0.355723	0.423373	1.07264	-0.159036	-0.882848	0.276979	0.444656	2.53217	-0.0953801	0.522154	-0.450577	0.901739	0.615693	-0.0158406	0.0807134
-173	2.24804	0.41473	0.403222	0.900444	-0.171739	-0.894025	0.233136	0.385338	2.57484	-0.138168	0.521899	-0.426993	0.965662	0.582442	-0.0578074	0.0217208
-172.5	2.26894	0.451994	0.384497	0.721638	-0.18504	-0.898259	0.17644	0.319745	2.62497	-0.162021	0.510216	-0.40882	1.00691	0.543286	-0.0944366	-0.0269088
-172	2.29422	0.468255	0.369495	0.544809	-0.196881	-0.897911	0.109685	0.249896	2.67901	-0.162317	0.485198	-0.398629	1.02239	0.504947	-0.126167	-0.0615022
-171.5	2.32394	0.466899	0.360438	0.376687	-0.205707	-0.896194	0.0391145	0.179038	2.73458	-0.137373	0.44824	-0.397989	1.01201	0.470806	-0.153704	-0.0809141
-171	2.3567	0.452684	0.359188	0.222829	-0.211086	-0.895514	-0.0281619	0.11141	2.7893	-0.0883691	0.404051	-0.408485	0.978322	0.439036	-0.177	-0.0854618
-170.5	2.39069	0.431217	0.367246	0.0879719	-0.213809	-0.89608	-0.0870467	0.0511355	2.83925	-0.0194399	0.358797	-0.432382	0.926208	0.403951	-0.19579	-0.0762986
-170	2.42442	0.408675	0.385987	-0.0241727	-0.215582	-0.896468	-0.137184	0.0012965	2.87981	0.0625661	0.317993	-0.471928	0.861985	0.359277	-0.210545	-0.055538
-169.5	2.45624	0.39124	0.416255	-0.11097	-0.218166	-0.895512	-0.182342	-0.0369034	2.90784	0.149444	0.285027	-0.528008	0.791749	0.300816	-0.222357	-0.0260249
-169	2.48408	0.384387	0.457354	-0.171213	-0.222528	-0.8934	-0.227314	-0.0649183	2.92324	0.233464	0.260073	-0.59981	0.720738	0.227967	-0.232716	0.00882429
-168.5	2.5065	0.39236	0.506919	-0.206106	-0.22932	-0.890944	-0.276309	-0.0862954	2.92972	0.308973	0.24061	-0.685605	0.653729	0.144145	-0.244092	0.0451117
-168	2.52325	0.417598	0.562548	-0.219769	-0.239421	-0.888103	-0.332886	-0.10512	2.93414	0.372908	0.224198	-0.783149	0.59504	0.055428	-0.260221	0.0794226
-167.5	2.53496	0.459836	0.623096	-0.21832	-0.253179	-0.883414	-0.39986	-0.124937	2.94396	0.423619	0.211089	-0.889802	0.547925	-0.03206	-0.284951	0.109787
-167	2.54271	0.515603	0.687627	-0.207957	-0.270434	-0.874788	-0.47939	-0.148043	2.96412	0.459913	0.204251	-1.0029	0.514058	-0.11418	-0.320584	0.135086
-166.5	2.54815	0.579356	0.753719	-0.193355	-0.291498	-0.861016	-0.573246	-0.174767	2.99578	0.481653	0.207554	-1.11948	0.493681	-0.188961	-0.367539	0.154024
-166	2.55345	0.645965	0.817378	-0.17726	-0.315925	-0.842961	-0.682812	-0.203467	3.03752	0.49038	0.223595	-1.23526	0.486398	-0.255603	-0.42549	0.165368
-165.5	2.56096	0.712789	0.874216	-0.160782	-0.340175	-0.823628	-0.808686	-0.231301	3.08677	0.488804	0.251624	-1.34407	0.492115	-0.313769	-0.494581	0.168698
-165	2.57348	0.779941	0.920357	-0.144065	-0.35859	-0.806796	-0.949285	-0.255291	3.14063	0.479424	0.287055	-1.43895	0.511434	-0.363176	-0.575426	0.164419
-164.5	2.59427	0.848526	0.952609	-0.127245	-0.36679	-0.795162	-1.09933	-0.273877	3.19687	0.463355	0.323833	-1.51531	0.544978	-0.403155	-0.667672	0.153114
-164	2.62565	0.918448	0.968506	-0.110654	-0.363325	-0.789748	-1.25128	-0.288494	3.25486	0.440628	0.357985	-1.5736	0.592064	-0.432968	-0.768604	0.134921
-163.5	2.66736	0.988044	0.96642	-0.0937831	-0.349355	-0.790758	-1.39951	-0.303562	3.31518	0.411465	0.389414	-1.61831	0.649696	-0.452718	-0.873271	0.109575
-163	2.7166	1.05528	0.945586	-0.0744645	-0.328353	-0.798278	-1.54276	-0.324084	3.37839	0.37686	0.421126	-1.65455	0.71258	-0.464006	-0.975695	0.0772172
-162.5	2.76895	1.11807	0.906296	-0.0496721	-0.30541	-0.811927	-1.68325	-0.352553	3.44379	0.338101	0.457261	-1.68572	0.774727	-0.470587	-1.07035	0.0391192
-162	2.81946	1.1734	0.850036	-0.0180464	-0.285381	-0.830298	-1.82391	-0.388007	3.50882	0.296174	0.501333	-1.71275	0.832117	-0.478402	-1.1534	-0.00263074
-161.5	2.86369	1.21729	0.778957	0.0177332	-0.271375	-0.851166	-1.96531	-0.427279	3.5693	0.251801	0.5554	-1.73426	0.883932	-0.493234	-1.22267	-0.0459203
-161	2.8985	1.2461	0.695311	0.0513791	-0.264986	-0.872437	-2.10415	-0.466091	3.62064	0.205703	0.620137	-1.74711	0.930942	-0.517077	-1.2762	-0.0888839
-160.5	2.92189	1.25769	0.601657	0.0755834	-0.26726	-0.892923	-2.23345	-0.499645	3.65931	0.158064	0.695071	-1.74697	0.973189	-0.54699	-1.31123	-0.129642
-160	2.93256	1.25177	0.500845	0.083809	-0.278574	-0.912459	-2.34396	-0.524402	3.68365	0.107327	0.778721	-1.72938	1.00933	-0.577439	-1.32506	-0.165811
-159.5	2.93011	1.22978	0.394938	0.070274	-0.297664	-0.931577	-2.42705	-0.540673	3.69392	0.050209	0.86905	-1.69075	1.03769	-0.603453	-1.31712	-0.194282
-159	2.91568	1.19504	0.284539	0.0294099	-0.321832	-0.950725	-2.4771	-0.552996	3.69117	-0.0161819	0.964214	-1.62887	1.05778	-0.622171	-1.28932	-0.212068
-158.5	2.89182	1.1525	0.16963	-0.0438269	-0.348511	-0.969242	-2.4917	-0.567174	3.6759	-0.0919311	1.06291	-1.54412	1.07085	-0.632629	-1.244	-0.217934
-158	2.86138	1.10756	0.0509853	-0.153334	-0.376319	-0.984885	-2.47171	-0.586856	3.64764	-0.173578	1.16345	-1.44126	1.07934	-0.63487	-1.18248	-0.213301
-157.5	2.82618	1.06479	-0.0690164	-0.301674	-0.404735	-0.994115	-2.42187	-0.612724	3.60591	-0.255243	1.26233	-1.32958	1.08594	-0.629253	-1.10591	-0.201753
-157	2.78678	1.02759	-0.186883	-0.489272	-0.433095	-0.993292	-2.34907	-0.643916	3.55153	-0.330723	1.3544	-1.22077	1.09331	-0.616365	-1.01687	-0.187856
-156.5	2.74343	0.998606	-0.299752	-0.713462	-0.46019	-0.980464	-2.25937	-0.679022	3.48734	-0.395034	1.43459	-1.12603	1.10383	-0.597413	-0.920052	-0.176085
-156	2.69739	0.979647	-0.406525	-0.969224	-0.485714	-0.95636	-2.15701	-0.715644	3.41809	-0.444421	1.49944	-1.0531	1.11912	-0.574328	-0.821845	-0.170108
-155.5	2.65105	0.971608	-0.507148	-1.25021	-0.51252	-0.923868	-2.04449	-0.750406	3.34993	-0.475894	1.54743	-1.00457	1.13931	-0.549272	-0.728795	-0.172168
-155	2.60687	0.974741	-0.601481	-1.54812	-0.54635	-0.886841	-1.92342	-0.780196	3.28899	-0.487797	1.57949	-0.978208	1.16295	-0.524334	-0.64556	-0.182547
-154.5	2.56656	0.988264	-0.689034	-1.85153	-0.592809	-0.849053	-1.79617	-0.802899	3.23938	-0.481107	1.59943	-0.968455	1.18762	-0.501418	-0.573757	-0.199621
-154	2.53148	1.00911	-0.768953	-2.14617	-0.654871	-0.81337	-1.66581	-0.816991	3.20191	-0.459792	1.61219	-0.968585	1.21026	-0.481309	-0.512576	-0.220577
-153.5	2.50277	1.03183	-0.840065	-2.41786	-0.732329	-0.781384	-1.53401	-0.821327	3.17467	-0.429195	1.62055	-0.973431	1.2271	-0.462899	-0.460554	-0.242404
-153	2.47979	1.04985	-0.901928	-2.65784	-0.821947	-0.753939	-1.39999	-0.815272	3.15408	-0.393799	1.62362	-0.980535	1.23389	-0.444189	-0.417174	-0.262848
-152.5	2.45879	1.05685	-0.955994	-2.86687	-0.917917	-0.731715	-1.26127	-0.798428	3.13517	-0.356378	1.61855	-0.98898	1.22698	-0.423789	-0.383147	-0.281151
-152	2.43407	1.0484	-1.00542	-3.05436	-1.01328	-0.714982	-1.11563	-0.770223	3.11272	-0.318285	1.60342	-0.998026	1.20464	-0.401188	-0.359238	-0.298472
-151.5	2.40061	1.02326	-1.05386	-3.23305	-1.10174	-0.702731	-0.963346	-0.730006	3.0832	-0.2799	1.57866	-1.00677	1.16683	-0.377111	-0.344384	-0.317214
-151	2.35558	0.983259	-1.10422	-3.41388	-1.17868	-0.692179	-0.807601	-0.678064	3.04533	-0.241414	1.54658	-1.01426	1.11313	-0.355032	-0.334489	-0.338906
-150.5	2.2983	0.932237	-1.15792	-3.60268	-1.24156	-0.679682	-0.653629	-0.61709	2.99897	-0.203766	1.51041	-1.01974	1.04162	-0.341524	-0.323122	-0.362642
-150	2.23009	0.875529	-1.21473	-3.79838	-1.29032	-0.66217	-0.507817	-0.552357	2.94398	-0.168806	1.47355	-1.02299	0.950666	-0.343862	-0.303702	-0.385594
-149.5	2.15445	0.819363	-1.27292	-3.99384	-1.32659	-0.63768	-0.376048	-0.490024	2.8799	-0.138487	1.43862	-1.02411	0.841094	-0.367028	-0.271786	-0.404494
-149	2.07658	0.769198	-1.3301	-4.17918	-1.35272	-0.605736	-0.26166	-0.435201	2.80682	-0.113763	1.40727	-1.02389	0.716705	-0.411838	-0.226357	-0.416839
-148.5	2.00175	0.728134	-1.38425	-4.34473	-1.37195	-0.568029	-0.165103	-0.39083	2.7265	-0.0939699	1.38106	-1.02479	0.583772	-0.473737	-0.169297	-0.421037
-148	1.93343	0.696542	-1.43397	-4.48251	-1.38864	-0.52811	-0.0846777	-0.357782	2.64218	-0.0772694	1.36226	-1.03091	0.450367	-0.543154	-0.103669	-0.415332
-147.5	1.87246	0.672746	-1.47821	-4.58793	-1.40713	-0.489948	-0.0171779	-0.336029	2.55694	-0.0622101	1.35318	-1.04659	0.324972	-0.608275	-0.0327669	-0.397146
-147	1.81714	0.654727	-1.51668	-4.66136	-1.43077	-0.456684	0.0409732	-0.325547	2.47301	-0.0488227	1.35501	-1.07502	0.214085	-0.658467	0.0399981	-0.364013
-146.5	1.76457	0.641876	-1.55025	-4.70775	-1.46204	-0.430209	0.0922943	-0.326327	2.39265	-0.0377784	1.36737	-1.11735	0.120945	-0.686374	0.112071	-0.315291
-146	1.71306	0.635061	-1.58049	-4.73448	-1.50155	-0.411453	0.137246	-0.33815	2.31867	-0.028751	1.38853	-1.17189	0.047166	-0.688908	0.182933	-0.253218
-145.5	1.66348	0.635069	-1.60888	-4.74886	-1.54601	-0.401079	0.173918	-0.360626	2.25288	-0.0198581	1.41516	-1.23339	-0.00483825	-0.667506	0.253869	-0.182556
-145	1.61805	0.64062	-1.63644	-4.75633	-1.58878	-0.399821	0.199231	-0.393259	2.19483	-0.00857455	1.44259	-1.29431	-0.0317995	-0.626996	0.32707	-0.109629
-144.5	1.57809	0.647352	-1.66395	-4.75963	-1.62317	-0.408109	0.211687	-0.435122	2.14344	0.0070142	1.46666	-1.34781	-0.0316467	-0.573719	0.405066	-0.0416177
-144	1.54262	0.648992	-1.69188	-4.75909	-1.64443	-0.425466	0.213149	-0.484321	2.09938	0.0278371	1.48643	-1.38846	-0.0050296	-0.514256	0.490233	0.0146433
-143.5	1.50843	0.640161	-1.71935	-4.75272	-1.64946	-0.450205	0.207596	-0.538086	2.06499	0.0538934	1.50434	-1.40958	0.0449503	-0.454545	0.584046	0.0547439
-143	1.47138	0.618444	-1.74418	-4.73566	-1.6365	-0.479199	0.198404	-0.593482	2.04241	0.0840786	1.5231	-1.40181	0.113766	-0.399409	0.686142	0.0782917
-142.5	1.42782	0.584408	-1.76449	-4.70129	-1.60573	-0.507631	0.186612	-0.647796	2.03187	0.116305	1.54318	-1.35525	0.195786	-0.353072	0.793602	0.0886499
-142	1.37567	0.540483	-1.77956	-4.64437	-1.5591	-0.529625	0.170995	-0.698485	2.03093	0.147915	1.56287	-1.26345	0.283922	-0.319102	0.901175	0.0909989
-141.5	1.31466	0.489913	-1.78908	-4.56328	-1.49934	-0.540353	0.148937	-0.743371	2.03481	0.17615	1.5789	-1.12692	0.370032	-0.298354	1.00249	0.0901665
-141	1.24604	0.43606	-1.79244	-4.46051	-1.42938	-0.538189	0.116656	-0.780939	2.03821	0.199052	1.58717	-0.954961	0.446341	-0.287066	1.09148	0.0890191
-140.5	1.17205	0.38183	-1.78866	-4.34187	-1.35163	-0.524994	0.0707515	-0.810473	2.03786	0.216126	1.58367	-0.765693	0.506638	-0.277699	1.16355	0.0877359
-140	1.09542	0.329254	-1.77646	-4.21425	-1.2665	-0.504721	0.0121347	-0.832622	2.03394	0.227859	1.5653	-0.582714	0.546814	-0.261481	1.21643	0.0847298
-139.5	1.01938	0.279887	-1.75476	-4.08364	-1.17269	-0.481669	-0.0528106	-0.849737	2.02929	0.234882	1.53059	-0.427775	0.565042	-0.230808	1.25051	0.0786189
-139	0.947685	0.235961	-1.72351	-3.95485	-1.0697	-0.459131	-0.115625	-0.864132	2.02687	0.237525	1.48039	-0.314684	0.561902	-0.181602	1.26757	0.0693934
-138.5	0.884049	0.200657	-1.68458	-3.83236	-0.958886	-0.439277	-0.168614	-0.875509	2.02747	0.235317	1.41703	-0.248119	0.540249	-0.114779	1.2687	0.0581095
-138	0.830905	0.176896	-1.64221	-3.7203	-0.843093	-0.424187	-0.205601	-0.881039	2.02959	0.226613	1.34284	-0.225894	0.504317	-0.0350825	1.25305	0.045791
-137.5	0.788487	0.165888	-1.60266	-3.62155	-0.726714	-0.416026	-0.222544	-0.878214	2.03167	0.209314	1.25993	-0.242069	0.458757	0.0514506	1.21862	0.0325035
-137	0.75499	0.166506	-1.57307	-3.53841	-0.615104	-0.41583	-0.217645	-0.867343	2.03411	0.18234	1.17086	-0.289335	0.408484	0.139054	1.16453	0.0170451
-136.5	0.727462	0.175832	-1.56069	-3.47406	-0.513245	-0.422445	-0.191104	-0.851841	2.03891	0.14621	1.07923	-0.360228	0.358451	0.222801	1.09316	-0.00271162
-136	0.702966	0.190419	-1.57276	-3.4323	-0.426101	-0.432461	-0.1452	-0.837285	2.04811	0.102344	0.98939	-0.447402	0.312781	0.298517	1.01024	-0.0287532
-135.5	0.679375	0.206915	-1.61563	-3.41604	-0.359895	-0.44108	-0.0839534	-0.830323	2.06319	0.0523894	0.90587	-0.54376	0.274359	0.362187	0.923419	-0.0617411
-135	0.655162	0.222253	-1.69243	-3.42659	-0.320809	-0.443842	-0.0130119	-0.837018	2.08475	-0.00149142	0.832499	-0.64286	0.245033	0.40984	0.840832	-0.100595
-134.5	0.628986	0.234705	-1.80084	-3.46369	-0.311941	-0.438368	0.0600074	-0.860508	2.11178	-0.0561025	0.771375	-0.738138	0.225148	0.43866	0.769695	-0.143218
-134	0.599836	0.244952	-1.93323	-3.52545	-0.331929	-0.424568	0.127166	-0.89969	2.14155	-0.107396	0.721567	-0.821487	0.212827	0.448678	0.714759	-0.188076
-133.5	0.567058	0.255433	-2.07884	-3.60842	-0.375412	-0.40361	0.183012	-0.950156	2.17091	-0.15089	0.678862	-0.884479	0.204862	0.443141	0.676937	-0.234959
-133	0.530242	0.268792	-2.22675	-3.70856	-0.433433	-0.377495	0.224711	-1.00644	2.19762	-0.181807	0.638046	-0.921312	0.198876	0.426948	0.652934	-0.283915
-132.5	0.489894	0.286972	-2.36798	-3.82201	-0.494147	-0.349116	0.250102	-1.06392	2.221	-0.195609	0.595446	-0.929377	0.194271	0.405218	0.636553	-0.334027
-132	0.448182	0.311043	-2.49596	-3.94552	-0.545548	-0.321347	0.256667	-1.11925	2.24254	-0.189112	0.549058	-0.907892	0.191411	0.383223	0.621088	-0.383513
-131.5	0.407933	0.341204	-2.60624	-4.07662	-0.578922	-0.295547	0.24217	-1.16953	2.2662	-0.16131	0.497872	-0.857597	0.190433	0.366159	0.601262	-0.430285
-131	0.370488	0.377048	-2.69616	-4.21304	-0.59009	-0.271453	0.206309	-1.2116	2.29639	-0.113644	0.442125	-0.781997	0.190012	0.357735	0.573994	-0.472133
-130.5	0.335199	0.418059	-2.76378	-4.35123	-0.578595	-0.249081	0.150974	-1.24246	2.33524	-0.0502316	0.38331	-0.689197	0.186618	0.358228	0.538385	-0.50701
-130	0.300905	0.463826	-2.80676	-4.48566	-0.547196	-0.2302	0.077736	-1.25996	2.38175	0.0221798	0.322984	-0.592444	0.175738	0.363656	0.495006	-0.533125
-129.5	0.267121	0.513948	-2.82245	-4.60977	-0.501919	-0.217218	-0.0138181	-1.26308	2.43329	0.0953496	0.261478	-0.507473	0.154499	0.367941	0.444665	-0.548535
-129	0.234206	0.567691	-2.80839	-4.7182	-0.450792	-0.211141	-0.124745	-1.25265	2.4877	0.161181	0.197977	-0.448749	0.123196	0.367275	0.387855	-0.551724
-128.5	0.203193	0.623201	-2.76311	-4.80813	-0.401454	-0.211389	-0.255156	-1.23257	2.54403	0.212385	0.132225	-0.427333	0.0848787	0.362607	0.325499	-0.54304
-128	0.175139	0.677223	-2.68668	-4.8785	-0.359366	-0.217292	-0.403786	-1.20895	2.60204	0.242545	0.0662697	-0.44907	0.0442361	0.357811	0.259599	-0.524737
-127.5	0.150279	0.726378	-2.58069	-4.92842	-0.327369	-0.229151	-0.567967	-1.18664	2.66156	0.246855	0.00454145	-0.513177	0.00631815	0.35619	0.19263	-0.499535
-127	0.127983	0.769186	-2.44816	-4.95635	-0.307063	-0.247829	-0.743864	-1.16667	2.72222	0.223192	-0.0472981	-0.613383	-0.0249062	0.359117	0.126583	-0.469698
-126.5	0.107126	0.806879	-2.29418	-4.96145	-0.300704	-0.273729	-0.926605	-1.14665	2.78282	0.172179	-0.0838091	-0.740403	-0.0473312	0.366694	0.0630531	-0.437055
-126	0.0861881	0.842356	-2.126	-4.94572	-0.310431	-0.305972	-1.11074	-1.12334	2.84141	0.0963384	-0.101506	-0.882977	-0.060415	0.378517	0.0039153	-0.402908
-125.5	0.063621	0.878649	-1.95255	-4.914	-0.335789	-0.342005	-1.29097	-1.09519	2.89601	-0.000684971	-0.0998719	-1.02771	-0.0645214	0.394397	-0.0489	-0.36768
-125	0.0386395	0.918489	-1.784	-4.87237	-0.373988	-0.378205	-1.46095	-1.0633	2.94533	-0.114262	-0.0805417	-1.16053	-0.0606235	0.414867	-0.0947906	-0.331031
-124.5	0.0119096	0.964624	-1.6312	-4.82672	-0.422581	-0.411073	-1.61129	-1.0309	2.98905	-0.238253	-0.0455174	-1.27085	-0.049911	0.440578	-0.135587	-0.292714
-124	-0.0145658	1.01949	-1.50389	-4.78162	-0.480188	-0.438034	-1.73135	-1.00226	3.02788	-0.364552	0.00402283	-1.35528	-0.0330908	0.471115	-0.174819	-0.253563
-123.5	-0.0386608	1.08426	-1.40838	-4.73892	-0.544659	-0.457843	-1.81416	-0.981692	3.06329	-0.483733	0.0674558	-1.41818	-0.0106254	0.50442	-0.215397	-0.215859
-123	-0.0592088	1.15805	-1.34676	-4.69796	-0.611994	-0.470739	-1.85965	-0.972102	3.09669	-0.586653	0.143239	-1.4691	0.015926	0.536862	-0.257607	-0.182646
-122.5	-0.0760888	1.23753	-1.31765	-4.65719	-0.67727	-0.477767	-1.87507	-0.973647	3.1281	-0.666131	0.227674	-1.51887	0.0432422	0.563674	-0.29914	-0.155793
-122	-0.0901927	1.31687	-1.31698	-4.61492	-0.735792	-0.479904	-1.87209	-0.983391	3.15529	-0.718301	0.314984	-1.57515	0.0673859	0.579726	-0.336827	-0.134213
-121.5	-0.103296	1.38897	-1.33865	-4.56887	-0.783188	-0.478364	-1.86024	-0.996796	3.17443	-0.743471	0.398371	-1.63991	0.085906	0.580844	-0.367876	-0.114325
-121	-0.117078	1.44695	-1.37571	-4.51679	-0.814792	-0.474959	-1.84177	-1.0098	3.18223	-0.745931	0.471666	-1.71018	0.0986397	0.565809	-0.389938	-0.0919972
-120.5	-0.132027	1.48529	-1.42187	-4.45855	-0.825377	-0.471102	-1.81282	-1.01939	3.178	-0.732801	0.530905	-1.78063	0.106326	0.537475	-0.40152	-0.0639276
-120	-0.147255	1.50037	-1.47253	-4.39709	-0.809421	-0.467045	-1.76813	-1.0231	3.16422	-0.712723	0.57455	-1.84749	0.108957	0.501132	-0.402665	-0.0283582
-119.5	-0.160513	1.49071	-1.52505	-4.33647	-0.761811	-0.46235	-1.7049	-1.01932	3.14531	-0.694229	0.602805	-1.91147	0.105517	0.461533	-0.394312	0.0146303
-119	-0.167866	1.45681	-1.57781	-4.27896	-0.67935	-0.456059	-1.62523	-1.00815	3.12565	-0.683909	0.617477	-1.97728	0.0949871	0.421493	-0.377033	0.0635864
-118.5	-0.164564	1.4013	-1.62904	-4.22416	-0.562159	-0.446417	-1.53557	-0.991247	3.10838	-0.68562	0.621915	-2.05124	0.0777852	0.381921	-0.351226	0.116364
-118	-0.147669	1.3292	-1.67692	-4.17038	-0.4144	-0.431582	-1.4433	-0.970689	3.09498	-0.701006	0.61979	-2.13923	0.0564395	0.34204	-0.31893	0.170379
-117.5	-0.118073	1.24747	-1.7201	-4.11565	-0.245001	-0.411129	-1.35279	-0.949273	3.08521	-0.730345	0.613318	-2.24367	0.0349802	0.300512	-0.285201	0.222758
-117	-0.0802399	1.16355	-1.75729	-4.05729	-0.0665895	-0.386912	-1.26362	-0.931941	3.07776	-0.772907	0.602542	-2.36045	0.0175284	0.257788	-0.257641	0.270512
-116.5	-0.0402977	1.08472	-1.78652	-3.99195	0.108361	-0.362491	-1.17137	-0.925919	3.07135	-0.826782	0.586453	-2.47838	0.00684916	0.217606	-0.244677	0.310289
-116	-0.00351668	1.01895	-1.80546	-3.91694	0.269637	-0.341754	-1.07021	-0.938629	3.066	-0.888633	0.565338	-2.5809	0.00343417	0.185941	-0.253423	0.338009
-115.5	0.0276094	0.974607	-1.81247	-3.83195	0.407327	-0.327925	-0.956152	-0.974991	3.06343	-0.953926	0.542058	-2.64971	0.00580274	0.16852	-0.287626	0.349492
-115	0.0534476	0.957741	-1.80704	-3.73979	0.510608	-0.322963	-0.829613	-1.03601	3.06619	-1.01802	0.520727	-2.67031	0.0120122	0.168396	-0.346963	0.34206
-114.5	0.0756265	0.970026	-1.78925	-3.64626	0.57006	-0.326709	-0.695361	-1.11912	3.07643	-1.07762	0.504192	-2.6375	0.0204041	0.184657	-0.42792	0.315519
-114	0.0955948	1.00903	-1.75954	-3.55845	0.580569	-0.336554	-0.559631	-1.21925	3.09484	-1.13136	0.492118	-2.55699	0.0286371	0.21372	-0.524857	0.27157
-113.5	0.114689	1.06945	-1.71943	-3.48172	0.54266	-0.348544	-0.427733	-1.32971	3.12037	-1.17951	0.480772	-2.44277	0.0328724	0.252295	-0.630977	0.212727
-113	0.134551	1.14447	-1.67174	-3.41853	0.462832	-0.358876	-0.304345	-1.44299	3.1508	-1.22335	0.464912	-2.3132	0.0282509	0.298984	-0.739623	0.141792
-112.5	0.156414	1.22735	-1.61999	-3.36997	0.352445	-0.36457	-0.194209	-1.55244	3.18377	-1.26529	0.440381	-2.18686	0.0100318	0.353744	-0.845079	0.0617673
-112	0.180197	1.31331	-1.56797	-3.33762	0.224669	-0.363444	-0.101335	-1.653	3.21742	-1.30911	0.406128	-2.07795	-0.0252352	0.416623	-0.942371	-0.0238447
-111.5	0.204767	1.40042	-1.5194	-3.32358	0.0918563	-0.353664	-0.0274859	-1.74039	3.25009	-1.3595	0.364976	-1.99352	-0.0787947	0.48631	-1.02652	-0.110452
-111	0.228944	1.48879	-1.47708	-3.32952	-0.0351078	-0.33358	0.0287483	-1.81014	3.27988	-1.42063	0.321902	-1.93453	-0.149345	0.558762	-1.09163	-0.192206
-110.5	0.252151	1.57882	-1.44209	-3.35578	-0.146989	-0.302344	0.0701575	-1.8581	3.30511	-1.49453	0.281249	-1.89886	-0.233447	0.627481	-1.13146	-0.262784
-110	0.274184	1.66932	-1.41441	-3.40049	-0.236851	-0.260431	0.0973162	-1.88177	3.3248	-1.58029	0.245957	-1.88345	-0.326076	0.686003	-1.14193	-0.316658
-109.5	0.294703	1.75667	-1.39387	-3.45883	-0.3006	-0.209572	0.107779	-1.88108	3.3381	-1.67467	0.218288	-1.88451	-0.42114	0.73055	-1.12314	-0.350319
-109	0.313208	1.83588	-1.37978	-3.52361	-0.337383	-0.152587	0.0982105	-1.85822	3.34448	-1.773	0.199778	-1.89751	-0.512556	0.761177	-1.07933	-0.363272
-108.5	0.329465	1.90232	-1.37043	-3.58745	-0.349804	-0.0932822	0.0660956	-1.81726	3.3449	-1.86996	0.190845	-1.91807	-0.595257	0.781379	-1.01701	-0.357859
-108	0.344274	1.95266	-1.36394	-3.6448	-0.343072	-0.0361175	0.0108125	-1.76315	3.34222	-1.96003	0.190959	-1.94223	-0.665146	0.796634	-0.942397	-0.337548
-107.5	0.360105	1.98447	-1.35941	-3.69198	-0.322943	0.0146343	-0.0659537	-1.7001	3.33963	-2.03764	0.199296	-1.96581	-0.718102	0.812265	-0.859917	-0.305498
-107	0.380749	1.99646	-1.35705	-3.72647	-0.293537	0.0562819	-0.161267	-1.63044	3.33871	-2.09747	0.215517	-1.98483	-0.749205	0.831368	-0.772699	-0.264693
-106.5	0.410115	1.98962	-1.35736	-3.74752	-0.255689	0.0890038	-0.271551	-1.55547	3.33893	-2.13553	0.239469	-1.99785	-0.753366	0.854082	-0.683714	-0.218315
-106	0.450662	1.96773	-1.35977	-3.75702	-0.205938	0.115943	-0.391732	-1.47686	3.33837	-2.15029	0.269817	-2.00701	-0.727456	0.878362	-0.596088	-0.16912
-105.5	0.502164	1.93656	-1.36219	-3.75903	-0.138026	0.142037	-0.514128	-1.39669	3.33503	-2.14299	0.303406	-2.01611	-0.672861	0.901203	-0.513391	-0.118611
-105	0.561883	1.90223	-1.36176	-3.75836	-0.0478808	0.172744	-0.627444	-1.31676	3.32852	-2.11654	0.336106	-2.02805	-0.596119	0.920081	-0.440663	-0.0668788
-104.5	0.625866	1.86979	-1.35582	-3.75883	0.0619358	0.212864	-0.7174	-1.23822	3.32157	-2.07364	0.364598	-2.04412	-0.506596	0.934284	-0.384754	-0.0130905
-104	0.690149	1.84308	-1.34359	-3.76197	0.181877	0.264858	-0.770912	-1.16263	3.32036	-2.01563	0.387781	-2.06442	-0.413511	0.944689	-0.353168	0.0433582
-103.5	0.751379	1.82553	-1.32725	-3.76688	0.297538	0.327687	-0.781364	-1.09283	3.33321	-1.94311	0.406445	-2.08822	-0.3243	0.95247	-0.352136	0.101846
-103	0.807148	1.82058	-1.31097	-3.77122	0.39291	0.39757	-0.75082	-1.03206	3.36776	-1.85726	0.421712	-2.11426	-0.244043	0.958571	-0.384376	0.160936
-102.5	0.856236	1.8309	-1.29878	-3.77269	0.45495	0.469881	-0.688822	-0.981927	3.42796	-1.76023	0.434028	-2.14121	-0.175572	0.963712	-0.447908	0.219827
-102	0.898281	1.85733	-1.29338	-3.77016	0.476997	0.54065	-0.609265	-0.941279	3.51235	-1.65516	0.443156	-2.16747	-0.120293	0.968228	-0.537309	0.279148
-101.5	0.932997	1.89846	-1.2963	-3.76392	0.45856	0.607505	-0.526464	-0.907297	3.61441	-1.54595	0.448039	-2.19107	-0.0794857	0.972787	-0.645873	0.33998
-101	0.959773	1.95136	-1.30829	-3.75541	0.403156	0.670025	-0.452266	-0.877565	3.72471	-1.43681	0.446563	-2.20984	-0.0551041	0.979611	-0.766049	0.402264
-100.5	0.977809	2.01204	-1.32966	-3.74694	0.317347	0.728752	-0.394079	-0.850838	3.83371	-1.3323	0.436132	-2.22129	-0.0491989	0.99214	-0.888839	0.464379
-100	0.986889	2.07563	-1.36025	-3.74131	0.211154	0.783152	-0.353273	-0.827089	3.93389	-1.23702	0.414382	-2.22256	-0.0627339	1.01362	-1.00464	0.52383
-99.5	0.988436	2.13729	-1.39856	-3.74154	0.0973566	0.830168	-0.326522	-0.808094	4.02064	-1.15424	0.379421	-2.21187	-0.0948926	1.04653	-1.10496	0.578071
-99	0.985604	2.19343	-1.4409	-3.7505	-0.0110232	0.864733	-0.309663	-0.79745	4.0916	-1.08455	0.330059	-2.19007	-0.142601	1.09224	-1.18303	0.625222
-98.5	0.982327	2.24206	-1.48221	-3.77031	-0.103157	0.88224	-0.300213	-0.799124	4.14484	-1.02646	0.265866	-2.16014	-0.200133	1.14997	-1.23408	0.66414
-98	0.982447	2.28197	-1.51739	-3.80201	-0.171805	0.880746	-0.298183	-0.815875	4.17802	-0.97781	0.187036	-2.12665	-0.259615	1.21626	-1.25677	0.693491
-97.5	0.989328	2.31218	-1.5421	-3.84591	-0.213893	0.860795	-0.305516	-0.848633	4.18922	-0.936377	0.0943564	-2.09587	-0.312122	1.28625	-1.25443	0.71102
-97	1.00537	2.33232	-1.55356	-3.90189	-0.229901	0.824222	-0.323884	-0.896513	4.17859	-0.89955	-0.0110204	-2.0735	-0.348472	1.35567	-1.23414	0.714273
-96.5	1.03094	2.34291	-1.55088	-3.96916	-0.222965	0.773861	-0.353074	-0.957246	4.1495	-0.864899	-0.127418	-2.06079	-0.360623	1.42179	-1.20456	0.702024
-96	1.06397	2.34476	-1.5345	-4.04612	-0.19949	0.713729	-0.391236	-1.02777	4.10848	-0.831348	-0.251461	-2.05404	-0.343977	1.48345	-1.17427	0.674632
-95.5	1.10147	2.3386	-1.50589	-4.13058	-0.169697	0.648926	-0.436207	-1.10444	4.06397	-0.799015	-0.37714	-2.04842	-0.298613	1.54042	-1.15049	0.633086
-95	1.1415	2.32533	-1.46758	-4.22024	-0.14539	0.58496	-0.487596	-1.18309	4.02396	-0.767586	-0.496569	-2.04158	-0.22899	1.59213	-1.13776	0.578552
-94.5	1.1836	2.30582	-1.42337	-4.31383	-0.136123	0.526643	-0.547983	-1.25935	3.99352	-0.735637	-0.60229	-2.0339	-0.143282	1.63679	-1.13653	0.5131
-94	1.22848	2.28031	-1.37849	-4.41217	-0.146999	0.477371	-0.621056	-1.32959	3.97398	-0.701702	-0.689807	-2.02651	-0.0519638	1.67197	-1.1434	0.440032
-93.5	1.27764	2.24828	-1.33909	-4.51753	-0.178398	0.439116	-0.70832	-1.39165	3.96445	-0.66529	-0.758738	-2.01996	0.0345815	1.69558	-1.15383	0.362773
-93	1.33202	2.20923	-1.31074	-4.63128	-0.226007	0.412668	-0.807906	-1.44493	3.96341	-0.627127	-0.812235	-2.01381	0.107823	1.70624	-1.16513	0.283437
-92.5	1.39098	2.1645	-1.29727	-4.75193	-0.281676	0.397989	-0.915134	-1.49007	3.969	-0.5893	-0.855257	-2.00668	0.161291	1.70323	-1.17696	0.2027
-92	1.45296	2.11785	-1.30066	-4.87511	-0.336411	0.394708	-1.02347	-1.52808	3.97929	-0.55493	-0.892035	-1.99668	0.190275	1.68665	-1.18982	0.121185
-91.5	1.51664	2.07367	-1.32157	-4.99489	-0.383815	0.402409	-1.12629	-1.55921	3.99311	-0.526508	-0.924079	-1.98192	0.192333	1.65694	-1.20387	0.041281
-91	1.58119	2.03472	-1.35908	-5.10514	-0.421508	0.420469	-1.21838	-1.58304	4.01037	-0.504139	-0.950699	-1.96019	0.168679	1.61402	-1.21894	-0.0325431
-90.5	1.64617	2.0016	-1.41026	-5.20012	-0.450699	0.447754	-1.29563	-1.60013	4.0315	-0.485906	-0.971126	-1.92838	0.125076	1.55709	-1.23432	-0.0954671
-90	1.71092	1.97366	-1.46996	-5.27436	-0.474964	0.482696	-1.3537	-1.61258	4.0571	-0.470085	-0.98526	-1.88318	0.0709906	1.48481	-1.24765	-0.143518
-89.5	1.77372	1.94992	-1.53134	-5.32266	-0.498392	0.523714	-1.38706	-1.62342	4.0878	-0.456927	-0.99335	-1.82382	0.0170386	1.39596	-1.25474	-0.173394
-89	1.83213	1.92988	-1.58708	-5.34179	-0.524052	0.569389	-1.39039	-1.63584	4.12417	-0.448346	-0.996315	-1.75386	-0.0281436	1.29111	-1.25149	-0.183495
-88.5	1.88419	1.91391	-1.63013	-5.33238	-0.554046	0.618385	-1.36222	-1.65219	4.16733	-0.445849	-0.995477	-1.67911	-0.059639	1.17439	-1.2352	-0.176062
-88	1.92915	1.90269	-1.65396	-5.29933	-0.590028	0.669603	-1.30724	-1.67227	4.21976	-0.448502	-0.991031	-1.60337	-0.0754908	1.05356	-1.20374	-0.156877
-87.5	1.9672	1.89626	-1.65336	-5.25073	-0.632986	0.722112	-1.23495	-1.69241	4.28468	-0.452467	-0.981548	-1.52578	-0.0746211	0.937709	-1.15489	-0.131775
-87	1.99884	1.89378	-1.62538	-5.1959	-0.683264	0.774558	-1.1566	-1.70668	4.36398	-0.452474	-0.965493	-1.44206	-0.0559595	0.834358	-1.08762	-0.103524
-86.5	2.02455	1.89422	-1.56949	-5.14322	-0.740571	0.824614	-1.08275	-1.71032	4.45658	-0.444566	-0.943031	-1.34919	-0.0197432	0.747683	-1.00386	-0.0717999
-86	2.0449	1.89671	-1.48716	-5.09866	-0.802439	0.868782	-1.02163	-1.70278	4.55817	-0.428579	-0.916293	-1.24972	0.0309899	0.678819	-0.908635	-0.0353026
-85.5	2.0605	1.90029	-1.38185	-5.06508	-0.862918	0.902774	-0.978081	-1.68805	4.66231	-0.408491	-0.888449	-1.15147	0.0906329	0.627329	-0.809151	0.00630247
-85	2.07216	1.90352	-1.25901	-5.04162	-0.914586	0.922418	-0.953165	-1.67266	4.76311	-0.390156	-0.862959	-1.06521	0.152569	0.592065	-0.713418	0.0518648
-84.5	2.0807	1.90425	-1.12522	-5.02403	-0.952472	0.924826	-0.944707	-1.66379	4.85799	-0.378617	-0.84254	-1.00317	0.210813	0.571108	-0.628718	0.099441
-84	2.08625	1.89993	-0.986642	-5.00549	-0.975981	0.909522	-0.949312	-1.66794	4.94767	-0.377181	-0.827745	-0.976213	0.260939	0.56166	-0.559849	0.147198
-83.5	2.08802	1.889	-0.847808	-4.97724	-0.98811	0.878435	-0.964701	-1.68974	5.03372	-0.388204	-0.817093	-0.989323	0.30012	0.560185	-0.508187	0.193777
-83	2.08538	1.8721	-0.710806	-4.92997	-0.994094	0.834351	-0.99102	-1.73074	5.11631	-0.413982	-0.808883	-1.03999	0.326977	0.562369	-0.472146	0.238285
-82.5	2.07915	1.85129	-0.576056	-4.85574	-1.00033	0.779379	-1.03133	-1.78837	5.19361	-0.456006	-0.802238	-1.12033	0.341686	0.562846	-0.44837	0.280419
-82	2.07156	1.82781	-0.444475	-4.74953	-1.01248	0.714653	-1.09006	-1.85662	5.26268	-0.513006	-0.796595	-1.21966	0.345769	0.555763	-0.433573	0.320161
-81.5	2.06495	1.80069	-0.319289	-4.60983	-1.03313	0.641033	-1.16882	-1.92874	5.32143	-0.580381	-0.791105	-1.32629	0.341199	0.536799	-0.426342	0.356722
-81	2.06123	1.76726	-0.205658	-4.43857	-1.06122	0.560179	-1.26371	-2.00008	5.37029	-0.651928	-0.785109	-1.429	0.329552	0.505299	-0.427146	0.388115
-80.5	2.06206	1.72414	-0.108083	-4.2403	-1.09356	0.47522	-1.36581	-2.06932	5.41209	-0.72225	-0.779234	-1.51814	0.312064	0.464804	-0.436634	0.412303
-80	2.06835	1.66834	-0.028596	-4.02087	-1.12654	0.390118	-1.46357	-2.13795	5.45085	-0.788251	-0.775553	-1.58678	0.290036	0.421663	-0.45373	0.428795
-79.5	2.0796	1.59855	0.0324405	-3.78637	-1.15754	0.308347	-1.54657	-2.20833	5.49048	-0.849557	-0.776468	-1.63246	0.264837	0.382949	-0.474618	0.439006
-79	2.09395	1.51605	0.0747897	-3.5435	-1.18518	0.232488	-1.6089	-2.28102	5.53366	-0.90821	-0.783884	-1.65768	0.23834	0.354772	-0.493278	0.445103
-78.5	2.10872	1.4248	0.0977006	-3.30083	-1.20843	0.164386	-1.64949	-2.3534	5.58125	-0.967655	-0.799809	-1.66859	0.21391	0.340944	-0.503339	0.448509
-78	2.12176	1.33106	0.100351	-3.06907	-1.22622	0.105067	-1.67076	-2.42024	5.63274	-1.03117	-0.827191	-1.67293	0.196329	0.341829	-0.500571	0.448721
-77.5	2.1328	1.24277	0.082966	-2.85957	-1.23864	0.0551506	-1.67743	-2.47558	5.68729	-1.10027	-0.86948	-1.67846	0.190289	0.353976	-0.485121	0.442867
-77	2.14313	1.1682	0.0474276	-2.68167	-1.24677	0.0155641	-1.67493	-2.51491	5.74448	-1.17364	-0.929335	-1.69108	0.198955	0.371168	-0.461757	0.426973
-76.5	2.15363	1.11374	-0.00339219	-2.5406	-1.25092	-0.0128568	-1.66783	-2.53689	5.80494	-1.24734	-1.00736	-1.71209	0.22358	0.386368	-0.437709	0.398069
-76	2.16327	1.082	-0.0665908	-2.4375	-1.25094	-0.0305423	-1.65898	-2.54358	5.87082	-1.3161	-1.10118	-1.73755	0.263811	0.39374	-0.420147	0.354833
-75.5	2.16965	1.07142	-0.13916	-2.37085	-1.24845	-0.0394846	-1.6491	-2.539	5.94531	-1.37466	-1.20524	-1.76181	0.317953	0.389909	-0.41473	0.297136
-75	2.17085	1.07719	-0.217412	-2.33746	-1.24649	-0.0422217	-1.6372	-2.52729	6.03058	-1.41866	-1.31158	-1.78213	0.382771	0.373339	-0.424585	0.226337
-74.5	2.16633	1.09291	-0.297105	-2.33264	-1.24633	-0.0405433	-1.62213	-2.5113	6.12534	-1.44515	-1.41164	-1.79974	0.453027	0.342794	-0.449572	0.145783
-74	2.15735	1.11252	-0.374451	-2.35063	-1.24661	-0.0354159	-1.60312	-2.49222	6.22442	-1.45255	-1.49846	-1.8179	0.522	0.297294	-0.486204	0.0601873
-73.5	2.14701	1.13139	-0.447248	-2.38569	-1.24564	-0.0282748	-1.57876	-2.47009	6.32094	-1.44027	-1.56854	-1.84038	0.583495	0.23723	-0.528226	-0.0257948
-73	2.13923	1.14628	-0.514935	-2.43327	-1.24261	-0.0221028	-1.5465	-2.44393	6.40865	-1.4088	-1.62205	-1.87037	0.633515	0.164877	-0.568286	-0.109075
-72.5	2.13673	1.15517	-0.577387	-2.49048	-1.23654	-0.0213358	-1.50284	-2.41163	6.48303	-1.36037	-1.66204	-1.90903	0.669921	0.0843618	-0.600754	-0.189468
-72	2.14009	1.15745	-0.633803	-2.55539	-1.22624	-0.0307139	-1.44412	-2.37042	6.5418	-1.29882	-1.6927	-1.95535	0.69105	0.00117967	-0.623596	-0.269591
-71.5	2.14835	1.15396	-0.682237	-2.62617	-1.21119	-0.05325	-1.368	-2.31778	6.58503	-1.22848	-1.71698	-2.00812	0.694837	-0.0794881	-0.637606	-0.352634
-71	2.15948	1.14624	-0.719478	-2.70126	-1.19212	-0.0885644	-1.27416	-2.25201	6.61422	-1.15296	-1.73548	-2.06764	0.678809	-0.154719	-0.644457	-0.439893
-70.5	2.17063	1.13578	-0.741665	-2.77939	-1.17145	-0.133452	-1.16541	-2.17256	6.63108	-1.0743	-1.74777	-2.13583	0.64102	-0.224133	-0.64542	-0.529902
-70	2.17861	1.12401	-0.746023	-2.85864	-1.15326	-0.184311	-1.04988	-2.08002	6.63711	-0.993113	-1.75419	-2.21499	0.581599	-0.288481	-0.640786	-0.618846
-69.5	2.18094	1.1131	-0.732206	-2.93546	-1.14249	-0.239093	-0.939865	-1.97581	6.6334	-0.9092	-1.75646	-2.30552	0.504024	-0.34795	-0.630195	-0.701625
-69	2.17623	1.10615	-0.701844	-3.00464	-1.1441	-0.297469	-0.847375	-1.86147	6.62116	-0.821852	-1.7575	-2.40346	0.415431	-0.400986	-0.613759	-0.773313
-68.5	2.16407	1.1059	-0.657239	-3.05985	-1.16289	-0.359855	-0.781031	-1.73839	6.6027	-0.729997	-1.76045	-2.49982	0.32538	-0.443833	-0.592552	-0.830423
-68	2.14479	1.11329	-0.60069	-3.09494	-1.20254	-0.426424	-0.745104	-1.60892	6.58132	-0.632366	-1.76706	-2.58208	0.243257	-0.471407	-0.568339	-0.871376
-67.5	2.11947	1.12716	-0.534819	-3.10534	-1.26346	-0.496417	-0.739528	-1.47765	6.55993	-0.528042	-1.77707	-2.6375	0.17576	-0.479802	-0.543446	-0.896795
-67	2.08992	1.14522	-0.463427	-3.08866	-1.34193	-0.567372	-0.761427	-1.35134	6.54018	-0.417838	-1.78857	-2.65782	0.125395	-0.468869	-0.520368	-0.909912
-66.5	2.05829	1.16558	-0.391936	-3.0442	-1.43173	-0.634638	-0.806729	-1.23726	6.52258	-0.305346	-1.79842	-2.64349	0.0902585	-0.442776	-0.500681	-0.915572
-66	2.02689	1.18793	-0.326827	-2.97224	-1.52592	-0.69204	-0.87037	-1.1409	6.50699	-0.196284	-1.80291	-2.60495	0.0654795	-0.408468	-0.484417	-0.917809
-65.5	1.99822	1.21354	-0.274314	-2.87388	-1.61731	-0.733525	-0.945823	-1.06477	6.49241	-0.0968068	-1.79936	-2.5589	0.0454837	-0.373103	-0.470785	-0.918437
-65	1.97465	1.24405	-0.239177	-2.75137	-1.69929	-0.754698	-1.02384	-1.00798	6.47649	-0.0116902	-1.78744	-2.52132	0.0256832	-0.341475	-0.459286	-0.91792
-64.5	1.95755	1.2797	-0.224459	-2.60786	-1.76782	-0.753592	-1.09154	-0.966504	6.45618	0.0571985	-1.76857	-2.50256	0.00351655	-0.315136	-0.450147	-0.916922
-64	1.94716	1.31879	-0.231604	-2.44702	-1.82278	-0.730739	-1.13554	-0.934558	6.4298	0.11136	-1.74379	-2.50663	-0.0212363	-0.293809	-0.444015	-0.916787
-63.5	1.94241	1.35852	-0.260394	-2.27249	-1.86731	-0.689035	-1.14814	-0.906755	6.39845	0.154689	-1.71283	-2.53263	-0.0472009	-0.276878	-0.441314	-0.91909
-63	1.94074	1.39632	-0.309336	-2.08843	-1.90612	-0.633491	-1.13045	-0.879123	6.36507	0.191862	-1.67501	-2.57707	-0.0726487	-0.263941	-0.442275	-0.924635
-62.5	1.93855	1.43003	-0.376663	-1.90083	-1.94387	-0.570449	-1.09202	-0.84886	6.33215	0.227278	-1.63039	-2.63613	-0.0966155	-0.255671	-0.447623	-0.93258
-62	1.9324	1.4578	-0.460771	-1.718	-1.98369	-0.506239	-1.04841	-0.814507	6.30069	0.264673	-1.58004	-2.70655	-0.119497	-0.254539	-0.45813	-0.940971
-61.5	1.92016	1.47823	-0.559782	-1.55002	-2.02702	-0.445923	-1.01629	-0.776607	6.27057	0.306475	-1.52631	-2.78523	-0.142892	-0.263471	-0.47322	-0.947879
-61	1.90152	1.4912	-0.670874	-1.40707	-2.07445	-0.392838	-1.00822	-0.737601	6.24135	0.352845	-1.47254	-2.86926	-0.16904	-0.283173	-0.490693	-0.951759
-60.5	1.87766	1.49817	-0.789761	-1.2965	-2.12535	-0.348939	-1.02955	-0.701302	6.21313	0.401834	-1.42231	-2.95608	-0.200119	-0.310786	-0.507368	-0.951371
-60	1.85023	1.50132	-0.910618	-1.22062	-2.17556	-0.315498	-1.07722	-0.672417	6.18697	0.451157	-1.37899	-3.04326	-0.237894	-0.340672	-0.519548	-0.945719
-59.5	1.82018	1.50199	-1.02695	-1.17737	-2.21627	-0.293955	-1.14133	-0.655378	6.16439	0.499831	-1.34521	-3.12787	-0.283915	-0.366263	-0.523618	-0.933971
-59	1.78659	1.49953	-1.13329	-1.16225	-2.23685	-0.285864	-1.20918	-0.652599	6.14637	0.548247	-1.32202	-3.20566	-0.339143	-0.382122	-0.51695	-0.915573
-58.5	1.74669	1.49151	-1.22651	-1.17052	-2.2302	-0.291544	-1.26862	-0.664036	6.13296	0.597363	-1.30903	-3.2709	-0.403203	-0.385598	-0.499023	-0.890696
-58	1.69738	1.47593	-1.30585	-1.19887	-2.19624	-0.309303	-1.31029	-0.688605	6.12407	0.648071	-1.30558	-3.31829	-0.474329	-0.377458	-0.472394	-0.860505
-57.5	1.63761	1.45383	-1.37202	-1.24546	-2.14197	-0.336226	-1.32842	-0.725048	6.12035	0.701139	-1.31133	-3.34586	-0.549118	-0.361519	-0.442149	-0.826666
-57	1.56934	1.42962	-1.42656	-1.30871	-2.07901	-0.369115	-1.31969	-0.771187	6.12244	0.757917	-1.3253	-3.35563	-0.621751	-0.343119	-0.413535	-0.790406
-56.5	1.49668	1.40941	-1.47157	-1.38628	-2.01959	-0.404931	-1.28264	-0.823357	6.12925	0.821193	-1.34463	-3.35096	-0.684589	-0.326257	-0.389735	-0.752217
-56	1.42438	1.39886	-1.50987	-1.47504	-1.97273	-0.441013	-1.21941	-0.876903	6.13798	0.895013	-1.36461	-3.33383	-0.730788	-0.3117	-0.371531	-0.712748
-55.5	1.35682	1.40174	-1.54558	-1.57228	-1.94352	-0.475007	-1.13719	-0.927552	6.1464	0.982983	-1.38023	-3.30482	-0.75702	-0.298362	-0.358354	-0.673835
-55	1.29723	1.41986	-1.58345	-1.6773	-1.93442	-0.504842	-1.04768	-0.973381	6.15411	1.08567	-1.38785	-3.26476	-0.764274	-0.286028	-0.349272	-0.63841
-54.5	1.24689	1.45349	-1.62685	-1.7915	-1.94614	-0.529079	-0.964449	-1.01555	6.16111	1.1991	-1.38639	-3.21515	-0.756421	-0.275938	-0.343052	-0.609386
-54	1.20515	1.50155	-1.67695	-1.9169	-1.97754	-0.547243	-0.898371	-1.05702	6.16579	1.31558	-1.37807	-3.15748	-0.737918	-0.269221	-0.338008	-0.588462
-53.5	1.17025	1.56205	-1.73321	-2.05459	-2.0252	-0.559993	-0.854258	-1.10098	6.16425	1.42599	-1.36836	-3.09415	-0.712306	-0.265648	-0.332753	-0.575661
-53	1.14029	1.63235	-1.79284	-2.20357	-2.08297	-0.568883	-0.83071	-1.14947	6.15103	1.52191	-1.36452	-3.02989	-0.682049	-0.263781	-0.326954	-0.569575
-52.5	1.11425	1.70893	-1.8498	-2.35932	-2.14263	-0.575391	-0.82111	-1.20197	6.12098	1.59705	-1.37353	-2.97173	-0.649433	-0.261432	-0.321238	-0.567808
-52	1.09225	1.78731	-1.89599	-2.51433	-2.1963	-0.579999	-0.814529	-1.25495	6.07174	1.64745	-1.39947	-2.92764	-0.617328	-0.256052	-0.316921	-0.567348
-51.5	1.07519	1.8625	-1.92361	-2.66087	-2.2391	-0.582711	-0.7982	-1.30351	6.00499	1.67152	-1.4415	-2.90484	-0.588713	-0.246044	-0.315567	-0.564759
-51	1.06428	1.92923	-1.92723	-2.79336	-2.26972	-0.584497	-0.761882	-1.34371	5.92555	1.67052	-1.49399	-2.9078	-0.565614	-0.232467	-0.318064	-0.556165
-50.5	1.06048	1.98261	-1.90516	-2.9089	-2.28925	-0.587188	-0.70218	-1.37365	5.83962	1.6484	-1.54927	-2.93576	-0.548305	-0.219265	-0.323589	-0.537673
-50	1.06356	2.01952	-1.85956	-3.00589	-2.30048	-0.591572	-0.623915	-1.39344	5.75309	1.61023	-1.60056	-2.98136	-0.535106	-0.211709	-0.329132	-0.506471
-49.5	1.07115	2.04018	-1.79482	-3.08234	-2.30737	-0.596633	-0.536696	-1.40475	5.67007	1.5604	-1.64295	-3.03267	-0.52298	-0.214164	-0.330633	-0.461728
-49	1.07906	2.04889	-1.71586	-3.13527	-2.31355	-0.601121	-0.449886	-1.4098	5.59208	1.50199	-1.67342	-3.07715	-0.50817	-0.228079	-0.325212	-0.405001
-48.5	1.08319	2.05279	-1.62783	-3.16176	-2.32086	-0.605113	-0.370744	-1.41014	5.51925	1.43732	-1.69098	-3.10534	-0.486274	-0.250998	-0.312267	-0.340371
-48	1.08106	2.05913	-1.53604	-3.16092	-2.32899	-0.609536	-0.30496	-1.40643	5.45231	1.36839	-1.69588	-3.11301	-0.452687	-0.277404	-0.293003	-0.273394
-47.5	1.072	2.07277	-1.44469	-3.13536	-2.33676	-0.614736	-0.256879	-1.39938	5.39303	1.29655	-1.68745	-3.10018	-0.404433	-0.300968	-0.26997	-0.209119
-47	1.05672	2.09458	-1.35607	-3.091	-2.34457	-0.619938	-0.229444	-1.39033	5.34372	1.22269	-1.66273	-3.06769	-0.342393	-0.316517	-0.247052	-0.151294
-46.5	1.03695	2.12153	-1.27139	-3.03523	-2.35576	-0.623682	-0.224021	-1.38111	5.30668	1.14814	-1.61834	-3.01702	-0.271357	-0.320989	-0.228914	-0.102877
-46	1.01549	2.14837	-1.19203	-2.97566	-2.3749	-0.62452	-0.240265	-1.37388	5.28284	1.07513	-1.55404	-2.953	-0.197109	-0.313545	-0.219859	-0.0662558
-45.5	0.996281	2.17007	-1.12047	-2.91985	-2.40477	-0.621512	-0.276759	-1.37055	5.27001	1.00621	-1.47453	-2.88326	-0.12322	-0.294799	-0.222974	-0.0430294
-45	0.983594	2.18321	-1.05998	-2.8748	-2.44583	-0.6143	-0.33115	-1.37179	5.26333	0.943572	-1.38806	-2.81503	-0.0502099	-0.265275	-0.23998	-0.0335746
-44.5	0.980829	2.18607	-1.01347	-2.84525	-2.49797	-0.602685	-0.399044	-1.37723	5.2579	0.888706	-1.30287	-2.75376	0.023371	-0.224315	-0.27147	-0.0364902
-44	0.989313	2.1785	-0.982344	-2.83246	-2.56134	-0.586196	-0.474204	-1.3865	5.25079	0.842727	-1.22369	-2.70286	0.0997586	-0.171175	-0.316639	-0.0486489
-43.5	1.00727	2.16258	-0.96602	-2.83474	-2.63646	-0.564329	-0.551044	-1.39998	5.24132	0.806681	-1.15102	-2.66281	0.181048	-0.107359	-0.372223	-0.0659378
-43	1.02982	2.14276	-0.962359	-2.84907	-2.72435	-0.537157	-0.627075	-1.41812	5.23083	0.78129	-1.08325	-2.63129	0.268297	-0.0371015	-0.431843	-0.083904
-42.5	1.05035	2.12451	-0.968649	-2.87237	-2.82538	-0.505161	-0.703901	-1.44044	5.22209	0.76613	-1.0193	-2.60504	0.361296	0.0339603	-0.486996	-0.0986388
-42	1.06177	2.11251	-0.982269	-2.90222	-2.93725	-0.468436	-0.786112	-1.46611	5.21789	0.758772	-0.959414	-2.58145	0.459166	0.100219	-0.529398	-0.108487
-41.5	1.05762	2.1097	-1.0009	-2.93697	-3.0547	-0.426667	-0.878596	-1.49586	5.21948	0.754628	-0.904659	-2.55887	0.56103	0.15802	-0.55334	-0.115328
-41	1.03369	2.11654	-1.02207	-2.9752	-3.17116	-0.380185	-0.984661	-1.53211	5.22606	0.747946	-0.856497	-2.53596	0.666112	0.20753	-0.556826	-0.123724
-40.5	0.988876	2.13017	-1.04245	-3.0151	-3.28045	-0.33076	-1.10534	-1.57752	5.23525	0.733473	-0.816422	-2.51116	0.773429	0.252125	-0.541217	-0.138255
-40	0.924495	2.14458	-1.05795	-3.05405	-3.37746	-0.281127	-1.2391	-1.63393	5.24377	0.707569	-0.785491	-2.48352	0.881646	0.295475	-0.510226	-0.161242
-39.5	0.843934	2.15307	-1.06471	-3.08855	-3.45851	-0.233869	-1.38243	-1.7019	5.24793	0.668542	-0.764467	-2.45436	0.988788	0.338966	-0.468872	-0.192047
-39	0.752644	2.15149	-1.05977	-3.11541	-3.5219	-0.190868	-1.53061	-1.78056	5.24347	0.617131	-0.754723	-2.42767	1.09134	0.380556	-0.422169	-0.227334
-38.5	0.656888	2.13952	-1.04138	-3.13367	-3.56769	-0.15346	-1.67756	-1.86837	5.22564	0.556539	-0.758898	-2.40924	1.18426	0.41516	-0.373939	-0.262194
-38	0.562272	2.11954	-1.00896	-3.14505	-3.59692	-0.123185	-1.81648	-1.9644	5.191	0.491282	-0.780542	-2.40559	1.26282	0.437089	-0.326672	-0.292359
-37.5	0.473171	2.09485	-0.963322	-3.15251	-3.61129	-0.102689	-1.94151	-2.06868	5.13959	0.426437	-0.822925	-2.42267	1.32466	0.443183	-0.282167	-0.316015
-37	0.392603	2.0683	-0.907162	-3.15851	-3.61335	-0.0954317	-2.04857	-2.18116	5.07472	0.367724	-0.887886	-2.4645	1.37064	0.434274	-0.241981	-0.333477
-36.5	0.322362	2.0417	-0.844874	-3.16525	-3.6059	-0.104094	-2.13603	-2.30024	5.00153	0.320882	-0.974917	-2.53134	1.40477	0.414762	-0.207689	-0.345384
-36	0.263646	2.01561	-0.781661	-3.17624	-3.59158	-0.129039	-2.20525	-2.42217	4.92687	0.2908	-1.08004	-2.61802	1.43259	0.391057	-0.181182	-0.351697
-35.5	0.217563	1.98935	-0.722676	-3.19705	-3.57377	-0.167655	-2.25949	-2.542	4.85927	0.281086	-1.19561	-2.71493	1.45894	0.369175	-0.164166	-0.352269
-35	0.184709	1.96158	-0.672263	-3.23462	-3.55706	-0.214883	-2.30282	-2.65551	4.80683	0.293145	-1.31247	-2.81085	1.4869	0.352229	-0.156875	-0.347375
-34.5	0.164553	1.93098	-0.63254	-3.29568	-3.5457	-0.264763	-2.34071	-2.76079	4.7735	0.325035	-1.42302	-2.89404	1.51789	0.339342	-0.157871	-0.337374
-34	0.155852	1.8972	-0.6026	-3.38507	-3.54188	-0.311907	-2.37986	-2.85772	4.75717	0.371088	-1.52321	-2.95234	1.55185	0.326816	-0.165579	-0.322871
-33.5	0.157712	1.86155	-0.580266	-3.50413	-3.54494	-0.351954	-2.42611	-2.94525	4.75146	0.422368	-1.61286	-2.97645	1.58739	0.310568	-0.179886	-0.305271
-33	0.170049	1.82723	-0.56498	-3.6499	-3.55105	-0.381373	-2.48225	-3.02044	4.7489	0.468323	-1.69416	-2.96445	1.62258	0.288118	-0.202238	-0.286221
-32.5	0.193004	1.79867	-0.558508	-3.81566	-3.55395	-0.397681	-2.54674	-3.08055	4.74299	0.49964	-1.76891	-2.92202	1.65623	0.25963	-0.234251	-0.266449
-32	0.225756	1.78082	-0.562626	-3.99279	-3.54786	-0.400171	-2.61418	-3.12486	4.72948	0.510712	-1.83667	-2.85982	1.68832	0.227758	-0.276376	-0.245378
-31.5	0.265723	1.77814	-0.576542	-4.17248	-3.53091	-0.390415	-2.6779	-3.15409	4.70753	0.500606	-1.89528	-2.79131	1.71998	0.19547	-0.327953	-0.221241
-31	0.308808	1.79363	-0.596925	-4.34658	-3.50604	-0.37198	-2.73242	-3.17003	4.67992	0.472499	-1.94298	-2.73029	1.7531	0.16318	-0.388056	-0.191503
-30.5	0.350245	1.82846	-0.619858	-4.5078	-3.48012	-0.349229	-2.77535	-3.17612	4.65158	0.431212	-1.98007	-2.68772	1.78921	0.127859	-0.455877	-0.154029
-30	0.385467	1.88251	-0.642202	-4.64959	-3.46219	-0.326082	-2.80906	-3.17703	4.62681	0.380212	-2.00894	-2.66964	1.82877	0.0846318	-0.530297	-0.108198
-29.5	0.410811	1.95468	-0.662018	-4.76655	-3.46033	-0.305603	-2.83935	-3.17668	4.60754	0.32115	-2.0328	-2.6767	1.8718	0.0296609	-0.609242	-0.0549785
-29	0.423672	2.04226	-0.678569	-4.85553	-3.47857	-0.290037	-2.87193	-3.17684	4.59356	0.256061	-2.05495	-2.7052	1.91843	-0.0370695	-0.689769	0.00353552
-28.5	0.422139	2.14087	-0.691555	-4.91615	-3.51676	-0.28053	-2.91031	-3.17779	4.58447	0.189104	-2.07827	-2.74898	1.96818	-0.110738	-0.769151	0.0649876
-28	0.405256	2.24525	-0.69993	-4.95075	-3.57236	-0.276598	-2.95515	-3.17985	4.58134	0.126275	-2.10419	-2.8013	2.01949	-0.183137	-0.845834	0.127821
-27.5	0.374315	2.34958	-0.701206	-4.96445	-3.64137	-0.27616	-3.00403	-3.18431	4.58621	0.0740198	-2.13214	-2.85574	2.0706	-0.245226	-0.919111	0.191353
-27	0.333688	2.44712	-0.691397	-4.9644	-3.71906	-0.276255	-3.05287	-3.19267	4.60068	0.0374484	-2.16001	-2.9068	2.12004	-0.289385	-0.987747	0.255264
-26.5	0.290004	2.53041	-0.665251	-4.95849	-3.80146	-0.273881	-3.09824	-3.20492	4.62537	0.0189141	-2.18512	-2.95143	2.16585	-0.31117	-1.0492	0.319529
-26	0.250174	2.59217	-0.61718	-4.95457	-3.88527	-0.267012	-3.13889	-3.21877	4.65974	0.0181982	-2.20565	-2.99051	2.20525	-0.310153	-1.10046	0.384234
-25.5	0.219257	2.6265	-0.54315	-4.96023	-3.96579	-0.255601	-3.17561	-3.23055	4.70096	0.0338482	-2.22199	-3.02824	2.23555	-0.289216	-1.13969	0.448916
-25	0.199583	2.62967	-0.442017	-4.98136	-4.03654	-0.242159	-3.20879	-3.23703	4.74283	0.0641636	-2.23642	-3.06974	2.2551	-0.252619	-1.16717	0.512107
-24.5	0.191757	2.60074	-0.315144	-5.02027	-4.09076	-0.231403	-3.23619	-3.23653	4.77811	0.107762	-2.25073	-3.11888	2.26295	-0.204455	-1.18517	0.571379
-24	0.195463	2.54245	-0.165537	-5.0748	-4.12234	-0.228197	-3.25396	-3.22858	4.80284	0.163933	-2.26399	-3.17711	2.25836	-0.14861	-1.19686	0.623777
-23.5	0.208919	2.46183	0.00228723	-5.13867	-4.12536	-0.234935	-3.25902	-3.21274	4.81786	0.232102	-2.27269	-3.24312	2.24089	-0.089035	-1.20475	0.666602
-23	0.228896	2.3689	0.181842	-5.20311	-4.09449	-0.251012	-3.25073	-3.18824	4.82719	0.310771	-2.27299	-3.31343	2.21061	-0.0295392	-1.2098	0.698413
-22.5	0.251621	2.2736	0.364636	-5.25894	-4.02737	-0.274422	-3.23236	-3.15461	4.83609	0.397036	-2.26309	-3.38322	2.16829	0.0258832	-1.21194	0.719895
-22	0.273125	2.1839	0.541414	-5.29858	-3.92698	-0.303165	-3.21101	-3.11289	4.84955	0.486489	-2.2441	-3.44677	2.1153	0.0726579	-1.21143	0.734108
-21.5	0.289896	2.10624	0.703871	-5.31805	-3.80171	-0.335226	-3.19448	-3.06667	4.87071	0.57334	-2.21986	-3.4986	2.05338	0.107169	-1.20979	0.745778
-21	0.300498	2.04638	0.845447	-5.31812	-3.664	-0.368111	-3.18758	-3.02159	4.89956	0.651587	-2.19576	-3.53568	1.98394	0.129615	-1.20941	0.760079
-20.5	0.306244	2.00876	0.961606	-5.30366	-3.52786	-0.399174	-3.19051	-2.98316	4.93344	0.717032	-2.17681	-3.5586	1.90775	0.144945	-1.21209	0.781286
-20	0.310043	1.99455	1.05035	-5.28193	-3.40389	-0.426444	-3.19938	-2.95473	4.96912	0.768478	-2.16608	-3.57114	1.82517	0.160429	-1.21824	0.811438
-19.5	0.314615	1.99997	1.11231	-5.26065	-3.29509	-0.448749	-3.20897	-2.93679	5.00464	0.807237	-2.164	-3.57884	1.73705	0.181525	-1.22684	0.849925
-19	0.321164	2.01717	1.14976	-5.24635	-3.19711	-0.464481	-3.21653	-2.92829	5.03975	0.835875	-2.1688	-3.58724	1.6457	0.208891	-1.23537	0.894571
-18.5	0.329403	2.03741	1.16485	-5.24363	-3.10124	-0.470578	-3.22285	-2.92879	5.07512	0.856979	-2.17823	-3.59997	1.5551	0.238314	-1.24076	0.943073
-18	0.33898	2.05392	1.15824	-5.25598	-2.99789	-0.464216	-3.23065	-2.93916	5.11163	0.871781	-2.19136	-3.61816	1.47032	0.263081	-1.24129	0.993767
-17.5	0.350502	2.06282	1.12891	-5.28717	-2.8808	-0.445696	-3.24275	-2.9606	5.15066	0.879338	-2.20891	-3.64144	1.39594	0.276811	-1.23771	1.04557
-17	0.364746	2.06262	1.0751	-5.34092	-2.75031	-0.418848	-3.26109	-2.9936	5.19434	0.87693	-2.23232	-3.6691	1.3347	0.275618	-1.23236	1.09738
-16.5	0.381268	2.0536	0.995626	-5.41879	-2.61322	-0.388897	-3.28645	-3.03754	5.24534	0.860604	-2.26248	-3.69984	1.28741	0.259311	-1.22707	1.14795
-16	0.398489	2.03759	0.891481	-5.51916	-2.48118	-0.359907	-3.31923	-3.09075	5.30672	0.825497	-2.29875	-3.73119	1.25347	0.230873	-1.22177	1.19604
-15.5	0.415222	2.01814	0.76672	-5.63853	-2.36795	-0.333284	-3.36063	-3.15104	5.3822	0.767039	-2.33766	-3.76036	1.23035	0.194172	-1.21429	1.24005
-15	0.431666	1.99991	0.628011	-5.77297	-2.28376	-0.308184	-3.4142	-3.21618	5.47537	0.68289	-2.37298	-3.78566	1.21395	0.151733	-1.20128	1.27742
-14.5	0.449039	1.98756	0.483747	-5.91897	-2.2303	-0.283127	-3.4854	-3.28359	5.58765	0.574285	-2.39861	-3.8064	1.2004	0.10479	-1.17963	1.30499
-14	0.468732	1.98496	0.342938	-6.07398	-2.20154	-0.256896	-3.57783	-3.34986	5.71682	0.446167	-2.41137	-3.82218	1.18735	0.055195	-1.14725	1.3201
-13.5	0.491931	1.99502	0.213582	-6.23699	-2.1881	-0.228618	-3.68961	-3.41131	5.85792	0.306394	-2.41103	-3.83383	1.17313	0.00645602	-1.10298	1.32128
-13	0.51995	2.01947	0.101122	-6.40856	-2.18011	-0.198407	-3.81329	-3.46533	6.00538	0.164505	-2.39822	-3.84412	1.15635	-0.0365775	-1.04645	1.30868
-12.5	0.554787	2.05863	0.0079862	-6.58932	-2.16868	-0.168023	-3.9394	-3.51078	6.15504	0.0300849	-2.37261	-3.85609	1.13682	-0.0680013	-0.977998	1.28487
-12	0.599011	2.11147	-0.0661085	-6.77819	-2.14721	-0.140177	-4.06178	-3.54646	6.30496	-0.0893125	-2.33276	-3.87081	1.11538	-0.0818855	-0.898917	1.25472
-11.5	0.654881	2.17563	-0.123876	-6.97192	-2.11201	-0.117241	-4.18112	-3.56935	6.45507	-0.189488	-2.27755	-3.88724	1.09273	-0.0746404	-0.81217	1.22381
-11	0.723376	2.24741	-0.1695	-7.166	-2.06187	-0.100191	-4.30337	-3.57611	6.60624	-0.268847	-2.2072	-3.90382	1.06831	-0.0467841	-0.722884	1.19666
-10.5	0.8034	2.3225	-0.206733	-7.35526	-1.99736	-0.0879189	-4.43442	-3.5656	6.75889	-0.326865	-2.12417	-3.91991	1.03968	-0.00282416	-0.637683	1.17599
-10	0.891061	2.39744	-0.237642	-7.53277	-1.92018	-0.0776553	-4.57488	-3.53897	6.91065	-0.363819	-2.0345	-3.93574	1.0024	0.0499419	-0.563325	1.16265
-9.5	0.979287	2.46993	-0.262918	-7.68746	-1.83235	-0.0664591	-4.71606	-3.49868	7.05361	-0.381778	-1.94829	-3.95153	0.950558	0.102556	-0.505745	1.15623
-9	1.05809	2.53674	-0.282767	-7.80235	-1.73575	-0.0530188	-4.83872	-3.44904	7.17257	-0.385614	-1.87891	-3.96744	0.87804	0.144966	-0.469631	1.15479
-8.5	1.11563	2.59004	-0.297529	-7.85401	-1.63226	-0.0390585	-4.91594	-3.39682	7.24421	-0.382875	-1.84181	-3.98482	0.780056	0.165816	-0.457898	1.15374
-8	1.13989	2.61516	-0.308372	-7.8125	-1.52374	-0.028867	-4.91811	-3.35073	7.23586	-0.38232	-1.85409	-4.00684	0.653657	0.151369	-0.471306	1.14526
-7.5	1.11973	2.59177	-0.318383	-7.64197	-1.41179	-0.0270514	-4.81565	-3.31976	7.10427	-0.392113	-1.93473	-4.03777	0.49668	0.0841455	-0.509053	1.11825
-7	1.04519	2.4977	-0.332904	-7.30175	-1.29868	-0.0369087	-4.57961	-3.31179	6.79556	-0.419041	-2.1047	-4.08224	0.305887	-0.0581038	-0.569891	1.05804
-6.5	0.907731	2.3132	-0.358109	-6.74864	-1.18866	-0.0602637	-4.18196	-3.33315	6.24738	-0.468948	-2.38635	-4.14554	0.0753008	-0.302904	-0.652796	0.947625
-6	0.700795	2.02292	-0.398842	-5.94046	-1.08667	-0.097498	-3.59707	-3.38844	5.39445	-0.546917	-2.80275	-4.23339	-0.204434	-0.681699	-0.757373	0.770039
-5.5	0.420985	1.61646	-0.457685	-4.84032	-0.995556	-0.14721	-2.80445	-3.47954	4.17651	-0.656535	-3.37689	-4.35115	-0.545084	-1.22515	-0.884813	0.510517
-5	0.0696829	1.08998	-0.535498	-3.42229	-0.916684	-0.206296	-1.79278	-3.60417	2.54827	-0.799199	-4.12893	-4.50357	-0.958725	-1.95701	-1.03865	0.158757
-4.5	-0.345666	0.448429	-0.631999	-1.67859	-0.854335	-0.270774	-0.565205	-3.75457	0.490907	-0.974295	-5.0703	-4.69472	-1.4554	-2.89111	-1.22344	-0.28815
-4	-0.811727	-0.294017	-0.745729	0.376436	-0.819052	-0.336548	0.856888	-3.91713	-1.98147	-1.18014	-6.19856	-4.92714	-2.04127	-4.03217	-1.44218	-0.824184
-3.5	-1.3112	-1.11657	-0.873955	2.7104	-0.826904	-0.399764	2.435	-4.07365	-4.82632	-1.41486	-7.49656	-5.20125	-2.7179	-5.37735	-1.69505	-1.43557
-3	-1.82552	-1.99557	-1.01282	5.28156	-0.896535	-0.457034	4.11855	-4.20399	-7.98358	-1.67684	-8.93525	-5.51593	-3.48255	-6.91658	-1.97994	-2.10331
-2.5	-2.33711	-2.90761	-1.15757	8.04643	-1.04638	-0.505583	5.85047	-4.28863	-11.3859	-1.96476	-10.4771	-5.86952	-4.32875	-8.63283	-2.29329	-2.80557
-2	-2.83085	-3.83162	-1.30286	10.9648	-1.29259	-0.543305	7.57168	-4.31034	-14.9655	-2.27766	-12.0793	-6.26047	-5.24694	-10.5026	-2.63077	-3.51955
-1.5	-3.29495	-4.75005	-1.44295	14.0026	-1.6477	-0.568766	9.22466	-4.25545	-18.6594	-2.61482	-13.6961	-6.68769	-6.22514	-12.497	-2.98772	-4.2229
-1	-3.7213	-5.64951	-1.57202	17.133	-2.11969	-0.581183	10.7561	-4.11439	-22.4118	-2.97567	-15.2816	-7.15068	-7.24948	-14.5824	-3.35952	-4.89479
-0.5	-4.10548	-6.52082	-1.68437	20.3366	-2.71165	-0.580368	12.1188	-3.88202	-26.1755	-3.35962	-16.791	-7.6495	-8.3048	-16.7218	-3.74177	-5.51663
0	-4.44651	-7.35881	-1.77465	23.6009	-3.42173	-0.566678	13.2728	-3.55754	-29.9123	-3.766	-18.1828	-8.1846	-9.3752	-18.8762	-4.13045	-6.07256
0.5	-4.74652	-8.16189	-1.83802	26.9189	-4.24336	-0.54094	14.1866	-3.14427	-33.593	-4.19387	-19.4194	-8.75661	-10.4445	-21.0055	-4.52193	-6.5497
1	-5.01022	-8.93156	-1.87031	30.2882	-5.16568	-0.504384	14.8371	-2.64921	-37.1961	-4.64201	-20.4683	-9.36617	-11.4967	-23.0697	-4.91305	-6.93835
1.5	-5.24442	-9.67181	-1.86814	33.7094	-6.17411	-0.458576	15.2101	-2.08257	-40.7075	-5.10884	-21.3029	-10.0137	-12.5163	-25.0306	-5.30107	-7.23196
2	-5.45752	-10.3886	-1.82903	37.185	-7.251	-0.405349	15.2998	-1.45722	-44.1192	-5.5924	-21.9028	-10.6991	-13.4892	-26.8521	-5.68366	-7.42713
2.5	-5.65906	-11.0892	-1.75142	40.7188	-8.37636	-0.346741	15.1093	-0.788088	-47.4287	-6.09039	-22.2546	-11.4222	-14.4021	-28.5018	-6.05891	-7.52348
3	-5.85924	-11.7822	-1.63473	44.3146	-9.52856	-0.284928	14.6491	-0.0916202	-50.6382	-6.60018	-22.3512	-12.1817	-15.2438	-29.9519	-6.42528	-7.52349
3.5	-6.06856	-12.4763	-1.47936	47.9761	-10.6851	-0.22217	13.9374	0.614799	-53.7541	-7.11887	-22.1927	-12.9763	-16.0049	-31.1794	-6.78163	-7.43232
4	-6.29743	-13.1809	-1.28667	51.7064	-11.8232	-0.160745	12.9992	1.31339	-56.7863	-7.64341	-21.786	-13.8037	-16.6781	-32.1674	-7.12718	-7.25761
4.5	-6.55595	-13.905	-1.05893	55.5079	-12.9208	-0.102897	11.8654	1.98649	-59.7479	-8.17064	-21.1443	-14.6616	-17.2586	-32.9051	-7.46153	-7.00918
5	-6.85355	-14.6575	-0.799255	59.3819	-13.9568	-0.0507807	10.5719	2.61702	-62.6547	-8.6974	-20.2868	-15.5469	-17.7441	-33.3884	-7.78465	-6.69878
5.5	-7.19879	-15.4467	-0.511535	63.3294	-14.9119	-0.00640054	9.15903	3.18897	-65.5249	-9.22065	-19.2386	-16.4565	-18.1348	-33.62	-8.09689	-6.33977
6	-7.59918	-16.2803	-0.200339	67.35	-15.7689	0.0284381	7.66995	3.68777	-68.3786	-9.73747	-18.0294	-17.3868	-18.4335	-33.6091	-8.39895	-5.94682
6.5	-8.0609	-17.1649	0.129192	71.4427	-16.5133	0.0521865	6.15	4.10071	-71.237	-10.2452	-16.6933	-18.3342	-18.6455	-33.3716	-8.69185	-5.53546
7	-8.58862	-18.1059	0.471444	75.6049	-17.1337	0.0636066	4.64524	4.41724	-74.1215	-10.7414	-15.2675	-19.2945	-18.7784	-32.9292	-8.97691	-5.12177
7.5	-9.1853	-19.1069	0.820435	79.8317	-17.6216	0.0618258	3.20119	4.62935	-77.0521	-11.2238	-13.7918	-20.263	-18.8418	-32.3088	-9.25561	-4.72189
8	-9.85184	-20.1699	1.16991	84.115	-17.972	0.0463925	1.86152	4.73179	-80.0462	-11.6904	-12.3068	-21.2342	-18.8473	-31.5417	-9.52953	-4.3516
8.5	-10.5869	-21.2941	1.51342	88.4421	-18.1828	0.0173302	0.666566	4.72234	-83.116	-12.1392	-10.8536	-22.2012	-18.8074	-30.6623	-9.80019	-4.02582
9	-11.3863	-22.4756	1.84443	92.793	-18.2551	-0.024812	-0.348098	4.60207	-86.266	-12.568	-9.47166	-23.155	-18.7356	-29.7069	-10.0688	-3.75805
9.5	-12.2431	-23.7069	2.15633	97.1384	-18.1926	-0.0789154	-1.15318	4.37546	-89.4897	-12.9743	-8.19815	-24.0836	-18.6452	-28.7117	-10.3361	-3.5599
10	-13.1466	-24.9756	2.44254	101.436	-18.0014	-0.143262	-1.72714	4.0506	-92.7661	-13.3551	-7.06621	-24.9717	-18.5489	-27.7112	-10.602	-3.44048
10.5	-14.0824	-26.2643	2.69652	105.629	-17.6889	-0.215523	-2.05755	3.63925	-96.0559	-13.7063	-6.10369	-25.7989	-18.4576	-26.7361	-10.8652	-3.40581
11	-15.0319	-27.5493	2.91186	109.641	-17.264	-0.292777	-2.1424	3.15685	-99.2984	-14.0228	-5.33177	-26.5393	-18.3799	-25.8114	-11.1233	-3.45834
11.5	-15.9717	-28.8006	3.08236	113.373	-16.7356	-0.371569	-1.99098	2.62238	-102.408	-14.2981	-4.76374	-27.1608	-18.3206	-24.9545	-11.3718	-3.5964
12	-16.8743	-29.9812	3.20214	116.705	-16.1126	-0.448032	-1.62448	2.05813	-105.273	-14.5241	-4.4039	-27.6252	-18.2807	-24.1732	-11.6044	-3.81381
12.5	-17.7078	-31.0483	3.26589	119.494	-15.403	-0.518076	-1.07592	1.48921	-107.757	-14.6914	-4.2468	-27.8882	-18.256	-23.4647	-11.8129	-4.09966
13	-18.4374	-31.9541	3.26916	121.581	-14.6139	-0.577682	-0.389187	0.94269	-109.703	-14.7898	-4.27694	-27.9019	-18.2372	-22.8152	-11.9872	-4.43828
13.5	-19.0266	-32.6488	3.20884	122.799	-13.7518	-0.623307	0.383008	0.446529	-110.939	-14.8087	-4.46905	-27.6182	-18.2101	-22.2004	-12.1157	-4.80967
14	-19.4405	-33.0848	3.08385	122.985	-12.8228	-0.652425	1.18261	0.0278635	-111.301	-14.7391	-4.78927	-26.9939	-18.1565	-21.588	-12.1863	-5.19028
14.5	-19.6492	-33.2234	2.89598	122.009	-11.8347	-0.664203	1.95152	-0.289184	-110.649	-14.5754	-5.19736	-25.9994	-18.056	-20.9422	-12.1879	-5.55449
15	-19.6339	-33.0427	2.65103	119.803	-10.7987	-0.66032	2.63888	-0.486375	-108.904	-14.318	-5.65025	-24.6295	-17.8892	-20.2304	-12.1125	-5.8768
15.5	-19.392	-32.5468	2.35974	116.394	-9.73129	-0.645369	3.20907	-0.554241	-106.078	-13.9759	-6.1065	-22.9145	-17.6417	-19.4331	-11.9573	-6.13446
16	-18.9397	-31.7672	2.03789	111.911	-8.65337	-0.625747	3.64578	-0.493045	-102.285	-13.5649	-6.52954	-20.925	-17.3074	-18.5487	-11.7255	-6.31001
16.5	-18.3069	-30.7546	1.70581	106.57	-7.58716	-0.60729	3.94984	-0.310484	-97.7163	-13.1027	-6.88858	-18.7619	-16.8895	-17.5914	-11.4242	-6.39273
17	-17.5307	-29.5672	1.38789	100.623	-6.55228	-0.593279	4.1336	-0.0173233	-92.599	-12.604	-7.15861	-16.5394	-16.398	-16.5839	-11.0607	-6.37819
17.5	-16.6498	-28.2611	1.11143	94.3371	-5.56301	-0.583752	4.21498	0.37632	-87.1608	-12.0791	-7.3211	-14.367	-15.8466	-15.5532	-10.6415	-6.26584
18	-15.7009	-26.8854	0.90426	87.9601	-4.62708	-0.576398	4.21366	0.861707	-81.6085	-11.5332	-7.36548	-12.3352	-15.2494	-14.5267	-10.1728	-6.05657
18.5	-14.7159	-25.4799	0.792323	81.711	-3.74616	-0.568367	4.15047	1.42924	-76.1155	-10.9676	-7.29001	-10.5075	-14.6205	-13.5286	-9.66268	-5.75176
19	-13.72	-24.0742	0.797168	75.7677	-2.91793	-0.557064	4.04753	2.06635	-70.8153	-10.3814	-7.10094	-8.91684	-13.9724	-12.5758	-9.12151	-5.35395
19.5	-12.7308	-22.6883	0.933393	70.2625	-2.13786	-0.539737	3.92734	2.75811	-65.8021	-9.77268	-6.81006	-7.56715	-13.3157	-11.6778	-8.56009	-4.86807
20	-11.7584	-21.3339	1.20679	65.2835	-1.39919	-0.51348	3.81116	3.4889	-61.1349	-9.13935	-6.432	-6.43793	-12.659	-10.8383	-7.9882	-4.30217
20.5	-10.8065	-20.015	1.61446	60.8779	-0.69205	-0.475902	3.71602	4.24294	-56.8437	-8.48011	-5.98194	-5.49025	-12.0077	-10.057	-7.41405	-3.66709
21	-9.87438	-18.7304	2.14665	57.0588	-0.00441933	-0.425685	3.65198	5.0045	-52.9355	-7.79447	-5.47431	-4.67428	-11.3627	-9.33236	-6.84426	-2.97509
21.5	-8.95953	-17.4767	2.78901	53.8132	0.674436	-0.36312	3.62258	5.759	-49.4014	-7.08305	-4.92296	-3.93717	-10.7203	-8.66349	-6.28379	-2.23897
22	-8.05997	-16.2514	3.52437	51.1088	1.35099	-0.290335	3.62703	6.49378	-46.221	-6.3485	-4.34135	-3.23038	-10.0738	-8.05004	-5.73626	-1.47219
22.5	-7.17493	-15.0539	4.33434	48.8991	2.02681	-0.21036	3.66239	7.19777	-43.3666	-5.59566	-3.74227	-2.51503	-9.41611	-7.49164	-5.20545	-0.68875
23	-6.30435	-13.8856	5.20059	47.1283	2.70017	-0.125432	3.72592	7.86154	-40.8051	-4.83049	-3.13732	-1.76477	-8.74148	-6.9878	-4.69724	0.0981796
23.5	-5.44853	-12.75	6.10602	45.7372	3.36791	-0.0359716	3.81664	8.47809	-38.4995	-4.05893	-2.53657	-0.96497	-8.0463	-6.53811	-4.22019	0.877376
24	-4.60835	-11.6528	7.03433	44.6685	4.02502	0.0590781	3.93395	9.04309	-36.41	-3.28719	-1.94732	-0.109582	-7.32928	-6.14223	-3.78346	1.63982
24.5	-3.78546	-10.6018	7.96851	43.8687	4.66317	0.16099	4.0748	9.55464	-34.4958	-2.52251	-1.37235	0.801417	-6.59213	-5.80007	-3.39376	2.3782
25	-2.98248	-9.60487	8.89013	43.2882	5.27141	0.270222	4.23199	10.0132	-32.7197	-1.77369	-0.810164	1.76301	-5.83935	-5.51197	-3.0538	3.08614
25.5	-2.20308	-8.66955	9.7803	42.8796	5.83863	0.38606	4.39436	10.421	-31.0531	-1.05112	-0.257941	2.76654	-5.07675	-5.27865	-2.76288	3.75748
26	-1.45178	-7.80227	10.621	42.5982	6.35513	0.50629	4.54921	10.7803	-29.4783	-0.364982	0.284584	3.80154	-4.31073	-5.10037	-2.51872	4.38573
26.5	-0.73379	-7.00828	11.396	42.4023	6.81327	0.626666	4.68537	11.0921	-27.9864	0.277489	0.813493	4.85674	-3.54847	-4.97611	-2.31924	4.96422
27	-0.0546928	-6.29119	12.0899	42.2532	7.2087	0.741065	4.7951	11.3555	-26.5748	0.873206	1.32224	5.92061	-2.79815	-4.90239	-2.16272	5.48619
27.5	0.580193	-5.65238	12.6871	42.1156	7.54123	0.842624	4.87502	11.5694	-25.2444	1.42162	1.80373	6.9816	-2.06779	-4.87157	-2.04666	5.94447
28	1.16612	-5.09035	13.1707	41.9592	7.81398	0.92484	4.92588	11.7333	-23.9993	1.9223	2.25086	8.02756	-1.3633	-4.8717	-1.96733	6.33185
28.5	1.698	-4.6012	13.5234	41.7603	8.03108	0.982245	4.9503	11.8472	-22.8467	2.37407	2.65627	9.04518	-0.687603	-4.88947	-1.92052	6.64238
29	2.16879	-4.18022	13.7291	41.5024	8.19545	1.0112	4.95048	11.9124	-21.7971	2.77556	3.01155	10.0205	-0.04153	-4.91482	-1.90251	6.87181
29.5	2.56933	-3.82329	13.7743	41.1759	8.30873	1.01028	4.92695	11.9322	-20.8639	3.12574	3.30735	10.9398	0.57533	-4.94347	-1.91002	7.01684
30	2.89021	-3.52687	13.6493	40.7766	8.37317	0.979475	4.87818	11.9119	-20.062	3.42412	3.53524	11.791	1.16445	-4.97598	-1.93904	7.07588
30.5	3.12339	-3.28757	13.3495	40.3045	8.39235	0.918923	4.80257	11.8565	-19.407	3.67072	3.6896	12.5634	1.72789	-5.01473	-1.98394	7.05115
31	3.26224	-3.1023	12.8752	39.7629	8.36945	0.82861	4.70155	11.7679	-18.9116	3.86658	3.76784	13.2475	2.26753	-5.06062	-2.03843	6.94931
31.5	3.30118	-2.96801	12.2312	39.1562	8.30533	0.70909	4.58017	11.6449	-18.5827	4.01411	3.77012	13.8345	2.78457	-5.11113	-2.09752	6.78003
32	3.23557	-2.88095	11.427	38.4881	8.19911	0.561988	4.44532	11.4839	-18.4209	4.11652	3.69831	14.3173	3.27907	-5.16084	-2.15861	6.55455
32.5	3.06238	-2.83626	10.4783	37.76	8.05032	0.38949	4.3035	11.281	-18.422	4.17704	3.55432	14.6928	3.74995	-5.20386	-2.22052	6.28412
33	2.78224	-2.82811	9.40608	36.9711	7.85943	0.193393	4.15848	11.032	-18.5776	4.19874	3.34042	14.9638	4.19549	-5.23694	-2.28201	5.97815
33.5	2.40107	-2.84976	8.23555	36.1208	7.62748	-0.0252196	4.01007	10.7313	-18.875	4.18494	3.06107	15.1383	4.6136	-5.26077	-2.3411	5.64398
34	1.92928	-2.8933	6.99395	35.2102	7.35738	-0.265761	3.85482	10.3726	-19.2979	4.14059	2.72303	15.2283	5.00207	-5.27858	-2.39573	5.28825
34.5	1.37954	-2.95004	5.70807	34.2437	7.05585	-0.527948	3.6884	9.95088	-19.8284	4.07316	2.33425	15.247	5.35837	-5.29332	-2.44453	4.9171
35	0.765682	-3.01198	4.4008	33.2291	6.73196	-0.811624	3.5082	9.46514	-20.4465	3.9916	1.90369	15.2068	5.67914	-5.30593	-2.48732	4.53516
35.5	0.10242	-3.07333	3.08962	32.1769	6.39343	-1.11588	3.3147	8.91988	-21.1298	3.90494	1.44197	15.1184	5.9603	-5.31579	-2.52513	4.14514
36	-0.59527	-3.13033	1.78829	31.101	6.04571	-1.43733	3.11023	8.32643	-21.8532	3.82162	0.961694	14.9904	6.19763	-5.32223	-2.55954	3.74865
36.5	-1.31245	-3.17987	0.508953	30.0173	5.69411	-1.76935	2.89644	7.70297	-22.591	3.74853	0.477069	14.8301	6.38731	-5.32532	-2.59161	3.34744
37	-2.0338	-3.21841	-0.736984	28.9416	5.34425	-2.10275	2.673	7.07507	-23.3202	3.68945	0.00240424	14.645	6.52655	-5.32586	-2.62122	2.94415
37.5	-2.7438	-3.24259	-1.93765	27.8887	5.00045	-2.42665	2.43776	6.47596	-24.0204	3.64446	-0.449754	14.4435	6.61416	-5.32588	-2.64699	2.54265
38	-3.42786	-3.25099	-3.07893	26.8707	4.6657	-2.72926	2.18839	5.94007	-24.6756	3.61115	-0.869482	14.2347	6.65027	-5.32892	-2.66735	2.14816
38.5	-4.07303	-3.24503	-4.14323	25.8973	4.34306	-2.99915	1.92545	5.49177	-25.2729	3.58618	-1.25016	14.0282	6.63594	-5.33846	-2.68167	1.76687
39	-4.66845	-3.22795	-5.11069	24.9752	4.03598	-3.22636	1.65335	5.13952	-25.8016	3.56576	-1.58942	13.8338	6.573	-5.3556	-2.69045	1.40467
39.5	-5.20631	-3.20284	-5.96248	24.1089	3.748	-3.40382	1.37871	4.87766	-26.2508	3.546	-1.88865	13.6598	6.46375	-5.37863	-2.69515	1.06634
40	-5.68239	-3.17102	-6.68404	23.3013	3.48316	-3.52881	1.10907	4.69179	-26.6084	3.5236	-2.15048	13.5127	6.31057	-5.40384	-2.69861	0.755369
40.5	-6.09497	-3.13109	-7.2667	22.5539	3.24641	-3.60285	0.851523	4.5653	-26.863	3.49683	-2.37625	13.3963	6.11614	-5.42626	-2.70537	0.473769
41	-6.44322	-3.07894	-7.70836	21.8666	3.04227	-3.6298	0.610651	4.48444	-27.005	3.46623	-2.56602	13.3117	5.88472	-5.44076	-2.72076	0.22267
41.5	-6.7261	-3.00911	-8.01424	21.2378	2.87305	-3.61402	0.388364	4.43985	-27.029	3.43422	-2.72048	13.2588	5.62331	-5.44341	-2.7489	0.00358939
42	-6.94196	-2.91706	-8.19722	20.6658	2.73877	-3.55963	0.185626	4.42502	-26.9336	3.40379	-2.84236	13.2361	5.34158	-5.43158	-2.79179	-0.181623
42.5	-7.08875	-2.80087	-8.27604	20.1476	2.63843	-3.4706	0.00329367	4.43373	-26.7185	3.37731	-2.93631	13.2402	5.05068	-5.40342	-2.84954	-0.332317
43	-7.16501	-2.66187	-8.27177	19.679	2.57164	-3.35077	-0.157657	4.45936	-26.3832	3.35567	-3.00819	13.2646	4.76224	-5.35734	-2.92078	-0.44958
43.5	-7.17105	-2.50448	-8.20539	19.2543	2.53943	-3.20393	-0.296291	4.49633	-25.9269	3.33722	-3.06477	13.3012	4.48847	-5.29156	-3.00312	-0.535242
44	-7.10939	-2.33574	-8.09734	18.867	2.54292	-3.03394	-0.412875	4.54084	-25.35	3.31722	-3.11288	13.3433	4.24201	-5.20429	-3.0932	-0.590952
44.5	-6.98431	-2.16395	-7.96588	18.5109	2.58027	-2.84496	-0.509794	4.5904	-24.6535	3.28877	-3.1572	13.387	4.03408	-5.09495	-3.18622	-0.617942
45	-6.80183	-1.99694	-7.82372	18.1813	2.64584	-2.64142	-0.59143	4.64335	-23.8398	3.24484	-3.19919	13.4317	3.87181	-4.96543	-3.27597	-0.617264
45.5	-6.57031	-1.84122	-7.67715	17.876	2.73268	-2.42793	-0.663301	4.69841	-22.9147	3.18057	-3.23883	13.4803	3.75736	-4.81996	-3.35613	-0.590286
46	-6.29988	-1.7019	-7.52896	17.5939	2.83483	-2.209	-0.730209	4.75379	-21.8888	3.09476	-3.27704	13.5373	3.68935	-4.66296	-3.42216	-0.539216
46.5	-6.00069	-1.58237	-7.38142	17.3325	2.94834	-1.98878	-0.794215	4.80699	-20.7767	2.9901	-3.31607	13.6069	3.66441	-4.4974	-3.47201	-0.467315
47	-5.68174	-1.48448	-7.23739	17.0864	3.07233	-1.77073	-0.853908	4.85519	-19.596	2.87193	-3.35826	13.6922	3.67741	-4.32495	-3.50537	-0.37879
47.5	-5.35015	-1.4089	-7.1007	16.8478	3.20938	-1.5576	-0.904802	4.89581	-18.3663	2.74646	-3.4055	13.7957	3.72103	-4.1462	-3.52276	-0.278346
48	-5.011	-1.35512	-6.97643	16.6087	3.3638	-1.35174	-0.940968	4.92715	-17.1077	2.61904	-3.45977	13.9179	3.78596	-3.96115	-3.52476	-0.170135
48.5	-4.66835	-1.3211	-6.86973	16.3633	3.53892	-1.15517	-0.957496	4.94902	-15.8403	2.49337	-3.52273	14.0556	3.86237	-3.77133	-3.51116	-0.0568049
49	-4.32709	-1.30362	-6.78325	16.1068	3.73586	-0.969733	-0.951963	4.9624	-14.584	2.37208	-3.59481	14.203	3.9417	-3.58184	-3.48077	0.0602266
49.5	-3.99391	-1.29977	-6.71602	15.835	3.95371	-0.797535	-0.925187	4.96833	-13.3579	2.25753	-3.67502	14.3531	4.01737	-3.40067	-3.43271	0.179521
50	-3.67765	-1.30817	-6.66483	15.5451	4.18939	-0.640477	-0.881872	4.96704	-12.1807	2.15123	-3.76147	14.4997	4.08482	-3.23573	-3.36751	0.298478
50.5	-3.38952	-1.3288	-6.62607	15.2365	4.43767	-0.499286	-0.829356	4.95783	-11.0697	2.05328	-3.85232	14.6368	4.14197	-3.09215	-3.28694	0.412954
51	-3.14208	-1.36162	-6.59714	14.91	4.69212	-0.373334	-0.77431	4.93975	-10.0403	1.96325	-3.94735	14.7587	4.18924	-2.97149	-3.19347	0.517773
51.5	-2.94642	-1.40542	-6.57777	14.5657	4.94626	-0.2615	-0.719779	4.91194	-9.10583	1.88097	-4.04803	14.8598	4.22848	-2.8719	-3.08931	0.6078
52	-2.80993	-1.45737	-6.56985	14.2032	5.19442	-0.163267	-0.664131	4.87368	-8.27597	1.80581	-4.15574	14.9336	4.26221	-2.78937	-2.97577	0.678967
52.5	-2.73652	-1.51373	-6.57565	13.8237	5.43242	-0.0793864	-0.6028	4.82462	-7.55678	1.73596	-4.26953	14.9729	4.29379	-2.71959	-2.85328	0.728612
53	-2.72752	-1.57112	-6.5964	13.4308	5.65643	-0.011927	-0.532098	4.76517	-6.95098	1.6693	-4.38544	14.9698	4.32729	-2.6591	-2.7219	0.755103
53.5	-2.78184	-1.62748	-6.63208	13.0314	5.86137	0.0361825	-0.452016	4.69689	-6.45885	1.60468	-4.49773	14.9172	4.36652	-2.60582	-2.58218	0.757797
54	-2.89606	-1.6822	-6.68239	12.6326	6.04203	0.0623609	-0.366463	4.62271	-6.07866	1.54271	-4.60151	14.8099	4.41464	-2.55928	-2.43596	0.737547
54.5	-3.06523	-1.73582	-6.74772	12.2395	6.19616	0.065826	-0.281788	4.54607	-5.80726	1.48571	-4.69495	14.6447	4.47404	-2.51976	-2.28658	0.696421
55	-3.28346	-1.78931	-6.82903	11.8527	6.32491	0.0477262	-0.203873	4.46954	-5.64065	1.43677	-4.77885	14.4214	4.54588	-2.48642	-2.1389	0.636413
55.5	-3.54437	-1.84316	-6.9267	11.4693	6.42962	0.0103144	-0.135081	4.39522	-5.57354	1.39791	-4.85388	14.1421	4.62941	-2.4565	-1.999	0.558889
56	-3.84221	-1.89715	-7.03879	11.085	6.50972	-0.0428336	-0.0738654	4.32594	-5.59829	1.36866	-4.91802	13.8116	4.72157	-2.42668	-1.87313	0.465144
56.5	-4.17224	-1.95062	-7.16047	10.6976	6.5643	-0.105908	-0.0168652	4.26485	-5.70537	1.34569	-4.9667	13.4381	4.81708	-2.39501	-1.7664	0.356355
57	-4.52994	-2.00309	-7.28598	10.3079	6.59422	-0.171168	0.0387669	4.21403	-5.88461	1.32344	-4.99472	13.0341	4.90961	-2.36202	-1.68181	0.233202
57.5	-4.91072	-2.05555	-7.41154	9.91979	6.60165	-0.23076	0.0935988	4.17347	-6.12592	1.29487	-4.99887	12.613	4.99356	-2.33122	-1.61984	0.0969726
58	-5.31071	-2.11144	-7.53648	9.53778	6.5887	-0.278985	0.145673	4.14037	-6.41945	1.25277	-4.98009	12.1847	5.06495	-2.30835	-1.57849	-0.0494815
58.5	-5.72665	-2.17569	-7.66289	9.16418	6.55686	-0.313826	0.192129	4.10884	-6.75611	1.19093	-4.94424	11.7545	5.12114	-2.29847	-1.55378	-0.203177
59	-6.15424	-2.25273	-7.79503	8.79785	6.5074	-0.337265	0.231223	4.0714	-7.12731	1.1042	-4.90133	11.3242	5.16095	-2.30288	-1.54062	-0.36297
59.5	-6.58734	-2.345	-7.93868	8.43531	6.44225	-0.35434	0.263768	4.02182	-7.52355	0.988516	-4.8636	10.8943	5.18568	-2.31883	-1.53366	-0.529984
60	-7.01845	-2.45177	-8.10034	8.07212	6.36489	-0.370981	0.293217	3.95649	-7.93353	0.842261	-4.84311	10.4648	5.19929	-2.34149	-1.52811	-0.707276
60.5	-7.4394	-2.56884	-8.28673	7.70414	6.28043	-0.391338	0.323366	3.87386	-8.34528	0.667299	-4.84915	10.0351	5.20725	-2.36585	-1.51979	-0.899005
61	-7.84168	-2.68991	-8.50418	7.32867	6.19499	-0.416213	0.355212	3.77317	-8.74807	0.467921	-4.88732	9.60312	5.2146	-2.38804	-1.50452	-1.10852
61.5	-8.21786	-2.80864	-8.75811	6.94448	6.1146	-0.443462	0.386422	3.65378	-9.13342	0.249119	-4.96113	9.16713	5.22442	-2.40615	-1.47797	-1.33707
62	-8.56337	-2.92008	-9.05292	6.55114	6.04293	-0.469582	0.413946	3.51537	-9.49535	0.0157471	-5.07325	8.72634	5.23726	-2.42015	-1.43708	-1.58432
62.5	-8.8766	-3.0204	-9.39175	6.14899	5.9793	-0.491196	0.437476	3.35877	-9.8302	-0.22726	-5.22515	8.28039	5.25112	-2.43091	-1.38226	-1.84927
63	-9.15809	-3.10658	-9.77587	5.73921	5.9196	-0.505809	0.461912	3.18592	-10.1359	-0.474014	-5.4164	7.82812	5.26185	-2.43909	-1.31769	-2.13
63.5	-9.4104	-3.17716	-10.2036	5.32206	5.85901	-0.51206	0.497366	2.99982	-10.4111	-0.71721	-5.64429	7.36872	5.26462	-2.44482	-1.24892	-2.4234
64	-9.63813	-3.23282	-10.6699	4.89491	5.79253	-0.510003	0.556213	2.80525	-10.6541	-0.948695	-5.90393	6.90379	5.2551	-2.44791	-1.17965	-2.72559
64.5	-9.84707	-3.27571	-11.1664	4.45356	5.71385	-0.501092	0.648684	2.60924	-10.864	-1.16022	-6.18877	6.43636	5.22975	-2.44795	-1.1093	-3.03303
65	-10.043	-3.30834	-11.6824	3.99605	5.61571	-0.48754	0.778754	2.42019	-11.0422	-1.34411	-6.49121	5.96819	5.18572	-2.44468	-1.03365	-3.3433
65.5	-10.2308	-3.33334	-12.2063	3.52579	5.49078	-0.471576	0.942293	2.24649	-11.1925	-1.49438	-6.80334	5.49974	5.12111	-2.4386	-0.947608	-3.65548
66	-10.4136	-3.3539	-12.7266	3.05101	5.33246	-0.455087	1.1288	2.09515	-11.321	-1.60757	-7.11828	5.03284	5.03509	-2.43074	-0.847785	-3.96983
66.5	-10.5927	-3.37397	-13.2332	2.58089	5.13669	-0.439421	1.32518	1.97063	-11.4345	-1.68236	-7.43106	4.57161	4.92764	-2.42197	-0.733297	-4.28683
67	-10.768	-3.39731	-13.7183	2.12175	4.90438	-0.425092	1.5188	1.874	-11.5406	-1.71908	-7.73796	4.12098	4.79956	-2.41247	-0.605503	-4.60627
67.5	-10.939	-3.42592	-14.1771	1.676	4.64115	-0.411717	1.69897	1.80326	-11.6467	-1.7202	-8.03541	3.68533	4.65312	-2.40117	-0.467701	-4.92719
68	-11.1061	-3.45978	-14.6078	1.24325	4.35417	-0.398459	1.85726	1.75496	-11.7599	-1.69084	-8.31924	3.26802	4.49222	-2.38571	-0.324768	-5.2479
68.5	-11.2707	-3.49809	-15.011	0.821903	4.04922	-0.384745	1.98703	1.72596	-11.8858	-1.63813	-8.58531	2.87076	4.32122	-2.36403	-0.182446	-5.56581
69	-11.4338	-3.53958	-15.389	0.410412	3.72991	-0.370573	2.08341	1.71334	-12.0293	-1.57043	-8.83145	2.49237	4.14345	-2.33633	-0.0466293	-5.87813
69.5	-11.5946	-3.58206	-15.746	0.0083295	3.39849	-0.356206	2.14344	1.71285	-12.1939	-1.49686	-9.05841	2.12806	3.9605	-2.3049	0.077803	-6.18313
70	-11.7504	-3.62221	-16.088	-0.382876	3.05728	-0.341943	2.1658	1.71825	-12.3819	-1.42643	-9.26909	1.77092	3.77245	-2.2728	0.188301	-6.47997
70.5	-11.8979	-3.65606	-16.4211	-0.759966	2.7106	-0.328184	2.15232	1.72241	-12.5943	-1.36697	-9.46762	1.41521	3.57837	-2.24282	0.284506	-6.76756
71	-12.0347	-3.67981	-16.7507	-1.11913	2.36549	-0.315504	2.11063	1.71938	-12.8313	-1.32514	-9.6584	1.05851	3.37654	-2.21643	0.367137	-7.04421
71.5	-12.1599	-3.69085	-17.0812	-1.45724	2.02953	-0.304889	2.05301	1.70551	-13.0899	-1.30652	-9.84437	0.701082	3.16472	-2.19263	0.437776	-7.30776
72	-12.2742	-3.68887	-17.4149	-1.77293	1.70829	-0.297708	1.99216	1.67942	-13.3633	-1.31421	-10.0254	0.343679	2.94132	-2.16855	0.499309	-7.55601
72.5	-12.3791	-3.67615	-17.7515	-2.06744	1.40437	-0.295088	1.93844	1.64184	-13.6422	-1.34712	-10.1987	-0.0135944	2.70729	-2.14187	0.555849	-7.7876
73	-12.4759	-3.65678	-18.0889	-2.34488	1.11721	-0.297526	1.89927	1.59585	-13.9186	-1.40049	-10.3596	-0.370918	2.46677	-2.11246	0.612097	-8.00287
73.5	-12.5646	-3.63558	-18.424	-2.61177	0.843144	-0.305084	1.87935	1.54593	-14.1876	-1.46804	-10.5039	-0.728379	2.22588	-2.08232	0.67262	-8.20421
74	-12.6435	-3.6171	-18.7535	-2.87589	0.577706	-0.317548	1.88163	1.49639	-14.4468	-1.54395	-10.6288	-1.08585	1.99104	-2.05495	0.741624	-8.39525
74.5	-12.7094	-3.60503	-19.0745	-3.14535	0.318993	-0.334359	1.90821	1.45017	-14.6963	-1.62401	-10.736	-1.44219	1.76759	-2.03408	0.822607	-8.57925
75	-12.759	-3.60168	-19.3848	-3.42825	0.0680566	-0.354528	1.96119	1.40815	-14.9367	-1.70507	-10.8316	-1.79478	1.55897	-2.02175	0.917004	-8.75874
75.5	-12.7898	-3.60767	-19.6832	-3.73155	-0.174036	-0.376883	2.0429	1.36897	-15.1677	-1.78376	-10.9238	-2.14105	1.36692	-2.01734	1.02326	-8.93571
76	-12.8002	-3.62164	-19.9691	-4.05834	-0.408	-0.400628	2.15493	1.33053	-15.3871	-1.85638	-11.0195	-2.48001	1.19237	-2.01785	1.13782	-9.11084
76.5	-12.7895	-3.64035	-20.2419	-4.4054	-0.634711	-0.425482	2.29611	1.29182	-15.5915	-1.92013	-11.1217	-2.81166	1.03587	-2.01943	1.25663	-9.28223
77	-12.7578	-3.6594	-20.5009	-4.76437	-0.853064	-0.451411	2.4613	1.25286	-15.7782	-1.97329	-11.2302	-3.13551	0.897157	-2.01964	1.37584	-9.4457
77.5	-12.7055	-3.67425	-20.7463	-5.12626	-1.06026	-0.478709	2.64137	1.21339	-15.9457	-2.01401	-11.3414	-3.45056	0.775031	-2.019	1.49216	-9.59661
78	-12.6341	-3.68124	-20.9792	-5.486	-1.25316	-0.508291	2.82462	1.17249	-16.094	-2.03994	-11.4503	-3.75612	0.66754	-2.02076	1.60321	-9.73203
78.5	-12.5465	-3.67773	-21.2019	-5.84393	-1.42858	-0.541605	2.9991	1.12906	-16.2239	-2.04923	-11.551	-4.05213	0.571794	-2.02853	1.70754	-9.85184
79	-12.4467	-3.66141	-21.4178	-6.20402	-1.5836	-0.579731	3.15474	1.08219	-16.3366	-2.04129	-11.6387	-4.3392	0.484393	-2.04343	1.80347	-9.9586
79.5	-12.3394	-3.62929	-21.6329	-6.57109	-1.71648	-0.621816	3.2853	1.03144	-16.4331	-2.01685	-11.7105	-4.61863	0.402869	-2.063	1.88771	-10.057
80	-12.2294	-3.5774	-21.8561	-6.9499	-1.82617	-0.665093	3.39014	0.977028	-16.5137	-1.97761	-11.7657	-4.89311	0.326399	-2.08264	1.95547	-10.1524
80.5	-12.1207	-3.50183	-22.0972	-7.34523	-1.91065	-0.707583	3.47309	0.919938	-16.5776	-1.92566	-11.8061	-5.1676	0.254767	-2.09841	2.00223	-10.2491
81	-12.0155	-3.39994	-22.3633	-7.76118	-1.9665	-0.75025	3.53874	0.861774	-16.6234	-1.86318	-11.8331	-5.44826	0.187215	-2.10866	2.02632	-10.3493
81.5	-11.9153	-3.27072	-22.657	-8.20007	-1.98935	-0.796207	3.59073	0.80456	-16.6502	-1.79295	-11.848	-5.73902	0.122893	-2.11365	2.03042	-10.4534
82	-11.8204	-3.11462	-22.976	-8.66248	-1.97484	-0.848614	3.63224	0.750104	-16.6584	-1.71907	-11.852	-6.03972	0.0619022	-2.11465	2.02036	-10.5605
82.5	-11.7296	-2.93381	-23.3151	-9.14799	-1.92074	-0.909341	3.66636	0.698857	-16.6488	-1.64652	-11.8486	-6.34771	0.00548984	-2.11368	2.00269	-10.6694
83	-11.6406	-2.7329	-23.6673	-9.65547	-1.828	-0.978876	3.69655	0.649709	-16.6213	-1.58005	-11.8429	-6.66103	-0.0445134	-2.11301	1.98265	-10.7781
83.5	-11.5503	-2.51931	-24.0254	-10.1829	-1.69931	-1.05697	3.72682	0.601211	-16.5753	-1.52355	-11.8416	-6.98039	-0.0864826	-2.11371	1.96312	-10.884
84	-11.4558	-2.30286	-24.3828	-10.7272	-1.5384	-1.14331	3.76094	0.552475	-16.5102	-1.48035	-11.8499	-7.30882	-0.119976	-2.11507	1.94445	-10.9847
84.5	-11.3548	-2.09488	-24.7312	-11.285	-1.35229	-1.23799	3.80159	0.503299	-16.4266	-1.45359	-11.8698	-7.65003	-0.146497	-2.11622	1.92501	-11.0787
85	-11.245	-1.90676	-25.0601	-11.8523	-1.15197	-1.34154	3.84945	0.454971	-16.3268	-1.44589	-11.8996	-8.00747	-0.169474	-2.11836	1.90263	-11.1658
85.5	-11.1238	-1.74817	-25.3584	-12.4252	-0.949433	-1.45442	3.9021	0.410925	-16.2158	-1.45824	-11.9352	-8.38365	-0.193507	-2.12479	1.87606	-11.2469
86	-10.9885	-1.62533	-25.6178	-13.0007	-0.753896	-1.57592	3.95443	0.375539	-16.1027	-1.48934	-11.9724	-8.77926	-0.22317	-2.13864	1.84527	-11.3239
86.5	-10.8362	-1.53988	-25.8346	-13.5773	-0.570063	-1.70358	4.00058	0.352219	-15.9988	-1.53577	-12.009	-9.19338	-0.261964	-2.16068	1.80982	-11.3985
87	-10.6649	-1.48916	-26.0088	-14.1538	-0.398071	-1.83382	4.03642	0.342505	-15.9153	-1.59289	-12.0443	-9.62467	-0.311913	-2.18857	1.76773	-11.4711
87.5	-10.4739	-1.46755	-26.1423	-14.7287	-0.234499	-1.96341	4.06137	0.346571	-15.8597	-1.65575	-12.0778	-10.0717	-0.373881	-2.21712	1.71633	-11.5405
88	-10.2644	-1.46768	-26.2383	-15.2997	-0.074196	-2.09009	4.07801	0.364641	-15.8357	-1.7195	-12.1085	-10.533	-0.448606	-2.23965	1.65432	-11.6047
88.5	-10.0399	-1.48127	-26.3005	-15.8639	0.0877441	-2.21194	4.0895	0.3977	-15.843	-1.77903	-12.1343	-11.007	-0.537481	-2.25148	1.58271	-11.6603
89	-9.80585	-1.50056	-26.3314	-16.4178	0.255103	-2.3269	4.09713	0.446365	-15.879	-1.82951	-12.1525	-11.4913	-0.64197	-2.25361	1.50443	-11.7037
89.5	-9.56806	-1.51914	-26.3314	-16.9566	0.430715	-2.43343	4.09873	0.509247	-15.9389	-1.86847	-12.1611	-11.9828	-0.76244	-2.2528	1.42369	-11.7323
90	-9.33182	-1.53167	-26.2994	-17.4753	0.616622	-2.53149	4.08859	0.582345	-16.0166	-1.89666	-12.1601	-12.4779	-0.897427	-2.25792	1.34541	-11.7462
90.5	-9.10209	-1.53349	-26.2341	-17.9684	0.813786	-2.62284	4.06095	0.659543	-16.1055	-1.91641	-12.152	-12.9725	-1.04315	-2.27587	1.27498	-11.7482
91	-8.88353	-1.52144	-26.1342	-18.4291	1.02113	-2.71016	4.01461	0.734236	-16.2004	-1.9295	-12.1421	-13.4619	-1.1937	-2.30961	1.21847	-11.7433
91.5	-8.67999	-1.49464	-25.9994	-18.8503	1.23461	-2.79574	3.9544	0.801425	-16.2964	-1.93669	-12.1374	-13.9402	-1.34233	-2.35753	1.18202	-11.7372
92	-8.4942	-1.45477	-25.8308	-19.2266	1.44852	-2.88079	3.89011	0.858605	-16.3881	-1.93904	-12.1442	-14.4012	-1.48307	-2.41443	1.16997	-11.7346
92.5	-8.32778	-1.40615	-25.6305	-19.5558	1.65813	-2.9653	3.83404	0.90542	-16.4702	-1.93853	-12.1648	-14.8389	-1.61174	-2.4732	1.18386	-11.7381
93	-8.18098	-1.35467	-25.4	-19.8382	1.85998	-3.0479	3.79744	0.943146	-16.5405	-1.9376	-12.1983	-15.2479	-1.72623	-2.52646	1.22298	-11.7484
93.5	-8.05223	-1.3056	-25.1386	-20.0768	2.0503	-3.12588	3.7881	0.974111	-16.6004	-1.93894	-12.2424	-15.6258	-1.82649	-2.56827	1.28481	-11.7655
94	-7.93851	-1.26251	-24.8439	-20.2767	2.2248	-3.19604	3.80975	1.00099	-16.6546	-1.94546	-12.2951	-15.9738	-1.91371	-2.59556	1.36459	-11.7897
94.5	-7.83571	-1.22827	-24.5132	-20.4443	2.37954	-3.25564	3.86178	1.02616	-16.7091	-1.95997	-12.3549	-16.2953	-1.98882	-2.60791	1.45505	-11.8225
95	-7.73827	-1.20646	-24.1459	-20.5852	2.51094	-3.30323	3.94044	1.05104	-16.7706	-1.98497	-12.4216	-16.5938	-2.05129	-2.60617	1.548	-11.8668
95.5	-7.63965	-1.20144	-23.7439	-20.7028	2.61618	-3.33919	4.04164	1.07549	-16.8436	-2.02215	-12.4944	-16.8722	-2.09926	-2.59229	1.63721	-11.9242
96	-7.53476	-1.21685	-23.3095	-20.7976	2.69512	-3.36563	4.16119	1.09833	-16.9294	-2.07228	-12.5703	-17.1337	-2.13092	-2.57003	1.71971	-11.9932
96.5	-7.4221	-1.25327	-22.8446	-20.8667	2.75175	-3.38548	4.29266	1.11874	-17.0257	-2.136	-12.6442	-17.3802	-2.14641	-2.5446	1.79454	-12.07
97	-7.30344	-1.30704	-22.3501	-20.9042	2.79388	-3.40108	4.42693	1.13651	-17.1301	-2.21401	-12.7091	-17.6116	-2.14879	-2.52133	1.86033	-12.1502
97.5	-7.18213	-1.37133	-21.8284	-20.9042	2.83171	-3.41424	4.55378	1.15071	-17.241	-2.30524	-12.7587	-17.8274	-2.14318	-2.50508	1.91385	-12.2297
98	-7.06181	-1.43851	-21.2847	-20.8629	2.87609	-3.4275	4.66365	1.15968	-17.3578	-2.40464	-12.7885	-18.0287	-2.13496	-2.50027	1.94999	-12.3043
98.5	-6.94568	-1.50175	-20.7267	-20.7804	2.93649	-3.4449	4.74923	1.16254	-17.4805	-2.50335	-12.7979	-18.2174	-2.12838	-2.50956	1.96327	-12.3705
99	-6.83594	-1.55614	-20.1638	-20.6595	3.01915	-3.47149	4.80654	1.16013	-17.6088	-2.59131	-12.791	-18.3948	-2.12648	-2.53179	1.95019	-12.4254
99.5	-6.73398	-1.59872	-19.605	-20.5037	3.12673	-3.51195	4.83532	1.15442	-17.7415	-2.66009	-12.7742	-18.5607	-2.13173	-2.5617	1.91108	-12.4669
100	-6.6409	-1.62781	-19.0566	-20.3165	3.25954	-3.56909	4.83907	1.14756	-17.8754	-2.70418	-12.7544	-18.7135	-2.14646	-2.59194	1.85039	-12.492
100.5	-6.5577	-1.64266	-18.5221	-20.1014	3.41571	-3.64289	4.82369	1.14112	-18.0061	-2.72097	-12.7367	-18.8522	-2.17217	-2.61586	1.77523	-12.4984
101	-6.48604	-1.64362	-18.0048	-19.8632	3.59083	-3.73073	4.79491	1.13561	-18.1288	-2.71054	-12.7238	-18.9761	-2.20792	-2.62961	1.69359	-12.4837
101.5	-6.42937	-1.63186	-17.5076	-19.608	3.77879	-3.82789	4.75701	1.13005	-18.2406	-2.67581	-12.718	-19.0827	-2.24954	-2.63267	1.61357	-12.4457
102	-6.39201	-1.60864	-17.0326	-19.3421	3.97265	-3.92833	4.71286	1.12209	-18.341	-2.62253	-12.7228	-19.1666	-2.29069	-2.62663	1.54262	-12.3828
102.5	-6.37678	-1.57525	-16.5794	-19.072	4.16451	-4.02575	4.66435	1.10839	-18.4307	-2.55816	-12.7423	-19.2216	-2.32491	-2.61383	1.48633	-12.2959
103	-6.38438	-1.53387	-16.1443	-18.8028	4.34692	-4.11474	4.61388	1.08539	-18.5103	-2.48992	-12.7791	-19.2425	-2.34765	-2.59655	1.44715	-12.1896
103.5	-6.41423	-1.48864	-15.7213	-18.5376	4.51589	-4.19186	4.56557	1.05115	-18.5793	-2.42394	-12.8327	-19.2251	-2.35714	-2.57555	1.42431	-12.0705
104	-6.46464	-1.44494	-15.3043	-18.2755	4.67121	-4.25655	4.52416	1.00687	-18.6358	-2.36606	-12.898	-19.1652	-2.35424	-2.54963	1.41544	-11.9462
104.5	-6.5325	-1.4074	-14.8893	-18.0112	4.81327	-4.31122	4.49258	0.956778	-18.6762	-2.3225	-12.9661	-19.0603	-2.34196	-2.51726	1.41868	-11.823
105	-6.61383	-1.37882	-14.4744	-17.7359	4.94087	-4.36036	4.47044	0.906545	-18.6959	-2.29931	-13.0273	-18.9103	-2.32506	-2.47865	1.43303	-11.7048
105.5	-6.70472	-1.36112	-14.058	-17.4402	5.05241	-4.40912	4.4544	0.862302	-18.6928	-2.30047	-13.0747	-18.7171	-2.30962	-2.4366	1.45701	-11.5927
106	-6.8019	-1.35589	-13.638	-17.1172	5.14766	-4.4621	4.43992	0.830592	-18.6681	-2.3258	-13.1069	-18.4824	-2.30194	-2.39616	1.48747	-11.4856
106.5	-6.90292	-1.36334	-13.2129	-16.7636	5.22781	-4.5228	4.4226	0.817778	-18.6253	-2.36978	-13.127	-18.2076	-2.30672	-2.36336	1.51951	-11.3823
107	-7.00541	-1.3812	-12.781	-16.3789	5.29475	-4.59353	4.39885	0.828736	-18.5688	-2.42226	-13.1383	-17.894	-2.32577	-2.34331	1.54715	-11.2808
107.5	-7.10646	-1.40508	-12.3402	-15.9632	5.35129	-4.67533	4.36713	0.865733	-18.5022	-2.4707	-13.1432	-17.5431	-2.35801	-2.3385	1.56493	-11.1786
108	-7.20226	-1.42974	-11.8884	-15.5153	5.40134	-4.76741	4.32895	0.927976	-18.4271	-2.50255	-13.143	-17.157	-2.4004	-2.34837	1.57008	-11.0728
108.5	-7.28863	-1.45071	-11.425	-15.0344	5.44957	-4.86672	4.28771	1.0123	-18.3439	-2.50708	-13.1383	-16.7387	-2.44937	-2.37121	1.56405	-10.9613
109	-7.36212	-1.46557	-10.9521	-14.523	5.50074	-4.96851	4.24667	1.11471	-18.2527	-2.47685	-13.1278	-16.2913	-2.50225	-2.40659	1.55176	-10.8424
109.5	-7.42056	-1.47385	-10.4728	-13.9874	5.55888	-5.06805	4.20782	1.23168	-18.1545	-2.40938	-13.1079	-15.818	-2.55789	-2.45557	1.5389	-10.7156
110	-7.46271	-1.4753	-9.99051	-13.436	5.62626	-5.16202	4.17112	1.36077	-18.0509	-2.3081	-13.0738	-15.3224	-2.61609	-2.51932	1.529	-10.5804
110.5	-7.48788	-1.46902	-9.5083	-12.8755	5.70328	-5.24872	4.13529	1.50034	-17.9446	-2.18154	-13.0204	-14.8073	-2.67632	-2.59813	1.5224	-10.4353
111	-7.49635	-1.45423	-9.02922	-12.3099	5.78916	-5.32781	4.09959	1.64825	-17.8377	-2.04118	-12.9445	-14.2741	-2.73746	-2.69057	1.51687	-10.2774
111.5	-7.48992	-1.43105	-8.55603	-11.7406	5.88158	-5.39981	4.06484	1.80106	-17.7312	-1.89955	-12.8463	-13.7238	-2.79858	-2.79246	1.509	-10.1027
112	-7.47159	-1.40079	-8.09044	-11.1668	5.97606	-5.46553	4.03316	1.95443	-17.6233	-1.76845	-12.7287	-13.1583	-2.85939	-2.89698	1.49568	-9.9069
112.5	-7.44478	-1.36634	-7.6327	-10.5876	6.06717	-5.52574	4.00736	2.10421	-17.5105	-1.65709	-12.5954	-12.5808	-2.9201	-2.99645	1.47493	-9.68594
113	-7.41251	-1.33183	-7.18211	-10.0027	6.14991	-5.58179	3.9896	2.2474	-17.3883	-1.57092	-12.4498	-11.995	-2.98069	-3.085	1.44635	-9.43797
113.5	-7.37697	-1.30175	-6.73763	-9.41396	6.21913	-5.63572	3.98036	2.38232	-17.2537	-1.51222	-12.2935	-11.4048	-3.03986	-3.16065	1.41191	-9.16369
114	-7.33997	-1.28065	-6.29787	-8.82474	6.27011	-5.68932	3.97825	2.50801	-17.1051	-1.48129	-12.1279	-10.8136	-3.09442	-3.22528	1.37528	-8.86554
114.5	-7.30313	-1.27256	-5.86128	-8.23947	6.30134	-5.7439	3.98056	2.62349	-16.9429	-1.47698	-11.9541	-10.2235	-3.13966	-3.28234	1.33926	-8.54671
115	-7.26719	-1.27971	-5.4275	-7.66174	6.31529	-5.80144	3.98483	2.72747	-16.7698	-1.49668	-11.7725	-9.63422	-3.171	-3.33474	1.30441	-8.21081
115.5	-7.23139	-1.30257	-4.99866	-7.09269	6.31582	-5.86489	3.99054	2.81888	-16.589	-1.53646	-11.5839	-9.04449	-3.18543	-3.38425	1.27011	-7.86099
116	-7.19433	-1.341	-4.57904	-6.53032	6.30639	-5.93598	3.99862	2.89783	-16.4018	-1.59146	-11.3885	-8.45366	-3.18174	-3.43195	1.23632	-7.49916
116.5	-7.1556	-1.39432	-4.17284	-5.96974	6.29058	-6.01313	4.01008	2.9662	-16.2068	-1.656	-11.185	-7.86159	-3.16081	-3.47874	1.2043	-7.1267
117	-7.11668	-1.46077	-3.78178	-5.40494	6.2726	-6.09236	4.02578	3.02747	-16.0009	-1.72383	-10.971	-7.26765	-3.12614	-3.5257	1.17597	-6.74568
117.5	-7.08043	-1.53746	-3.40407	-4.83164	6.25647	-6.17037	4.0465	3.08601	-15.7819	-1.78844	-10.7453	-6.67097	-3.08316	-3.57395	1.153	-6.35907
118	-7.04938	-1.62093	-3.03562	-4.24983	6.24494	-6.24691	4.07224	3.14568	-15.5492	-1.84387	-10.509	-6.07081	-3.03803	-3.62419	1.13641	-5.97068
118.5	-7.02449	-1.70794	-2.6727	-3.66451	6.23991	-6.32483	4.10191	3.20803	-15.3042	-1.88635	-10.2654	-5.46652	-2.99741	-3.67606	1.12591	-5.5845
119	-7.00497	-1.79582	-2.3134	-3.08478	6.24336	-6.4084	4.13308	3.27103	-15.049	-1.91541	-10.0189	-4.8574	-2.9682	-3.72773	1.11893	-5.20282
119.5	-6.98921	-1.88233	-1.95689	-2.52237	6.25761	-6.50093	4.16268	3.3301	-14.7858	-1.93296	-9.77435	-4.24262	-2.95631	-3.77537	1.1107	-4.8247
120	-6.97504	-1.96578	-1.60234	-1.98977	6.2853	-6.60295	4.1892	3.38066	-14.5165	-1.94147	-9.53578	-3.62166	-2.96566	-3.8133	1.0962	-4.44641
120.5	-6.9593	-2.04557	-1.24867	-1.49767	6.32889	-6.71075	4.21297	3.42087	-14.2434	-1.94324	-9.3054	-2.99605	-2.99747	-3.83598	1.07256	-4.06391
121	-6.93859	-2.12203	-0.894675	-1.05267	6.3898	-6.816	4.23394	3.45282	-13.9681	-1.94009	-9.08308	-2.37103	-3.04952	-3.84137	1.03998	-3.67509
121.5	-6.91088	-2.19565	-0.538778	-0.656981	6.46801	-6.90814	4.2503	3.48176	-13.6916	-1.93238	-8.86716	-1.75499	-3.11613	-3.83287	1.00092	-3.28002
122	-6.87564	-2.2667	-0.178751	-0.31015	6.56203	-6.97814	4.25897	3.51366	-13.4151	-1.91868	-8.65603	-1.15703	-3.18932	-3.81787	0.958561	-2.88015
122.5	-6.8325	-2.33534	0.188103	-0.0108322	6.6687	-7.02105	4.25687	3.55255	-13.1396	-1.89622	-8.44956	-0.584412	-3.26006	-3.80481	0.915784	-2.47754
123	-6.78034	-2.40163	0.564933	0.243359	6.78407	-7.03696	4.24245	3.59943	-12.8654	-1.86135	-8.24911	-0.0407699	-3.31921	-3.8012	0.874608	-2.07384
123.5	-6.71718	-2.46516	0.954614	0.456812	6.90515	-7.03005	4.21687	3.65355	-12.5918	-1.81061	-8.05603	0.474657	-3.3588	-3.81266	0.835612	-1.66978
124	-6.64045	-2.52418	1.35814	0.63608	7.03027	-7.00604	4.18425	3.71408	-12.3172	-1.74251	-7.86986	0.966161	-3.37378	-3.84215	0.79723	-1.2661
124.5	-6.54766	-2.57515	1.77404	0.78957	7.15789	-6.96949	4.15078	3.78114	-12.0383	-1.65859	-7.68735	1.4393	-3.36317	-3.89019	0.755609	-0.863438
125	-6.4369	-2.61395	2.19852	0.92669	7.28612	-6.92294	4.12254	3.8562	-11.751	-1.56284	-7.50262	1.89911	-3.33009	-3.95595	0.705781	-0.461027
125.5	-6.30727	-2.63785	2.62503	1.0563	7.41358	-6.86773	4.10353	3.94159	-11.4514	-1.46051	-7.30907	2.35012	-3.28106	-4.03794	0.643448	-0.0566632
126	-6.15898	-2.64604	3.04468	1.18555	7.54005	-6.80496	4.09616	4.03932	-11.1382	-1.35734	-7.10237	2.79664	-3.22472	-4.13381	0.565604	0.351637
126.5	-5.99331	-2.63834	3.44836	1.31944	7.66657	-6.73552	4.1027	4.15027	-10.8124	-1.25883	-6.88226	3.24174	-3.16981	-4.24009	0.470677	0.764749
127	-5.81276	-2.61398	3.82827	1.46039	7.79538	-6.65937	4.12505	4.27392	-10.4764	-1.16902	-6.65203	3.68607	-3.12335	-4.35203	0.359399	1.18254
127.5	-5.62134	-2.57141	4.17818	1.60841	7.92958	-6.57575	4.16284	4.40778	-10.1318	-1.08972	-6.41605	4.12786	-3.08946	-4.46331	0.235353	1.60384
128	-5.42395	-2.50955	4.49361	1.76195	8.07266	-6.48417	4.2123	4.54678	-9.779	-1.02084	-6.17698	4.56329	-3.06877	-4.56662	0.104827	2.02674
128.5	-5.22512	-2.42916	4.77275	1.91915	8.22809	-6.38517	4.26687	4.68414	-9.41594	-0.961128	-5.93493	4.98709	-3.05832	-4.65584	-0.0232395	2.44888
129	-5.02809	-2.33275	5.01733	2.08002	8.39834	-6.28029	4.31931	4.81374	-9.04021	-0.909176	-5.6888	5.39332	-3.05201	-4.72827	-0.137573	2.86736
129.5	-4.83443	-2.22253	5.23268	2.24809	8.58363	-6.17221	4.36349	4.93184	-8.65035	-0.864254	-5.43765	5.776	-3.04165	-4.78468	-0.226255	3.27927
130	-4.64337	-2.09886	5.42705	2.43002	8.78134	-6.06438	4.39498	5.03775	-8.24627	-0.826301	-5.18061	6.13002	-3.0183	-4.82794	-0.279549	3.68291
130.5	-4.45166	-1.96151	5.6103	2.63317	8.98709	-5.96012	4.41212	5.13377	-7.82962	-0.795497	-4.91689	6.45239	-2.97405	-4.86192	-0.291837	4.0782
131	-4.25528	-1.81182	5.79198	2.86288	9.19654	-5.86203	4.41739	5.22434	-7.40358	-0.771778	-4.64663	6.74281	-2.90327	-4.89048	-0.26203	4.46573
131.5	-4.05157	-1.65353	5.97972	3.12063	9.40581	-5.77158	4.41692	5.31432	-6.97173	-0.753874	-4.37063	7.00314	-2.80288	-4.91573	-0.193732	4.84603
132	-3.83997	-1.49236	6.1793	3.40452	9.61129	-5.68815	4.41796	5.40814	-6.53665	-0.738475	-4.08814	7.237	-2.6719	-4.9369	-0.0949159	5.2198
132.5	-3.62127	-1.33558	6.39545	3.71113	9.81021	-5.60858	4.42604	5.50923	-6.09975	-0.7209	-3.79559	7.44921	-2.51123	-4.95152	0.0240029	5.58855
133	-3.3966	-1.19103	6.63176	4.03594	10.001	-5.52813	4.44241	5.61939	-5.66196	-0.696848	-3.48782	7.64505	-2.32372	-4.95775	0.152902	5.95398
133.5	-3.16676	-1.06585	6.89007	4.37214	10.1825	-5.44184	4.46373	5.73845	-5.22468	-0.663633	-3.16062	7.82935	-2.11463	-4.95522	0.283822	6.31704
134	-2.93165	-0.965132	7.17045	4.71057	10.3545	-5.34534	4.48434	5.86442	-4.79044	-0.620358	-2.81284	8.00556	-1.89171	-4.94427	0.411218	6.67735
134.5	-2.68964	-0.890897	7.47178	5.04201	10.5185	-5.23568	4.4987	5.99392	-4.36335	-0.567303	-2.4473	8.17612	-1.66402	-4.92481	0.531099	7.03318
135	-2.4379	-0.841355	7.79233	5.35973	10.6761	-5.11168	4.50405	6.12284	-3.94799	-0.505261	-2.07004	8.34359	-1.4409	-4.89556	0.640765	7.38182
135.5	-2.17363	-0.811471	8.13023	5.66064	10.8263	-4.97331	4.50231	6.24806	-3.54726	-0.435513	-1.68718	8.51042	-1.2316	-4.85428	0.739713	7.72077
136	-1.8956	-0.794887	8.48406	5.9452	10.9655	-4.82127	4.49854	6.36775	-3.16115	-0.360079	-1.30169	8.6781	-1.04415	-4.79926	0.829842	8.04885
136.5	-1.60533	-0.78577	8.85295	6.21618	11.0916	-4.65743	4.4973	6.47954	-2.78766	-0.281787	-0.913022	8.84758	-0.883495	-4.73046	0.914273	8.36566
137	-1.30692	-0.779845	9.23573	6.47736	11.2062	-4.48536	4.50108	6.57949	-2.42447	-0.203715	-0.519169	9.01983	-0.75122	-4.65015	0.995808	8.67033
137.5	-1.00561	-0.7747	9.62951	6.73237	11.3139	-4.30967	4.51052	6.66408	-2.07028	-0.127963	-0.119019	9.19562	-0.64688	-4.56296	1.07522	8.96133
138	-0.706274	-0.769492	10.0295	6.9839	11.4189	-4.13495	4.52497	6.73265	-1.72599	-0.0548492	0.286184	9.37575	-0.569171	-4.47457	1.15008	9.23712
138.5	-0.412571	-0.76429	10.4301	7.23341	11.5228	-3.9655	4.54346	6.78703	-1.39535	0.0168326	0.692767	9.56215	-0.516084	-4.38907	1.21555	9.49634
139	-0.126499	-0.759638	10.8264	7.48112	11.6237	-3.80548	4.56563	6.83005	-1.08366	0.0890283	1.09527	9.75796	-0.484479	-4.30712	1.26632	9.73771
139.5	0.151194	-0.756785	11.2139	7.72551	11.7186	-3.65846	4.5923	6.86521	-0.795441	0.163258	1.4872	9.96646	-0.469702	-4.22694	1.29805	9.96048
140	0.419932	-0.758099	11.5889	7.96291	11.8046	-3.52656	4.62519	6.8967	-0.533206	0.239185	1.86254	10.1893	-0.465787	-4.14663	1.30856	10.1649
140.5	0.678978	-0.766912	11.9479	8.18886	11.8813	-3.40944	4.66445	6.92835	-0.298245	0.313948	2.21758	10.4242	-0.466415	-4.06563	1.29877	10.3519
141	0.928089	-0.78606	12.2877	8.40034	11.9501	-3.30421	4.7064	6.96228	-0.0915413	0.382638	2.5513	10.6654	-0.466302	-3.98474	1.27301	10.5231
141.5	1.1679	-0.815346	12.604	8.59691	12.0131	-3.20647	4.74569	6.99804	0.086196	0.439283	2.86439	10.9063	-0.461783	-3.90584	1.23833	10.6799
142	1.39961	-0.849808	12.8923	8.78011	12.0716	-3.11221	4.77877	7.03286	0.234643	0.478144	3.15846	11.1422	-0.450319	-3.83158	1.20282	10.8235
142.5	1.62407	-0.88029	13.1494	8.95209	12.1236	-3.0195	4.80517	7.06256	0.354319	0.495578	3.43571	11.3722	-0.430296	-3.76404	1.1731	10.9544
143	1.84044	-0.895983	13.3746	9.11532	12.1664	-2.92876	4.82702	7.08287	0.447749	0.491548	3.69848	11.5983	-0.401462	-3.703	1.15269	11.0726
143.5	2.04593	-0.887365	13.5697	9.27338	12.1982	-2.8415	4.84734	7.09094	0.519931	0.469728	3.94904	11.823	-0.365204	-3.64553	1.14197	11.178
144	2.23772	-0.848331	13.7389	9.43076	12.2187	-2.75924	4.86749	7.08585	0.57773	0.436721	4.19017	12.0482	-0.324388	-3.58742	1.1394	11.2704
144.5	2.41517	-0.777626	13.887	9.59195	12.2269	-2.68312	4.8869	7.06854	0.629489	0.40093	4.42568	12.2739	-0.282728	-3.52571	1.14286	11.3495
145	2.57945	-0.679256	14.0182	9.76024	12.2216	-2.61354	4.9042	7.04149	0.68395	0.370537	4.65942	12.4993	-0.244159	-3.46059	1.15082	11.4144
145.5	2.732	-0.561052	14.136	9.93653	12.2031	-2.54957	4.91764	7.00836	0.747172	0.351258	4.89362	12.7228	-0.212714	-3.39474	1.16313	11.4644
146	2.87399	-0.432271	14.2432	10.1186	12.1733	-2.48872	4.92565	6.97327	0.820168	0.345804	5.12796	12.9445	-0.192362	-3.3307	1.18089	11.4998
146.5	3.00632	-0.301911	14.3418	10.3019	12.1341	-2.42825	4.92778	6.93995	0.899972	0.355328	5.36066	13.1657	-0.186423	-3.26947	1.20541	11.5217
147	3.12996	-0.178147	14.4332	10.4811	12.0871	-2.36631	4.92461	6.91089	0.982418	0.380361	5.59056	13.3886	-0.196736	-3.21088	1.23676	11.5313
147.5	3.24636	-0.0679777	14.5181	10.6519	12.0336	-2.3015	4.91695	6.88723	1.06412	0.419954	5.81842	13.6154	-0.222686	-3.15312	1.27307	11.5293
148	3.35727	0.0232374	14.5961	10.8116	11.9741	-2.23207	4.90582	6.86948	1.14313	0.471031	6.04703	13.8472	-0.260817	-3.09231	1.31186	11.5164
148.5	3.46382	0.0922337	14.6664	10.9587	11.9073	-2.1564	4.89295	6.85867	1.21844	0.529169	6.27998	14.0825	-0.306163	-3.02453	1.35204	11.4942
149	3.56615	0.138404	14.729	11.0938	11.8302	-2.07434	4.88075	6.85628	1.28891	0.589673	6.51916	14.3181	-0.354801	-2.9492	1.39441	11.4642
149.5	3.66346	0.163926	14.7853	11.2198	11.7391	-1.98791	4.87091	6.86287	1.35268	0.64808	6.76229	14.5501	-0.405182	-2.87005	1.44064	11.4276
150	3.75367	0.172851	14.8368	11.3407	11.6303	-1.90079	4.8623	6.8768	1.40738	0.700242	7.00312	14.7747	-0.456936	-2.79317	1.4925	11.3853
150.5	3.83317	0.169895	14.8849	11.4609	11.5016	-1.81747	4.85095	6.89443	1.45019	0.742591	7.23418	14.9898	-0.508871	-2.72441	1.55128	11.339
151	3.8976	0.159453	14.9313	11.5844	11.3523	-1.74232	4.83234	6.91013	1.47872	0.772701	7.44971	15.1942	-0.558435	-2.66722	1.6176	11.2912
151.5	3.94308	0.144417	14.9788	11.715	11.1839	-1.67813	4.80378	6.91605	1.4932	0.789916	7.64745	15.3878	-0.602899	-2.62083	1.69113	11.2434
152	3.96723	0.125172	15.0311	11.8571	11	-1.62501	4.76522	6.90299	1.49751	0.796023	7.82925	15.5711	-0.641048	-2.58043	1.77012	11.1963
152.5	3.96985	0.0999172	15.0906	12.0141	10.8063	-1.58032	4.71893	6.86311	1.49712	0.795301	8.0002	15.7456	-0.673865	-2.53974	1.85135	11.1493
153	3.95298	0.0662499	15.1581	12.1877	10.61	-1.53973	4.66794	6.79242	1.49616	0.793465	8.16696	15.9128	-0.70382	-2.49371	1.93121	11.1011
153.5	3.92001	0.0226527	15.2339	12.3764	10.4172	-1.49851	4.61459	6.69141	1.49645	0.796199	8.33588	16.0732	-0.73385	-2.43951	2.00722	11.05
154	3.87466	-0.0304392	15.319	12.5767	10.2327	-1.45223	4.5601	6.564	1.49833	0.807816	8.51191	16.2254	-0.76646	-2.37585	2.07859	10.9943
154.5	3.8208	-0.0899097	15.4141	12.7841	10.061	-1.39744	4.50486	6.41628	1.50108	0.830219	8.69819	16.3683	-0.802842	-2.30209	2.14484	10.9335
155	3.7629	-0.150457	15.5192	12.9938	9.90706	-1.33209	4.44975	6.25511	1.50298	0.86273	8.8958	16.5022	-0.842914	-2.21768	2.20473	10.8685
155.5	3.70551	-0.206177	15.6334	13.2021	9.77429	-1.25546	4.39782	6.08649	1.50235	0.90286	9.10416	16.6291	-0.886426	-2.12175	2.25671	10.801
156	3.65217	-0.251844	15.7548	13.407	9.66274	-1.16747	4.35431	5.91402	1.49838	0.947166	9.32214	16.7503	-0.933871	-2.01329	2.29992	10.7336
156.5	3.60606	-0.283526	15.8798	13.6086	9.56923	-1.06799	4.32432	5.73907	1.49029	0.991574	9.54817	16.8669	-0.986285	-1.89187	2.33464	10.6679
157	3.57121	-0.298871	16.0033	13.8082	9.48901	-0.957128	4.31025	5.5625	1.47673	1.03146	9.77939	16.9811	-1.04405	-1.7582	2.36212	10.6041
157.5	3.55127	-0.297007	16.1189	14.0066	9.41716	-0.835914	4.31104	5.38577	1.45672	1.06193	10.0112	17.0962	-1.1053	-1.61448	2.38409	10.541
158	3.54712	-0.278119	16.2214	14.2029	9.34939	-0.705648	4.3227	5.21057	1.42995	1.07855	10.2376	17.2162	-1.16543	-1.46375	2.40194	10.4779
158.5	3.55627	-0.242977	16.3089	14.3948	9.28213	-0.567086	4.33914	5.03869	1.39533	1.07856	10.4523	17.3431	-1.21842	-1.30824	2.41616	10.4145
159	3.57441	-0.192818	16.3827	14.5811	9.2121	-0.420837	4.3532	4.87269	1.35033	1.06247	10.6506	17.4766	-1.25861	-1.14785	2.42691	10.351
159.5	3.59711	-0.13014	16.4444	14.7616	9.13645	-0.268181	4.359	4.71563	1.29234	1.03461	10.8295	17.6146	-1.28174	-0.980063	2.43486	10.288
160	3.62054	-0.0597519	16.494	14.9371	9.05407	-0.111051	4.35513	4.56971	1.22151	1.00243	10.9873	17.7539	-1.28564	-0.801191	2.44071	10.2257
160.5	3.64152	0.0118285	16.5309	15.107	8.96628	0.048402	4.34442	4.43493	1.14288	0.974705	11.1229	17.8905	-1.271	-0.608142	2.44412	10.1631
161	3.65783	0.078821	16.5547	15.2691	8.87544	0.208164	4.33073	4.3092	1.06481	0.959211	11.2366	18.0193	-1.24143	-0.400236	2.44408	10.0984
161.5	3.6687	0.138059	16.5661	15.4206	8.78331	0.366916	4.31769	4.18875	0.994413	0.961298	11.3307	18.1374	-1.20268	-0.180519	2.43968	10.0314
162	3.67456	0.188746	16.566	15.5584	8.69033	0.52438	4.30974	4.06861	0.934677	0.983669	11.4083	18.2454	-1.1616	0.0446671	2.43033	9.96325
162.5	3.67594	0.231203	16.5555	15.6808	8.59533	0.680869	4.31257	3.9441	0.885719	1.02675	11.4718	18.3467	-1.12521	0.268458	2.41659	9.89523
163	3.67281	0.266261	16.536	15.787	8.49632	0.836348	4.33273	3.8123	0.847807	1.08912	11.5219	18.445	-1.09956	0.48657	2.40095	9.82674
163.5	3.6651	0.295334	16.5083	15.8768	8.39217	0.989745	4.37686	3.6717	0.823236	1.16863	11.5584	18.5427	-1.08906	0.698144	2.38717	9.75532
164	3.65347	0.320258	16.4718	15.9505	8.28315	1.13893	4.45016	3.52106	0.81619	1.26374	11.5805	18.6409	-1.09667	0.904075	2.37843	9.6767
164.5	3.63888	0.342629	16.4247	16.0097	8.16992	1.2811	4.55456	3.35969	0.831912	1.37322	11.5887	18.7404	-1.12408	1.10471	2.37665	9.58575
165	3.62149	0.363207	16.3656	16.0576	8.05292	1.41356	4.6872	3.18831	0.875495	1.49366	11.5849	18.8424	-1.17116	1.29869	2.38333	9.47771
165.5	3.60058	0.381852	16.2949	16.0989	7.93289	1.53518	4.83977	3.009	0.949622	1.61791	11.572	18.9495	-1.23529	1.48335	2.40017	9.3491
166	3.57588	0.39778	16.2131	16.1388	7.81138	1.64706	4.99995	2.82486	1.05261	1.73608	11.5525	19.0669	-1.31166	1.65581	2.42827	9.19855
166.5	3.54885	0.409727	16.1204	16.1821	7.69105	1.7516	5.15487	2.64004	1.17875	1.83842	11.5269	19.1998	-1.39457	1.81443	2.46691	9.02754
167	3.52222	0.4163	16.0163	16.2334	7.57609	1.85131	5.29437	2.45887	1.32042	1.91798	11.4949	19.3513	-1.47853	1.96036	2.51305	8.8404
167.5	3.49844	0.416682	15.8997	16.2964	7.47243	1.94853	5.41285	2.2845	1.47004	1.97159	11.4557	19.5214	-1.55841	2.09822	2.56185	8.64394
168	3.47891	0.410997	15.7696	16.3735	7.38641	2.04518	5.50932	2.11801	1.62153	1.99931	11.41	19.708	-1.62946	2.23483	2.60802	8.44702
168.5	3.46409	0.399652	15.6264	16.4654	7.32223	2.1424	5.58534	1.95855	1.77115	2.00352	11.3602	19.9082	-1.68815	2.37636	2.64684	8.2595
169	3.45351	0.382242	15.4738	16.5724	7.28034	2.24117	5.64268	1.80424	1.917	1.9888	11.3114	20.118	-1.73359	2.52577	2.67503	8.09013
169.5	3.44528	0.357648	15.3189	16.6956	7.25694	2.34331	5.68169	1.65387	2.05725	1.96194	11.2693	20.333	-1.76803	2.68233	2.69105	7.94443
170	3.43608	0.325612	15.1686	16.8372	7.24403	2.45124	5.70038	1.50811	2.18911	1.93089	11.2385	20.549	-1.79531	2.84318	2.69497	7.82407
170.5	3.42196	0.287969	15.0289	17.0001	7.23128	2.56641	5.69645	1.36916	2.30908	1.90264	11.2213	20.7643	-1.81871	3.00531	2.68797	7.72778
171	3.39991	0.248247	14.9047	17.1877	7.21007	2.68809	5.67055	1.23894	2.41441	1.88205	11.2177	20.9796	-1.83972	3.16673	2.67187	7.65272
171.5	3.36902	0.210206	14.8013	17.402	7.17649	2.81423	5.62658	1.11757	2.5054	1.87204	11.2262	21.1967	-1.85814	3.32685	2.64898	7.59586
172	3.33017	0.176421	14.7231	17.6432	7.13122	2.94301	5.56951	1.00349	2.58606	1.87358	11.2447	21.4166	-1.87257	3.48621	2.62259	7.55455
172.5	3.28518	0.147929	14.6725	17.9086	7.07807	3.07323	5.50411	0.894884	2.66198	1.88541	11.2711	21.6405	-1.88047	3.64534	2.59722	7.52619
173	3.23645	0.125114	14.6482	18.1947	7.02205	3.20375	5.43411	0.790683	2.73786	1.90453	11.303	21.8692	-1.87882	3.80379	2.57733	7.50765
173.5	3.18712	0.108359	14.6443	18.4969	6.96669	3.33322	5.36135	0.690962	2.817	1.92704	11.3389	22.1022	-1.86549	3.95973	2.56614	7.49503
174	3.14152	0.0973474	14.6527	18.8094	6.91353	3.46089	5.28621	0.596906	2.90116	1.94866	11.3775	22.3369	-1.84035	4.11061	2.56523	7.48412
174.5	3.10461	0.0900546	14.6664	19.1253	6.86419	3.58742	5.20957	0.510598	2.98977	1.96492	11.4169	22.5713	-1.80537	4.25456	2.57444	7.47151
175	3.0805	0.0825887	14.6812	19.4371	6.82123	3.71474	5.1348	0.434688	3.08045	1.97156	11.4537	22.8046	-1.76392	4.39237	2.59204	7.45526
175.5	3.07145	0.0698185	14.696	19.7393	6.78645	3.84499	5.06799	0.371904	3.17173	1.96564	11.4842	23.0365	-1.7198	4.52778	2.61559	7.43443
176	3.07788	0.0468219	14.7108	20.0294	6.76008	3.97958	5.01538	0.324348	3.26508	1.94733	11.5063	23.2666	-1.67702	4.66552	2.64329	7.40843
176.5	3.09845	0.010902	14.7261	20.3084	6.74191	4.11826	4.98009	0.292394	3.36385	1.92029	11.5206	23.4949	-1.64012	4.80859	2.67479	7.37729
177	3.1303	-0.0374071	14.7418	20.5796	6.73194	4.25909	4.96036	0.273616	3.47106	1.88984	11.5293	23.7217	-1.61386	4.95733	2.71132	7.3419
177.5	3.16955	-0.0952142	14.7565	20.847	6.73013	4.39982	4.94956	0.262875	3.58809	1.86141	11.5341	23.9482	-1.60189	5.10987	2.75523	7.30319
178	3.21236	-0.158896	14.766	21.1126	6.73682	4.53942	4.93781	0.253383	3.71446	1.83961	11.5354	24.1767	-1.60576	5.26295	2.80909	7.26111
178.5	3.256	-0.225135	14.765	21.3763	6.75336	4.67847	4.91476	0.237909	3.84828	1.82661	11.5317	24.4103	-1.6245	5.41332	2.87532	7.21451
179	3.29957	-0.291151	14.7496	21.6363	6.78173	4.81887	4.872	0.209907	3.98688	1.821	11.5206	24.6516	-1.65427	5.55942	2.95603	7.16216
179.5	3.34371	-0.354875	14.72	21.8897	6.82343	4.96309	4.80496	0.16405	4.12739	1.81839	11.5006	24.9015	-1.68891	5.70168	3.05198	7.10351
180	3.38996	-0.415342	14.6788	22.1322	6.87839	5.11312	4.71383	0.0965277	4.26758	1.81236	11.4717	25.1598	-1.72126	5.84123	3.16121	7.03883
180.5	3.43963	-0.472491	14.63	22.3591	6.94383	5.26996	4.60234	0.00608179	4.40666	1.79588	11.4344	25.4261	-1.74472	5.97856	3.27941	6.96912
181	3.49253	-0.526033	14.5766	22.5657	7.01387	5.4342	4.47536	-0.105229	4.54495	1.76368	11.389	25.699	-1.75446	6.11232	3.40184	6.89574
181.5	3.54709	-0.574416	14.5193	22.7478	7.0812	5.60661	4.33808	-0.232776	4.68275	1.71377	11.3361	25.9759	-1.74829	6.23877	3.52464	6.81946
182	3.60191	-0.614859	14.4569	22.9022	7.13923	5.78729	4.19577	-0.370881	4.81955	1.64642	11.2753	26.2534	-1.72595	6.35313	3.64437	6.73955
182.5	3.65647	-0.64451	14.3874	23.0264	7.18261	5.97433	4.05305	-0.514297	4.95472	1.56239	11.2056	26.5283	-1.68695	6.45174	3.75728	6.65446
183	3.71074	-0.66197	14.3098	23.1198	7.20718	6.1632	3.91427	-0.659251	5.08891	1.46281	11.1259	26.799	-1.62892	6.53327	3.86013	6.56396
183.5	3.76485	-0.668038	14.2245	23.1837	7.21016	6.34749	3.7842	-0.803547	5.22479	1.34959	11.0358	27.0669	-1.54896	6.59969	3.95132	6.46995
184	3.8191	-0.66545	14.133	23.2198	7.18929	6.5202	3.66773	-0.945837	5.36661	1.22491	10.9366	27.335	-1.44622	6.65667	4.03034	6.3748
184.5	3.8736	-0.658283	14.0381	23.2295	7.14168	6.67543	3.56916	-1.0843	5.51896	1.09072	10.8315	27.606	-1.32307	6.71152	4.09684	6.27966
185	3.92794	-0.650862	13.9445	23.2152	7.06453	6.80952	3.49104	-1.21529	5.68555	0.949641	10.7253	27.8813	-1.18447	6.76961	4.1509	6.18448
185.5	3.98124	-0.646538	13.8576	23.1813	6.95675	6.92115	3.43303	-1.33328	5.86796	0.806341	10.6222	28.162	-1.03692	6.83265	4.19269	6.08961
186	4.03245	-0.647558	13.7826	23.1329	6.81974	7.01083	3.39215	-1.43243	6.06462	0.667062	10.5231	28.4499	-0.88778	6.89943	4.2212	5.99683
186.5	4.08084	-0.655717	13.7241	23.0743	6.65721	7.08065	3.36397	-1.50955	6.27092	0.537863	10.4242	28.7461	-0.744207	6.96717	4.23406	5.90891
187	4.12687	-0.672575	13.6853	23.0078	6.47494	7.13457	3.34355	-1.56615	6.48089	0.422894	10.3194	29.05	-0.6117	7.03331	4.22924	5.82873
187.5	4.1725	-0.698793	13.6663	22.9351	6.2806	7.17775	3.32655	-1.60789	6.68988	0.323287	10.2019	29.3583	-0.493932	7.09716	4.20644	5.75934
188	4.22022	-0.733265	13.664	22.8589	6.08244	7.2147	3.30948	-1.64169	6.89581	0.23707	10.0672	29.6662	-0.393436	7.1598	4.16694	5.70418
188.5	4.27166	-0.773198	13.6747	22.7833	5.88703	7.24837	3.28858	-1.67293	7.0977	0.160307	9.91493	29.9676	-0.311604	7.22179	4.11231	5.66615
189	4.3269	-0.815224	13.6962	22.7135	5.69795	7.28148	3.25901	-1.70447	7.29363	0.0885339	9.74911	30.2564	-0.248562	7.28131	4.04372	5.64586
189.5	4.38458	-0.856476	13.7269	22.6545	5.51556	7.31777	3.215	-1.73728	7.48031	0.0177895	9.57629	30.5278	-0.20361	7.33481	3.96218	5.64025
190	4.44209	-0.895187	13.764	22.6099	5.33734	7.3613	3.15055	-1.77128	7.65414	-0.0542264	9.40329	30.7808	-0.175209	7.37871	3.86923	5.64331
190.5	4.49572	-0.930993	13.802	22.5809	5.15968	7.41437	3.0625	-1.80673	7.81262	-0.127542	9.2359	31.0177	-0.160397	7.41059	3.76773	5.64852
191	4.54196	-0.964642	13.834	22.5671	4.98103	7.47592	2.95431	-1.84555	7.95503	-0.201306	9.07766	31.2433	-0.15521	7.43046	3.66226	5.65103
191.5	4.57936	-0.996653	13.8533	22.5678	4.80263	7.54192	2.83519	-1.89071	8.08263	-0.275925	8.93011	31.4626	-0.156001	7.44155	3.55882	5.64869
192	4.60906	-1.02592	13.8559	22.5828	4.62735	7.60749	2.71559	-1.9444	8.19857	-0.353944	8.7949	31.6803	-0.159774	7.44954	3.46385	5.64143
192.5	4.63348	-1.05005	13.8405	22.6118	4.4589	7.66888	2.60402	-2.00698	8.30677	-0.439516	8.67483	31.9006	-0.163697	7.46049	3.38294	5.63007
193	4.65474	-1.06704	13.8084	22.6539	4.30135	7.72412	2.50663	-2.07728	8.41087	-0.536417	8.57269	32.1279	-0.165197	7.4789	3.31998	5.6159
193.5	4.67476	-1.07627	13.7627	22.7067	4.15793	7.77244	2.42784	-2.15373	8.51379	-0.645688	8.48966	32.3674	-0.162012	7.50626	3.27738	5.60149
194	4.69614	-1.07832	13.7079	22.7663	4.03129	7.813	2.37078	-2.23532	8.6167	-0.765134	8.42472	32.6223	-0.151364	7.54064	3.25601	5.59067
194.5	4.7223	-1.07439	13.6499	22.8275	3.9252	7.84407	2.33724	-2.32091	8.71803	-0.890673	8.37465	32.8929	-0.129354	7.57815	3.25375	5.58694
195	4.75675	-1.06581	13.5942	22.8833	3.8446	7.86348	2.32837	-2.40762	8.81484	-1.01783	8.33418	33.176	-0.0915885	7.61545	3.26498	5.59177
195.5	4.80251	-1.05396	13.5436	22.9254	3.79302	7.86973	2.34574	-2.49066	8.90513	-1.14239	8.29743	33.4656	-0.0349335	7.65077	3.28228	5.60453
196	4.86145	-1.04024	13.4987	22.9475	3.77049	7.86312	2.39065	-2.56538	8.98834	-1.26032	8.26053	33.754	0.0405243	7.68345	3.29871	5.62321
196.5	4.93353	-1.02516	13.4592	22.947	3.77372	7.84621	2.462	-2.62915	9.06417	-1.36808	8.22307	34.0343	0.131016	7.7138	3.30918	5.64404
197	5.01647	-1.00765	13.4251	22.926	3.79721	7.82315	2.55504	-2.68156	9.13153	-1.46334	8.18651	34.3029	0.230427	7.74283	3.31055	5.66099
197.5	5.10601	-0.986312	13.3957	22.8908	3.83458	7.79805	2.66085	-2.72314	9.18833	-1.54563	8.1514	34.5594	0.331765	7.77069	3.30103	5.6667
198	5.19625	-0.961826	13.3698	22.8498	3.88022	7.77374	2.76769	-2.75427	9.23219	-1.61596	8.11611	34.8042	0.42761	7.79546	3.27966	5.65459
198.5	5.28107	-0.93809	13.3461	22.8101	3.93108	7.75177	2.86498	-2.77562	9.26189	-1.67615	8.07714	35.0372	0.510067	7.81412	3.24617	5.62018
199	5.35618	-0.920961	13.3227	22.7749	3.98693	7.73297	2.94694	-2.78906	9.27792	-1.72826	8.03042	35.2581	0.571622	7.8251	3.20128	5.56145
199.5	5.41997	-0.916032	13.2967	22.7416	4.04938	7.71778	3.01306	-2.79745	9.28148	-1.77417	7.97292	35.4673	0.606771	7.82976	3.14722	5.4789
200	5.4729	-0.927388	13.2648	22.7033	4.12141	7.70654	3.06635	-2.80344	9.27387	-1.81481	7.90348	35.6645	0.61248	7.83194	3.0876	5.37564
200.5	5.5163	-0.957243	13.225	22.6516	4.2075	7.7004	3.11021	-2.80827	9.25735	-1.84976	7.82238	35.8475	0.587329	7.83583	3.0262	5.25746
201	5.55128	-1.00554	13.1756	22.579	4.31242	7.70195	3.14596	-2.81138	9.2355	-1.87777	7.73023	36.0127	0.531521	7.84324	2.96609	5.13197
201.5	5.578	-1.06959	13.1161	22.4809	4.43864	7.71425	3.17324	-2.81113	9.21219	-1.89744	7.62764	36.1563	0.448192	7.85214	2.90966	5.00684
202	5.59571	-1.14432	13.0463	22.3556	4.58426	7.73832	3.1919	-2.80635	9.1901	-1.90744	7.51559	36.2754	0.343749	7.85795	2.8586	4.88795
202.5	5.60392	-1.22308	12.9676	22.203	4.74229	7.77156	3.20307	-2.7982	9.16985	-1.9069	7.39524	36.3686	0.226549	7.85601	2.81321	4.77838
203	5.60371	-1.29863	12.8836	22.0249	4.90192	7.808	3.20938	-2.79077	9.15027	-1.89613	7.2674	36.437	0.105926	7.84338	2.77189	4.67853
203.5	5.59814	-1.364	12.7993	21.8259	5.05172	7.83972	3.2144	-2.7896	9.13	-1.87672	7.13277	36.4848	-0.008013	7.8198	2.73134	4.58681
204	5.59166	-1.41372	12.7178	21.6115	5.18172	7.85884	3.22126	-2.79891	9.10976	-1.85062	6.99293	36.5191	-0.105698	7.78732	2.68753	4.50053
204.5	5.58947	-1.44456	12.6398	21.3868	5.28356	7.85972	3.23135	-2.82016	9.09309	-1.81974	6.8505	36.5472	-0.180362	7.74831	2.63714	4.41711
205	5.5966	-1.45556	12.5651	21.1551	5.35083	7.84005	3.24243	-2.85238	9.08443	-1.78628	6.70796	36.5745	-0.229324	7.70394	2.57885	4.33499
205.5	5.6172	-1.44817	12.4933	20.9181	5.37997	7.80024	3.24792	-2.89284	9.08648	-1.7525	6.56612	36.6024	-0.253828	7.65493	2.51413	4.25355
206	5.65426	-1.42689	12.4241	20.6746	5.37053	7.74191	3.23941	-2.93718	9.09862	-1.71951	6.42381	36.6296	-0.257903	7.60291	2.44749	4.17273
206.5	5.7096	-1.39865	12.3561	20.4218	5.32577	7.66701	3.21038	-2.97984	9.11719	-1.68653	6.27854	36.6531	-0.246656	7.55057	2.38527	4.09353
207	5.78379	-1.37026	12.2872	20.1556	5.25315	7.57738	3.15791	-3.01532	9.13669	-1.65175	6.12781	36.6698	-0.225206	7.50087	2.33298	4.01823
207.5	5.87596	-1.34622	12.2151	19.8738	5.16364	7.47465	3.0831	-3.03943	9.15089	-1.61399	5.97036	36.6776	-0.199141	7.45619	2.29296	3.94954
208	5.98345	-1.32871	12.1383	19.5768	5.06997	7.361	2.99021	-3.04955	9.15421	-1.57371	5.80707	36.6764	-0.175163	7.41794	2.26464	3.88945
208.5	6.1021	-1.31889	12.0567	19.2667	4.98474	7.23995	2.88422	-3.04405	9.14366	-1.533	5.64047	36.6661	-0.159928	7.38548	2.24686	3.83895
209	6.22696	-1.3181	11.9722	18.9461	4.91866	7.11589	2.76911	-3.02269	9.11943	-1.49465	5.47339	36.6452	-0.15817	7.35405	2.23961	3.79857
209.5	6.35273	-1.32785	11.8882	18.6177	4.8788	6.9929	2.64756	-2.98777	9.08335	-1.46173	5.30847	36.6102	-0.172711	7.31516	2.24351	3.76887
210	6.47429	-1.34858	11.8088	18.2853	4.86715	6.87387	2.5216	-2.9439	9.03642	-1.43752	5.14823	36.5576	-0.205334	7.26008	2.25797	3.75052
210.5	6.58801	-1.37872	11.7366	17.9537	4.88091	6.76045	2.39475	-2.89687	8.97801	-1.42504	4.99508	36.4838	-0.256336	7.18394	2.27992	3.74412
211	6.69293	-1.41473	11.6723	17.6276	4.91488	6.65358	2.27364	-2.85361	8.90738	-1.42577	4.85135	36.3858	-0.323726	7.08809	2.30398	3.74907
211.5	6.78988	-1.4512	11.6139	17.3098	4.96351	6.55387	2.16631	-2.82177	8.8258	-1.43858	4.7202	36.2609	-0.403492	6.97973	2.32361	3.76272
212	6.87966	-1.48187	11.5575	17.0005	5.02203	6.46131	2.07877	-2.80685	8.73667	-1.4598	4.6062	36.107	-0.490731	6.86873	2.33309	3.78111
212.5	6.96263	-1.50148	11.4975	16.6971	5.08769	6.37493	2.01325	-2.80961	8.64392	-1.48425	4.51447	35.9232	-0.580981	6.7638	2.32973	3.79998
213	7.03921	-1.50656	11.4272	16.3954	5.15972	6.2929	1.96746	-2.82698	8.55046	-1.50647	4.44882	35.7087	-0.670966	6.6703	2.31471	3.81527
213.5	7.11018	-1.49534	11.34	16.0898	5.23716	6.21301	1.93483	-2.85456	8.45773	-1.52165	4.41006	35.463	-0.75835	6.58982	2.29237	3.82351
214	7.17626	-1.46866	11.2327	15.7745	5.31828	6.13336	1.90609	-2.88757	8.36578	-1.52639	4.39551	35.1855	-0.841199	6.52086	2.26854	3.82207
214.5	7.23789	-1.43083	11.1058	15.4446	5.40277	6.05277	1.87177	-2.92072	8.27345	-1.51941	4.39972	34.8767	-0.918156	6.46043	2.24803	3.80897
215	7.29567	-1.38885	10.9629	15.0971	5.49211	5.9707	1.8251	-2.9486	8.17923	-1.50239	4.41597	34.5393	-0.989205	6.4054	2.23198	3.78346
215.5	7.35069	-1.34983	10.808	14.7326	5.58737	5.88724	1.76416	-2.96605	8.08274	-1.47971	4.43826	34.1785	-1.05626	6.35311	2.21744	3.74749
216	7.4039	-1.3187	10.6455	14.3551	5.68808	5.80295	1.69145	-2.96821	7.98532	-1.45642	4.46327	33.8004	-1.12284	6.30154	2.19946	3.70569
216.5	7.45533	-1.29776	10.48	13.9723	5.79324	5.71837	1.61105	-2.95111	7.88852	-1.43639	4.49061	33.4104	-1.19308	6.24902	2.17333	3.66285
217	7.504	-1.28807	10.3155	13.594	5.90197	5.63404	1.52559	-2.91267	7.79241	-1.42242	4.52108	33.0139	-1.27115	6.19349	2.13546	3.62169
217.5	7.54814	-1.29027	10.1559	13.2319	6.01329	5.55074	1.43442	-2.85313	7.69527	-1.41704	4.555	32.6157	-1.36111	6.13226	2.08387	3.58315
218	7.58559	-1.30426	10.0036	12.8982	6.12605	5.46917	1.33446	-2.77546	7.59413	-1.42227	4.5916	32.2193	-1.46575	6.06299	2.01898	3.54762
218.5	7.61436	-1.32879	9.85845	12.6027	6.23899	5.38947	1.22355	-2.68543	7.48569	-1.43887	4.62869	31.8261	-1.58499	5.98557	1.94366	3.51514
219	7.63289	-1.36165	9.71767	12.3496	6.35047	5.31149	1.10271	-2.58971	7.36753	-1.46607	4.66247	31.4345	-1.71554	5.90328	1.86202	3.48516
219.5	7.63968	-1.40018	9.57807	12.1363	6.45793	5.23487	0.976999	-2.49296	7.23855	-1.50191	4.6882	31.0402	-1.85185	5.82197	1.77819	3.45752
220	7.63309	-1.44218	9.43663	11.9547	6.55876	5.15912	0.855773	-2.3974	7.09893	-1.54395	4.70117	30.6366	-1.98795	5.74773	1.6961	3.43338
220.5	7.61174	-1.48676	9.29021	11.7937	6.65176	5.08381	0.749906	-2.30489	6.95062	-1.58974	4.69805	30.2165	-2.11929	5.68542	1.62036	3.41476
221	7.57506	-1.53329	9.13589	11.6418	6.73734	5.00883	0.667086	-2.21858	6.79707	-1.63663	4.67801	29.774	-2.24341	5.63763	1.55698	3.40359
221.5	7.52351	-1.57926	8.97246	11.4895	6.81638	4.93422	0.609614	-2.14259	6.64197	-1.68141	4.64185	29.3054	-2.35877	5.60404	1.51209	3.40134
222	7.45931	-1.62068	8.80163	11.3296	6.88934	4.85993	0.574929	-2.08092	6.48943	-1.72015	4.58996	28.811	-2.46354	5.58157	1.48909	3.40815
222.5	7.38706	-1.65498	8.62762	11.1565	6.95526	4.786	0.557241	-2.03674	6.34511	-1.74909	4.52148	28.2947	-2.5555	5.56608	1.48674	3.42198
223	7.31289	-1.68298	8.45482	10.9668	7.01166	4.71257	0.550007	-2.01167	6.21538	-1.76562	4.43515	27.7635	-2.63234	5.55479	1.49994	3.43943
223.5	7.24254	-1.70819	8.28598	10.7592	7.05552	4.63955	0.548325	-2.00498	6.10549	-1.76858	4.33091	27.2262	-2.69159	5.54763	1.52229	3.45725
224	7.17952	-1.73481	8.12173	10.534	7.0838	4.56598	0.550293	-2.01412	6.01932	-1.75807	4.21183	26.6918	-2.73131	5.5461	1.54787	3.47262
224.5	7.12388	-1.76553	7.96092	10.2927	7.09326	4.49008	0.55706	-2.03598	5.96009	-1.73494	4.0848	26.1668	-2.75161	5.55117	1.57156	3.48252
225	7.07224	-1.79967	7.80147	10.0368	7.08203	4.41008	0.571135	-2.067	5.92974	-1.70033	3.95843	25.6526	-2.75561	5.56175	1.58932	3.48398
225.5	7.01931	-1.83285	7.64124	9.76775	7.05202	4.32527	0.594215	-2.10277	5.9273	-1.65564	3.83981	25.1464	-2.74905	5.57477	1.59898	3.47556
226	6.95975	-1.8587	7.47829	9.48713	7.00908	4.23611	0.626629	-2.13817	5.94863	-1.6028	3.73238	24.6453	-2.73854	5.58652	1.60026	3.45807
226.5	6.88951	-1.87172	7.31125	9.19843	6.96077	4.14397	0.66816	-2.1682	5.98833	-1.54388	3.63591	24.1482	-2.72927	5.5937	1.59373	3.43374
227	6.80694	-1.86979	7.14003	8.90695	6.91427	4.05094	0.718778	-2.18877	6.04119	-1.48057	3.54828	23.6548	-2.7236	5.59342	1.57988	3.405
227.5	6.71312	-1.85392	6.96635	8.61793	6.87561	3.95935	0.77915	-2.1976	6.10245	-1.41437	3.46796	23.1644	-2.72173	5.58343	1.55945	3.37351
228	6.61116	-1.82617	6.79371	8.33471	6.84927	3.87078	0.850206	-2.1949	6.16797	-1.34771	3.3954	22.6761	-2.72276	5.56229	1.53441	3.34015
228.5	6.50549	-1.78846	6.62654	8.05922	6.8379	3.7854	0.931407	-2.18276	6.2347	-1.28423	3.33223	22.1895	-2.72552	5.52882	1.50813	3.30608
229	6.4012	-1.7427	6.46832	7.79371	6.84262	3.70182	1.02008	-2.16336	6.30114	-1.22784	3.2795	21.7039	-2.72898	5.48115	1.48409	3.27305
229.5	6.30267	-1.69096	6.3199	7.54131	6.86349	3.61762	1.11227	-2.13788	6.36746	-1.18207	3.2371	21.2182	-2.7322	5.41682	1.46441	3.24242
230	6.21204	-1.6348	6.17997	7.30578	6.89969	3.53073	1.20315	-2.10698	6.43425	-1.15033	3.2044	20.7313	-2.73434	5.33446	1.44982	3.21469
230.5	6.12925	-1.57479	6.04682	7.09099	6.94939	3.44103	1.28794	-2.07142	6.50131	-1.13602	3.1807	20.2429	-2.73471	5.23557	1.44037	3.18996
231	6.05342	-1.51102	5.91904	6.89949	7.00996	3.35113	1.36391	-2.03201	6.56819	-1.14188	3.16458	19.7539	-2.73287	5.12476	1.43549	3.168
231.5	5.98379	-1.44431	5.79507	6.73074	7.07792	3.26626	1.43085	-1.98947	6.6354	-1.16918	3.15337	19.2657	-2.72882	5.00858	1.43377	3.14776
232	5.92002	-1.37701	5.67316	6.58084	7.14918	3.19305	1.48931	-1.94453	6.70431	-1.21716	3.14367	18.7799	-2.72284	4.89383	1.43327	3.12793
232.5	5.86235	-1.31249	5.55159	6.44371	7.22014	3.13734	1.53941	-1.89797	6.77582	-1.2829	3.13286	18.298	-2.71527	4.78605	1.43293	3.1086
233	5.81182	-1.25418	5.42837	6.31219	7.28814	3.10207	1.58077	-1.85055	6.84947	-1.36151	3.11999	17.8218	-2.70661	4.68912	1.4333	3.09184
233.5	5.7701	-1.20475	5.30117	6.17969	7.3508	3.08689	1.61222	-1.80299	6.92364	-1.44638	3.10514	17.3533	-2.69746	4.60515	1.43602	3.08027
234	5.73832	-1.16598	5.16817	6.04156	7.40649	3.08915	1.63076	-1.75566	6.99605	-1.52988	3.08808	16.8946	-2.68781	4.53475	1.44328	3.07582
234.5	5.71574	-1.13818	5.02849	5.89577	7.45661	3.10472	1.63184	-1.70855	7.06381	-1.6045	3.06743	16.4468	-2.67632	4.47793	1.4577	3.07984
235	5.6992	-1.11922	4.88132	5.74281	7.50598	3.12791	1.61251	-1.66182	7.12379	-1.66373	3.04152	16.011	-2.66101	4.43547	1.48123	3.09334
235.5	5.68394	-1.10486	4.7249	5.58497	7.5601	3.1514	1.57502	-1.61657	7.17364	-1.70241	3.0108	15.5872	-2.63999	4.40886	1.51385	3.11631
236	5.66526	-1.09074	4.55739	5.4256	7.62227	3.16718	1.52638	-1.5749	7.21226	-1.71715	2.97968	15.1733	-2.61107	4.39826	1.55356	3.14716
236.5	5.63969	-1.07374	4.37868	5.26867	7.69247	3.16832	1.47475	-1.53879	7.23901	-1.70717	2.95558	14.7666	-2.57174	4.40033	1.59719	3.18286
237	5.60438	-1.05185	4.19086	5.11778	7.7681	3.15078	1.42623	-1.50937	7.25307	-1.67453	2.94591	14.3652	-2.52002	4.40806	1.64154	3.21997
237.5	5.55616	-1.02454	3.99672	4.97503	7.84657	3.11442	1.38317	-1.48718	7.2534	-1.62356	2.95524	13.9686	-2.45493	4.41207	1.68396	3.25589
238	5.49184	-0.994002	3.7983	4.84057	7.92805	3.06245	1.34411	-1.47242	7.23854	-1.55964	2.9839	13.5768	-2.37623	4.40313	1.72221	3.28917
238.5	5.40941	-0.965297	3.59644	4.71278	8.01571	2.99957	1.30572	-1.46426	7.2065	-1.48829	3.02809	13.1889	-2.28467	4.37583	1.75455	3.31904
239	5.30884	-0.944768	3.39113	4.58884	8.11312	2.92989	1.26519	-1.46042	7.15598	-1.41412	3.08136	12.8023	-2.18299	4.33116	1.7799	3.34503
239.5	5.19207	-0.937713	3.18261	4.46512	8.22172	2.8562	1.2221	-1.45741	7.08748	-1.33989	3.13678	12.415	-2.07605	4.27541	1.79712	3.36686
240	5.06258	-0.946509	2.97182	4.33739	8.34059	2.78067	1.17957	-1.45104	7.00307	-1.26641	3.18876	12.0265	-1.9693	4.21658	1.80425	3.38395
240.5	4.92477	-0.970156	2.76006	4.20188	8.46796	2.70528	1.14306	-1.43699	6.90577	-1.19353	3.23374	11.637	-1.86752	4.16089	1.79887	3.39513
241	4.78334	-1.00511	2.54859	4.05732	8.60209	2.63196	1.11682	-1.41197	6.7989	-1.12099	3.26963	11.2469	-1.77455	4.11102	1.77985	3.3993
241.5	4.64271	-1.04653	2.33883	3.90538	8.74129	2.5628	1.10197	-1.37481	6.68534	-1.04853	3.29473	10.8565	-1.693	4.06588	1.74833	3.39625
242	4.50654	-1.08934	2.13233	3.74808	8.88336	2.49952	1.09762	-1.32672	6.56707	-0.976161	3.30749	10.466	-1.62375	4.02192	1.70709	3.38618
242.5	4.37749	-1.12875	1.93012	3.58503	9.02462	2.44285	1.10283	-1.27067	6.44524	-0.904897	3.30695	10.0757	-1.56613	3.9757	1.65978	3.36877
243	4.25662	-1.16051	1.73259	3.41334	9.16064	2.39267	1.11799	-1.21041	6.32083	-0.836995	3.29299	9.68598	-1.51854	3.92623	1.61026	3.34336
243.5	4.1436	-1.18143	1.53974	3.22911	9.28848	2.34852	1.14517	-1.14989	6.1957	-0.775772	3.266	9.29725	-1.47911	3.87517	1.56165	3.30958
244	4.0376	-1.18978	1.3515	3.02814	9.4069	2.30981	1.1865	-1.09292	6.07294	-0.72501	3.22642	8.91033	-1.44623	3.82517	1.51536	3.26742
244.5	3.93788	-1.18446	1.16827	2.80613	9.51445	2.2758	1.24237	-1.04246	5.95589	-0.687692	3.17508	8.52574	-1.41902	3.77755	1.47127	3.21755
245	3.84384	-1.16428	0.990654	2.56006	9.6083	2.24579	1.31059	-0.99974	5.84697	-0.664821	3.11379	8.14343	-1.39646	3.73063	1.4288	3.16185
245.5	3.75499	-1.12908	0.818255	2.29002	9.68493	2.21898	1.38568	-0.963882	5.74656	-0.655466	3.04456	7.76383	-1.3759	3.6801	1.38812	3.10343
246	3.67107	-1.0813	0.64948	1.9993	9.74138	2.19458	1.45958	-0.932672	5.65255	-0.658215	2.96783	7.38907	-1.35332	3.62172	1.35053	3.0457
246.5	3.592	-1.02534	0.482818	1.69277	9.77647	2.17221	1.52417	-0.90363	5.56136	-0.672744	2.88204	7.02205	-1.32467	3.55462	1.31811	2.99113
247	3.5175	-0.965315	0.317327	1.3759	9.79211	2.15229	1.57351	-0.873992	5.46958	-0.699734	2.78472	6.66442	-1.28707	3.48221	1.29264	2.94048
247.5	3.44703	-0.904044	0.15212	1.05497	9.79386	2.136	1.60484	-0.840505	5.37529	-0.739358	2.67477	6.31564	-1.24037	3.4105	1.27454	2.89361
248	3.37983	-0.843539	-0.0133852	0.737351	9.79006	2.12474	1.6189	-0.799924	5.27908	-0.789679	2.55452	5.97339	-1.18838	3.34584	1.26259	2.85085
248.5	3.31479	-0.785282	-0.178464	0.43109	9.78953	2.1193	1.61918	-0.74899	5.18374	-0.845634	2.43038	5.63405	-1.13759	3.29264	1.25454	2.81347
249	3.25012	-0.730137	-0.340859	0.143824	9.79914	2.11927	1.61077	-0.68382	5.0923	-0.899134	2.31146	5.29317	-1.09418	3.25103	1.24787	2.78296
249.5	3.18355	-0.678743	-0.497852	-0.118629	9.82264	2.12324	1.59853	-0.600709	5.00595	-0.940163	2.20683	4.94641	-1.06163	3.2165	1.24023	2.76046
250	3.11301	-0.631894	-0.647372	-0.353448	9.86061	2.12985	1.58441	-0.498136	4.92373	-0.958522	2.12289	4.59094	-1.03933	3.18215	1.23008	2.74721
250.5	3.03725	-0.590438	-0.788128	-0.561313	9.91058	2.13868	1.56712	-0.377101	4.84396	-0.946674	2.06225	4.2264	-1.02247	3.14155	1.21702	2.74531
251	2.95589	-0.555395	-0.91934	-0.745619	9.96727	2.15003	1.54477	-0.239958	4.76593	-0.902987	2.02463	3.85477	-1.00385	3.09111	1.2012	2.75694
251.5	2.86888	-0.528168	-1.0412	-0.910038	10.0233	2.1642	1.51681	-0.0905002	4.69083	-0.832738	2.00842	3.47915	-0.977298	3.0317	1.18251	2.78263
252	2.77645	-0.50967	-1.15585	-1.05588	10.0708	2.18147	1.4843	0.065284	4.62041	-0.74578	2.012	3.10257	-0.939716	2.9684	1.16046	2.82079
252.5	2.67929	-0.498915	-1.26739	-1.18189	10.1039	2.20219	1.44969	0.220299	4.5546	-0.653173	2.03426	2.72717	-0.890833	2.90774	1.1348	2.86899
253	2.57865	-0.492972	-1.38043	-1.28696	10.1194	2.22661	1.41551	0.3686	4.49084	-0.565453	2.07434	2.35333	-0.832259	2.85493	1.10652	2.9247
253.5	2.4761	-0.488432	-1.49793	-1.37312	10.116	2.25483	1.38248	0.506367	4.42581	-0.492615	2.13109	1.97937	-0.76677	2.81261	1.07824	2.98496
254	2.37293	-0.482688	-1.61996	-1.44565	10.0947	2.28668	1.34839	0.631663	4.35752	-0.443848	2.20283	1.60257	-0.697433	2.78078	1.05391	3.04629
254.5	2.27018	-0.474085	-1.7443	-1.51043	10.0607	2.32124	1.30937	0.74423	4.28577	-0.426028	2.28662	1.22068	-0.627284	2.75746	1.03737	3.10503
255	2.16952	-0.46222	-1.86797	-1.57142	10.0213	2.35667	1.26327	0.844906	4.21195	-0.442058	2.37748	0.832895	-0.559827	2.74057	1.0306	3.15719
255.5	2.07359	-0.448942	-1.98799	-1.62975	9.98235	2.39051	1.21184	0.9343	4.13881	-0.489991	2.4695	0.439628	-0.498567	2.72981	1.03329	3.19876
256	1.98545	-0.438061	-2.1005	-1.68393	9.94558	2.41999	1.15921	1.01225	4.0695	-0.562847	2.5583	0.0419133	-0.445559	2.72615	1.04354	3.22699
256.5	1.90793	-0.433186	-2.19963	-1.73127	9.9097	2.44252	1.10863	1.0791	4.00575	-0.649587	2.64164	-0.35827	-0.401208	2.72959	1.05864	3.24114
257	1.84265	-0.436182	-2.27902	-1.76993	9.87268	2.45665	1.06037	1.13738	3.94725	-0.738003	2.71809	-0.757415	-0.365116	2.73723	1.07591	3.24225
257.5	1.78913	-0.447245	-2.33553	-1.79976	9.83273	2.46321	1.01058	1.19138	3.89243	-0.818212	2.78585	-1.15117	-0.3362	2.74311	1.09389	3.23261
258	1.74474	-0.465434	-2.37079	-1.82191	9.7889	2.46534	0.952344	1.2445	3.83869	-0.8842	2.8424	-1.53559	-0.312916	2.73994	1.11316	3.21506
258.5	1.70522	-0.489194	-2.38946	-1.83838	9.74232	2.4674	0.879034	1.29722	3.78256	-0.933293	2.88468	-1.90782	-0.294366	2.72161	1.13572	3.19255
259	1.66568	-0.516993	-2.39725	-1.85229	9.69684	2.47345	0.787476	1.34767	3.72043	-0.965064	2.90997	-2.26654	-0.280573	2.68562	1.16327	3.16789
259.5	1.62224	-0.547812	-2.40062	-1.86845	9.65797	2.48572	0.679459	1.39295	3.64968	-0.979912	2.91717	-2.61215	-0.271256	2.63421	1.19569	3.14338
260	1.57302	-0.580993	-2.40718	-1.89274	9.63133	2.50386	0.561804	1.43023	3.56962	-0.977845	2.90684	-2.94702	-0.264966	2.57347	1.23136	3.12031
260.5	1.5177	-0.615431	-2.42506	-1.93026	9.62117	2.52567	0.443206	1.45865	3.48138	-0.958604	2.88042	-3.27585	-0.259964	2.51128	1.2686	3.09825
261	1.45673	-0.648836	-2.46113	-1.98381	9.62902	2.54873	0.329946	1.48031	3.3865	-0.922626	2.84022	-3.60507	-0.255511	2.45433	1.30664	3.07508
261.5	1.39117	-0.678153	-2.51987	-2.05383	9.65362	2.57131	0.225374	1.49852	3.28565	-0.871859	2.78976	-3.94021	-0.251784	2.40556	1.3454	3.04823
262	1.32318	-0.700997	-2.60354	-2.1394	9.69153	2.59206	0.132137	1.51534	3.17911	-0.810026	2.73287	-4.28381	-0.248959	2.36396	1.38515	3.01588
262.5	1.25614	-0.716835	-2.71237	-2.23991	9.73739	2.60938	0.0535982	1.53081	3.06822	-0.741997	2.67243	-4.63527	-0.246653	2.32682	1.42653	2.97714
263	1.1941	-0.727393	-2.84451	-2.35572	9.78534	2.62188	-0.00572065	1.54391	2.95615	-0.672805	2.61033	-4.99174	-0.243336	2.29253	1.46983	2.93183
263.5	1.14087	-0.736019	-2.9963	-2.48685	9.83152	2.629	-0.0410058	1.55398	2.84741	-0.606913	2.54847	-5.34887	-0.235707	2.26218	1.51351	2.88022
264	1.09931	-0.745736	-3.16217	-2.63119	9.87399	2.63098	-0.0491949	1.56132	2.747	-0.547129	2.48936	-5.70224	-0.21893	2.23904	1.55413	2.82252
264.5	1.07108	-0.757556	-3.33387	-2.78396	9.9099	2.62779	-0.0303461	1.56647	2.65991	-0.494011	2.43598	-6.04907	-0.187578	2.22633	1.588	2.75898
265	1.05665	-0.770868	-3.50058	-2.93892	9.93428	2.6185	0.0112544	1.56937	2.58967	-0.447383	2.39113	-6.38857	-0.136838	2.22472	1.61328	2.69091
265.5	1.05546	-0.78506	-3.65089	-3.0906	9.94191	2.6016	0.0658057	1.57004	2.53645	-0.408279	2.35632	-6.72078	-0.0639878	2.23135	1.63069	2.62084
266	1.06586	-0.800626	-3.77543	-3.23641	9.9292	2.5758	0.119627	1.56964	2.49685	-0.378565	2.3304	-7.04587	0.0305027	2.24114	1.64236	2.55108
266.5	1.08569	-0.819167	-3.86835	-3.37709	9.89504	2.54068	0.16	1.56967	2.46604	-0.358984	2.3093	-7.36459	0.143058	2.24838	1.65028	2.48228
267	1.11328	-0.842248	-3.9282	-3.5152	9.84134	2.49725	0.178901	1.57013	2.43992	-0.347885	2.28801	-7.6784	0.267823	2.24783	1.65552	2.41286
267.5	1.14785	-0.869855	-3.9585	-3.65287	9.7725	2.44774	0.174281	1.56967	2.41534	-0.341145	2.26339	-7.98822	0.397383	2.23625	1.65823	2.3396
268	1.18904	-0.899701	-3.96632	-3.79032	9.69337	2.39466	0.14995	1.56782	2.38935	-0.332761	2.23533	-8.29335	0.523986	2.21343	1.65832	2.25969
268.5	1.23655	-0.92804	-3.95859	-3.92543	9.6077	2.33992	0.114292	1.56658	2.35899	-0.31596	2.20542	-8.59225	0.641291	2.181	1.65613	2.17303
269	1.29016	-0.95134	-3.93895	-4.0535	9.51839	2.28497	0.0784003	1.57012	2.32185	-0.285053	2.1751	-8.88414	0.744876	2.14072	1.65266	2.08243
269.5	1.34949	-0.967429	-3.90808	-4.16743	9.42779	2.23096	0.0530908	1.58308	2.27678	-0.237552	2.14514	-9.16947	0.831561	2.09385	1.64922	1.99166
270	1.41347	-0.975402	-3.86614	-4.25941	9.33707	2.1782	0.0456347	1.60886	2.22382	-0.175189	2.11673	-9.44923	0.899455	2.04193	1.64696	1.90361
270.5	1.47947	-0.974749	-3.81434	-4.3235	9.24652	2.12558	0.0595686	1.64863	2.16365	-0.10322	2.09271	-9.72406	0.948539	1.98759	1.64656	1.82
271	1.54359	-0.96482	-3.7552	-4.35711	9.15702	2.0712	0.0966109	1.70125	2.09764	-0.0284658	2.07679	-9.99441	0.980583	1.93466	1.64793	1.74146
271.5	1.60177	-0.945271	-3.69263	-4.36025	9.07013	2.01403	0.156888	1.76379	2.02795	0.0431993	2.0714	-10.2614	0.998717	1.88739	1.65049	1.66739
272	1.65048	-0.91663	-3.63173	-4.33411	8.98736	1.95519	0.238479	1.83196	1.95716	0.108719	2.07694	-10.5272	1.00744	1.84899	1.65375	1.59653
272.5	1.68648	-0.879834	-3.57783	-4.28047	8.91002	1.89775	0.338161	1.90131	1.88744	0.167817	2.09278	-10.7929	1.01285	1.82049	1.65769	1.52796
273	1.70691	-0.835331	-3.53473	-4.20186	8.83887	1.84557	0.451222	1.96901	1.81972	0.221691	2.11792	-11.0586	1.02174	1.80054	1.66275	1.46176
273.5	1.71055	-0.78344	-3.50325	-4.10081	8.77361	1.80211	0.570412	2.03483	1.7539	0.272562	2.15063	-11.3236	1.0393	1.78572	1.66984	1.39959
274	1.69896	-0.725621	-3.48123	-3.97934	8.71416	1.76916	0.687226	2.10016	1.68932	0.324426	2.18795	-11.5875	1.06762	1.77104	1.68039	1.34472
274.5	1.67569	-0.664649	-3.46468	-3.83916	8.66225	1.74588	0.795114	2.16566	1.62468	0.383164	2.22576	-11.8494	1.10637	1.75129	1.69599	1.30032
275	1.64459	-0.603878	-3.44895	-3.68212	8.6208	1.72906	0.891634	2.23006	1.5585	0.454885	2.25939	-12.1064	1.15396	1.72345	1.71744	1.26739
275.5	1.60914	-0.546827	-3.42999	-3.51055	8.59195	1.7148	0.978237	2.29132	1.49096	0.543316	2.28513	-12.3546	1.20798	1.68814	1.74429	1.24445
276	1.57284	-0.496897	-3.40566	-3.32666	8.5764	1.70048	1.05792	2.34824	1.42494	0.647886	2.30167	-12.5914	1.26543	1.64889	1.77584	1.22875
276.5	1.53929	-0.456956	-3.3762	-3.13116	8.57373	1.6853	1.13284	2.40077	1.36413	0.763691	2.30994	-12.8157	1.32302	1.61003	1.81172	1.21715
277	1.51121	-0.428962	-3.34406	-2.92325	8.58268	1.66928	1.20359	2.44934	1.31028	0.883187	2.31208	-13.0272	1.37793	1.57455	1.85013	1.20621
277.5	1.48903	-0.41363	-3.31254	-2.70319	8.60132	1.6517	1.26897	2.49448	1.26255	0.998259	2.31097	-13.2263	1.42896	1.54235	1.88585	1.19306
278	1.47041	-0.410593	-3.28353	-2.47474	8.62772	1.63082	1.32592	2.53645	1.21853	1.10137	2.30983	-13.4138	1.47663	1.51057	1.91164	1.1762
278.5	1.45184	-0.418864	-3.25696	-2.2448	8.66098	1.6049	1.37165	2.57494	1.17498	1.18611	2.31098	-13.591	1.52173	1.47616	1.92166	1.15542
279	1.43034	-0.437088	-3.23288	-2.02072	8.70133	1.57272	1.40652	2.60986	1.12854	1.2485	2.31446	-13.7589	1.56426	1.43906	1.91359	1.13151
279.5	1.40343	-0.463699	-3.21249	-1.80847	8.74967	1.53376	1.43534	2.64165	1.07689	1.28846	2.31844	-13.918	1.60397	1.40297	1.8886	1.10625
280	1.36856	-0.49683	-3.19699	-1.61295	8.80764	1.4885	1.46631	2.67025	1.02006	1.31019	2.32059	-14.0672	1.6413	1.37304	1.85001	1.08139
280.5	1.32397	-0.53429	-3.18708	-1.43908	8.87722	1.43805	1.50786	2.69439	0.960541	1.32083	2.31922	-14.2043	1.678	1.35277	1.80226	1.05745
281	1.26978	-0.574233	-3.18368	-1.29153	8.95938	1.38339	1.56522	2.71252	0.902263	1.32819	2.31396	-14.3266	1.7173	1.34209	1.75095	1.03411
281.5	1.20805	-0.615705	-3.18797	-1.17325	9.05387	1.32569	1.63976	2.72446	0.848545	1.33836	2.30615	-14.4325	1.76304	1.33771	1.70268	1.01157
282	1.14176	-0.658014	-3.20074	-1.08499	9.15926	1.26756	1.73037	2.73237	0.800291	1.3544	2.29815	-14.523	1.81826	1.33518	1.66347	0.990802
282.5	1.07364	-0.699572	-3.22138	-1.02538	9.27167	1.21341	1.83487	2.74023	0.755935	1.37649	2.29223	-14.6011	1.88463	1.33081	1.63699	0.972665
283	1.00474	-0.737694	-3.24763	-0.991024	9.38521	1.16779	1.9517	2.7518	0.712629	1.40287	2.28983	-14.6711	1.96266	1.3218	1.62437	0.956712
283.5	0.933591	-0.769713	-3.27705	-0.977356	9.49474	1.13305	2.08086	2.76817	0.667443	1.43036	2.29135	-14.7342	2.05188	1.30592	1.62519	0.940184
284	0.85692	-0.793922	-3.30789	-0.980422	9.59639	1.10825	2.22311	2.78758	0.618477	1.45482	2.29689	-14.7875	2.1508	1.28177	1.63777	0.918046
284.5	0.771415	-0.80919	-3.33787	-0.99882	9.68517	1.09008	2.37809	2.80711	0.56567	1.47215	2.3079	-14.8259	2.25668	1.24949	1.65848	0.884713
285	0.675175	-0.814123	-3.36297	-1.0345	9.75497	1.07453	2.54201	2.82431	0.51047	1.47958	2.32778	-14.8461	2.36512	1.21084	1.68199	0.836713
285.5	0.568132	-0.806872	-3.37785	-1.09177	9.80106	1.05824	2.70602	2.83778	0.453987	1.47654	2.35935	-14.8489	2.47026	1.16806	1.70252	0.77413
286	0.451852	-0.785935	-3.37713	-1.17523	9.822	1.03923	2.85813	2.84768	0.395742	1.46483	2.40145	-14.8381	2.56584	1.12313	1.71528	0.699847
286.5	0.329395	-0.751712	-3.35656	-1.28777	9.82039	1.01675	2.98825	2.85644	0.334949	1.44769	2.44864	-14.8185	2.64624	1.07758	1.71736	0.618127
287	0.205453	-0.707188	-3.31414	-1.4294	9.80247	0.990458	3.09176	2.86877	0.271864	1.42818	2.49367	-14.7951	2.70716	1.03267	1.70835	0.533475
287.5	0.0860207	-0.657086	-3.25039	-1.59748	9.77652	0.96044	3.17033	2.88996	0.207464	1.40827	2.53005	-14.7715	2.74609	0.989831	1.69071	0.449479
288	-0.0228789	-0.606872	-3.16794	-1.78797	9.75053	0.927392	3.23002	2.92357	0.14337	1.3893	2.55421	-14.7496	2.76251	0.950696	1.66955	0.368267
288.5	-0.116697	-0.561934	-3.07032	-1.99642	9.73034	0.892523	3.27766	2.97073	0.0823293	1.37332	2.56647	-14.729	2.75722	0.915795	1.65134	0.290936
289	-0.193206	-0.526324	-2.96067	-2.21826	9.71915	0.857366	3.31778	3.03132	0.0279085	1.36347	2.56947	-14.7082	2.7319	0.882903	1.64151	0.218017
289.5	-0.252358	-0.50169	-2.8412	-2.4492	9.71733	0.823339	3.35183	3.10475	-0.0164515	1.36236	2.56557	-14.6847	2.68944	0.847631	1.64218	0.149338
290	-0.2957	-0.487137	-2.7137	-2.68602	9.72201	0.790999	3.37824	3.18943	-0.0486379	1.37014	2.5557	-14.6559	2.63399	0.80574	1.65162	0.0843245
290.5	-0.325847	-0.479571	-2.58002	-2.92668	9.7282	0.759603	3.39399	3.28231	-0.06888	1.38462	2.53973	-14.6186	2.57073	0.754698	1.66557	0.0232566
291	-0.345607	-0.474439	-2.44229	-3.16947	9.73172	0.727554	3.39769	3.37922	-0.0793892	1.40294	2.5178	-14.5689	2.50551	0.693655	1.67893	-0.0324585
291.5	-0.356888	-0.467567	-2.30301	-3.41238	9.73044	0.693316	3.39145	3.47541	-0.0824607	1.42383	2.49246	-14.5017	2.44402	0.623173	1.686	-0.0817541
292	-0.360222	-0.457083	-2.16479	-3.65315	9.72329	0.656063	3.38047	3.56621	-0.0789331	1.44869	2.46978	-14.4127	2.38991	0.545265	1.68087	-0.124722
292.5	-0.355251	-0.44334	-2.02966	-3.89009	9.70944	0.61606	3.37082	3.64779	-0.0685112	1.48063	2.45784	-14.2996	2.34363	0.462837	1.65923	-0.162024
293	-0.341428	-0.42734	-1.89879	-4.12286	9.68784	0.574749	3.36639	3.71804	-0.0509242	1.52237	2.4638	-14.1631	2.30273	0.378653	1.62074	-0.194839
293.5	-0.317868	-0.409647	-1.77218	-4.35256	9.65654	0.534174	3.36687	3.77701	-0.0265255	1.57466	2.49147	-14.0069	2.26358	0.29473	1.56943	-0.225333
294	-0.282997	-0.390467	-1.6483	-4.58135	9.61297	0.496246	3.36802	3.82681	0.00301711	1.63632	2.54049	-13.8363	2.22339	0.212206	1.51177	-0.25575
294.5	-0.235739	-0.370422	-1.52495	-4.81227	9.55479	0.462577	3.36396	3.87082	0.0334798	1.70529	2.60656	-13.6582	2.1812	0.131757	1.45405	-0.286913
295	-0.17729	-0.351024	-1.40099	-5.04941	9.47908	0.434362	3.35033	3.91273	0.0583923	1.77935	2.68273	-13.4785	2.13758	0.0549625	1.40102	-0.318338
295.5	-0.111121	-0.334046	-1.27613	-5.2987	9.37952	0.411966	3.32663	3.95564	0.0719932	1.85619	2.7621	-13.3016	2.09457	-0.0148917	1.35596	-0.349298
296	-0.0417001	-0.320006	-1.14889	-5.56832	9.24336	0.394531	3.29623	4.00134	0.0717468	1.93342	2.84067	-13.1314	2.05524	-0.0743455	1.32063	-0.379181
296.5	0.0259761	-0.306852	-1.01593	-5.86691	9.05052	0.379646	3.26424	4.04947	0.0579353	2.00867	2.91786	-12.9703	2.02222	-0.122185	1.29501	-0.40764
297	0.0858588	-0.290004	-0.874415	-6.20149	8.77465	0.363627	3.23527	4.09686	0.0322241	2.07999	2.99435	-12.8176	1.99634	-0.159905	1.27744	-0.435167
297.5	0.130703	-0.263214	-0.72407	-6.57819	8.3856	0.342941	3.21176	4.13884	-0.00294975	2.14612	3.07005	-12.6706	1.97704	-0.190076	1.26495	-0.463083
298	0.152587	-0.218905	-0.566344	-7.00396	7.85265	0.315978	3.19332	4.17125	-0.045072	2.20616	3.14346	-12.5259	1.96338	-0.214552	1.25327	-0.492556
298.5	0.14358	-0.148474	-0.402455	-7.48566	7.14856	0.283665	3.1776	4.1908	-0.09244	2.25888	3.21144	-12.3809	1.95465	-0.233431	1.23686	-0.52394
299	0.0969093	-0.0438796	-0.233026	-8.02721	6.25417	0.248375	3.16124	4.19508	-0.143716	2.30237	3.26949	-12.2326	1.95046	-0.24487	1.20945	-0.556994
299.5	0.00874691	0.0994916	-0.0590686	-8.62655	5.16432	0.212315	3.14069	4.1834	-0.196496	2.3346	3.31251	-12.0776	1.95032	-0.245869	1.16557	-0.591331
300	-0.119858	0.279734	0.117565	-9.27243	3.89653	0.176838	3.114	4.15674	-0.247096	2.35455	3.33569	-11.9132	1.95281	-0.23375	1.10223	-0.626592
300.5	-0.280994	0.486734	0.295003	-9.94091	2.50211	0.142795	3.0818	4.11717	-0.291859	2.36294	3.33637	-11.739	1.95592	-0.207878	1.01976	-0.662029
301	-0.45816	0.702212	0.471784	-10.5919	1.07711	0.111172	3.04631	4.06824	-0.328432	2.36267	3.3161	-11.558	1.95852	-0.170871	0.921906	-0.696001
301.5	-0.627002	0.901296	0.644939	-11.1712	-0.239958	0.0836266	3.0104	4.01532	-0.356486	2.3592	3.28055	-11.3756	1.96084	-0.12833	0.815002	-0.72684
302	-0.762681	1.05865	0.807444	-11.6287	-1.30756	0.0627547	2.97738	3.96407	-0.37758	2.35955	3.23637	-11.1972	1.96289	-0.0872007	0.706117	-0.754413
302.5	-0.851818	1.15887	0.949329	-11.9461	-2.04485	0.0518806	2.95059	3.91807	-0.3936	2.36984	3.18792	-11.0262	1.96247	-0.0538923	0.600761	-0.780285
303	-0.897447	1.20126	1.06202	-12.1431	-2.45845	0.0542789	2.93381	3.87852	-0.404834	2.39212	3.13593	-10.8638	1.95501	-0.0326946	0.502542	-0.806714
303.5	-0.912513	1.19433	1.14125	-12.2587	-2.6118	0.072023	2.93093	3.84568	-0.409586	2.42299	3.07942	-10.709	1.93582	-0.0248625	0.414673	-0.835921
304	-0.910924	1.14835	1.18709	-12.3315	-2.58322	0.104973	2.94449	3.81973	-0.405134	2.4553	3.01877	-10.5596	1.90258	-0.0291846	0.34089	-0.869808
304.5	-0.90334	1.07188	1.20255	-12.3925	-2.44541	0.150562	2.97446	3.80041	-0.38859	2.48093	2.95697	-10.4148	1.85589	-0.0441438	0.285334	-0.909773
305	-0.897126	0.971261	1.19233	-12.4632	-2.25918	0.20459	3.01802	3.7866	-0.358313	2.49232	2.89821	-10.2761	1.79739	-0.0702716	0.252282	-0.956508
305.5	-0.897609	0.851642	1.16244	-12.5553	-2.07022	0.26247	3.07012	3.77709	-0.31657	2.48354	2.84565	-10.146	1.72753	-0.110224	0.245104	-1.00972
306	-0.908394	0.718654	1.11999	-12.6739	-1.90871	0.319953	3.12533	3.771	-0.270815	2.45109	2.79984	-10.025	1.64539	-0.166197	0.264365	-1.06787
306.5	-0.930598	0.579123	1.07192	-12.8209	-1.79213	0.373237	3.17967	3.76645	-0.231095	2.39471	2.75865	-9.911	1.55063	-0.23787	0.306942	-1.12812
307	-0.962654	0.441203	1.02308	-12.998	-1.72866	0.419378	3.23075	3.75967	-0.205963	2.31756	2.71865	-9.80028	1.44526	-0.322595	0.367311	-1.18729
307.5	-1.00117	0.314376	0.975543	-13.2063	-1.71915	0.456958	3.27676	3.74662	-0.200222	2.2254	2.67709	-9.68976	1.33322	-0.416153	0.439564	-1.24325
308	-1.04199	0.208484	0.930121	-13.4449	-1.7592	0.485945	3.31549	3.72515	-0.214567	2.12516	2.63358	-9.57737	1.21898	-0.513031	0.518404	-1.29528
308.5	-1.08128	0.131684	0.888169	-13.71	-1.8422	0.506929	3.34338	3.69577	-0.246479	2.02348	2.59029	-9.46235	1.10679	-0.607209	0.599263	-1.34292
309	-1.1163	0.0883679	0.851197	-13.9947	-1.96089	0.520728	3.35603	3.66055	-0.292193	1.9261	2.55049	-9.34554	1.0002	-0.693835	0.678278	-1.38469
309.5	-1.14529	0.0782628	0.819242	-14.2885	-2.10721	0.528378	3.34919	3.62123	-0.348621	1.83761	2.51673	-9.22939	0.901745	-0.770891	0.752071	-1.41809
310	-1.16734	0.097408	0.791205	-14.5791	-2.27302	0.531135	3.31874	3.57853	-0.414217	1.76139	2.49021	-9.11715	0.812729	-0.839781	0.817308	-1.44038
310.5	-1.18306	0.139888	0.766973	-14.8556	-2.45235	0.530064	3.26154	3.53274	-0.488833	1.69946	2.47056	-9.01224	0.733365	-0.904002	0.870215	-1.44919
311	-1.19514	0.198913	0.748441	-15.1105	-2.64212	0.525463	3.17777	3.48412	-0.572812	1.65234	2.45566	-8.91829	0.662921	-0.96664	0.906279	-1.4435
311.5	-1.20771	0.267429	0.7385	-15.3388	-2.84099	0.516987	3.07099	3.43306	-0.665635	1.61923	2.44277	-8.83882	0.600085	-1.02912	0.920988	-1.42443
312	-1.22503	0.338718	0.739588	-15.5384	-3.04777	0.504151	2.94654	3.3798	-0.765048	1.59842	2.43021	-8.77669	0.543731	-1.09193	0.91194	-1.39511
312.5	-1.25047	0.40697	0.752982	-15.709	-3.26065	0.486392	2.81063	3.32339	-0.867698	1.58776	2.4181	-8.73346	0.493383	-1.15556	0.88057	-1.35957
313	-1.28577	0.467644	0.778932	-15.8523	-3.47786	0.463249	2.66987	3.26158	-0.970661	1.58525	2.40852	-8.70922	0.449055	-1.22049	0.831852	-1.32166
313.5	-1.33094	0.517277	0.81777	-15.9709	-3.69934	0.435337	2.53003	3.19271	-1.0721	1.59002	2.40501	-8.70295	0.411051	-1.28698	0.772916	-1.28395
314	-1.38484	0.553203	0.871173	-16.0692	-3.92665	0.405073	2.39512	3.11787	-1.17071	1.60319	2.41111	-8.71312	0.379861	-1.35517	0.71175	-1.2473
314.5	-1.44608	0.573861	0.941801	-16.1514	-4.16017	0.375551	2.26768	3.04072	-1.2654	1.62692	2.42838	-8.73764	0.35586	-1.42453	0.655856	-1.21103
315	-1.51405	0.579525	1.03144	-16.2212	-4.39741	0.348537	2.15007	2.96554	-1.35533	1.66244	2.45596	-8.77347	0.339041	-1.49273	0.611154	-1.17379
315.5	-1.58926	0.573121	1.13974	-16.2799	-4.63432	0.323954	2.04482	2.89574	-1.43906	1.70959	2.49242	-8.81771	0.329039	-1.55625	0.581506	-1.13403
316	-1.67252	0.560537	1.26441	-16.3271	-4.8666	0.300571	1.95331	2.83377	-1.51394	1.76776	2.53719	-8.86914	0.325408	-1.61228	0.568607	-1.0902
316.5	-1.76352	0.549354	1.40207	-16.3599	-5.09018	0.276326	1.8745	2.78149	-1.57756	1.8359	2.5899	-8.92761	0.327865	-1.65921	0.5723	-1.04124
317	-1.86043	0.545967	1.54893	-16.3724	-5.3025	0.249084	1.80516	2.74013	-1.63	1.91144	2.64941	-8.99212	0.335791	-1.69637	0.591039	-0.986944
317.5	-1.95989	0.55241	1.70072	-16.3576	-5.50413	0.218514	1.74182	2.70908	-1.67422	1.99013	2.71482	-9.06091	0.346824	-1.72489	0.62189	-0.927548
318	-2.05791	0.564586	1.85257	-16.3099	-5.69883	0.186832	1.68286	2.6851	-1.71478	2.06654	2.78646	-9.13323	0.356172	-1.74781	0.660496	-0.863645
318.5	-2.15154	0.573019	1.99966	-16.2282	-5.89149	0.156845	1.62845	2.66308	-1.75627	2.13497	2.86496	-9.21012	0.357957	-1.76811	0.701769	-0.79655
319	-2.24008	0.565856	2.13798	-16.117	-6.08637	0.129502	1.57783	2.63829	-1.8021	2.19101	2.94921	-9.29409	0.347698	-1.78652	0.740621	-0.7284
319.5	-2.32454	0.532208	2.26426	-15.9857	-6.28699	0.103579	1.52897	2.60822	-1.85364	2.23337	3.03505	-9.38827	0.323899	-1.80189	0.772304	-0.661868
320	-2.40574	0.464184	2.3754	-15.8463	-6.49554	0.0768703	1.48155	2.57234	-1.91025	2.26415	3.11626	-9.49557	0.287953	-1.81341	0.79313	-0.599831
320.5	-2.48351	0.357639	2.46882	-15.7106	-6.71168	0.0471518	1.43724	2.53012	-1.9703	2.28668	3.18721	-9.6184	0.243084	-1.82222	0.801392	-0.544784
321	-2.55788	0.212145	2.54337	-15.5891	-6.93189	0.0126494	1.39642	2.48012	-2.03255	2.3029	3.24485	-9.75847	0.192996	-1.83057	0.797634	-0.498132
321.5	-2.62951	0.0298362	2.59887	-15.4898	-7.14961	-0.0274988	1.35713	2.4208	-2.09635	2.31192	3.28901	-9.91642	0.140578	-1.84006	0.784474	-0.460433
322	-2.69844	-0.186713	2.63493	-15.4185	-7.35615	-0.0727479	1.31713	2.35177	-2.16046	2.31038	3.32163	-10.0918	0.0873219	-1.85089	0.766206	-0.432625
322.5	-2.76359	-0.435578	2.65171	-15.3773	-7.54185	-0.121063	1.27618	2.27434	-2.22191	2.29401	3.34638	-10.2832	0.0335841	-1.86269	0.74805	-0.416421
323	-2.82398	-0.714034	2.6519	-15.3644	-7.69463	-0.169575	1.23803	2.19131	-2.27674	2.25927	3.36808	-10.488	-0.0204117	-1.87529	0.735376	-0.413392
323.5	-2.88024	-1.0153	2.64081	-15.3742	-7.79746	-0.215583	1.21069	2.10564	-2.32165	2.20418	3.39127	-10.702	-0.073422	-1.88863	0.732802	-0.424274
324	-2.93539	-1.32478	2.62454	-15.3985	-7.82866	-0.257144	1.20417	2.01953	-2.35552	2.12861	3.4193	-10.92	-0.123239	-1.9023	0.742907	-0.448974
324.5	-2.99417	-1.61743	2.60871	-15.4281	-7.76473	-0.29322	1.22638	1.93486	-2.37931	2.03498	3.4544	-11.1373	-0.168021	-1.91576	0.76524	-0.486209
325	-3.06174	-1.85984	2.59885	-15.4548	-7.58088	-0.323775	1.27956	1.85395	-2.39514	1.92864	3.49799	-11.3509	-0.207398	-1.92905	0.796393	-0.532946
325.5	-3.14252	-2.0202	2.60022	-15.4723	-7.25023	-0.349816	1.35993	1.77987	-2.40595	1.81705	3.55002	-11.5586	-0.242566	-1.94311	0.831166	-0.584765
326	-3.23926	-2.08131	2.61682	-15.4775	-6.74543	-0.373048	1.46088	1.71666	-2.41573	1.70819	3.60801	-11.7592	-0.275621	-1.95905	0.864393	-0.637246
326.5	-3.35225	-2.04649	2.65049	-15.4722	-6.04296	-0.395008	1.5762	1.66878	-2.42884	1.60892	3.66698	-11.9527	-0.308597	-1.97724	0.89255	-0.687163
327	-3.4789	-1.93481	2.70105	-15.4618	-5.12883	-0.416253	1.70147	1.6392	-2.4492	1.52356	3.72097	-12.1402	-0.343064	-1.99736	0.914028	-0.732947
327.5	-3.61449	-1.77143	2.76704	-15.452	-4.00758	-0.436589	1.83437	1.6279	-2.47988	1.45268	3.76596	-12.3244	-0.380668	-2.01822	0.928388	-0.774864
328	-3.75362	-1.57961	2.84626	-15.4468	-2.71446	-0.456057	1.97305	1.63235	-2.5228	1.3934	3.80243	-12.5085	-0.423555	-2.03706	0.936033	-0.814423
328.5	-3.89083	-1.37752	2.93576	-15.4461	-1.32732	-0.47519	2.11266	1.64918	-2.57806	1.34162	3.83469	-12.6967	-0.473726	-2.05038	0.938824	-0.85281
329	-4.02026	-1.17811	3.03156	-15.4462	0.0295899	-0.494471	2.24439	1.67528	-2.64405	1.29451	3.86796	-12.8935	-0.532036	-2.05642	0.940254	-0.889927
329.5	-4.13537	-0.989699	3.12936	-15.4403	1.2016	-0.514044	2.35784	1.70769	-2.71849	1.25149	3.90634	-13.1036	-0.597614	-2.05639	0.944061	-0.924779
330	-4.2297	-0.816428	3.22513	-15.4202	2.04279	-0.533498	2.44404	1.74298	-2.79958	1.21337	3.95274	-13.33	-0.667712	-2.05375	0.952457	-0.956379
330.5	-4.29793	-0.658935	3.31505	-15.3783	2.46316	-0.551392	2.49845	1.77729	-2.88667	1.1812	4.0086	-13.5731	-0.737708	-2.05265	0.965087	-0.984534
331	-4.33632	-0.51476	3.39583	-15.3098	2.45549	-0.565721	2.52246	1.80719	-2.9792	1.15641	4.07299	-13.8323	-0.801518	-2.05646	0.978529	-1.01013
331.5	-4.34298	-0.379508	3.46541	-15.2126	2.0842	-0.575302	2.52135	1.83047	-3.07505	1.14117	4.14346	-14.1074	-0.853259	-2.06644	0.986889	-1.03475
332	-4.31815	-0.24925	3.52328	-15.0855	1.44974	-0.580082	2.50057	1.84602	-3.17093	1.13762	4.21826	-14.4003	-0.889145	-2.08111	0.983703	-1.05993
332.5	-4.26432	-0.1227	3.57031	-14.9264	0.656534	-0.580406	2.46396	1.85324	-3.26502	1.14652	4.29654	-14.7133	-0.907429	-2.09684	0.963485	-1.08671
333	-4.18693	-0.0021917	3.60843	-14.7333	-0.204321	-0.576874	2.41364	1.85214	-3.35829	1.16688	4.37655	-15.0472	-0.907093	-2.10989	0.922159	-1.11585
333.5	-4.09577	0.106533	3.63992	-14.5063	-1.06216	-0.570684	2.34992	1.84362	-3.45345	1.1964	4.45504	-15.4015	-0.887486	-2.11887	0.85737	-1.14795
334	-4.00708	0.195913	3.66665	-14.2478	-1.86696	-0.563903	2.27146	1.82915	-3.55319	1.23207	4.528	-15.7743	-0.848955	-2.12564	0.768956	-1.18264
334.5	-3.94389	0.258992	3.6894	-13.9611	-2.58527	-0.559254	2.17638	1.81016	-3.65908	1.2711	4.59111	-16.1625	-0.79326	-2.13343	0.658969	-1.21818
335	-3.93069	0.291253	3.70733	-13.6478	-3.1977	-0.559034	2.0642	1.78787	-3.77075	1.31165	4.64019	-16.5604	-0.723476	-2.14376	0.531307	-1.2524
335.5	-3.98312	0.291254	3.71858	-13.3053	-3.69842	-0.564353	1.93818	1.76337	-3.88569	1.35286	4.67268	-16.9612	-0.643296	-2.15545	0.391448	-1.28333
336	-4.10062	0.260879	3.72176	-12.9265	-4.09261	-0.575663	1.80546	1.73745	-3.99976	1.3938	4.68923	-17.3588	-0.555959	-2.16566	0.246242	-1.30879
336.5	-4.26888	0.205886	3.71646	-12.5009	-4.39197	-0.593692	1.67436	1.71024	-4.1088	1.43205	4.69427	-17.7487	-0.46383	-2.17153	0.103591	-1.32618
337	-4.46881	0.135874	3.70232	-12.0182	-4.61116	-0.619442	1.55115	1.68092	-4.21	1.46332	4.69498	-18.1266	-0.369007	-2.17174	-0.0281178	-1.33362
337.5	-4.68352	0.0621351	3.67832	-11.4733	-4.76573	-0.653047	1.43792	1.64809	-4.30238	1.48245	4.6988	-18.4878	-0.274298	-2.16738	-0.141089	-1.33149
338	-4.90061	-0.00596978	3.64352	-10.8712	-4.87033	-0.692559	1.33277	1.60982	-4.3866	1.48521	4.71117	-18.8274	-0.184027	-2.16099	-0.229725	-1.32276
338.5	-5.11133	-0.0631334	3.59804	-10.2319	-4.93736	-0.734222	1.2327	1.56305	-4.46485	1.46936	4.73488	-19.1416	-0.103904	-2.15429	-0.292001	-1.31165
339	-5.30904	-0.107338	3.5437	-9.59298	-4.97704	-0.774307	1.13531	1.50356	-4.54025	1.43478	4.77041	-19.4274	-0.0396825	-2.14644	-0.329583	-1.30176
339.5	-5.48896	-0.138095	3.48394	-9.00834	-4.99822	-0.810334	1.03906	1.42744	-4.61553	1.38272	4.81692	-19.6832	0.00452299	-2.1348	-0.346761	-1.29521
340	-5.64837	-0.155633	3.42253	-8.53883	-5.00811	-0.840755	0.944899	1.3332	-4.69192	1.31517	4.87307	-19.9085	0.0274676	-2.11709	-0.349496	-1.293
340.5	-5.78619	-0.161041	3.36203	-8.23323	-5.01132	-0.864666	0.856934	1.22286	-4.76926	1.23497	4.93721	-20.1048	0.0308961	-2.09267	-0.344747	-1.29593
341	-5.90302	-0.156444	3.30381	-8.10835	-5.00978	-0.881974	0.780423	1.101	-4.84707	1.14609	5.0071	-20.2764	0.0183684	-2.06289	-0.338828	-1.30517
341.5	-6.00131	-0.144445	3.2486	-8.14401	-5.00393	-0.893273	0.71958	0.973091	-4.9252	1.05312	5.07938	-20.4297	-0.00588084	-2.03094	-0.334987	-1.3226
342	-6.08506	-0.127374	3.19601	-8.29641	-4.9945	-0.900121	0.676659	0.844334	-5.0032	0.960647	5.14923	-20.5713	-0.0369928	-2.00078	-0.332402	-1.3507
342.5	-6.15861	-0.107446	3.14367	-8.51684	-4.98444	-0.905973	0.651987	0.718953	-5.07939	0.873411	5.21115	-20.7059	-0.0686994	-1.97587	-0.327701	-1.39218
343	-6.2255	-0.0871509	3.08782	-8.76356	-4.97919	-0.916039	0.645012	0.600302	-5.1515	0.795927	5.26065	-20.8367	-0.0926845	-1.95856	-0.317407	-1.44935
343.5	-6.28814	-0.0687434	3.02518	-9.00502	-4.98535	-0.935562	0.655506	0.491594	-5.21785	0.731844	5.29585	-20.9649	-0.0998285	-1.94992	-0.299662	-1.52361
344	-6.34821	-0.0537283	2.95458	-9.2189	-5.01004	-0.96801	0.684142	0.396386	-5.27695	0.684059	5.31788	-21.089	-0.0832983	-1.94908	-0.274464	-1.61481
344.5	-6.40633	-0.0432368	2.87767	-9.39124	-5.06046	-1.0143	0.732364	0.318066	-5.32687	0.654496	5.33003	-21.2049	-0.0405129	-1.95343	-0.242317	-1.72081
345	-6.4613	-0.0383867	2.79917	-9.51647	-5.14155	-1.07328	0.80098	0.258443	-5.36629	0.642603	5.33597	-21.3074	0.0272183	-1.9599	-0.202524	-1.83759
345.5	-6.51077	-0.0398469	2.72581	-9.59681	-5.25351	-1.14278	0.888046	0.21678	-5.39571	0.644245	5.33805	-21.392	0.115279	-1.96627	-0.152611	-1.95984
346	-6.55329	-0.0471491	2.66366	-9.63985	-5.39195	-1.22024	0.988564	0.19042	-5.4174	0.652627	5.33672	-21.4554	0.21569	-1.97092	-0.0894552	-2.0821
346.5	-6.58918	-0.0587689	2.61522	-9.65479	-5.54978	-1.30271	1.09624	0.176512	-5.43462	0.660486	5.331	-21.4962	0.317815	-1.97229	-0.0115407	-2.19968
347	-6.62003	-0.0733386	2.57896	-9.64938	-5.71839	-1.38662	1.20503	0.173092	-5.45067	0.661832	5.31929	-21.5151	0.410069	-1.96875	0.0792039	-2.30909
347.5	-6.64766	-0.0911246	2.55122	-9.62879	-5.88852	-1.46825	1.30989	0.178573	-5.46757	0.652753	5.3005	-21.5141	0.481772	-1.95794	0.177254	-2.40794
348	-6.67327	-0.114482	2.5279	-9.59642	-6.05196	-1.54476	1.40681	0.191129	-5.4848	0.631588	5.27522	-21.4948	0.524891	-1.93683	0.275249	-2.49481
348.5	-6.69676	-0.146756	2.50543	-9.55525	-6.20207	-1.61482	1.49241	0.209649	-5.49974	0.598958	5.24628	-21.4584	0.535136	-1.90416	0.366601	-2.56915
349	-6.71664	-0.190255	2.48137	-9.50806	-6.33304	-1.67819	1.56429	0.235148	-5.50979	0.557918	5.21788	-21.4063	0.512185	-1.86299	0.446854	-2.6308
349.5	-6.73116	-0.245108	2.45427	-9.45671	-6.43997	-1.73534	1.62095	0.270461	-5.51415	0.513289	5.19386	-21.34	0.459482	-1.8199	0.513291	-2.67992
350	-6.74022	-0.3103	2.42325	-9.40168	-6.52089	-1.78736	1.66128	0.318415	-5.51393	0.470017	5.17637	-21.2609	0.383614	-1.78167	0.564283	-2.71733
350.5	-6.7461	-0.385205	2.38809	-9.3419	-6.57769	-1.83585	1.68584	0.380299	-5.51157	0.432133	5.165	-21.1683	0.293348	-1.75259	0.598728	-2.74434
351	-6.75213	-0.469595	2.34943	-9.27537	-6.61478	-1.88259	1.6988	0.455364	-5.50951	0.403021	5.15708	-21.0584	0.198319	-1.73359	0.615131	-2.76268
351.5	-6.76078	-0.56302	2.30895	-9.19968	-6.63763	-1.92894	1.70696	0.541082	-5.50813	0.386071	5.15004	-20.9269	0.10741	-1.72282	0.611776	-2.77479
352	-6.77273	-0.664359	2.26938	-9.11209	-6.65122	-1.97482	1.71686	0.63358	-5.5053	0.38461	5.14345	-20.7705	0.0277388	-1.71645	0.588507	-2.78279
352.5	-6.78732	-0.770773	2.23454	-9.01059	-6.65808	-2.01838	1.73275	0.727962	-5.49921	0.400814	5.13848	-20.5885	-0.0352793	-1.70969	0.547682	-2.78646
353	-6.8038	-0.876836	2.20911	-8.89625	-6.65846	-2.05698	1.75584	0.819204	-5.49069	0.434311	5.13671	-20.3828	-0.0776186	-1.69796	0.493467	-2.78337
353.5	-6.82196	-0.975557	2.19738	-8.77369	-6.65269	-2.0885	1.78404	0.903847	-5.48235	0.4819	5.14047	-20.1567	-0.0969483	-1.67781	0.431117	-2.77083
354	-6.84162	-1.06103	2.20181	-8.64878	-6.64184	-2.11153	1.81327	0.981042	-5.47695	0.539037	5.1522	-19.915	-0.0933728	-1.6473	0.366089	-2.74776
354.5	-6.86209	-1.13034	2.22281	-8.52637	-6.62662	-2.12505	1.83991	1.05179	-5.47687	0.601387	5.17204	-19.6617	-0.0695672	-1.60589	0.30202	-2.71544
355	-6.88211	-1.18328	2.25881	-8.40934	-6.60734	-2.12781	1.86305	1.11704	-5.48379	0.664623	5.19749	-19.3986	-0.0298195	-1.55381	0.239243	-2.67702
355.5	-6.89985	-1.22137	2.30551	-8.29784	-6.58516	-2.11805	1.88539	1.17631	-5.49809	0.723437	5.2259	-19.1251	0.0214316	-1.49185	0.175752	-2.63633
356	-6.91328	-1.24731	2.35561	-8.18837	-6.56242	-2.09369	1.912	1.22773	-5.51881	0.771705	5.25651	-18.8401	0.0804643	-1.42202	0.109673	-2.59656
356.5	-6.92064	-1.2646	2.40018	-8.07426	-6.54222	-2.05337	1.94768	1.26946	-5.54481	0.803784	5.28958	-18.5427	0.144032	-1.34743	0.0407053	-2.55982
357	-6.92102	-1.27678	2.43111	-7.94772	-6.52818	-1.99763	1.99413	1.30067	-5.57582	0.815992	5.32406	-18.2327	0.208928	-1.27139	-0.0306181	-2.52809
357.5	-6.91469	-1.28655	2.44315	-7.80242	-6.52469	-1.92969	2.0483	1.32146	-5.61306	0.807526	5.35657	-17.9103	0.272106	-1.19696	-0.104035	-2.50411
358	-6.90258	-1.29528	2.43477	-7.63512	-6.53611	-1.85539	2.10335	1.33213	-5.65934	0.779868	5.38221	-17.5768	0.33101	-1.12673	-0.17924	-2.49072
358.5	-6.88534	-1.30302	2.40714	-7.44618	-6.56499	-1.78199	2.15195	1.33292	-5.71804	0.735254	5.39598	-17.2347	0.383854	-1.06195	-0.255512	-2.48936
359	-6.8629	-1.30897	2.36222	-7.23912	-6.61036	-1.71643	2.18825	1.32474	-5.7914	0.67644	5.39373	-16.8895	0.429883	-1.00173	-0.332281	-2.49977
359.5	-6.83531	-1.31218	2.30116	-7.02011	-6.66728	-1.6642	2.20865	1.30978	-5.87973	0.607603	5.37267	-16.5482	0.46927	-0.943865	-0.409325	-2.5208
360	-6.804	-1.31201	2.22414	-6.79764	-6.72746	-1.62837	2.21248	1.29071	-5.98156	0.534481	5.33208	-16.218	0.502752	-0.886673	-0.486378	-2.55044
360.5	-6.77197	-1.30814	2.13148	-6.5811	-6.78108	-1.60888	2.20015	1.26961	-6.09366	0.463655	5.27436	-15.9051	0.531623	-0.830277	-0.563007	-2.58572
361	-6.74284	-1.29998	2.02463	-6.3784	-6.81886	-1.60325	2.17073	1.24781	-6.2114	0.401693	5.20489	-15.614	0.558279	-0.776356	-0.638417	-2.62324
361.5	-6.71979	-1.28611	1.90596	-6.19514	-6.83362	-1.60835	2.12347	1.22585	-6.32975	0.354097	5.12961	-15.3468	0.586714	-0.727237	-0.711084	-2.66017
362	-6.70526	-1.26441	1.77785	-6.03514	-6.82202	-1.62138	2.06084	1.20337	-6.44437	0.324794	5.05241	-15.1022	0.621945	-0.685472	-0.779019	-2.69478
362.5	-6.70119	-1.23242	1.64235	-5.90024	-6.78624	-1.63969	1.98878	1.17924	-6.55243	0.317019	4.9744	-14.8761	0.668299	-0.653482	-0.840122	-2.7265
363	-6.70921	-1.18848	1.5012	-5.78933	-6.73299	-1.66008	1.91587	1.15144	-6.6529	0.333724	4.89497	-14.6628	0.727902	-0.632143	-0.891766	-2.75524
363.5	-6.73078	-1.133	1.3559	-5.69823	-6.67057	-1.67849	1.85302	1.11762	-6.74576	0.375832	4.81336	-14.4554	0.799755	-0.619259	-0.930747	-2.78081
364	-6.76678	-1.06919	1.20846	-5.62077	-6.60696	-1.6908	1.81228	1.07652	-6.83015	0.440715	4.73036	-14.2464	0.879327	-0.609993	-0.954161	-2.80357
364.5	-6.81618	-1.0029	1.0628	-5.55077	-6.54975	-1.69392	1.80445	1.0288	-6.9033	0.523219	4.64984	-14.0293	0.959713	-0.599352	-0.959594	-2.8256
365	-6.87582	-0.941648	0.924699	-5.48355	-6.50597	-1.68641	1.8358	0.976626	-6.96147	0.617618	4.57849	-13.7997	1.0344	-0.584679	-0.94432	-2.85007
365.5	-6.94185	-0.891933	0.800154	-5.41642	-6.48102	-1.66865	1.90561	0.922504	-7.00258	0.718305	4.52238	-13.5553	1.09932	-0.566022	-0.905104	-2.8799
366	-7.01129	-0.856373	0.69327	-5.34804	-6.47756	-1.64227	2.00727	0.868623	-7.02778	0.819581	4.48297	-13.2959	1.15299	-0.544472	-0.839149	-2.91693
366.5	-7.0819	-0.832987	0.604722	-5.27717	-6.49432	-1.60923	2.1316	0.816943	-7.04107	0.915939	4.45661	-13.0253	1.1956	-0.520621	-0.745638	-2.96168
367	-7.15138	-0.816403	0.531398	-5.20187	-6.5258	-1.57096	2.26966	0.769558	-7.04767	1.00269	4.43749	-12.7505	1.22815	-0.494072	-0.627188	-3.01339
367.5	-7.21713	-0.799469	0.467973	-5.11931	-6.56384	-1.52836	2.41401	0.728807	-7.05244	1.07597	4.42042	-12.4783	1.25162	-0.463151	-0.490273	-3.07074
368	-7.27701	-0.77556	0.409573	-5.02542	-6.60066	-1.48223	2.55854	0.696948	-7.05874	1.13273	4.40155	-12.2133	1.26699	-0.425218	-0.344043	-3.13245
368.5	-7.32987	-0.741162	0.353781	-4.91508	-6.63048	-1.43395	2.69709	0.675781	-7.06841	1.17103	4.37806	-11.9566	1.27635	-0.378613	-0.198158	-3.19664
369	-7.37526	-0.696577	0.300755	-4.78305	-6.64917	-1.38589	2.82375	0.666503	-7.08216	1.18981	4.34817	-11.7076	1.28348	-0.324944	-0.0606422	-3.25989
369.5	-7.41312	-0.644141	0.25148	-4.62495	-6.65346	-1.34119	2.93409	0.669768	-7.09966	1.18804	4.31147	-11.4646	1.29308	-0.26962	0.0639013	-3.31791
370	-7.44421	-0.586069	0.205952	-4.43777	-6.64088	-1.30291	3.0249	0.685938	-7.11938	1.1651	4.26936	-11.2261	1.31013	-0.220301	0.174988	-3.36676
370.5	-7.47069	-0.523901	0.163281	-4.22025	-6.6095	-1.27375	3.09451	0.714706	-7.13886	1.12242	4.22413	-10.9907	1.34026	-0.184218	0.274962	-3.40355
371	-7.49563	-0.459519	0.123125	-3.97387	-6.5576	-1.25605	3.14446	0.753858	-7.15561	1.06441	4.17717	-10.7568	1.38941	-0.16567	0.366336	-3.42659
371.5	-7.52127	-0.395971	0.0861157	-3.7035	-6.48479	-1.2513	3.17933	0.799091	-7.16758	0.997168	4.12867	-10.5244	1.4619	-0.165156	0.449698	-3.43549
372	-7.5474	-0.336743	0.0527197	-3.4166	-6.39343	-1.25915	3.20445	0.845649	-7.17297	0.926289	4.07924	-10.2946	1.5589	-0.18069	0.52356	-3.43114
372.5	-7.57159	-0.284636	0.0222869	-3.1212	-6.28761	-1.27698	3.22393	0.890353	-7.16988	0.85523	4.03143	-10.0691	1.6787	-0.210047	0.58564	-3.4152
373	-7.59096	-0.241559	-0.00625793	-2.82446	-6.17134	-1.30006	3.23913	0.932905	-7.15685	0.785114	3.98992	-9.84847	1.8175	-0.252002	0.634051	-3.38962
373.5	-7.60342	-0.207911	-0.032763	-2.532	-6.049	-1.3226	3.24746	0.975513	-7.13409	0.716378	3.96067	-9.63276	1.96998	-0.305823	0.667437	-3.35665
374	-7.60743	-0.181038	-0.055086	-2.24743	-5.92596	-1.33904	3.24341	1.02084	-7.10429	0.65107	3.94906	-9.42154	2.13053	-0.369897	0.684291	-3.31916
374.5	-7.60104	-0.155221	-0.0695128	-1.97227	-5.80671	-1.34514	3.22113	1.07	-7.07237	0.59351	3.95696	-9.21428	2.29471	-0.440512	0.682736	-3.28129
375	-7.58109	-0.124392	-0.0720378	-1.7063	-5.6931	-1.33899	3.17676	1.12191	-7.04346	0.549098	3.98064	-9.00981	2.45895	-0.511349	0.661819	-3.2487
375.5	-7.54344	-0.0852205	-0.0607081	-1.44828	-5.5847	-1.32126	3.1098	1.17435	-7.0201	0.522811	4.01247	-8.80628	2.6189	-0.574624	0.622875	-3.22779
376	-7.48402	-0.0382863	-0.0377223	-1.19655	-5.47977	-1.29442	3.02276	1.22568	-7.0015	0.518031	4.04531	-8.60118	2.76951	-0.623992	0.568918	-3.22389
376.5	-7.40018	0.0124013	-0.00950503	-0.94929	-5.37587	-1.26176	2.92012	1.27559	-6.98508	0.53609	4.075	-8.39109	2.90735	-0.657199	0.50308	-3.23865
377	-7.29182	0.0609185	0.0154392	-0.70462	-5.27092	-1.22753	2.80719	1.32429	-6.96796	0.576927	4.09998	-8.1719	3.03189	-0.676792	0.428074	-3.26854
377.5	-7.16251	0.101689	0.0300937	-0.460862	-5.16424	-1.19662	2.68902	1.37175	-6.9475	0.639572	4.12037	-7.94045	3.14443	-0.689035	0.346469	-3.30598
378	-7.01948	0.131026	0.0319127	-0.216475	-5.05661	-1.17336	2.57023	1.4177	-6.92218	0.721153	4.13724	-7.69593	3.24621	-0.701593	0.260675	-3.34261
378.5	-6.87188	0.146654	0.0229553	0.0298175	-4.94999	-1.16025	2.45568	1.46187	-6.89284	0.816109	4.15145	-7.4402	3.33737	-0.720216	0.172533	-3.37214
379	-6.72814	0.146187	0.00734162	0.277214	-4.84688	-1.15735	2.34953	1.50427	-6.86272	0.917224	4.16246	-7.17717	3.417	-0.745803	0.0833071	-3.39117
379.5	-6.59429	0.126281	-0.0114702	0.521071	-4.74966	-1.16316	2.25376	1.54555	-6.83557	1.01734	4.16814	-6.91115	3.48372	-0.774551	-0.00554072	-3.39899
380	-6.47352	0.083162	-0.0315067	0.75407	-4.66	-1.17598	2.1688	1.58672	-6.81331	1.11034	4.16618	-6.64594	3.53617	-0.801466	-0.091709	-3.39693
380.5	-6.36621	0.0146689	-0.0516495	0.969289	-4.5789	-1.19379	2.09344	1.62841	-6.7949	1.19118	4.15538	-6.38529	3.57356	-0.823772	-0.172473	-3.38724
381	-6.27053	-0.0771586	-0.0713745	1.16244	-4.50714	-1.21351	2.02318	1.67052	-6.7771	1.25569	4.13582	-6.13289	3.59669	-0.841684	-0.245473	-3.37173
381.5	-6.18376	-0.185142	-0.0911266	1.3321	-4.446	-1.23123	1.95082	1.71234	-6.75593	1.3005	4.10801	-5.89148	3.6088	-0.857759	-0.308609	-3.35123
382	-6.10362	-0.298709	-0.112389	1.47835	-4.39758	-1.24375	1.86871	1.75293	-6.7276	1.32321	4.07182	-5.6622	3.61523	-0.875994	-0.359564	-3.32604
382.5	-6.02922	-0.407015	-0.137155	1.60184	-4.36417	-1.25012	1.77008	1.7917	-6.68864	1.3227	4.02618	-5.4447	3.62197	-0.9003	-0.396498	-3.29682
383	-5.96155	-0.501584	-0.167068	1.70402	-4.34659	-1.25216	1.65028	1.82807	-6.63591	1.30002	3.96985	-5.23712	3.6342	-0.932809	-0.419945	-3.26539
383.5	-5.90344	-0.577592	-0.20281	1.78743	-4.34323	-1.25373	1.50855	1.86071	-6.56684	1.25885	3.90301	-5.03502	3.65484	-0.973075	-0.433665	-3.23464
384	-5.85839	-0.63363	-0.244222	1.85568	-4.35229	-1.25922	1.34816	1.88757	-6.48003	1.20484	3.82803	-4.83094	3.68318	-1.01891	-0.443088	-3.20788
384.5	-5.82907	-0.670713	-0.291034	1.91326	-4.37481	-1.27204	1.1749	1.90602	-6.37606	1.14469	3.74915	-4.61613	3.71516	-1.06852	-0.453359	-3.18755
385	-5.81614	-0.691642	-0.344046	1.96482	-4.41434	-1.29374	0.995383	1.91336	-6.25807	1.08552	3.67168	-4.38304	3.74567	-1.12194	-0.468545	-3.17366
385.5	-5.81802	-0.700242	-0.405806	2.01328	-4.47424	-1.32366	0.816102	1.90814	-6.13166	1.03439	3.59963	-4.12594	3.77089	-1.18029	-0.491158	-3.16378
386	-5.83179	-0.699899	-0.479198	2.05874	-4.55588	-1.35951	0.643154	1.89089	-6.00385	0.996683	3.53274	-3.83999	3.7893	-1.24372	-0.521991	-3.15501
386.5	-5.8539	-0.69214	-0.564786	2.09967	-4.6581	-1.39818	0.481723	1.8634	-5.88135	0.974017	3.46635	-3.52203	3.8011	-1.30968	-0.560704	-3.14548
387	-5.88033	-0.676021	-0.659769	2.13514	-4.77672	-1.43595	0.335065	1.82798	-5.76916	0.963416	3.39485	-3.17264	3.80711	-1.37288	-0.606437	-3.13433
387.5	-5.90679	-0.648749	-0.759027	2.16649	-4.90485	-1.46869	0.20455	1.78713	-5.66952	0.959147	3.31458	-2.79677	3.80777	-1.42675	-0.658187	-3.12126
388	-5.9289	-0.607242	-0.856315	2.1971	-5.03441	-1.49263	0.0903415	1.74416	-5.58084	0.955969	3.22447	-2.40305	3.80315	-1.46541	-0.715331	-3.10568
388.5	-5.94219	-0.549495	-0.9449	2.23071	-5.15786	-1.50508	-0.00894223	1.70367	-5.49841	0.951629	3.1257	-2.00268	3.79346	-1.48519	-0.778048	-3.086
389	-5.94272	-0.475454	-1.01835	2.27062	-5.26819	-1.50484	-0.0964106	1.67079	-5.41721	0.947554	3.02083	-1.6076	3.77925	-1.48615	-0.846942	-3.05989
389.5	-5.92812	-0.387429	-1.07135	2.32007	-5.35872	-1.49205	-0.176518	1.65004	-5.33384	0.947853	2.91255	-1.22812	3.76063	-1.47265	-0.922132	-3.02498
390	-5.89843	-0.289558	-1.10045	2.38228	-5.42446	-1.4676	-0.254725	1.64516	-5.2464	0.957327	2.80261	-0.870304	3.73653	-1.45182	-1.00296	-2.9794
390.5	-5.85623	-0.187156	-1.10469	2.45939	-5.4637	-1.43284	-0.335528	1.65874	-5.15398	0.979635	2.69156	-0.534303	3.70485	-1.43083	-1.08847	-2.92197
391	-5.80564	-0.086926	-1.0849	2.55094	-5.47791	-1.38989	-0.419558	1.69103	-5.05571	1.01613	2.57966	-0.215271	3.66309	-1.41432	-1.1778	-2.85265
391.5	-5.75072	0.00300838	-1.04166	2.65391	-5.47133	-1.34186	-0.503268	1.73943	-4.94952	1.06517	2.46853	0.0935576	3.60934	-1.40319	-1.27004	-2.77285
392	-5.69449	0.0744127	-0.974433	2.76445	-5.45029	-1.29204	-0.581122	1.79925	-4.83262	1.12222	2.36196	0.39832	3.54358	-1.39559	-1.36317	-2.68525
392.5	-5.6386	0.120984	-0.882897	2.87923	-5.42163	-1.24288	-0.648037	1.86495	-4.7039	1.18115	2.2652	0.703592	3.4684	-1.3894	-1.45254	-2.59326
393	-5.58307	0.139846	-0.767832	2.99563	-5.39047	-1.19585	-0.701283	1.93156	-4.56572	1.23613	2.18333	1.01227	3.38814	-1.38423	-1.53023	-2.50047
393.5	-5.52665	0.131816	-0.630283	3.11123	-5.35921	-1.15165	-0.741387	1.99669	-4.42304	1.28299	2.11942	1.32604	3.30767	-1.38185	-1.58654	-2.4096
394	-5.46758	0.100809	-0.471642	3.22299	-5.32753	-1.11067	-0.771789	2.06108	-4.28104	1.31999	2.07324	1.64607	3.23187	-1.38466	-1.6134	-2.32185
394.5	-5.40402	0.0532678	-0.295594	3.3269	-5.29274	-1.07331	-0.79713	2.1272	-4.14377	1.34797	2.04146	1.97296	3.16572	-1.39346	-1.60776	-2.23748
395	-5.33438	-0.0027437	-0.109612	3.41835	-5.25148	-1.03964	-0.820485	2.19798	-4.01367	1.3698	2.01936	2.30639	3.11354	-1.406	-1.57221	-2.15674
395.5	-5.25797	-0.0595929	0.0752918	3.49385	-5.2018	-1.00915	-0.841734	2.27587	-3.89095	1.38917	2.00314	2.645	3.07728	-1.41801	-1.51332	-2.08053
396	-5.17505	-0.112133	0.246036	3.55307	-5.14352	-0.981134	-0.859013	2.36132	-3.77362	1.40942	1.99168	2.98643	3.05573	-1.42588	-1.43954	-2.01023
396.5	-5.08687	-0.157875	0.389687	3.59979	-5.07741	-0.954718	-0.871361	2.45222	-3.65889	1.43245	1.9871	3.32772	3.04525	-1.42856	-1.35924	-1.94729
397	-4.99587	-0.195626	0.495438	3.64109	-5.00541	-0.928803	-0.879829	2.54493	-3.54477	1.45887	1.99342	3.66551	3.04102	-1.42758	-1.27927	-1.89296
397.5	-4.90534	-0.224191	0.555632	3.6851	-4.9304	-0.902472	-0.887183	2.63526	-3.4315	1.48941	2.01382	3.99588	3.03799	-1.42622	-1.20468	-1.84817
398	-4.81829	-0.242154	0.566622	3.73831	-4.85503	-0.875626	-0.896692	2.71848	-3.32213	1.52631	2.04872	4.31489	3.03126	-1.42805	-1.1392	-1.81306
398.5	-4.73646	-0.248901	0.52969	3.80399	-4.78127	-0.849087	-0.910172	2.78974	-3.2212	1.57314	2.09586	4.6202	3.01671	-1.43455	-1.08532	-1.78591
399	-4.66035	-0.246035	0.450977	3.88258	-4.71132	-0.824354	-0.927347	2.84522	-3.13232	1.63283	2.15176	4.91159	2.99245	-1.44403	-1.04402	-1.76256
399.5	-4.58991	-0.237968	0.339868	3.97251	-4.64807	-0.803399	-0.946133	2.88361	-3.05669	1.70588	2.21307	5.19058	2.95981	-1.45304	-1.01478	-1.73736
400	-4.52503	-0.231153	0.206754	4.07086	-4.59426	-0.788316	-0.961447	2.90685	-2.99307	1.7905	2.27696	5.45997	2.92189	-1.45876	-0.99579	-1.70503
400.5	-4.46573	-0.232171	0.0612654	4.17398	-4.55114	-0.780735	-0.965324	2.9193	-2.93862	1.88318	2.34082	5.72273	2.88132	-1.45971	-0.983893	-1.66193
401	-4.41162	-0.245607	-0.0884525	4.27896	-4.5172	-0.781581	-0.951006	2.92591	-2.89019	1.97856	2.40256	5.9807	2.8395	-1.45543	-0.974575	-1.60618
401.5	-4.36103	-0.273055	-0.235524	4.38446	-4.48785	-0.791453	-0.916893	2.93069	-2.84571	2.06969	2.45959	6.23444	2.79746	-1.44639	-0.962727	-1.53724
402	-4.31033	-0.313536	-0.374127	4.49016	-4.45736	-0.810744	-0.867273	2.93649	-2.80452	2.14924	2.50728	6.48409	2.75652	-1.43404	-0.943926	-1.45598
402.5	-4.25388	-0.364414	-0.499891	4.59572	-4.42243	-0.838838	-0.81027	2.94475	-2.76671	2.21114	2.53939	6.73014	2.71881	-1.4201	-0.915108	-1.36531
403	-4.18552	-0.422668	-0.610253	4.70099	-4.38384	-0.873145	-0.753572	2.95498	-2.73217	2.25151	2.55015	6.97409	2.68731	-1.40557	-0.874561	-1.27008
403.5	-4.10063	-0.486389	-0.703822	4.80657	-4.34434	-0.908871	-0.700585	2.96493	-2.69986	2.26851	2.53596	7.21885	2.66514	-1.38968	-0.822321	-1.17575
404	-3.99711	-0.555109	-0.778909	4.91282	-4.3065	-0.939344	-0.649759	2.97166	-2.66743	2.26154	2.49664	7.4686	2.65437	-1.36979	-0.760677	-1.08707
404.5	-3.87498	-0.628939	-0.832649	5.01829	-4.27291	-0.957209	-0.596418	2.97248	-2.63126	2.23115	2.43632	7.72714	2.65486	-1.34282	-0.693469	-1.00792
405	-3.73616	-0.708088	-0.861577	5.11985	-4.24679	-0.956875	-0.535691	2.96582	-2.58741	2.17997	2.36259	7.99643	2.66349	-1.30737	-0.624171	-0.941437
405.5	-3.58436	-0.792839	-0.863092	5.2141	-4.23096	-0.936638	-0.465171	2.9522	-2.53386	2.11278	2.28342	8.277	2.67475	-1.26469	-0.554342	-0.889596
406	-3.42406	-0.883194	-0.837048	5.2984	-4.22694	-0.898944	-0.385371	2.93512	-2.47218	2.03564	2.20445	8.56864	2.68257	-1.21809	-0.483818	-0.852946
406.5	-3.25938	-0.978282	-0.787119	5.3709	-4.23475	-0.849287	-0.298244	2.92077	-2.40647	1.95535	2.12883	8.86917	2.68234	-1.17181	-0.412064	-0.830356
407	-3.09378	-1.07544	-0.721038	5.43016	-4.25211	-0.794726	-0.205591	2.9157	-2.34095	1.87809	2.05836	9.17275	2.67193	-1.12952	-0.33907	-0.819123
407.5	-2.92989	-1.16953	-0.648966	5.47538	-4.27421	-0.742268	-0.107916	2.92388	-2.27826	1.8078	1.99396	9.47069	2.65145	-1.09304	-0.265404	-0.815619
408	-2.76956	-1.25405	-0.581303	5.50699	-4.29548	-0.697153	-0.00479332	2.9461	-2.21875	1.74565	1.936	9.75383	2.62223	-1.06276	-0.191803	-0.815549
408.5	-2.61463	-1.32345	-0.527131	5.52723	-4.31164	-0.661876	0.103106	2.98184	-2.16082	1.69046	1.88511	10.0142	2.5857	-1.03931	-0.118364	-0.813737
409	-2.46754	-1.37482	-0.492637	5.54081	-4.32014	-0.636528	0.213424	3.03005	-2.10251	1.63931	1.84196	10.2453	2.54303	-1.02418	-0.0444528	-0.805029
409.5	-2.3305	-1.40803	-0.480028	5.55469	-4.31962	-0.619672	0.323158	3.08762	-2.04269	1.5891	1.80569	10.4422	2.49539	-1.01879	0.0299482	-0.786
410	-2.20413	-1.42488	-0.488016	5.5771	-4.3096	-0.608847	0.429091	3.14944	-1.98069	1.53833	1.77337	10.6024	2.44421	-1.02388	0.103493	-0.755731
410.5	-2.08777	-1.42812	-0.513159	5.61624	-4.28989	-0.600733	0.528777	3.2106	-1.91584	1.4874	1.74125	10.7268	2.39098	-1.03984	0.174312	-0.715317
411	-1.98067	-1.42114	-0.550753	5.67855	-4.26014	-0.591644	0.622117	3.26822	-1.84735	1.43732	1.70561	10.82	2.33658	-1.06663	0.240222	-0.666961
411.5	-1.882	-1.40803	-0.594762	5.76677	-4.22057	-0.578635	0.710753	3.32119	-1.77389	1.38871	1.6634	10.8876	2.28066	-1.10285	0.297691	-0.613343
412	-1.79037	-1.39259	-0.637553	5.88008	-4.17222	-0.560661	0.795861	3.36947	-1.69333	1.34224	1.61361	10.9358	2.22212	-1.14562	0.341658	-0.557016
412.5	-1.70373	-1.37695	-0.670944	6.01536	-4.11583	-0.539084	0.876783	3.41364	-1.60411	1.29928	1.55817	10.9713	2.16005	-1.19118	0.367207	-0.499542
413	-1.61965	-1.36147	-0.688228	6.16792	-4.05174	-0.516837	0.950556	3.45427	-1.50745	1.26156	1.50179	11.0019	2.09402	-1.23577	0.37167	-0.441226
413.5	-1.53538	-1.34573	-0.685443	6.332	-3.98172	-0.496363	1.0125	3.49147	-1.40771	1.2302	1.45046	11.0341	2.02358	-1.27646	0.355559	-0.381818
414	-1.44806	-1.32977	-0.661545	6.50205	-3.90936	-0.478294	1.0583	3.52515	-1.31098	1.20593	1.40862	11.0716	1.94821	-1.31096	0.322504	-0.321142
414.5	-1.35533	-1.31449	-0.618274	6.67345	-3.8381	-0.462243	1.08637	3.55512	-1.22349	1.18977	1.37679	11.1165	1.86794	-1.33623	0.279008	-0.259388
415	-1.25552	-1.30079	-0.559627	6.84231	-3.77022	-0.448297	1.09934	3.58048	-1.15006	1.18278	1.35166	11.1699	1.78386	-1.34785	0.233547	-0.19772
415.5	-1.14734	-1.28856	-0.490573	7.00617	-3.70756	-0.437422	1.10403	3.59916	-1.09273	1.18514	1.32822	11.2325	1.69799	-1.34131	0.194692	-0.138757
416	-1.02995	-1.27679	-0.415741	7.16495	-3.6516	-0.431114	1.10894	3.60876	-1.05039	1.19564	1.30207	11.3019	1.61344	-1.31445	0.169355	-0.0861908
416.5	-0.903945	-1.26373	-0.338803	7.32026	-3.60293	-0.431418	1.12023	3.60785	-1.01923	1.21134	1.27077	11.3732	1.53474	-1.26852	0.161882	-0.0438133
417	-0.772297	-1.24701	-0.262644	7.47328	-3.56125	-0.440824	1.13922	3.59673	-0.99428	1.22754	1.23393	11.44	1.46734	-1.20708	0.173695	-0.0139695
417.5	-0.640155	-1.22429	-0.190152	7.6241	-3.52564	-0.461041	1.1622	3.57759	-0.971889	1.23805	1.19168	11.4953	1.41589	-1.13488	0.203568	0.00372232
418	-0.513542	-1.19407	-0.124501	7.77266	-3.49439	-0.491636	1.1822	3.55373	-0.952126	1.23562	1.14315	11.533	1.38244	-1.05782	0.248544	0.0117839
418.5	-0.397747	-1.1559	-0.0683686	7.91914	-3.4651	-0.530101	1.19213	3.5279	-0.938533	1.21324	1.08666	11.5489	1.36531	-0.981752	0.304698	0.0134504
419	-0.29632	-1.11045	-0.0236569	8.06358	-3.43548	-0.573065	1.18648	3.50074	-0.935526	1.1661	1.02132	11.5413	1.35883	-0.910428	0.367554	0.0121668
419.5	-0.210614	-1.05964	0.00767243	8.20576	-3.40348	-0.617557	1.16198	3.47049	-0.945891	1.09314	0.947941	11.5108	1.35474	-0.844552	0.432729	0.0113698
420	-0.139719	-1.00707	0.0229048	8.34554	-3.36678	-0.661722	1.11912	3.43436	-0.969623	0.997037	0.868423	11.4588	1.34518	-0.782483	0.496681	0.0137681
420.5	-0.0814172	-0.95827	0.0193101	8.48277	-3.32274	-0.704711	1.06229	3.39065	-1.00398	0.882949	0.784824	11.3865	1.3245	-0.722033	0.5568	0.0207119
421	-0.0336767	-0.919047	-0.00392663	8.61632	-3.26965	-0.745817	0.996683	3.34002	-1.0444	0.757363	0.69934	11.2949	1.28925	-0.662386	0.611331	0.0323817
421.5	0.00481005	-0.892927	-0.0448213	8.74339	-3.20735	-0.783712	0.926144	3.28476	-1.08559	0.6277	0.614716	11.185	1.23838	-0.604664	0.659849	0.0483657
422	0.0353827	-0.87964	-0.099661	8.85923	-3.13689	-0.816611	0.853712	3.22721	-1.1222	0.50298	0.533998	11.0582	1.17393	-0.550885	0.703191	0.0678549
422.5	0.0604873	-0.875403	-0.164208	8.95748	-3.06141	-0.843029	0.782138	3.16819	-1.14911	0.394425	0.458945	10.917	1.10008	-0.502567	0.742246	0.0896206
423	0.0837464	-0.874496	-0.233748	9.03127	-2.98703	-0.862297	0.71311	3.10621	-1.16192	0.313684	0.388257	10.7644	1.02094	-0.460112	0.777355	0.111838
423.5	0.108797	-0.871291	-0.302375	9.07539	-2.92169	-0.874813	0.646174	3.0386	-1.15773	0.269049	0.318088	10.6042	0.939319	-0.422594	0.809097	0.131855
424	0.138056	-0.861957	-0.3626	9.08795	-2.87404	-0.881858	0.578845	2.964	-1.13477	0.262869	0.245045	10.4406	0.856985	-0.38756	0.838813	0.146924
424.5	0.171932	-0.845129	-0.405854	9.07102	-2.85346	-0.884393	0.508314	2.88463	-1.09137	0.291279	0.169201	10.278	0.775562	-0.351864	0.868411	0.156099
425	0.208351	-0.821296	-0.42369	9.03043	-2.86921	-0.882131	0.432776	2.80699	-1.02609	0.345387	0.094803	10.1198	0.696861	-0.313777	0.90065	0.161456
425.5	0.243255	-0.792045	-0.409456	8.97439	-2.92798	-0.874431	0.35139	2.73976	-0.939676	0.413843	0.0282945	9.96734	0.622131	-0.274236	0.939398	0.166864
426	0.272265	-0.760213	-0.359742	8.9109	-3.03171	-0.861381	0.264549	2.68956	-0.835842	0.485819	-0.0250503	9.8217	0.551332	-0.235938	0.988769	0.175524
426.5	0.292365	-0.73015	-0.274597	8.84542	-3.17606	-0.843355	0.174584	2.65851	-0.719722	0.552491	-0.0634325	9.68369	0.4834	-0.201675	1.05187	0.188681
427	0.302854	-0.706683	-0.156783	8.78006	-3.35009	-0.820424	0.0854332	2.64508	-0.596131	0.606909	-0.0884223	9.55314	0.417109	-0.173222	1.1298	0.20568
427.5	0.305469	-0.69281	-0.0117225	8.71416	-3.53771	-0.792188	0.00131323	2.64587	-0.469385	0.643624	-0.103305	9.42837	0.351395	-0.150854	1.22053	0.224438
428	0.30367	-0.688112	0.152189	8.64558	-3.72083	-0.757447	-0.0754017	2.65648	-0.343682	0.658486	-0.111281	9.3073	0.285032	-0.133677	1.3183	0.242642
428.5	0.301182	-0.689355	0.324693	8.57227	-3.88296	-0.714424	-0.145986	2.67269	-0.222893	0.648793	-0.114544	9.18887	0.216922	-0.120823	1.41515	0.25936
429	0.300532	-0.6922	0.495412	8.49346	-4.01204	-0.661603	-0.214705	2.69203	-0.110546	0.614353	-0.114719	9.07316	0.147367	-0.112366	1.50344	0.275344
429.5	0.302755	-0.692336	0.654393	8.40945	-4.10193	-0.598473	-0.287217	2.71358	-0.0104459	0.558798	-0.113847	8.96062	0.0785536	-0.1091	1.57729	0.292167
430	0.307948	-0.686213	0.792062	8.32079	-4.15165	-0.526412	-0.370136	2.73595	0.0735268	0.489411	-0.114353	8.85186	0.013362	-0.111944	1.63244	0.311702
430.5	0.315488	-0.671715	0.899591	8.22796	-4.16281	-0.448975	-0.469362	2.7562	0.138718	0.415127	-0.117957	8.74787	-0.0462634	-0.121298	1.66566	0.335692
431	0.324408	-0.648336	0.969192	8.13207	-4.13789	-0.370498	-0.586859	2.77092	0.184985	0.344067	-0.124992	8.64995	-0.0999036	-0.135822	1.67469	0.365151
431.5	0.334078	-0.617214	0.994861	8.03609	-4.08112	-0.294103	-0.719934	2.77831	0.215204	0.282051	-0.134385	8.55927	-0.147946	-0.151859	1.65909	0.400462
432	0.343803	-0.581244	0.974281	7.94501	-3.99916	-0.220721	-0.863682	2.77885	0.234521	0.232772	-0.143944	8.47668	-0.190681	-0.165	1.6214	0.441964
432.5	0.351807	-0.544431	0.910114	7.86479	-3.90003	-0.149331	-1.0135	2.77412	0.248921	0.198994	-0.151513	8.40293	-0.228285	-0.172061	1.56757	0.490106
433	0.355531	-0.51027	0.80932	7.80075	-3.79204	-0.0778804	-1.16606	2.7655	0.26371	0.183183	-0.156185	8.33854	-0.261267	-0.171568	1.50553	0.544576
433.5	0.353193	-0.480384	0.68188	7.75589	-3.68384	-0.00427842	-1.31883	2.75407	0.281899	0.186763	-0.158186	8.28292	-0.290492	-0.163864	1.44263	0.602911
434	0.344836	-0.4547	0.539846	7.72991	-3.58351	0.0730201	-1.4691	2.74107	0.30339	0.209243	-0.158292	8.23336	-0.316905	-0.151413	1.38391	0.660221
434.5	0.331838	-0.432922	0.395846	7.71977	-3.49618	0.154434	-1.61318	2.72787	0.32569	0.248095	-0.157799	8.18552	-0.341847	-0.137765	1.33176	0.710799
435	0.315865	-0.416078	0.261108	7.72134	-3.42356	0.238775	-1.74559	2.7152	0.346001	0.299264	-0.158335	8.13496	-0.36763	-0.125445	1.28637	0.75059
435.5	0.298702	-0.407063	0.143954	7.73076	-3.36641	0.323995	-1.85878	2.70282	0.363842	0.358334	-0.16029	8.07805	-0.397193	-0.115208	1.24662	0.778955
436	0.282211	-0.409296	0.0487307	7.74486	-3.32703	0.408454	-1.94504	2.69041	0.381939	0.421245	-0.160724	8.01148	-0.4333	-0.106903	1.21172	0.798445
436.5	0.267273	-0.424	-0.0244594	7.76102	-3.30855	0.49119	-1.99973	2.67844	0.404205	0.483546	-0.153456	7.93249	-0.478099	-0.100147	1.18241	0.812635
437	0.253022	-0.448582	-0.0785837	7.77784	-3.31212	0.5717	-2.02318	2.66762	0.433112	0.539936	-0.131814	7.83952	-0.532691	-0.0945327	1.1604	0.824165
437.5	0.237345	-0.478016	-0.118024	7.79634	-3.33471	0.649818	-2.02083	2.65832	0.46884	0.585863	-0.0915025	7.73126	-0.596984	-0.0899661	1.14734	0.834545
438	0.217287	-0.507758	-0.147483	7.81947	-3.36945	0.725507	-2.00056	2.65077	0.509544	0.619683	-0.031952	7.60628	-0.670155	-0.0862929	1.14423	0.844493
438.5	0.188991	-0.535219	-0.171019	7.85006	-3.40845	0.798823	-1.96829	2.64483	0.551618	0.643075	0.0437128	7.46525	-0.750642	-0.0813854	1.15063	0.853207
439	0.148398	-0.558925	-0.191304	7.88912	-3.44552	0.869859	-1.92576	2.63913	0.590313	0.659561	0.129852	7.31294	-0.835321	-0.0693732	1.16432	0.857677
439.5	0.0928545	-0.577319	-0.209762	7.93562	-3.47678	0.93811	-1.87082	2.63108	0.620584	0.67256	0.220019	7.1575	-0.919291	-0.041498	1.18218	0.853888
440	0.0225335	-0.58873	-0.226595	7.98714	-3.49934	1.00256	-1.79874	2.61806	0.637597	0.684824	0.308056	7.0075	-0.997086	0.0100897	1.20122	0.838832
440.5	-0.0593866	-0.591846	-0.240266	8.04081	-3.51095	1.06336	-1.70615	2.59815	0.637635	0.699484	0.388864	6.86913	-1.06432	0.0879726	1.2188	0.81139
441	-0.147668	-0.585834	-0.248359	8.09469	-3.51143	1.12237	-1.59534	2.56964	0.619508	0.720798	0.459556	6.74534	-1.11872	0.188049	1.23312	0.772469
441.5	-0.236263	-0.570225	-0.250132	8.14805	-3.50324	1.18119	-1.47314	2.53074	0.58477	0.753271	0.519413	6.63664	-1.16037	0.301836	1.24362	0.724667
442	-0.319512	-0.544926	-0.247781	8.19999	-3.49053	1.2391	-1.34657	2.47985	0.536401	0.799822	0.568272	6.5418	-1.19116	0.41966	1.25019	0.670847
442.5	-0.393156	-0.510593	-0.244929	8.24869	-3.47826	1.29329	-1.22016	2.41548	0.477876	0.860608	0.605442	6.45834	-1.21383	0.532592	1.25231	0.612661
443	-0.454631	-0.469365	-0.244802	8.29162	-3.47106	1.34075	-1.09509	2.33641	0.413578	0.933635	0.62963	6.38412	-1.23111	0.633395	1.24921	0.550697
443.5	-0.503022	-0.425304	-0.249796	8.32549	-3.47129	1.37957	-0.969348	2.24251	0.349258	1.01622	0.639269	6.31942	-1.24462	0.717053	1.24012	0.48567
444	-0.539313	-0.38374	-0.261509	8.34638	-3.47958	1.40851	-0.83893	2.1358	0.291465	1.10546	0.633423	6.26708	-1.25448	0.780532	1.22394	0.418771
444.5	-0.565992	-0.349964	-0.280614	8.35078	-3.49835	1.42657	-0.69952	2.02043	0.24648	1.19792	0.612943	6.23018	-1.26026	0.821541	1.19966	0.350895
445	-0.585978	-0.328453	-0.306733	8.33684	-3.53334	1.43389	-0.548427	1.90227	0.219238	1.28995	0.580567	6.20941	-1.26193	0.837303	1.16752	0.281821
445.5	-0.602461	-0.322626	-0.338394	8.30464	-3.59133	1.43215	-0.385888	1.78817	0.212087	1.3785	0.538933	6.20274	-1.26017	0.824953	1.12943	0.210253
446	-0.619249	-0.334638	-0.373436	8.25501	-3.67709	1.42409	-0.214377	1.68496	0.224033	1.46206	0.488565	6.20666	-1.25678	0.783891	1.08862	0.135419
446.5	-0.6401	-0.365091	-0.409821	8.18806	-3.79077	1.41294	-0.0372491	1.5982	0.251288	1.54058	0.428954	6.21747	-1.25479	0.717877	1.04906	0.0590383
447	-0.667341	-0.412373	-0.445941	8.10289	-3.92661	1.40126	0.141868	1.53121	0.288704	1.61426	0.361339	6.232	-1.25753	0.634549	1.01451	-0.0147732
447.5	-0.700722	-0.472141	-0.480215	7.99886	-4.07331	1.39042	0.319963	1.48481	0.331351	1.68229	0.289401	6.24736	-1.26764	0.543303	0.987691	-0.0814376
448	-0.737258	-0.538235	-0.51088	7.87752	-4.21621	1.38143	0.495073	1.45824	0.37565	1.74245	0.217852	6.26038	-1.28687	0.45322	0.970182	-0.137407
448.5	-0.772193	-0.60455	-0.536227	7.74392	-4.34037	1.37552	0.664993	1.45067	0.41952	1.79148	0.151401	6.26734	-1.31608	0.371225	0.962451	-0.180611
449	-0.80087	-0.665654	-0.555053	7.6061	-4.43343	1.37379	0.826054	1.46112	0.461714	1.82623	0.0947568	6.26499	-1.35481	0.301214	0.963353	-0.210652
449.5	-0.821056	-0.715975	-0.567629	7.47253	-4.48736	1.37712	0.972746	1.48696	0.501235	1.84505	0.0526247	6.25194	-1.40121	0.24466	0.969627	-0.229246
450	-0.834488	-0.749744	-0.576582	7.34929	-4.49923	1.38681	1.098	1.52344	0.537253	1.84858	0.0289119	6.22988	-1.45198	0.201445	0.976441	-0.240363
450.5	-0.84634	-0.762575	-0.586304	7.23952	-4.47071	1.40505	1.19577	1.56483	0.569143	1.83861	0.0250612	6.20388	-1.50236	0.170471	0.978792	-0.249301
451	-0.862789	-0.753584	-0.601028	7.14471	-4.40652	1.43446	1.26427	1.60496	0.596528	1.81598	0.0387365	6.18039	-1.54671	0.150592	0.972461	-0.261271
451.5	-0.888373	-0.726371	-0.622815	7.06602	-4.31369	1.47668	1.30563	1.63781	0.619472	1.7796	0.064764	6.16423	-1.57978	0.141389	0.954114	-0.280205
452	-0.924806	-0.688044	-0.650611	7.00465	-4.20187	1.53105	1.32235	1.6588	0.638378	1.72802	0.0980338	6.15761	-1.59727	0.143161	0.921523	-0.307659
452.5	-0.970984	-0.647013	-0.681053	6.96119	-4.08219	1.59445	1.31513	1.6659	0.652888	1.66144	0.136207	6.16173	-1.59584	0.156711	0.874012	-0.342343
453	-1.02311	-0.610898	-0.710263	6.93463	-3.96542	1.66251	1.28351	1.65895	0.66083	1.58282	0.180625	6.17794	-1.57354	0.18307	0.812351	-0.381438
453.5	-1.07561	-0.585428	-0.735182	6.92227	-3.86192	1.73114	1.22779	1.63869	0.659148	1.49744	0.234926	6.20692	-1.53061	0.222226	0.738435	-0.423218
454	-1.12353	-0.574107	-0.75407	6.92066	-3.78116	1.79701	1.1499	1.60679	0.645963	1.4108	0.302099	6.24732	-1.46929	0.271743	0.655367	-0.468156
454.5	-1.16439	-0.578025	-0.76679	6.9261	-3.7294	1.85688	1.05273	1.56639	0.621546	1.32608	0.381729	6.29596	-1.39225	0.327278	0.567575	-0.517367
455	-1.19763	-0.595455	-0.774875	6.93473	-3.70821	1.90772	0.940171	1.52149	0.588208	1.24361	0.469312	6.34896	-1.3011	0.384327	0.480404	-0.570686
455.5	-1.2233	-0.621509	-0.780804	6.94357	-3.71532	1.94782	0.819453	1.47595	0.549701	1.16215	0.558271	6.40212	-1.19624	0.439191	0.398869	-0.626341
456	-1.24171	-0.649027	-0.786847	6.95211	-3.74566	1.97664	0.702275	1.43351	0.509922	1.08092	0.642946	6.45086	-1.07787	0.489391	0.326647	-0.681635
456.5	-1.25379	-0.670626	-0.794415	6.96298	-3.79186	1.99402	0.602146	1.39802	0.471575	1.00145	0.720051	6.49128	-0.947178	0.534079	0.266613	-0.733465
457	-1.26163	-0.680416	-0.804311	6.98054	-3.84525	2.00018	0.529364	1.37242	0.43561	0.927627	0.788148	6.52136	-0.807558	0.573222	0.221531	-0.778621
457.5	-1.26832	-0.674783	-0.817259	7.00904	-3.8972	1.99613	0.486559	1.35783	0.400886	0.863589	0.846412	6.54093	-0.665129	0.605616	0.193415	-0.814373
458	-1.277	-0.652168	-0.833871	7.05181	-3.93985	1.98366	0.467899	1.35414	0.363854	0.81164	0.893605	6.55095	-0.5273	0.628231	0.182373	-0.83942
458.5	-1.28946	-0.612808	-0.854174	7.1109	-3.96696	1.96547	0.462303	1.36041	0.319505	0.771298	0.927744	6.55251	-0.400262	0.638151	0.185625	-0.854278
459	-1.30549	-0.559456	-0.877679	7.18643	-3.97559	1.94505	0.457471	1.37449	0.26358	0.739272	0.946523	6.54586	-0.28762	0.63533	0.197247	-0.860255
459.5	-1.32373	-0.497608	-0.90417	7.27649	-3.96643	1.92568	0.443906	1.39319	0.194079	0.710621	0.948068	6.53057	-0.190636	0.623731	0.209236	-0.858058
460	-1.34317	-0.434205	-0.933477	7.37816	-3.94143	1.9095	0.418807	1.41291	0.111798	0.681143	0.932058	6.50608	-0.109011	0.610018	0.213292	-0.847859
460.5	-1.36364	-0.375374	-0.964337	7.48862	-3.90112	1.89783	0.385662	1.42972	0.0205172	0.648751	0.900862	6.47194	-0.0411424	0.600382	0.203091	-0.830515
461	-1.38476	-0.32417	-0.995044	7.6053	-3.8441	1.89151	0.349265	1.43982	-0.0745219	0.612193	0.859718	6.42817	0.0165891	0.597231	0.176828	-0.807794
461.5	-1.40519	-0.279961	-1.02516	7.725	-3.76842	1.89033	0.312216	1.44096	-0.169621	0.56974	0.815588	6.37637	0.0701974	0.597967	0.137974	-0.781021
462	-1.42243	-0.240037	-1.05535	7.84334	-3.6739	1.89252	0.275222	1.43325	-0.263459	0.520213	0.774655	6.31995	0.126416	0.597215	0.093135	-0.75051
462.5	-1.4332	-0.201502	-1.08602	7.95557	-3.56356	1.89517	0.238986	1.41807	-0.354929	0.464067	0.73973	6.2623	0.189988	0.590745	0.0491246	-0.716839
463	-1.43435	-0.162277	-1.11719	8.05769	-3.44205	1.89525	0.205806	1.39608	-0.441366	0.402677	0.709972	6.20543	0.262511	0.577847	0.0111596	-0.681318
463.5	-1.4241	-0.12211	-1.14994	8.14752	-3.31316	1.89057	0.1794	1.36639	-0.518939	0.337259	0.682877	6.15126	0.343563	0.561264	-0.0180402	-0.644758
464	-1.40304	-0.0832672	-1.18727	8.22536	-3.17991	1.87975	0.163229	1.32717	-0.583903	0.268596	0.656376	6.10285	0.432414	0.545165	-0.0378973	-0.606845
464.5	-1.37398	-0.0499265	-1.23266	8.29266	-3.04701	1.86202	0.159492	1.27739	-0.633643	0.197406	0.630141	6.06312	0.528625	0.531651	-0.0482866	-0.566626
465	-1.34074	-0.0269174	-1.28784	8.3493	-2.92166	1.83684	0.169149	1.21876	-0.66765	0.124707	0.605991	6.03264	0.631495	0.518582	-0.0487237	-0.523112
465.5	-1.3073	-0.0183282	-1.35293	8.39256	-2.81163	1.80343	0.191985	1.15633	-0.688457	0.0512843	0.586474	6.00948	0.739439	0.501517	-0.0391972	-0.47613
466	-1.2777	-0.0257825	-1.42804	8.41752	-2.72279	1.76064	0.227036	1.09699	-0.701384	-0.0227868	0.572714	5.99135	0.849766	0.477764	-0.0206441	-0.427104
466.5	-1.25533	-0.0475512	-1.51345	8.41839	-2.65792	1.70717	0.273336	1.04667	-0.71278	-0.0967576	0.564207	5.9764	0.958529	0.448444	0.00574413	-0.378569
467	-1.24131	-0.0797453	-1.60823	8.39076	-2.61647	1.64235	0.330026	1.00805	-0.728455	-0.166998	0.560125	5.9623	1.06086	0.417781	0.0390926	-0.333104
467.5	-1.23329	-0.118158	-1.70864	8.33402	-2.59506	1.56723	0.396269	0.980955	-0.752706	-0.226784	0.560135	5.94577	1.15235	0.391205	0.0783323	-0.292958
468	-1.22626	-0.158994	-1.80721	8.25174	-2.5887	1.48527	0.470917	0.964448	-0.787301	-0.268495	0.564802	5.92325	1.23065	0.373041	0.121287	-0.260156
468.5	-1.21519	-0.198889	-1.89427	8.15026	-2.59193	1.40156	0.551238	0.958451	-0.831555	-0.286394	0.575422	5.89181	1.29641	0.364057	0.164528	-0.236371
469	-1.19727	-0.234818	-1.96189	8.03708	-2.5998	1.32156	0.632488	0.963194	-0.883801	-0.278511	0.592688	5.84984	1.35288	0.359769	0.203864	-0.222504
469.5	-1.17227	-0.26382	-2.00692	7.91947	-2.60835	1.25042	0.708835	0.977903	-0.942443	-0.246816	0.615745	5.79765	1.40452	0.350926	0.234969	-0.218261
470	-1.14137	-0.282889	-2.03065	7.80315	-2.61477	1.19236	0.774343	1.0005	-1.0063	-0.195821	0.642881	5.73773	1.45531	0.326616	0.25448	-0.222217
470.5	-1.10607	-0.289254	-2.03664	7.6922	-2.61708	1.14923	0.825038	1.02765	-1.07482	-0.131392	0.6722	5.67462	1.50834	0.278162	0.261267	-0.232458
471	-1.06791	-0.280815	-2.02944	7.58972	-2.61413	1.11923	0.861265	1.0545	-1.14768	-0.060402	0.701194	5.61395	1.56656	0.202178	0.256426	-0.24743
471.5	-1.02843	-0.256645	-2.01434	7.49805	-2.60587	1.09765	0.886983	1.07563	-1.224	0.0101731	0.726861	5.5608	1.63329	0.102281	0.242088	-0.265936
472	-0.988629	-0.217574	-1.99689	7.41865	-2.59346	1.07938	0.906983	1.08704	-1.30174	0.0747785	0.746923	5.51838	1.71162	-0.0120858	0.220362	-0.285889
472.5	-0.948374	-0.166333	-1.98196	7.35263	-2.57865	1.06064	0.924953	1.08685	-1.378	0.129825	0.760707	5.48816	1.80352	-0.129851	0.19258	-0.303785
473	-0.906476	-0.107016	-1.97251	7.30114	-2.56319	1.03976	0.94241	1.07458	-1.44996	0.172946	0.769309	5.47084	1.90915	-0.242158	0.158984	-0.316203
473.5	-0.860983	-0.0442379	-1.96881	7.2651	-2.54956	1.01743	0.95864	1.05054	-1.51561	0.2024	0.775371	5.46667	2.02689	-0.343535	0.119848	-0.321254
474	-0.809983	0.0173044	-1.96859	7.24451	-2.54043	0.99618	0.971922	1.01577	-1.57443	0.21738	0.781812	5.47466	2.15413	-0.431205	0.0770592	-0.318408
474.5	-0.752512	0.073111	-1.96841	7.23789	-2.53643	0.979121	0.981124	0.971935	-1.62806	0.21812	0.789618	5.49266	2.28833	-0.503749	0.0340321	-0.307544
475	-0.688277	0.119989	-1.96487	7.24194	-2.53581	0.968743	0.987451	0.92144	-1.67934	0.205752	0.796891	5.51872	2.42767	-0.560118	-0.00579288	-0.288094
475.5	-0.616527	0.157472	-1.95517	7.25187	-2.53695	0.966069	0.995666	0.867437	-1.73033	0.183176	0.800571	5.55113	2.57034	-0.600107	-0.0399975	-0.259022
476	-0.535634	0.188227	-1.93777	7.26255	-2.53973	0.970193	1.01267	0.813368	-1.78149	0.155836	0.798941	5.58685	2.71337	-0.625494	-0.0669794	-0.219639
476.5	-0.44384	0.217336	-1.91326	7.26954	-2.54458	0.978811	1.0433	0.762573	-1.83189	0.13066	0.792235	5.62137	2.85286	-0.639956	-0.0849771	-0.170406
477	-0.340451	0.250666	-1.884	7.26964	-2.55196	0.989445	1.08637	0.718214	-1.87934	0.11407	0.781552	5.65052	2.98508	-0.648365	-0.0909866	-0.113532
477.5	-0.226552	0.292367	-1.85209	7.26117	-2.56279	1.00026	1.13427	0.682787	-1.92077	0.110611	0.767797	5.6723	3.10722	-0.656569	-0.0804918	-0.0530163
478	-0.104995	0.342501	-1.81826	7.24429	-2.57767	1.01017	1.17717	0.656988	-1.95394	0.122223	0.750797	5.68756	3.21716	-0.670496	-0.0486876	0.00629322
478.5	0.0200253	0.396314	-1.7825	7.22067	-2.59462	1.01874	1.2087	0.639134	-1.97894	0.147713	0.728304	5.69954	3.31367	-0.693709	0.00779204	0.0601922
479	0.143648	0.44557	-1.74515	7.19282	-2.60847	1.0261	1.22821	0.625911	-1.99807	0.182831	0.696	5.71254	3.39708	-0.725267	0.0896612	0.106432
479.5	0.261039	0.481241	-1.7074	7.16333	-2.61257	1.03225	1.23929	0.61354	-2.01532	0.221592	0.648995	5.7303	3.46946	-0.760141	0.193986	0.145176
480	0.367991	0.496306	-1.67141	7.13376	-2.60086	1.03611	1.24791	0.598392	-2.03585	0.258108	0.583656	5.75467	3.5338	-0.79168	0.314183	0.178466
480.5	0.461231	0.488044	-1.63978	7.10407	-2.56935	1.03518	1.26014	0.577584	-2.06485	0.287695	0.499157	5.78455	3.59307	-0.814181	0.441705	0.209273
481	0.538348	0.459777	-1.61477	7.0739	-2.51727	1.02671	1.28015	0.550115	-2.10629	0.307242	0.398292	5.81656	3.6492	-0.824716	0.567911	0.240464
481.5	0.597929	0.420344	-1.59808	7.04368	-2.44707	1.00904	1.31039	0.517264	-2.16259	0.315231	0.286452	5.84785	3.70237	-0.823656	0.685422	0.273726
482	0.639933	0.380279	-1.59062	7.01349	-2.36352	0.982298	1.35242	0.481305	-2.23424	0.311472	0.169254	5.87832	3.75113	-0.81341	0.789247	0.309105
482.5	0.665717	0.347466	-1.59174	6.98188	-2.27314	0.948083	1.40648	0.443707	-2.31895	0.297206	0.0508318	5.90979	3.79333	-0.796758	0.877076	0.345489
483	0.677471	0.325217	-1.59943	6.94599	-2.18272	0.90878	1.47145	0.404135	-2.41199	0.275727	-0.0662892	5.94389	3.82733	-0.776244	0.948857	0.381307
483.5	0.677327	0.312509	-1.6109	6.90179	-2.09726	0.867118	1.54573	0.360662	-2.50729	0.252698	-0.180078	5.9816	3.85254	-0.754272	1.00595	0.414881
484	0.667	0.305419	-1.62287	6.84467	-2.01948	0.826245	1.62797	0.311338	-2.59782	0.235876	-0.28793	6.02395	3.86922	-0.733205	1.04938	0.444354
484.5	0.648556	0.299571	-1.63206	6.77037	-1.952	0.789424	1.71708	0.256284	-2.67629	0.233805	-0.386882	6.0711	3.8782	-0.715498	1.07856	0.467516
485	0.625577	0.292302	-1.63574	6.67581	-1.89865	0.759771	1.81059	0.198539	-2.73681	0.25336	-0.47449	6.12091	3.88124	-0.704191	1.09265	0.482504
485.5	0.603517	0.28363	-1.63171	6.55953	-1.86357	0.740614	1.90271	0.142953	-2.77647	0.297834	-0.549704	6.16995	3.8809	-0.703015	1.09264	0.489271
486	0.588424	0.275947	-1.61889	6.42197	-1.8492	0.735058	1.9855	0.0944382	-2.79592	0.367048	-0.613887	6.21598	3.87932	-0.715013	1.08122	0.489817
486.5	0.58461	0.271981	-1.59824	6.26529	-1.85482	0.744728	2.05228	0.0571105	-2.79834	0.458582	-0.670919	6.25887	3.87722	-0.740717	1.06108	0.486642
487	0.593363	0.272356	-1.5726	6.0926	-1.87624	0.769292	2.09989	0.0338345	-2.78813	0.568513	-0.725509	6.29969	3.87491	-0.777497	1.03425	0.4812
487.5	0.613752	0.275304	-1.54575	5.90643	-1.9069	0.806884	2.1291	0.0252477	-2.76958	0.691426	-0.780979	6.33988	3.87311	-0.820092	1.00275	0.473295
488	0.644282	0.27834	-1.52097	5.70766	-1.9392	0.854724	2.14327	0.0294429	-2.74539	0.820671	-0.83835	6.38102	3.87221	-0.862276	0.968906	0.461423
488.5	0.683779	0.279615	-1.49968	5.49667	-1.96541	0.909522	2.14565	0.0433687	-2.71583	0.949472	-0.8969	6.42453	3.87188	-0.899779	0.934581	0.444005
489	0.731201	0.277924	-1.48128	5.27569	-1.97867	0.967397	2.13788	0.0646155	-2.67963	1.07226	-0.955302	6.47127	3.87196	-0.932566	0.901134	0.420534
489.5	0.785372	0.272378	-1.46422	5.05018	-1.97437	1.02424	2.12077	0.0921422	-2.63606	1.18521	-1.01271	6.52157	3.87304	-0.964252	0.870636	0.392231
490	0.845141	0.262506	-1.44732	4.82827	-1.95112	1.07713	2.09479	0.125901	-2.58606	1.28548	-1.06897	6.57558	3.87597	-0.999682	0.846875	0.362815
490.5	0.90946	0.248375	-1.43009	4.61908	-1.91024	1.12526	2.06074	0.166204	-2.53225	1.37041	-1.12383	6.63273	3.88196	-1.04299	0.834921	0.338159
491	0.977205	0.230589	-1.41269	4.43058	-1.85449	1.1689	2.02151	0.21334	-2.47784	1.43808	-1.17659	6.69041	3.89287	-1.09617	0.839262	0.323727
491.5	1.04689	0.210472	-1.39566	4.26828	-1.78808	1.20769	1.98198	0.266998	-2.42516	1.48835	-1.22612	6.74369	3.91056	-1.1579	0.861719	0.322295
492	1.11636	0.190108	-1.37961	4.13521	-1.71705	1.24011	1.94638	0.326176	-2.37443	1.52276	-1.27059	6.7866	3.93627	-1.22361	0.901053	0.334462
492.5	1.18279	0.171407	-1.36526	4.03232	-1.64721	1.26454	1.91627	0.389962	-2.32405	1.54308	-1.3073	6.81416	3.9713	-1.28741	0.954224	0.360212
493	1.24359	0.15461	-1.35436	3.95841	-1.58181	1.28044	1.89021	0.457505	-2.27225	1.54997	-1.33304	6.82407	4.0171	-1.34461	1.01744	0.398921
493.5	1.29718	0.138182	-1.34984	3.90988	-1.52186	1.28829	1.86449	0.52708	-2.21861	1.5433	-1.34533	6.81661	4.0743	-1.39297	1.08606	0.448509
494	1.34294	0.120376	-1.35475	3.88067	-1.46688	1.28856	1.83416	0.596106	-2.16407	1.52363	-1.34381	6.79339	4.14218	-1.43198	1.15417	0.505684
494.5	1.38088	0.100396	-1.37147	3.86237	-1.41453	1.28134	1.7938	0.662442	-2.10981	1.49272	-1.33087	6.75758	4.21835	-1.46128	1.21494	0.56698
495	1.41115	0.0784976	-1.40199	3.84465	-1.36105	1.26668	1.73882	0.725309	-2.05664	1.45252	-1.31057	6.71493	4.29818	-1.47968	1.26181	0.628937
495.5	1.43314	0.0559391	-1.44776	3.81653	-1.30304	1.24498	1.66609	0.784804	-2.00504	1.40552	-1.28682	6.67312	4.37517	-1.4863	1.28996	0.687629
496	1.44485	0.0350722	-1.50843	3.76853	-1.23859	1.21689	1.57275	0.841125	-1.95599	1.35673	-1.26198	6.63947	4.44227	-1.48212	1.29754	0.738711
496.5	1.44363	0.0191893	-1.5809	3.69475	-1.16672	1.18329	1.45501	0.894628	-1.91118	1.3137	-1.23693	6.61916	4.49377	-1.46996	1.28627	0.778193
497	1.42773	0.0116706	-1.66024	3.59371	-1.08644	1.14588	1.30879	0.946136	-1.87245	1.28345	-1.21221	6.61406	4.52661	-1.45323	1.26097	0.803567
497.5	1.39669	0.0143486	-1.74111	3.4675	-0.996062	1.10756	1.13128	0.996839	-1.84124	1.26949	-1.1884	6.62245	4.54021	-1.43536	1.22841	0.814446
498	1.35082	0.0264158	-1.81821	3.32019	-0.893149	1.07172	0.923266	1.04782	-1.81832	1.27092	-1.16589	6.64069	4.53504	-1.41964	1.19562	0.812074
498.5	1.29137	0.0451384	-1.88673	3.15671	-0.774455	1.04147	0.69084	1.09939	-1.80359	1.28318	-1.14512	6.66578	4.51218	-1.40792	1.16793	0.797968
499	1.22107	0.0672327	-1.94318	2.98253	-0.636027	1.01932	0.444469	1.15066	-1.79525	1.29831	-1.12683	6.69594	4.47391	-1.39888	1.14736	0.772809
[truncated: 1,002 more rows]
