# Supplementary material for: MEP Latencies Predict the Neuromodulatory Effect of cTBS Delivered to the Ipsilateral and Contralateral Sensorimotor Cortex
Source: PLoS One. 2015 Aug 11;10(8):e0133893. doi: 10.1371/journal.pone.0133893 (PMC4532482; doi:10.1371/journal.pone.0133893)
Supplement: S1 Dataset — MEP, SEP and TEP data were converted to .xls format from .mat format. (ZIP) [file pone.0133893.s001.zip › S1 Dataset_xlsx/TEP PAAP CON T2.xlsx]

## Sheet: SEP
t [ms]	sub01	sub02	sub03	sub04	sub05	sub06	sub07	sub08	sub09	sub10	sub11	sub12	sub13	sub14	sub15	sub16
-500	1.20155	-0.313839	-0.790742	0.10865	1.2016	0.049876	-16.4841	0.279521	-4.91898	-1.09115	1.22252	-1.84154	0.28496	0.249781	-0.142305	0.298368
-499.5	1.23818	-0.395064	-0.767158	0.221415	1.22541	0.0249661	-15.2342	0.295926	-4.89045	-1.10695	1.17751	-1.72282	0.340561	0.21794	-0.0563348	0.288208
-499	1.27654	-0.48348	-0.761194	0.337095	1.2555	0.00102799	-13.8306	0.313797	-4.85132	-1.10603	1.14056	-1.58932	0.396862	0.181706	0.0203517	0.275443
-498.5	1.31478	-0.580029	-0.772886	0.448745	1.28034	-0.0210484	-12.3141	0.334016	-4.80639	-1.09026	1.11109	-1.44552	0.454282	0.141765	0.0882674	0.263676
-498	1.35168	-0.684191	-0.800952	0.55049	1.29419	-0.0399528	-10.7443	0.357266	-4.76009	-1.06263	1.08741	-1.29939	0.512894	0.098933	0.148832	0.25463
-497.5	1.38639	-0.792055	-0.84231	0.637556	1.29643	-0.0535655	-9.1909	0.383527	-4.71523	-1.02743	1.06804	-1.16084	0.573256	0.0538102	0.203581	0.246733
-497	1.41869	-0.897278	-0.89225	0.706935	1.28896	-0.0592992	-7.72186	0.411879	-4.67323	-0.99046	1.05199	-1.03941	0.636481	0.00665324	0.253397	0.235762
-496.5	1.44917	-0.993482	-0.945132	0.758061	1.27386	-0.0552253	-6.39064	0.441341	-4.63391	-0.958124	1.03853	-0.941863	0.703848	-0.0429164	0.298684	0.21723
-496	1.47837	-1.07534	-0.994908	0.79328	1.25226	-0.0410057	-5.22913	0.471786	-4.59555	-0.935873	1.02717	-0.870913	0.776707	-0.0957005	0.340588	0.18854
-495.5	1.50603	-1.13854	-1.03603	0.817533	1.22506	-0.0185094	-4.24789	0.504254	-4.55606	-0.927718	1.01689	-0.825371	0.856561	-0.151511	0.381827	0.149748
-495	1.53133	-1.18013	-1.06483	0.836437	1.19452	0.00821109	-3.43987	0.540432	-4.51401	-0.9363	1.00548	-0.80037	0.944713	-0.208186	0.426118	0.102786
-494.5	1.55322	-1.19968	-1.07968	0.853865	1.16504	0.0343215	-2.78642	0.581288	-4.46829	-0.962644	0.990364	-0.788146	1.04175	-0.263056	0.47678	0.0491851
-494	1.57032	-1.19967	-1.07967	0.870845	1.143	0.0560692	-2.26426	0.626187	-4.41793	-1.00582	0.970104	-0.78004	1.14715	-0.315575	0.535523	-0.0116617
-493.5	1.58087	-1.18444	-1.06387	0.886268	1.13545	0.0715099	-1.85102	0.67367	-4.36262	-1.06292	0.945212	-0.768288	1.25888	-0.368123	0.602247	-0.0816068
-493	1.58297	-1.15844	-1.0321	0.898779	1.14744	0.0802779	-1.52835	0.722931	-4.30297	-1.12935	0.917924	-0.746588	1.37369	-0.424379	0.675642	-0.161904
-492.5	1.57531	-1.12507	-0.985223	0.908756	1.17966	0.0833437	-1.2827	0.774167	-4.24033	-1.19938	0.891269	-0.710258	1.48813	-0.487459	0.753873	-0.252102
-492	1.5581	-1.08567	-0.924317	0.919126	1.22822	0.0825683	-1.1034	0.827458	-4.17716	-1.26743	0.868061	-0.656665	1.59913	-0.559337	0.835243	-0.349158
-491.5	1.53328	-1.03921	-0.850011	0.934753	1.28614	0.079855	-0.979192	0.881388	-4.11745	-1.3297	0.849905	-0.585825	1.70336	-0.63993	0.918402	-0.447249
-491	1.50367	-0.983823	-0.763301	0.960817	1.3459	0.0769428	-0.896839	0.932992	-4.06552	-1.38468	0.836587	-0.500339	1.79653	-0.725608	1.00187	-0.539048
-490.5	1.47155	-0.918813	-0.666654	1.00086	1.40156	0.0760574	-0.84266	0.978929	-4.02408	-1.43214	0.826696	-0.404181	1.87325	-0.809716	1.08383	-0.617963
-490	1.4377	-0.845491	-0.563635	1.05572	1.44976	0.0798937	-0.803804	1.01655	-3.99352	-1.47222	0.819196	-0.301845	1.92817	-0.885057	1.16261	-0.680336
-489.5	1.40121	-0.76615	-0.457445	1.12364	1.48969	0.0903756	-0.768233	1.04457	-3.97263	-1.50452	0.814513	-0.198748	1.95803	-0.945726	1.23667	-0.726244
-489	1.36042	-0.682639	-0.350251	1.20094	1.52317	0.107555	-0.725516	1.06353	-3.95951	-1.5272	0.814161	-0.101319	1.96363	-0.987908	1.30423	-0.758302
-488.5	1.31468	-0.595704	-0.243785	1.28295	1.55429	0.129769	-0.668789	1.0758	-3.95211	-1.53728	0.819127	-0.0157761	1.95031	-1.0108	1.36285	-0.77961
-488	1.26545	-0.505346	-0.139778	1.36561	1.58885	0.154554	-0.595145	1.08449	-3.94859	-1.53207	0.828592	0.0536023	1.92656	-1.01709	1.4091	-0.792171
-487.5	1.21514	-0.411971	-0.0398895	1.4465	1.63335	0.179369	-0.504138	1.09226	-3.94726	-1.51047	0.840056	0.105564	1.9015	-1.01184	1.43898	-0.796535
-487	1.16555	-0.317359	0.0538864	1.52494	1.69374	0.202386	-0.397646	1.1008	-3.94627	-1.47357	0.849861	0.141751	1.88264	-1.00003	1.4493	-0.792782
-486.5	1.11808	-0.224424	0.138899	1.60156	1.77441	0.223497	-0.281277	1.11102	-3.944	-1.42482	0.853738	0.165897	1.87407	-0.984406	1.439	-0.78192
-486	1.07463	-0.136323	0.212769	1.67799	1.87689	0.244283	-0.163504	1.12312	-3.93968	-1.36903	0.848433	0.182953	1.87573	-0.96533	1.40943	-0.76694
-485.5	1.03725	-0.0557771	0.274695	1.75574	1.99855	0.266324	-0.0515835	1.13688	-3.93371	-1.31045	0.833625	0.198087	1.88471	-0.942416	1.36329	-0.752995
-485	1.00649	0.0153345	0.325427	1.83521	2.13347	0.289779	0.0523959	1.15253	-3.92767	-1.25176	0.812176	0.215215	1.8979	-0.916471	1.30286	-0.745561
-484.5	0.980262	0.0763149	0.366045	1.91573	2.2751	0.31347	0.152226	1.17066	-3.92422	-1.19486	0.788704	0.235642	1.91409	-0.89043	1.22963	-0.747085
-484	0.954125	0.127679	0.396888	1.9966	2.41781	0.335369	0.255126	1.19093	-3.92596	-1.14215	0.768121	0.258186	1.93467	-0.869107	1.14526	-0.755071
-483.5	0.922786	0.170162	0.417145	2.07794	2.55674	0.353187	0.368417	1.21101	-3.93374	-1.09664	0.754332	0.280526	1.96308	-0.858251	1.05223	-0.763107
-483	0.882404	0.203506	0.425395	2.1605	2.68692	0.365367	0.497206	1.22679	-3.94644	-1.06081	0.74892	0.299732	2.00286	-0.863589	0.953871	-0.763545
-482.5	0.832546	0.226693	0.42091	2.24471	2.80284	0.371727	0.643912	1.23337	-3.96276	-1.03495	0.75106	0.311807	2.05489	-0.889637	0.85399	-0.750324
-482	0.776082	0.239107	0.404355	2.32952	2.89902	0.373313	0.809087	1.22594	-3.98198	-1.01617	0.759221	0.312041	2.11626	-0.937973	0.755535	-0.721086
-481.5	0.71718	0.240596	0.377349	2.41189	2.97187	0.37157	0.991549	1.20066	-4.00346	-0.9991	0.772778	0.296752	2.18138	-1.00613	0.659572	-0.678021
-481	0.659551	0.230745	0.342037	2.4881	3.02185	0.36715	1.18784	1.15621	-4.02627	-0.977778	0.791837	0.264701	2.24386	-1.08821	0.565826	-0.62695
-480.5	0.605571	0.209428	0.301099	2.55564	3.05361	0.359081	1.39238	1.0947	-4.04892	-0.947551	0.816326	0.217024	2.2979	-1.17647	0.47425	-0.574983
-480	0.555412	0.178418	0.257415	2.61335	3.07387	0.34523	1.59754	1.02018	-4.06897	-0.906577	0.845876	0.156944	2.33935	-1.2628	0.385988	-0.528231
-479.5	0.506688	0.141957	0.213637	2.66043	3.0889	0.323638	1.79322	0.936786	-4.08394	-0.856508	0.880125	0.0901118	2.36615	-1.34026	0.302815	-0.490758
-479	0.455544	0.105562	0.172344	2.69636	3.10405	0.293701	1.96814	0.847858	-4.09297	-0.801451	0.918896	0.0242717	2.37758	-1.40413	0.225863	-0.464572
-478.5	0.398655	0.0742329	0.136383	2.72128	3.12482	0.257209	2.11292	0.756136	-4.09682	-0.745687	0.962385	-0.032185	2.37326	-1.45203	0.155377	-0.450184
-478	0.334729	0.0518494	0.108762	2.73574	3.157	0.218783	2.22215	0.664208	-4.09661	-0.691985	1.01085	-0.0716795	2.35283	-1.48362	0.0915178	-0.448085
-477.5	0.264623	0.0419319	0.0920562	2.74107	3.20505	0.184262	2.29446	0.575219	-4.09349	-0.641329	1.06339	-0.0890157	2.3163	-1.50062	0.0347655	-0.460361
-477	0.190361	0.0476663	0.0881249	2.74057	3.2693	0.157582	2.33191	0.493351	-4.08913	-0.593345	1.11717	-0.0831316	2.26449	-1.50672	-0.0148292	-0.490385
-476.5	0.114147	0.0707184	0.0983546	2.73942	3.344	0.138794	2.33958	0.423453	-4.08538	-0.546773	1.16867	-0.0575675	2.19994	-1.50681	-0.0588877	-0.540414
-476	0.0380322	0.110592	0.123289	2.74329	3.41823	0.124714	2.32395	0.369797	-4.08292	-0.499797	1.21505	-0.0190312	2.12802	-1.50596	-0.100674	-0.609186
-475.5	-0.0364231	0.16446	0.161534	2.75668	3.47943	0.111079	2.2904	0.334461	-4.0808	-0.450546	1.25426	0.0249423	2.05629	-1.50876	-0.143248	-0.691039
-475	-0.108635	0.226399	0.209331	2.7807	3.51732	0.0944965	2.24195	0.316336	-4.07694	-0.397696	1.28439	0.0680271	1.99193	-1.51862	-0.18751	-0.776747
-474.5	-0.17876	0.287524	0.261795	2.81102	3.52698	0.0735382	2.18027	0.311773	-4.06842	-0.340427	1.30407	0.105833	1.93937	-1.53699	-0.23186	-0.855689
-474	-0.24726	0.338499	0.315016	2.83926	3.50983	0.0491054	2.10772	0.316074	-4.05168	-0.278076	1.31322	0.135219	1.89931	-1.56292	-0.273716	-0.918643
-473.5	-0.315505	0.372556	0.366797	2.85718	3.47162	0.0240532	2.02855	0.324616	-4.02318	-0.210505	1.31311	0.153491	1.86903	-1.59322	-0.311293	-0.960143
-473	-0.386318	0.386593	0.415796	2.85904	3.41933	0.001961	1.9478	0.33384	-3.97997	-0.138592	1.30559	0.158673	1.84405	-1.62271	-0.343512	-0.979057
-472.5	-0.462824	0.380682	0.460649	2.84146	3.3588	-0.0139268	1.86955	0.3423	-3.92012	-0.0639281	1.29252	0.150367	1.82051	-1.64559	-0.368653	-0.976846
-472	-0.546511	0.357423	0.499362	2.80419	3.29382	-0.0208544	1.79649	0.351008	-3.84329	0.0116354	1.27609	0.129972	1.79634	-1.6582	-0.384441	-0.954915
-471.5	-0.636409	0.321087	0.528894	2.75104	3.22673	-0.0168755	1.73025	0.362496	-3.75105	0.0859522	1.25875	0.100257	1.77038	-1.661	-0.38966	-0.912942
-471	-0.729837	0.275988	0.545653	2.6885	3.15973	-0.00170671	1.67167	0.379002	-3.64603	0.156535	1.24207	0.065163	1.74066	-1.65748	-0.384925	-0.84876
-470.5	-0.82411	0.225015	0.546936	2.62346	3.09534	0.0230873	1.62037	0.400927	-3.53142	0.221003	1.22602	0.0297451	1.70394	-1.65202	-0.371705	-0.759776
-470	-0.918203	0.169467	0.532264	2.5624	3.0358	0.0549759	1.57337	0.426107	-3.41226	0.277846	1.20978	-0.000842777	1.65641	-1.64839	-0.351088	-0.645602
-469.5	-1.01319	0.110103	0.50373	2.51044	2.98273	0.0916344	1.52462	0.450056	-3.2957	0.326664	1.19286	-0.0232969	1.59537	-1.64826	-0.323803	-0.510115
-469	-1.11111	0.0485678	0.465357	2.46851	2.93657	0.131445	1.46696	0.467689	-3.18829	0.367489	1.1758	-0.0371799	1.52082	-1.65062	-0.291511	-0.36086
-468.5	-1.21321	-0.0119893	0.422251	2.43243	2.89547	0.173157	1.39593	0.475771	-3.09364	0.400241	1.16035	-0.0440581	1.43526	-1.65298	-0.25792	-0.206163
-468	-1.31941	-0.067771	0.379499	2.396	2.8552	0.21561	1.31198	0.473544	-3.01278	0.425487	1.14882	-0.0460947	1.34214	-1.65294	-0.227889	-0.0526149
-467.5	-1.429	-0.115964	0.340589	2.35541	2.81114	0.257959	1.21943	0.461015	-2.94547	0.445518	1.14286	-0.0454072	1.24453	-1.6485	-0.204839	0.0953102
-467	-1.54083	-0.155841	0.306428	2.31092	2.7593	0.299679	1.12389	0.437549	-2.89054	0.46397	1.14311	-0.0445455	1.14429	-1.63766	-0.189027	0.234441
-466.5	-1.65293	-0.188583	0.27541	2.26538	2.69513	0.339989	1.03128	0.402431	-2.84555	0.483993	1.14966	-0.0473202	1.04146	-1.61786	-0.177769	0.362188
-466	-1.76284	-0.216157	0.24424	2.22199	2.61275	0.377232	0.947849	0.356363	-2.80697	0.506514	1.16233	-0.05852	0.934444	-1.58564	-0.166566	0.475729
-465.5	-1.86864	-0.23983	0.209556	2.18307	2.50561	0.408907	0.879909	0.302388	-2.77072	0.530025	1.18044	-0.082912	0.821882	-1.53721	-0.150876	0.571637
-465	-1.96891	-0.25927	0.169484	2.14933	2.36845	0.432556	0.832388	0.245978	-2.73277	0.551652	1.20289	-0.12435	0.704931	-1.47068	-0.12809	0.6472
-464.5	-2.06207	-0.273465	0.123768	2.12025	2.20067	0.446871	0.80675	0.194259	-2.69049	0.568034	1.2286	-0.184269	0.587525	-1.38813	-0.0979323	0.702564
-464	-2.14579	-0.282646	0.0729991	2.09529	2.00782	0.452325	0.80005	0.154394	-2.64324	0.575861	1.25663	-0.260179	0.474837	-1.2959	-0.0613973	0.741576
-463.5	-2.2176	-0.288831	0.0183794	2.07372	1.79867	0.451	0.806409	0.131739	-2.59125	0.573195	1.28549	-0.34605	0.371603	-1.20334	-0.0202167	0.770516
-463	-2.27626	-0.294858	-0.0378144	2.053	1.58184	0.445666	0.819111	0.128456	-2.53443	0.560926	1.31287	-0.434421	0.280605	-1.12123	0.0231445	0.79623
-462.5	-2.32235	-0.303475	-0.0917624	2.02831	1.36525	0.438397	0.831232	0.142908	-2.47276	0.542555	1.33636	-0.518516	0.201576	-1.05998	0.0660929	0.824912
-462	-2.3574	-0.316893	-0.138368	1.99425	1.15627	0.429788	0.835988	0.170093	-2.40702	0.522388	1.35429	-0.593443	0.131946	-1.02751	0.10712	0.860645
-461.5	-2.38264	-0.336654	-0.17277	1.94669	0.960667	0.419867	0.828206	0.203042	-2.3383	0.503563	1.36606	-0.656409	0.0690908	-1.02714	0.146591	0.903551
-461	-2.39873	-0.364255	-0.192431	1.88379	0.781908	0.409507	0.805633	0.234445	-2.26772	0.486981	1.37207	-0.706426	0.0116275	-1.05725	0.186144	0.949453
-460.5	-2.40654	-0.401654	-0.198152	1.80566	0.621752	0.400003	0.768636	0.257724	-2.19677	0.471682	1.3726	-0.743701	-0.0408596	-1.11253	0.227239	0.991953
-460	-2.40864	-0.450371	-0.193192	1.71343	0.480362	0.391511	0.718978	0.267727	-2.12667	0.455831	1.36694	-0.768509	-0.0881197	-1.18542	0.270555	1.02553
-459.5	-2.4093	-0.510284	-0.181665	1.60966	0.355583	0.382961	0.658719	0.26163	-2.05773	0.437274	1.35423	-0.78067	-0.12942	-1.26752	0.316726	1.04748
-459	-2.41284	-0.579783	-0.167752	1.49935	0.243354	0.373368	0.589289	0.239936	-1.99006	0.414173	1.33496	-0.780722	-0.16468	-1.35141	0.366399	1.05783
-458.5	-2.42235	-0.656582	-0.155175	1.38835	0.139372	0.362442	0.51042	0.206722	-1.9246	0.385871	1.31143	-0.771263	-0.196067	-1.43169	0.418412	1.05796
-458	-2.43935	-0.737788	-0.146403	1.28003	0.0399079	0.35029	0.419318	0.168685	-1.86267	0.353341	1.28749	-0.756665	-0.228297	-1.50442	0.468714	1.04858
-457.5	-2.46334	-0.819549	-0.142102	1.17474	-0.0579497	0.337371	0.311775	0.133277	-1.80518	0.319064	1.26803	-0.741491	-0.26757	-1.56544	0.511944	1.02871
-457	-2.49182	-0.897231	-0.140701	1.07258	-0.155236	0.324631	0.186194	0.106424	-1.75238	0.286376	1.25754	-0.729011	-0.320103	-1.6103	0.543524	0.996495
-456.5	-2.5213	-0.965859	-0.138305	0.975589	-0.250687	0.313402	0.0473349	0.0908786	-1.70411	0.258309	1.25808	-0.72061	-0.389873	-1.63599	0.560867	0.951114
-456	-2.54854	-1.02051	-0.129715	0.887048	-0.342047	0.305131	-0.0945979	0.0863003	-1.66028	0.236566	1.26864	-0.716098	-0.476286	-1.64207	0.56458	0.894292
-455.5	-2.57102	-1.05722	-0.110077	0.810223	-0.427277	0.300868	-0.228551	0.0904797	-1.62081	0.221545	1.28637	-0.714866	-0.574301	-1.62999	0.559171	0.830169
-455	-2.58656	-1.07412	-0.0764026	0.74755	-0.505058	0.301097	-0.346384	0.100698	-1.58472	0.21319	1.30748	-0.717415	-0.67725	-1.60207	0.551861	0.763879
-454.5	-2.59299	-1.07204	-0.0287606	0.699706	-0.575774	0.306168	-0.443654	0.114752	-1.54934	0.211349	1.32745	-0.725683	-0.77949	-1.56106	0.549834	0.700028
-454	-2.5883	-1.0542	0.0298305	0.665313	-0.641963	0.316393	-0.518507	0.130984	-1.51112	0.215326	1.3415	-0.741168	-0.876855	-1.51002	0.557947	0.641482
-453.5	-2.57088	-1.02538	0.0951775	0.642086	-0.706464	0.331894	-0.570851	0.147933	-1.46749	0.223682	1.34584	-0.76243	-0.965229	-1.45224	0.578316	0.588594
-453	-2.53953	-0.991395	0.163627	0.628346	-0.76985	0.352291	-0.602725	0.16478	-1.41728	0.234875	1.33829	-0.785019	-1.03949	-1.39105	0.610996	0.539782
-452.5	-2.49352	-0.958313	0.232313	0.623113	-0.829855	0.375513	-0.617982	0.181817	-1.3605	0.248155	1.31845	-0.805102	-1.09463	-1.32936	0.654586	0.49369
-452	-2.43317	-0.93052	0.298205	0.624688	-0.882602	0.397142	-0.620032	0.19992	-1.30004	0.263723	1.28794	-0.823395	-1.12806	-1.27008	0.706723	0.451413
-451.5	-2.36066	-0.909286	0.357184	0.630059	-0.923848	0.412375	-0.610165	0.219642	-1.2429	0.281806	1.25045	-0.84496	-1.14094	-1.21709	0.764515	0.417183
-451	-2.28025	-0.893727	0.404591	0.636407	-0.949681	0.419014	-0.587962	0.240951	-1.19762	0.301482	1.21065	-0.876191	-1.1375	-1.17518	0.824835	0.397073
-450.5	-2.19714	-0.882896	0.43704	0.643056	-0.957036	0.418494	-0.552201	0.263449	-1.16999	0.320505	1.17286	-0.922924	-1.12299	-1.14883	0.884662	0.396283
-450	-2.11554	-0.876404	0.4537	0.652515	-0.944707	0.415127	-0.501706	0.286509	-1.16123	0.336207	1.14026	-0.989291	-1.10266	-1.14042	0.941284	0.416535
-449.5	-2.03768	-0.8736	0.456142	0.669807	-0.915095	0.414795	-0.435884	0.309641	-1.16898	0.346295	1.11436	-1.07583	-1.08203	-1.14878	0.992566	0.455047
-449	-1.96385	-0.873087	0.447179	0.699298	-0.874918	0.422982	-0.353916	0.332927	-1.18911	0.349268	1.09429	-1.17844	-1.06597	-1.16907	1.03743	0.5056
-448.5	-1.89329	-0.873094	0.429371	0.741395	-0.833476	0.442643	-0.253855	0.356532	-1.21723	0.344917	1.07714	-1.28976	-1.05735	-1.19503	1.07554	0.561489
-448	-1.82611	-0.872221	0.404051	0.792685	-0.799445	0.473144	-0.133133	0.37935	-1.24951	0.334635	1.05914	-1.40144	-1.05695	-1.22181	1.10624	0.618537
-447.5	-1.76397	-0.870036	0.371567	0.848527	-0.777898	0.510594	0.0102877	0.397966	-1.28243	0.321237	1.03722	-1.5055	-1.0644	-1.24666	1.12823	0.675815
-447	-1.70933	-0.866869	0.331989	0.904801	-0.769066	0.54909	0.176566	0.407236	-1.31172	0.308304	1.01015	-1.59506	-1.07866	-1.26811	1.14	0.734377
-446.5	-1.66487	-0.863347	0.285326	0.958201	-0.769157	0.582463	0.3625	0.402975	-1.33235	0.299101	0.97891	-1.66543	-1.09876	-1.28596	1.14024	0.795665
-446	-1.6332	-0.860533	0.231973	1.00592	-0.771875	0.606157	0.560855	0.384775	-1.33986	0.29519	0.94624	-1.71516	-1.12452	-1.30155	1.12848	0.859746
-445.5	-1.61512	-0.859401	0.173521	1.04493	-0.769728	0.618159	0.761081	0.356017	-1.3322	0.295389	0.915448	-1.74622	-1.15606	-1.31699	1.10635	0.923989
-445	-1.60833	-0.859151	0.112705	1.07177	-0.754997	0.618195	0.951284	0.321142	-1.31091	0.296284	0.888866	-1.76297	-1.19334	-1.33388	1.07765	0.983892
-444.5	-1.6084	-0.856591	0.0525781	1.08387	-0.720214	0.606432	1.12073	0.283115	-1.28108	0.294252	0.867306	-1.76999	-1.23582	-1.35303	1.04628	1.03576
-444	-1.61068	-0.847257	-0.00410692	1.08123	-0.659084	0.583222	1.2612	0.243221	-1.24977	0.286958	0.850076	-1.77029	-1.28166	-1.3755	1.01384	1.07843
-443.5	-1.6108	-0.826728	-0.0555523	1.06663	-0.568449	0.549592	1.36694	0.202672	-1.22363	0.273527	0.835175	-1.76422	-1.32752	-1.40306	0.979912	1.11275
-443	-1.60437	-0.791965	-0.101668	1.04444	-0.450014	0.507268	1.43459	0.16377	-1.20719	0.254308	0.820471	-1.74927	-1.37022	-1.43707	0.944061	1.14027
-442.5	-1.58717	-0.742832	-0.143665	1.01912	-0.310638	0.458098	1.46408	0.129331	-1.20237	0.230259	0.805142	-1.72206	-1.40883	-1.4778	0.906817	1.16251
-442	-1.55628	-0.682753	-0.182399	0.994682	-0.160628	0.403587	1.45933	0.101289	-1.20854	0.20239	0.789543	-1.68196	-1.44463	-1.5246	0.869644	1.18008
-441.5	-1.51098	-0.617868	-0.217118	0.975155	-0.0109457	0.344784	1.42685	0.0798982	-1.22307	0.172095	0.774168	-1.63219	-1.47898	-1.57589	0.834916	1.19178
-441	-1.45233	-0.55516	-0.245464	0.965153	0.128499	0.282327	1.37281	0.0640343	-1.24292	0.141461	0.75914	-1.57843	-1.51192	-1.62854	0.8054	1.19499
-440.5	-1.38234	-0.500215	-0.264214	0.970136	0.249749	0.216422	1.30172	0.0518038	-1.26609	0.113062	0.743944	-1.52756	-1.54206	-1.67774	0.782616	1.18708
-440	-1.30413	-0.455486	-0.270372	0.995339	0.348368	0.147145	1.21753	0.040298	-1.29202	0.0899992	0.727735	-1.48607	-1.56662	-1.71747	0.765303	1.16731
-439.5	-1.22203	-0.420509	-0.262194	1.04362	0.424028	0.0753734	1.12528	0.025044	-1.32121	0.0757458	0.710648	-1.45715	-1.58217	-1.74174	0.749698	1.13786
-439	-1.14056	-0.393982	-0.239517	1.11421	0.4791	0.00312228	1.03099	0.000975247	-1.35471	0.073086	0.69435	-1.439	-1.5864	-1.74666	0.731727	1.10316
-438.5	-1.06276	-0.375336	-0.203616	1.20287	0.517705	-0.0674612	0.940669	-0.0353744	-1.393	0.0829904	0.68097	-1.42633	-1.57974	-1.73127	0.708941	1.068
-438	-0.989475	-0.364492	-0.157112	1.30198	0.545704	-0.135127	0.859506	-0.0845072	-1.43502	0.104471	0.671649	-1.41284	-1.5652	-1.69707	0.68056	1.03556
-437.5	-0.919427	-0.361248	-0.103785	1.401	0.569902	-0.199325	0.790904	-0.144048	-1.4788	0.135175	0.665708	-1.39338	-1.54711	-1.64768	0.646515	1.00639
-437	-0.850053	-0.36533	-0.0477013	1.48794	0.596357	-0.259085	0.735865	-0.209766	-1.52255	0.17188	0.661081	-1.36597	-1.53013	-1.58869	0.606428	0.978416
-436.5	-0.779729	-0.375991	0.00815219	1.55165	0.628101	-0.312406	0.693975	-0.276919	-1.56481	0.210657	0.655896	-1.33215	-1.51857	-1.52675	0.559348	0.948309
-436	-0.709938	-0.390589	0.0623302	1.58412	0.663737	-0.356857	0.665424	-0.340988	-1.60446	0.247297	0.649383	-1.2959	-1.51537	-1.46875	0.505242	0.91388
-435.5	-0.645104	-0.404079	0.113911	1.58221	0.698841	-0.39065	0.652019	-0.397922	-1.64026	0.27857	0.640921	-1.26227	-1.52133	-1.42166	0.446676	0.876114
-435	-0.590935	-0.411034	0.161143	1.5479	0.728381	-0.413398	0.656302	-0.44471	-1.67001	0.30353	0.629219	-1.23578	-1.53511	-1.39142	0.388437	0.838685
-434.5	-0.552762	-0.408478	0.201097	1.48687	0.748372	-0.42634	0.679681	-0.479873	-1.69069	0.323558	0.613076	-1.21882	-1.55427	-1.38161	0.335772	0.805145
-434	-0.533857	-0.396656	0.2309	1.40635	0.757639	-0.43221	0.721118	-0.503329	-1.7007	0.341428	0.591898	-1.21106	-1.57621	-1.39337	0.292731	0.776186
-433.5	-0.534005	-0.37759	0.249071	1.31309	0.758541	-0.434572	0.7767	-0.515999	-1.70152	0.360205	0.565115	-1.20974	-1.59914	-1.42559	0.26118	0.749141
-433	-0.549324	-0.353426	0.255011	1.21221	0.755148	-0.436397	0.839387	-0.519428	-1.69726	0.381964	0.532311	-1.20981	-1.62218	-1.47439	0.240866	0.719835
-432.5	-0.573818	-0.326109	0.247548	1.10724	0.750306	-0.439045	0.899362	-0.515391	-1.69326	0.406849	0.494711	-1.20501	-1.64402	-1.53327	0.230177	0.685146
-432	-0.601601	-0.297894	0.224716	1.00138	0.74406	-0.442628	0.945574	-0.505678	-1.69498	0.433426	0.455845	-1.19	-1.66206	-1.59515	0.226801	0.644596
-431.5	-0.628181	-0.271042	0.184882	0.898825	0.734731	-0.447026	0.96798	-0.492168	-1.70635	0.459738	0.419883	-1.16184	-1.67341	-1.65395	0.228192	0.600627
-431	-0.650256	-0.246936	0.12808	0.80467	0.721396	-0.452452	0.959939	-0.476621	-1.72837	0.483491	0.389915	-1.12	-1.67676	-1.70499	0.231926	0.557712
-430.5	-0.665248	-0.226126	0.056564	0.723064	0.704795	-0.459034	0.920083	-0.460154	-1.76028	0.501445	0.368306	-1.06613	-1.67295	-1.74471	0.235951	0.520023
-430	-0.671319	-0.209215	-0.0261173	0.655541	0.68583	-0.46589	0.852686	-0.443277	-1.80188	0.509809	0.357461	-1.00336	-1.6645	-1.77065	0.238727	0.48899
-429.5	-0.667172	-0.197403	-0.116956	0.600434	0.663986	-0.470952	0.765799	-0.426347	-1.85317	0.506126	0.359112	-0.935113	-1.6546	-1.78127	0.239094	0.462994
-429	-0.651371	-0.192	-0.215071	0.553261	0.637363	-0.472191	0.668503	-0.409575	-1.91264	0.490907	0.372862	-0.864229	-1.64533	-1.77595	0.236063	0.439204
-428.5	-0.621711	-0.193128	-0.321841	0.508646	0.603691	-0.469043	0.569998	-0.392734	-1.97784	0.467279	0.395766	-0.79329	-1.63616	-1.75532	0.228966	0.415783
-428	-0.575247	-0.199121	-0.439052	0.462679	0.561738	-0.46217	0.479723	-0.375172	-2.04702	0.439032	0.42374	-0.725407	-1.62483	-1.72173	0.217882	0.393162
-427.5	-0.509431	-0.207315	-0.566595	0.413506	0.512683	-0.452021	0.406024	-0.356248	-2.11883	0.408952	0.453462	-0.664204	-1.60953	-1.6791	0.203971	0.373567
-427	-0.423854	-0.214606	-0.701617	0.360955	0.460233	-0.43823	0.35412	-0.335915	-2.19105	0.378403	0.482928	-0.613344	-1.58971	-1.6315	0.189365	0.359316
-426.5	-0.321349	-0.217505	-0.839267	0.30706	0.40946	-0.420205	0.325125	-0.31522	-2.26085	0.3476	0.51084	-0.576301	-1.56586	-1.58124	0.176174	0.351533
-426	-0.207637	-0.213423	-0.973864	0.256329	0.365649	-0.397668	0.316535	-0.296071	-2.32593	0.316194	0.536291	-0.555543	-1.53926	-1.52796	0.165111	0.349696
-425.5	-0.0900166	-0.202026	-1.0992	0.214093	0.333701	-0.370976	0.323402	-0.279951	-2.38484	0.283942	0.558935	-0.551489	-1.51186	-1.46967	0.155297	0.35181
-425	0.024034	-0.18455	-1.20891	0.184201	0.318209	-0.341499	0.338646	-0.267087	-2.43704	0.250891	0.578964	-0.563254	-1.48605	-1.4051	0.14541	0.356001
-424.5	0.12831	-0.162478	-1.29819	0.167838	0.323559	-0.311536	0.353122	-0.257231	-2.48373	0.217156	0.597117	-0.590547	-1.46427	-1.3352	0.13483	0.36274
-424	0.218979	-0.137764	-1.36494	0.163446	0.351892	-0.283597	0.357213	-0.250727	-2.52795	0.1829	0.614927	-0.633899	-1.44768	-1.26221	0.124278	0.375267
-423.5	0.294696	-0.113734	-1.40896	0.167417	0.399804	-0.259424	0.343407	-0.248979	-2.57331	0.148298	0.634687	-0.693243	-1.4353	-1.188	0.115886	0.398047
-423	0.35611	-0.094314	-1.43115	0.175565	0.458014	-0.239284	0.308127	-0.254878	-2.62284	0.113321	0.658888	-0.766723	-1.42542	-1.11435	0.112434	0.434917
-422.5	0.40516	-0.0817067	-1.4337	0.184773	0.514748	-0.222324	0.251771	-0.272316	-2.67802	0.0780322	0.689378	-0.850497	-1.41751	-1.04425	0.116081	0.487485
-422	0.444408	-0.0754374	-1.41986	0.193803	0.559926	-0.207408	0.176985	-0.304026	-2.73713	0.043304	0.726637	-0.939837	-1.41252	-0.982266	0.127467	0.553841
-421.5	0.476817	-0.0742039	-1.39283	0.203165	0.588159	-0.193409	0.086915	-0.349805	-2.79495	0.0108795	0.770057	-1.03038	-1.41206	-0.933696	0.145216	0.627987
-421	0.505512	-0.0781361	-1.35463	0.214559	0.599567	-0.179645	-0.015169	-0.40686	-2.84522	-0.0174815	0.818868	-1.11804	-1.41769	-0.903175	0.165416	0.700725
-420.5	0.532819	-0.0888883	-1.30609	0.22969	0.598405	-0.166552	-0.12564	-0.471243	-2.88339	-0.0408348	0.871943	-1.19845	-1.42988	-0.892747	0.181676	0.76229
-420	0.559486	-0.108004	-1.24804	0.248979	0.590614	-0.155423	-0.240707	-0.539203	-2.90723	-0.0591173	0.926826	-1.26723	-1.44713	-0.900091	0.186815	0.805431
-419.5	0.585345	-0.135479	-1.18274	0.271981	0.581755	-0.147783	-0.356589	-0.60806	-2.91619	-0.0725995	0.979621	-1.32086	-1.4665	-0.918718	0.175445	0.827245
-419	0.610055	-0.170049	-1.11358	0.299392	0.576481	-0.145409	-0.469334	-0.675955	-2.91054	-0.0811791	1.02599	-1.35779	-1.48521	-0.940276	0.145852	0.829194
-418.5	0.632366	-0.210462	-1.0437	0.33403	0.57886	-0.150205	-0.574667	-0.741119	-2.89035	-0.0838934	1.06273	-1.37842	-1.50221	-0.956838	0.100716	0.815526
-418	0.649377	-0.255588	-0.975014	0.379634	0.591928	-0.163653	-0.667708	-0.802023	-2.85561	-0.0790939	1.0891	-1.38312	-1.51866	-0.962288	0.0467118	0.791047
-417.5	0.657522	-0.303465	-0.908463	0.43838	0.617057	-0.186407	-0.742686	-0.85791	-2.80813	-0.0654226	1.10655	-1.37026	-1.53715	-0.95374	-0.00725153	0.759572
-417	0.654557	-0.351218	-0.844485	0.508573	0.654447	-0.217893	-0.793925	-0.908649	-2.75278	-0.042983	1.1174	-1.3366	-1.55996	-0.932601	-0.0524593	0.723438
-416.5	0.640679	-0.396422	-0.78342	0.584465	0.703864	-0.255925	-0.81833	-0.954379	-2.69651	-0.0134703	1.12339	-1.28	-1.5873	-0.903972	-0.0820061	0.683697
-416	0.617799	-0.438343	-0.725611	0.658546	0.764619	-0.296858	-0.816769	-0.995646	-2.64616	0.0207651	1.125	-1.20229	-1.61697	-0.874207	-0.0914201	0.641399
-415.5	0.588176	-0.477494	-0.670831	0.723921	0.835519	-0.33664	-0.792478	-1.03368	-2.60676	0.0573154	1.12196	-1.11034	-1.64542	-0.847972	-0.0788116	0.599407
-415	0.553974	-0.514184	-0.617919	0.775045	0.914514	-0.37187	-0.748957	-1.0701	-2.5808	0.0935953	1.11437	-1.01523	-1.66897	-0.827227	-0.0444701	0.562286
-414.5	0.516968	-0.548094	-0.565859	0.807652	0.997114	-0.399725	-0.689652	-1.10582	-2.56756	0.126937	1.10273	-0.930438	-1.68473	-0.812456	0.0100077	0.533911
-414	0.477568	-0.578857	-0.515502	0.819344	1.07583	-0.417536	-0.617651	-1.13978	-2.56298	0.15532	1.0875	-0.869122	-1.69128	-0.803858	0.0827069	0.515497
-413.5	0.434523	-0.606093	-0.470016	0.810698	1.14259	-0.422971	-0.533896	-1.16845	-2.56092	0.177851	1.06887	-0.840849	-1.68857	-0.801533	0.171911	0.505614
-413	0.38616	-0.629144	-0.433158	0.785475	1.19165	-0.414554	-0.435855	-1.18635	-2.55557	0.194528	1.04666	-0.84933	-1.67676	-0.80513	0.27545	0.501304
-412.5	0.331747	-0.647387	-0.406711	0.748988	1.22062	-0.392457	-0.318824	-1.18757	-2.54344	0.205972	1.02045	-0.892388	-1.65564	-0.813437	0.389185	0.499316
-412	0.271558	-0.660367	-0.389409	0.705487	1.23057	-0.359269	-0.179227	-1.16814	-2.52465	0.213241	0.990579	-0.964062	-1.62479	-0.824534	0.505946	0.497544
-411.5	0.20585	-0.667453	-0.37806	0.656833	1.22547	-0.319827	-0.0171697	-1.12882	-2.503	0.21749	0.95841	-1.05709	-1.58396	-0.835734	0.616541	0.496506
-411	0.133678	-0.668073	-0.369774	0.603273	1.21079	-0.279871	0.163726	-1.07586	-2.4835	0.21961	0.925207	-1.16435	-1.53335	-0.842994	0.713036	0.499569
-410.5	0.0532387	-0.662292	-0.363324	0.544949	1.19186	-0.244129	0.357768	-1.01896	-2.46973	0.220062	0.891395	-1.27967	-1.47436	-0.841701	0.791877	0.511142
-410	-0.0358778	-0.650614	-0.358445	0.482942	1.17299	-0.215009	0.557647	-0.967535	-2.46326	0.219339	0.85707	-1.39818	-1.41028	-0.828782	0.854166	0.534054
-409.5	-0.131153	-0.633434	-0.354272	0.419449	1.15753	-0.193065	0.754674	-0.927768	-2.46399	0.218813	0.823139	-1.51563	-1.34545	-0.803757	0.90313	0.56789
-409	-0.228014	-0.610964	-0.348745	0.357072	1.14802	-0.178486	0.940273	-0.901629	-2.47013	0.220515	0.791874	-1.62748	-1.28227	-0.768238	0.941036	0.609015
-408.5	-0.321447	-0.583568	-0.339176	0.298123	1.14558	-0.171207	1.10764	-0.887983	-2.47869	0.225736	0.765953	-1.72881	-1.21957	-0.725388	0.96792	0.652053
-408	-0.407014	-0.552207	-0.32328	0.244546	1.15005	-0.169793	1.25253	-0.884056	-2.48673	0.234554	0.747124	-1.81464	-1.15423	-0.679612	0.983039	0.692114
-407.5	-0.481223	-0.518666	-0.300318	0.198343	1.16137	-0.171701	1.37359	-0.886398	-2.4919	0.246703	0.73618	-1.88132	-1.08395	-0.635652	0.98737	0.726671
-407	-0.541056	-0.485241	-0.27192	0.162427	1.18045	-0.175067	1.47166	-0.892036	-2.49249	0.261677	0.733734	-1.9284	-1.00854	-0.59702	0.984429	0.756018
-406.5	-0.583144	-0.454432	-0.24184	0.141281	1.20909	-0.179576	1.54837	-0.899975	-2.48731	0.278145	0.74066	-1.95941	-0.929779	-0.564518	0.978869	0.782208
-406	-0.603901	-0.428993	-0.214247	0.140123	1.24972	-0.185676	1.60507	-0.91143	-2.47512	0.294572	0.757946	-1.98125	-0.850949	-0.535897	0.974383	0.807381
-405.5	-0.601279	-0.411349	-0.191488	0.162292	1.30565	-0.193403	1.64227	-0.928097	-2.45415	0.310259	0.785809	-2.00226	-0.775766	-0.507372	0.972224	0.832484
-405	-0.576788	-0.402041	-0.172889	0.206878	1.38183	-0.20165	1.65964	-0.9502	-2.42239	0.325092	0.822618	-2.02941	-0.706631	-0.476058	0.971278	0.856844
-404.5	-0.535518	-0.39846	-0.155097	0.268108	1.48471	-0.20815	1.65775	-0.975808	-2.37836	0.338928	0.864772	-2.06644	-0.643893	-0.441095	0.969501	0.879027
-404	-0.484256	-0.395272	-0.133926	0.335756	1.61985	-0.210359	1.63972	-1.00163	-2.32143	0.351604	0.907803	-2.11361	-0.58649	-0.403053	0.965147	0.898627
-403.5	-0.429411	-0.386837	-0.106759	0.396722	1.78886	-0.206394	1.61059	-1.02447	-2.25193	0.36274	0.94839	-2.16867	-0.532875	-0.363057	0.957195	0.916982
-403	-0.375764	-0.370068	-0.0739325	0.438486	1.98776	-0.195069	1.57563	-1.04195	-2.17186	0.371159	0.986115	-2.22793	-0.482184	-0.322239	0.945241	0.935784
-402.5	-0.326305	-0.345355	-0.0390009	0.452868	2.2054	-0.175373	1.53887	-1.05252	-2.08597	0.374952	1.023	-2.28695	-0.435311	-0.281319	0.928549	0.955029
-402	-0.282342	-0.315144	-0.00818661	0.437991	2.42435	-0.146537	1.50274	-1.05573	-2.00091	0.372546	1.0611	-2.34084	-0.394407	-0.240281	0.905306	0.972
-401.5	-0.24361	-0.282076	0.0114093	0.397745	2.62596	-0.10958	1.46856	-1.05239	-1.9227	0.363916	1.10092	-2.38479	-0.361144	-0.198502	0.873324	0.981292
-401	-0.209166	-0.248373	0.0140418	0.339864	2.79507	-0.0688607	1.43647	-1.04348	-1.85502	0.350533	1.14179	-2.41428	-0.33522	-0.155815	0.831067	0.975885
-400.5	-0.179016	-0.216372	-0.00357187	0.27463	2.92186	-0.031207	1.40484	-1.02852	-1.79927	0.334082	1.18268	-2.42583	-0.313441	-0.11372	0.778125	0.949754
-400	-0.155267	-0.188782	-0.0425113	0.214389	3.00329	-0.00316037	1.37055	-1.0056	-1.75498	0.315616	1.22185	-2.41839	-0.29011	-0.0754633	0.715731	0.901091
-399.5	-0.141959	-0.167829	-0.102673	0.172223	3.04296	0.0112564	1.33028	-0.973143	-1.72061	0.295539	1.25605	-2.39378	-0.259355	-0.0450915	0.646886	0.833531
-399	-0.143579	-0.154512	-0.183582	0.159693	3.04833	0.0113224	1.28204	-0.931827	-1.69512	0.273478	1.28062	-2.35569	-0.217694	-0.0257733	0.575046	0.753923
-398.5	-0.163232	-0.148915	-0.283972	0.184294	3.02821	-0.000932673	1.22641	-0.885426	-1.67883	0.248425	1.29081	-2.3084	-0.164734	-0.0177934	0.502469	0.668497
-398	-0.20169	-0.150332	-0.400762	0.246499	2.99159	-0.0219952	1.16654	-0.83989	-1.6725	0.219959	1.28357	-2.25588	-0.102428	-0.0177442	0.429783	0.580434
-397.5	-0.257584	-0.157145	-0.528848	0.338367	2.94686	-0.0476475	1.10702	-0.800886	-1.676	0.189134	1.25881	-2.20095	-0.0344851	-0.0200094	0.356202	0.489919
-397	-0.32776	-0.167739	-0.661843	0.446198	2.90195	-0.0733049	1.05237	-0.771429	-1.68784	0.157793	1.21962	-2.14472	0.0342758	-0.0197402	0.280031	0.395713
-396.5	-0.407366	-0.181138	-0.793221	0.555211	2.86422	-0.0946439	1.0058	-0.75166	-1.70619	0.127516	1.17104	-2.08724	0.0991864	-0.0152945	0.200163	0.297077
-396	-0.490562	-0.195693	-0.917427	0.652923	2.83838	-0.108141	0.968179	-0.740759	-1.73015	0.0989658	1.11796	-2.02924	0.15662	-0.0086224	0.117552	0.195793
-395.5	-0.572258	-0.20805	-1.03075	0.730877	2.82392	-0.11154	0.937791	-0.738549	-1.75941	0.0715385	1.06328	-1.97342	0.204277	-0.00360669	0.0351834	0.0975625
-395	-0.649701	-0.214838	-1.13138	0.784622	2.81534	-0.104519	0.910033	-0.744827	-1.79309	0.0441822	1.00781	-1.92414	0.242021	-0.00346862	-0.0431943	0.0108357
-394.5	-0.722583	-0.2154	-1.21805	0.811854	2.80534	-0.0884139	0.87739	-0.757472	-1.82985	0.0168058	0.951964	-1.88582	0.272803	-0.00892214	-0.114492	-0.0569646
-394	-0.791983	-0.212419	-1.28906	0.811403	2.78822	-0.0647328	0.83139	-0.771551	-1.86887	-0.00963582	0.89761	-1.86142	0.301571	-0.0182565	-0.176941	-0.102746
-393.5	-0.859502	-0.209942	-1.34271	0.784514	2.76186	-0.0339117	0.766148	-0.780155	-1.90962	-0.0337001	0.847543	-1.85222	0.3322	-0.0289118	-0.230054	-0.128606
-393	-0.92701	-0.211037	-1.37815	0.735868	2.72841	0.0047044	0.680563	-0.776321	-1.95059	-0.0534013	0.803401	-1.8578	0.36561	-0.0390328	-0.274486	-0.14083
-392.5	-0.996852	-0.21737	-1.39578	0.672696	2.6934	0.051648	0.578113	-0.75497	-1.98838	-0.0665112	0.764772	-1.87565	0.400685	-0.0481549	-0.311422	-0.147401
-392	-1.07227	-0.229769	-1.39782	0.603498	2.66277	0.105835	0.465555	-0.714128	-2.01917	-0.071338	0.730027	-1.90159	0.435628	-0.0571504	-0.341775	-0.154736
-391.5	-1.15697	-0.247521	-1.38849	0.537027	2.64064	0.164207	0.350711	-0.655294	-2.04166	-0.0670381	0.69749	-1.93125	0.467947	-0.067351	-0.366126	-0.165725
-391	-1.25314	-0.267663	-1.37342	0.480686	2.62917	0.22242	0.23941	-0.582729	-2.05753	-0.0538049	0.666327	-1.96057	0.494197	-0.079177	-0.385144	-0.18019
-390.5	-1.35965	-0.286504	-1.35875	0.439204	2.62951	0.275583	0.134126	-0.502041	-2.06967	-0.0331059	0.637402	-1.9848	0.510433	-0.09142	-0.399774	-0.196785
-390	-1.47195	-0.301824	-1.34945	0.414678	2.64223	0.31873	0.0357423	-0.418908	-2.08071	-0.00727102	0.613666	-1.9979	0.513062	-0.101592	-0.410925	-0.214843
-389.5	-1.58348	-0.313274	-1.34735	0.407038	2.6675	0.347019	-0.054068	-0.337913	-2.09299	0.0212569	0.599224	-1.99288	0.500187	-0.106888	-0.418923	-0.235418
-389	-1.68759	-0.321218	-1.35152	0.414465	2.70455	0.355826	-0.132133	-0.261666	-2.10868	0.0500978	0.597313	-1.96242	0.473376	-0.105365	-0.423558	-0.261037
-388.5	-1.779	-0.3259	-1.36008	0.43446	2.75005	0.341616	-0.193672	-0.190725	-2.12988	0.0769854	0.608572	-1.89989	0.4379	-0.0973054	-0.424917	-0.293858
-388	-1.85433	-0.327965	-1.37083	0.46501	2.79765	0.30369	-0.231915	-0.123855	-2.15849	0.100529	0.630595	-1.8015	0.400252	-0.0860133	-0.424222	-0.333499
-387.5	-1.91202	-0.329448	-1.38093	0.504558	2.83972	0.245221	-0.239125	-0.0589156	-2.19625	0.120929	0.659336	-1.66961	0.365256	-0.0764861	-0.423181	-0.376481
-387	-1.95259	-0.333389	-1.38763	0.551231	2.86955	0.172434	-0.209952	0.00533151	-2.24458	0.139549	0.691638	-1.5151	0.335517	-0.0723277	-0.422138	-0.417674
-386.5	-1.97893	-0.341837	-1.38946	0.602766	2.88363	0.0928943	-0.144704	0.0684207	-2.30398	0.157701	0.726399	-1.35606	0.312638	-0.0733702	-0.419771	-0.452743
-386	-1.9959	-0.354205	-1.38625	0.65717	2.8834	0.0141592	-0.0494627	0.129563	-2.37317	0.175579	0.763362	-1.21298	0.29758	-0.0757048	-0.414603	-0.480302
-385.5	-2.00907	-0.36739	-1.37804	0.712949	2.87391	-0.0571633	0.0664336	0.18928	-2.44858	0.1918	0.8014	-1.10319	0.289613	-0.0741995	-0.406122	-0.501992
-385	-2.02343	-0.377065	-1.36457	0.768831	2.86022	-0.116137	0.192506	0.249239	-2.5255	0.204105	0.838397	-1.03699	0.285853	-0.0655014	-0.394759	-0.519789
-384.5	-2.04191	-0.379197	-1.34583	0.82393	2.84398	-0.16022	0.317735	0.310709	-2.59965	0.210989	0.872539	-1.01615	0.282586	-0.0492865	-0.381224	-0.533261
-384	-2.06452	-0.371732	-1.32239	0.877666	2.82222	-0.18986	0.431243	0.373285	-2.66788	0.212844	0.902804	-1.03496	0.277515	-0.0277187	-0.365727	-0.539692
-383.5	-2.08927	-0.356077	-1.29561	0.928841	2.78784	-0.208385	0.524193	0.434668	-2.72803	0.211807	0.928271	-1.08283	0.270814	-0.00382772	-0.347636	-0.536215
-383	-2.1145	-0.33712	-1.26725	0.975395	2.73117	-0.220715	0.591695	0.49124	-2.77887	0.211	0.948231	-1.14714	0.263723	0.0203728	-0.325993	-0.521661
-382.5	-2.14025	-0.321479	-1.23873	1.01548	2.64295	-0.231245	0.633327	0.53895	-2.81968	0.2137	0.963098	-1.21551	0.256185	0.0447808	-0.300092	-0.49711
-382	-2.16761	-0.31547	-1.2112	1.04827	2.51863	-0.242083	0.652395	0.574261	-2.84965	0.222407	0.973909	-1.27756	0.246116	0.0707221	-0.268784	-0.465706
-381.5	-2.1974	-0.323881	-1.18622	1.07377	2.36096	-0.25265	0.654288	0.595316	-2.86798	0.238452	0.981057	-1.32532	0.2308	0.0993807	-0.229751	-0.432662
-381	-2.22961	-0.348878	-1.16602	1.0927	2.17805	-0.261185	0.644712	0.603073	-2.87479	0.262533	0.984621	-1.35276	0.208395	0.130061	-0.181002	-0.404866
-380.5	-2.26461	-0.389142	-1.15292	1.10741	1.97998	-0.266679	0.629655	0.601261	-2.87165	0.294861	0.985288	-1.35655	0.178705	0.159828	-0.123201	-0.38898
-380	-2.30421	-0.440758	-1.1487	1.12247	1.77711	-0.268808	0.61652	0.59466	-2.86103	0.334225	0.983896	-1.33793	0.143945	0.184941	-0.0598728	-0.38883
-379.5	-2.35055	-0.499268	-1.15367	1.1435	1.57896	-0.266833	0.612777	0.586819	-2.84614	0.377467	0.980549	-1.30278	0.108445	0.202792	0.00426876	-0.403993
-379	-2.40399	-0.560953	-1.16655	1.17537	1.39221	-0.259714	0.622044	0.578945	-2.83132	0.42034	0.9747	-1.26014	0.0766973	0.21273	0.0647213	-0.430355
-378.5	-2.4628	-0.623186	-1.18527	1.2206	1.22038	-0.247024	0.641977	0.570426	-2.82175	0.458682	0.965528	-1.21927	0.0516445	0.215362	0.118205	-0.462235
-378	-2.52381	-0.683858	-1.2074	1.27858	1.06513	-0.229671	0.665921	0.55958	-2.82146	0.489068	0.95206	-1.18583	0.0341335	0.211254	0.1634	-0.494932
-377.5	-2.58328	-0.740135	-1.22999	1.34579	0.927748	-0.210164	0.686742	0.543971	-2.83197	0.509459	0.933428	-1.16	0.0233003	0.200149	0.200302	-0.52615
-377	-2.63817	-0.788014	-1.24951	1.41658	0.811455	-0.191889	0.700565	0.521196	-2.85244	0.520197	0.909302	-1.13879	0.0180576	0.181075	0.228748	-0.555503
-376.5	-2.68732	-0.823439	-1.26252	1.48374	0.72203	-0.177695	0.708371	0.48998	-2.88025	0.524317	0.87996	-1.11978	0.0187253	0.152771	0.247808	-0.582761
-376	-2.73187	-0.844111	-1.26633	1.54001	0.663189	-0.168977	0.715093	0.450663	-2.91215	0.526232	0.845888	-1.10302	0.0268662	0.114112	0.256464	-0.605932
-375.5	-2.77491	-0.850554	-1.25948	1.5801	0.63182	-0.165675	0.728107	0.405342	-2.94535	0.52974	0.807754	-1.09078	0.0434801	0.0648518	0.255133	-0.620371
-375	-2.82018	-0.845777	-1.24222	1.60133	0.618982	-0.166453	0.756313	0.357885	-2.97712	0.536794	0.767097	-1.08536	0.0678895	0.00674938	0.246817	-0.620038
-374.5	-2.8699	-0.834167	-1.21618	1.60272	0.613888	-0.168662	0.808613	0.313341	-3.00345	0.547576	0.726654	-1.08674	0.0981083	-0.0557782	0.236546	-0.600509
-374	-2.9234	-0.820132	-1.18286	1.58426	0.607102	-0.168986	0.891261	0.2768	-3.01936	0.561427	0.689802	-1.09239	0.131187	-0.116718	0.228942	-0.561758
-373.5	-2.97749	-0.806706	-1.1422	1.54721	0.592827	-0.165072	1.00538	0.251834	-3.0207	0.577469	0.659511	-1.09907	0.163324	-0.170877	0.225949	-0.508841
-373	-3.02795	-0.795177	-1.09309	1.49457	0.569505	-0.156701	1.14596	0.239546	-3.00548	0.594368	0.63715	-1.10378	0.190989	-0.215241	0.227018	-0.450182
-372.5	-3.07148	-0.785743	-1.03524	1.43042	0.538323	-0.14538	1.3033	0.239249	-2.97439	0.609943	0.62221	-1.10313	0.212509	-0.248209	0.230793	-0.394758
-372	-3.10711	-0.777648	-0.970135	1.35873	0.50117	-0.132902	1.46603	0.249276	-2.93029	0.621372	0.613337	-1.0927	0.228317	-0.269132	0.236018	-0.3496
-371.5	-3.13595	-0.768619	-0.900372	1.28293	0.459093	-0.120274	1.62364	0.266647	-2.877	0.625836	0.609107	-1.06775	0.239795	-0.279475	0.241834	-0.318267
-371	-3.16007	-0.755479	-0.829154	1.20564	0.411046	-0.108054	1.7683	0.286901	-2.81802	0.621008	0.607716	-1.02557	0.247802	-0.282856	0.247985	-0.300615
-370.5	-3.18143	-0.73624	-0.760146	1.12815	0.353546	-0.0975741	1.8963	0.305216	-2.75644	0.605306	0.606519	-0.96768	0.251641	-0.283071	0.254439	-0.293922
-370	-3.20137	-0.711262	-0.69615	1.05032	0.282164	-0.0914528	2.00782	0.318277	-2.69545	0.578619	0.602236	-0.899608	0.249342	-0.282814	0.261013	-0.295187
-369.5	-3.22035	-0.682299	-0.637331	0.97172	0.194019	-0.0926589	2.10509	0.325559	-2.63774	0.543386	0.591833	-0.828254	0.239782	-0.283792	0.267778	-0.30301
-369	-3.23769	-0.651185	-0.581737	0.893035	0.0892053	-0.103182	2.18995	0.328905	-2.58401	0.50447	0.573608	-0.759076	0.224868	-0.286793	0.275463	-0.317515
-368.5	-3.25122	-0.619465	-0.527949	0.816991	-0.0293438	-0.123415	2.26165	0.330843	-2.5326	0.467068	0.547981	-0.695289	0.209363	-0.291463	0.285153	-0.338943
-368	-3.2575	-0.588353	-0.47678	0.748963	-0.155904	-0.152161	2.31604	0.333066	-2.48141	0.434664	0.517869	-0.639167	0.19852	-0.296372	0.297591	-0.366349
-367.5	-3.25288	-0.558699	-0.431053	0.696694	-0.28175	-0.187114	2.3472	0.335879	-2.42967	0.409111	0.488305	-0.593477	0.196027	-0.29966	0.312564	-0.397226
-367	-3.23523	-0.530647	-0.394997	0.668739	-0.39693	-0.225626	2.34945	0.338601	-2.37804	0.391622	0.464783	-0.561583	0.203895	-0.300247	0.328507	-0.428181
-366.5	-3.20473	-0.502916	-0.373569	0.672013	-0.494002	-0.265025	2.31917	0.340328	-2.32773	0.382716	0.451516	-0.54694	0.222979	-0.298409	0.342203	-0.455774
-366	-3.16323	-0.473206	-0.370729	0.708349	-0.570167	-0.302413	2.25659	0.340585	-2.28	0.381587	0.451374	-0.552128	0.25273	-0.295236	0.349099	-0.477186
-365.5	-3.1137	-0.439996	-0.38708	0.771433	-0.626641	-0.334542	2.1659	0.339826	-2.23577	0.385651	0.466605	-0.577199	0.291284	-0.292607	0.344933	-0.491104
-365	-3.05946	-0.403395	-0.418887	0.84758	-0.667726	-0.35804	2.05342	0.339709	-2.19568	0.390432	0.498785	-0.619022	0.336546	-0.293871	0.32764	-0.49797
-364.5	-3.0032	-0.364003	-0.459443	0.92064	-0.699223	-0.369946	1.92564	0.342506	-2.16058	0.390749	0.548089	-0.672345	0.386577	-0.303507	0.297752	-0.498851
-364	-2.94665	-0.321963	-0.501563	0.976829	-0.725112	-0.368117	1.78806	0.349445	-2.13184	0.383086	0.612519	-0.731287	0.43883	-0.32608	0.257536	-0.494144
-363.5	-2.89051	-0.277926	-0.539961	1.00725	-0.746138	-0.351257	1.64409	0.359588	-2.11075	0.367084	0.688007	-0.790865	0.489862	-0.365633	0.209992	-0.483616
-363	-2.83398	-0.234578	-0.572531	1.00875	-0.761639	-0.319005	1.49418	0.370833	-2.09814	0.34498	0.769671	-0.848148	0.535666	-0.42482	0.158343	-0.467803
-362.5	-2.77484	-0.196836	-0.5997	0.982798	-0.770775	-0.272166	1.33637	0.381404	-2.09443	0.320115	0.853129	-0.902265	0.571877	-0.503529	0.106079	-0.4495
-362	-2.71055	-0.170318	-0.622719	0.932913	-0.772202	-0.21242	1.16855	0.389568	-2.09924	0.295979	0.935295	-0.953885	0.594551	-0.597988	0.0569259	-0.433854
-361.5	-2.63971	-0.159057	-0.64254	0.862846	-0.763809	-0.141753	0.989844	0.392522	-2.11065	0.275424	1.01491	-1.00481	0.601634	-0.701176	0.0143622	-0.427253
-361	-2.56308	-0.164189	-0.659803	0.776272	-0.742252	-0.0626868	0.799751	0.386791	-2.12548	0.259942	1.09221	-1.05767	0.593319	-0.804603	-0.0190824	-0.43617
-360.5	-2.48311	-0.184163	-0.675319	0.676862	-0.703028	0.0213193	0.598134	0.370053	-2.14018	0.250256	1.16704	-1.11563	0.570942	-0.900245	-0.0425317	-0.465434
-360	-2.40232	-0.215898	-0.69026	0.56801	-0.643116	0.106654	0.386875	0.341704	-2.1512	0.247432	1.23718	-1.18134	0.536442	-0.981503	-0.057029	-0.515853
-359.5	-2.32273	-0.25651	-0.705836	0.452885	-0.564732	0.190971	0.170342	0.301561	-2.1554	0.252446	1.29861	-1.25547	0.492885	-1.04365	-0.0650375	-0.583419
-359	-2.24642	-0.304491	-0.722867	0.335302	-0.475966	0.2737	-0.0452118	0.24945	-2.15183	0.264593	1.34728	-1.33686	0.444144	-1.0842	-0.0695137	-0.661087
-358.5	-2.17595	-0.359312	-0.741894	0.220202	-0.387973	0.355382	-0.252488	0.186299	-2.14327	0.281089	1.38034	-1.4241	0.39341	-1.10269	-0.0731718	-0.741658
-358	-2.114	-0.420027	-0.763569	0.112472	-0.311794	0.436486	-0.444709	0.114608	-2.13503	0.298557	1.3967	-1.51641	0.342775	-1.09956	-0.0782575	-0.819919
-357.5	-2.06254	-0.48427	-0.788755	0.0148834	-0.255386	0.516493	-0.616651	0.0376138	-2.1323	0.314455	1.3967	-1.61311	0.294109	-1.07548	-0.0868607	-0.893216
-357	-2.02222	-0.548512	-0.818514	-0.0728542	-0.221434	0.593657	-0.764256	-0.0418958	-2.13749	0.327093	1.38139	-1.71286	0.24934	-1.03211	-0.101279	-0.960692
-356.5	-1.99261	-0.608782	-0.85415	-0.153246	-0.208288	0.665226	-0.883927	-0.122169	-2.14889	0.335298	1.35256	-1.81322	0.210373	-0.97322	-0.123438	-1.02172
-356	-1.97204	-0.66093	-0.897181	-0.229567	-0.212657	0.727933	-0.972411	-0.202269	-2.16153	0.33857	1.31327	-1.91043	0.179384	-0.904495	-0.153334	-1.07427
-355.5	-1.95731	-0.701312	-0.949416	-0.304922	-0.230809	0.778869	-1.02714	-0.281439	-2.17011	0.337057	1.26778	-1.99981	0.158403	-0.831652	-0.188	-1.11419
-355	-1.94452	-0.728715	-1.01293	-0.381373	-0.258871	0.816422	-1.04682	-0.358646	-2.17196	0.331319	1.22074	-2.07691	0.14808	-0.75895	-0.221951	-1.13623
-354.5	-1.93036	-0.746137	-1.08939	-0.458575	-0.293883	0.840593	-1.03203	-0.433027	-2.16769	0.32284	1.17686	-2.13862	0.146501	-0.689185	-0.248874	-1.13624
-354	-1.91257	-0.760332	-1.17901	-0.533162	-0.334173	0.852352	-0.985463	-0.504912	-2.15994	0.314699	1.14035	-2.18306	0.148688	-0.623807	-0.263969	-1.11365
-353.5	-1.88969	-0.778921	-1.2799	-0.600549	-0.377782	0.852633	-0.911862	-0.575465	-2.15117	0.31065	1.11354	-2.20873	0.147843	-0.56245	-0.26545	-1.07233
-353	-1.86041	-0.807388	-1.38812	-0.657804	-0.42141	0.841953	-0.817859	-0.644391	-2.14213	0.313073	1.0959	-2.2144	0.138068	-0.503106	-0.254037	-1.01922
-352.5	-1.82352	-0.848074	-1.49837	-0.704527	-0.461991	0.820836	-0.710568	-0.708193	-2.13167	0.322169	1.08533	-2.20032	0.11628	-0.443608	-0.231606	-0.961772
-352	-1.77836	-0.900668	-1.60505	-0.74181	-0.498585	0.790328	-0.595762	-0.760778	-2.11744	0.336532	1.08046	-2.16841	0.0823818	-0.38328	-0.200636	-0.905586
-351.5	-1.725	-0.96278	-1.70343	-0.771519	-0.531919	0.752236	-0.47815	-0.795553	-2.09619	0.353908	1.08173	-2.12082	0.0385419	-0.323232	-0.164159	-0.85354
-351	-1.66406	-1.03029	-1.79014	-0.79657	-0.562806	0.709163	-0.363697	-0.80759	-2.06412	0.372198	1.09072	-2.05961	-0.0122019	-0.265363	-0.125088	-0.806448
-350.5	-1.59662	-1.09788	-1.86303	-0.82111	-0.59148	0.664191	-0.260882	-0.795434	-2.01823	0.390507	1.10877	-1.98773	-0.0676613	-0.211316	-0.0851387	-0.764628
-350	-1.52443	-1.1602	-1.92084	-0.84954	-0.617711	0.620314	-0.179348	-0.761929	-1.95775	0.409536	1.13618	-1.90911	-0.126727	-0.161921	-0.0450126	-0.729373
-349.5	-1.45045	-1.21285	-1.9631	-0.885004	-0.640862	0.579928	-0.127426	-0.713217	-1.88357	0.430944	1.17217	-1.82741	-0.187796	-0.116884	-0.00611132	-0.703564
-349	-1.379	-1.25302	-1.99006	-0.928699	-0.659904	0.544593	-0.110312	-0.656471	-1.79688	0.455865	1.21543	-1.7446	-0.247314	-0.0750864	0.0285559	-0.691004
-348.5	-1.31442	-1.27989	-2.00261	-0.980124	-0.674306	0.515107	-0.129242	-0.597793	-1.69996	0.483937	1.26337	-1.6601	-0.299768	-0.0355813	0.0558138	-0.694566
-348	-1.25902	-1.29452	-2.00224	-1.0382	-0.685338	0.491786	-0.180983	-0.541256	-1.59768	0.513722	1.311	-1.57104	-0.339319	0.00207224	0.0739559	-0.713967
-347.5	-1.21253	-1.29883	-1.99098	-1.10286	-0.696258	0.475074	-0.257618	-0.489143	-1.49724	0.543532	1.35193	-1.47371	-0.361711	0.0385171	0.0827698	-0.745045
-347	-1.17338	-1.29412	-1.97136	-1.17563	-0.711205	0.466289	-0.347776	-0.44231	-1.4062	0.57192	1.38071	-1.36605	-0.364852	0.0750434	0.0832232	-0.7814
-346.5	-1.14014	-1.28048	-1.94673	-1.2587	-0.733467	0.467653	-0.439085	-0.400225	-1.33059	0.598104	1.39461	-1.24903	-0.3487	0.113531	0.0773768	-0.816539
-346	-1.11128	-1.25776	-1.92143	-1.35351	-0.764396	0.481184	-0.519694	-0.361285	-1.27422	0.62198	1.39424	-1.12592	-0.315583	0.156208	0.0679831	-0.844883
-345.5	-1.08473	-1.22695	-1.89978	-1.45891	-0.804061	0.507234	-0.578119	-0.323676	-1.23869	0.643114	1.38287	-1.00069	-0.270138	0.204687	0.0581343	-0.862365
-345	-1.05862	-1.19084	-1.8845	-1.56959	-0.852115	0.543838	-0.603184	-0.286662	-1.2237	0.65979	1.36452	-0.877919	-0.217672	0.258409	0.0511163	-0.867235
-344.5	-1.03205	-1.15383	-1.87667	-1.67706	-0.906992	0.587156	-0.586017	-0.251801	-1.22739	0.670133	1.34276	-0.762845	-0.161882	0.313965	0.0505634	-0.859873
-344	-1.00485	-1.12075	-1.87723	-1.7732	-0.965013	0.632601	-0.523668	-0.222823	-1.24732	0.674038	1.32044	-0.660341	-0.104078	0.366216	0.0607795	-0.841184
-343.5	-0.976674	-1.09543	-1.88776	-1.85349	-1.02167	0.676015	-0.421281	-0.203648	-1.28162	0.672617	1.29996	-0.574092	-0.0447724	0.410335	0.0862349	-0.81129
-343	-0.946495	-1.07984	-1.90945	-1.91763	-1.07391	0.71393	-0.290688	-0.196078	-1.32966	0.665585	1.28362	-0.506214	0.0139259	0.44351	0.130139	-0.769624
-342.5	-0.913193	-1.07407	-1.9417	-1.967	-1.12071	0.74316	-0.146575	-0.199393	-1.39158	0.650164	1.27322	-0.456993	0.0676977	0.465527	0.192841	-0.715995
-342	-0.876201	-1.07633	-1.98154	-2.00198	-1.16186	0.761171	-0.00285864	-0.212009	-1.46678	0.622801	1.26885	-0.42516	0.112017	0.478232	0.271005	-0.652199
-341.5	-0.835551	-1.08361	-2.02416	-2.02165	-1.19705	0.767098	0.129569	-0.23304	-1.55273	0.581514	1.26905	-0.408609	0.144376	0.484538	0.35867	-0.583108
-341	-0.791628	-1.09317	-2.0637	-2.02483	-1.22679	0.762028	0.243978	-0.26213	-1.64554	0.52693	1.27275	-0.404828	0.164493	0.487242	0.449132	-0.515829
-340.5	-0.744778	-1.10324	-2.09422	-2.01063	-1.25339	0.748215	0.337891	-0.298088	-1.74105	0.462321	1.28036	-0.411224	0.173597	0.488229	0.535506	-0.457598
-340	-0.695021	-1.11265	-2.11075	-1.97963	-1.28008	0.727941	0.411864	-0.337851	-1.83497	0.392713	1.29327	-0.425605	0.174549	0.48877	0.610393	-0.413542
-339.5	-0.64243	-1.11999	-2.11001	-1.93555	-1.30922	0.702762	0.467531	-0.377025	-1.92305	0.322728	1.31304	-0.445755	0.172065	0.490142	0.666276	-0.384281
-339	-0.587455	-1.12307	-2.0902	-1.88499	-1.34145	0.673533	0.506083	-0.411621	-2.00191	0.254493	1.34031	-0.468327	0.171261	0.493528	0.697086	-0.364955
-338.5	-0.53088	-1.1195	-2.05111	-1.8349	-1.37552	0.640914	0.528058	-0.439267	-2.06979	0.187711	1.37353	-0.488851	0.175363	0.499347	0.700039	-0.348308
-338	-0.474631	-1.10769	-1.99531	-1.79024	-1.40864	0.605484	0.534454	-0.459203	-2.12665	0.121809	1.40906	-0.50286	0.185232	0.50683	0.676234	-0.329787
-337.5	-0.42287	-1.08687	-1.9281	-1.75376	-1.43734	0.567426	0.527724	-0.471796	-2.17384	0.0579687	1.44298	-0.506986	0.200484	0.514881	0.629537	-0.309785
-337	-0.381333	-1.05689	-1.85527	-1.72692	-1.45802	0.526644	0.511571	-0.47785	-2.21329	-0.000674582	1.47291	-0.499223	0.220304	0.523282	0.564749	-0.291747
-336.5	-0.35496	-1.01825	-1.78068	-1.71091	-1.46788	0.483145	0.490049	-0.477685	-2.24635	-0.0504931	1.498	-0.478356	0.2442	0.532205	0.486274	-0.27832
-336	-0.345906	-0.971515	-1.70624	-1.70705	-1.46575	0.437115	0.467242	-0.47032	-2.27349	-0.0892836	1.51787	-0.443909	0.273096	0.541028	0.397859	-0.268628
-335.5	-0.353454	-0.917032	-1.63398	-1.71642	-1.45227	0.389248	0.44794	-0.453479	-2.29476	-0.117034	1.53203	-0.397067	0.309286	0.548334	0.30333	-0.258795
-335	-0.375546	-0.855433	-1.56765	-1.73888	-1.42915	0.341623	0.437992	-0.424748	-2.30984	-0.134796	1.5398	-0.341162	0.354914	0.552676	0.2079	-0.244508
-334.5	-0.41039	-0.787742	-1.51179	-1.77265	-1.39859	0.298194	0.443201	-0.383121	-2.31746	-0.143066	1.5405	-0.280959	0.410771	0.553342	0.118821	-0.223322
-334	-0.456732	-0.715118	-1.46972	-1.81405	-1.36287	0.263916	0.467658	-0.330126	-2.31613	-0.141643	1.53378	-0.221326	0.476131	0.551243	0.0438756	-0.196036
-333.5	-0.513114	-0.639051	-1.44243	-1.85743	-1.32399	0.242825	0.513104	-0.269799	-2.30567	-0.130589	1.5198	-0.165646	0.549155	0.549336	-0.0115607	-0.166575
-333	-0.577562	-0.56207	-1.42851	-1.89555	-1.28374	0.236601	0.579297	-0.206986	-2.28796	-0.110813	1.49852	-0.11448	0.627798	0.551469	-0.046318	-0.140144
-332.5	-0.647831	-0.488161	-1.42463	-1.9214	-1.24441	0.24447	0.663334	-0.144916	-2.26669	-0.0840699	1.46925	-0.0657304	0.710399	0.560536	-0.0630084	-0.12083
-332	-0.721537	-0.421605	-1.42673	-1.93067	-1.20868	0.263927	0.757921	-0.0843679	-2.24716	-0.0527306	1.43143	-0.0157767	0.795127	0.577789	-0.0666097	-0.109899
-331.5	-0.796328	-0.364706	-1.43098	-1.92348	-1.17863	0.29176	0.851771	-0.0250376	-2.23533	-0.0190045	1.38531	0.0398568	0.879295	0.602841	-0.0631745	-0.105274
-331	-0.870195	-0.316803	-1.43434	-1.90432	-1.15491	0.325175	0.932749	0.0329374	-2.23555	0.0159579	1.33175	0.105635	0.959121	0.633784	-0.0587444	-0.102486
-330.5	-0.941274	-0.275412	-1.43518	-1.88039	-1.13662	0.362282	0.991096	0.0887128	-2.24897	0.05197	1.27229	0.18444	1.02962	0.667846	-0.0588889	-0.0968403
-330	-1.00688	-0.238007	-1.43286	-1.85869	-1.12154	0.401535	1.02149	0.141562	-2.2745	0.0890215	1.20945	0.2767	1.08518	0.701969	-0.0688505	-0.0854532
-329.5	-1.06304	-0.202904	-1.42643	-1.84334	-1.10715	0.441101	1.02394	0.192086	-2.31093	0.126981	1.14675	0.380787	1.12127	0.732839	-0.0930728	-0.0680078
-329	-1.10515	-0.168604	-1.41397	-1.835	-1.09179	0.478964	1.00261	0.242485	-2.35822	0.165946	1.0882	0.49408	1.13636	0.756884	-0.133768	-0.0463357
-328.5	-1.12872	-0.132594	-1.39332	-1.83118	-1.07526	0.513016	0.962891	0.295508	-2.41772	0.206372	1.03746	0.613932	1.1329	0.770609	-0.189857	-0.0230091
-328	-1.12992	-0.0919584	-1.36299	-1.82656	-1.05849	0.540582	0.908919	0.353317	-2.49121	0.248613	0.997147	0.737728	1.11656	0.771662	-0.257327	0.000687739
-327.5	-1.10746	-0.0460433	-1.3228	-1.81402	-1.04304	0.558408	0.84393	0.416993	-2.57946	0.292664	0.969148	0.862497	1.09415	0.760034	-0.330324	0.025621
-327	-1.06398	0.00178192	-1.27389	-1.78706	-1.03098	0.563701	0.772041	0.486292	-2.68169	0.338365	0.95453	0.985055	1.07151	0.738177	-0.40183	0.0536612
-326.5	-1.00487	0.04514	-1.21854	-1.74192	-1.02396	0.555384	0.699265	0.559147	-2.79534	0.385158	0.952845	1.10222	1.05203	0.710321	-0.46391	0.0861416
-326	-0.936332	0.0772574	-1.15947	-1.67836	-1.02204	0.534462	0.632484	0.631248	-2.9152	0.431553	0.962493	1.21086	1.03599	0.681471	-0.508286	0.122812
-325.5	-0.864229	0.0935494	-1.09875	-1.5994	-1.02331	0.503613	0.577001	0.696894	-3.03337	0.475338	0.982416	1.30845	1.02068	0.656043	-0.528029	0.161115
-325	-0.793159	0.0932564	-1.03743	-1.51069	-1.02432	0.466887	0.534994	0.751459	-3.14113	0.514275	1.01298	1.39353	1.00175	0.636825	-0.519987	0.196819
-324.5	-0.725609	0.0796833	-0.976046	-1.41925	-1.02092	0.42909	0.506279	0.793414	-3.23176	0.546619	1.05497	1.46548	0.976182	0.624767	-0.485772	0.226161
-324	-0.662215	0.059093	-0.914806	-1.33191	-1.00989	0.394294	0.489765	0.824218	-3.30163	0.571752	1.10814	1.52462	0.944096	0.61936	-0.430145	0.247493
-323.5	-0.602415	0.0388284	-0.853694	-1.2542	-0.990361	0.364826	0.483642	0.847206	-3.34974	0.590742	1.17038	1.57276	0.907525	0.619132	-0.358486	0.261475
-323	-0.544959	0.0254675	-0.793279	-1.18977	-0.963342	0.341537	0.484742	0.8664	-3.37726	0.605838	1.23738	1.61324	0.867844	0.622056	-0.275202	0.27024
-322.5	-0.48891	0.0232537	-0.73513	-1.14014	-0.930547	0.324213	0.488549	0.884924	-3.3872	0.61925	1.30298	1.64989	0.824551	0.626253	-0.183349	0.275558
-322	-0.434862	0.0327377	-0.680877	-1.10447	-0.893595	0.31135	0.489704	0.903949	-3.38298	0.632396	1.36098	1.68581	0.775757	0.630694	-0.0852913	0.276992
-321.5	-0.385269	0.0503458	-0.631039	-1.07949	-0.853527	0.300116	0.482425	0.923142	-3.36739	0.645985	1.40719	1.723	0.71973	0.634658	0.0162703	0.271715
-321	-0.343692	0.0697969	-0.584975	-1.05971	-0.810812	0.287236	0.461673	0.941881	-3.3426	0.660426	1.4407	1.7623	0.656382	0.63647	0.11782	0.256129
-320.5	-0.313381	0.0848045	-0.54166	-1.03773	-0.765453	0.270106	0.42523	0.960465	-3.30987	0.675625	1.46282	1.80309	0.587481	0.633591	0.215408	0.227742
-320	-0.296007	0.0912095	-0.500371	-1.00545	-0.716943	0.247596	0.374742	0.98041	-3.26991	0.690355	1.47489	1.84365	0.515963	0.624156	0.305493	0.18615
-319.5	-0.291418	0.0872797	-0.461046	-0.956263	-0.664838	0.22049	0.314523	1.00325	-3.22411	0.702177	1.47778	1.8825	0.445305	0.608125	0.38549	0.133458
-319	-0.298153	0.072773	-0.424338	-0.886763	-0.609396	0.191067	0.2495	1.0295	-3.17515	0.708081	1.47278	1.91897	0.378406	0.587286	0.45362	0.0744248
-318.5	-0.314451	0.0482912	-0.391192	-0.797411	-0.551535	0.162021	0.184272	1.05914	-3.12599	0.705472	1.46154	1.95201	0.316003	0.56488	0.509087	0.0156068
-318	-0.339672	0.0154149	-0.362193	-0.692563	-0.492798	0.135666	0.123178	1.09208	-3.07803	0.692606	1.44498	1.9798	0.25635	0.544943	0.553195	-0.0366275
-317.5	-0.374252	-0.0229718	-0.337059	-0.579355	-0.435133	0.113744	0.0701653	1.12775	-3.03017	0.668329	1.4225	2.0014	0.196592	0.530611	0.589541	-0.0780733
-317	-0.417583	-0.062729	-0.314516	-0.465633	-0.380039	0.0976363	0.0289316	1.16456	-2.97962	0.632256	1.39266	2.01823	0.134452	0.52205	0.622372	-0.107549
-316.5	-0.466749	-0.0990419	-0.292525	-0.358339	-0.328223	0.088396	0.00345936	1.2007	-2.92395	0.585396	1.35469	2.03393	0.069063	0.515657	0.655066	-0.12657
-316	-0.517441	-0.127589	-0.268577	-0.262618	-0.280285	0.0863901	-0.00320842	1.23515	-2.86275	0.530292	1.30916	2.05252	0.00101513	0.505488	0.689733	-0.137944
-315.5	-0.5653	-0.146233	-0.240344	-0.181809	-0.237239	0.091394	0.00858277	1.26745	-2.79824	0.470462	1.25782	2.07575	-0.0678451	0.486379	0.727156	-0.143941
-315	-0.606587	-0.156498	-0.206554	-0.118543	-0.200565	0.103124	0.0349286	1.29676	-2.73469	0.409421	1.20323	2.10162	-0.134838	0.456382	0.766917	-0.145774
-314.5	-0.638606	-0.163847	-0.167239	-0.0754696	-0.172208	0.121288	0.0708923	1.32172	-2.67711	0.349778	1.14837	2.12507	-0.197435	0.416574	0.807879	-0.144657
-314	-0.659988	-0.176269	-0.123515	-0.0542184	-0.153601	0.145091	0.113088	1.3415	-2.62991	0.292956	1.09669	2.13947	-0.254869	0.369342	0.848767	-0.142472
-313.5	-0.67049	-0.201258	-0.0774399	-0.0539141	-0.143911	0.172827	0.160462	1.35658	-2.59544	0.239687	1.05217	2.13807	-0.309003	0.317238	0.888651	-0.141461
-313	-0.670374	-0.24235	-0.0319826	-0.0711051	-0.139901	0.201532	0.213241	1.36857	-2.57269	0.190835	1.01841	2.11602	-0.36274	0.26279	0.927147	-0.143883
-312.5	-0.659822	-0.29743	0.00949519	-0.100789	-0.137849	0.226505	0.271252	1.37906	-2.55839	0.14801	0.997253	2.07226	-0.417179	0.20861	0.964247	-0.151512
-312	-0.638904	-0.360017	0.0448308	-0.137098	-0.13504	0.241824	0.332966	1.38886	-2.55013	0.11367	0.988602	2.00968	-0.470918	0.156976	0.999608	-0.164371
-311.5	-0.608431	-0.421944	0.074357	-0.173565	-0.129827	0.242726	0.395482	1.39795	-2.54784	0.0905439	0.990841	1.93361	-0.522193	0.108879	1.03163	-0.179503
-311	-0.57089	-0.475639	0.100173	-0.204425	-0.121358	0.227754	0.454742	1.40542	-2.55229	0.0809163	1.00146	1.84978	-0.570988	0.0636928	1.05755	-0.191542
-310.5	-0.530149	-0.515851	0.124275	-0.226298	-0.109295	0.198466	0.506107	1.40985	-2.56314	0.0860108	1.0177	1.76375	-0.619466	0.0193875	1.07494	-0.19499
-310	-0.49018	-0.540151	0.147422	-0.238031	-0.0933348	0.157608	0.545721	1.41025	-2.57835	0.105082	1.03693	1.68125	-0.671529	-0.0274732	1.0834	-0.186462
-309.5	-0.454191	-0.54778	0.169342	-0.239659	-0.0726616	0.107892	0.571839	1.40663	-2.59458	0.134977	1.05718	1.60769	-0.731554	-0.0807925	1.08496	-0.166078
-309	-0.424647	-0.538342	0.18963	-0.232453	-0.0459115	0.0518171	0.585283	1.40017	-2.60856	0.17065	1.07771	1.54697	-0.802081	-0.143004	1.08267	-0.13708
-308.5	-0.4032	-0.51165	0.208256	-0.218741	-0.0120971	-0.00813715	0.589011	1.39286	-2.61886	0.206164	1.09815	1.50075	-0.881779	-0.21404	1.07872	-0.103143
-308	-0.390159	-0.468531	0.225649	-0.200236	0.0285421	-0.0690318	0.587379	1.38728	-2.6263	0.236324	1.11737	1.46884	-0.965614	-0.291389	1.0738	-0.065749
-307.5	-0.384239	-0.411636	0.242771	-0.17687	0.0744825	-0.126924	0.585522	1.38689	-2.63266	0.258419	1.13329	1.45067	-1.04702	-0.370673	1.06794	-0.0239476
-307	-0.382979	-0.345069	0.261159	-0.147647	0.122968	-0.177296	0.588367	1.39601	-2.63919	0.272377	1.14333	1.44654	-1.12017	-0.446804	1.06165	0.0244098
-306.5	-0.383594	-0.272922	0.282629	-0.111531	0.170478	-0.216474	0.599376	1.41877	-2.64592	0.279508	1.14499	1.45689	-1.18102	-0.514975	1.05568	0.081344
-306	-0.383907	-0.198324	0.308575	-0.0673499	0.214174	-0.242939	0.619691	1.45808	-2.65196	0.281588	1.13701	1.48049	-1.22732	-0.571079	1.04995	0.147676
-305.5	-0.382802	-0.12352	0.339477	-0.0142166	0.252763	-0.257813	0.647312	1.51495	-2.65664	0.280678	1.12076	1.51393	-1.25849	-0.612336	1.043	0.222329
-305	-0.379835	-0.049899	0.374921	0.0477383	0.285881	-0.264456	0.677248	1.58778	-2.66006	0.278674	1.1003	1.55256	-1.27526	-0.638216	1.03173	0.302259
-304.5	-0.37425	0.0225058	0.41401	0.117208	0.31375	-0.267472	0.704327	1.67229	-2.66279	0.276479	1.08096	1.59076	-1.27907	-0.650835	1.0121	0.383465
-304	-0.364673	0.095006	0.45599	0.191329	0.337895	-0.271471	0.726168	1.76277	-2.66504	0.273753	1.0675	1.62183	-1.2719	-0.654329	0.981225	0.462489
-303.5	-0.350268	0.169209	0.500255	0.265892	0.361327	-0.279632	0.742919	1.85323	-2.6659	0.269641	1.06304	1.63923	-1.25687	-0.653706	0.939017	0.53684
-303	-0.332054	0.245675	0.545423	0.337506	0.38733	-0.292481	0.755503	1.93785	-2.66342	0.263827	1.06906	1.63832	-1.23834	-0.65416	0.887423	0.604196
-302.5	-0.31271	0.323054	0.588968	0.405663	0.417929	-0.308156	0.76553	2.01085	-2.65547	0.257155	1.08597	1.61677	-1.22138	-0.660129	0.828402	0.661605
-302	-0.295235	0.397879	0.628243	0.472046	0.453503	-0.324397	0.776182	2.06654	-2.64031	0.251533	1.11293	1.57434	-1.21061	-0.673096	0.762557	0.705072
-301.5	-0.281945	0.464833	0.661466	0.53803	0.493726	-0.340307	0.791798	2.1002	-2.61643	0.249163	1.14768	1.51336	-1.20843	-0.690394	0.689764	0.729501
-301	-0.274133	0.51766	0.687764	0.603476	0.538914	-0.356341	0.816129	2.10959	-2.58257	0.251599	1.1872	1.43896	-1.21368	-0.706775	0.611113	0.729686
-300.5	-0.272118	0.551133	0.707387	0.667485	0.590388	-0.37332	0.850611	2.09482	-2.53784	0.259536	1.22861	1.35751	-1.22205	-0.716919	0.529188	0.702814
-300	-0.275681	0.563306	0.72226	0.72896	0.649223	-0.391908	0.893051	2.05697	-2.48202	0.27326	1.26951	1.27425	-1.22813	-0.71714	0.446472	0.651029
-299.5	-0.284391	0.556243	0.735682	0.786542	0.71459	-0.412584	0.937028	1.99804	-2.41645	0.292393	1.30834	1.19237	-1.22772	-0.70575	0.364827	0.581823
-299	-0.297209	0.534745	0.751255	0.83932	0.783496	-0.435413	0.973473	1.9224	-2.34468	0.315079	1.3446	1.11344	-1.21935	-0.682509	0.286342	0.50544
-298.5	-0.312818	0.504471	0.771779	0.887391	0.852044	-0.459589	0.994134	1.83646	-2.27162	0.338456	1.3785	1.03851	-1.20474	-0.648462	0.213484	0.430949
-298	-0.33098	0.470728	0.798625	0.931	0.916457	-0.483238	0.994014	1.74647	-2.20173	0.360213	1.41027	0.968916	-1.18702	-0.606393	0.148222	0.363854
-297.5	-0.352671	0.437919	0.832001	0.969944	0.97302	-0.503812	0.971314	1.65746	-2.13834	0.379402	1.43991	0.907173	-1.16854	-0.560845	0.0909973	0.306111
-297	-0.379	0.409058	0.87096	1.00404	1.01823	-0.518679	0.926801	1.57423	-2.08345	0.396483	1.46709	0.857154	-1.15024	-0.517201	0.0401784	0.257406
-296.5	-0.410455	0.385426	0.912359	1.03299	1.04956	-0.525716	0.864463	1.50137	-2.03742	0.413185	1.49088	0.823333	-1.13194	-0.480116	-0.00720332	0.216876
-296	-0.446683	0.367111	0.950827	1.0556	1.06632	-0.523899	0.791583	1.44145	-1.99908	0.431732	1.50922	0.80907	-1.11209	-0.452219	-0.0534322	0.184983
-295.5	-0.486704	0.354266	0.980751	1.07008	1.07037	-0.513426	0.715778	1.39383	-1.96672	0.453527	1.51906	0.814912	-1.08822	-0.43398	-0.0984728	0.16455
-295	-0.529347	0.3475	0.997947	1.07532	1.06571	-0.495654	0.641593	1.35547	-1.93834	0.478701	1.51724	0.838272	-1.05835	-0.424377	-0.140075	0.159328
-294.5	-0.573496	0.346774	1.00009	1.07211	1.05643	-0.473181	0.570462	1.32214	-1.91114	0.506575	1.50179	0.874358	-1.02244	-0.421555	-0.175092	0.170511
-294	-0.618495	0.35048	0.987361	1.06405	1.04603	-0.449404	0.503151	1.28939	-1.88175	0.536065	1.47288	0.917192	-0.982426	-0.423422	-0.200889	0.194689
-293.5	-0.664668	0.35585	0.963135	1.05706	1.03805	-0.42771	0.441248	1.25403	-1.848	0.566297	1.43309	0.96038	-0.941093	-0.428269	-0.216473	0.225196
-293	-0.712924	0.360085	0.933683	1.05735	1.03511	-0.4109	0.386337	1.21556	-1.8101	0.597242	1.38731	0.997793	-0.900787	-0.435464	-0.222886	0.254665
-292.5	-0.76354	0.361433	0.906966	1.06902	1.03689	-0.400914	0.338531	1.17625	-1.76995	0.62906	1.34184	1.02369	-0.86284	-0.446376	-0.222281	0.276482
-292	-0.81553	0.359853	0.891571	1.09252	1.04033	-0.398802	0.295914	1.13948	-1.72972	0.660635	1.30227	1.03212	-0.828333	-0.465089	-0.21658	0.285378
-291.5	-0.867349	0.357014	0.895765	1.12426	1.04253	-0.404589	0.25519	1.10752	-1.69092	0.689348	1.27088	1.01679	-0.799024	-0.497123	-0.206914	0.278116
-291	-0.918345	0.355772	0.925824	1.15744	1.04291	-0.417126	0.213394	1.08004	-1.6545	0.712561	1.24561	0.972521	-0.776829	-0.545958	-0.193709	0.254408
-290.5	-0.96933	0.359275	0.983749	1.18422	1.04258	-0.434439	0.169489	1.05421	-1.62129	0.729201	1.22182	0.897373	-0.762622	-0.610572	-0.176667	0.217146
-290	-1.02105	0.370082	1.06672	1.19853	1.04248	-0.454038	0.124249	1.0263	-1.59212	0.739802	1.19552	0.793885	-0.756076	-0.685806	-0.154366	0.170783
-289.5	-1.07253	0.389858	1.16909	1.19816	1.04249	-0.472773	0.0788947	0.993549	-1.56723	0.7453	1.16516	0.668818	-0.756331	-0.764163	-0.123924	0.118853
-289	-1.12207	0.419684	1.28383	1.18517	1.04177	-0.487305	0.0344423	0.955271	-1.546	0.746665	1.13157	0.531591	-0.762086	-0.837662	-0.0818547	0.0633435
-288.5	-1.16973	0.460269	1.40274	1.16509	1.03941	-0.495228	-0.00828124	0.913055	-1.52707	0.74572	1.09712	0.392512	-0.770736	-0.899612	-0.0263116	0.00642766
-288	-1.2178	0.511449	1.51806	1.14518	1.0349	-0.495523	-0.0490242	0.870594	-1.50882	0.74505	1.065	0.261367	-0.778023	-0.945998	0.0411861	-0.0478398
-287.5	-1.26892	0.571207	1.62475	1.1322	1.02822	-0.48843	-0.0885121	0.833107	-1.48904	0.746408	1.03834	0.146311	-0.779376	-0.975792	0.116475	-0.0932743
-287	-1.32407	0.635788	1.72038	1.13118	1.01924	-0.47552	-0.128167	0.806138	-1.46477	0.749407	1.01943	0.0528793	-0.771695	-0.989927	0.195	-0.122323
-286.5	-1.38147	0.701474	1.80363	1.14539	1.00752	-0.459428	-0.168733	0.794227	-1.43312	0.751646	1.0088	-0.01677	-0.753789	-0.989607	0.273168	-0.127995
-286	-1.43639	0.765739	1.8736	1.17655	0.993083	-0.442742	-0.207784	0.800356	-1.39231	0.74982	1.00501	-0.064116	-0.725522	-0.975181	0.348037	-0.107368
-285.5	-1.48308	0.826324	1.92947	1.22491	0.976509	-0.426756	-0.238476	0.825914	-1.34165	0.740901	1.00469	-0.094038	-0.686714	-0.94661	0.416408	-0.0643345
-285	-1.51782	0.880228	1.97011	1.28916	0.958228	-0.411175	-0.252305	0.870057	-1.28167	0.723002	1.00267	-0.113877	-0.637156	-0.905393	0.474365	-0.00802878
-284.5	-1.54045	0.924008	1.9943	1.36624	0.938418	-0.395067	-0.243642	0.928617	-1.2148	0.696233	0.993473	-0.131503	-0.578085	-0.855991	0.517888	0.0521897
-284	-1.55345	0.954631	2.00132	1.45107	0.917276	-0.377863	-0.211443	0.994401	-1.1451	0.663311	0.973699	-0.153093	-0.512972	-0.804924	0.544617	0.110575
-283.5	-1.5601	0.970039	1.99194	1.53685	0.894479	-0.35943	-0.158469	1.05967	-1.07688	0.629166	0.943325	-0.182131	-0.446272	-0.758324	0.555366	0.165606
-283	-1.56309	0.96883	1.9693	1.61635	0.869191	-0.339676	-0.0910231	1.11914	-1.0143	0.599577	0.905447	-0.220042	-0.382283	-0.720191	0.553564	0.218487
-282.5	-1.5642	0.949584	1.93814	1.68397	0.84155	-0.318181	-0.0185475	1.17105	-0.96123	0.579617	0.864546	-0.266821	-0.325613	-0.692195	0.543692	0.270491
-282	-1.56474	0.911148	1.90306	1.73734	0.813503	-0.294189	0.0486203	1.21588	-0.919902	0.572606	0.824214	-0.32075	-0.281629	-0.674035	0.53073	0.320235
-281.5	-1.56648	0.853451	1.86731	1.77655	0.787622	-0.26725	0.101737	1.25451	-0.889762	0.579732	0.786681	-0.378737	-0.25552	-0.663682	0.519895	0.362451
-281	-1.57165	0.777797	1.83294	1.80269	0.765725	-0.237839	0.134444	1.28752	-0.868283	0.60036	0.754102	-0.438158	-0.250691	-0.657933	0.515421	0.389157
-280.5	-1.58242	0.686925	1.80165	1.81826	0.749008	-0.207215	0.142817	1.31513	-0.852173	0.6328	0.729033	-0.498296	-0.267382	-0.653059	0.519725	0.392983
-280	-1.59993	0.584929	1.77517	1.828	0.738342	-0.177076	0.125652	1.33669	-0.838239	0.674636	0.713351	-0.559642	-0.301759	-0.645587	0.534312	0.37084
-279.5	-1.62307	0.476673	1.75496	1.83789	0.733445	-0.149334	0.0839606	1.34996	-0.82481	0.722211	0.707018	-0.622256	-0.346463	-0.634017	0.560731	0.325405
-279	-1.64807	0.366896	1.74184	1.85312	0.732848	-0.125305	0.019397	1.35182	-0.81297	0.770293	0.707545	-0.685463	-0.393367	-0.620065	0.599991	0.263642
-278.5	-1.66989	0.259546	1.73619	1.8767	0.735323	-0.104742	-0.0666697	1.34014	-0.806053	0.813313	0.710377	-0.748867	-0.436645	-0.607479	0.651771	0.193701
-278	-1.684	0.15786	1.73827	1.90907	0.740373	-0.0861831	-0.172542	1.31437	-0.808313	0.847519	0.710202	-0.81263	-0.47367	-0.599596	0.714679	0.122388
-277.5	-1.68706	0.0648379	1.74774	1.94871	0.747576	-0.0684273	-0.295076	1.27432	-0.824202	0.871516	0.702178	-0.876472	-0.504059	-0.598041	0.786828	0.0539043
-277	-1.677	-0.0168606	1.76263	1.99336	0.756633	-0.051764	-0.428754	1.21969	-0.857495	0.884758	0.682449	-0.939142	-0.528304	-0.603252	0.866267	-0.0103522
-276.5	-1.65329	-0.085566	1.77889	2.04059	0.767665	-0.0383156	-0.565057	1.15067	-0.910038	0.886436	0.648686	-0.999516	-0.546425	-0.615468	0.951546	-0.0703411
-276	-1.61695	-0.140827	1.79102	2.08745	0.78032	-0.0313711	-0.692974	1.06875	-0.981249	0.876051	0.600714	-1.05795	-0.557155	-0.634769	1.04167	-0.12477
-275.5	-1.57016	-0.182781	1.79353	2.12996	0.792349	-0.0338799	-0.800867	0.977077	-1.06835	0.854376	0.540275	-1.11604	-0.558553	-0.660532	1.13541	-0.169528
-275	-1.51582	-0.211793	1.7824	2.16338	0.799398	-0.047202	-0.878482	0.880329	-1.16671	0.823916	0.470106	-1.17534	-0.549556	-0.69077	1.23183	-0.198727
-274.5	-1.45773	-0.229576	1.75584	2.18344	0.796863	-0.0708491	-0.918447	0.783916	-1.27053	0.788826	0.393396	-1.23628	-0.531046	-0.721833	1.33147	-0.207965
-274	-1.401	-0.240081	1.71388	2.18736	0.782328	-0.10285	-0.917317	0.692239	-1.37361	0.753815	0.313867	-1.29793	-0.50605	-0.749378	1.43574	-0.197234
-273.5	-1.35101	-0.248507	1.65771	2.17428	0.756571	-0.140389	-0.875874	0.607085	-1.4698	0.722416	0.235565	-1.3581	-0.479053	-0.769742	1.54481	-0.171031
-273	-1.31175	-0.259744	1.59006	2.14516	0.723227	-0.180642	-0.798519	0.527614	-1.55329	0.695999	0.161867	-1.41393	-0.454324	-0.780458	1.65693	-0.136342
-272.5	-1.2849	-0.276984	1.51574	2.10264	0.687595	-0.22141	-0.692198	0.451955	-1.61936	0.674161	0.0950803	-1.46288	-0.434004	-0.780053	1.76926	-0.100276
-272	-1.26985	-0.300112	1.44106	2.05032	0.654956	-0.260987	-0.565132	0.379004	-1.66522	0.655951	0.0374179	-1.50393	-0.417644	-0.767973	1.87876	-0.0677904
-271.5	-1.26363	-0.325019	1.37236	1.99223	0.62977	-0.297514	-0.425538	0.309062	-1.69031	0.640978	-0.00845269	-1.538	-0.403995	-0.74464	1.98234	-0.0403125
-271	-1.2613	-0.345552	1.31444	1.93292	0.615983	-0.328941	-0.28064	0.243107	-1.69589	0.629689	-0.0399231	-1.56736	-0.393331	-0.710947	2.07671	-0.0163338
-270.5	-1.25723	-0.357096	1.26945	1.87732	0.616928	-0.353734	-0.135898	0.182299	-1.68445	0.622882	-0.0547641	-1.59462	-0.387784	-0.667962	2.15851	0.00692551
-270	-1.24685	-0.358308	1.23684	1.83045	0.634656	-0.371307	0.0057542	0.128547	-1.6593	0.62133	-0.0513514	-1.62142	-0.389842	-0.617867	2.2248	0.0322228
-269.5	-1.2279	-0.350164	1.21502	1.79702	0.669673	-0.381917	0.143869	0.0845128	-1.62366	0.626025	-0.0294013	-1.6478	-0.400699	-0.56464	2.27369	0.0613668
-269	-1.20034	-0.334707	1.20297	1.7807	0.72067	-0.386684	0.279349	0.0525298	-1.57993	0.63812	0.00933091	-1.67305	-0.418974	-0.512707	2.30457	0.0951566
-268.5	-1.16487	-0.314558	1.20058	1.78343	0.783981	-0.387685	0.413465	0.0339535	-1.53022	0.657699	0.0611004	-1.69656	-0.440065	-0.464761	2.31764	0.135179
-268	-1.12233	-0.292383	1.20866	1.80549	0.854246	-0.38714	0.547593	0.0291507	-1.47707	0.682229	0.121156	-1.7183	-0.457399	-0.421139	2.31329	0.185435
-267.5	-1.07497	-0.270472	1.22845	1.84605	0.925976	-0.385676	0.682732	0.0375046	-1.42282	0.706568	0.185039	-1.7389	-0.464857	-0.381233	2.29155	0.250518
-267	-1.02718	-0.251055	1.25946	1.90413	0.993826	-0.381404	0.818103	0.0576575	-1.36878	0.72482	0.249063	-1.75914	-0.458211	-0.344955	2.25226	0.331698
-266.5	-0.984063	-0.236335	1.29816	1.97931	1.05215	-0.371066	0.949792	0.0881134	-1.31487	0.732264	0.310218	-1.77901	-0.435834	-0.3123	2.19583	0.425081
-266	-0.949095	-0.227653	1.33959	2.07104	1.0959	-0.351808	1.07099	0.127799	-1.25961	0.726304	0.366569	-1.79765	-0.39942	-0.282284	2.12383	0.52247
-265.5	-0.922855	-0.224771	1.37976	2.17669	1.12201	-0.321826	1.1737	0.176106	-1.20026	0.706693	0.417473	-1.8142	-0.353186	-0.25351	2.03861	0.613816
-265	-0.903382	-0.225484	1.41621	2.29064	1.13028	-0.280313	1.2506	0.232355	-1.13444	0.67525	0.46287	-1.82827	-0.301769	-0.225533	1.94227	0.69115
-264.5	-0.887665	-0.225604	1.44763	2.4051	1.12358	-0.227237	1.29655	0.295217	-1.06299	0.635336	0.502358	-1.83952	-0.24931	-0.199413	1.83638	0.751904
-264	-0.873478	-0.22008	1.47406	2.51126	1.10672	-0.163095	1.30956	0.362367	-0.99078	0.59147	0.534348	-1.84679	-0.199382	-0.177409	1.72328	0.799003
-263.5	-0.8604	-0.204938	1.49717	2.60042	1.08394	-0.0893227	1.29125	0.430232	-0.924419	0.548636	0.556003	-1.84781	-0.154664	-0.162011	1.60703	0.838569
-263	-0.849633	-0.178953	1.51953	2.66627	1.05761	-0.00886033	1.24668	0.493945	-0.869454	0.510627	0.564892	-1.84042	-0.117067	-0.154978	1.49221	0.877611
-262.5	-0.84344	-0.144446	1.54375	2.70669	1.02897	0.0740971	1.18336	0.547757	-0.828618	0.478439	0.560827	-1.82388	-0.0882016	-0.157093	1.3821	0.922193
-262	-0.844128	-0.106751	1.57193	2.72341	0.999143	0.15485	1.10999	0.586056	-0.801051	0.450428	0.545645	-1.7993	-0.0691548	-0.168263	1.27875	0.975577
-261.5	-0.852336	-0.0724697	1.60547	2.71988	0.969543	0.22882	1.03549	0.60462	-0.783193	0.423942	0.521979	-1.76926	-0.0594258	-0.187671	1.18379	1.0366
-261	-0.866271	-0.0472785	1.64477	2.69948	0.941673	0.292236	0.967812	0.601323	-0.771151	0.396893	0.492823	-1.73655	-0.0560191	-0.214363	1.09756	1.0994
-260.5	-0.883041	-0.0340238	1.68893	2.66557	0.916745	0.342929	0.912589	0.57637	-0.762733	0.368385	0.461154	-1.70272	-0.0539469	-0.247702	1.01773	1.15571
-260	-0.90015	-0.0319186	1.73539	2.62189	0.895221	0.38059	0.872614	0.532277	-0.757996	0.3377	0.428541	-1.66762	-0.0477128	-0.286642	0.939401	1.19836
-259.5	-0.91518	-0.0370366	1.78033	2.57171	0.876636	0.406455	0.848058	0.473085	-0.758453	0.302665	0.394042	-1.63055	-0.0328683	-0.328818	0.856631	1.22305
-259	-0.925301	-0.0436848	1.81963	2.51645	0.860427	0.423169	0.837155	0.403385	-0.76553	0.260176	0.355285	-1.59251	-0.0076486	-0.370769	0.764531	1.22805
-258.5	-0.928559	-0.0466127	1.85023	2.4546	0.847112	0.434642	0.837062	0.327806	-0.779475	0.208375	0.310902	-1.55711	0.0260605	-0.408589	0.661275	1.21356
-258	-0.925357	-0.0430641	1.87084	2.38171	0.83804	0.444699	0.844422	0.249789	-0.79959	0.147462	0.26154	-1.52889	0.0636092	-0.438403	0.548716	1.18108
-257.5	-0.917993	-0.0327236	1.88229	2.29217	0.834261	0.454906	0.855127	0.170036	-0.824972	0.0788391	0.208692	-1.51108	0.0999014	-0.457276	0.43081	1.13316
-257	-0.909169	-0.0157276	1.88707	2.18254	0.836348	0.463928	0.863568	0.086918	-0.85453	0.0040485	0.153404	-1.50454	0.131564	-0.464479	0.311465	1.07355
-256.5	-0.901129	0.00911889	1.88804	2.05341	0.844471	0.469301	0.862298	-0.00134534	-0.886258	-0.0756993	0.0962933	-1.50763	0.157913	-0.462405	0.193706	1.00764
-256	-0.895491	0.04427	1.88677	1.90888	0.857375	0.46945	0.843028	-0.0949615	-0.917278	-0.159159	0.0381967	-1.51687	0.180369	-0.456433	0.0803116	0.943136
-255.5	-0.893196	0.091093	1.88234	1.75592	0.871604	0.463925	0.79874	-0.191933	-0.945439	-0.244251	-0.0194303	-1.52844	0.200653	-0.453621	-0.0252655	0.889527
-255	-0.894164	0.146812	1.87172	1.60329	0.882243	0.452843	0.725357	-0.287675	-0.970441	-0.327418	-0.0747048	-1.53904	0.219593	-0.460695	-0.118662	0.854894
-254.5	-0.897103	0.204077	1.85134	1.45848	0.884519	0.436808	0.621894	-0.375313	-0.993208	-0.403773	-0.125465	-1.54584	0.237548	-0.481741	-0.195155	0.842525
-254	-0.900168	0.254505	1.81827	1.32522	0.875315	0.416724	0.489807	-0.447593	-1.01532	-0.468305	-0.168584	-1.54667	0.254405	-0.516573	-0.251112	0.850264
-253.5	-0.901916	0.293009	1.77113	1.20356	0.853838	0.393232	0.332653	-0.499135	-1.03884	-0.516801	-0.199949	-1.54015	0.268503	-0.561067	-0.285686	0.87223
-253	-0.901666	0.319201	1.71098	1.09094	0.821302	0.366376	0.156262	-0.527225	-1.06514	-0.545719	-0.216394	-1.52532	0.277316	-0.609236	-0.300944	0.900908
-252.5	-0.899535	0.33566	1.64081	0.98418	0.779809	0.335541	-0.0311945	-0.531357	-1.09378	-0.552591	-0.217608	-1.50134	0.280029	-0.655549	-0.300285	0.929137
-252	-0.896472	0.345525	1.56366	0.882573	0.730749	0.299667	-0.220343	-0.512794	-1.12267	-0.537379	-0.206295	-1.4676	0.278285	-0.696462	-0.286791	0.952163
-251.5	-0.894044	0.351856	1.48166	0.789583	0.674521	0.257978	-0.402723	-0.474614	-1.14915	-0.503161	-0.187303	-1.42388	0.274014	-0.730484	-0.262553	0.968878
-251	-0.893937	0.358071	1.39675	0.710812	0.611835	0.210853	-0.572236	-0.42196	-1.17094	-0.455589	-0.166157	-1.3696	0.267571	-0.75691	-0.229222	0.980993
-250.5	-0.897384	0.367054	1.31174	0.65039	0.54446	0.159955	-0.725731	-0.361908	-1.18672	-0.401829	-0.147258	-1.30321	0.258047	-0.774882	-0.189255	0.990343
-250	-0.904956	0.379568	1.23017	0.609453	0.475022	0.107113	-0.863312	-0.302045	-1.19659	-0.349046	-0.132949	-1.2228	0.244249	-0.783625	-0.146618	0.996573
-249.5	-0.916863	0.394073	1.15557	0.586886	0.40683	0.0532418	-0.987434	-0.24793	-1.20151	-0.302506	-0.123675	-1.12782	0.225485	-0.783029	-0.106142	0.997006
-249	-0.933103	0.407954	1.09131	0.579912	0.34346	-0.00115897	-1.10051	-0.201645	-1.20213	-0.264694	-0.118341	-1.02017	0.202831	-0.773763	-0.0719573	0.988354
-248.5	-0.953522	0.418859	1.04064	0.584166	0.287608	-0.0548807	-1.20304	-0.162565	-1.19825	-0.236169	-0.114568	-0.904594	0.180143	-0.757045	-0.0463508	0.968914
-248	-0.978407	0.425158	1.00616	0.59432	0.240285	-0.105638	-1.2936	-0.128986	-1.18963	-0.216664	-0.10915	-0.788531	0.163268	-0.734028	-0.0299791	0.940067
-247.5	-1.0087	0.425665	0.988343	0.605207	0.201383	-0.150689	-1.37035	-0.0996208	-1.17619	-0.205279	-0.0992849	-0.681568	0.157939	-0.704639	-0.0223858	0.906536
-247	-1.04469	0.419532	0.984381	0.612489	0.170969	-0.188265	-1.43288	-0.0747418	-1.15723	-0.200377	-0.0842141	-0.593495	0.16812	-0.667058	-0.0215569	0.875267
-246.5	-1.08416	0.406014	0.988998	0.61233	0.150686	-0.218378	-1.48336	-0.056184	-1.13206	-0.199724	-0.0654669	-0.531998	0.19531	-0.618933	-0.0237351	0.852932
-246	-1.1219	0.383632	0.996407	0.60105	0.144774	-0.24213	-1.52564	-0.0460521	-1.10183	-0.200876	-0.0450864	-0.501793	0.238332	-0.558832	-0.024807	0.84323
-245.5	-1.15108	0.350139	1.00147	0.576095	0.15858	-0.260519	-1.5629	-0.0451958	-1.06963	-0.20165	-0.02387	-0.504895	0.293851	-0.486633	-0.0221308	0.84592
-245	-1.16534	0.304167	0.999864	0.538189	0.194562	-0.273895	-1.59595	-0.0526178	-1.03916	-0.200412	-0.00148113	-0.540309	0.358082	-0.403705	-0.0154758	0.85817
-244.5	-1.16028	0.24671	0.988444	0.492391	0.24979	-0.282134	-1.62349	-0.0657757	-1.01365	-0.196562	0.0222918	-0.603351	0.42851	-0.313341	-0.00653107	0.877144
-244	-1.13399	0.180665	0.96575	0.446182	0.316198	-0.285025	-1.64394	-0.0809424	-0.994635	-0.190804	0.0465588	-0.686488	0.503832	-0.220632	0.00330532	0.902145
-243.5	-1.08698	0.109179	0.931641	0.406406	0.381724	-0.282847	-1.65645	-0.0937626	-0.981099	-0.184205	0.0694929	-0.781912	0.582311	-0.131109	0.0148868	0.934963
-243	-1.02175	0.0343754	0.886768	0.377318	0.433027	-0.276834	-1.66032	-0.100473	-0.969901	-0.176792	0.0898214	-0.883849	0.660443	-0.0488184	0.0305852	0.978536
-242.5	-0.941931	-0.042572	0.833581	0.359477	0.460126	-0.268332	-1.65413	-0.0990791	-0.95731	-0.167175	0.107652	-0.989128	0.733324	0.0246326	0.0520786	1.03471
-242	-0.85133	-0.120332	0.777071	0.349323	0.459515	-0.257734	-1.63567	-0.0898137	-0.940115	-0.1534	0.123488	-1.09614	0.796006	0.08996	0.0793683	1.10139
-241.5	-0.752975	-0.197211	0.723431	0.340176	0.433572	-0.245005	-1.60215	-0.074776	-0.916368	-0.134253	0.137756	-1.2033	0.84457	0.149548	0.111356	1.17095
-241	-0.648635	-0.27205	0.678493	0.324984	0.388083	-0.230406	-1.55072	-0.0572439	-0.886383	-0.109947	0.151604	-1.30798	0.876926	0.206007	0.146717	1.23233
-240.5	-0.539835	-0.344446	0.646757	0.299593	0.330185	-0.214282	-1.47878	-0.0413778	-0.852765	-0.0818558	0.166614	-1.40666	0.893785	0.260628	0.184544	1.27555
-240	-0.429496	-0.414384	0.630301	0.263714	0.267176	-0.19698	-1.38446	-0.0317681	-0.818799	-0.0516083	0.183243	-1.49642	0.899354	0.31288	0.225168	1.29507
-239.5	-0.322077	-0.481924	0.628667	0.219395	0.20524	-0.179118	-1.26725	-0.0325454	-0.787192	-0.0200677	0.200027	-1.5767	0.900224	0.360867	0.270968	1.29044
-239	-0.222201	-0.546134	0.640141	0.169879	0.147988	-0.161461	-1.1286	-0.0467909	-0.7599	0.0127214	0.213536	-1.64923	0.902225	0.402461	0.325805	1.26492
-238.5	-0.133649	-0.603942	0.662963	0.119085	0.0962916	-0.144276	-0.972548	-0.0760166	-0.737493	0.0464591	0.218428	-1.71627	0.907903	0.436742	0.392897	1.22326
-238	-0.0590389	-0.650963	0.695428	0.0701902	0.0493008	-0.1271	-0.806289	-0.119831	-0.718538	0.0802102	0.208719	-1.77862	0.916573	0.464837	0.47307	1.16897
-237.5	0.000416924	-0.683614	0.735579	0.0242519	0.00520689	-0.109405	-0.639671	-0.176604	-0.700587	0.11319	0.180341	-1.83553	0.925898	0.489464	0.564161	1.10271
-237	0.0444707	-0.700253	0.781982	-0.0199657	-0.0384701	-0.0911649	-0.483577	-0.244141	-0.681571	0.144653	0.133418	-1.88583	0.933283	0.513514	0.660839	1.02282
-236.5	0.0728269	-0.701102	0.835128	-0.0653699	-0.0846678	-0.0725683	-0.34825	-0.319201	-0.660175	0.172767	0.0727042	-1.92798	0.936581	0.538322	0.755557	0.927201
-236	0.084979	-0.687708	0.896954	-0.11541	-0.136236	-0.0531333	-0.241694	-0.397285	-0.636019	0.194642	0.00560461	-1.95965	0.934351	0.562664	0.841413	0.815511
-235.5	0.0813732	-0.66228	0.968227	-0.173259	-0.194806	-0.0313319	-0.168721	-0.473815	-0.610197	0.207658	-0.0605384	-1.97795	0.925869	0.583636	0.914847	0.690443
-235	0.0642194	-0.627218	1.04717	-0.242219	-0.26011	-0.00572585	-0.130831	-0.545227	-0.58481	0.210435	-0.119662	-1.98019	0.910913	0.598862	0.975975	0.557345
-234.5	0.036346	-0.585171	1.1311	-0.32549	-0.330248	0.0238029	-0.125283	-0.608702	-0.561406	0.203295	-0.166871	-1.96446	0.889282	0.608144	1.02735	0.422769
-234	-0.000372231	-0.539113	1.21819	-0.423816	-0.401619	0.0563762	-0.14345	-0.661523	-0.540258	0.188958	-0.198487	-1.92982	0.86057	0.613798	1.07253	0.293033
-233.5	-0.0447569	-0.491909	1.30701	-0.533751	-0.468748	0.0910046	-0.170879	-0.701471	-0.520716	0.17263	-0.213003	-1.8759	0.824537	0.620098	1.11475	0.173207
-233	-0.094742	-0.445933	1.3953	-0.649024	-0.52569	0.126826	-0.189945	-0.727827	-0.5015	0.16055	-0.212068	-1.80204	0.781658	0.631917	1.15587	0.0667322
-232.5	-0.146214	-0.403019	1.48056	-0.763885	-0.568335	0.162881	-0.184205	-0.741907	-0.481462	0.157861	-0.199638	-1.70687	0.733336	0.652596	1.1958	-0.0245118
-232	-0.193342	-0.364238	1.56153	-0.875922	-0.595561	0.197658	-0.143183	-0.747323	-0.461119	0.167075	-0.179705	-1.58928	0.681537	0.682549	1.23262	-0.0995126
-231.5	-0.230196	-0.329793	1.63854	-0.986336	-0.608581	0.228757	-0.0651697	-0.749661	-0.442868	0.187449	-0.155438	-1.45049	0.628292	0.720332	1.26351	-0.156887
-231	-0.252335	-0.29954	1.71273	-1.09751	-0.609721	0.253274	0.0435462	-0.754985	-0.428908	0.215565	-0.129786	-1.29518	0.57557	0.764805	1.28613	-0.194706
-230.5	-0.257435	-0.273525	1.78529	-1.21057	-0.602037	0.268696	0.171583	-0.768232	-0.419844	0.247195	-0.105082	-1.13036	0.524979	0.815394	1.30001	-0.212393
-230	-0.244828	-0.251659	1.85699	-1.32525	-0.589364	0.273518	0.305434	-0.792207	-0.415524	0.27913	-0.0824177	-0.963	0.477216	0.870514	1.30714	-0.212922
-229.5	-0.214561	-0.232854	1.92809	-1.44098	-0.575556	0.267345	0.431736	-0.826711	-0.415636	0.309753	-0.0621114	-0.799024	0.43255	0.927003	1.31068	-0.202837
-229	-0.167256	-0.214618	1.99844	-1.55754	-0.562697	0.25094	0.539737	-0.868462	-0.419767	0.338586	-0.0437349	-0.643894	0.392514	0.981467	1.3124	-0.190148
-228.5	-0.104756	-0.193519	2.06736	-1.6755	-0.550135	0.226551	0.624268	-0.912252	-0.428305	0.36523	-0.0256321	-0.502853	0.360927	1.0315	1.31183	-0.18186
-228	-0.030232	-0.166728	2.13329	-1.79597	-0.53572	0.197805	0.686983	-0.952164	-0.442091	0.388244	-0.00514038	-0.379967	0.343127	1.07539	1.30798	-0.182247
-227.5	0.0521666	-0.133842	2.19351	-1.91954	-0.517798	0.168611	0.734666	-0.982375	-0.460325	0.404723	0.0210811	-0.277403	0.34429	1.11099	1.30106	-0.192208
-227	0.137366	-0.0971521	2.2443	-2.04548	-0.496305	0.142065	0.775792	-0.998296	-0.479939	0.410977	0.0564054	-0.195532	0.367698	1.13541	1.29262	-0.209841
-226.5	0.220016	-0.0600059	2.28129	-2.17187	-0.472598	0.12042	0.817181	-0.997689	-0.496499	0.404248	0.102545	-0.133137	0.413263	1.14631	1.28455	-0.231998
-226	0.295873	-0.0254007	2.30108	-2.29609	-0.448355	0.105529	0.862281	-0.980406	-0.504653	0.384011	0.158415	-0.0876043	0.477134	1.14383	1.27812	-0.256514
-225.5	0.362196	0.00395803	2.30341	-2.41551	-0.42497	0.0988615	0.911491	-0.947001	-0.499187	0.351685	0.220517	-0.0553126	0.553074	1.13112	1.27323	-0.284066
-225	0.417049	0.0254945	2.29183	-2.52727	-0.403698	0.101003	0.963721	-0.897872	-0.477731	0.309804	0.284029	-0.032268	0.634569	1.11271	1.26827	-0.317663
-224.5	0.45923	0.0378866	2.27232	-2.62739	-0.385451	0.111334	1.01808	-0.833549	-0.442482	0.26138	0.344337	-0.0146444	0.71581	1.09178	1.26136	-0.359839
-224	0.488876	0.0422812	2.25084	-2.71087	-0.370459	0.128544	1.07435	-0.755379	-0.398567	0.20904	0.398507	0.000638072	0.791647	1.06862	1.25217	-0.409976
-223.5	0.507569	0.0415397	2.23132	-2.77336	-0.358464	0.151021	1.13164	-0.665776	-0.351052	0.154707	0.446049	0.0149519	0.857676	1.04184	1.24195	-0.463313
-223	0.517825	0.0383264	2.21464	-2.81337	-0.349032	0.176643	1.18675	-0.568005	-0.303695	0.100002	0.488823	0.0276345	0.910241	1.01048	1.23174	-0.51235
-222.5	0.522925	0.0338847	2.19934	-2.8332	-0.341426	0.203151	1.23458	-0.466376	-0.259589	0.0462548	0.529961	0.0369555	0.94636	0.97489	1.22098	-0.550515
-222	0.527077	0.0272329	2.18365	-2.83854	-0.334239	0.228714	1.26965	-0.366658	-0.221902	-0.00587251	0.572727	0.0416063	0.964557	0.936951	1.2077	-0.575385
-221.5	0.534556	0.0152132	2.16708	-2.8373	-0.325327	0.251491	1.28769	-0.275179	-0.193702	-0.0564618	0.620353	0.0422198	0.966147	0.899626	1.18954	-0.589314
-221	0.547829	-0.00508105	2.15049	-2.8371	-0.312147	0.268953	1.28698	-0.196763	-0.17736	-0.105761	0.675827	0.0414539	0.955366	0.865447	1.16468	-0.597989
-220.5	0.56649	-0.0330068	2.13515	-2.84192	-0.292393	0.278127	1.26901	-0.133606	-0.173967	-0.153021	0.740909	0.0412109	0.938124	0.836087	1.13249	-0.607452
-220	0.587826	-0.0636361	2.12185	-2.85048	-0.264696	0.276617	1.23813	-0.0857687	-0.182804	-0.195857	0.815181	0.0400532	0.920684	0.813451	1.09359	-0.620663
-219.5	0.608297	-0.090189	2.1101	-2.85744	-0.228845	0.263486	1.19992	-0.0523647	-0.201475	-0.231287	0.895664	0.0342163	0.908714	0.800059	1.04916	-0.635869
-219	0.625081	-0.107237	2.09806	-2.85586	-0.185656	0.239369	1.15903	-0.0322752	-0.226863	-0.257336	0.977157	0.0199958	0.905746	0.798203	1.00072	-0.647887
-218.5	0.636449	-0.112763	2.08323	-2.83943	-0.136783	0.206155	1.11811	-0.0236632	-0.255834	-0.273356	1.05343	-0.00516538	0.911687	0.809047	0.950562	-0.651358
-218	0.640611	-0.10847	2.06306	-2.80426	-0.0843541	0.166305	1.07817	-0.0230457	-0.285396	-0.279945	1.11839	-0.041816	0.923436	0.832332	0.901837	-0.643499
-217.5	0.634906	-0.0981337	2.0353	-2.75029	-0.0303328	0.121885	1.03892	-0.0254967	-0.312846	-0.279739	1.16674	-0.0876358	0.937064	0.866862	0.857417	-0.62453
-217	0.616535	-0.085234	1.99861	-2.68176	0.0241066	0.0744708	0.999048	-0.0260969	-0.33614	-0.277323	1.19511	-0.137856	0.949263	0.910847	0.818296	-0.596853
-216.5	0.583742	-0.0711975	1.95298	-2.60579	0.0782068	0.0259171	0.957055	-0.0213155	-0.354187	-0.277184	1.20319	-0.186651	0.957702	0.960887	0.782827	-0.564271
-216	0.536589	-0.0541351	1.89966	-2.52959	0.130187	-0.0217829	0.911578	-0.00939637	-0.366743	-0.281818	1.19331	-0.229096	0.96145	1.01123	0.747545	-0.530453
-215.5	0.477541	-0.029339	1.8407	-2.4587	0.17665	-0.0679511	0.860984	0.00987103	-0.37362	-0.291388	1.1687	-0.263164	0.961112	1.05526	0.708873	-0.496944
-215	0.411333	0.00712862	1.77865	-2.39736	0.213563	-0.113681	0.803172	0.0353739	-0.373804	-0.304546	1.13308	-0.289938	0.957987	1.08753	0.664499	-0.463337
-214.5	0.343367	0.0547439	1.71609	-2.34942	0.237487	-0.159817	0.735854	0.0648694	-0.365858	-0.319719	1.09159	-0.311867	0.953181	1.10485	0.613556	-0.430172
-214	0.277826	0.108159	1.65494	-2.31703	0.246953	-0.20481	0.656603	0.0953187	-0.349386	-0.335639	1.05086	-0.330861	0.947581	1.10718	0.555553	-0.400922
-213.5	0.216979	0.159079	1.59613	-2.29834	0.243834	-0.245269	0.562523	0.12344	-0.325999	-0.350647	1.01735	-0.347371	0.942374	1.09857	0.489295	-0.380521
-213	0.161589	0.198541	1.53959	-2.28766	0.232736	-0.278106	0.450452	0.146317	-0.298864	-0.362494	0.995426	-0.360617	0.93931	1.08679	0.41301	-0.372679
-212.5	0.111573	0.219628	1.48435	-2.27882	0.218307	-0.301674	0.317998	0.16207	-0.271039	-0.369227	0.986843	-0.369735	0.940399	1.08054	0.325704	-0.378211
-212	0.0663404	0.219718	1.42891	-2.26838	0.20328	-0.315555	0.164299	0.170181	-0.244004	-0.369491	0.991197	-0.374653	0.946996	1.08554	0.228547	-0.394343
-211.5	0.0249973	0.201054	1.3719	-2.25578	0.189221	-0.31999	-0.00981628	0.170615	-0.217556	-0.362258	1.00591	-0.375894	0.958503	1.10244	0.125194	-0.415381
-211	-0.0132191	0.170058	1.31275	-2.24172	0.178437	-0.315372	-0.201626	0.162767	-0.190577	-0.347125	1.02607	-0.373832	0.971949	1.12793	0.0212861	-0.434941
-210.5	-0.0488258	0.135843	1.25153	-2.22661	0.174272	-0.301767	-0.406272	0.145944	-0.162027	-0.324378	1.04573	-0.367832	0.982884	1.15673	-0.0765779	-0.448303
-210	-0.0824064	0.107815	1.18841	-2.20915	0.179607	-0.278895	-0.617162	0.120921	-0.131458	-0.29424	1.06015	-0.356012	0.986235	1.18344	-0.162428	-0.453671
-209.5	-0.114512	0.0935734	1.12377	-2.18572	0.195413	-0.247079	-0.827168	0.0910636	-0.0981162	-0.256442	1.06693	-0.337118	0.977235	1.20452	-0.232381	-0.452182
-209	-0.145329	0.0982408	1.05837	-2.15155	0.220431	-0.208278	-1.02971	0.0617506	-0.0597192	-0.21062	1.06543	-0.31324	0.953368	1.21938	-0.285556	-0.446823
-208.5	-0.175005	0.124346	0.993791	-2.10214	0.251423	-0.166167	-1.21915	0.0385735	-0.0131769	-0.156996	1.05554	-0.289554	0.915747	1.22932	-0.324387	-0.440439
-208	-0.20424	0.171407	0.932968	-2.03419	0.283919	-0.125171	-1.39024	0.0260125	0.0432654	-0.0968053	1.03713	-0.271203	0.868416	1.23557	-0.353636	-0.433956
-207.5	-0.234224	0.235942	0.879811	-1.94625	0.313336	-0.0886658	-1.53785	0.0267645	0.108882	-0.0323447	1.01051	-0.261314	0.816779	1.23846	-0.377899	-0.426248
-207	-0.266004	0.312507	0.837632	-1.83969	0.33557	-0.0578549	-1.65798	0.041333	0.181235	0.0332207	0.976796	-0.261356	0.766514	1.23767	-0.399373	-0.41515
-206.5	-0.299859	0.394773	0.807843	-1.71914	0.347667	-0.0326778	-1.74893	0.0684545	0.25762	0.0965527	0.937956	-0.272042	0.722417	1.23275	-0.417522	-0.398599
-206	-0.335064	0.475928	0.789852	-1.59188	0.348944	-0.0132715	-1.81086	0.106112	0.335573	0.15531	0.896889	-0.293536	0.687258	1.2239	-0.429955	-0.376506
-205.5	-0.370477	0.549603	0.781913	-1.46618	0.340596	-1.79847e-05	-1.8457	0.152094	0.412648	0.208749	0.856843	-0.324909	0.661679	1.21231	-0.433497	-0.352458
-205	-0.405213	0.611474	0.78206	-1.34923	0.324084	0.00735705	-1.85829	0.203998	0.4863	0.257152	0.820486	-0.363547	0.644767	1.19993	-0.426019	-0.332591
-204.5	-0.438445	0.660046	0.788319	-1.24559	0.300679	0.0097929	-1.85626	0.259022	0.553802	0.300986	0.789805	-0.405105	0.634248	1.18868	-0.408435	-0.322278
-204	-0.469256	0.696149	0.798411	-1.15747	0.271362	0.00769654	-1.84742	0.313585	0.612041	0.340534	0.7664	-0.444301	0.627076	1.17982	-0.384562	-0.324137
-203.5	-0.497361	0.721658	0.809448	-1.08507	0.23551	0.00047286	-1.83652	0.363315	0.657256	0.375785	0.751112	-0.476708	0.620949	1.1741	-0.358607	-0.338173
-203	-0.523593	0.738309	0.817983	-1.02539	0.1902	-0.0123583	-1.82432	0.403923	0.685057	0.406326	0.743451	-0.500878	0.61497	1.17203	-0.333084	-0.361888
-202.5	-0.549481	0.74727	0.82102	-0.971626	0.13186	-0.0298145	-1.80859	0.432127	0.691484	0.431838	0.741426	-0.518881	0.608365	1.17391	-0.309243	-0.38999
-202	-0.576551	0.748958	0.817463	-0.91516	0.0588257	-0.0491219	-1.78555	0.445898	0.674848	0.452946	0.742233	-0.534299	0.599041	1.17951	-0.288541	-0.415723
-201.5	-0.605911	0.743241	0.808288	-0.84837	-0.0271015	-0.066769	-1.75151	0.444186	0.63681	0.470762	0.743818	-0.549611	0.583805	1.1879	-0.272475	-0.433921
-201	-0.637777	0.730967	0.795153	-0.765718	-0.120588	-0.079971	-1.70467	0.426543	0.581926	0.485206	0.745343	-0.56543	0.559731	1.19803	-0.261359	-0.44306
-200.5	-0.670878	0.715501	0.77914	-0.663012	-0.214284	-0.0872541	-1.64591	0.393395	0.516478	0.494547	0.745226	-0.581437	0.525623	1.20921	-0.254435	-0.444805
-200	-0.702698	0.702125	0.760693	-0.536673	-0.301219	-0.0883373	-1.57769	0.346673	0.447091	0.497081	0.739434	-0.597029	0.483121	1.22101	-0.250897	-0.442045
-199.5	-0.730585	0.695539	0.739829	-0.384475	-0.376718	-0.0835385	-1.50239	0.289689	0.379189	0.492914	0.722867	-0.61089	0.436607	1.23248	-0.249802	-0.436995
-199	-0.752371	0.697339	0.715814	-0.207396	-0.439025	-0.0729928	-1.42141	0.226516	0.31621	0.484113	0.692149	-0.620517	0.391157	1.24193	-0.249272	-0.430472
-198.5	-0.766405	0.705316	0.687236	-0.0110118	-0.488618	-0.0566018	-1.33556	0.161675	0.259994	0.473834	0.646619	-0.622277	0.349694	1.24769	-0.246919	-0.422362
-198	-0.771842	0.714961	0.653255	0.194836	-0.527148	-0.0346108	-1.24662	0.0999809	0.211143	0.465226	0.587628	-0.611542	0.312162	1.24865	-0.241429	-0.412521
-197.5	-0.769086	0.721572	0.614839	0.398605	-0.556607	-0.00845327	-1.15842	0.0460554	0.168462	0.460226	0.517871	-0.583389	0.277467	1.24382	-0.233538	-0.401881
-197	-0.759577	0.721758	0.574616	0.591083	-0.578857	0.0185979	-1.07565	0.00376554	0.128616	0.45894	0.441006	-0.53459	0.245637	1.23199	-0.225408	-0.39321
-196.5	-0.744742	0.714524	0.535777	0.768725	-0.595922	0.0422554	-1.00204	-0.0240632	0.0873901	0.45975	0.36079	-0.465226	0.218338	1.21224	-0.218797	-0.39043
-196	-0.724883	0.701787	0.501076	0.934342	-0.610287	0.0591495	-0.940195	-0.0364006	0.0416542	0.459723	0.27947	-0.37802	0.198407	1.18418	-0.213604	-0.396892
-195.5	-0.699299	0.687622	0.471931	1.09474	-0.624005	0.0679919	-0.891441	-0.0349645	-0.00979574	0.455984	0.196682	-0.276602	0.188903	1.14785	-0.207989	-0.414036
-195	-0.667606	0.676337	0.448006	1.25643	-0.637439	0.0695151	-0.854638	-0.0238644	-0.0662206	0.447575	0.110198	-0.164981	0.191639	1.10334	-0.198962	-0.441302
-194.5	-0.630062	0.670568	0.428235	1.42187	-0.649133	0.0657325	-0.825701	-0.0082932	-0.124821	0.435475	0.0178386	-0.0479627	0.206084	1.05066	-0.182878	-0.476988
-194	-0.586234	0.6706	0.411723	1.58847	-0.656585	0.0589269	-0.798786	0.0067294	-0.181399	0.421435	-0.0806367	0.0687697	0.229581	0.990165	-0.157043	-0.518918
-193.5	-0.534997	0.67505	0.396588	1.74985	-0.656935	0.0510037	-0.768169	0.0173789	-0.23185	0.40774	-0.183105	0.179095	0.25853	0.923117	-0.121594	-0.564682
-193	-0.476887	0.682075	0.37889	1.89783	-0.647504	0.0437439	-0.729918	0.0215657	-0.272882	0.396956	-0.286605	0.277421	0.289733	0.851373	-0.0792647	-0.612279
-192.5	-0.415195	0.689985	0.354129	2.02413	-0.626344	0.0396288	-0.682514	0.0187911	-0.302092	0.390996	-0.388305	0.360184	0.321163	0.776553	-0.0336546	-0.660584
-192	-0.353956	0.697503	0.319985	2.12235	-0.592404	0.0417139	-0.626057	0.00928778	-0.318413	0.39088	-0.484877	0.426819	0.351724	0.699505	0.0117822	-0.708175
-191.5	-0.295495	0.704434	0.277806	2.19013	-0.545108	0.0519889	-0.561046	-0.00683061	-0.321924	0.39739	-0.572303	0.479595	0.380294	0.620863	0.0540245	-0.75168
-191	-0.239917	0.711697	0.231684	2.22957	-0.48445	0.0700365	-0.48821	-0.0292645	-0.312537	0.411604	-0.646471	0.522954	0.405032	0.542522	0.0908327	-0.786358
-190.5	-0.18568	0.720424	0.186281	2.24581	-0.412353	0.0931948	-0.408741	-0.0561301	-0.289364	0.434753	-0.703496	0.562542	0.423598	0.468249	0.120881	-0.808529
-190	-0.129888	0.731957	0.145397	2.24556	-0.333321	0.117766	-0.323332	-0.0831143	-0.251521	0.46727	-0.739818	0.603893	0.433651	0.402388	0.14359	-0.81749
-189.5	-0.0687915	0.74851	0.111673	2.23626	-0.252875	0.140319	-0.230991	-0.10467	-0.19904	0.507878	-0.752493	0.651477	0.433343	0.348137	0.158753	-0.81608
-189	0.00111853	0.772622	0.0866815	2.22509	-0.175773	0.157999	-0.12979	-0.116513	-0.133193	0.553643	-0.740263	0.708363	0.422462	0.307434	0.166195	-0.809795
-188.5	0.0819333	0.80562	0.0709215	2.21816	-0.105495	0.167915	-0.0187186	-0.117364	-0.0564543	0.600558	-0.70521	0.775959	0.403362	0.281676	0.165795	-0.804375
-188	0.173202	0.846482	0.0643359	2.22058	-0.0438662	0.166974	0.101162	-0.108998	0.0282294	0.643992	-0.653065	0.854053	0.379949	0.271164	0.157657	-0.80341
-187.5	0.271596	0.8922	0.0671447	2.2376	0.0090884	0.15298	0.22594	-0.0952147	0.118354	0.679164	-0.591432	0.941709	0.355316	0.273783	0.142488	-0.807825
-187	0.37214	0.939516	0.0792054	2.27581	0.0542352	0.125821	0.348515	-0.0806452	0.211878	0.702027	-0.527469	1.03818	0.330542	0.285382	0.122188	-0.817151
-186.5	0.470114	0.986209	0.0985374	2.34268	0.0925561	0.0872156	0.459745	-0.0696098	0.307043	0.710401	-0.466205	1.14303	0.305612	0.302173	0.0992234	-0.831056
-186	0.562212	1.03075	0.121628	2.44475	0.125261	0.0398569	0.55031	-0.064608	0.402872	0.704482	-0.410002	1.25635	0.280804	0.322642	0.074746	-0.850045
-185.5	0.646441	1.07143	0.145336	2.58541	0.153833	-0.0125906	0.612074	-0.0649311	0.499372	0.686165	-0.359033	1.37872	0.257107	0.347366	0.04793	-0.875211
-185	0.721527	1.10614	0.168228	2.76318	0.179992	-0.0652759	0.639072	-0.0674575	0.596661	0.658282	-0.312027	1.50969	0.236102	0.377617	0.0169896	-0.907451
-184.5	0.786947	1.13257	0.190317	2.97172	0.206212	-0.113048	0.62856	-0.0695013	0.693974	0.624744	-0.267298	1.64602	0.219641	0.413758	-0.020156	-0.946536
-184	0.843197	1.14858	0.211763	3.20006	0.235695	-0.152131	0.581859	-0.0703497	0.789616	0.590217	-0.223848	1.78174	0.209133	0.453809	-0.0652503	-0.99046
-183.5	0.891602	1.15332	0.231928	3.43327	0.27057	-0.181127	0.504487	-0.0701759	0.881616	0.558411	-0.181678	1.90938	0.204606	0.493445	-0.118146	-1.03532
-183	0.934119	1.14839	0.249354	3.65536	0.310165	-0.20087	0.405695	-0.0684108	0.968315	0.531085	-0.141432	2.02197	0.204044	0.527822	-0.175958	-1.07554
-182.5	0.972981	1.1377	0.262117	3.85339	0.351652	-0.213218	0.297574	-0.0637274	1.04894	0.509113	-0.104278	2.11516	0.203531	0.553594	-0.234299	-1.10495
-182	1.00973	1.12575	0.268266	4.01921	0.391829	-0.219156	0.19379	-0.0560542	1.12402	0.493684	-0.0722265	2.18786	0.198604	0.569803	-0.289577	-1.11939
-181.5	1.04416	1.11497	0.266071	4.14863	0.428052	-0.217967	0.108233	-0.0485547	1.19489	0.486047	-0.0480819	2.24142	0.186348	0.577613	-0.340319	-1.11892
-181	1.07398	1.10434	0.254114	4.24087	0.458501	-0.208382	0.0535064	-0.0467393	1.26252	0.486595	-0.0343959	2.27863	0.166503	0.57939	-0.386769	-1.10766
-180.5	1.09571	1.09066	0.231688	4.29828	0.482155	-0.189908	0.0390725	-0.055011	1.32772	0.494537	-0.032273	2.30265	0.140793	0.577568	-0.429776	-1.09133
-180	1.10617	1.07077	0.199526	4.32456	0.498572	-0.16274	0.0695532	-0.0739831	1.3913	0.508521	-0.0408743	2.31593	0.111737	0.573733	-0.469839	-1.07475
-179.5	1.10392	1.04282	0.160089	4.32264	0.508047	-0.126934	0.144244	-0.1008	1.45265	0.527517	-0.0576371	2.32059	0.0817225	0.567977	-0.506787	-1.06054
-179	1.09024	1.00624	0.116865	4.29491	0.511848	-0.0821729	0.257692	-0.131297	1.5087	0.550811	-0.0791514	2.32013	0.0519715	0.55855	-0.540192	-1.04926
-178.5	1.06949	0.960928	0.0730376	4.24509	0.511729	-0.0281223	0.399747	-0.161457	1.55507	0.577368	-0.102454	2.31994	0.0218364	0.542311	-0.56978	-1.04043
-178	1.04779	0.906882	0.0301468	4.17879	0.509235	0.0352862	0.555501	-0.187711	1.58835	0.605827	-0.126191	2.32561	-0.0105557	0.516041	-0.595782	-1.03402
-177.5	1.03103	0.844871	-0.0125305	4.10257	0.506108	0.107796	0.707512	-0.207376	1.60745	0.634951	-0.150811	2.34042	-0.0468374	0.478118	-0.619358	-1.03203
-177	1.02347	0.77692	-0.0572868	4.02273	0.505113	0.188761	0.839828	-0.219453	1.6133	0.663681	-0.17758	2.36445	-0.0872428	0.429633	-0.642593	-1.03882
-176.5	1.0271	0.706179	-0.106149	3.94459	0.509172	0.27681	0.940487	-0.224894	1.60806	0.690938	-0.20759	2.39546	-0.13022	0.373971	-0.667957	-1.05992
-176	1.04155	0.636772	-0.159158	3.87239	0.519865	0.369266	1.00142	-0.225732	1.59459	0.71562	-0.241487	2.43076	-0.173041	0.315514	-0.697449	-1.09958
-175.5	1.06459	0.57373	-0.214026	3.80918	0.537526	0.461879	1.0178	-0.2235	1.57667	0.736996	-0.279539	2.46902	-0.21301	0.259232	-0.731853	-1.15858
-175	1.09323	0.522239	-0.266931	3.75621	0.561798	0.549481	0.988172	-0.218268	1.55901	0.755247	-0.321716	2.51132	-0.248396	0.210911	-0.77032	-1.23372
-174.5	1.12471	0.486065	-0.313747	3.71249	0.591161	0.627043	0.914894	-0.209477	1.54696	0.771513	-0.367199	2.56039	-0.278876	0.176413	-0.810307	-1.31924
-174	1.15698	0.466392	-0.351743	3.67575	0.622705	0.68994	0.804356	-0.197795	1.54599	0.78715	-0.413594	2.61883	-0.305675	0.159906	-0.848535	-1.40914
-173.5	1.18864	0.462331	-0.380863	3.64358	0.653704	0.733429	0.666718	-0.18568	1.56114	0.802837	-0.457228	2.68755	-0.331098	0.162223	-0.882812	-1.49905
-173	1.21829	0.47214	-0.403293	3.61409	0.683461	0.752715	0.514392	-0.176249	1.59649	0.818713	-0.494181	2.76473	-0.35733	0.180827	-0.912946	-1.58669
-172.5	1.24439	0.49339	-0.422238	3.5861	0.712648	0.744401	0.359134	-0.172149	1.6549	0.835622	-0.520958	2.84592	-0.38541	0.211639	-0.939891	-1.67039
-172	1.26596	0.522667	-0.441434	3.55889	0.741189	0.708538	0.208846	-0.175093	1.73798	0.855608	-0.535398	2.92564	-0.415389	0.250608	-0.964051	-1.74653
-171.5	1.28238	0.55635	-0.464952	3.53179	0.767911	0.649881	0.0658056	-0.185558	1.84513	0.880528	-0.537755	2.99886	-0.447363	0.293812	-0.984107	-1.80896
-171	1.29244	0.591648	-0.496698	3.50344	0.79185	0.57757	-0.0722282	-0.202656	1.97179	0.910645	-0.530432	3.06146	-0.481959	0.337361	-0.997074	-1.85092
-170.5	1.29457	0.625907	-0.539418	3.47114	0.812963	0.503167	-0.209003	-0.22445	2.10907	0.944791	-0.516743	3.11059	-0.519847	0.377441	-0.999089	-1.86759
-170	1.28815	0.65502	-0.59311	3.43097	0.831539	0.437561	-0.347876	-0.248361	2.24588	0.980931	-0.500083	3.14499	-0.561782	0.410175	-0.986552	-1.85807
-169.5	1.27358	0.673411	-0.653868	3.3791	0.847294	0.388085	-0.491514	-0.271663	2.37229	1.01642	-0.482905	3.16459	-0.609467	0.432207	-0.957107	-1.82639
-169	1.25194	0.67575	-0.714764	3.31312	0.859224	0.357168	-0.64075	-0.292771	2.48208	1.04888	-0.465601	3.1699	-0.665246	0.441829	-0.910026	-1.78043
-168.5	1.22563	0.659081	-0.768677	3.23245	0.866201	0.342877	-0.792734	-0.312309	2.57337	1.07737	-0.446933	3.162	-0.730302	0.439098	-0.846784	-1.72891
-168	1.199	0.62415	-0.810883	3.13818	0.867339	0.340491	-0.940698	-0.331958	2.64758	1.10303	-0.425878	3.14257	-0.803417	0.424998	-0.771406	-1.67807
-167.5	1.17781	0.574862	-0.839774	3.03284	0.861686	0.34387	-1.07552	-0.352478	2.70728	1.12908	-0.402957	3.11356	-0.881054	0.400975	-0.689194	-1.63031
-167	1.16789	0.516418	-0.85611	2.9205	0.847963	0.346584	-1.18797	-0.373655	2.75453	1.15956	-0.38009	3.07659	-0.958247	0.369119	-0.604875	-1.5849
-166.5	1.17345	0.453735	-0.861796	2.80691	0.825063	0.343288	-1.27084	-0.395353	2.79121	1.19697	-0.359572	3.03299	-1.03028	0.332132	-0.521992	-1.53979
-166	1.19617	0.390675	-0.858863	2.69874	0.792738	0.330944	-1.32025	-0.417606	2.82041	1.24119	-0.342733	2.98485	-1.09433	0.292729	-0.443312	-1.49364
-165.5	1.23548	0.330205	-0.848351	2.60157	0.751423	0.309497	-1.3358	-0.4399	2.8468	1.29028	-0.329079	2.93605	-1.1497	0.252897	-0.371301	-1.44735
-165	1.28914	0.275562	-0.829347	2.51813	0.701822	0.281928	-1.3204	-0.460744	2.87531	1.34205	-0.317106	2.89208	-1.19726	0.213626	-0.30862	-1.40362
-164.5	1.35379	0.23095	-0.799915	2.44808	0.645505	0.253106	-1.27954	-0.477928	2.90927	1.39494	-0.306285	2.85773	-1.23906	0.175769	-0.258116	-1.36449
-164	1.42534	0.200566	-0.759451	2.38828	0.585574	0.227797	-1.21974	-0.489031	2.95019	1.44791	-0.298163	2.8347	-1.27762	0.141332	-0.221965	-1.32945
-163.5	1.4994	0.187209	-0.709716	2.33346	0.526027	0.209341	-1.14748	-0.491831	2.99861	1.49961	-0.295365	2.82108	-1.31508	0.113175	-0.200819	-1.29555
-163	1.57175	0.191769	-0.654058	2.27856	0.470711	0.199304	-1.06927	-0.485128	3.05406	1.54777	-0.299362	2.81283	-1.35301	0.0932838	-0.193504	-1.25876
-162.5	1.63891	0.213198	-0.596253	2.22092	0.423085	0.197498	-0.991888	-0.469867	3.11463	1.58986	-0.309293	2.80532	-1.39291	0.0822725	-0.197391	-1.21588
-162	1.69857	0.248734	-0.539661	2.16067	0.386473	0.20217	-0.921706	-0.449525	3.17769	1.62413	-0.322723	2.79558	-1.43606	0.0806638	-0.209418	-1.16674
-161.5	1.74991	0.294351	-0.486678	2.09943	0.363395	0.210464	-0.863304	-0.429577	3.2408	1.64914	-0.33697	2.78432	-1.48292	0.0894009	-0.226862	-1.11485
-161	1.79422	0.345542	-0.438776	2.03917	0.353643	0.219228	-0.818057	-0.416398	3.3019	1.66314	-0.349998	2.77546	-1.53324	0.10875	-0.247287	-1.06622
-160.5	1.83437	0.398439	-0.397185	1.98173	0.353443	0.225939	-0.783743	-0.415798	3.35921	1.6652	-0.361135	2.77315	-1.58618	0.137592	-0.268356	-1.0271
-160	1.87253	0.450214	-0.363242	1.92843	0.3573	0.228976	-0.754965	-0.43143	3.41062	1.65685	-0.371287	2.77999	-1.63955	0.1736	-0.288115	-1.0015
-159.5	1.90839	0.498516	-0.338038	1.87982	0.36034	0.227526	-0.724282	-0.463555	3.453	1.6419	-0.382185	2.79589	-1.68927	0.213139	-0.305312	-0.990125
-159	1.93955	0.541248	-0.322128	1.83628	0.359341	0.221971	-0.68414	-0.508798	3.48238	1.62428	-0.395341	2.81635	-1.73123	0.251315	-0.319105	-0.991639
-158.5	1.96273	0.577016	-0.315729	1.79846	0.353159	0.214006	-0.628424	-0.560896	3.49535	1.60633	-0.411536	2.83282	-1.76358	0.283707	-0.328383	-1.00516
-158	1.97437	0.605348	-0.31943	1.76639	0.342576	0.205421	-0.552861	-0.611811	3.49021	1.58864	-0.43093	2.83575	-1.78677	0.309057	-0.331325	-1.03124
-157.5	1.97129	0.626576	-0.334597	1.73847	0.32909	0.196338	-0.455527	-0.653362	3.46697	1.57078	-0.453162	2.81809	-1.80169	0.33019	-0.325744	-1.07063
-157	1.95136	0.641836	-0.362127	1.71113	0.313496	0.184916	-0.337878	-0.679601	3.42682	1.5522	-0.477234	2.77767	-1.80908	0.351876	-0.310148	-1.12262
-156.5	1.91349	0.653016	-0.400951	1.67886	0.295151	0.169169	-0.204725	-0.68875	3.37207	1.53259	-0.502011	2.71806	-1.81046	0.377529	-0.284557	-1.18462
-156	1.85767	0.662523	-0.448396	1.63463	0.272204	0.149016	-0.0630604	-0.683627	3.30576	1.51184	-0.52699	2.6464	-1.80811	0.407761	-0.250369	-1.25226
-155.5	1.78582	0.672577	-0.501527	1.57138	0.24265	0.126554	0.0791891	-0.670215	3.23121	1.49024	-0.551939	2.56981	-1.80388	0.441233	-0.209406	-1.31972
-155	1.70151	0.683825	-0.557523	1.4842	0.205495	0.10455	0.214749	-0.654567	3.152	1.46884	-0.576241	2.49271	-1.79793	0.475754	-0.162618	-1.38095
-154.5	1.60901	0.694067	-0.61317	1.37145	0.161396	0.0844164	0.339396	-0.639917	3.07229	1.44881	-0.599297	2.41632	-1.78913	0.508435	-0.10983	-1.43183
-154	1.51338	0.698248	-0.664718	1.23417	0.112937	0.0650894	0.453928	-0.626144	2.99627	1.43022	-0.621027	2.34008	-1.77685	0.53598	-0.05134	-1.47142
-153.5	1.42044	0.690408	-0.708229	1.07526	0.0642655	0.0436477	0.563918	-0.611193	2.92715	1.41181	-0.642076	2.26381	-1.76174	0.555908	0.0105889	-1.50088
-153	1.3352	0.666604	-0.739779	0.899177	0.0194891	0.0170276	0.67719	-0.592636	2.86721	1.39188	-0.664066	2.18814	-1.74443	0.567477	0.0720252	-1.52191
-152.5	1.26034	0.626082	-0.756038	0.711272	-0.0191055	-0.0164972	0.800328	-0.568657	2.81851	1.36897	-0.688525	2.11363	-1.72415	0.57128	0.128299	-1.53607
-152	1.19612	0.570272	-0.755455	0.516787	-0.0508673	-0.0564835	0.935127	-0.538564	2.78261	1.34175	-0.714758	2.04055	-1.69917	0.568348	0.174997	-1.54465
-151.5	1.1413	0.50207	-0.738937	0.320932	-0.074816	-0.100434	1.07622	-0.503249	2.75907	1.30879	-0.7393	1.9695	-1.66843	0.559941	0.209888	-1.54778
-151	1.09428	0.425985	-0.709482	0.129042	-0.0886336	-0.144892	1.21208	-0.466004	2.74492	1.26917	-0.757486	1.90151	-1.63298	0.548108	0.23441	-1.54344
-150.5	1.05394	0.34775	-0.670999	-0.054474	-0.0895915	-0.186429	1.32954	-0.432893	2.73546	1.22321	-0.765635	1.83749	-1.59625	0.535646	0.252687	-1.52785
-150	1.01976	0.273306	-0.627269	-0.227379	-0.0755349	-0.222346	1.41855	-0.410947	2.72577	1.1729	-0.762619	1.77702	-1.56312	0.524748	0.26921	-1.49773
-149.5	0.991255	0.207949	-0.581581	-0.389276	-0.0450786	-0.251566	1.47519	-0.404378	2.71264	1.12157	-0.75004	1.71674	-1.53844	0.516193	0.287123	-1.45276
-149	0.967649	0.15581	-0.536399	-0.540062	0.00165357	-0.274974	1.50173	-0.411752	2.69527	1.07343	-0.731247	1.65013	-1.52513	0.510436	0.307125	-1.39598
-148.5	0.948717	0.11932	-0.49296	-0.678991	0.0618053	-0.29455	1.50459	-0.426751	2.67395	1.03244	-0.71006	1.56949	-1.52269	0.508732	0.327224	-1.33215
-148	0.935749	0.098577	-0.451485	-0.804856	0.130105	-0.311824	1.49198	-0.44201	2.64883	1.00045	-0.68935	1.46853	-1.52736	0.512816	0.343864	-1.26519
-147.5	0.931011	0.091607	-0.41207	-0.916999	0.20072	-0.326718	1.47218	-0.45273	2.62061	0.976036	-0.670116	1.34421	-1.53431	0.524022	0.353376	-1.19581
-147	0.936225	0.0962404	-0.375856	-1.01625	0.268871	-0.337944	1.45114	-0.457587	2.59164	0.955432	-0.652062	1.19764	-1.53968	0.542739	0.352752	-1.1209
-146.5	0.951804	0.111743	-0.345397	-1.10434	0.331796	-0.344605	1.43055	-0.457946	2.56513	0.935185	-0.634628	1.03407	-1.54058	0.568368	0.340109	-1.0354
-146	0.977034	0.138014	-0.323352	-1.1826	0.388671	-0.347097	1.40917	-0.456928	2.54345	0.914286	-0.617085	0.861304	-1.53441	0.599899	0.315287	-0.935571
-145.5	1.01014	0.173911	-0.310512	-1.25212	0.439242	-0.346572	1.3863	-0.457903	2.52723	0.893392	-0.598623	0.687696	-1.51953	0.636349	0.279935	-0.82165
-145	1.0485	0.217414	-0.304973	-1.31421	0.483121	-0.343812	1.36427	-0.462511	2.51611	0.872224	-0.578735	0.520523	-1.49609	0.676325	0.236523	-0.697908
-144.5	1.08973	0.266331	-0.302911	-1.37001	0.520412	-0.338437	1.34875	-0.469896	2.50942	0.848569	-0.556673	0.364981	-1.46573	0.717749	0.187194	-0.5699
-144	1.13265	0.317412	-0.299964	-1.41995	0.551668	-0.329153	1.34726	-0.47775	2.50594	0.819481	-0.530559	0.224054	-1.43108	0.758242	0.133697	-0.441521
-143.5	1.17723	0.365619	-0.292212	-1.46421	0.576883	-0.314767	1.36662	-0.484028	2.503	0.782552	-0.497589	0.0989536	-1.39542	0.795051	0.0783753	-0.314189
-143	1.22396	0.405115	-0.276709	-1.50338	0.594976	-0.294892	1.41034	-0.487848	2.49667	0.736159	-0.455308	-0.0104254	-1.36231	0.824271	0.0244847	-0.188034
-142.5	1.27328	0.430581	-0.252409	-1.53836	0.604261	-0.26986	1.4769	-0.488889	2.48368	0.679257	-0.403133	-0.105327	-1.33458	0.841158	-0.0255316	-0.0642701
-142	1.32529	0.438012	-0.221147	-1.56992	0.60344	-0.240318	1.56035	-0.4863	2.46358	0.611427	-0.34329	-0.188429	-1.31316	0.842543	-0.0716498	0.0526401
-141.5	1.3795	0.425547	-0.186992	-1.59861	0.592453	-0.20718	1.65162	-0.478587	2.43886	0.533649	-0.280419	-0.263966	-1.29654	0.828719	-0.115281	0.154501
-141	1.43453	0.394125	-0.154286	-1.6244	0.572479	-0.1718	1.73877	-0.464139	2.41311	0.449189	-0.219873	-0.336683	-1.28169	0.802658	-0.157695	0.231322
-140.5	1.48825	0.347255	-0.126226	-1.64581	0.545184	-0.135744	1.80758	-0.441774	2.38949	0.362941	-0.166127	-0.410285	-1.26512	0.768732	-0.199738	0.275583
-140	1.53859	0.290149	-0.10467	-1.65955	0.512283	-0.100182	1.84423	-0.411771	2.3704	0.279625	-0.123023	-0.486623	-1.24274	0.732327	-0.241262	0.286186
-139.5	1.58406	0.228621	-0.0910166	-1.6615	0.475589	-0.0654983	1.83892	-0.376778	2.35664	0.202781	-0.0951496	-0.565418	-1.21013	0.698894	-0.279816	0.268781
-139	1.62372	0.167712	-0.0870083	-1.6485	0.436705	-0.0314119	1.78866	-0.341295	2.34619	0.134442	-0.087848	-0.644704	-1.16472	0.672243	-0.310784	0.232668
-138.5	1.65643	0.110484	-0.094101	-1.62	0.396716	0.0027062	1.69784	-0.310238	2.33502	0.0749901	-0.105045	-0.722348	-1.10704	0.653549	-0.329404	0.186677
-138	1.6801	0.0579665	-0.112288	-1.57841	0.356627	0.0376228	1.57651	-0.287437	2.3191	0.0237695	-0.146754	-0.797392	-1.03953	0.641488	-0.332243	0.136261
-137.5	1.69199	0.0105382	-0.140021	-1.5289	0.317719	0.0737431	1.43745	-0.274192	2.29558	-0.019731	-0.208642	-0.870193	-0.965329	0.633402	-0.317196	0.0830265
-137	1.69065	-0.0308726	-0.174986	-1.47871	0.280954	0.109906	1.293	-0.269079	2.26302	-0.0551273	-0.283681	-0.941691	-0.888085	0.626527	-0.283661	0.0264318
-136.5	1.67728	-0.0648925	-0.214989	-1.43526	0.245772	0.142772	1.1526	-0.269348	2.22176	-0.0813251	-0.363998	-1.01242	-0.811447	0.617614	-0.233381	-0.0336049
-136	1.65464	-0.0900678	-0.258717	-1.40454	0.209336	0.168424	1.02218	-0.272418	2.17338	-0.0975918	-0.442203	-1.08181	-0.737956	0.602138	-0.170419	-0.0946254
-135.5	1.6247	-0.105158	-0.305726	-1.39107	0.167259	0.184565	0.905105	-0.276863	2.11955	-0.104915	-0.512032	-1.14822	-0.66816	0.575514	-0.0998428	-0.151566
-135	1.58789	-0.109779	-0.355228	-1.39801	0.11541	0.190925	0.802754	-0.282756	2.06221	-0.106626	-0.568256	-1.20973	-0.600595	0.53553	-0.0263136	-0.199201
-134.5	1.54439	-0.104939	-0.40509	-1.42654	0.0513298	0.189069	0.713938	-0.291102	2.00412	-0.107632	-0.606967	-1.26491	-0.532988	0.483393	0.0465082	-0.235336
-134	1.49587	-0.0933307	-0.45272	-1.47537	-0.0254001	0.18278	0.635017	-0.303007	1.94797	-0.112593	-0.626566	-1.31312	-0.463903	0.42258	0.115414	-0.262357
-133.5	1.44542	-0.0792746	-0.496359	-1.54082	-0.113806	0.177357	0.561512	-0.31948	1.89543	-0.124359	-0.628434	-1.35442	-0.393622	0.356967	0.176982	-0.286301
-133	1.39611	-0.068057	-0.53506	-1.61739	-0.212698	0.177312	0.489879	-0.341592	1.84754	-0.143721	-0.616648	-1.38992	-0.323695	0.29	0.228117	-0.31424
-132.5	1.34977	-0.0647643	-0.568456	-1.69967	-0.321333	0.184563	0.418302	-0.370209	1.8052	-0.170289	-0.596402	-1.42191	-0.25566	0.225218	0.266944	-0.351314
-132	1.3072	-0.0728675	-0.596672	-1.78409	-0.438905	0.198455	0.346749	-0.405399	1.76936	-0.203591	-0.572254	-1.45316	-0.190313	0.167228	0.293127	-0.398092
-131.5	1.26888	-0.0932017	-0.619645	-1.86863	-0.563771	0.216869	0.276931	-0.446463	1.74148	-0.243507	-0.547798	-1.4864	-0.127623	0.12234	0.308153	-0.449356
-131	1.23456	-0.124139	-0.636727	-1.95221	-0.693442	0.237448	0.212144	-0.492694	1.72327	-0.289856	-0.526219	-1.52425	-0.0665257	0.0978746	0.314981	-0.49601
-130.5	1.20178	-0.162808	-0.647435	-2.03503	-0.824918	0.258586	0.156441	-0.543708	1.71535	-0.34156	-0.510468	-1.56838	-0.00551545	0.0995611	0.316378	-0.529474
-130	1.16542	-0.206381	-0.652496	-2.1184	-0.954819	0.279599	0.113645	-0.59857	1.71621	-0.395971	-0.502458	-1.6189	0.0560378	0.128947	0.313613	-0.54574
-129.5	1.11961	-0.252385	-0.653999	-2.20331	-1.07939	0.300327	0.0869558	-0.654511	1.72295	-0.44906	-0.501585	-1.67536	0.117766	0.183349	0.306505	-0.5472
-129	1.06004	-0.297903	-0.654394	-2.28937	-1.19491	0.321144	0.0784195	-0.706638	1.73277	-0.496436	-0.504532	-1.73689	0.17947	0.257679	0.294244	-0.541949
-128.5	0.984951	-0.338882	-0.655051	-2.3751	-1.29885	0.343169	0.0881129	-0.749279	1.74335	-0.534685	-0.507399	-1.80114	0.241855	0.345623	0.276605	-0.540814
-128	0.894773	-0.370473	-0.655577	-2.45868	-1.39052	0.367977	0.113988	-0.778096	1.75218	-0.562651	-0.507911	-1.86408	0.30617	0.439632	0.254486	-0.553249
-127.5	0.791514	-0.38809	-0.654625	-2.5382	-1.47043	0.397024	0.152029	-0.791607	1.75634	-0.581837	-0.505801	-1.92139	0.37357	0.530755	0.229249	-0.584323
-127	0.678578	-0.388692	-0.651195	-2.61122	-1.53929	0.431328	0.195916	-0.791345	1.75293	-0.595603	-0.502105	-1.96983	0.444543	0.609431	0.201909	-0.633905
-126.5	0.560772	-0.37224	-0.645343	-2.67389	-1.59699	0.471454	0.237341	-0.780671	1.74001	-0.607861	-0.497984	-2.00855	0.517916	0.668013	0.172152	-0.697388
-126	0.443853	-0.342779	-0.638395	-2.72092	-1.64203	0.517578	0.268113	-0.763276	1.71703	-0.621757	-0.493349	-2.03953	0.590039	0.702945	0.137699	-0.767605
-125.5	0.33347	-0.307535	-0.63252	-2.74701	-1.67289	0.56902	0.282445	-0.741936	1.68438	-0.638563	-0.486569	-2.06597	0.65569	0.714009	0.0954213	-0.837312
-125	0.2335	-0.273376	-0.629753	-2.74784	-1.68946	0.623387	0.277689	-0.717918	1.64231	-0.657457	-0.475625	-2.08935	0.710536	0.702546	0.0427113	-0.90003
-124.5	0.145095	-0.243649	-0.63141	-2.72039	-1.69245	0.676905	0.254139	-0.691645	1.59036	-0.676934	-0.4594	-2.10783	0.75314	0.67099	-0.0224495	-0.949047
-124	0.0675338	-0.218285	-0.637856	-2.66477	-1.68226	0.726267	0.214438	-0.663676	1.52763	-0.696907	-0.438446	-2.11695	0.785404	0.622713	-0.101285	-0.977812
-123.5	-0.000413761	-0.195888	-0.648354	-2.58588	-1.65994	0.770267	0.162819	-0.634805	1.4533	-0.719363	-0.415086	-2.11196	0.811923	0.561339	-0.192993	-0.982145
-123	-0.0597216	-0.175302	-0.661117	-2.49239	-1.6286	0.809835	0.105004	-0.60587	1.36676	-0.746878	-0.392511	-2.09043	0.83831	0.489842	-0.293406	-0.960639
-122.5	-0.110582	-0.156379	-0.673265	-2.39414	-1.5928	0.847041	0.0485488	-0.577949	1.26777	-0.780534	-0.373581	-2.05354	0.868484	0.410131	-0.394943	-0.913164
-122	-0.152414	-0.140308	-0.681315	-2.29952	-1.55673	0.883979	0.00255135	-0.552327	1.15735	-0.819051	-0.360476	-2.00565	0.90297	0.323732	-0.488434	-0.841514
-121.5	-0.184677	-0.129321	-0.68282	-2.21328	-1.52382	0.921641	-0.0236155	-0.530013	1.03862	-0.8592	-0.354939	-1.9531	0.939728	0.232619	-0.565529	-0.752143
-121	-0.207232	-0.125826	-0.677244	-2.13561	-1.49761	0.959297	-0.0225222	-0.511998	0.916291	-0.896802	-0.358426	-1.90303	0.975946	0.139302	-0.620316	-0.656522
-120.5	-0.219796	-0.131096	-0.664915	-2.06308	-1.4819	0.99494	0.00895351	-0.500082	0.795747	-0.927923	-0.37197	-1.86162	1.00956	0.0467373	-0.650324	-0.56722
-120	-0.22179	-0.144157	-0.646338	-1.99086	-1.48037	1.02607	0.0684891	-0.496299	0.682392	-0.950087	-0.395909	-1.83246	1.04051	-0.0417373	-0.656681	-0.492447
-119.5	-0.213019	-0.162452	-0.623028	-1.91464	-1.49636	1.05038	0.148644	-0.50102	0.580699	-0.962767	-0.429967	-1.81653	1.07036	-0.12308	-0.64293	-0.432851
-119	-0.194562	-0.183775	-0.597918	-1.83142	-1.53211	1.06637	0.238533	-0.511951	0.493529	-0.966471	-0.473495	-1.81315	1.1003	-0.195538	-0.613644	-0.382394
-118.5	-0.169221	-0.20695	-0.574409	-1.73966	-1.58698	1.07374	0.326536	-0.524667	0.422499	-0.961428	-0.525089	-1.82047	1.12987	-0.258952	-0.573657	-0.332428
-118	-0.140805	-0.231186	-0.555841	-1.63975	-1.65647	1.07357	0.402469	-0.53363	0.36809	-0.947347	-0.582298	-1.83529	1.1577	-0.314264	-0.52763	-0.276136
-117.5	-0.112497	-0.255564	-0.54634	-1.53397	-1.73255	1.06786	0.459039	-0.53318	0.328847	-0.924094	-0.642146	-1.85345	1.18283	-0.362777	-0.480158	-0.21096
-117	-0.0856371	-0.278969	-0.551076	-1.42627	-1.80554	1.05833	0.493653	-0.518823	0.301857	-0.892277	-0.70171	-1.87029	1.20549	-0.40545	-0.435835	-0.138489
-116.5	-0.0595857	-0.300127	-0.574266	-1.32197	-1.86693	1.04544	0.508841	-0.488996	0.284992	-0.853296	-0.758192	-1.8808	1.22741	-0.442839	-0.397946	-0.0624523
-116	-0.032361	-0.317551	-0.616741	-1.22711	-1.91167	1.02857	0.50981	-0.446545	0.278	-0.809284	-0.808924	-1.87951	1.25163	-0.475551	-0.366926	0.0137547
-115.5	-0.00151239	-0.329946	-0.675836	-1.14699	-1.93822	1.00699	0.50166	-0.39836	0.281524	-0.763113	-0.851942	-1.86112	1.28119	-0.504003	-0.34048	0.0881621
-115	0.0352789	-0.337465	-0.747414	-1.08516	-1.9474	0.980987	0.488736	-0.352875	0.296327	-0.718167	-0.886987	-1.82209	1.31756	-0.527708	-0.315071	0.159353
-114.5	0.0798165	-0.34231	-0.827886	-1.04317	-1.94148	0.952569	0.475387	-0.317012	0.323509	-0.677843	-0.91547	-1.76136	1.36067	-0.545265	-0.287819	0.224782
-114	0.133075	-0.347222	-0.914885	-1.02057	-1.92295	0.924558	0.466143	-0.294121	0.364357	-0.644673	-0.938753	-1.67984	1.40977	-0.555155	-0.258403	0.279888
-113.5	0.195186	-0.353298	-1.00645	-1.01515	-1.89266	0.898755	0.464697	-0.283706	0.419785	-0.619348	-0.956868	-1.58029	1.46309	-0.556563	-0.229941	0.318804
-113	0.265378	-0.359327	-1.09981	-1.02422	-1.84915	0.87476	0.4729	-0.282862	0.490018	-0.600874	-0.969291	-1.46785	1.51746	-0.549734	-0.208084	0.336282
-112.5	0.341642	-0.36227	-1.19125	-1.04581	-1.79033	0.850088	0.49057	-0.288252	0.573913	-0.587861	-0.97615	-1.34988	1.56878	-0.535982	-0.198957	0.329752
-112	0.421087	-0.357844	-1.27704	-1.07843	-1.71582	0.821509	0.515627	-0.297567	0.667888	-0.57959	-0.978311	-1.23502	1.61279	-0.517526	-0.206894	0.300764
-111.5	0.500894	-0.341393	-1.35382	-1.11955	-1.62761	0.786805	0.544502	-0.310023	0.766339	-0.576202	-0.977121	-1.1317	1.64568	-0.496742	-0.232483	0.255066
-111	0.578532	-0.308993	-1.4185	-1.16534	-1.52947	0.745403	0.573339	-0.325775	0.863884	-0.578347	-0.974438	-1.04647	1.66516	-0.474919	-0.272083	0.200792
-110.5	0.651531	-0.258301	-1.46846	-1.21131	-1.42604	0.697797	0.599092	-0.345332	0.95711	-0.586899	-0.972119	-0.983088	1.67086	-0.451761	-0.319395	0.14544
-110	0.717922	-0.188998	-1.50193	-1.25209	-1.32282	0.645081	0.619231	-0.369689	1.04468	-0.602837	-0.970987	-0.942175	1.66289	-0.425996	-0.367891	0.0931535
-109.5	0.776871	-0.102734	-1.51729	-1.28127	-1.22577	0.588914	0.630988	-0.399818	1.12704	-0.626797	-0.970456	-0.920856	1.64097	-0.395777	-0.412634	0.0438518
-109	0.828805	-0.00278504	-1.51221	-1.2929	-1.14012	0.531337	0.631606	-0.435111	1.20587	-0.658287	-0.96905	-0.913341	1.60584	-0.35884	-0.451092	-0.00499217
-108.5	0.874964	0.106245	-1.48432	-1.28321	-1.06941	0.47449	0.619041	-0.473077	1.28223	-0.695864	-0.965091	-0.912508	1.56075	-0.313365	-0.483359	-0.0552123
-108	0.916587	0.218344	-1.43232	-1.2517	-1.01506	0.420479	0.592434	-0.51104	1.35517	-0.738287	-0.957257	-0.911362	1.51051	-0.258762	-0.511671	-0.105757
-107.5	0.954759	0.326239	-1.35687	-1.2015	-0.976665	0.371274	0.55248	-0.546981	1.42268	-0.784623	-0.945123	-0.903768	1.46006	-0.195436	-0.539049	-0.152366
-107	0.991414	0.423316	-1.26161	-1.13792	-0.952813	0.328861	0.501854	-0.578441	1.48354	-0.833237	-0.929474	-0.884919	1.41433	-0.124178	-0.567758	-0.189142
-106.5	1.03	0.506173	-1.1534	-1.06631	-0.941696	0.295643	0.446263	-0.60211	1.53822	-0.881199	-0.911925	-0.852178	1.37876	-0.0460237	-0.598208	-0.211679
-106	1.07437	0.574664	-1.04045	-0.990832	-0.940977	0.273551	0.395522	-0.614982	1.58825	-0.924594	-0.894196	-0.805405	1.35865	0.0378535	-0.628709	-0.219691
-105.5	1.12668	0.629848	-0.929768	-0.913852	-0.94825	0.261771	0.362318	-0.615184	1.63462	-0.959728	-0.877709	-0.746563	1.35784	0.126592	-0.656555	-0.217114
-105	1.18662	0.672782	-0.82655	-0.835859	-0.961567	0.255957	0.358172	-0.601431	1.67643	-0.984687	-0.863633	-0.679759	1.37738	0.219223	-0.680158	-0.209522
-104.5	1.2526	0.704658	-0.735161	-0.75657	-0.978784	0.250028	0.389142	-0.572147	1.71132	-1.00019	-0.853418	-0.6104	1.41495	0.313284	-0.700495	-0.200198
-104	1.32311	0.726691	-0.659767	-0.676741	-0.996911	0.238701	0.454467	-0.52591	1.73714	-1.0093	-0.849389	-0.542716	1.46481	0.404248	-0.72024	-0.187956
-103.5	1.39695	0.739841	-0.603956	-0.599229	-1.01286	0.219294	0.548652	-0.463173	1.75342	-1.01611	-0.853991	-0.47861	1.51844	0.486114	-0.741614	-0.168602
-103	1.47232	0.744971	-0.570029	-0.528217	-1.02445	0.192281	0.664384	-0.387645	1.76157	-1.02431	-0.868097	-0.418443	1.56603	0.5527	-0.765325	-0.137941
-102.5	1.54607	0.742849	-0.5587	-0.467372	-1.03034	0.160282	0.794299	-0.306008	1.76441	-1.03652	-0.891189	-0.361323	1.59821	0.599924	-0.790808	-0.0936396
-102	1.61383	0.734074	-0.569321	-0.418759	-1.02977	0.126227	0.931981	-0.226116	1.76516	-1.05399	-0.922777	-0.305062	1.60825	0.628338	-0.816618	-0.0361942
-101.5	1.67041	0.71923	-0.600209	-0.383353	-1.02318	0.09213	1.07188	-0.154833	1.76675	-1.07684	-0.962291	-0.246841	1.59462	0.643176	-0.840872	0.0304052
-101	1.71049	0.698841	-0.64841	-0.361177	-1.01249	0.0588098	1.20787	-0.096288	1.77107	-1.1047	-1.00866	-0.183584	1.56138	0.651165	-0.862195	0.0996287
-100.5	1.73029	0.673258	-0.70891	-0.35023	-1.00011	0.0260986	1.33269	-0.0507787	1.77878	-1.13704	-1.0614	-0.112078	1.51592	0.657301	-0.88042	0.164935
-100	1.72903	0.642856	-0.774711	-0.346643	-0.988411	-0.00650968	1.43929	-0.0146837	1.78961	-1.17305	-1.12136	-0.0298365	1.46667	0.664028	-0.895887	0.221549
-99.5	1.7089	0.608236	-0.838898	-0.346508	-0.980388	-0.0391919	1.52297	0.0180605	1.80291	-1.2119	-1.18984	0.06367	1.42169	0.671569	-0.908446	0.266473
-99	1.6743	0.57004	-0.897357	-0.346989	-0.979675	-0.0716959	1.58257	0.0534367	1.81883	-1.25276	-1.26753	0.166246	1.38657	0.678143	-0.918264	0.297444
-98.5	1.63101	0.528366	-0.949708	-0.346329	-0.988657	-0.103482	1.6194	0.0958965	1.83919	-1.29394	-1.35473	0.273309	1.36268	0.680854	-0.92692	0.311997
-98	1.58499	0.482321	-0.99746	-0.344103	-1.00706	-0.133626	1.63498	0.148873	1.86708	-1.33228	-1.45176	0.379692	1.34782	0.6772	-0.936244	0.307866
-97.5	1.54122	0.430489	-1.041	-0.341593	-1.03248	-0.160478	1.63053	0.214797	1.90554	-1.36405	-1.5579	0.482043	1.33882	0.665999	-0.94684	0.284348
-97	1.50324	0.372228	-1.07821	-0.341919	-1.06144	-0.181449	1.60912	0.293281	1.95668	-1.38611	-1.66994	0.57992	1.33353	0.647438	-0.958685	0.242864
-96.5	1.47306	0.308951	-1.10538	-0.35005	-1.09059	-0.193359	1.57757	0.380412	2.0209	-1.39642	-1.7829	0.674452	1.33117	0.622309	-0.972016	0.18675
-96	1.4516	0.244451	-1.11877	-0.371589	-1.11769	-0.193637	1.54524	0.470424	2.09593	-1.39469	-1.89233	0.765898	1.33144	0.591052	-0.98717	0.121382
-95.5	1.43948	0.183716	-1.11543	-0.41015	-1.14161	-0.181977	1.51968	0.557344	2.17759	-1.38305	-1.99491	0.852225	1.33344	0.553766	-1.00422	0.0538491
-95	1.43746	0.130728	-1.09357	-0.465478	-1.16121	-0.161367	1.5032	0.635997	2.2621	-1.36544	-2.08742	0.929558	1.33518	0.511243	-1.02266	-0.0088898
-94.5	1.44559	0.0865951	-1.0519	-0.533257	-1.17477	-0.137569	1.49306	0.703137	2.34742	-1.34671	-2.16595	0.994243	1.33419	0.46574	-1.04112	-0.0627328
-94	1.46213	0.0495272	-0.988625	-0.605586	-1.18048	-0.11715	1.48408	0.757396	2.43242	-1.33123	-2.22609	1.04508	1.32867	0.420294	-1.05781	-0.108138
-93.5	1.48365	0.0169057	-0.90192	-0.672371	-1.17764	-0.105207	1.47042	0.797575	2.51604	-1.32167	-2.26354	1.08384	1.31833	0.37709	-1.07162	-0.149231
-93	1.50654	-0.0123905	-0.791912	-0.723996	-1.16714	-0.103872	1.44633	0.821585	2.59721	-1.31868	-2.27491	1.11379	1.30436	0.336639	-1.08294	-0.191158
-92.5	1.52828	-0.0374234	-0.661274	-0.753494	-1.15123	-0.111786	1.40681	0.827364	2.67474	-1.32164	-2.25852	1.13786	1.28901	0.298124	-1.09378	-0.237537
-92	1.54789	-0.0563091	-0.513766	-0.757477	-1.13278	-0.124791	1.34792	0.814371	2.74736	-1.3292	-2.21561	1.15807	1.27477	0.260019	-1.10684	-0.288313
-91.5	1.56551	-0.067518	-0.353196	-0.73643	-1.11402	-0.138053	1.2666	0.784033	2.81501	-1.33985	-2.15088	1.17523	1.26335	0.220914	-1.1241	-0.338584
-91	1.58181	-0.0705048	-0.183971	-0.694043	-1.09525	-0.148108	1.1606	0.738708	2.8796	-1.3516	-2.07181	1.1891	1.25504	0.18083	-1.14569	-0.380143
-90.5	1.59819	-0.0656799	-0.0121394	-0.635056	-1.07503	-0.152915	1.029	0.680179	2.94393	-1.36158	-1.98731	1.19951	1.24879	0.141973	-1.16988	-0.405305
-90	1.61698	-0.053902	0.154617	-0.562575	-1.05212	-0.150757	0.872835	0.609356	3.01031	-1.36669	-1.90613	1.20744	1.24211	0.107979	-1.19461	-0.409865
-89.5	1.64018	-0.0362348	0.308362	-0.477264	-1.02752	-0.140415	0.694491	0.52727	3.08077	-1.3644	-1.83505	1.21487	1.23172	0.0824485	-1.21856	-0.393773
-89	1.66832	-0.0142675	0.442453	-0.379124	-1.00529	-0.12191	0.496343	0.435827	3.15714	-1.35238	-1.778	1.22419	1.21621	0.0678117	-1.24088	-0.360384
-88.5	1.70076	0.00990264	0.552641	-0.269211	-0.991846	-0.0960618	0.280962	0.337783	3.23963	-1.32885	-1.73674	1.23771	1.19818	0.0644541	-1.26068	-0.314766
-88	1.73653	0.0341642	0.63769	-0.149103	-0.994058	-0.0642195	0.0527677	0.236773	3.3262	-1.29386	-1.71156	1.2569	1.18293	0.070493	-1.27725	-0.261725
-87.5	1.77432	0.0566643	0.698843	-0.0190885	-1.01696	-0.0287719	-0.181444	0.137358	3.41342	-1.24909	-1.7008	1.2818	1.17567	0.0827534	-1.29063	-0.204823
-87	1.81209	0.0759693	0.738528	0.122477	-1.06237	0.00742214	-0.414204	0.0442854	3.49796	-1.19613	-1.70105	1.31129	1.17998	0.0982306	-1.30211	-0.14655
-86.5	1.84708	0.0912447	0.759803	0.277302	-1.12861	0.0420495	-0.639343	-0.038551	3.57798	-1.13595	-1.70849	1.34385	1.19721	0.115131	-1.31436	-0.0884743
-86	1.87718	0.101965	0.766407	0.444231	-1.21044	0.0727116	-0.852159	-0.108467	3.6538	-1.06962	-1.71967	1.37787	1.22631	0.133292	-1.33108	-0.0312688
-85.5	1.90219	0.107618	0.762474	0.617836	-1.30016	0.0961109	-1.04844	-0.16414	3.72712	-0.999168	-1.73124	1.41201	1.26458	0.153656	-1.35573	0.0242672
-85	1.92346	0.108277	0.752061	0.789061	-1.38944	0.109277	-1.22366	-0.206261	3.79866	-0.927179	-1.73969	1.44594	1.30892	0.176869	-1.39068	0.076082
-84.5	1.94201	0.104957	0.738553	0.947301	-1.47058	0.111495	-1.37276	-0.23746	3.86629	-0.855591	-1.74197	1.48043	1.35603	0.202489	-1.43785	0.121665
-84	1.95728	0.0985409	0.724068	1.08348	-1.53774	0.104392	-1.49096	-0.260799	3.92615	-0.785228	-1.73599	1.51617	1.40255	0.229763	-1.49935	0.16026
-83.5	1.96775	0.0887379	0.709366	1.19241	-1.5887	0.0900982	-1.57567	-0.278894	3.97552	-0.717318	-1.72021	1.55246	1.44556	0.258835	-1.57674	0.194336
-83	1.97226	0.0747282	0.694005	1.27319	-1.62505	0.0696222	-1.62853	-0.294564	4.01384	-0.655022	-1.69284	1.58721	1.48259	0.290739	-1.66996	0.229035
-82.5	1.97082	0.0563002	0.676658	1.32827	-1.64991	0.0430385	-1.65602	-0.311069	4.0421	-0.60249	-1.65302	1.6181	1.51031	0.326445	-1.77699	0.269938
-82	1.96437	0.0337663	0.655971	1.36188	-1.66572	0.0106188	-1.66729	-0.331103	4.06238	-0.562493	-1.6027	1.64301	1.52389	0.366653	-1.89456	0.320395
-81.5	1.95452	0.00706162	0.6313	1.37777	-1.67357	-0.0267319	-1.67083	-0.355751	4.07703	-0.535668	-1.54608	1.66011	1.51841	0.411978	-2.01905	0.379471
-81	1.94383	-0.024437	0.602841	1.37831	-1.67337	-0.0676701	-1.67287	-0.38411	4.08733	-0.521202	-1.48762	1.66898	1.49118	0.462385	-2.14672	0.441678
-80.5	1.93631	-0.0611637	0.571301	1.36559	-1.66435	-0.110662	-1.67779	-0.41353	4.09322	-0.517024	-1.43166	1.67205	1.44289	0.516783	-2.27374	0.499305
-80	1.93612	-0.102792	0.537146	1.34307	-1.64617	-0.154423	-1.68905	-0.440341	4.09408	-0.520185	-1.38304	1.67458	1.37762	0.573259	-2.39604	0.546046
-79.5	1.94507	-0.14811	0.500292	1.31577	-1.62053	-0.198228	-1.7096	-0.460537	4.08911	-0.528372	-1.34624	1.68389	1.30179	0.629245	-2.50884	0.57954
-79	1.96112	-0.195007	0.460576	1.28964	-1.59133	-0.241692	-1.74231	-0.47007	4.07774	-0.541025	-1.32382	1.70788	1.22194	0.68192	-2.60602	0.6016
-78.5	1.97909	-0.24068	0.417485	1.27039	-1.56266	-0.284544	-1.79103	-0.465497	4.06068	-0.558914	-1.3164	1.75296	1.14321	0.72906	-2.68036	0.616149
-78	1.99243	-0.281843	0.369094	1.26144	-1.53713	-0.326819	-1.86038	-0.445484	4.04041	-0.583019	-1.32406	1.82243	1.06944	0.769324	-2.72572	0.626305
-77.5	1.99466	-0.314639	0.312735	1.26233	-1.51627	-0.368746	-1.95313	-0.411913	4.02021	-0.613638	-1.34711	1.91535	1.0037	0.801949	-2.74018	0.632874
-77	1.9809	-0.334911	0.247671	1.26917	-1.50096	-0.40992	-2.06706	-0.369559	4.00312	-0.64978	-1.38513	2.02635	0.948044	0.82655	-2.72698	0.635027
-76.5	1.94907	-0.339036	0.176734	1.276	-1.49161	-0.448719	-2.19456	-0.324555	3.99128	-0.688811	-1.43599	2.1472	0.903491	0.842653	-2.69306	0.632144
-76	1.90102	-0.324495	0.105158	1.27625	-1.48876	-0.482637	-2.32464	-0.282171	3.98535	-0.726735	-1.49613	2.26928	0.870755	0.848918	-2.64665	0.625428
-75.5	1.84274	-0.290544	0.0379482	1.26431	-1.49344	-0.508826	-2.44538	-0.245241	3.98443	-0.759439	-1.56105	2.38565	0.850684	0.842985	-2.59462	0.617872
-75	1.78252	-0.239483	-0.0217543	1.23661	-1.50717	-0.524285	-2.54654	-0.214486	3.9872	-0.784133	-1.62503	2.49288	0.844015	0.822428	-2.54041	0.612277
-74.5	1.72785	-0.17708	-0.0723076	1.19109	-1.53203	-0.526306	-2.62229	-0.189976	3.99328	-0.799958	-1.68127	2.59195	0.850462	0.786774	-2.48367	0.609534
-74	1.68296	-0.110918	-0.112577	1.12645	-1.57028	-0.513265	-2.67291	-0.171866	4.00321	-0.808005	-1.72321	2.68715	0.867779	0.739272	-2.42149	0.608808
-73.5	1.64876	-0.0479739	-0.141517	1.04272	-1.62339	-0.484975	-2.70383	-0.160091	4.01783	-0.811337	-1.74713	2.78333	0.891219	0.685966	-2.3508	0.608158
-73	1.62413	0.00680747	-0.157752	0.941951	-1.69168	-0.442722	-2.72191	-0.154421	4.03875	-0.814089	-1.75367	2.88303	0.913972	0.632437	-2.27055	0.604873
-72.5	1.60722	0.0504754	-0.159868	0.828037	-1.77468	-0.3896	-2.73171	-0.155242	4.06838	-0.819218	-1.7471	2.98483	0.929041	0.581526	-2.18198	0.596517
-72	1.59573	0.081425	-0.148351	0.705103	-1.87126	-0.330579	-2.73433	-0.163706	4.10914	-0.827324	-1.73315	3.08362	0.931171	0.533489	-2.08747	0.5824
-71.5	1.58648	0.0992083	-0.12651	0.575936	-1.97891	-0.271574	-2.72835	-0.180886	4.16243	-0.837809	-1.71766	3.17288	0.917214	0.487553	-1.98948	0.564494
-71	1.57553	0.104493	-0.0982609	0.441904	-2.09282	-0.218021	-2.71091	-0.207324	4.22852	-0.850125	-1.70614	3.24763	0.885652	0.443572	-1.89023	0.546944
-70.5	1.55943	0.0986612	-0.0652665	0.30393	-2.20644	-0.173668	-2.6787	-0.243267	4.307	-0.863516	-1.70384	3.306	0.836208	0.402452	-1.79201	0.533873
-70	1.53639	0.0835234	-0.0264513	0.163434	-2.31353	-0.140148	-2.62928	-0.28828	4.3969	-0.876309	-1.7151	3.34833	0.769253	0.365004	-1.69774	0.527006
-69.5	1.5065	0.0613331	0.0207113	0.022486	-2.40923	-0.117826	-2.56259	-0.340134	4.49653	-0.88607	-1.74186	3.37536	0.68592	0.330844	-1.61105	0.52526
-69	1.47124	0.0349276	0.0791783	-0.116369	-2.48976	-0.106968	-2.48165	-0.39454	4.60342	-0.890952	-1.78272	3.3881	0.58972	0.29856	-1.53571	0.526493
-68.5	1.43325	0.00801303	0.151736	-0.25014	-2.55287	-0.107531	-2.39189	-0.44638	4.71416	-0.890994	-1.83363	3.38901	0.487379	0.266517	-1.47512	0.529724
-68	1.39603	-0.0150383	0.240062	-0.376043	-2.59838	-0.118226	-2.29896	-0.491361	4.82461	-0.88718	-1.88985	3.38221	0.387165	0.233193	-1.43184	0.535976
-67.5	1.36278	-0.0304847	0.343738	-0.49264	-2.62756	-0.136584	-2.20631	-0.52704	4.93061	-0.879353	-1.94765	3.37219	0.296962	0.197315	-1.4069	0.54734
-67	1.33542	-0.0365898	0.459796	-0.599874	-2.64294	-0.159989	-2.11479	-0.552893	5.02906	-0.866292	-2.00474	3.36302	0.223474	0.159096	-1.39901	0.565218
-66.5	1.31419	-0.033676	0.583093	-0.697961	-2.64843	-0.18653	-2.02483	-0.569594	5.11817	-0.847292	-2.05925	3.35795	0.171186	0.122221	-1.40491	0.589172
-66	1.29805	-0.0230387	0.708032	-0.786761	-2.64833	-0.214585	-1.93884	-0.578148	5.19733	-0.822439	-2.10902	3.35902	0.141264	0.0942378	-1.42033	0.617132
-65.5	1.286	-0.00570211	0.830988	-0.865838	-2.64614	-0.241539	-1.86105	-0.579188	5.26681	-0.792045	-2.15217	3.36722	0.131516	0.0842345	-1.44093	0.645877
-65	1.27828	0.0183744	0.951101	-0.934428	-2.64441	-0.263909	-1.79551	-0.572428	5.32722	-0.757089	-2.18761	3.38277	0.137163	0.0992065	-1.46373	0.67145
-64.5	1.27658	0.050191	1.06877	-0.991494	-2.64485	-0.279068	-1.74378	-0.556796	5.37896	-0.720135	-2.21487	3.40514	0.152135	0.141407	-1.48873	0.690368
-64	1.28279	0.090885	1.18342	-1.03635	-2.64893	-0.286195	-1.70339	-0.531157	5.42217	-0.685051	-2.23357	3.43347	0.170921	0.208102	-1.5183	0.700697
-63.5	1.2973	0.140913	1.29138	-1.06986	-2.65863	-0.285809	-1.66793	-0.494922	5.4568	-0.655496	-2.24289	3.46666	0.189642	0.293308	-1.5541	0.701952
-63	1.31812	0.199573	1.38547	-1.09557	-2.67577	-0.279157	-1.6286	-0.448603	5.48274	-0.633773	-2.24144	3.50218	0.205391	0.389891	-1.59527	0.695182
-62.5	1.34183	0.265224	1.45753	-1.11936	-2.7009	-0.267888	-1.57643	-0.394341	5.50013	-0.620619	-2.22857	3.53481	0.215214	0.490866	-1.63912	0.683703
-62	1.36488	0.336055	1.50165	-1.14743	-2.73302	-0.253601	-1.5041	-0.335684	5.51005	-0.615537	-2.20559	3.55701	0.216076	0.589924	-1.68206	0.672057
-61.5	1.38463	0.410216	1.51521	-1.18466	-2.76974	-0.237268	-1.40724	-0.276466	5.5149	-0.617193	-2.17546	3.56092	0.205379	0.681712	-1.71968	0.663128
-61	1.39998	0.485378	1.49813	-1.23403	-2.80743	-0.2189	-1.28518	-0.219492	5.51792	-0.623505	-2.14152	3.5414	0.181528	0.762201	-1.74743	0.657203
-60.5	1.41095	0.559268	1.45217	-1.29642	-2.84203	-0.197591	-1.14073	-0.165794	5.52257	-0.631862	-2.10718	3.49795	0.144707	0.82934	-1.76252	0.654106
-60	1.41799	0.630832	1.38073	-1.37143	-2.87024	-0.172281	-0.978721	-0.115172	5.53233	-0.639849	-2.07606	3.43437	0.0974182	0.883931	-1.76458	0.654918
-59.5	1.42187	0.700008	1.28921	-1.4583	-2.88968	-0.142729	-0.804516	-0.0679939	5.5498	-0.645801	-2.05207	3.3572	0.0437617	0.9298	-1.75401	0.661201
-59	1.42397	0.766155	1.18443	-1.55621	-2.89811	-0.109286	-0.622899	-0.0267941	5.57608	-0.648638	-2.03958	3.27393	-0.0122464	0.972326	-1.73074	0.673202
-58.5	1.42616	0.827048	1.07299	-1.6643	-2.89325	-0.0719546	-0.438309	0.00421563	5.6116	-0.647213	-2.04319	3.19105	-0.0681646	1.01645	-1.69472	0.688724
-58	1.43013	0.879667	0.959859	-1.78214	-2.87398	-0.0306564	-0.255779	0.0220175	5.65732	-0.640113	-2.06655	3.11268	-0.123423	1.06572	-1.64642	0.703092
-57.5	1.43666	0.921793	0.848081	-1.90968	-2.84117	0.0131993	-0.0802439	0.0273403	5.71429	-0.626555	-2.11122	3.04028	-0.178379	1.12186	-1.58735	0.710055
-57	1.44575	0.952658	0.739024	-2.04704	-2.79674	0.0559857	0.0851976	0.0240839	5.78155	-0.607156	-2.17566	2.97263	-0.233018	1.18361	-1.52101	0.703508
-56.5	1.45759	0.973168	0.633604	-2.19471	-2.74287	0.0932924	0.239175	0.0166955	5.85486	-0.583308	-2.25507	2.90644	-0.286171	1.24567	-1.453	0.679834
-56	1.47294	0.986435	0.534077	-2.35341	-2.68224	0.122106	0.38049	0.00816545	5.92785	-0.556495	-2.34268	2.83874	-0.33573	1.30012	-1.38923	0.639491
-55.5	1.49255	0.99694	0.444272	-2.52302	-2.61706	0.141501	0.508004	-0.000283012	5.99463	-0.528891	-2.43171	2.76975	-0.379341	1.34058	-1.33361	0.586439
-55	1.51704	1.00778	0.368339	-2.70241	-2.54811	0.151482	0.621657	-0.00824124	6.0512	-0.503727	-2.51657	2.70325	-0.414785	1.36552	-1.28685	0.526019
-54.5	1.547	1.0183	0.309965	-2.89055	-2.47575	0.151382	0.722179	-0.0154507	6.09493	-0.484252	-2.59343	2.6448	-0.440478	1.37799	-1.24677	0.462908
-54	1.58262	1.02414	0.271764	-3.08697	-2.40122	0.13958	0.809903	-0.0225008	6.1232	-0.472742	-2.66095	2.59985	-0.456288	1.38334	-1.20998	0.400076
-53.5	1.62284	1.01962	0.254208	-3.29021	-2.32633	0.115092	0.884327	-0.0315261	6.13341	-0.470525	-2.7206	2.57206	-0.463775	1.38724	-1.17395	0.338573
-53	1.66521	1.00092	0.255296	-3.49663	-2.25288	0.0794511	0.944588	-0.0449816	6.1247	-0.478259	-2.77586	2.56103	-0.465147	1.39435	-1.13788	0.277851
-52.5	1.70656	0.967958	0.271131	-3.70099	-2.18251	0.0370737	0.990364	-0.0636391	6.09876	-0.495735	-2.83085	2.56142	-0.461546	1.40744	-1.10201	0.217113
-52	1.74328	0.924023	0.296725	-3.89717	-2.11645	-0.00596846	1.02282	-0.0866013	6.05847	-0.521379	-2.8888	2.56537	-0.452471	1.42696	-1.06653	0.15737
-51.5	1.77174	0.874419	0.327383	-4.07801	-2.05532	-0.0439143	1.0451	-0.113396	6.00718	-0.552131	-2.95056	2.5653	-0.436688	1.45138	-1.03175	0.102411
-51	1.78899	0.82494	0.360327	-4.23612	-1.99942	-0.073118	1.0618	-0.145477	5.94961	-0.58433	-3.01396	2.55497	-0.41327	1.47834	-0.998731	0.0579131
-50.5	1.79381	0.780931	0.395422	-4.36586	-1.94909	-0.0927854	1.07737	-0.185185	5.89145	-0.614883	-3.07512	2.52991	-0.382761	1.50535	-0.968541	0.0297007
-50	1.78809	0.747233	0.43448	-4.46453	-1.90493	-0.104599	1.094	-0.233277	5.83734	-0.641532	-3.12987	2.48699	-0.348581	1.52921	-0.941059	0.0218698
-49.5	1.77727	0.727985	0.479686	-4.53284	-1.86757	-0.112129	1.1107	-0.287822	5.79001	-0.662409	-3.17382	2.42342	-0.316805	1.54535	-0.915182	0.0353219
-49	1.76869	0.725235	0.532413	-4.57528	-1.83672	-0.11985	1.12325	-0.345192	5.75074	-0.67572	-3.20241	2.33709	-0.293352	1.5488	-0.889403	0.0674803
-48.5	1.76872	0.737513	0.59288	-4.59936	-1.81104	-0.131415	1.12479	-0.401415	5.71942	-0.680023	-3.21236	2.22806	-0.280703	1.53573	-0.861847	0.113369
-48	1.7805	0.759852	0.65991	-4.61369	-1.78884	-0.148395	1.10838	-0.452663	5.6947	-0.674883	-3.20309	2.09954	-0.276915	1.50496	-0.830918	0.167576
-47.5	1.80356	0.784748	0.730688	-4.62576	-1.76871	-0.170255	1.07003	-0.4951	5.67565	-0.661332	-3.17677	1.95771	-0.277859	1.45895	-0.796019	0.225834
-47	1.83542	0.803865	0.801088	-4.63982	-1.74993	-0.195024	1.00889	-0.525118	5.66273	-0.641642	-3.13758	1.81033	-0.280782	1.40301	-0.756929	0.285034
-46.5	1.87294	0.810678	0.866893	-4.65657	-1.7318	-0.220209	0.924656	-0.540505	5.65633	-0.618619	-3.09037	1.66461	-0.286129	1.34316	-0.712945	0.342086
-46	1.91255	0.80201	0.925253	-4.67519	-1.71219	-0.243746	0.81603	-0.541118	5.6546	-0.595211	-3.03903	1.5253	-0.296893	1.28449	-0.663215	0.393014
-45.5	1.9507	0.777443	0.975241	-4.6952	-1.68778	-0.264823	0.682147	-0.528093	5.65384	-0.574461	-2.9855	1.3939	-0.316475	1.2306	-0.607875	0.433075
-45	1.98486	0.738902	1.01733	-4.71622	-1.65607	-0.284121	0.525212	-0.502933	5.65046	-0.55917	-2.93011	1.269	-0.346041	1.18329	-0.54894	0.458152
-44.5	2.01461	0.690869	1.05218	-4.73685	-1.61624	-0.303065	0.352058	-0.46745	5.64204	-0.551074	-2.87281	1.14794	-0.383245	1.14263	-0.489961	0.466754
-44	2.04129	0.63905	1.07931	-4.75456	-1.56877	-0.322973	0.173683	-0.424105	5.62723	-0.550195	-2.81435	1.02888	-0.423363	1.10752	-0.434697	0.460788
-43.5	2.06648	0.588048	1.09662	-4.76682	-1.51565	-0.345018	0.00239594	-0.376338	5.60553	-0.55503	-2.75649	0.912236	-0.461684	1.07662	-0.386461	0.444235
-43	2.09069	0.540562	1.10151	-4.77223	-1.4607	-0.370198	-0.15229	-0.328527	5.57712	-0.563143	-2.70152	0.800553	-0.495896	1.04897	-0.348189	0.421315
-42.5	2.11372	0.497858	1.09214	-4.77073	-1.40796	-0.39865	-0.286109	-0.285191	5.54258	-0.571693	-2.65206	0.696684	-0.527254	1.0241	-0.321975	0.395441
-42	2.13536	0.459755	1.06805	-4.76351	-1.35984	-0.429368	-0.399115	-0.249692	5.5028	-0.578339	-2.61087	0.601729	-0.559563	1.00233	-0.308052	0.368229
-41.5	2.1553	0.424408	1.03029	-4.75282	-1.31681	-0.460819	-0.492673	-0.223603	5.45914	-0.58215	-2.57993	0.514816	-0.597016	0.984985	-0.303971	0.338847
-41	2.17277	0.389255	0.981969	-4.74069	-1.27841	-0.491849	-0.566987	-0.207157	5.41312	-0.583807	-2.55958	0.435042	-0.64223	0.973856	-0.305142	0.305075
-40.5	2.18683	0.352779	0.928836	-4.72686	-1.24389	-0.522147	-0.620796	-0.19952	5.36628	-0.585631	-2.54904	0.362991	-0.694926	0.970173	-0.307306	0.265764
-40	2.19692	0.315345	0.878384	-4.70801	-1.21212	-0.551897	-0.653465	-0.198919	5.32059	-0.591675	-2.54776	0.300043	-0.751891	0.973997	-0.308224	0.222912
-39.5	2.2033	0.278331	0.837494	-4.67957	-1.18145	-0.581264	-0.668493	-0.203727	5.2786	-0.606804	-2.55624	0.246963	-0.808379	0.984331	-0.306692	0.181837
-39	2.20663	0.242588	0.810036	-4.63859	-1.1499	-0.610905	-0.675714	-0.213449	5.24272	-0.634856	-2.57528	0.203207	-0.860109	0.999758	-0.301493	0.149326
-38.5	2.207	0.207922	0.795724	-4.58525	-1.11541	-0.642577	-0.689237	-0.228133	5.21466	-0.677298	-2.60425	0.166901	-0.904945	1.01882	-0.291479	0.130812
-38	2.20395	0.174119	0.790419	-4.52241	-1.07603	-0.678166	-0.722532	-0.247446	5.19495	-0.732468	-2.64061	0.13565	-0.943326	1.03944	-0.275549	0.128074
-37.5	2.19815	0.142267	0.787763	-4.45408	-1.03017	-0.718319	-0.78452	-0.270917	5.18246	-0.79518	-2.68107	0.107919	-0.977511	1.0584	-0.252832	0.138798
-37	2.19184	0.114879	0.78177	-4.38388	-0.976931	-0.762574	-0.877753	-0.298548	5.17518	-0.85787	-2.72223	0.0840125	-1.01084	1.07204	-0.223579	0.15817
-36.5	2.18686	0.0949262	0.768761	-4.31387	-0.917275	-0.810511	-0.999153	-0.330522	5.17184	-0.913315	-2.76035	0.0659877	-1.04674	1.07746	-0.189692	0.181717
-36	2.18292	0.0851997	0.74727	-4.24456	-0.855022	-0.862367	-1.14309	-0.366743	5.17221	-0.957062	-2.79194	0.0562931	-1.08692	1.07237	-0.153892	0.207922
-35.5	2.17817	0.0883899	0.716856	-4.17636	-0.795998	-0.918683	-1.30347	-0.407451	5.17691	-0.988407	-2.81508	0.0564288	-1.13077	1.05519	-0.118078	0.23835
-35	2.17059	0.106798	0.677762	-4.11098	-0.746225	-0.979495	-1.47333	-0.453727	5.18762	-1.00983	-2.83081	0.066895	-1.17704	1.02646	-0.0824512	0.274826
-34.5	2.15822	0.141111	0.632036	-4.05174	-0.71101	-1.04333	-1.64461	-0.506595	5.20705	-1.02506	-2.84338	0.0876135	-1.22514	0.989864	-0.0461037	0.316409
-34	2.13918	0.189312	0.58428	-4.00232	-0.694499	-1.10648	-1.8096	-0.565722	5.23745	-1.03695	-2.85867	0.118479	-1.27499	0.951301	-0.00851753	0.35907
-33.5	2.1125	0.247146	0.540284	-3.96542	-0.698812	-1.16323	-1.96239	-0.62858	5.27913	-1.04634	-2.8819	0.160333	-1.32578	0.916852	0.0289637	0.397669
-33	2.07916	0.309789	0.504781	-3.94208	-0.723241	-1.2074	-2.0986	-0.690443	5.33079	-1.05219	-2.91631	0.215043	-1.37444	0.891566	0.0630132	0.427445
-32.5	2.04174	0.372919	0.48024	-3.93211	-0.764741	-1.23491	-2.21465	-0.745928	5.39022	-1.05239	-2.96221	0.284058	-1.41569	0.878948	0.0900377	0.444675
-32	2.00298	0.433212	0.466977	-3.9341	-0.819151	-1.24508	-2.30796	-0.791135	5.45345	-1.04556	-3.01628	0.366776	-1.44519	0.880028	0.107935	0.448249
-31.5	1.96446	0.48946	0.463915	-3.94422	-0.881324	-1.23962	-2.37823	-0.824353	5.51435	-1.03257	-3.07215	0.460053	-1.46247	0.892913	0.116228	0.440941
-31	1.92635	0.542887	0.469002	-3.9559	-0.944973	-1.22123	-2.42823	-0.845341	5.56677	-1.01664	-3.12232	0.558997	-1.47044	0.914066	0.115173	0.427851
-30.5	1.88783	0.595313	0.478642	-3.96189	-1.00407	-1.19301	-2.46284	-0.854743	5.60723	-1.00187	-3.16044	0.658045	-1.47306	0.939959	0.104916	0.413531
-30	1.84811	0.647491	0.486952	-3.95687	-1.05462	-1.1579	-2.48751	-0.853921	5.63605	-0.99183	-3.18266	0.751455	-1.47418	0.96722	0.0851861	0.400836
-29.5	1.80718	0.69935	0.486593	-3.93845	-1.09505	-1.11856	-2.50794	-0.844714	5.6567	-0.988657	-3.1877	0.833687	-1.47666	0.992094	0.0558465	0.391341
-29	1.76618	0.750821	0.471244	-3.9068	-1.12597	-1.07769	-2.53037	-0.829278	5.6736	-0.992863	-3.17694	0.900191	-1.4807	1.01086	0.0178194	0.385744
-28.5	1.72736	0.802076	0.437803	-3.86354	-1.15048	-1.03777	-2.56043	-0.809888	5.68953	-1.00373	-3.15437	0.948322	-1.48352	1.02089	-0.0267644	0.384479
-28	1.69331	0.853441	0.386925	-3.80972	-1.17374	-1.00066	-2.60104	-0.788333	5.70515	-1.01971	-3.1247	0.977977	-1.48084	1.02129	-0.0753065	0.388906
-27.5	1.66569	0.90514	0.32176	-3.7447	-1.20161	-0.9681	-2.65141	-0.76537	5.72011	-1.03814	-3.09107	0.991367	-1.46823	1.01291	-0.125097	0.401825
-27	1.64509	0.956944	0.245746	-3.66696	-1.23906	-0.942287	-2.70781	-0.741026	5.73358	-1.05537	-3.05505	0.991702	-1.44226	0.99753	-0.172678	0.426615
-26.5	1.6311	1.00782	0.161198	-3.57592	-1.2886	-0.924938	-2.76534	-0.715642	5.74433	-1.06808	-3.01801	0.981859	-1.40218	0.977014	-0.213803	0.465757
-26	1.62177	1.05557	0.0695961	-3.47259	-1.34887	-0.915745	-2.81869	-0.690413	5.75125	-1.0747	-2.98114	0.964281	-1.35061	0.953138	-0.245153	0.519728
-25.5	1.61332	1.09709	-0.0275407	-3.35966	-1.41451	-0.912225	-2.86143	-0.666787	5.75393	-1.07529	-2.94497	0.941793	-1.29212	0.927993	-0.265975	0.5867
-25	1.60089	1.12964	-0.128553	-3.24138	-1.47737	-0.910683	-2.88579	-0.64559	5.75212	-1.07043	-2.90968	0.918242	-1.23129	0.904334	-0.278107	0.663267
-24.5	1.58059	1.15231	-0.232066	-3.12281	-1.52915	-0.907365	-2.88407	-0.626661	5.74545	-1.06055	-2.87536	0.898635	-1.1715	0.885093	-0.285048	0.746024
-24	1.5514	1.16607	-0.337247	-3.00792	-1.56472	-0.899577	-2.8504	-0.608964	5.73421	-1.04645	-2.84211	0.888662	-1.11524	0.871973	-0.29038	0.832719
-23.5	1.51548	1.17224	-0.443686	-2.89816	-1.58462	-0.886247	-2.7813	-0.59098	5.72032	-1.02998	-2.81037	0.893359	-1.06487	0.864669	-0.295973	0.922189
-23	1.47696	1.17105	-0.550771	-2.79288	-1.59505	-0.867649	-2.67572	-0.571233	5.70639	-1.01367	-2.78083	0.915152	-1.02291	0.861415	-0.301552	1.0139
-22.5	1.44088	1.16195	-0.657202	-2.69108	-1.60531	-0.844584	-2.5355	-0.548402	5.69416	-0.999452	-2.7547	0.952757	-0.992374	0.859478	-0.30596	1.10714
-22	1.41273	1.1448	-0.761201	-2.59249	-1.62356	-0.817854	-2.36559	-0.520824	5.68396	-0.987891	-2.73403	1.00205	-0.975933	0.855503	-0.308905	1.1995
-21.5	1.39747	1.11997	-0.860885	-2.49763	-1.65368	-0.788417	-2.1736	-0.486923	5.67513	-0.978367	-2.72109	1.05774	-0.973747	0.846451	-0.312172	1.28562
-21	1.3984	1.08805	-0.954574	-2.4074	-1.6956	-0.757803	-1.96862	-0.446872	5.66608	-0.969317	-2.71689	1.11414	-0.982946	0.830275	-0.319977	1.3579
-20.5	1.41635	1.05049	-1.0414	-2.32254	-1.74726	-0.728717	-1.75993	-0.40296	5.65503	-0.958528	-2.72067	1.16532	-0.99945	0.806288	-0.33825	1.40917
-20	1.44985	1.01018	-1.12171	-2.24338	-1.80518	-0.705218	-1.5561	-0.357955	5.64086	-0.943725	-2.73062	1.20532	-1.01903	0.775621	-0.372492	1.43582
-19.5	1.49623	0.970609	-1.19694	-2.17021	-1.86426	-0.691559	-1.36389	-0.314024	5.62236	-0.923322	-2.74462	1.2292	-1.03696	0.740562	-0.425157	1.43923
-19	1.55243	0.933898	-1.26896	-2.10341	-1.91771	-0.690402	-1.18696	-0.273272	5.59663	-0.897066	-2.75948	1.23441	-1.0485	0.703057	-0.494551	1.42478
-18.5	1.61477	0.899866	-1.33841	-2.04288	-1.9567	-0.701545	-1.02606	-0.238208	5.55926	-0.866448	-2.7701	1.22106	-1.05029	0.664605	-0.576056	1.39921
-18	1.67883	0.866933	-1.40325	-1.98767	-1.97144	-0.721863	-0.880763	-0.210948	5.50664	-0.83452	-2.77094	1.19122	-1.04082	0.627203	-0.664912	1.36754
-17.5	1.74054	0.834448	-1.45895	-1.93636	-1.95626	-0.746837	-0.750825	-0.1922	5.4378	-0.804983	-2.75846	1.14835	-1.01976	0.593102	-0.758458	1.33136
-17	1.79734	0.80455	-1.50052	-1.88794	-1.91418	-0.772548	-0.636034	-0.181754	5.35444	-0.781164	-2.73203	1.09698	-0.987722	0.563859	-0.856057	1.2893
-16.5	1.8483	0.781632	-1.52506	-1.84282	-1.85649	-0.796697	-0.535679	-0.179709	5.25996	-0.765262	-2.69371	1.04227	-0.946588	0.5402	-0.957406	1.23943
-16	1.89335	0.769844	-1.53343	-1.8034	-1.79983	-0.818681	-0.448353	-0.186331	5.15834	-0.757876	-2.64712	0.989604	-0.899122	0.522187	-1.0611	1.18173
-15.5	1.93207	0.771047	-1.52984	-1.77359	-1.76212	-0.838927	-0.371663	-0.200685	5.05334	-0.758341	-2.59597	0.944097	-0.848203	0.509136	-1.16395	1.11875
-15	1.96239	0.784402	-1.52042	-1.75744	-1.75582	-0.85763	-0.302168	-0.219533	4.94803	-0.765615	-2.54308	0.909487	-0.796133	0.499978	-1.26085	1.05414
-14.5	1.98094	0.806617	-1.51191	-1.7577	-1.78352	-0.873952	-0.236273	-0.237681	4.84475	-0.778508	-2.49016	0.886962	-0.74439	0.494117	-1.34589	0.991099
-14	1.98454	0.832572	-1.51038	-1.77484	-1.84009	-0.886448	-0.171532	-0.249903	4.74597	-0.795344	-2.43805	0.875878	-0.694016	0.491679	-1.41451	0.931764
-13.5	1.97105	0.857197	-1.5199	-1.80734	-1.91692	-0.894114	-0.107389	-0.2529	4.65504	-0.81402	-2.38719	0.875786	-0.646083	0.493129	-1.46545	0.877177
-13	1.93934	0.877744	-1.54184	-1.85286	-2.00396	-0.897163	-0.0453082	-0.245676	4.57629	-0.832619	-2.33825	0.88722	-0.601332	0.499495	-1.50085	0.827428
-12.5	1.88944	0.894399	-1.57456	-1.90893	-2.09058	-0.897081	0.0116801	-0.228834	4.51438	-0.850083	-2.29284	0.910897	-0.559746	0.512686	-1.52458	0.782265
-12	1.82351	0.909247	-1.61399	-1.9726	-2.16658	-0.896065	0.0599444	-0.204113	4.47323	-0.866295	-2.25393	0.946478	-0.5217	0.534516	-1.54072	0.742242
-11.5	1.74609	0.925217	-1.65579	-2.04004	-2.22346	-0.896252	0.0958987	-0.174078	4.45525	-0.881305	-2.22526	0.991639	-0.489249	0.565733	-1.55243	0.709471
-11	1.66283	0.945248	-1.69739	-2.10613	-2.25686	-0.898987	0.116005	-0.141947	4.46012	-0.894897	-2.20987	1.04224	-0.465407	0.605934	-1.56112	0.68696
-10.5	1.57879	0.970913	-1.73849	-2.16432	-2.26865	-0.904173	0.117351	-0.111909	4.48314	-0.907206	-2.20886	1.09332	-0.453098	0.65282	-1.56629	0.676952
-10	1.4982	1.00131	-1.77958	-2.20724	-2.266	-0.910182	0.0996306	-0.088982	4.51455	-0.918818	-2.22154	1.13905	-0.455099	0.701561	-1.56644	0.678949
-9.5	1.42555	1.03302	-1.82013	-2.22752	-2.25767	-0.91456	0.0669465	-0.0777723	4.5412	-0.929785	-2.24682	1.17143	-0.473477	0.746232	-1.56045	0.687724
-9	1.36522	1.0606	-1.85902	-2.21823	-2.25114	-0.915251	0.0276299	-0.081324	4.54761	-0.939902	-2.28397	1.17997	-0.508192	0.781269	-1.54875	0.692897
-8.5	1.31951	1.07696	-1.89712	-2.17268	-2.25093	-0.911837	-0.00726506	-0.101515	4.51464	-0.9505	-2.33286	1.15211	-0.556637	0.800134	-1.53307	0.681251
-8	1.28793	1.07327	-1.93902	-2.08332	-2.25808	-0.905506	-0.0257811	-0.140983	4.41785	-0.965034	-2.39394	1.07349	-0.614692	0.792518	-1.51533	0.639841
-7.5	1.26794	1.03875	-1.99267	-1.94097	-2.27165	-0.897461	-0.0175379	-0.205103	4.22781	-0.988073	-2.46806	0.927906	-0.678269	0.742768	-1.49649	0.557221
-7	1.25578	0.96108	-2.06868	-1.73478	-2.29076	-0.887638	0.0238476	-0.303163	3.9119	-1.02465	-2.55616	0.697279	-0.744837	0.630313	-1.47594	0.422553
-6.5	1.24637	0.827182	-2.17959	-1.45188	-2.31512	-0.874497	0.0998886	-0.448378	3.43579	-1.08021	-2.65852	0.361466	-0.814451	0.432171	-1.4513	0.224601
-6	1.23285	0.623441	-2.33787	-1.07695	-2.34462	-0.855047	0.207372	-0.655954	2.764	-1.16007	-2.77426	-0.100998	-0.889515	0.12627	-1.41819	-0.0476818
-5.5	1.20712	0.336167	-2.55303	-0.593409	-2.37881	-0.825432	0.338624	-0.939987	1.86175	-1.26863	-2.90149	-0.710434	-0.973131	-0.306441	-1.3707	-0.4023
-5	1.16166	-0.0457867	-2.82988	0.013491	-2.41681	-0.782373	0.482802	-1.31102	0.701227	-1.40871	-3.0376	-1.48224	-1.06692	-0.879844	-1.30244	-0.839364
-4.5	1.09113	-0.526922	-3.16857	0.75233	-2.45821	-0.724144	0.628054	-1.7744	-0.72913	-1.58172	-3.17889	-2.42237	-1.16969	-1.59859	-1.20812	-1.34637
-4	0.993013	-1.10281	-3.56538	1.62218	-2.50426	-0.650396	0.762843	-2.32918	-2.41911	-1.78792	-3.32023	-3.52461	-1.27766	-2.45483	-1.08486	-1.8971
-3.5	0.867322	-1.76134	-4.01378	2.61298	-2.55816	-0.561728	0.876425	-2.96815	-4.33951	-2.02687	-3.45517	-4.77201	-1.38571	-3.42912	-0.932734	-2.45509
-3	0.715657	-2.48569	-4.50586	3.70857	-2.62439	-0.459528	0.959404	-3.67875	-6.44974	-2.29771	-3.57667	-6.14125	-1.48885	-4.49421	-0.754535	-2.97913
-2.5	0.540283	-3.25712	-5.03339	4.88987	-2.70806	-0.345914	1.00427	-4.44434	-8.7051	-2.59948	-3.6779	-7.60669	-1.58319	-5.61888	-0.555431	-3.42813
-2	0.343454	-4.05693	-5.58853	6.13708	-2.8144	-0.223632	1.00567	-5.2454	-11.062	-2.93116	-3.75274	-9.1432	-1.66664	-6.77083	-0.342465	-3.76463
-1.5	0.127015	-4.86783	-6.16431	7.43121	-2.94828	-0.0959276	0.960545	-6.06063	-13.4811	-3.2918	-3.79627	-10.7279	-1.73907	-7.91885	-0.124049	-3.95718
-1	-0.107792	-5.6747	-6.75481	8.75501	-3.11388	0.0335942	0.868053	-6.86795	-15.9295	-3.68039	-3.80496	-12.3412	-1.8024	-9.03427	0.0905438	-3.98187
-0.5	-0.360364	-6.4651	-7.35516	10.0934	-3.31448	0.161115	0.729442	-7.64536	-18.3811	-4.09585	-3.77676	-13.9672	-1.86033	-10.092	0.29165	-3.82293
0	-0.630671	-7.22934	-7.96153	11.4339	-3.55229	0.282748	0.547842	-8.37175	-20.8168	-4.53692	-3.71119	-15.5935	-1.91806	-11.0709	0.469658	-3.47296
0.5	-0.919121	-7.96046	-8.57098	12.766	-3.82834	0.394675	0.328013	-9.02753	-23.2242	-5.00209	-3.60921	-17.2112	-1.98192	-11.9546	0.615389	-2.93262
1	-1.2264	-8.65405	-9.18132	14.0818	-4.14248	0.493274	0.0760758	-9.59515	-25.5963	-5.48954	-3.47312	-18.8146	-2.05897	-12.7307	0.720432	-2.21003
1.5	-1.55329	-9.30797	-9.791	15.3752	-4.49343	0.575234	-0.20077	-10.0596	-27.9311	-5.99712	-3.30646	-20.4002	-2.15657	-13.3915	0.777421	-1.32001
2	-1.90052	-9.92215	-10.3989	16.6418	-4.87879	0.637653	-0.494525	-10.4088	-30.2305	-6.52229	-3.11373	-21.9669	-2.28204	-13.9334	0.780256	-0.28316
2.5	-2.26862	-10.4982	-11.0044	17.8789	-5.29518	0.678122	-0.79666	-10.6337	-32.4994	-7.06218	-2.90032	-23.5152	-2.44234	-14.3568	0.724272	0.875137
3	-2.65784	-11.0394	-11.607	19.0852	-5.7384	0.694795	-1.09839	-10.7287	-34.7452	-7.61363	-2.67221	-25.047	-2.64372	-14.6657	0.606355	2.12572
3.5	-3.06802	-11.5501	-12.2066	20.2604	-6.2035	0.686431	-1.39089	-10.6916	-36.9769	-8.17321	-2.43581	-26.5653	-2.89157	-14.8678	0.425014	3.43668
4	-3.49861	-12.0357	-12.8033	21.4056	-6.68504	0.652435	-1.66559	-10.5237	-39.205	-8.73736	-2.19778	-28.0743	-3.19016	-14.9734	0.180401	4.7744
4.5	-3.94861	-12.5026	-13.3975	22.5228	-7.17719	0.592867	-1.91433	-10.2297	-41.4406	-9.30243	-1.9648	-29.5788	-3.54258	-14.9959	-0.125709	6.10451
5	-4.41661	-12.9576	-13.9897	23.6152	-7.67395	0.508441	-2.1296	-9.81756	-43.6957	-9.86483	-1.74339	-31.0841	-3.95059	-14.951	-0.489974	7.39287
5.5	-4.9008	-13.4083	-14.5806	24.6868	-8.16931	0.400511	-2.30471	-9.29834	-45.9821	-10.4211	-1.53978	-32.5965	-4.41462	-14.8561	-0.907586	8.60646
6	-5.39903	-13.8624	-15.1713	25.7425	-8.6574	0.271034	-2.43397	-8.68591	-48.312	-10.9681	-1.35969	-34.122	-4.93372	-14.7301	-1.3724	9.71422
6.5	-5.90886	-14.3275	-15.7628	26.7879	-9.13268	0.122518	-2.51285	-7.9966	-50.6964	-11.5029	-1.20822	-35.667	-5.50559	-14.5931	-1.87707	10.6879
7	-6.4276	-14.8113	-16.3561	27.8293	-9.58999	-0.0420394	-2.53812	-7.24873	-53.1456	-12.0229	-1.08976	-37.2375	-6.12659	-14.4651	-2.41327	11.5025
7.5	-6.95235	-15.3206	-16.9523	28.8733	-10.0247	-0.219233	-2.50798	-6.46213	-55.6677	-12.5262	-1.00783	-38.838	-6.79178	-14.3658	-2.97185	12.1376
8	-7.47998	-15.8615	-17.5518	29.9263	-10.4326	-0.405339	-2.42218	-5.65759	-58.2676	-13.0111	-0.96506	-40.4717	-7.49498	-14.314	-3.54309	12.5769
8.5	-8.00717	-16.4386	-18.1545	30.994	-10.8102	-0.596415	-2.28216	-4.85619	-60.9457	-13.4761	-0.963139	-42.1386	-8.22871	-14.326	-4.11685	12.8097
9	-8.53031	-17.0544	-18.7592	32.0808	-11.1541	-0.788419	-2.09111	-4.07864	-63.6962	-13.9203	-1.00278	-43.8343	-8.9843	-14.4152	-4.68289	12.8306
9.5	-9.04544	-17.7091	-19.363	33.1889	-11.4615	-0.977321	-1.85409	-3.34451	-66.5048	-14.3424	-1.08376	-45.549	-9.75178	-14.591	-5.23101	12.6398
10	-9.54807	-18.3992	-19.9608	34.3168	-11.7295	-1.15924	-1.57806	-2.67141	-69.3464	-14.7413	-1.20493	-47.2651	-10.5199	-14.8572	-5.75128	12.2438
10.5	-10.0331	-19.1174	-20.5449	35.4588	-11.9551	-1.33056	-1.27191	-2.07428	-72.183	-15.1153	-1.36434	-48.9559	-11.2763	-15.2116	-6.23429	11.6548
11	-10.4944	-19.8515	-21.1042	36.6029	-12.1347	-1.48807	-0.946426	-1.5645	-74.9609	-15.4617	-1.55928	-50.5839	-12.0069	-15.6443	-6.67132	10.8909
11.5	-10.9252	-20.584	-21.6242	37.7302	-12.2639	-1.62909	-0.614115	-1.14919	-77.6092	-15.7769	-1.7864	-52.0996	-12.6969	-16.1375	-7.05452	9.97566
12	-11.317	-21.2918	-22.0861	38.8132	-12.3376	-1.75155	-0.288983	-0.830613	-80.039	-16.0557	-2.04185	-53.4411	-13.3299	-16.6649	-7.37714	8.93768
12.5	-11.6606	-21.9463	-22.4676	39.8156	-12.3492	-1.85414	0.0139258	-0.605665	-82.1442	-16.2914	-2.32136	-54.5352	-13.8891	-17.1917	-7.63372	7.80993
13	-11.9453	-22.5142	-22.7437	40.6918	-12.2912	-1.93634	0.279198	-0.465771	-83.8051	-16.4755	-2.62033	-55.3002	-14.3574	-17.6765	-7.82027	6.62864
13.5	-12.1598	-22.9592	-22.8879	41.3886	-12.1554	-1.99844	0.49202	-0.397102	-84.8951	-16.5983	-2.93394	-55.6514	-14.7183	-18.0729	-7.93455	5.43209
14	-12.2929	-23.2446	-22.8752	41.8474	-11.9334	-2.04155	0.6395	-0.381367	-85.2924	-16.6489	-3.2571	-55.5103	-14.9576	-18.3341	-7.97633	4.25882
14.5	-12.3343	-23.3385	-22.6861	42.0093	-11.6187	-2.06747	0.7124	-0.397289	-84.8975	-16.617	-3.5844	-54.8174	-15.0651	-18.4187	-7.9477	3.14561
15	-12.2769	-23.219	-22.3118	41.8224	-11.208	-2.07841	0.707319	-0.422907	-83.6561	-16.4946	-3.90991	-53.5501	-15.037	-18.299	-7.85347	2.12495
15.5	-12.1182	-22.8808	-21.7588	41.2501	-10.7041	-2.07627	0.628865	-0.438255	-81.5837	-16.2772	-4.22651	-51.7409	-14.8787	-17.9682	-7.70138	1.22296
16	-11.862	-22.3371	-21.0487	40.2775	-10.118	-2.06179	0.490413	-0.427057	-78.7707	-15.965	-4.52479	-49.4824	-14.6042	-17.4429	-7.50102	0.458624
16.5	-11.5179	-21.6161	-20.2124	38.9129	-9.46768	-2.03413	0.312371	-0.376761	-75.3636	-15.561	-4.79189	-46.9144	-14.233	-16.7565	-7.26149	-0.155816
17	-11.0988	-20.7541	-19.2826	37.1869	-8.77423	-1.99124	0.118929	-0.278242	-71.5332	-15.0707	-5.01211	-44.1981	-13.7873	-15.9505	-6.98978	-0.614843
17.5	-10.6193	-19.7902	-18.2881	35.1514	-8.05768	-1.93057	-0.0651482	-0.126142	-67.4488	-14.5016	-5.16955	-41.4898	-13.2888	-15.0669	-6.69129	-0.919779
18	-10.0936	-18.7617	-17.2514	32.8766	-7.33423	-1.84965	-0.217672	0.0809365	-63.2614	-13.863	-5.25104	-38.9184	-12.7554	-14.1434	-6.3716	-1.07811
18.5	-9.53507	-17.7012	-16.1872	30.4484	-6.61548	-1.74661	-0.322386	0.341016	-59.0954	-13.164	-5.24753	-36.5702	-12.1988	-13.2118	-6.03762	-1.1024
19	-8.95537	-16.6354	-15.102	27.9647	-5.90839	-1.62053	-0.371374	0.649724	-55.048	-12.4135	-5.15414	-34.4818	-11.626	-12.2976	-5.69721	-1.0086
19.5	-8.36364	-15.5842	-13.996	25.5294	-5.21554	-1.4718	-0.364945	1.00119	-51.1905	-11.6191	-4.97046	-32.6435	-11.0413	-11.421	-5.35775	-0.813072
20	-7.76637	-14.5597	-12.8663	23.2421	-4.53618	-1.30252	-0.308701	1.38816	-47.571	-10.7872	-4.70048	-31.0115	-10.447	-10.5968	-5.02513	-0.529765
20.5	-7.1674	-13.5676	-11.7104	21.1861	-3.86817	-1.11623	-0.209506	1.80162	-44.2166	-9.92434	-4.35192	-29.5242	-9.84293	-9.83516	-4.70412	-0.169649
21	-6.56754	-12.608	-10.5275	19.4204	-3.2096	-0.916935	-0.0731726	2.23123	-41.1362	-9.03748	-3.93536	-28.1164	-9.2273	-9.14273	-4.39927	0.257901
21.5	-5.96495	-11.6772	-9.31889	17.9764	-2.55922	-0.707952	0.0945345	2.66706	-38.3234	-8.13311	-3.46338	-26.7313	-8.59867	-8.52339	-4.11517	0.743389
22	-5.3569	-10.7692	-8.08708	16.8609	-1.91637	-0.491493	0.285351	3.10089	-35.7611	-7.21619	-2.9487	-25.3276	-7.95749	-7.97739	-3.85582	1.27642
22.5	-4.74127	-9.87861	-6.83687	16.0615	-1.28105	-0.269344	0.488275	3.52623	-33.4267	-6.29062	-2.40224	-23.8816	-7.30546	-7.50015	-3.62426	1.84617
23	-4.11651	-9.00181	-5.57607	15.5531	-0.654376	-0.0440684	0.692405	3.93778	-31.2959	-5.36023	-1.83297	-22.3874	-6.64383	-7.08306	-3.42296	2.44194
23.5	-3.48128	-8.13725	-4.31513	15.3045	-0.038992	0.180748	0.889471	4.33159	-29.3446	-4.4296	-1.24905	-20.8528	-5.97261	-6.71627	-3.2536	3.05347
24	-2.83503	-7.28437	-3.06612	15.2832	0.56071	0.400997	1.07377	4.70511	-27.5494	-3.50473	-0.659065	-19.2947	-5.29112	-6.39111	-3.11583	3.67202
24.5	-2.17905	-6.44394	-1.84187	15.4579	1.13919	0.611992	1.24103	5.05677	-25.8883	-2.59309	-0.0722134	-17.7331	-4.59916	-6.10052	-3.00649	4.29151
25	-1.51668	-5.6198	-0.65544	15.7991	1.69028	0.808372	1.38752	5.38569	-24.3401	-1.70316	0.501832	-16.1869	-3.89779	-5.83847	-2.91979	4.90776
25.5	-0.852595	-4.8204	0.479997	16.2776	2.20724	0.985233	1.50885	5.69168	-22.8846	-0.84374	1.05344	-14.6712	-3.18902	-5.60003	-2.84852	5.51591
26	-0.192198	-4.05857	1.55107	16.8628	2.68297	1.13948	1.59915	5.97427	-21.5045	-0.0234257	1.57408	-13.1961	-2.47558	-5.38219	-2.78648	6.10871
26.5	0.458275	-3.34902	2.54399	17.5228	3.11113	1.26964	1.65136	6.23167	-20.1878	0.749527	2.05667	-11.7662	-1.76126	-5.18407	-2.73058	6.67654
27	1.09121	-2.70502	3.44486	18.2236	3.48763	1.37453	1.65811	6.46072	-18.9289	1.46778	2.49473	-10.3837	-1.05066	-5.00566	-2.68103	7.208
27.5	1.69685	-2.13609	4.24011	18.9295	3.81049	1.45224	1.6133	6.65713	-17.7288	2.12535	2.88183	-9.05111	-0.347936	-4.84699	-2.64059	7.69142
28	2.26333	-1.64675	4.91599	19.6053	4.0788	1.50065	1.51327	6.8149	-16.5964	2.71725	3.21099	-7.77364	0.343787	-4.70859	-2.61353	8.11726
28.5	2.77807	-1.23611	5.45804	20.2193	4.29268	1.51866	1.35743	6.9258	-15.5479	3.23936	3.47384	-6.55768	1.02169	-4.59226	-2.60429	8.48032
29	3.22969	-0.89907	5.85244	20.7447	4.45365	1.5072	1.14928	6.98119	-14.6026	3.68938	3.66082	-5.4106	1.68259	-4.50071	-2.61605	8.77917
29.5	3.60896	-0.628152	6.08785	21.1592	4.56408	1.46894	0.898116	6.97518	-13.7813	4.06797	3.76298	-4.34142	2.32264	-4.4362	-2.65022	9.01361
30	3.90851	-0.414341	6.15648	21.4463	4.62618	1.40729	0.618706	6.90592	-13.1034	4.37894	3.7735	-3.36091	2.93671	-4.39986	-2.70652	9.18253
30.5	4.12211	-0.246781	6.0547	21.5966	4.64125	1.32528	0.328456	6.77519	-12.5852	4.62803	3.68838	-2.48061	3.51842	-4.39149	-2.78324	9.28331
31	4.24408	-0.113732	5.78332	21.6077	4.60976	1.22497	0.0435935	6.58776	-12.2368	4.82169	3.50699	-1.71056	4.06169	-4.40973	-2.87722	9.3128
31.5	4.26936	-0.00505916	5.34801	21.4831	4.53209	1.10754	-0.223026	6.3507	-12.0622	4.96734	3.23238	-1.05649	4.56273	-4.45269	-2.98401	9.26985
32	4.19399	0.0859859	4.75941	21.2323	4.40938	0.97386	-0.462283	6.07252	-12.0606	5.0736	2.87113	-0.518572	5.02037	-4.51849	-3.09892	9.15739
32.5	4.01585	0.162672	4.03253	20.8697	4.2435	0.825173	-0.668965	5.76219	-12.226	5.14935	2.43293	-0.09248	5.43467	-4.60505	-3.21763	8.98198
33	3.73535	0.225602	3.18596	20.4109	4.03674	0.663695	-0.841847	5.42837	-12.5476	5.20223	1.92989	0.229289	5.80505	-4.70993	-3.33569	8.75163
33.5	3.35599	0.27363	2.24133	19.8711	3.79217	0.49255	-0.982889	5.07887	-13.0095	5.2384	1.37562	0.456328	6.12922	-4.83028	-3.44778	8.47437
34	2.88406	0.304791	1.22246	19.2625	3.51425	0.315198	-1.09645	4.72083	-13.5912	5.26294	0.7842	0.598723	6.40327	-4.96268	-3.54843	8.15766
34.5	2.32792	0.317651	0.154384	18.5941	3.20857	0.134443	-1.1892	4.36172	-14.2689	5.28018	0.169347	0.666269	6.62269	-5.10336	-3.63347	7.80808
35	1.69822	0.312606	-0.937384	17.8729	2.88095	-0.0484163	-1.26952	4.01023	-15.0176	5.29316	-0.455728	0.669218	6.78414	-5.24854	-3.70117	7.4319
35.5	1.00844	0.292358	-2.02785	17.1075	2.53698	-0.233083	-1.3457	3.67561	-15.8131	5.30272	-1.07806	0.618606	6.88659	-5.39439	-3.75285	7.03694
36	0.273517	0.261829	-3.09471	16.3085	2.18196	-0.419131	-1.4242	3.36546	-16.6329	5.3076	-1.68383	0.52576	6.93079	-5.53695	-3.7925	6.63315
36.5	-0.492787	0.227274	-4.12032	15.4879	1.82083	-0.606053	-1.50881	3.08375	-17.4556	5.30566	-2.25709	0.402051	6.91777	-5.67239	-3.82487	6.23091
37	-1.27873	0.194437	-5.09194	14.6563	1.45836	-0.793941	-1.60115	2.8305	-18.2606	5.2948	-2.77995	0.25886	6.8484	-5.79696	-3.85329	5.83854
37.5	-2.07316	0.167181	-6.00092	13.8228	1.09908	-0.983283	-1.70066	2.60311	-19.0286	5.27349	-3.23535	0.10766	6.72398	-5.9061	-3.87887	5.46016
38	-2.86392	0.147139	-6.84169	12.9956	0.746625	-1.17405	-1.8037	2.39792	-19.742	5.24172	-3.60994	-0.0402817	6.54724	-5.99414	-3.90088	5.09426
38.5	-3.63697	0.134228	-7.61067	12.1831	0.403442	-1.36509	-1.90428	2.21096	-20.3854	5.20159	-3.89478	-0.174646	6.3234	-6.05538	-3.9178	4.73412
39	-4.37668	0.128381	-8.30566	11.3942	0.0717846	-1.55402	-1.99625	2.03869	-20.9465	5.15692	-4.08551	-0.286325	6.06023	-6.08602	-3.92852	4.37057
39.5	-5.06747	0.131279	-8.92589	10.6367	-0.24519	-1.73713	-2.07428	1.87904	-21.4164	5.11232	-4.18459	-0.367688	5.76686	-6.08498	-3.93353	3.99631
40	-5.69568	0.146639	-9.47188	9.91742	-0.54345	-1.9094	-2.13369	1.7316	-21.7887	5.07212	-4.2035	-0.413378	5.45305	-6.05316	-3.93499	3.60967
40.5	-6.25038	0.179693	-9.94466	9.24242	-0.818543	-2.06492	-2.17068	1.5969	-22.0596	5.03969	-4.16148	-0.420622	5.12901	-5.99238	-3.93545	3.21581
41	-6.72369	0.236186	-10.345	8.61816	-1.06582	-2.19708	-2.18209	1.47636	-22.2271	5.01741	-4.08122	-0.389309	4.80501	-5.90508	-3.93645	2.82469
41.5	-7.11051	0.320323	-10.6738	8.05115	-1.28053	-2.29898	-2.16635	1.3727	-22.2892	5.00683	-3.98451	-0.322508	4.49079	-5.79443	-3.93821	2.44791
42	-7.40785	0.432842	-10.9319	7.54717	-1.4585	-2.36429	-2.12623	1.28979	-22.2431	5.0083	-3.88926	-0.226396	4.19491	-5.66419	-3.94018	2.09624
42.5	-7.61497	0.571309	-11.1208	7.11005	-1.59737	-2.38862	-2.06997	1.23135	-22.0854	5.02085	-3.80837	-0.108931	3.92441	-5.51791	-3.94233	1.77799
43	-7.73362	0.731975	-11.2409	6.74046	-1.69723	-2.37044	-2.00891	1.19987	-21.8135	5.04296	-3.7501	0.022177	3.68542	-5.35817	-3.94612	1.49841
43.5	-7.76717	0.910841	-11.2915	6.43503	-1.76002	-2.3108	-1.9541	1.19727	-21.4265	5.07309	-3.71926	0.161109	3.48403	-5.18674	-3.9534	1.26026
44	-7.7195	1.10366	-11.2711	6.18695	-1.78878	-2.21227	-1.91366	1.22568	-20.9268	5.10933	-3.71835	0.304288	3.32567	-5.00539	-3.96461	1.06573
44.5	-7.59468	1.30576	-11.1789	5.9871	-1.78613	-2.07838	-1.89117	1.28661	-20.3203	5.14913	-3.74797	0.449707	3.21357	-4.81602	-3.97824	0.917534
45	-7.39744	1.51182	-11.0167	5.82482	-1.7523	-1.91356	-1.88614	1.37935	-19.616	5.18949	-3.80705	0.596222	3.14777	-4.61972	-3.99045	0.818168
45.5	-7.13404	1.71598	-10.7906	5.68873	-1.685	-1.72342	-1.89515	1.50044	-18.8247	5.22754	-3.89319	0.742856	3.12521	-4.41629	-3.9954	0.768083
46	-6.81269	1.91255	-10.511	5.56802	-1.58092	-1.51429	-1.91225	1.64371	-17.9586	5.26074	-4.00294	0.888062	3.14035	-4.20516	-3.98721	0.765015
46.5	-6.44346	2.09677	-10.1905	5.45384	-1.43664	-1.29156	-1.93049	1.80116	-17.0315	5.28627	-4.13191	1.03007	3.18674	-3.98654	-3.96198	0.804316
47	-6.03828	2.26461	-9.8404	5.33966	-1.24921	-1.05912	-1.94511	1.96529	-16.058	5.30062	-4.27512	1.16843	3.25916	-3.76132	-3.91822	0.879492
47.5	-5.61099	2.41214	-9.46985	5.22049	-1.01716	-0.820884	-1.95615	2.13086	-15.0529	5.30017	-4.42787	1.30514	3.35468	-3.53063	-3.85642	0.983686
48	-5.17643	2.53554	-9.08705	5.09144	-0.741773	-0.58141	-1.96808	2.29427	-14.0309	5.28259	-4.58724	1.44374	3.47131	-3.29683	-3.77845	1.1121
48.5	-4.74863	2.6317	-8.70124	4.94677	-0.428078	-0.345014	-1.98627	2.45237	-13.0079	5.2474	-4.75356	1.58661	3.60608	-3.06428	-3.68664	1.26336
49	-4.33906	2.69793	-8.32369	4.77954	-0.084566	-0.115266	-2.01325	2.60264	-12.0001	5.19544	-4.93006	1.7324	3.75481	-2.83758	-3.58307	1.43842
49.5	-3.95628	2.73107	-7.96701	4.5818	0.278247	0.104656	-2.0478	2.74369	-11.023	5.12825	-5.1208	1.8761	3.91331	-2.6191	-3.46923	1.63734
50	-3.60685	2.72746	-7.6433	4.34583	0.649141	0.311359	-2.08646	2.87522	-10.0897	5.0482	-5.3287	2.01103	4.07759	-2.40947	-3.34653	1.85658
50.5	-3.29627	2.68446	-7.36255	4.06559	1.01761	0.500593	-2.12562	2.99769	-9.21054	4.95828	-5.55535	2.13063	4.24337	-2.20939	-3.21756	2.08876
51	-3.02931	2.60262	-7.13156	3.73724	1.37582	0.667017	-2.16354	3.1115	-8.39432	4.86115	-5.80163	2.22886	4.40679	-2.01987	-3.08665	2.32421
51.5	-2.81032	2.48739	-6.95318	3.35873	1.71977	0.804657	-2.20082	3.2165	-7.65076	4.75784	-6.06733	2.29958	4.56605	-1.84161	-2.95833	2.55333
52	-2.64356	2.34771	-6.82605	2.93001	2.04902	0.907772	-2.23874	3.31236	-6.99105	4.6475	-6.35042	2.33641	4.72147	-1.67529	-2.83504	2.76829
52.5	-2.53316	2.19224	-6.74569	2.4539	2.36528	0.97191	-2.27796	3.39885	-6.42585	4.52821	-6.64704	2.33355	4.874	-1.52238	-2.71635	2.96317
53	-2.48208	2.02706	-6.70652	1.93629	2.66968	0.994938	-2.31955	3.47556	-5.96309	4.39766	-6.95229	2.28715	5.02377	-1.38456	-2.59997	3.13326
53.5	-2.49113	1.85559	-6.70367	1.38531	2.96104	0.977405	-2.36665	3.54175	-5.6072	4.25392	-7.26047	2.19563	5.16944	-1.2628	-2.48354	3.27442
54	-2.55863	1.67929	-6.73334	0.810009	3.23652	0.921855	-2.4241	3.59673	-5.3591	4.09673	-7.56511	2.05951	5.30792	-1.1575	-2.36647	3.38247
54.5	-2.68054	1.49912	-6.79201	0.21954	3.49315	0.831753	-2.49646	3.64115	-5.21639	3.92833	-7.85978	1.88154	5.43516	-1.06907	-2.25075	3.45305
55	-2.85103	1.31698	-6.87614	-0.37648	3.7284	0.710837	-2.58504	3.67817	-5.17479	3.7525	-8.13911	1.66679	5.5482	-0.997977	-2.13977	3.48316
55.5	-3.06355	1.13532	-6.98303	-0.967683	3.94061	0.563194	-2.68581	3.71272	-5.22948	3.57275	-8.3993	1.42256	5.64697	-0.944955	-2.03661	3.47338
56	-3.31202	0.956351	-7.11172	-1.54394	4.12901	0.394171	-2.79093	3.7491	-5.37504	3.39206	-8.63818	1.1571	5.73346	-0.912025	-1.94327	3.4282
56.5	-3.5915	0.782014	-7.26291	-2.09721	4.29255	0.211531	-2.89241	3.78875	-5.6048	3.21365	-8.85514	0.877171	5.80949	-0.902501	-1.86091	3.35411
57	-3.89853	0.613985	-7.43841	-2.62248	4.42885	0.0253972	-2.98385	3.82975	-5.91038	3.0411	-9.05093	0.586388	5.87527	-0.919949	-1.79067	3.25787
57.5	-4.2308	0.45323	-7.64052	-3.11699	4.53507	-0.153553	-3.05983	3.86802	-6.28123	2.87737	-9.22732	0.286047	5.92913	-0.96738	-1.7344	3.14512
58	-4.58591	0.299689	-7.87061	-3.57901	4.60972	-0.316565	-3.11519	3.89897	-6.70467	2.72378	-9.38668	-0.0230666	5.96809	-1.04599	-1.69445	3.01882
58.5	-4.96023	0.151958	-8.12743	-4.00702	4.65351	-0.458463	-3.1451	3.9187	-7.16689	2.58038	-9.53153	-0.340021	5.98916	-1.15413	-1.67302	2.87842
59	-5.34911	0.00746711	-8.40674	-4.39892	4.66839	-0.578004	-3.1461	3.92529	-7.65445	2.44673	-9.66452	-0.663652	5.99024	-1.28812	-1.67198	2.72058
59.5	-5.7479	-0.136122	-8.7028	-4.75187	4.65625	-0.677078	-3.11791	3.91955	-8.15534	2.32214	-9.78898	-0.992445	5.97019	-1.44329	-1.69247	2.54127
60	-6.15255	-0.279608	-9.0103	-5.06398	4.61834	-0.759047	-3.06477	3.90354	-8.65949	2.20563	-9.90898	-1.32449	5.92932	-1.61364	-1.73455	2.33853
60.5	-6.55941	-0.422187	-9.32489	-5.33666	4.55537	-0.827305	-2.99471	3.878	-9.15899	2.09649	-10.0285	-1.65726	5.8698	-1.79184	-1.79692	2.11381
61	-6.96472	-0.562	-9.64307	-5.57507	4.46785	-0.884722	-2.91691	3.84183	-9.64825	1.99439	-10.1501	-1.98786	5.79489	-1.97045	-1.87669	1.87051
61.5	-7.36423	-0.69724	-9.96302	-5.78591	4.35623	-0.933265	-2.83996	3.79322	-10.1228	1.89813	-10.2735	-2.31398	5.70719	-2.14313	-1.96911	1.61176
62	-7.75292	-0.82755	-10.2858	-5.97511	4.22059	-0.973745	-2.77198	3.73048	-10.5781	1.80485	-10.3964	-2.63411	5.60766	-2.30477	-2.06768	1.33961
62.5	-8.1254	-0.953976	-10.6161	-6.14725	4.06049	-1.00607	-2.72074	3.65272	-11.0098	1.71029	-10.5167	-2.94653	5.49595	-2.45107	-2.16472	1.05543
63	-8.4775	-1.07787	-10.9606	-6.30636	3.87556	-1.02947	-2.69286	3.56091	-11.4152	1.61047	-10.6338	-3.24876	5.37123	-2.57807	-2.25293	0.760503
63.5	-8.80741	-1.20057	-11.326	-6.45637	3.66577	-1.04273	-2.69355	3.45766	-11.7931	1.50369	-10.7491	-3.53818	5.23365	-2.68271	-2.32704	0.456647
64	-9.11528	-1.32305	-11.7173	-6.6009	3.43105	-1.04502	-2.72703	3.34604	-12.1442	1.39139	-10.8645	-3.81304	5.08518	-2.76407	-2.38375	0.147406
64.5	-9.40238	-1.44518	-12.1384	-6.74328	3.17155	-1.03622	-2.79628	3.22905	-12.471	1.27727	-10.9826	-4.07323	4.92856	-2.82387	-2.4207	-0.161056
65	-9.67041	-1.56625	-12.5921	-6.88643	2.88802	-1.01625	-2.90166	3.10994	-12.7762	1.16522	-11.1053	-4.32044	4.76569	-2.86551	-2.43573	-0.461275
65.5	-9.92099	-1.68638	-13.0788	-7.03233	2.58156	-0.984252	-3.03956	2.99206	-13.0619	1.05777	-11.233	-4.55746	4.59756	-2.89232	-2.42719	-0.747518
66	-10.1556	-1.80617	-13.5954	-7.18107	2.25376	-0.939008	-3.20261	2.87829	-13.3296	0.955537	-11.3649	-4.78686	4.42425	-2.90583	-2.39496	-1.01813
66.5	-10.3768	-1.92504	-14.1359	-7.33021	1.90758	-0.880613	-3.38129	2.77064	-13.5816	0.857696	-11.5001	-5.01015	4.24485	-2.90524	-2.34097	-1.27592
67	-10.5887	-2.04086	-14.6931	-7.47553	1.54757	-0.811386	-3.56449	2.67022	-13.8205	0.763103	-11.6382	-5.22769	4.05797	-2.88826	-2.2682	-1.52666
67.5	-10.7962	-2.15111	-15.2592	-7.61212	1.17888	-0.735119	-3.73994	2.57716	-14.0493	0.671251	-11.7782	-5.43861	3.86269	-2.85249	-2.17932	-1.77688
68	-11.0025	-2.25395	-15.8258	-7.73504	0.806238	-0.655832	-3.89571	2.49004	-14.2706	0.582446	-11.9181	-5.64078	3.65861	-2.79665	-2.07609	-2.03161
68.5	-11.2083	-2.3484	-16.3843	-7.84019	0.433471	-0.576962	-4.02183	2.40595	-14.4868	0.497278	-12.0554	-5.83154	3.44526	-2.72096	-1.95951	-2.29239
69	-11.4113	-2.43423	-16.9257	-7.92487	0.0636304	-0.501037	-4.11101	2.32181	-14.6998	0.415955	-12.1885	-6.00873	3.22211	-2.6271	-1.83013	-2.5569
69.5	-11.6078	-2.5124	-17.4413	-7.98717	-0.301054	-0.429878	-4.15912	2.23544	-14.9112	0.337778	-12.3167	-6.17057	2.98911	-2.5189	-1.68857	-2.8212
70	-11.7927	-2.58479	-17.9225	-8.02499	-0.659771	-0.364963	-4.16514	2.14595	-15.1236	0.260967	-12.4398	-6.31516	2.74685	-2.4032	-1.53659	-3.08282
70.5	-11.9613	-2.65256	-18.3627	-8.03666	-1.01267	-0.307236	-4.13079	2.05332	-15.3399	0.182913	-12.5575	-6.44071	2.49644	-2.2888	-1.37764	-3.34271
71	-12.1098	-2.7144	-18.7592	-8.02298	-1.35933	-0.256921	-4.06061	1.95764	-15.563	0.100774	-12.6703	-6.54634	2.24043	-2.18366	-1.21612	-3.60506
71.5	-12.2353	-2.76657	-19.1141	-7.98743	-1.69849	-0.214155	-3.9614	1.85889	-15.7951	0.0121098	-12.7783	-6.63256	1.98394	-2.09346	-1.05671	-3.87479
72	-12.3361	-2.80564	-19.4322	-7.93383	-2.02911	-0.17961	-3.84	1.7569	-16.0366	-0.0846403	-12.8812	-6.70162	1.73392	-2.02129	-0.904454	-4.15471
72.5	-12.4115	-2.83168	-19.7201	-7.86457	-2.35074	-0.154327	-3.70182	1.65092	-16.2855	-0.189454	-12.9777	-6.75742	1.49663	-1.96716	-0.763789	-4.44458
73	-12.462	-2.84845	-19.985	-7.7811	-2.66263	-0.139114	-3.55213	1.54052	-16.5375	-0.300063	-13.0661	-6.80435	1.27563	-1.92789	-0.636292	-4.74169
73.5	-12.4875	-2.86086	-20.2335	-7.68517	-2.96301	-0.133842	-3.39708	1.42681	-16.7878	-0.412495	-13.1459	-6.84512	1.07141	-1.89828	-0.519572	-5.04248
74	-12.4874	-2.87314	-20.4706	-7.57949	-3.2499	-0.136774	-3.24175	1.31228	-17.0321	-0.522625	-13.2169	-6.87962	0.882072	-1.87284	-0.408373	-5.34546
74.5	-12.4614	-2.88793	-20.7	-7.46759	-3.52244	-0.144663	-3.08704	1.19943	-17.2666	-0.627038	-13.2791	-6.90596	0.704254	-1.84786	-0.296563	-5.65281
75	-12.4107	-2.90518	-20.9252	-7.35401	-3.7806	-0.154379	-2.92846	1.09007	-17.4877	-0.722594	-13.3329	-6.92254	0.534995	-1.82255	-0.179349	-5.96805
75.5	-12.3378	-2.92164	-21.1493	-7.24529	-4.02358	-0.165016	-2.75787	0.985634	-17.6931	-0.805833	-13.3808	-6.9297	0.373557	-1.79841	-0.0546977	-6.2924
76	-12.2458	-2.93228	-21.3751	-7.15045	-4.24936	-0.178465	-2.56619	0.887655	-17.8807	-0.873477	-13.4263	-6.93034	0.221877	-1.77815	0.077384	-6.62419
76.5	-12.1377	-2.93245	-21.6045	-7.08	-4.45569	-0.197949	-2.34636	0.797373	-18.0485	-0.923927	-13.4728	-6.92937	0.0834861	-1.76504	0.216283	-6.96023
77	-12.0158	-2.91898	-21.8378	-7.0439	-4.64074	-0.225931	-2.09592	0.715034	-18.1943	-0.958196	-13.523	-6.93244	-0.0384288	-1.76252	0.360496	-7.29599
77.5	-11.8816	-2.89006	-22.0742	-7.04925	-4.80253	-0.263099	-1.81711	0.639566	-18.3162	-0.979022	-13.5778	-6.94579	-0.14246	-1.77367	0.506414	-7.62577
78	-11.7354	-2.84515	-22.3122	-7.09854	-4.93784	-0.308796	-1.5149	0.568544	-18.4125	-0.989164	-13.6377	-6.97692	-0.229037	-1.80034	0.648695	-7.94524
78.5	-11.5776	-2.78494	-22.5492	-7.1899	-5.04227	-0.362023	-1.19522	0.498602	-18.4823	-0.990921	-13.7019	-7.03483	-0.300261	-1.84245	0.781926	-8.25434
79	-11.4092	-2.71086	-22.7816	-7.31865	-5.11145	-0.422203	-0.864238	0.426743	-18.5277	-0.98685	-13.7688	-7.12918	-0.360057	-1.8988	0.901747	-8.55701
79.5	-11.232	-2.62384	-23.004	-7.47833	-5.14299	-0.489547	-0.528034	0.351213	-18.5517	-0.979707	-13.8366	-7.26832	-0.413275	-1.96881	1.00553	-8.85755
80	-11.047	-2.5239	-23.21	-7.66153	-5.13763	-0.564915	-0.19262	0.270716	-18.5569	-0.971053	-13.9029	-7.45728	-0.463445	-2.053	1.09324	-9.15686
80.5	-10.8542	-2.41136	-23.3918	-7.86103	-5.09863	-0.648671	0.136829	0.183617	-18.5448	-0.960745	-13.9639	-7.69632	-0.511414	-2.15212	1.16752	-9.45169
81	-10.6525	-2.28844	-23.5421	-8.07082	-5.03023	-0.739211	0.456411	0.0885563	-18.5164	-0.948413	-14.0142	-7.98082	-0.556933	-2.26658	1.23234	-9.73626
81.5	-10.4405	-2.15989	-23.6548	-8.28691	-4.93591	-0.832698	0.762301	-0.0147228	-18.4716	-0.934954	-14.0487	-8.30303	-0.600933	-2.39585	1.29111	-10.0047
82	-10.2171	-2.03198	-23.7254	-8.50837	-4.81783	-0.924486	1.04985	-0.125	-18.4098	-0.922675	-14.0629	-8.65403	-0.645118	-2.53736	1.346	-10.2539
82.5	-9.98209	-1.91017	-23.7505	-8.73767	-4.67755	-1.01172	1.31453	-0.239605	-18.3313	-0.914889	-14.0537	-9.02475	-0.690545	-2.68609	1.39862	-10.4843
83	-9.73548	-1.79736	-23.7288	-8.97892	-4.51671	-1.09528	1.55323	-0.355224	-18.2382	-0.915556	-14.0184	-9.40628	-0.737774	-2.83592	1.45016	-10.6988
83.5	-9.4783	-1.69397	-23.6615	-9.23602	-4.33743	-1.1789	1.76465	-0.469005	-18.1341	-0.928361	-13.9553	-9.78977	-0.78736	-2.98158	1.50101	-10.9009
84	-9.21259	-1.59818	-23.5526	-9.5116	-4.14244	-1.26684	1.94841	-0.579351	-18.0229	-0.954983	-13.8636	-10.1677	-0.839372	-3.12001	1.55097	-11.0922
84.5	-8.94063	-1.50641	-23.4089	-9.80662	-3.93487	-1.3624	2.10406	-0.68616	-17.9086	-0.993961	-13.7447	-10.5369	-0.892931	-3.25008	1.6001	-11.2713
85	-8.66386	-1.41564	-23.2393	-10.1206	-3.71776	-1.46763	2.23089	-0.790049	-17.7942	-1.04119	-13.6016	-10.9001	-0.946894	-3.37143	1.64882	-11.434
85.5	-8.38261	-1.32627	-23.0537	-10.4524	-3.49389	-1.58366	2.32838	-0.891476	-17.6814	-1.09111	-13.4381	-11.2644	-1.00096	-3.48401	1.69691	-11.5766
86	-8.09721	-1.24201	-22.8615	-10.8001	-3.26503	-1.71089	2.39656	-0.990935	-17.571	-1.13841	-13.2599	-11.638	-1.056	-3.58856	1.74308	-11.6983
86.5	-7.80897	-1.16713	-22.6702	-11.1612	-3.03097	-1.84888	2.43661	-1.08882	-17.4631	-1.18032	-13.075	-12.0281	-1.11363	-3.68703	1.78569	-11.8017
87	-7.52024	-1.10444	-22.4837	-11.5326	-2.79048	-1.99651	2.451	-1.18397	-17.3561	-1.21728	-12.8926	-12.4392	-1.17532	-3.78197	1.82341	-11.8917
87.5	-7.23419	-1.05522	-22.3023	-11.9109	-2.54391	-2.15238	2.44224	-1.27325	-17.2457	-1.2512	-12.7207	-12.8735	-1.2416	-3.87558	1.85512	-11.9724
88	-6.9546	-1.01999	-22.124	-12.2921	-2.29457	-2.31469	2.41112	-1.35332	-17.1273	-1.28367	-12.5641	-13.3307	-1.31245	-3.96989	1.87972	-12.0438
88.5	-6.68517	-0.998117	-21.9455	-12.6715	-2.04723	-2.48131	2.35684	-1.4226	-16.998	-1.31505	-12.4241	-13.8084	-1.38848	-4.06737	1.89665	-12.1022
89	-6.42858	-0.987391	-21.7627	-13.0435	-1.80515	-2.64952	2.27903	-1.48165	-16.8557	-1.34413	-12.3003	-14.3015	-1.47082	-4.1692	1.90637	-12.1439
89.5	-6.18612	-0.984963	-21.5723	-13.4039	-1.56852	-2.81537	2.17957	-1.53279	-16.6989	-1.3688	-12.1919	-14.8039	-1.55994	-4.27298	1.90989	-12.1689
90	-5.9582	-0.988368	-21.3721	-13.75	-1.33487	-2.97409	2.06323	-1.57924	-16.5274	-1.38796	-12.0966	-15.309	-1.65558	-4.37375	1.90777	-12.1814
90.5	-5.74499	-0.995189	-21.1591	-14.0798	-1.10012	-3.12192	1.93672	-1.62398	-16.3428	-1.40192	-12.0124	-15.8115	-1.75707	-4.46719	1.89967	-12.1872
91	-5.54688	-1.00288	-20.9289	-14.3921	-0.8603	-3.25761	1.80723	-1.66887	-16.1484	-1.41096	-11.9387	-16.3081	-1.86252	-4.55108	1.88454	-12.1932
91.5	-5.36495	-1.00957	-20.6759	-14.6857	-0.61352	-3.38185	1.68156	-1.71404	-15.9492	-1.41506	-11.8761	-16.7969	-1.96817	-4.62532	1.8612	-12.204
92	-5.20079	-1.015	-20.3954	-14.9599	-0.360043	-3.49515	1.56587	-1.75812	-15.7519	-1.41537	-11.8247	-17.2762	-2.06926	-4.69233	1.82841	-12.2207
92.5	-5.0556	-1.02083	-20.0855	-15.2148	-0.100857	-3.59633	1.4652	-1.79972	-15.5633	-1.41519	-11.7837	-17.7456	-2.16181	-4.75658	1.78536	-12.2416
93	-4.92986	-1.0298	-19.7479	-15.4512	0.162641	-3.68309	1.3826	-1.83867	-15.3887	-1.41933	-11.7514	-18.2058	-2.2434	-4.82273	1.73294	-12.2631
93.5	-4.82343	-1.04438	-19.3869	-15.6709	0.42825	-3.75406	1.31858	-1.87612	-15.2304	-1.43252	-11.7262	-18.6585	-2.31333	-4.89266	1.67418	-12.2814
94	-4.73534	-1.06624	-19.0072	-15.876	0.693314	-3.8103	1.271	-1.91353	-15.088	-1.45791	-11.7058	-19.1051	-2.37252	-4.96338	1.61305	-12.2943
94.5	-4.66343	-1.09656	-18.613	-16.0679	0.954956	-3.8543	1.23482	-1.95107	-14.9592	-1.49627	-11.6865	-19.5457	-2.42328	-5.02818	1.55308	-12.3019
95	-4.60412	-1.1359	-18.2074	-16.2457	1.20988	-3.88833	1.2032	-1.98703	-14.8416	-1.54599	-11.6645	-19.9792	-2.46867	-5.07994	1.49702	-12.3063
95.5	-4.5528	-1.1832	-17.7917	-16.4077	1.45512	-3.91381	1.17035	-2.01848	-14.7343	-1.60373	-11.6365	-20.4026	-2.51115	-5.1133	1.4465	-12.3103
96	-4.5049	-1.23518	-17.3659	-16.553	1.68915	-3.9315	1.13452	-2.04211	-14.6368	-1.66569	-11.6009	-20.8113	-2.55181	-5.12541	1.40206	-12.3148
96.5	-4.45699	-1.28788	-16.9295	-16.6824	1.91177	-3.94189	1.09769	-2.05523	-14.5492	-1.72869	-11.5579	-21.1997	-2.59083	-5.11593	1.36379	-12.3176
97	-4.40742	-1.33831	-16.4824	-16.7984	2.12331	-3.94622	1.06291	-2.0568	-14.4721	-1.7903	-11.5079	-21.5631	-2.62819	-5.08631	1.33172	-12.3142
97.5	-4.35616	-1.38382	-16.0253	-16.904	2.32478	-3.94742	1.03257	-2.04802	-14.4062	-1.84853	-11.4521	-21.8995	-2.66332	-5.03963	1.30518	-12.3004
98	-4.30426	-1.42086	-15.5591	-17.0014	2.51808	-3.94958	1.00832	-2.03176	-14.3518	-1.90199	-11.3928	-22.2085	-2.69516	-4.98029	1.28214	-12.2747
98.5	-4.2536	-1.44602	-15.0845	-17.0913	2.70565	-3.95656	0.99145	-2.01123	-14.308	-1.94956	-11.3337	-22.4911	-2.72292	-4.91342	1.25906	-12.2394
99	-4.20764	-1.45762	-14.6016	-17.1727	2.88997	-3.9711	0.983366	-1.98857	-14.2735	-1.98983	-11.2791	-22.7477	-2.74749	-4.84467	1.23151	-12.2008
99.5	-4.17236	-1.45595	-14.1108	-17.2433	3.0728	-3.99485	0.985475	-1.96438	-14.2472	-2.02196	-11.2325	-22.9781	-2.77161	-4.7799	1.19597	-12.1662
100	-4.15558	-1.44243	-13.6155	-17.2995	3.25423	-4.02865	0.998455	-1.93873	-14.2278	-2.04704	-11.1958	-23.182	-2.79839	-4.72358	1.15173	-12.1405
100.5	-4.1645	-1.41878	-13.1223	-17.3387	3.43239	-4.07218	1.02142	-1.91283	-14.2149	-2.06762	-11.1689	-23.358	-2.82984	-4.67767	1.1016	-12.1232
101	-4.20352	-1.38646	-12.6381	-17.3596	3.60446	-4.12367	1.05159	-1.88942	-14.2092	-2.08626	-11.1499	-23.5023	-2.8675	-4.64221	1.05147	-12.1086
101.5	-4.27298	-1.34719	-12.1676	-17.3621	3.76791	-4.18023	1.08435	-1.8712	-14.2109	-2.10497	-11.1345	-23.6098	-2.91337	-4.6164	1.00831	-12.0888
102	-4.36884	-1.30356	-11.7125	-17.3464	3.92046	-4.23844	1.1131	-1.85944	-14.2193	-2.12549	-11.1166	-23.6759	-2.96919	-4.59856	0.977069	-12.0589
102.5	-4.48344	-1.25879	-11.2724	-17.3123	4.05941	-4.29473	1.13059	-1.85385	-14.2325	-2.14894	-11.0901	-23.6978	-3.03509	-4.58524	0.95885	-12.0189
103	-4.60744	-1.21625	-10.8454	-17.2589	4.18177	-4.34638	1.13223	-1.85328	-14.2488	-2.17513	-11.0506	-23.6751	-3.10927	-4.57172	0.952018	-11.9719
103.5	-4.73194	-1.1788	-10.4277	-17.1871	4.28501	-4.39253	1.11812	-1.85631	-14.2663	-2.20273	-10.9956	-23.6088	-3.18802	-4.55453	0.954506	-11.9223
104	-4.85001	-1.14801	-10.0146	-17.0989	4.36695	-4.43373	1.09232	-1.86132	-14.2839	-2.23005	-10.9245	-23.4992	-3.26589	-4.53378	0.965074	-11.8735
104.5	-4.95715	-1.12394	-9.6026	-16.9969	4.42572	-4.4702	1.06026	-1.8663	-14.3016	-2.25535	-10.8394	-23.3454	-3.33674	-4.51262	0.983172	-11.826
105	-5.0507	-1.10587	-9.18937	-16.8831	4.46086	-4.50103	1.02569	-1.86884	-14.3193	-2.27653	-10.7446	-23.1461	-3.39507	-4.49467	1.00865	-11.7771
105.5	-5.12944	-1.09374	-8.77389	-16.7584	4.4741	-4.52489	0.989012	-1.86646	-14.3356	-2.2913	-10.6444	-22.9009	-3.43718	-4.4822	1.04178	-11.7232
106	-5.19367	-1.08879	-8.35595	-16.6227	4.46885	-4.54127	0.94753	-1.85714	-14.3474	-2.29776	-10.5405	-22.6117	-3.46225	-4.47584	1.08269	-11.6616
106.5	-5.24501	-1.09266	-7.93608	-16.4739	4.45006	-4.55151	0.896749	-1.84019	-14.3509	-2.29438	-10.4326	-22.283	-3.47214	-4.47536	1.13061	-11.5926
107	-5.28556	-1.10634	-7.5149	-16.3087	4.42461	-4.55892	0.832671	-1.81673	-14.3418	-2.27947	-10.3201	-21.9213	-3.46951	-4.48046	1.18399	-11.5185
107.5	-5.31718	-1.13061	-7.0929	-16.1243	4.40015	-4.56797	0.754331	-1.78943	-14.3156	-2.25226	-10.2018	-21.534	-3.45626	-4.49128	1.24156	-11.4423
108	-5.34158	-1.16695	-6.67057	-15.919	4.38301	-4.58265	0.664532	-1.76104	-14.2697	-2.21512	-10.0753	-21.1275	-3.43425	-4.50809	1.30234	-11.3658
108.5	-5.36105	-1.21705	-6.24844	-15.6913	4.37711	-4.60531	0.569529	-1.73275	-14.2038	-2.17393	-9.938	-20.7072	-3.4066	-4.53081	1.36446	-11.2873
109	-5.3787	-1.28141	-5.82706	-15.4385	4.38449	-4.636	0.478727	-1.70385	-14.1203	-2.13575	-9.78727	-20.2776	-3.37718	-4.55876	1.42445	-11.2014
109.5	-5.39737	-1.35859	-5.40745	-15.157	4.40589	-4.67266	0.40304	-1.67249	-14.0236	-2.10615	-9.62062	-19.8412	-3.34955	-4.59156	1.47789	-11.102
110	-5.41845	-1.44514	-4.99135	-14.8424	4.44086	-4.71236	0.351743	-1.63649	-13.9191	-2.08812	-9.43548	-19.3984	-3.32714	-4.62964	1.5206	-10.9857
110.5	-5.4417	-1.53579	-4.58135	-14.4901	4.48763	-4.75295	0.329723	-1.59403	-13.8112	-2.08172	-9.23012	-18.9482	-3.31346	-4.67337	1.54918	-10.8529
111	-5.46604	-1.62437	-4.18068	-14.097	4.54306	-4.79396	0.336381	-1.54446	-13.7015	-2.08416	-9.00497	-18.4899	-3.31125	-4.72151	1.56175	-10.7067
111.5	-5.49018	-1.70482	-3.79238	-13.6622	4.6029	-4.83634	0.366523	-1.48883	-13.5891	-2.09061	-8.76329	-18.0232	-3.32114	-4.77163	1.55886	-10.5495
112	-5.51327	-1.7723	-3.41863	-13.1871	4.66305	-4.8808	0.41268	-1.42917	-13.4724	-2.09535	-8.51035	-17.5487	-3.3414	-4.82167	1.5435	-10.3814
112.5	-5.5356	-1.82445	-3.06084	-12.6742	4.7207	-4.92668	0.46668	-1.36723	-13.3505	-2.09321	-8.25215	-17.0678	-3.36909	-4.87053	1.52045	-10.2009
113	-5.55859	-1.86173	-2.72036	-12.127	4.77403	-4.97282	0.520297	-1.30346	-13.2241	-2.08056	-7.99482	-16.5833	-3.40175	-4.91759	1.49525	-10.0067
113.5	-5.58376	-1.8863	-2.3987	-11.5509	4.82211	-5.01847	0.567308	-1.23659	-13.0944	-2.05553	-7.7445	-16.0989	-3.43854	-4.96194	1.47284	-9.79999
114	-5.61192	-1.90036	-2.09715	-10.9533	4.86558	-5.06299	0.605953	-1.16409	-12.9603	-2.01768	-7.5064	-15.6179	-3.47972	-5.00226	1.45692	-9.58406
114.5	-5.64319	-1.90498	-1.81597	-10.3433	4.90677	-5.1054	0.638445	-1.08316	-12.8182	-1.96785	-7.2833	-15.1425	-3.52568	-5.03785	1.45016	-9.36492
115	-5.67711	-1.90028	-1.55326	-9.7293	4.94878	-5.14503	0.668442	-0.991074	-12.6633	-1.90807	-7.07489	-14.6723	-3.5767	-5.07007	1.45394	-9.14887
115.5	-5.71282	-1.88599	-1.30433	-9.11638	4.99482	-5.18291	0.700126	-0.885302	-12.4921	-1.84134	-6.87889	-14.2044	-3.63294	-5.10237	1.46773	-8.93941
116	-5.74993	-1.86203	-1.0628	-8.50688	5.04732	-5.22215	0.739216	-0.76444	-12.3046	-1.77167	-6.69315	-13.7339	-3.69355	-5.13878	1.48962	-8.73654
116.5	-5.78918	-1.82888	-0.823007	-7.90246	5.10639	-5.26666	0.792623	-0.629049	-12.1039	-1.70391	-6.51604	-13.2553	-3.75623	-5.18171	1.51763	-8.53814
117	-5.83113	-1.78799	-0.581523	-7.3059	5.16933	-5.31909	0.865542	-0.481624	-11.8957	-1.64223	-6.34531	-12.7634	-3.81778	-5.2305	1.55016	-8.34071
117.5	-5.87377	-1.74232	-0.337067	-6.72183	5.23265	-5.37995	0.959331	-0.326111	-11.6863	-1.58877	-6.17799	-12.2543	-3.87489	-5.28189	1.5856	-8.14025
118	-5.91125	-1.69677	-0.0896728	-6.15678	5.29477	-5.44879	1.07208	-0.166901	-11.4805	-1.54393	-6.01156	-11.7255	-3.92458	-5.33192	1.62188	-7.93362
118.5	-5.93499	-1.65753	0.160343	-5.61876	5.35673	-5.52485	1.19959	-0.00755334	-11.2806	-1.50782	-5.84442	-11.1759	-3.96447	-5.37742	1.65659	-7.71944
119	-5.93643	-1.6301	0.413283	-5.11529	5.4205	-5.60629	1.33581	0.149941	-11.0873	-1.48095	-5.6754	-10.6057	-3.99304	-5.41686	1.68723	-7.49787
119.5	-5.90973	-1.61733	0.670243	-4.6507	5.48704	-5.6901	1.47447	0.305458	-10.8994	-1.46387	-5.50359	-10.0168	-4.00916	-5.45059	1.71142	-7.26905
120	-5.85363	-1.61901	0.933049	-4.22506	5.55612	-5.77289	1.61156	0.460746	-10.7136	-1.45659	-5.32864	-9.41257	-4.01033	-5.48065	1.72763	-7.03137
120.5	-5.77186	-1.63274	1.20405	-3.83456	5.62667	-5.85104	1.74664	0.618718	-10.5257	-1.45839	-5.15074	-8.79774	-3.99234	-5.5107	1.73621	-6.78053
121	-5.67149	-1.65485	1.48517	-3.47181	5.69686	-5.92056	1.88174	0.782344	-10.3306	-1.46811	-4.96981	-8.17751	-3.95209	-5.54536	1.73939	-6.5108
121.5	-5.56039	-1.68117	1.77679	-3.12661	5.76473	-5.97825	2.01815	0.953647	-10.1236	-1.48439	-4.7851	-7.55832	-3.8904	-5.58853	1.74076	-6.21808
122	-5.44528	-1.70729	2.0774	-2.78761	5.82951	-6.02274	2.15423	1.13277	-9.90099	-1.50484	-4.59582	-6.94866	-3.81185	-5.64207	1.74452	-5.90228
122.5	-5.33055	-1.72845	2.38422	-2.44437	5.89189	-6.05449	2.2865	1.31766	-9.66128	-1.5249	-4.40189	-6.3584	-3.72305	-5.70638	1.75356	-5.56672
123	-5.21788	-1.74024	2.69417	-2.08955	5.95306	-6.07548	2.4125	1.50486	-9.40444	-1.53843	-4.20412	-5.79594	-3.63065	-5.78164	1.76668	-5.21566
123.5	-5.10675	-1.73993	3.00378	-1.72047	6.01416	-6.08843	2.53215	1.69059	-9.13147	-1.54013	-4.00369	-5.26536	-3.53953	-5.86774	1.77837	-4.85269
124	-4.99546	-1.72726	3.30915	-1.3396	6.07569	-6.0955	2.64681	1.87084	-8.84416	-1.52734	-3.80151	-4.76638	-3.45197	-5.96309	1.78198	-4.47997
124.5	-4.88175	-1.70398	3.60734	-0.953928	6.13728	-6.09747	2.75752	2.04137	-8.54494	-1.50031	-3.59766	-4.29673	-3.36771	-6.06418	1.77315	-4.09735
125	-4.76385	-1.67286	3.89779	-0.573317	6.19812	-6.09368	2.8641	2.19849	-8.23577	-1.46179	-3.39169	-3.85336	-3.28504	-6.16616	1.75113	-3.70273
125.5	-4.64135	-1.63674	4.18241	-0.207687	6.25735	-6.08358	2.96495	2.34036	-7.91692	-1.41598	-3.18331	-3.43189	-3.20245	-6.26395	1.71776	-3.29443
126	-4.51494	-1.59787	4.4652	0.136468	6.31441	-6.06858	3.05698	2.46761	-7.58712	-1.36677	-2.97219	-3.02671	-3.1194	-6.35371	1.67522	-2.87374
126.5	-4.38473	-1.55749	4.75135	0.457981	6.3703	-6.05127	3.13602	2.58239	-7.24474	-1.31598	-2.75678	-2.63157	-3.0355	-6.43328	1.62438	-2.44518
127	-4.24953	-1.51601	5.04587	0.759693	6.42784	-6.03268	3.19852	2.68768	-6.88861	-1.26306	-2.53408	-2.23983	-2.94929	-6.50121	1.56517	-2.01478
127.5	-4.1081	-1.47403	5.35205	1.0451	6.48998	-6.01162	3.24275	2.78749	-6.51936	-1.20614	-2.30048	-1.8456	-2.85815	-6.55585	1.49817	-1.58798
128	-3.96068	-1.43205	5.67121	1.31619	6.5581	-5.9864	3.26776	2.88596	-6.13988	-1.14343	-2.0527	-1.44613	-2.75944	-6.59617	1.42589	-1.16831
128.5	-3.80866	-1.38887	6.00393	1.57393	6.63195	-5.95623	3.27219	2.9859	-5.75317	-1.07395	-1.78837	-1.0427	-2.65209	-6.62233	1.35281	-0.757052
129	-3.65269	-1.34202	6.35113	1.81977	6.71109	-5.92166	3.25618	3.08837	-5.3604	-0.997995	-1.50583	-0.63942	-2.53699	-6.6347	1.28371	-0.354332
129.5	-3.4917	-1.29019	6.71405	2.0553	6.79591	-5.8843	3.22418	3.19365	-4.96147	-0.917797	-1.2036	-0.241155	-2.41619	-6.63351	1.22207	0.0393456
130	-3.32338	-1.23406	7.09316	2.28044	6.8867	-5.8456	3.18506	3.30238	-4.55601	-0.837684	-0.880511	0.147821	-2.29239	-6.62014	1.17015	0.422514
130.5	-3.14498	-1.17416	7.48633	2.49235	6.98203	-5.8056	3.14983	3.41614	-4.14299	-0.762314	-0.536635	0.523964	-2.16881	-6.59806	1.12965	0.793769
131	-2.95386	-1.109	7.88784	2.68627	7.07864	-5.76255	3.12833	3.53658	-3.72135	-0.694528	-0.17371	0.884638	-2.04832	-6.57195	1.10113	1.15348
131.5	-2.74831	-1.03567	8.28988	2.85795	7.1729	-5.71302	3.12597	3.66421	-3.29195	-0.634555	0.205496	1.22933	-1.93162	-6.54658	1.08296	1.50424
132	-2.52776	-0.952388	8.68574	3.00681	7.26267	-5.6531	3.14178	3.79883	-2.85808	-0.580346	0.598061	1.55977	-1.81664	-6.52595	1.07118	1.85
132.5	-2.2927	-0.860505	9.07192	3.13721	7.34811	-5.58024	3.1683	3.94052	-2.42444	-0.528124	1.00119	1.87844	-1.70023	-6.51177	1.06057	2.19573
133	-2.04499	-0.764101	9.44802	3.2568	7.43017	-5.49391	3.19311	4.08955	-1.99606	-0.472736	1.41209	2.1878	-1.58032	-6.50238	1.04599	2.54715
133.5	-1.78767	-0.667956	9.81462	3.37368	7.50882	-5.39518	3.20263	4.24588	-1.57745	-0.408747	1.8282	2.49052	-1.45661	-6.49301	1.0238	2.90879
134	-1.52412	-0.576197	10.1714	3.4935	7.58301	-5.28676	3.1872	4.40943	-1.17212	-0.332447	2.24747	2.78881	-1.33028	-6.47687	0.992338	3.28172
134.5	-1.25713	-0.491444	10.5172	3.61717	7.6517	-5.1729	3.14345	4.58028	-0.782526	-0.242869	2.66802	3.08332	-1.20391	-6.44732	0.951182	3.66295
135	-0.988387	-0.413712	10.8526	3.74209	7.71426	-5.0584	3.07314	4.75799	-0.41134	-0.141228	3.08751	3.37302	-1.08118	-6.40062	0.899743	4.04753
135.5	-0.718493	-0.340419	11.1812	3.86578	7.77081	-4.94728	2.98143	4.94079	-0.0623576	-0.030136	3.5031	3.65579	-0.966057	-6.33746	0.836945	4.43209
136	-0.44756	-0.268024	11.5075	3.98791	7.82233	-4.84162	2.87586	5.12606	0.260631	0.0866939	3.91206	3.92988	-0.861849	-6.26202	0.762606	4.81643
136.5	-0.175989	-0.194027	11.8342	4.1097	7.87018	-4.74103	2.76605	5.311	0.555416	0.204854	4.31215	4.19568	-0.770379	-6.17969	0.679067	5.20226
137	0.0946141	-0.118066	12.1612	4.23257	7.91555	-4.64293	2.66284	5.49219	0.820878	0.320373	4.70147	4.45632	-0.691879	-6.09556	0.591268	5.59091
137.5	0.360955	-0.0412111	12.4868	4.3571	7.95947	-4.54444	2.57661	5.66432	1.0559	0.431025	5.07803	4.71695	-0.626184	-6.01417	0.505087	5.98174
138	0.618556	0.0356861	12.8079	4.48231	8.00349	-4.44476	2.51488	5.82057	1.26003	0.536644	5.43979	4.98345	-0.574011	-5.9392	0.425338	6.37068
138.5	0.863142	0.112154	13.1204	4.60497	8.04943	-4.34556	2.48058	5.95465	1.43469	0.638262	5.78543	5.26097	-0.537281	-5.87229	0.354552	6.74947
139	1.09188	0.187161	13.4197	4.72048	8.09831	-4.2492	2.47133	6.06285	1.5837	0.736891	6.11505	5.55318	-0.518561	-5.81271	0.292869	7.10705
139.5	1.30339	0.259361	13.7028	4.82529	8.14971	-4.15729	2.48001	6.14467	1.71282	0.832467	6.43024	5.86229	-0.519743	-5.75888	0.238913	7.43313
140	1.49762	0.328191	13.9685	4.91853	8.20176	-4.07047	2.4964	6.20226	1.82855	0.923699	6.73399	6.18841	-0.540312	-5.70993	0.191105	7.72195
140.5	1.67636	0.393883	14.2182	5.00159	8.25134	-3.98866	2.50961	6.23916	1.9366	1.00942	7.03037	6.52932	-0.576909	-5.66579	0.148733	7.97368
141	1.84297	0.456176	14.4541	5.07725	8.29537	-3.91106	2.51045	6.25937	2.04112	1.08982	7.32388	6.88137	-0.625225	-5.62632	0.112072	8.19321
141.5	2.00122	0.51352	14.6783	5.14837	8.33244	-3.83585	2.49371	6.26647	2.14456	1.16633	7.61842	7.23968	-0.682063	-5.59082	0.0815785	8.38797
142	2.1543	0.564045	14.8921	5.21587	8.36241	-3.76015	2.45979	6.26302	2.24762	1.24094	7.91642	7.59789	-0.745344	-5.5578	0.0573081	8.56591
142.5	2.30467	0.607177	15.0959	5.27803	8.38452	-3.68117	2.41473	6.25143	2.34963	1.31559	8.21847	7.94954	-0.813391	-5.52484	0.0389175	8.73359
143	2.45411	0.644068	15.2891	5.33136	8.39662	-3.59795	2.36804	6.23564	2.44941	1.39199	8.52375	8.28977	-0.885269	-5.48904	0.0254652	8.89504
143.5	2.60313	0.676973	15.471	5.37148	8.39621	-3.51147	2.32985	6.22114	2.54574	1.47182	8.83047	8.61588	-0.961109	-5.44855	0.0152496	9.05221
144	2.75009	0.708947	15.6425	5.39331	8.38155	-3.42333	2.30868	6.21308	2.63704	1.55656	9.13616	8.92727	-1.04117	-5.40348	0.00672599	9.20674
144.5	2.89209	0.743785	15.8046	5.39227	8.35266	-3.33437	2.31062	6.21442	2.7218	1.64674	9.43801	9.22497	-1.1246	-5.35474	-0.000191039	9.36169
145	3.02715	0.785062	15.9573	5.36586	8.31151	-3.24417	2.33862	6.2251	2.79979	1.74188	9.73369	9.51057	-1.20934	-5.30166	-0.00437029	9.52139
145.5	3.15478	0.83447	16.099	5.31396	8.26063	-3.1518	2.39157	6.24219	2.8723	1.84126	10.0224	9.78514	-1.29322	-5.24082	-0.00498398	9.68845
146	3.27454	0.890956	16.2267	5.2384	8.20157	-3.05725	2.46436	6.26115	2.9405	1.94413	10.305	10.0493	-1.37507	-5.16709	-0.00223188	9.86087
146.5	3.3853	0.951364	16.3375	5.14306	8.13482	-2.96256	2.54898	6.27751	3.00448	2.04917	10.5834	10.304	-1.45427	-5.07554	0.00324038	10.0326
147	3.48569	1.01187	16.4289	5.03346	8.0604	-2.87119	2.63556	6.28804	3.06388	2.15413	10.8589	10.5508	-1.5293	-4.9632	0.0112433	10.1959
147.5	3.57485	1.06917	16.5003	4.91606	7.97762	-2.78577	2.71317	6.29136	3.11841	2.25638	11.1325	10.7918	-1.59747	-4.83027	0.0222819	10.3445
148	3.65302	1.12105	16.5527	4.79843	7.88498	-2.7063	2.77053	6.28779	3.16738	2.35371	11.4044	11.029	-1.6562	-4.68076	0.0368869	10.476
148.5	3.72138	1.16648	16.5875	4.68953	7.78058	-2.63015	2.79737	6.27826	3.20926	2.44482	11.6731	11.2644	-1.70506	-4.52139	0.0549173	10.5923
149	3.78112	1.20512	16.606	4.59834	7.66303	-2.55313	2.78622	6.26371	3.2413	2.52909	11.935	11.5	-1.74706	-4.35855	0.0753859	10.6972
149.5	3.83322	1.23648	16.6094	4.53162	7.53277	-2.47154	2.73396	6.24488	3.25941	2.60604	12.1852	11.7373	-1.78833	-4.19628	0.0963678	10.794
150	3.87963	1.25971	16.6001	4.49294	7.39243	-2.38328	2.64308	6.22207	3.25926	2.67554	12.4194	11.9764	-1.83645	-4.03659	0.115196	10.8834
150.5	3.92417	1.27442	16.5818	4.4833	7.24591	-2.28746	2.52214	6.19509	3.23799	2.73819	12.6343	12.2167	-1.89844	-3.87969	0.129609	10.9647
151	3.97125	1.28192	16.5591	4.50192	7.09719	-2.18405	2.38424	6.16356	3.1942	2.79499	12.8276	12.4574	-1.97825	-3.72399	0.139055	11.0364
151.5	4.02266	1.28569	16.5363	4.54673	6.94989	-2.07416	2.24427	6.12656	3.12733	2.84675	12.9978	12.6982	-2.07494	-3.56745	0.144839	11.0974
152	4.07592	1.29075	16.5175	4.61524	6.80715	-1.95972	2.11679	6.08214	3.03812	2.89415	13.1443	12.9385	-2.18335	-3.40912	0.149034	11.149
152.5	4.12556	1.30186	16.505	4.70544	6.67125	-1.84279	2.01437	6.02736	2.92922	2.9377	13.2678	13.1768	-2.29632	-3.24923	0.153068	11.1955
153	4.16636	1.32192	16.4986	4.81581	6.54283	-1.72452	1.94678	5.95895	2.80448	2.97724	13.3713	13.4093	-2.40636	-3.08807	0.157325	11.2426
153.5	4.19588	1.35175	16.4956	4.94488	6.42035	-1.60444	1.92163	5.87415	2.66792	3.01137	13.4595	13.6312	-2.50738	-2.92433	0.161814	11.2952
154	4.21464	1.39008	16.4922	5.09043	6.30037	-1.48065	1.94476	5.77208	2.52316	3.03818	13.5377	13.8384	-2.59708	-2.75473	0.166555	11.3545
154.5	4.22465	1.43327	16.4848	5.2481	6.17835	-1.35135	2.01901	5.65442	2.37294	3.05677	13.6118	14.0277	-2.67783	-2.5762	0.171397	11.4182
155	4.22791	1.4766	16.4706	5.41078	6.05015	-1.21604	2.14239	5.52462	2.21828	3.06828	13.6857	14.1968	-2.7552	-2.3885	0.175769	11.4815
155.5	4.22558	1.51679	16.4487	5.57057	5.91395	-1.07582	2.3078	5.38666	2.05849	3.07651	13.7609	14.3438	-2.83504	-2.19434	0.178722	11.5406
156	4.21851	1.55354	16.4191	5.72146	5.77093	-0.932891	2.50429	5.24453	1.89257	3.08773	13.8358	14.4693	-2.92101	-1.99705	0.180215	11.5938
156.5	4.208	1.58893	16.3825	5.85947	5.62321	-0.789896	2.71883	5.10214	1.72014	3.10827	13.9085	14.576	-3.01389	-1.79942	0.182548	11.6408
157	4.19503	1.6258	16.3388	5.9817	5.471	-0.64928	2.93823	4.96299	1.54121	3.14155	13.9784	14.6683	-3.11258	-1.60443	0.189416	11.6818
157.5	4.17972	1.66632	16.2883	6.08679	5.31237	-0.512679	3.15127	4.82955	1.35657	3.18708	14.0457	14.7512	-3.21541	-1.41437	0.203647	11.7165
158	4.16171	1.71065	16.2323	6.17545	5.14555	-0.380985	3.34953	4.70277	1.1688	3.24179	14.111	14.8302	-3.32058	-1.22841	0.226291	11.7432
158.5	4.14055	1.75622	16.1728	6.24978	4.97126	-0.254673	3.52665	4.58223	0.981635	3.30207	14.1742	14.9102	-3.42562	-1.04239	0.257102	11.7567
159	4.11567	1.79855	16.1122	6.31199	4.793	-0.133502	3.67807	4.46697	0.798378	3.36444	14.2338	14.996	-3.52743	-0.851494	0.29465	11.75
159.5	4.08716	1.83282	16.0523	6.36421	4.61575	-0.0163636	3.80222	4.35661	0.621483	3.42479	14.2862	15.0928	-3.62327	-0.653209	0.3357	11.7175
160	4.05606	1.85511	15.9945	6.40911	4.44447	0.0976532	3.90172	4.25152	0.452245	3.47789	14.3277	15.2043	-3.71117	-0.448428	0.375874	11.6577
160.5	4.02347	1.86283	15.9395	6.45035	4.28335	0.207962	3.98308	4.15224	0.28982	3.51811	14.356	15.3322	-3.7895	-0.240867	0.411851	11.5732
161	3.99032	1.85475	15.8866	6.49162	4.13534	0.312181	4.05451	4.05928	0.13137	3.54027	14.3719	15.4758	-3.85752	-0.0359776	0.442668	11.4692
161.5	3.95821	1.83068	15.8341	6.5356	4.0023	0.406773	4.12292	3.97291	-0.0262653	3.54086	14.3773	15.6324	-3.91607	0.160373	0.469104	11.3517
162	3.92944	1.79149	15.7803	6.58312	3.88478	0.488331	4.19185	3.89271	-0.185219	3.51964	14.3743	15.7981	-3.96694	0.344048	0.492291	11.2253
162.5	3.90618	1.73985	15.7244	6.63299	3.78159	0.554943	4.26115	3.81714	-0.346074	3.48007	14.3637	15.9688	-4.01183	0.514446	0.512701	11.0925
163	3.88986	1.68078	15.6678	6.68303	3.68976	0.606516	4.32828	3.74366	-0.507403	3.42779	14.3455	16.1398	-4.05269	0.673783	0.530159	10.9539
163.5	3.88069	1.62087	15.6122	6.73206	3.6049	0.644033	4.39067	3.66909	-0.66595	3.36871	14.3193	16.3049	-4.09206	0.824472	0.544682	10.81
164	3.87729	1.56669	15.5592	6.78088	3.52267	0.669035	4.44797	3.5902	-0.818319	3.30787	14.2852	16.4585	-4.13203	0.967677	0.557162	10.6626
164.5	3.87655	1.52297	15.509	6.83124	3.44141	0.684162	4.50258	3.50424	-0.962687	3.2489	14.2438	16.5983	-4.17362	1.10416	0.569487	10.5154
165	3.87457	1.49155	15.4608	6.88401	3.36313	0.69449	4.55768	3.40928	-1.09871	3.19364	14.1977	16.7252	-4.21759	1.23561	0.584569	10.3734
165.5	3.86792	1.47161	15.4131	6.93812	3.29207	0.707894	4.61513	3.30399	-1.22651	3.14227	14.1502	16.8428	-4.26479	1.3649	0.606246	10.2409
166	3.85496	1.46106	15.3645	6.99167	3.233	0.733199	4.6756	3.18753	-1.34589	3.09407	14.104	16.9565	-4.31542	1.49581	0.638673	10.119
166.5	3.83611	1.4578	15.3145	7.04412	3.19052	0.777827	4.73933	3.06008	-1.45561	3.0481	14.0607	17.0721	-4.36853	1.63293	0.685155	10.0064
167	3.81274	1.46037	15.2634	7.09731	3.16843	0.846613	4.80528	2.92299	-1.55276	3.00366	14.02	17.1943	-4.42207	1.78104	0.747012	9.90038
167.5	3.78619	1.46849	15.2118	7.15449	3.16828	0.941143	4.86901	2.77755	-1.63354	2.96039	13.9809	17.326	-4.47287	1.94366	0.823798	9.79783
168	3.75824	1.48314	15.161	7.21909	3.18819	1.05949	4.9216	2.62407	-1.69498	2.9185	13.9421	17.4695	-4.51683	2.12125	0.914685	9.69585
168.5	3.73114	1.50598	15.1125	7.29401	3.2233	1.1972	4.95201	2.46244	-1.73607	2.87925	13.9031	17.6271	-4.55011	2.31112	1.01895	9.59376
169	3.70634	1.5379	15.0678	7.38103	3.26769	1.34923	4.95186	2.29246	-1.7581	2.84492	13.864	17.8004	-4.57	2.50955	1.13509	9.49456
169.5	3.68389	1.57741	15.0274	7.48074	3.31587	1.5112	4.91945	2.11356	-1.76383	2.81755	13.8247	17.9893	-4.57543	2.71354	1.26036	9.4033
170	3.66353	1.62078	14.9913	7.59295	3.3628	1.67948	4.8598	1.92522	-1.75567	2.79794	13.7841	18.1929	-4.56767	2.9209	1.39131	9.32368
170.5	3.64575	1.66395	14.9586	7.71641	3.40376	1.85065	4.78178	1.72865	-1.73439	2.78581	13.741	18.4097	-4.54995	3.12994	1.52484	9.25606
171	3.63188	1.70427	14.9277	7.8479	3.43504	2.02133	4.69476	1.52789	-1.69985	2.78014	13.6944	18.6374	-4.52562	3.33888	1.65857	9.19823
171.5	3.62355	1.74131	14.8986	7.98246	3.45499	2.1887	4.60662	1.32899	-1.65269	2.77939	13.6443	18.8733	-4.49659	3.54442	1.79057	9.14746
172	3.62234	1.77659	14.8715	8.11527	3.46457	2.35085	4.5232	1.13801	-1.59431	2.78246	13.5925	19.114	-4.46305	3.74099	1.91896	9.10229
172.5	3.62945	1.81225	14.8461	8.24323	3.46707	2.50678	4.4481	0.959882	-1.52556	2.78952	13.5421	19.3567	-4.42405	3.9224	2.0424	9.06262
173	3.64541	1.84949	14.8206	8.36498	3.46644	2.6563	4.38219	0.798286	-1.44668	2.8014	13.4965	19.6001	-4.37826	4.0847	2.16122	9.02881
173.5	3.6701	1.88774	14.7936	8.48122	3.46591	2.80034	4.3235	0.65569	-1.35812	2.81848	13.4591	19.8449	-4.32425	4.22791	2.27725	9.00081
174	3.70303	1.92423	14.7658	8.59581	3.46773	2.94146	4.26855	0.533662	-1.25984	2.8398	13.4325	20.0928	-4.26093	4.35618	2.39216	8.97831
174.5	3.74336	1.95452	14.7406	8.7156	3.47353	3.0831	4.21418	0.433654	-1.15038	2.86285	13.4189	20.3462	-4.18833	4.47631	2.50567	8.96092
175	3.79015	1.97353	14.7224	8.84885	3.48447	3.22771	4.15854	0.357198	-1.02799	2.88412	13.4191	20.6057	-4.1079	4.59473	2.61436	8.94841
175.5	3.84256	1.9769	14.7146	9.00342	3.50182	3.37569	4.10096	0.30524	-0.892686	2.90043	13.432	20.869	-4.02188	4.71508	2.71221	8.94113
176	3.89966	1.96251	14.7179	9.18501	3.52708	3.52559	4.04163	0.27722	-0.74683	2.91007	13.4541	21.1308	-3.9326	4.83811	2.79355	8.94001
176.5	3.96021	1.93132	14.73	9.39571	3.56117	3.6748	3.98115	0.269949	-0.594324	2.9125	13.479	21.3844	-3.84228	4.96268	2.85607	8.9456
177	4.02314	1.88687	14.7469	9.63365	3.60338	3.82035	3.91991	0.277057	-0.439318	2.90733	13.4992	21.6243	-3.75346	5.0864	2.90099	8.95711
177.5	4.08753	1.8339	14.7643	9.89468	3.65154	3.95974	3.85713	0.290422	-0.284052	2.89363	13.5066	21.847	-3.66934	5.2062	2.93112	8.97201
178	4.15242	1.77689	14.7777	10.1743	3.70268	4.09117	3.78934	0.302572	-0.126978	2.87	13.4949	22.0512	-3.59326	5.31903	2.9483	8.98603
178.5	4.21725	1.71882	14.7832	10.4686	3.75319	4.21355	3.7106	0.307696	0.0365161	2.8348	13.4619	22.2377	-3.52782	5.42249	2.95262	8.99342
179	4.28222	1.66099	14.7793	10.7751	3.79936	4.32681	3.61509	0.301398	0.211564	2.78701	13.4094	22.4094	-3.47435	5.51472	2.94376	8.98838
179.5	4.34763	1.60372	14.7668	11.0926	3.83845	4.43246	3.49918	0.280831	0.402421	2.7274	13.3404	22.571	-3.43217	5.59394	2.92211	8.96713
180	4.41329	1.54729	14.7483	11.4199	3.86914	4.53308	3.3621	0.244976	0.61246	2.65874	13.2569	22.7272	-3.39783	5.65842	2.88856	8.92929
180.5	4.4789	1.49187	14.7267	11.756	3.89066	4.63079	3.20672	0.194026	0.843886	2.58506	13.1597	22.8821	-3.36611	5.70705	2.84426	8.87804
181	4.5444	1.43721	14.7049	12.1001	3.90248	4.72644	3.04019	0.128766	1.09714	2.51046	13.0491	23.0386	-3.33279	5.74028	2.79098	8.81864
181.5	4.60975	1.38267	14.6839	12.4535	3.90491	4.8203	2.87242	0.0511197	1.37078	2.43843	12.9253	23.1984	-3.29568	5.76102	2.73136	8.75592
182	4.67517	1.32744	14.6621	12.818	3.89935	4.91292	2.71243	-0.0350939	1.6616	2.37151	12.7883	23.3625	-3.2532	5.77448	2.66886	8.6922
182.5	4.74118	1.2709	14.6364	13.1956	3.8882	5.00537	2.56601	-0.1245	1.96517	2.31097	12.6382	23.5337	-3.20324	5.78675	2.60717	8.62732
183	4.80779	1.21264	14.6055	13.5877	3.87443	5.09893	2.4363	-0.211432	2.2772	2.25626	12.4757	23.7164	-3.14365	5.80323	2.54912	8.56007
183.5	4.8733	1.15226	14.5703	13.9945	3.86036	5.19468	2.32487	-0.291589	2.59418	2.20505	12.302	23.9147	-3.07343	5.82693	2.49614	8.48997
184	4.93418	1.08973	14.5324	14.4153	3.84631	5.29333	2.2312	-0.363465	2.91252	2.15419	12.1187	24.1302	-2.99316	5.85751	2.44886	8.41871
184.5	4.98597	1.02563	14.4907	14.8483	3.83124	5.39496	2.1513	-0.428499	3.22801	2.10107	11.9276	24.3622	-2.90462	5.8923	2.4083	8.35
185	5.02487	0.960593	14.4414	15.291	3.8142	5.49867	2.07763	-0.489633	3.53698	2.04428	11.7316	24.6091	-2.81065	5.92875	2.37644	8.28711
185.5	5.04939	0.89478	14.38	15.7398	3.79432	5.60261	2.00147	-0.549642	3.83799	1.9835	11.5346	24.8693	-2.71477	5.96591	2.3556	8.23061
186	5.06067	0.828402	14.3028	16.1908	3.76978	5.70444	1.91594	-0.610666	4.13193	1.91876	11.3413	25.1405	-2.62045	6.00515	2.34701	8.17827
186.5	5.06205	0.762717	14.2085	16.6401	3.73834	5.80181	1.81716	-0.674289	4.42023	1.84998	11.1558	25.4202	-2.53023	6.05025	2.34964	8.12687
187	5.05891	0.700169	14.099	17.0847	3.69899	5.89279	1.7042	-0.741016	4.70318	1.77704	10.9812	25.7062	-2.44495	6.1058	2.36026	8.07398
187.5	5.05796	0.643592	13.9792	17.522	3.65234	5.97601	1.57898	-0.809832	4.97943	1.70025	10.8198	25.9965	-2.36379	6.17427	2.37474	8.01863
188	5.0657	0.595622	13.8554	17.9501	3.60025	6.05048	1.44584	-0.878769	5.24638	1.62058	10.6731	26.2893	-2.28527	6.25459	2.38948	7.96164
188.5	5.08697	0.558325	13.7335	18.3686	3.54541	6.11607	1.31093	-0.945958	5.50133	1.53999	10.5409	26.5828	-2.20843	6.34358	2.40206	7.90616
189	5.1242	0.532229	13.6165	18.7783	3.49065	6.1747	1.18099	-1.01043	5.74277	1.46146	10.4211	26.8751	-2.13314	6.43841	2.41133	7.85653
189.5	5.1778	0.515456	13.5054	19.1802	3.43778	6.23052	1.06101	-1.07257	5.97073	1.38853	10.3102	27.1644	-2.05993	6.53795	2.41753	7.8155
190	5.24722	0.504164	13.3999	19.575	3.38707	6.2884	0.952547	-1.13407	6.18682	1.3245	10.2053	27.4496	-1.99	6.6417	2.42219	7.78231
190.5	5.33154	0.494041	13.2992	19.9646	3.33767	6.35198	0.853923	-1.19689	6.39404	1.27162	10.1034	27.731	-1.92471	6.74839	2.42672	7.75301
191	5.42946	0.481712	13.2026	20.3519	3.28893	6.42306	0.761627	-1.26182	6.59552	1.22992	10.0017	28.0096	-1.86455	6.8567	2.43028	7.7223
191.5	5.53916	0.465205	13.1108	20.7402	3.24142	6.50277	0.671886	-1.3275	6.79302	1.19627	9.89736	28.287	-1.80865	6.96627	2.42943	7.68595
192	5.65783	0.443468	13.0256	21.131	3.19673	6.59272	0.581936	-1.3905	6.98692	1.16528	9.78812	28.564	-1.75504	7.07652	2.42031	7.64243
192.5	5.78121	0.415644	12.9489	21.5234	3.15651	6.69431	0.490418	-1.44698	7.1768	1.13164	9.67231	28.8402	-1.70089	7.18491	2.40112	7.59258
193	5.90393	0.380743	12.8799	21.914	3.1216	6.80708	0.397335	-1.49453	7.36165	1.09174	9.54919	29.1149	-1.64319	7.28748	2.37326	7.53781
193.5	6.02113	0.337957	12.8144	22.2972	3.09233	6.92759	0.304206	-1.53245	7.5401	1.04348	9.41929	29.3881	-1.58024	7.38072	2.34111	7.47789
194	6.13017	0.287697	12.7464	22.6676	3.0698	7.04941	0.213943	-1.56079	7.71101	0.98574	9.28436	29.6613	-1.51314	7.46227	2.31059	7.41008
194.5	6.23124	0.232648	12.6714	23.021	3.05606	7.16418	0.130267	-1.57924	7.87362	0.918265	9.14694	29.9375	-1.44561	7.53028	2.28652	7.33037
195	6.32693	0.177389	12.5881	23.3552	3.05271	7.26308	0.0576906	-1.58641	8.02697	0.842236	9.00956	30.2194	-1.38211	7.58268	2.27024	7.23605
195.5	6.42124	0.126635	12.4981	23.6697	3.05956	7.33873	0.0020493	-1.58024	8.16962	0.760665	8.8735	30.5091	-1.32545	7.61773	2.25913	7.12801
196	6.51792	0.0836673	12.4051	23.9644	3.07387	7.38655	-0.0300749	-1.55915	8.30022	0.677872	8.73833	30.8077	-1.27616	7.63482	2.24909	7.01102
196.5	6.61894	0.0501028	12.314	24.2392	3.09019	7.40536	-0.0339905	-1.52271	8.41769	0.598633	8.60297	31.1158	-1.23323	7.63453	2.23777	6.89208
197	6.72406	0.0264076	12.2291	24.4939	3.10155	7.39746	-0.00997762	-1.47165	8.52063	0.527474	8.46713	31.4333	-1.1953	7.61843	2.2263	6.77805
197.5	6.8316	0.0116194	12.1527	24.7302	3.10199	7.36798	0.0356514	-1.40756	8.60742	0.467641	8.33106	31.759	-1.16169	7.58915	2.21869	6.67352
198	6.93921	0.00234993	12.0841	24.9506	3.08856	7.32377	0.0921378	-1.33291	8.67707	0.420189	8.19487	32.0899	-1.1326	7.55051	2.21959	6.57943
198.5	7.04389	-0.00717663	12.02	25.1569	3.06173	7.27216	0.147312	-1.25146	8.72927	0.384096	8.05883	32.421	-1.10834	7.50669	2.23175	6.49239
199	7.1423	-0.0228206	11.9543	25.3502	3.02465	7.21995	0.190903	-1.16783	8.7638	0.357237	7.92346	32.746	-1.08849	7.46105	2.25452	6.40587
199.5	7.23188	-0.0473501	11.8805	25.5312	2.9817	7.17223	0.216876	-1.08585	8.78089	0.337689	7.78817	33.0586	-1.07114	7.41564	2.2835	6.31323
200	7.31138	-0.0798746	11.7919	25.7011	2.93708	7.13156	0.223804	-1.00755	8.78118	0.324612	7.65039	33.3547	-1.05254	7.37263	2.31222	6.21062
200.5	7.38001	-0.118058	11.6832	25.8608	2.89444	7.09817	0.214235	-0.93354	8.7649	0.317637	7.50716	33.6322	-1.02838	7.33556	2.33481	6.0979
201	7.43679	-0.15978	11.55	26.011	2.85719	7.07064	0.193926	-0.863932	8.73234	0.31538	7.35729	33.8907	-0.996127	7.30885	2.34768	5.97739
201.5	7.48096	-0.203358	11.3901	26.1515	2.82827	7.04645	0.170066	-0.799089	8.68541	0.315126	7.20129	34.1307	-0.955998	7.29637	2.34977	5.85118
202	7.51275	-0.247419	11.2037	26.2803	2.80959	7.02272	0.149151	-0.739834	8.62779	0.313633	7.03968	34.3525	-0.909734	7.29993	2.34226	5.71914
202.5	7.53392	-0.290606	10.9948	26.3933	2.80222	6.99684	0.136432	-0.687259	8.56324	0.307748	6.8723	34.5551	-0.858975	7.31792	2.32709	5.57939
203	7.54801	-0.331376	10.7695	26.4845	2.80642	6.96777	0.135999	-0.642597	8.49477	0.294686	6.69911	34.737	-0.804907	7.34525	2.3053	5.42995
203.5	7.55962	-0.368141	10.5354	26.5478	2.82098	6.9369	0.149887	-0.607065	8.42498	0.271979	6.52136	34.8966	-0.748338	7.37485	2.27715	5.27063
204	7.57235	-0.399757	10.2999	26.5783	2.84358	6.90673	0.177541	-0.581227	8.3562	0.237579	6.34171	35.033	-0.68948	7.39946	2.24361	5.10433
204.5	7.58795	-0.426439	10.0687	26.5735	2.87219	6.87887	0.216825	-0.564608	8.29052	0.190416	6.16347	35.1467	-0.628342	7.41351	2.20709	4.93739
205	7.60753	-0.45066	9.8451	26.5336	2.9059	6.85381	0.265108	-0.556283	8.23007	0.130565	5.99039	35.2394	-0.565721	7.41478	2.17129	4.77749
205.5	7.63192	-0.47682	9.63064	26.4606	2.94482	6.83162	0.319373	-0.555647	8.17661	0.058577	5.82695	35.3132	-0.503852	7.40478	2.14085	4.63068
206	7.66051	-0.509076	9.42683	26.3583	2.99014	6.81189	0.376155	-0.562273	8.13067	-0.0251196	5.67728	35.3695	-0.446363	7.38738	2.12007	4.49961
206.5	7.69072	-0.548694	9.23549	26.2332	3.04344	6.79327	0.431986	-0.575074	8.09242	-0.119561	5.54287	35.4095	-0.397654	7.36682	2.11115	4.38326
207	7.71888	-0.593146	9.05817	26.0944	3.10517	6.77351	0.484435	-0.591946	8.06291	-0.221777	5.42196	35.434	-0.361777	7.34576	2.11359	4.2779
207.5	7.74086	-0.637537	8.89546	25.9522	3.17368	6.7493	0.533245	-0.610569	8.04322	-0.32641	5.31125	35.4433	-0.341512	7.32399	2.12522	4.17926
208	7.75172	-0.676685	8.74662	25.8154	3.24594	6.71672	0.58036	-0.629351	8.03239	-0.426843	5.20814	35.4373	-0.338102	7.29902	2.14344	4.08546
208.5	7.74606	-0.706091	8.60991	25.69	3.31891	6.67307	0.628942	-0.647476	8.02695	-0.51682	5.11175	35.4154	-0.351395	7.26813	2.16546	3.9985
209	7.71997	-0.722468	8.48331	25.5791	3.39059	6.61802	0.682684	-0.664589	8.02164	-0.591913	5.02261	35.3773	-0.38	7.23001	2.18784	3.92232
209.5	7.67272	-0.724931	8.36537	25.4829	3.46038	6.55256	0.745228	-0.680824	8.01049	-0.650059	4.94227	35.3226	-0.421566	7.18447	2.20683	3.85875
210	7.60631	-0.715427	8.25576	25.3977	3.52873	6.4779	0.819237	-0.696795	7.98833	-0.690733	4.87238	35.2529	-0.473574	7.1315	2.21898	3.8051
210.5	7.52337	-0.697231	8.15521	25.3152	3.59641	6.39569	0.905773	-0.713126	7.95157	-0.713796	4.8133	35.1713	-0.533845	7.07068	2.22109	3.7557
211	7.42595	-0.672776	8.06441	25.2241	3.664	6.30817	1.00423	-0.729497	7.898	-0.719828	4.7635	35.0814	-0.599759	7.00129	2.21015	3.70544
211.5	7.31693	-0.642566	7.98333	25.1141	3.73188	6.21783	1.11296	-0.743964	7.82642	-0.711733	4.72051	34.9851	-0.667479	6.92267	2.1844	3.65233
212	7.20094	-0.606026	7.91158	24.9792	3.80053	6.12705	1.23075	-0.753862	7.73674	-0.694929	4.68185	34.8824	-0.732752	6.83424	2.14408	3.59749
212.5	7.0831	-0.563467	7.84845	24.8193	3.87032	6.03784	1.35756	-0.757367	7.63023	-0.675396	4.64541	34.7724	-0.792591	6.7361	2.09116	3.54317
213	6.96728	-0.517298	7.79205	24.6397	3.94078	5.95144	1.49327	-0.753134	7.5089	-0.658197	4.60915	34.6537	-0.846385	6.63023	2.02888	3.49078
213.5	6.85601	-0.471768	7.73958	24.4475	4.01063	5.86835	1.6362	-0.738957	7.37469	-0.647915	4.57128	34.5245	-0.895755	6.52163	1.96145	3.43999
214	6.75115	-0.431811	7.68897	24.2488	4.07882	5.78851	1.78314	-0.712414	7.22985	-0.649217	4.53018	34.3818	-0.942779	6.41752	1.89312	3.3884
214.5	6.65386	-0.401734	7.63902	24.0464	4.14576	5.71127	1.92982	-0.672615	7.07718	-0.666198	4.4842	34.2226	-0.987587	6.32441	1.82712	3.33206
215	6.5635	-0.384507	7.58771	23.8397	4.21377	5.63538	2.07029	-0.620629	6.91932	-0.701456	4.43237	34.0457	-1.02794	6.24529	1.76506	3.26711
215.5	6.47715	-0.381866	7.53148	23.6245	4.28688	5.55941	2.19656	-0.559021	6.75887	-0.755726	4.37481	33.8525	-1.06118	6.17936	1.70691	3.19173
216	6.39074	-0.395012	7.46612	23.3945	4.36911	5.48273	2.30006	-0.491287	6.59923	-0.827286	4.3121	33.646	-1.08591	6.12317	1.65219	3.10721
216.5	6.30094	-0.42535	7.3875	23.1431	4.46242	5.40635	2.37452	-0.420873	6.44429	-0.910897	4.24467	33.4297	-1.10211	6.07212	1.60152	3.01765
217	6.206	-0.474197	7.29177	22.8659	4.56604	5.33276	2.4176	-0.350457	6.29738	-0.998193	4.17322	33.2059	-1.11133	6.02218	1.55648	2.92826
217.5	6.1059	-0.541204	7.17639	22.5615	4.67741	5.26417	2.43041	-0.28234	6.16116	-1.08072	4.09862	32.9761	-1.11699	5.9713	1.51786	2.84285
218	6.00202	-0.623289	7.0418	22.2316	4.79395	5.20103	2.4159	-0.219082	6.03812	-1.15304	4.02129	32.7407	-1.12317	5.91922	1.48481	2.76136
218.5	5.89662	-0.715667	6.8921	21.8802	4.91394	5.14219	2.37772	-0.163284	5.93019	-1.21297	3.9414	32.4997	-1.13271	5.86641	1.45566	2.67915
219	5.79183	-0.813513	6.73367	21.5137	5.03612	5.08584	2.3198	-0.116844	5.83808	-1.26036	3.85915	32.2536	-1.14726	5.81261	1.42864	2.58913
219.5	5.68815	-0.912317	6.57254	21.1393	5.15977	5.02976	2.24666	-0.0804291	5.76161	-1.29645	3.77406	32.0032	-1.16813	5.7562	1.40211	2.48565
220	5.58354	-1.0077	6.41269	20.7638	5.28515	4.97121	2.16311	-0.0535545	5.69982	-1.32277	3.68512	31.7491	-1.19548	5.69461	1.37486	2.3676
220.5	5.47403	-1.09594	6.25621	20.3917	5.41233	4.90691	2.07294	-0.0354073	5.65035	-1.33985	3.59271	31.4905	-1.22754	5.62541	1.34617	2.23899
221	5.35552	-1.17461	6.10437	20.0258	5.53942	4.83337	1.9777	-0.025421	5.60964	-1.34727	3.49971	31.226	-1.26176	5.54689	1.31558	2.10636
221.5	5.22564	-1.24253	5.9578	19.6677	5.66299	4.74818	1.87667	-0.0224385	5.57461	-1.34504	3.41046	30.9543	-1.29609	5.45836	1.28308	1.97537
222	5.08482	-1.29915	5.81595	19.3162	5.77978	4.65089	1.76748	-0.0235453	5.5437	-1.33424	3.3286	30.6745	-1.32919	5.35985	1.24991	1.84907
222.5	4.93602	-1.34387	5.67685	18.9664	5.88766	4.54291	1.64722	-0.0245841	5.51625	-1.31653	3.25564	30.3841	-1.36047	5.25217	1.21899	1.72789
223	4.78343	-1.37585	5.53799	18.6113	5.98585	4.42712	1.51413	-0.0220373	5.49112	-1.29379	3.19083	30.0786	-1.39027	5.13747	1.19365	1.61003
223.5	4.63134	-1.39414	5.39771	18.2439	6.07415	4.30755	1.36862	-0.0136651	5.46602	-1.26826	3.13203	29.7526	-1.41955	5.01882	1.1753	1.49276
224	4.48328	-1.39812	5.25533	17.8595	6.15127	4.18802	1.21272	0.00236689	5.43775	-1.24228	3.0776	29.4018	-1.44909	4.89854	1.16188	1.37474
224.5	4.34139	-1.38813	5.11001	17.457	6.21417	4.07093	1.04882	0.0270661	5.40296	-1.21765	3.02761	29.024	-1.47908	4.77759	1.14805	1.25736
225	4.20662	-1.36596	4.96	17.0392	6.25926	3.95765	0.879432	0.0591612	5.35943	-1.19494	2.98323	28.6193	-1.50949	4.6572	1.12792	1.14406
225.5	4.07921	-1.33471	4.80346	16.612	6.28396	3.84953	0.707723	0.095317	5.30656	-1.17317	2.94526	28.1895	-1.54084	4.54026	1.09812	1.03884
226	3.95866	-1.29842	4.63918	16.1828	6.28763	3.74804	0.537827	0.131619	5.24485	-1.15024	2.91376	27.7376	-1.57397	4.43079	1.05841	0.944843
226.5	3.84415	-1.26167	4.46675	15.7594	6.27188	3.65399	0.374599	0.164753	5.17602	-1.12453	2.88877	27.2674	-1.60961	4.33241	1.01009	0.863179
227	3.73478	-1.22894	4.28658	15.3491	6.24024	3.56719	0.222737	0.192697	5.1035	-1.09632	2.87119	26.7838	-1.64781	4.24722	0.955677	0.792652
227.5	3.62911	-1.20387	4.0998	14.9579	6.19712	3.48668	0.0857141	0.214641	5.0315	-1.0677	2.86304	26.2912	-1.68761	4.17528	0.899698	0.731078
228	3.52463	-1.18862	3.90736	14.589	6.14628	3.41124	-0.0350558	0.230232	4.96306	-1.04177	2.86656	25.7927	-1.72808	4.11485	0.848516	0.67736
228.5	3.41869	-1.18365	3.70893	14.2428	6.09011	3.33977	-0.140412	0.239676	4.8995	-1.02184	2.88304	25.29	-1.7698	4.06339	0.808141	0.63272
229	3.31003	-1.18798	3.50278	13.9166	6.0301	3.27168	-0.232671	0.244947	4.84169	-1.01065	2.91255	24.7839	-1.81463	4.0185	0.781986	0.599734
229.5	3.19934	-1.19996	3.28737	13.6057	5.96762	3.2074	-0.314409	0.249668	4.79138	-1.00995	2.95474	24.2747	-1.86436	3.9779	0.770363	0.580161
230	3.08877	-1.21783	3.0635	13.3051	5.90431	3.14854	-0.386993	0.256962	4.75112	-1.02072	3.00891	23.764	-1.92044	3.93913	0.771336	0.573814
230.5	2.98114	-1.23929	2.83486	13.0104	5.84232	3.09654	-0.449722	0.267902	4.72283	-1.04317	3.07245	23.2541	-1.98434	3.90007	0.781906	0.578802
231	2.8796	-1.26081	2.60718	12.7181	5.78434	3.05133	-0.500998	0.281608	4.70623	-1.07623	3.14006	22.7468	-2.05647	3.85985	0.799135	0.592401
231.5	2.78757	-1.27772	2.38673	12.4261	5.73271	3.01183	-0.539375	0.295813	4.69858	-1.11742	3.20545	22.243	-2.13436	3.81841	0.820872	0.612279
232	2.70749	-1.28616	2.1783	12.1358	5.68833	2.97696	-0.562337	0.308085	4.69616	-1.16302	3.26391	21.7428	-2.21298	3.77448	0.845663	0.637218
232.5	2.63926	-1.28541	1.98344	11.8507	5.65101	2.9456	-0.565636	0.317669	4.69622	-1.20805	3.31304	21.2463	-2.28693	3.72463	0.872228	0.667186
233	2.58083	-1.27765	1.80113	11.5735	5.62065	2.91643	-0.545881	0.326013	4.69752	-1.2471	3.35179	20.7539	-2.35201	3.66484	0.899631	0.703487
233.5	2.53055	-1.26577	1.62978	11.3042	5.59795	2.88842	-0.504522	0.335571	4.69979	-1.276	3.37975	20.2657	-2.4059	3.59341	0.927843	0.748194
234	2.48876	-1.25185	1.46806	11.0407	5.58397	2.86087	-0.449552	0.348745	4.70346	-1.29291	3.39723	19.7812	-2.4491	3.5123	0.957612	0.802393
234.5	2.45712	-1.23676	1.31497	10.7813	5.57866	2.83251	-0.393641	0.367755	4.70905	-1.29852	3.40526	19.3003	-2.48515	3.42589	0.989935	0.86546
235	2.43673	-1.21996	1.16967	10.5239	5.58067	2.80087	-0.350423	0.394649	4.71637	-1.2957	3.40522	18.8239	-2.51864	3.33909	1.02537	0.936621
235.5	2.42737	-1.19956	1.03105	10.2666	5.589	2.76295	-0.330778	0.431324	4.72471	-1.28879	3.39844	18.3536	-2.55279	3.25668	1.06343	1.0167
236	2.42798	-1.17309	0.897746	10.0071	5.6039	2.71655	-0.340891	0.479404	4.73323	-1.28309	3.38659	17.8909	-2.58868	3.18341	1.10301	1.10842
236.5	2.4371	-1.13915	0.768927	9.74334	5.62535	2.66151	-0.382598	0.539392	4.7403	-1.28456	3.37274	17.4364	-2.62613	3.12385	1.14364	1.21588
237	2.45252	-1.09847	0.644605	9.47296	5.65128	2.60001	-0.45377	0.609789	4.74317	-1.29856	3.36141	16.9896	-2.6648	3.08131	1.18617	1.34334
237.5	2.47117	-1.0535	0.525577	9.19486	5.67789	2.53579	-0.548142	0.687486	4.73915	-1.32789	3.35696	16.5477	-2.70475	3.05653	1.23272	1.49303
238	2.4901	-1.0079	0.413449	8.90983	5.70151	2.47281	-0.656697	0.769181	4.7274	-1.3719	3.3623	16.1069	-2.74611	3.04773	1.28564	1.66261
238.5	2.50718	-0.966581	0.310453	8.62014	5.72029	2.4141	-0.770355	0.852587	4.70917	-1.42745	3.37884	15.6634	-2.78795	3.05126	1.34604	1.84349
239	2.52054	-0.934912	0.218243	8.32877	5.73505	2.36142	-0.881626	0.936975	4.68707	-1.48995	3.40624	15.2145	-2.82794	3.06152	1.41339	2.02193
239.5	2.52764	-0.916336	0.136037	8.03943	5.7486	2.31571	-0.984109	1.02313	4.66394	-1.55336	3.44211	14.7578	-2.86333	3.07165	1.48655	2.18393
240	2.52546	-0.911094	0.0600423	7.75649	5.76384	2.2773	-1.07198	1.11232	4.64132	-1.61082	3.48218	14.2906	-2.89199	3.07645	1.56443	2.3202
240.5	2.51133	-0.917869	-0.0148377	7.48342	5.78121	2.2453	-1.1422	1.20492	4.61807	-1.65711	3.52103	13.8108	-2.9129	3.07457	1.64605	2.42753
241	2.48371	-0.935753	-0.0928209	7.22077	5.79805	2.21739	-1.1977	1.29996	4.59098	-1.69081	3.55365	13.318	-2.92624	3.06797	1.73059	2.50647
241.5	2.44204	-0.963737	-0.176592	6.96582	5.81103	2.19043	-1.24806	1.39543	4.55649	-1.71422	3.57705	12.814	-2.93286	3.06052	1.81726	2.55767
242	2.38634	-0.998814	-0.268242	6.71378	5.81889	2.16093	-1.30723	1.48845	4.51192	-1.73177	3.59013	12.3011	-2.93348	3.05679	1.90451	2.57971
242.5	2.31784	-1.03522	-0.370543	6.45944	5.82265	2.12515	-1.38928	1.57583	4.4554	-1.74812	3.59251	11.7818	-2.92868	3.0606	1.98918	2.56961
243	2.23947	-1.06576	-0.486875	6.19838	5.82462	2.07981	-1.50335	1.65515	4.38524	-1.76633	3.58459	11.2571	-2.91944	3.07346	2.06628	2.52524
243.5	2.15515	-1.08412	-0.61987	5.92748	5.82762	2.02331	-1.65018	1.72557	4.30005	-1.78669	3.56815	10.7273	-2.90701	3.0943	2.13086	2.44792
244	2.06869	-1.08594	-0.770552	5.6451	5.83463	1.95625	-1.82179	1.78811	4.19931	-1.80744	3.54562	10.1928	-2.89219	3.12003	2.18077	2.34397
244.5	1.98302	-1.06892	-0.938533	5.35113	5.84839	1.88143	-2.00432	1.84535	4.08409	-1.82633	3.51917	9.65489	-2.87434	3.14662	2.21737	2.22378
245	1.89987	-1.03338	-1.12239	5.04678	5.87125	1.80364	-2.18191	1.90031	3.95746	-1.84135	3.49091	9.11567	-2.85116	3.17019	2.24474	2.09869
245.5	1.82025	-0.982861	-1.31979	4.73371	5.90474	1.7286	-2.34039	1.95573	3.82432	-1.85048	3.46358	8.57818	-2.81986	3.18827	2.26842	1.97843
246	1.74425	-0.923462	-1.52793	4.41378	5.94889	1.66113	-2.46975	2.01387	3.69071	-1.85201	3.44079	8.04659	-2.77886	3.20092	2.29365	1.87011
246.5	1.66982	-0.861932	-1.74436	4.08932	6.00285	1.60415	-2.56439	2.07644	3.56327	-1.84496	3.42633	7.52475	-2.72862	3.21066	2.3235	1.77816
247	1.59227	-0.80391	-1.96677	3.76284	6.0659	1.55837	-2.62185	2.14438	3.44874	-1.82882	3.42295	7.01432	-2.67044	3.22056	2.35834	1.70498
247.5	1.5056	-0.753029	-2.19213	3.43586	6.13773	1.52231	-2.64128	2.21717	3.35247	-1.80325	3.43114	6.51464	-2.60487	3.23215	2.39641	1.65211
248	1.4044	-0.711024	-2.41619	3.10857	6.21776	1.49273	-2.62264	2.29219	3.27701	-1.76853	3.44889	6.02457	-2.53197	3.24438	2.43521	1.62145
248.5	1.28531	-0.678322	-2.63342	2.78031	6.30506	1.46598	-2.56673	2.36502	3.22202	-1.72578	3.47305	5.5438	-2.45298	3.25428	2.47308	1.615
249	1.14807	-0.654645	-2.83723	2.45027	6.39888	1.43928	-2.47608	2.43043	3.18526	-1.67675	3.50119	5.07263	-2.37066	3.25942	2.50973	1.63356
249.5	0.995305	-0.639528	-3.02111	2.11768	6.49838	1.41118	-2.35586	2.48343	3.16338	-1.62344	3.53263	4.61132	-2.28805	3.25985	2.54535	1.67587
250	0.831454	-0.632665	-3.18066	1.7824	6.60147	1.3814	-2.21406	2.52049	3.15225	-1.56753	3.56786	4.15972	-2.20766	3.25737	2.57916	1.73808
250.5	0.662204	-0.634089	-3.3154	1.44617	6.70442	1.35051	-2.06083	2.54048	3.14804	-1.51006	3.60766	3.71679	-2.13174	3.25375	2.60868	1.8131
251	0.494188	-0.643925	-3.42872	1.11298	6.80269	1.31989	-1.90729	2.54491	3.14817	-1.45181	3.65259	3.27964	-2.06161	3.25005	2.63064	1.89095
251.5	0.333793	-0.66151	-3.52624	0.787706	6.89236	1.2916	-1.76375	2.53756	3.15073	-1.39299	3.70248	2.84347	-1.99634	3.24653	2.64253	1.96106
252	0.185649	-0.684901	-3.6143	0.474006	6.97153	1.2678	-1.63744	2.52332	3.15381	-1.33235	3.75593	2.40266	-1.9328	3.24259	2.64302	2.01534
252.5	0.0521852	-0.711296	-3.69855	0.17323	7.04126	1.25038	-1.53165	2.50684	3.15558	-1.26732	3.81064	1.95207	-1.86608	3.23714	2.63182	2.0497
253	-0.0656431	-0.737414	-3.78264	-0.114814	7.10498	1.2406	-1.44615	2.49184	3.15428	-1.19557	3.86435	1.48797	-1.79009	3.23027	2.61003	2.06361
253.5	-0.167602	-0.759397	-3.86825	-0.38989	7.16693	1.23828	-1.3781	2.48084	3.14818	-1.11652	3.9153	1.00857	-1.69961	3.22514	2.58011	2.0586
254	-0.254376	-0.772768	-3.95609	-0.649996	7.23074	1.24125	-1.3231	2.47522	3.13568	-1.03197	3.96238	0.514503	-1.59308	3.22778	2.54459	2.03663
254.5	-0.328176	-0.773128	-4.046	-0.891941	7.29858	1.24604	-1.27618	2.47653	3.11526	-0.945588	4.00542	0.00874974	-1.47334	3.24394	2.50473	1.99938
255	-0.392276	-0.757563	-4.13604	-1.113	7.37106	1.2495	-1.23224	2.48726	3.08545	-0.861919	4.04511	-0.504239	-1.34628	3.2761	2.4599	1.94892
255.5	-0.449367	-0.725713	-4.2224	-1.31163	7.44867	1.24995	-1.18596	2.5098	3.04472	-0.785254	4.08235	-1.02017	-1.21845	3.323	2.40806	1.88838
256	-0.500563	-0.679877	-4.30085	-1.48662	7.53268	1.2475	-1.13166	2.54485	2.99158	-0.718733	4.11808	-1.53587	-1.09539	3.38053	2.34736	1.82117
256.5	-0.54611	-0.624626	-4.36847	-1.63656	7.62406	1.24379	-1.06486	2.59072	2.92501	-0.66408	4.15367	-2.04867	-0.981224	3.44291	2.27789	1.74975
257	-0.586449	-0.565919	-4.42486	-1.76107	7.72128	1.24131	-0.985429	2.64302	2.84533	-0.621914	4.19063	-2.55612	-0.879357	3.5044	2.20174	1.67581
257.5	-0.622398	-0.509469	-4.47268	-1.86217	7.81915	1.24199	-0.899767	2.69511	2.75487	-0.591723	4.22952	-3.05708	-0.79321	3.56063	2.12161	1.60117
258	-0.654871	-0.459556	-4.51667	-1.9439	7.91054	1.24596	-0.819171	2.73989	2.65715	-0.571701	4.26964	-3.55244	-0.72526	3.60916	2.03975	1.52722
258.5	-0.684508	-0.419216	-4.56125	-2.01158	7.98975	1.25164	-0.75519	2.77156	2.55501	-0.55899	4.30934	-4.04385	-0.674928	3.64906	1.95783	1.45321
259	-0.711144	-0.390285	-4.60829	-2.07172	8.05392	1.25696	-0.715962	2.78616	2.44997	-0.550118	4.34597	-4.53164	-0.63749	3.67992	1.87714	1.37566
259.5	-0.733744	-0.372391	-4.65634	-2.13188	8.10206	1.26045	-0.705507	2.78195	2.34332	-0.541329	4.37611	-5.01432	-0.60535	3.70183	1.79844	1.29027
260	-0.751237	-0.362665	-4.70237	-2.20034	8.13385	1.26139	-0.72458	2.76037	2.23672	-0.528759	4.39641	-5.49003	-0.570329	3.71603	1.72169	1.19438
260.5	-0.763526	-0.357038	-4.74431	-2.28529	8.14914	1.25925	-0.771503	2.72599	2.13152	-0.509246	4.40465	-5.95754	-0.525281	3.72389	1.64633	1.08771
261	-0.771825	-0.351778	-4.78236	-2.39304	8.14808	1.25355	-0.842641	2.68443	2.02818	-0.481885	4.40037	-6.41617	-0.465616	3.72548	1.57202	0.971078
261.5	-0.778084	-0.344424	-4.81839	-2.52635	8.13175	1.24407	-0.932921	2.64043	1.92702	-0.448244	4.38506	-6.8662	-0.390716	3.72029	1.49987	0.844768
262	-0.783729	-0.334249	-4.85496	-2.68424	8.10265	1.23079	-1.03644	2.59739	1.82907	-0.410913	4.36179	-7.31006	-0.303894	3.70884	1.43344	0.707474
262.5	-0.788644	-0.322293	-4.89489	-2.86286	8.06424	1.21336	-1.14672	2.55767	1.73572	-0.372766	4.33474	-7.75258	-0.21056	3.69276	1.37784	0.556195
263	-0.791638	-0.310619	-4.94081	-3.05687	8.01986	1.19131	-1.25724	2.52285	1.64835	-0.337097	4.30806	-8.19897	-0.11563	3.67421	1.33701	0.387369
263.5	-0.792154	-0.30101	-4.99425	-3.2611	7.97147	1.16488	-1.36282	2.49441	1.56838	-0.306951	4.2843	-8.65224	-0.0221404	3.65508	1.31201	0.199389
264	-0.791156	-0.294164	-5.05491	-3.47121	7.91893	1.13548	-1.46016	2.47394	1.49633	-0.284008	4.2636	-9.11186	0.0683092	3.63558	1.30184	-0.00492558
264.5	-0.790461	-0.289434	-5.12062	-3.684	7.8602	1.10536	-1.5473	2.46232	1.43078	-0.268033	4.24446	-9.57423	0.154926	3.6129	1.30483	-0.218293
265	-0.791837	-0.285006	-5.1877	-3.89806	7.79193	1.07712	-1.62338	2.45835	1.3692	-0.256952	4.2254	-10.0346	0.237981	3.58199	1.3189	-0.431632
265.5	-0.796555	-0.278713	-5.25151	-4.11379	7.71032	1.05372	-1.68844	2.45834	1.30938	-0.247646	4.20644	-10.4889	0.319229	3.53739	1.34183	-0.637159
266	-0.805124	-0.268733	-5.30796	-4.33168	7.61307	1.03802	-1.74237	2.45681	1.24989	-0.236905	4.18894	-10.9346	0.401375	3.475	1.372	-0.830212
266.5	-0.817333	-0.253853	-5.35512	-4.55069	7.50192	1.03193	-1.78379	2.44782	1.19093	-0.221606	4.17437	-11.3698	0.486819	3.39333	1.40786	-1.00996
267	-0.832416	-0.233729	-5.39323	-4.7679	7.38395	1.03609	-1.80992	2.42671	1.13537	-0.198886	4.16363	-11.7917	0.576822	3.29479	1.44689	-1.17916
267.5	-0.848993	-0.208931	-5.42315	-4.97912	7.27022	1.04983	-1.81762	2.39146	1.08779	-0.167332	4.15753	-12.1969	0.670978	3.18543	1.48619	-1.34206
268	-0.865225	-0.180407	-5.44495	-5.17964	7.17229	1.0708	-1.80382	2.34272	1.05231	-0.128091	4.15642	-12.5828	0.766589	3.07255	1.52439	-1.5007
268.5	-0.87931	-0.148505	-5.45783	-5.36474	7.09841	1.09485	-1.76503	2.28287	1.03098	-0.0839054	4.15881	-12.9483	0.85882	2.9627	1.56237	-1.65267
269	-0.890272	-0.112773	-5.46069	-5.53073	7.05118	1.11721	-1.69734	2.21495	1.02324	-0.036422	4.16105	-13.2939	0.942398	2.86169	1.60219	-1.7929
269.5	-0.89889	-0.0730781	-5.45269	-5.67585	7.02797	1.13447	-1.59777	2.14125	1.02638	0.0149637	4.15938	-13.6207	1.01361	2.77469	1.6455	-1.91758
270	-0.907788	-0.0304311	-5.43403	-5.80004	7.0235	1.14563	-1.46651	2.063	1.03701	0.0713996	4.15281	-13.9301	1.07091	2.7056	1.69262	-2.0269
270.5	-0.920309	0.0135132	-5.4061	-5.90429	7.03271	1.15162	-1.30808	1.98185	1.05242	0.133053	4.14366	-14.224	1.11475	2.65616	1.74256	-2.12486
271	-0.939227	0.057281	-5.37056	-5.99078	7.05166	1.15433	-1.13091	1.90095	1.07043	0.199671	4.13562	-14.5055	1.14735	2.62505	1.79341	-2.21664
271.5	-0.966018	0.0998719	-5.32906	-6.06321	7.0767	1.15551	-0.945866	1.82385	1.08833	0.271337	4.13219	-14.7796	1.17187	2.60774	1.84273	-2.30588
272	-1.0008	0.140608	-5.28374	-6.12584	7.10437	1.15614	-0.764601	1.75313	1.10305	0.347867	4.13658	-15.0514	1.19139	2.59796	1.88785	-2.39441
272.5	-1.04302	0.178778	-5.23738	-6.182	7.13181	1.15704	-0.598525	1.69016	1.11216	0.427541	4.15107	-15.3256	1.20813	2.59004	1.92616	-2.48289
273	-1.09229	0.2136	-5.19335	-6.23448	7.15622	1.1591	-0.458371	1.63608	1.11389	0.506881	4.17587	-15.6052	1.22342	2.58064	1.95596	-2.5706
273.5	-1.14839	0.244545	-5.15509	-6.28638	7.17462	1.16193	-0.353665	1.59284	1.10661	0.582107	4.20865	-15.8916	1.23841	2.56936	1.97745	-2.65561
274	-1.21026	0.271065	-5.1244	-6.33981	7.18526	1.16309	-0.291136	1.56298	1.08955	0.650595	4.24499	-16.1847	1.25447	2.55791	1.99292	-2.73657
274.5	-1.27562	0.291978	-5.09987	-6.39447	7.18848	1.15878	-0.27203	1.54866	1.06302	0.711026	4.27996	-16.4839	1.27295	2.54794	2.00537	-2.81417
275	-1.34188	0.306046	-5.07778	-6.4487	7.18633	1.14566	-0.290808	1.55106	1.02714	0.76285	4.30975	-16.7887	1.29505	2.5397	2.01682	-2.88967
275.5	-1.4067	0.313577	-5.05451	-6.50107	7.1821	1.12266	-0.336619	1.57108	0.981036	0.805527	4.3314	-17.0981	1.32185	2.53191	2.02736	-2.96228
276	-1.46793	0.317024	-5.02788	-6.55087	7.17934	1.09194	-0.395798	1.60967	0.924155	0.837811	4.34204	-17.4091	1.35392	2.5224	2.03534	-3.02875
276.5	-1.52338	0.319904	-4.99661	-6.59846	7.17995	1.05854	-0.454854	1.66635	0.857603	0.858253	4.33931	-17.7167	1.39128	2.50904	2.03906	-3.0856
277	-1.57104	0.325538	-4.95966	-6.64529	7.18253	1.02888	-0.504059	1.73775	0.783562	0.866639	4.32164	-18.0152	1.43337	2.49085	2.03802	-3.13092
277.5	-1.60936	0.336169	-4.91594	-6.69335	7.18281	1.00875	-0.539231	1.81779	0.704588	0.864354	4.28815	-18.2994	1.47895	2.46836	2.03257	-3.16511
278	-1.63755	0.351838	-4.86424	-6.74449	7.17558	1.00166	-0.560674	1.89916	0.623785	0.853623	4.23937	-18.5657	1.52596	2.44368	2.02282	-3.19167
278.5	-1.65593	0.369638	-4.80319	-6.79964	7.15684	1.00844	-0.571144	1.97507	0.544004	0.837564	4.17825	-18.8124	1.5725	2.42002	2.0082	-3.21758
279	-1.66662	0.384729	-4.73195	-6.85729	7.12522	1.02773	-0.574013	2.04035	0.466547	0.820969	4.10949	-19.039	1.61784	2.40003	1.98766	-3.25124
279.5	-1.67354	0.393021	-4.65082	-6.91256	7.08168	1.05663	-0.572281	2.09183	0.391556	0.810112	4.03766	-19.2455	1.6629	2.38443	1.96028	-3.29886
280	-1.68168	0.393294	-4.56122	-6.95856	7.02839	1.09122	-0.569292	2.12763	0.319027	0.810749	3.9663	-19.4325	1.71003	2.37207	1.92567	-3.36243
280.5	-1.69607	0.386852	-4.46526	-6.98877	6.96755	1.12699	-0.570069	2.14545	0.248574	0.82556	3.89891	-19.6007	1.7617	2.3609	1.88408	-3.4407
281	-1.72096	0.375571	-4.36501	-6.99858	6.90063	1.1596	-0.581049	2.14215	0.179298	0.853573	3.84026	-19.7502	1.81823	2.34859	1.83645	-3.53159
281.5	-1.7591	0.360535	-4.2618	-6.98616	6.82814	1.18532	-0.607855	2.11607	0.111057	0.891764	3.79536	-19.8806	1.8773	2.33264	1.78437	-3.63386
282	-1.81166	0.342202	-4.1558	-6.95305	6.75059	1.20135	-0.653338	2.06921	0.0451584	0.9366	3.76681	-19.9924	1.93546	2.31035	1.72952	-3.74673
282.5	-1.87831	0.32128	-4.04618	-6.90394	6.67004	1.206	-0.717536	2.00668	-0.0165657	0.9847	3.75378	-20.0879	1.98987	2.27928	1.67278	-3.86855
283	-1.95702	0.29915	-3.93229	-6.84576	6.59042	1.1989	-0.799152	1.93428	-0.0726997	1.0332	3.75276	-20.1713	2.0388	2.23827	1.61374	-3.99621
283.5	-2.04398	0.277828	-3.81517	-6.7862	6.51596	1.18118	-0.897436	1.85668	-0.122749	1.0798	3.75805	-20.2477	2.08166	2.18747	1.55118	-4.12555
284	-2.13397	0.259306	-3.69792	-6.7326	6.44904	1.15533	-1.01246	1.77715	-0.167761	1.1221	3.76209	-20.3228	2.11967	2.12781	1.48453	-4.25086
284.5	-2.22086	0.244135	-3.58496	-6.69161	6.38951	1.12431	-1.14271	1.69777	-0.210036	1.15709	3.7569	-20.402	2.15623	2.06108	1.41516	-4.36482
285	-2.29851	0.230642	-3.48085	-6.66824	6.3351	1.09049	-1.28245	1.61942	-0.251531	1.18179	3.73646	-20.4911	2.19575	1.99039	1.34676	-4.46064
285.5	-2.36232	0.215925	-3.38844	-6.66436	6.28243	1.05558	-1.42184	1.54144	-0.293025	1.19421	3.69858	-20.5954	2.24199	1.91968	1.28452	-4.53517
286	-2.41078	0.197784	-3.30828	-6.67798	6.22858	1.02081	-1.5494	1.462	-0.334669	1.19395	3.64498	-20.718	2.29703	1.85266	1.23278	-4.58974
286.5	-2.44563	0.175942	-3.23916	-6.70444	6.17306	0.986632	-1.65429	1.37946	-0.376023	1.18245	3.57946	-20.8589	2.36109	1.79243	1.19271	-4.6285
287	-2.47044	0.15194	-3.17904	-6.73814	6.11827	0.952238	-1.72747	1.29374	-0.415567	1.1626	3.50587	-21.0144	2.43328	1.74117	1.16223	-4.65623
287.5	-2.48946	0.128389	-3.12571	-6.77341	6.06799	0.915705	-1.7627	1.20687	-0.45154	1.138	3.42788	-21.179	2.51236	1.6991	1.13806	-4.67676
288	-2.50748	0.10823	-3.07673	-6.80491	6.02548	0.875023	-1.75766	1.12237	-0.483359	1.11221	3.34869	-21.3468	2.597	1.66402	1.11767	-4.6917
288.5	-2.52948	0.0940603	-3.02813	-6.8287	5.99317	0.829263	-1.71403	1.04379	-0.511296	1.08828	3.27021	-21.5127	2.68558	1.63226	1.09985	-4.70012
289	-2.55962	0.0872194	-2.97405	-6.84316	5.97351	0.778766	-1.63594	0.973322	-0.535206	1.06856	3.19332	-21.6732	2.77583	1.60045	1.08383	-4.6998
289.5	-2.60038	0.0870206	-2.90835	-6.84896	5.96864	0.724881	-1.5275	0.911483	-0.554711	1.05501	3.11885	-21.8251	2.86439	1.56694	1.06789	-4.68934
290	-2.65296	0.0913456	-2.82631	-6.84732	5.97886	0.66986	-1.3914	0.857725	-0.570138	1.04959	3.04793	-21.9637	2.94661	1.53211	1.04852	-4.66961
290.5	-2.71798	0.098489	-2.72445	-6.83777	6.00226	0.616338	-1.23	0.810674	-0.582558	1.0544	2.98208	-22.0827	3.01727	1.49797	1.02127	-4.64413
291	-2.79527	0.108095	-2.60016	-6.81748	6.0363	0.566269	-1.04755	0.768274	-0.593153	1.0711	2.92295	-22.1761	3.07282	1.46713	0.982517	-4.61752
291.5	-2.88344	0.120327	-2.45296	-6.78277	6.07898	0.520666	-0.850622	0.728449	-0.602398	1.09999	2.87178	-22.2393	3.11334	1.44084	0.930134	-4.59282
292	-2.97974	0.134927	-2.28615	-6.73065	6.12836	0.48072	-0.646871	0.689698	-0.609349	1.13985	2.82925	-22.2697	3.14223	1.41742	0.8634	-4.5697
292.5	-3.08047	0.150971	-2.10643	-6.65972	6.18187	0.44855	-0.443901	0.650974	-0.611861	1.18853	2.79609	-22.2674	3.16416	1.39346	0.783627	-4.54494
293	-3.18191	0.166743	-1.92199	-6.5711	6.23564	0.426597	-0.249272	0.611632	-0.607882	1.24413	2.77368	-22.2365	3.18278	1.36651	0.694597	-4.51445
293.5	-3.28103	0.17991	-1.74059	-6.46912	6.28389	0.416725	-0.0701655	0.571862	-0.596639	1.30566	2.7646	-22.1829	3.19966	1.33604	0.601706	-4.47548
294	-3.37494	0.18815	-1.56829	-6.36062	6.31934	0.419227	0.088075	0.532636	-0.578806	1.37251	2.77203	-22.1123	3.2149	1.3029	0.510956	-4.42798
294.5	-3.46066	0.189834	-1.40857	-6.25316	6.33425	0.432377	0.223445	0.495313	-0.556248	1.44354	2.79823	-22.0285	3.22843	1.2676	0.428332	-4.37388
295	-3.53671	0.185212	-1.26214	-6.15352	6.32053	0.453522	0.338045	0.461964	-0.531913	1.51629	2.84332	-21.9329	3.24091	1.22892	0.359091	-4.31437
295.5	-3.60481	0.178062	-1.12773	-6.06745	6.26918	0.480408	0.437686	0.435614	-0.509583	1.58639	2.9046	-21.8261	3.25389	1.18381	0.306677	-4.24788
296	-3.67002	0.175749	-1.00365	-6.00065	6.16936	0.511448	0.529656	0.419487	-0.493424	1.64894	2.97692	-21.7095	3.26902	1.12842	0.271717	-4.17046
296.5	-3.73926	0.187057	-0.888586	-5.96028	6.0071	0.545424	0.619598	0.415912	-0.487721	1.70104	3.05402	-21.5863	3.28715	1.05925	0.252156	-4.07764
297	-3.81932	0.220247	-0.781395	-5.95553	5.76522	0.580945	0.709244	0.425237	-0.496193	1.74248	3.1295	-21.4612	3.308	0.974562	0.244589	-3.96613
297.5	-3.9155	0.282742	-0.680728	-5.99712	5.42532	0.616036	0.795907	0.445036	-0.519978	1.77421	3.19703	-21.3403	3.33007	0.875937	0.245866	-3.83512
298	-4.03129	0.380856	-0.584798	-6.09571	4.97108	0.648557	0.874049	0.470386	-0.555952	1.79712	3.25099	-21.2299	3.35084	0.768255	0.254428	-3.68761
298.5	-4.16874	0.518643	-0.490822	-6.25963	4.39131	0.676851	0.93744	0.494998	-0.597959	1.81233	3.28775	-21.1361	3.36792	0.65747	0.270411	-3.53041
299	-4.32874	0.697457	-0.394502	-6.49198	3.68345	0.699652	0.980047	0.512764	-0.639722	1.82179	3.30654	-21.0643	3.3798	0.547069	0.293969	-3.37264
299.5	-4.51041	0.916363	-0.290698	-6.7886	2.85844	0.715753	0.995835	0.519511	-0.67632	1.82796	3.30939	-21.0181	3.38592	0.43596	0.323981	-3.22383
300	-4.70945	1.17138	-0.175148	-7.13713	1.94802	0.724091	0.978763	0.51388	-0.704325	1.83343	3.30025	-20.9977	3.38708	0.319858	0.359226	-3.09172
300.5	-4.91652	1.45283	-0.0462638	-7.51596	1.01299	0.724164	0.923925	0.496825	-0.722223	1.84062	3.28392	-20.9987	3.38592	0.194594	0.399916	-2.98013
301	-5.11575	1.74183	0.0934926	-7.89212	0.147935	0.716431	0.829154	0.470647	-0.7304	1.85079	3.26543	-21.0135	3.38551	0.058503	0.446903	-2.88902
301.5	-5.28477	2.00935	0.237252	-8.21916	-0.536865	0.701984	0.695456	0.438114	-0.730089	1.86385	3.2498	-21.0325	3.3871	-0.0867258	0.499902	-2.81728
302	-5.4017	2.22418	0.374623	-8.4422	-0.968423	0.681785	0.5261	0.401354	-0.723161	1.8791	3.24091	-21.047	3.38937	-0.236581	0.557327	-2.76547
302.5	-5.45706	2.36789	0.494319	-8.51939	-1.15253	0.656701	0.325926	0.360957	-0.713045	1.89559	3.24046	-21.05	3.3896	-0.385564	0.616878	-2.73573
303	-5.45769	2.44268	0.588679	-8.44628	-1.1533	0.627937	0.101634	0.316353	-0.704413	1.9117	3.24835	-21.0365	3.38555	-0.529118	0.675153	-2.73046
303.5	-5.41905	2.46442	0.656732	-8.2554	-1.04507	0.596391	-0.138172	0.26723	-0.701713	1.92481	3.26416	-21.0042	3.37701	-0.664212	0.727754	-2.75117
304	-5.356	2.45155	0.703025	-7.99464	-0.888062	0.561313	-0.383973	0.214409	-0.708582	1.93093	3.28793	-20.952	3.36587	-0.788563	0.770796	-2.79705
304.5	-5.27936	2.41938	0.734021	-7.7092	-0.725568	0.520079	-0.62676	0.159263	-0.727537	1.9251	3.31994	-20.8798	3.35429	-0.899534	0.802157	-2.86362
305	-5.1968	2.37892	0.754985	-7.43452	-0.585893	0.469815	-0.859269	0.102415	-0.759221	1.90367	3.35994	-20.7876	3.34306	-0.993937	0.822132	-2.9435
305.5	-5.11455	2.33719	0.76855	-7.19543	-0.485479	0.409748	-1.07635	0.0430923	-0.802459	1.86672	3.40676	-20.6759	3.33123	-1.06912	0.833657	-3.02871
306	-5.03753	2.29771	0.775117	-7.00748	-0.432285	0.342353	-1.27408	-0.0201889	-0.854813	1.81823	3.45828	-20.5464	3.31622	-1.12441	0.840922	-3.11251
306.5	-4.96902	2.26143	0.774591	-6.87837	-0.427953	0.272097	-1.44813	-0.0884092	-0.912458	1.76448	3.51161	-20.4035	3.2941	-1.16159	0.847272	-3.19009
307	-4.91097	2.22776	0.767873	-6.80943	-0.469205	0.20319	-1.59239	-0.161552	-0.970332	1.71183	3.56361	-20.2542	3.26076	-1.184	0.854856	-3.2584
307.5	-4.86429	2.19497	0.756848	-6.79784	-0.549713	0.138701	-1.6983	-0.238718	-1.02343	1.66459	3.61146	-20.1054	3.21379	-1.19549	0.865609	-3.31535
308	-4.8287	2.16124	0.743971	-6.83905	-0.662516	0.0808213	-1.75588	-0.31796	-1.06785	1.62423	3.653	-19.9621	3.15361	-1.20075	0.881473	-3.35901
308.5	-4.80281	2.12664	0.732411	-6.92765	-0.802	0.0312075	-1.75701	-0.39614	-1.10053	1.5906	3.68661	-19.8265	3.08255	-1.20542	0.903681	-3.38735
309	-4.78444	2.09409	0.725913	-7.05672	-0.964064	-0.0083271	-1.69926	-0.469641	-1.11934	1.56349	3.71178	-19.7006	3.00293	-1.21483	0.932116	-3.39859
309.5	-4.77086	2.06746	0.727962	-7.21766	-1.14465	-0.0353111	-1.58801	-0.535307	-1.12433	1.54328	3.73019	-19.5878	2.91587	-1.23259	0.965214	-3.3923
310	-4.75912	2.04932	0.740768	-7.4009	-1.33863	-0.0474819	-1.43545	-0.590542	-1.11801	1.531	3.74559	-19.492	2.82089	-1.26069	1.00041	-3.37091
310.5	-4.74622	2.04116	0.764491	-7.59684	-1.5402	-0.0441797	-1.2574	-0.633297	-1.10418	1.52838	3.76217	-19.417	2.7164	-1.29984	1.03507	-3.33957
311	-4.72953	2.04476	0.797188	-7.79719	-1.74389	-0.0268791	-1.06992	-0.663028	-1.08731	1.53757	3.7831	-19.3664	2.60101	-1.34921	1.06722	-3.30349
311.5	-4.70774	2.06198	0.83573	-7.99587	-1.94513	0.00109415	-0.886948	-0.681549	-1.07278	1.5604	3.81038	-19.3425	2.47458	-1.4065	1.09519	-3.26509
312	-4.68134	2.09301	0.877077	-8.18832	-2.14017	0.0350757	-0.719747	-0.692564	-1.06641	1.59718	3.84509	-19.346	2.33864	-1.46903	1.11721	-3.22342
312.5	-4.65248	2.13575	0.919081	-8.37081	-2.32596	0.0696864	-0.577081	-0.700259	-1.0734	1.64572	3.8874	-19.3742	2.19638	-1.53464	1.13193	-3.17599
313	-4.6249	2.18614	0.960637	-8.54139	-2.50039	0.0996654	-0.464492	-0.707922	-1.09738	1.70114	3.93702	-19.4214	2.05259	-1.60155	1.13938	-3.1204
313.5	-4.60338	2.23875	1.00149	-8.70124	-2.66236	0.120513	-0.384207	-0.717546	-1.13985	1.75697	3.99408	-19.48	1.91335	-1.66719	1.14159	-3.05542
314	-4.59199	2.28738	1.0419	-8.8538	-2.81132	0.128564	-0.336256	-0.730047	-1.19985	1.80728	4.05903	-19.5424	1.78496	-1.7268	1.14166	-2.98256
314.5	-4.59275	2.32669	1.08267	-9.00226	-2.94681	0.121122	-0.318909	-0.744825	-1.27467	1.84822	4.13202	-19.6011	1.67223	-1.77367	1.1414	-2.90673
315	-4.60556	2.3543	1.12586	-9.14823	-3.0682	0.0971283	-0.328185	-0.759497	-1.36134	1.87816	4.21261	-19.6494	1.5776	-1.80158	1.13996	-2.83444
315.5	-4.62836	2.37121	1.17537	-9.2924	-3.17508	0.0575928	-0.358125	-0.77094	-1.45808	1.89702	4.29979	-19.6815	1.50142	-1.80748	1.13504	-2.77074
316	-4.65748	2.38021	1.23593	-9.43514	-3.2693	0.0051216	-0.402068	-0.776301	-1.56393	1.90552	4.39178	-19.6932	1.44221	-1.79251	1.12509	-2.71694
316.5	-4.68899	2.38375	1.31144	-9.57658	-3.35741	-0.0566776	-0.453712	-0.773453	-1.67709	1.90484	4.48626	-19.6824	1.39701	-1.76113	1.11058	-2.67027
317	-4.72027	2.38314	1.40421	-9.71668	-3.44968	-0.123191	-0.507643	-0.761647	-1.79449	1.89673	4.58068	-19.6499	1.36136	-1.71917	1.09356	-2.6255
317.5	-4.75045	2.37889	1.51445	-9.85458	-3.55597	-0.188911	-0.559672	-0.741747	-1.91241	1.88377	4.67245	-19.5992	1.32922	-1.67231	1.07604	-2.57784
318	-4.7798	2.37201	1.63935	-9.98803	-3.68253	-0.248267	-0.606895	-0.715559	-2.02666	1.86925	4.7592	-19.5352	1.29447	-1.62532	1.0592	-2.52542
318.5	-4.80924	2.36435	1.7726	-10.1141	-3.83114	-0.296595	-0.647619	-0.685048	-2.13293	1.8562	4.83976	-19.4632	1.25317	-1.58199	1.04424	-2.47039
319	-4.8403	2.35712	1.90584	-10.2301	-4.00016	-0.330654	-0.681377	-0.652048	-2.22741	1.84621	4.91404	-19.3881	1.20366	-1.54605	1.03279	-2.41763
319.5	-4.87474	2.34915	2.03085	-10.334	-4.18596	-0.348713	-0.708565	-0.61822	-2.30729	1.83937	4.98207	-19.3136	1.14526	-1.5219	1.02601	-2.37171
320	-4.91405	2.33645	2.14137	-10.4243	-4.38374	-0.350658	-0.729952	-0.584655	-2.37142	1.83482	5.04319	-19.2429	1.07804	-1.51429	1.02398	-2.33503
320.5	-4.9589	2.31227	2.23357	-10.5009	-4.58827	-0.338407	-0.746613	-0.551731	-2.42073	1.83126	5.09645	-19.1779	1.00297	-1.52781	1.02651	-2.30847
321	-5.00881	2.26724	2.30542	-10.5642	-4.79473	-0.316209	-0.760239	-0.519696	-2.45716	1.8275	5.14113	-19.1193	0.921324	-1.56655	1.03419	-2.29266
321.5	-5.06274	2.18974	2.35594	-10.6154	-4.99851	-0.290159	-0.773713	-0.488868	-2.48201	1.82288	5.17744	-19.0673	0.834335	-1.63325	1.04815	-2.28827
322	-5.11975	2.06848	2.38551	-10.6574	-5.19402	-0.266802	-0.791054	-0.459675	-2.49577	1.81729	5.20659	-19.0233	0.743804	-1.72783	1.06837	-2.29525
322.5	-5.17927	1.897	2.39574	-10.6944	-5.37388	-0.251213	-0.816004	-0.43312	-2.49971	1.81129	5.23049	-18.989	0.652421	-1.84633	1.09287	-2.31271
323	-5.2414	1.67707	2.38863	-10.7317	-5.52784	-0.245788	-0.85069	-0.410437	-2.49708	1.80618	5.2506	-18.9665	0.563404	-1.98101	1.11808	-2.33953
323.5	-5.30686	1.41911	2.36587	-10.7745	-5.64166	-0.251087	-0.895199	-0.391814	-2.4923	1.8034	5.2669	-18.9576	0.480219	-2.12216	1.1395	-2.37403
324	-5.37609	1.14199	2.32837	-10.8275	-5.69782	-0.26727	-0.947124	-0.376116	-2.48999	1.80331	5.27806	-18.9624	0.406375	-2.26003	1.15265	-2.41241
324.5	-5.44855	0.873473	2.27598	-10.8934	-5.67701	-0.294032	-1.00123	-0.361901	-2.4952	1.80474	5.28251	-18.9792	0.344847	-2.38597	1.15442	-2.44889
325	-5.52304	0.647208	2.20816	-10.9725	-5.55881	-0.329698	-1.05021	-0.348095	-2.51359	1.80642	5.27983	-19.0048	0.297242	-2.49314	1.14364	-2.47794
325.5	-5.59819	0.492095	2.1252	-11.0638	-5.32269	-0.37089	-1.08587	-0.333939	-2.55081	1.80809	5.27146	-19.0363	0.263264	-2.57708	1.1205	-2.49643
326	-5.67277	0.420224	2.0291	-11.1667	-4.95066	-0.413081	-1.09917	-0.319194	-2.61086	1.81008	5.26037	-19.0722	0.240836	-2.63588	1.08559	-2.50438
326.5	-5.74636	0.425042	1.92415	-11.2806	-4.43133	-0.451731	-1.08024	-0.3042	-2.69463	1.81205	5.24983	-19.1125	0.226802	-2.67023	1.03913	-2.50443
327	-5.81973	0.489616	1.81725	-11.4046	-3.76574	-0.483368	-1.01937	-0.288926	-2.79997	1.8122	5.24254	-19.157	0.218073	-2.68314	0.98079	-2.50034
327.5	-5.89437	0.594667	1.71669	-11.537	-2.976	-0.506087	-0.908734	-0.272026	-2.923	1.80803	5.24123	-19.2052	0.212676	-2.67835	0.91019	-2.49483
328	-5.97092	0.722272	1.62979	-11.6755	-2.11509	-0.519459	-0.743834	-0.251507	-3.05926	1.79793	5.24942	-19.2567	0.209813	-2.65953	0.827368	-2.48713
328.5	-6.04729	0.857808	1.5617	-11.8181	-1.27315	-0.524156	-0.524664	-0.226631	-3.20396	1.7818	5.27062	-19.3103	0.209041	-2.63149	0.733007	-2.47219
329	-6.11816	0.990785	1.51499	-11.9619	-0.570358	-0.521411	-0.256673	-0.199344	-3.35237	1.76026	5.30679	-19.3637	0.209856	-2.60074	0.629187	-2.4429
329.5	-6.17685	1.114	1.48929	-12.1029	-0.125211	-0.512341	0.0486736	-0.174128	-3.50081	1.73373	5.35741	-19.4142	0.2119	-2.57417	0.520186	-2.39429
330	-6.21717	1.22247	1.4817	-12.2362	-0.00635077	-0.497702	0.375281	-0.156493	-3.64649	1.70239	5.41967	-19.4581	0.214796	-2.5574	0.411541	-2.32661
330.5	-6.23416	1.31357	1.48771	-12.3577	-0.203094	-0.478673	0.706191	-0.150977	-3.78691	1.66707	5.48922	-19.4916	0.217981	-2.55386	0.307806	-2.24535
331	-6.22427	1.38788	1.5021	-12.4639	-0.640528	-0.457879	1.02739	-0.159188	-3.92042	1.63034	5.56155	-19.5106	0.221623	-2.5641	0.211182	-2.15895
331.5	-6.18532	1.4489	1.52038	-12.5523	-1.22097	-0.439186	1.32966	-0.179051	-4.04691	1.59578	5.63322	-19.5121	0.22778	-2.58643	0.121687	-2.07592
332	-6.11614	1.50152	1.53972	-12.6205	-1.85634	-0.426136	1.60812	-0.205959	-4.16725	1.56574	5.70227	-19.4949	0.239515	-2.61901	0.0384353	-2.00246
332.5	-6.01733	1.54986	1.55847	-12.6665	-2.48032	-0.420401	1.85976	-0.234575	-4.28245	1.54005	5.7674	-19.4607	0.258351	-2.66107	-0.0383917	-1.9415
333	-5.8934	1.59607	1.57548	-12.6883	-3.04947	-0.421488	2.08073	-0.260076	-4.39304	1.51618	5.8275	-19.4128	0.28314	-2.71186	-0.105966	-1.89406
333.5	-5.756	1.63989	1.58966	-12.684	-3.54046	-0.427739	2.26595	-0.278711	-4.49816	1.49053	5.88185	-19.3556	0.310793	-2.769	-0.159024	-1.86162
334	-5.62609	1.67906	1.59913	-12.6515	-3.94443	-0.437633	2.41085	-0.287281	-4.59525	1.46038	5.93033	-19.2935	0.33709	-2.82808	-0.192117	-1.84693
334.5	-5.53211	1.71046	1.60045	-12.5876	-4.26092	-0.450504	2.51284	-0.281993	-4.68168	1.42493	5.97336	-19.2305	0.357805	-2.88344	-0.202775	-1.8524
335	-5.50097	1.73179	1.5895	-12.4879	-4.49459	-0.466502	2.5717	-0.258346	-4.75753	1.38416	6.0115	-19.1696	0.370453	-2.92981	-0.193546	-1.87829
335.5	-5.5455	1.74261	1.56271	-12.3464	-4.654	-0.485908	2.59001	-0.212329	-4.8264	1.33756	6.04464	-19.1131	0.374836	-2.96381	-0.171209	-1.92193
336	-5.6586	1.74412	1.51712	-12.1559	-4.7503	-0.508506	2.57314	-0.142011	-4.89401	1.28392	6.07183	-19.0626	0.371837	-2.98484	-0.143499	-1.97796
336.5	-5.81922	1.73794	1.44999	-11.9093	-4.79609	-0.533946	2.52741	-0.0489036	-4.96647	1.22204	6.09262	-19.0187	0.362091	-2.99477	-0.115696	-2.03966
337	-6.00254	1.72538	1.35896	-11.6019	-4.8048	-0.562313	2.45767	0.0617849	-5.04908	1.15165	6.10795	-18.9804	0.345198	-2.99694	-0.0899169	-2.1005
337.5	-6.18584	1.70697	1.24279	-11.2325	-4.78919	-0.593689	2.36668	0.182324	-5.1451	1.07359	6.11886	-18.9455	0.319145	-2.99474	-0.0672616	-2.15544
338	-6.35111	1.68243	1.10189	-10.8047	-4.75932	-0.627427	2.25652	0.304263	-5.25513	0.989674	6.12504	-18.9121	0.280681	-2.9908	-0.0495913	-2.20236
338.5	-6.48675	1.65112	0.938689	-10.3297	-4.72178	-0.662371	2.13038	0.420039	-5.3782	0.902544	6.12498	-18.8795	0.227175	-2.98693	-0.0392244	-2.24299
339	-6.5879	1.6126	0.758779	-9.8307	-4.68031	-0.697397	1.99339	0.524192	-5.51304	0.81504	6.1166	-18.8475	0.158313	-2.98456	-0.0378671	-2.2818
339.5	-6.65502	1.56764	0.572446	-9.34572	-4.63703	-0.730966	1.8529	0.613797	-5.65753	0.729578	6.0978	-18.8167	0.0762165	-2.98511	-0.0457818	-2.32286
340	-6.69189	1.51885	0.394225	-8.92606	-4.59399	-0.760234	1.71826	0.687487	-5.80868	0.64804	6.06739	-18.7888	-0.0153059	-2.98912	-0.0613963	-2.36707
340.5	-6.70444	1.47024	0.238495	-8.62382	-4.55384	-0.781445	1.59985	0.743628	-5.9635	0.571873	6.02568	-18.7666	-0.11186	-2.99537	-0.0817083	-2.41217
341	-6.69971	1.42563	0.114062	-8.46929	-4.51896	-0.791527	1.50633	0.779504	-6.11893	0.502103	5.97455	-18.7521	-0.210068	-3.00149	-0.103304	-2.45491
341.5	-6.68459	1.38706	0.0227582	-8.4568	-4.49043	-0.789664	1.44101	0.792653	-6.27121	0.439259	5.91724	-18.7462	-0.308472	-3.00449	-0.123183	-2.49314
342	-6.66497	1.35483	-0.0375484	-8.55292	-4.46811	-0.777733	1.40007	0.783044	-6.41684	0.382976	5.85775	-18.7488	-0.406674	-3.00108	-0.139178	-2.52634
342.5	-6.64568	1.32932	-0.0698062	-8.71634	-4.45145	-0.759277	1.37451	0.753754	-6.55396	0.331437	5.79937	-18.7588	-0.504287	-2.98867	-0.149811	-2.55511
343	-6.63046	1.31173	-0.0769127	-8.91253	-4.43988	-0.738306	1.35392	0.709872	-6.68229	0.281943	5.74355	-18.774	-0.600825	-2.96679	-0.153154	-2.5803
343.5	-6.62158	1.30263	-0.0615875	-9.11891	-4.43275	-0.718824	1.32953	0.657382	-6.80207	0.2329	5.69013	-18.7908	-0.695408	-2.93766	-0.145776	-2.60225
344	-6.61927	1.30058	-0.0259951	-9.32393	-4.42903	-0.704449	1.29515	0.602582	-6.91361	0.185055	5.63854	-18.8042	-0.786532	-2.90548	-0.12329	-2.62001
344.5	-6.62193	1.30287	0.0278645	-9.5231	-4.42664	-0.697775	1.24676	0.551191	-7.01714	0.140381	5.5889	-18.8082	-0.872974	-2.87398	-0.081946	-2.63056
345	-6.62778	1.30694	0.0972373	-9.71495	-4.42292	-0.69994	1.18183	0.507178	-7.11228	0.100332	5.54233	-18.7982	-0.954789	-2.84409	-0.0196757	-2.62964
345.5	-6.63583	1.31075	0.178087	-9.89891	-4.41605	-0.710695	1.09903	0.471865	-7.19838	0.0657369	5.50075	-18.7715	-1.03289	-2.8139	0.0637352	-2.61483
346	-6.64544	1.31259	0.264818	-10.0743	-4.40614	-0.728891	0.997855	0.4434	-7.27523	0.0375916	5.46656	-18.7272	-1.10759	-2.78012	0.166516	-2.58796
346.5	-6.6557	1.31156	0.35066	-10.2397	-4.39452	-0.7533	0.878783	0.417544	-7.34279	0.0167867	5.44217	-18.6646	-1.17808	-2.74011	0.284264	-2.5545
347	-6.66563	1.3076	0.428774	-10.3923	-4.38246	-0.783399	0.743696	0.390154	-7.40046	0.00296655	5.42915	-18.5829	-1.24327	-2.69343	0.409822	-2.52096
347.5	-6.67403	1.3008	0.493113	-10.5276	-4.37105	-0.819423	0.595973	0.359478	-7.44761	-0.00609427	5.42741	-18.4813	-1.30233	-2.64182	0.535192	-2.4925
348	-6.67982	1.29092	0.53901	-10.6403	-4.36194	-0.861609	0.440091	0.326431	-7.48469	-0.0139404	5.43473	-18.3612	-1.35498	-2.58848	0.654434	-2.47119
348.5	-6.68305	1.27696	0.564079	-10.7246	-4.3572	-0.909376	0.281187	0.292947	-7.51277	-0.0239116	5.44727	-18.2258	-1.40198	-2.53742	0.76474	-2.45584
349	-6.68531	1.25635	0.568906	-10.7747	-4.35828	-0.960981	0.124953	0.260193	-7.53222	-0.0378271	5.46096	-18.0787	-1.44509	-2.49217	0.865169	-2.44354
349.5	-6.68818	1.22471	0.556894	-10.7875	-4.36506	-1.01352	-0.0223855	0.228418	-7.54313	-0.0560322	5.47242	-17.9236	-1.48634	-2.45441	0.954868	-2.4316
350	-6.6912	1.17662	0.533484	-10.7636	-4.3759	-1.06342	-0.154692	0.198035	-7.54603	-0.0783457	5.47875	-17.7641	-1.528	-2.42432	1.03201	-2.41859
350.5	-6.69148	1.10754	0.505011	-10.7067	-4.38804	-1.10782	-0.267516	0.170004	-7.54155	-0.10453	5.47701	-17.6027	-1.57257	-2.40153	1.09365	-2.40477
351	-6.68467	1.01642	0.477344	-10.6224	-4.39834	-1.14572	-0.360218	0.145466	-7.53025	-0.133883	5.4646	-17.4402	-1.62148	-2.38535	1.13713	-2.39132
351.5	-6.66643	0.907639	0.454945	-10.5171	-4.40411	-1.17755	-0.436645	0.126142	-7.51313	-0.164938	5.44076	-17.2756	-1.6737	-2.37485	1.16206	-2.37761
352	-6.63375	0.790033	0.440745	-10.3981	-4.40422	-1.2038	-0.503456	0.11451	-7.49172	-0.195885	5.40781	-17.1072	-1.72617	-2.3696	1.17066	-2.35924
352.5	-6.58576	0.673512	0.43618	-10.2722	-4.39963	-1.22471	-0.567564	0.112291	-7.46789	-0.225052	5.37042	-16.9333	-1.77505	-2.36959	1.16643	-2.32943
353	-6.52399	0.565672	0.440696	-10.1453	-4.39324	-1.24082	-0.633955	0.118897	-7.44396	-0.250913	5.33369	-16.7526	-1.8167	-2.37385	1.15383	-2.28234
353.5	-6.45196	0.470122	0.45142	-10.0219	-4.38875	-1.25302	-0.704338	0.131621	-7.42212	-0.271899	5.30146	-16.5645	-1.84849	-2.37942	1.13846	-2.21613
354	-6.37427	0.386776	0.463926	-9.90415	-4.38849	-1.26198	-0.776832	0.147507	-7.40293	-0.286154	5.27525	-16.3706	-1.86968	-2.38201	1.12619	-2.13377
354.5	-6.29547	0.313906	0.473912	-9.7931	-4.39238	-1.26785	-0.846525	0.165646	-7.3851	-0.291075	5.25371	-16.1749	-1.88143	-2.37802	1.12156	-2.04149
355	-6.21886	0.250744	0.478852	-9.68898	-4.39906	-1.27057	-0.906757	0.187781	-7.36719	-0.283343	5.23279	-15.9828	-1.88565	-2.36605	1.12706	-1.94609
355.5	-6.14603	0.198693	0.478206	-9.59096	-4.40653	-1.26998	-0.950968	0.21702	-7.34908	-0.260234	5.20716	-15.7987	-1.88424	-2.34728	1.14333	-1.85285
356	-6.0779	0.160766	0.472071	-9.49737	-4.41233	-1.26573	-0.974876	0.256056	-7.33175	-0.220982	5.17272	-15.6245	-1.87863	-2.32436	1.16978	-1.76537
356.5	-6.01569	0.140023	0.460366	-9.40668	-4.41466	-1.25734	-0.977792	0.305172	-7.31653	-0.166824	5.12856	-15.4603	-1.86921	-2.29971	1.20562	-1.68688
357	-5.96051	0.137205	0.443099	-9.31731	-4.41296	-1.24416	-0.961832	0.360955	-7.30449	-0.100487	5.07716	-15.3044	-1.85556	-2.27453	1.25062	-1.62063
357.5	-5.91264	0.148953	0.420262	-9.22645	-4.40662	-1.22496	-0.930089	0.417442	-7.29573	-0.0257801	5.02287	-15.1541	-1.83777	-2.24899	1.30482	-1.56886
358	-5.87168	0.168455	0.391699	-9.1301	-4.39377	-1.19748	-0.886073	0.468891	-7.2887	0.0530807	4.96986	-15.0057	-1.81699	-2.22258	1.36719	-1.53205
358.5	-5.83687	0.187852	0.357861	-9.02481	-4.37123	-1.15902	-0.834401	0.511451	-7.27999	0.132249	4.92109	-14.8556	-1.79503	-2.19475	1.43432	-1.50943
359	-5.80782	0.200476	0.320101	-8.90852	-4.3357	-1.10779	-0.780065	0.542755	-7.26506	0.208338	4.87758	-14.7014	-1.77365	-2.16585	1.50015	-1.49904
359.5	-5.78518	0.202188	0.279777	-8.77977	-4.28471	-1.04355	-0.726017	0.560905	-7.23951	0.277781	4.83785	-14.5434	-1.75421	-2.13704	1.55742	-1.4969
360	-5.76952	0.191794	0.237752	-8.63771	-4.21702	-0.967513	-0.67262	0.564111	-7.20043	0.336611	4.79832	-14.3836	-1.73703	-2.10919	1.60033	-1.49733
360.5	-5.75986	0.170872	0.194846	-8.48339	-4.13289	-0.882368	-0.619537	0.551247	-7.14738	0.381226	4.75498	-14.2251	-1.72125	-2.08234	1.62621	-1.49399
361	-5.75388	0.143195	0.152571	-8.3206	-4.03428	-0.792261	-0.566877	0.522899	-7.08174	0.4095	4.70571	-14.0704	-1.70573	-2.05602	1.6354	-1.48125
361.5	-5.74936	0.113601	0.113438	-8.15469	-3.92434	-0.701699	-0.515354	0.482052	-7.00463	0.422065	4.65146	-13.9208	-1.68978	-2.0292	1.6309	-1.45607
362	-5.7445	0.0867544	0.0804586	-7.9905	-3.80687	-0.614768	-0.466704	0.433978	-6.91667	0.423253	4.59539	-13.7768	-1.67292	-2.00025	1.6176	-1.41882
362.5	-5.73731	0.066292	0.0564741	-7.8308	-3.68594	-0.535451	-0.423188	0.385311	-6.82019	0.420323	4.54094	-13.6385	-1.65439	-1.96764	1.60013	-1.37185
363	-5.72517	0.0540638	0.0439954	-7.6756	-3.56567	-0.467525	-0.386138	0.342417	-6.72037	0.421191	4.49042	-13.5056	-1.63314	-1.93081	1.58022	-1.31708
363.5	-5.70526	0.0497815	0.0448775	-7.52243	-3.44972	-0.413769	-0.355718	0.309782	-6.6238	0.432227	4.4438	-13.3766	-1.60764	-1.89009	1.55631	-1.25463
364	-5.67537	0.0519631	0.0590433	-7.36788	-3.34101	-0.375753	-0.331996	0.289307	-6.53644	0.456916	4.39809	-13.2487	-1.57546	-1.84628	1.52586	-1.18329
364.5	-5.63532	0.0593168	0.083182	-7.20953	-3.24225	-0.353765	-0.315094	0.280455	-6.46235	0.49544	4.34898	-13.118	-1.53368	-1.80028	1.48797	-1.10227
365	-5.58831	0.0707061	0.111123	-7.04699	-3.15661	-0.34634	-0.303856	0.281037	-6.40219	0.545119	4.29321	-12.9806	-1.47994	-1.75235	1.44412	-1.01292
365.5	-5.54006	0.0840375	0.136047	-6.88208	-3.08706	-0.350229	-0.294794	0.288685	-6.35227	0.601331	4.22988	-12.8338	-1.41355	-1.70155	1.39698	-0.919725
366	-5.49629	0.0961916	0.152684	-6.71789	-3.03507	-0.361317	-0.282554	0.301962	-6.30585	0.658676	4.15989	-12.6772	-1.33575	-1.64668	1.3481	-0.829736
366.5	-5.46055	0.104407	0.157889	-6.55792	-2.99979	-0.375946	-0.260971	0.320465	-6.25567	0.712407	4.08451	-12.5135	-1.24927	-1.58776	1.29601	-0.750631
367	-5.43389	0.107769	0.150538	-6.40607	-2.97801	-0.391651	-0.22401	0.344307	-6.19591	0.759658	4.00445	-12.3469	-1.15743	-1.52649	1.23618	-0.689047
367.5	-5.41571	0.107789	0.131559	-6.26656	-2.96478	-0.407048	-0.167907	0.373367	-6.12334	0.799293	3.91984	-12.181	-1.06315	-1.46553	1.16313	-0.649087
368	-5.40469	0.108114	0.103014	-6.14264	-2.95453	-0.42102	-0.093752	0.406927	-6.03749	0.830308	3.8306	-12.0182	-0.968175	-1.40761	1.07295	-0.63032
368.5	-5.39952	0.113729	0.066621	-6.0352	-2.94144	-0.43172	-0.00725446	0.443809	-5.94011	0.850843	3.73642	-11.8595	-0.873591	-1.35479	0.964554	-0.627438
369	-5.39967	0.129199	0.0232023	-5.94266	-2.91917	-0.436263	0.083894	0.482501	-5.83472	0.859112	3.63688	-11.7052	-0.780458	-1.30864	0.839517	-0.633379
369.5	-5.40527	0.156486	-0.0266614	-5.86167	-2.8811	-0.431511	0.171806	0.521324	-5.72573	0.854668	3.5321	-11.5548	-0.689477	-1.27127	0.701968	-0.642977
370	-5.41594	0.194582	-0.0811977	-5.78744	-2.82192	-0.415894	0.248553	0.558821	-5.61651	0.838414	3.42352	-11.4069	-0.600672	-1.24561	0.558356	-0.654059
370.5	-5.43019	0.240956	-0.136703	-5.71386	-2.73963	-0.391096	0.306635	0.594194	-5.50768	0.811909	3.31393	-11.2591	-0.513625	-1.23374	0.415435	-0.666938
371	-5.44594	0.292467	-0.188832	-5.63391	-2.63673	-0.361537	0.34091	0.62753	-5.39779	0.776842	3.20637	-11.1078	-0.427226	-1.23533	0.278028	-0.683424
371.5	-5.46073	0.345316	-0.234618	-5.54008	-2.51968	-0.332125	0.350637	0.659606	-5.28571	0.734664	3.10304	-10.9497	-0.339082	-1.24801	0.148659	-0.705155
372	-5.47168	0.395025	-0.273052	-5.42462	-2.39637	-0.306652	0.340449	0.691481	-5.17171	0.686618	3.00575	-10.7822	-0.245694	-1.26838	0.0280231	-0.73246
372.5	-5.47606	0.437111	-0.30485	-5.2797	-2.27344	-0.287102	0.319866	0.723882	-5.05665	0.634416	2.91676	-10.6046	-0.143218	-1.2927	-0.0848714	-0.764628
373	-5.47205	0.46867	-0.333096	-5.09816	-2.15571	-0.273052	0.299858	0.756506	-4.94128	0.580445	2.83832	-10.4181	-0.0283406	-1.31685	-0.192229	-0.800533
373.5	-5.45903	0.489626	-0.363645	-4.87479	-2.04688	-0.261602	0.28791	0.787884	-4.82597	0.52701	2.7718	-10.2258	0.100366	-1.33563	-0.296375	-0.839231
374	-5.43767	0.501927	-0.403432	-4.60826	-1.94938	-0.248488	0.286264	0.816042	-4.71064	0.475803	2.71692	-10.032	0.240931	-1.34286	-0.398649	-0.880721
374.5	-5.40966	0.507458	-0.457789	-4.30276	-1.86412	-0.230098	0.293666	0.839345	-4.59562	0.428002	2.6712	-9.84161	0.388051	-1.33343	-0.498819	-0.925874
375	-5.37712	0.506936	-0.52874	-3.96727	-1.79089	-0.205176	0.307076	0.856949	-4.48232	0.384533	2.63019	-9.65848	0.53508	-1.30572	-0.595186	-0.974952
375.5	-5.3417	0.50074	-0.615075	-3.61337	-1.72873	-0.174892	0.322468	0.868743	-4.37301	0.346421	2.5888	-9.48457	0.675795	-1.26239	-0.685529	-1.02586
376	-5.30351	0.490499	-0.713844	-3.25307	-1.67584	-0.141247	0.335814	0.87502	-4.2703	0.314368	2.54288	-9.32004	0.805011	-1.20914	-0.768411	-1.07388
376.5	-5.26047	0.479448	-0.822007	-2.8975	-1.6301	-0.105529	0.343993	0.876316	-4.17642	0.287575	2.49066	-9.16414	0.919242	-1.15265	-0.843526	-1.1133
377	-5.2097	0.470918	-0.93719	-2.55609	-1.59002	-0.0684533	0.344398	0.873235	-4.09271	0.26376	2.4331	-9.01697	1.01706	-1.09921	-0.911219	-1.13958
377.5	-5.14974	0.466475	-1.05698	-2.23619	-1.55496	-0.0311936	0.333579	0.866041	-4.01928	0.240939	2.3735	-8.88007	1.09822	-1.05433	-0.972457	-1.15069
378	-5.08097	0.465343	-1.17725	-1.94236	-1.52448	0.00417062	0.30698	0.854441	-3.95481	0.219267	2.31703	-8.75474	1.16268	-1.02239	-1.02913	-1.14749
378.5	-5.00408	0.465124	-1.29153	-1.67589	-1.49761	0.0348711	0.260383	0.837935	-3.89685	0.20129	2.26969	-8.64021	1.21058	-1.00597	-1.08389	-1.13341
379	-4.91943	0.462867	-1.39291	-1.43482	-1.47311	0.0582847	0.191957	0.816514	-3.84256	0.190212	2.2358	-8.53395	1.24296	-1.0053	-1.13964	-1.11327
379.5	-4.82835	0.455857	-1.47695	-1.21398	-1.45034	0.0733178	0.103624	0.790864	-3.7889	0.187921	2.21615	-8.43291	1.26244	-1.01859	-1.19885	-1.09165
380	-4.73439	0.441968	-1.54342	-1.00628	-1.42979	0.0809137	0.000466872	0.761863	-3.73307	0.194709	2.20826	-8.3339	1.27342	-1.04286	-1.26289	-1.07116
380.5	-4.64259	0.419919	-1.59633	-0.805279	-1.41293	0.0828729	-0.11154	0.730504	-3.67328	0.209894	2.20802	-8.23348	1.28096	-1.07463	-1.33135	-1.05138
381	-4.55747	0.389725	-1.64251	-0.6063	-1.40168	0.0808758	-0.22731	0.698462	-3.60868	0.231551	2.21125	-8.12826	1.28844	-1.11061	-1.40233	-1.02993
381.5	-4.48196	0.352911	-1.68994	-0.405638	-1.39726	0.0772548	-0.342611	0.668628	-3.53881	0.256242	2.21468	-8.01582	1.29616	-1.14847	-1.47322	-1.00543
382	-4.41779	0.312227	-1.74646	-0.200629	-1.39926	0.075809	-0.452907	0.645187	-3.46325	0.280394	2.21578	-7.89495	1.30247	-1.1874	-1.54072	-0.979751
382.5	-4.36621	0.271096	-1.81876	0.0086531	-1.40572	0.081016	-0.552877	0.632579	-3.38142	0.301985	2.21222	-7.76467	1.30603	-1.22745	-1.60026	-0.95706
383	-4.32808	0.232728	-1.91095	0.21869	-1.41339	0.0966537	-0.637804	0.633805	-3.2925	0.320435	2.20191	-7.6231	1.30645	-1.26865	-1.64667	-0.941206
383.5	-4.30341	0.199394	-2.02345	0.424426	-1.4182	0.125104	-0.705543	0.649696	-3.19615	0.335462	2.18364	-7.46755	1.30375	-1.3118	-1.67595	-0.933862
384	-4.2913	0.17223	-2.15321	0.62263	-1.4165	0.167263	-0.756598	0.679214	-3.09327	0.346669	2.15765	-7.2957	1.29796	-1.35968	-1.68645	-0.933779
384.5	-4.29036	0.150886	-2.29469	0.813688	-1.40655	0.222414	-0.792468	0.719596	-2.9858	0.353964	2.12519	-7.1064	1.2891	-1.41588	-1.6787	-0.937099
385	-4.29899	0.132958	-2.44068	1.00024	-1.38855	0.287856	-0.814604	0.766312	-2.87539	0.358182	2.08747	-6.89969	1.27679	-1.48208	-1.65399	-0.939325
385.5	-4.31498	0.114257	-2.58319	1.18475	-1.36395	0.359363	-0.824619	0.81386	-2.76252	0.361271	2.04575	-6.67666	1.25995	-1.55647	-1.61265	-0.938084
386	-4.33587	0.0903967	-2.71458	1.36851	-1.3345	0.433003	-0.82448	0.857564	-2.64712	0.365246	2.0015	-6.43941	1.23699	-1.63478	-1.55372	-0.934409
386.5	-4.35953	0.0587558	-2.82864	1.55171	-1.30101	0.506447	-0.816218	0.894937	-2.52952	0.370302	1.95502	-6.19071	1.20633	-1.7124	-1.47643	-0.931729
387	-4.38413	0.0191316	-2.92136	1.73359	-1.2631	0.57851	-0.801989	0.925236	-2.41035	0.374545	1.90446	-5.9333	1.16702	-1.78482	-1.38225	-0.933787
387.5	-4.40818	-0.0272376	-2.99075	1.91204	-1.22055	0.648269	-0.784091	0.947766	-2.29018	0.376339	1.84726	-5.66898	1.11923	-1.84707	-1.27552	-0.94255
388	-4.43057	-0.0785535	-3.03597	2.08383	-1.17427	0.714937	-0.764052	0.960628	-2.17026	0.37625	1.78206	-5.39848	1.0639	-1.89471	-1.16248	-0.956625
388.5	-4.44999	-0.132325	-3.05711	2.24667	-1.12645	0.778246	-0.74215	0.960443	-2.05286	0.376306	1.70901	-5.12243	1.00231	-1.92532	-1.04963	-0.971232
389	-4.46446	-0.185617	-3.0557	2.40098	-1.08046	0.838565	-0.71806	0.942447	-1.94038	0.378222	1.62959	-4.84269	0.936356	-1.93805	-0.94187	-0.980513
389.5	-4.47149	-0.236429	-3.03503	2.54929	-1.03992	0.896344	-0.69101	0.901445	-1.83487	0.382756	1.54647	-4.56273	0.868919	-1.93199	-0.841434	-0.981067
390	-4.46884	-0.284439	-2.99961	2.69465	-1.00726	0.951309	-0.659379	0.834216	-1.73762	0.390262	1.46312	-4.28633	0.803068	-1.90616	-0.749521	-0.973987
390.5	-4.45463	-0.329876	-2.95378	2.83926	-0.983271	1.00261	-0.621166	0.741854	-1.64835	0.401598	1.38327	-4.01636	0.741461	-1.86113	-0.668855	-0.963415
391	-4.42707	-0.372062	-2.90077	2.98336	-0.967957	1.04991	-0.574787	0.629802	-1.56489	0.418859	1.3102	-3.75502	0.686732	-1.80052	-0.603701	-0.953166
391.5	-4.38451	-0.409656	-2.84337	3.12578	-0.960949	1.09364	-0.518998	0.505775	-1.48389	0.445134	1.24631	-3.50373	0.641986	-1.73087	-0.557465	-0.944619
392	-4.32642	-0.442162	-2.78489	3.26614	-0.961373	1.13341	-0.45254	0.377727	-1.40175	0.482939	1.19341	-3.26248	0.610783	-1.65992	-0.530682	-0.936726
392.5	-4.25425	-0.470174	-2.72875	3.40629	-0.968097	1.16699	-0.374916	0.252833	-1.31533	0.532382	1.15296	-3.02984	0.596907	-1.59469	-0.520475	-0.926866
393	-4.17177	-0.493979	-2.67777	3.54994	-0.980174	1.19171	-0.288277	0.137103	-1.22271	0.590189	1.12554	-2.80348	0.603683	-1.54025	-0.520726	-0.911736
393.5	-4.08438	-0.513072	-2.63415	3.70143	-0.996626	1.20712	-0.198286	0.0353948	-1.12344	0.650424	1.11014	-2.58057	0.632338	-1.49926	-0.523095	-0.888639
394	-3.99846	-0.527187	-2.59993	3.86434	-1.01547	1.21589	-0.112346	-0.0483825	-1.01825	0.707117	1.10426	-2.3587	0.680494	-1.47188	-0.518906	-0.857178
394.5	-3.92075	-0.536674	-2.57671	4.03999	-1.03352	1.22244	-0.0366149	-0.111172	-0.909546	0.756681	1.10425	-2.13694	0.742494	-1.45649	-0.500781	-0.819716
395	-3.85757	-0.541673	-2.56486	4.2264	-1.04778	1.23074	0.0261348	-0.150875	-0.802673	0.798429	1.10606	-1.91568	0.811082	-1.45081	-0.464327	-0.779319
395.5	-3.81388	-0.541576	-2.56359	4.41932	-1.05613	1.24308	0.0769298	-0.166814	-0.705447	0.834191	1.10614	-1.69571	0.879133	-1.45275	-0.410093	-0.736846
396	-3.79214	-0.535209	-2.57175	4.6142	-1.05668	1.26019	0.119316	-0.160527	-0.625067	0.867321	1.102	-1.47717	0.941172	-1.46051	-0.343651	-0.690055
396.5	-3.7913	-0.521529	-2.58822	4.80761	-1.04783	1.28217	0.157367	-0.136264	-0.565824	0.901168	1.09235	-1.25863	0.994283	-1.47181	-0.27282	-0.635144
397	-3.80692	-0.500752	-2.61154	4.99804	-1.0296	1.30886	0.193892	-0.100428	-0.529433	0.938115	1.07652	-1.03736	1.03783	-1.4832	-0.20452	-0.568766
397.5	-3.83305	-0.47495	-2.63959	5.18625	-1.00454	1.33947	0.229021	-0.0596612	-0.515892	0.979546	1.05392	-0.811329	1.07229	-1.49006	-0.143393	-0.489321
398	-3.86445	-0.447438	-2.66957	5.3744	-0.976957	1.37266	0.259614	-0.018656	-0.523907	1.02633	1.02507	-0.580599	1.0982	-1.48711	-0.0917977	-0.398088
398.5	-3.89745	-0.42156	-2.69834	5.56452	-0.950497	1.40686	0.280395	0.0206249	-0.551522	1.07893	0.992438	-0.347163	1.11632	-1.46962	-0.0502261	-0.299699
399	-3.92956	-0.399222	-2.72327	5.75792	-0.92595	1.43996	0.286454	0.0584265	-0.596139	1.13667	0.958805	-0.11401	1.12871	-1.43581	-0.0178977	-0.200818
399.5	-3.95905	-0.379772	-2.74347	5.95599	-0.901548	1.4693	0.274985	0.0961539	-0.653469	1.19781	0.924611	0.115799	1.13937	-1.38865	0.0064789	-0.107841
400	-3.98474	-0.361036	-2.76019	6.16015	-0.875318	1.49241	0.244915	0.134948	-0.717337	1.2606	0.887526	0.339724	1.1537	-1.33534	0.0240084	-0.0248931
400.5	-4.00612	-0.341734	-2.77574	6.37053	-0.846997	1.50728	0.195648	0.174765	-0.781187	1.32342	0.84462	0.556043	1.1771	-1.28541	0.0348408	0.0472702
401	-4.02385	-0.321916	-2.7921	6.58529	-0.818368	1.51239	0.126718	0.214572	-0.839445	1.38387	0.794801	0.764192	1.21285	-1.24826	0.037245	0.110431
401.5	-4.03975	-0.30145	-2.80968	6.8013	-0.792395	1.50703	0.0381251	0.253167	-0.887825	1.43865	0.739321	0.964696	1.26084	-1.23022	0.027937	0.166425
402	-4.05556	-0.27924	-2.82713	7.01488	-0.771588	1.49166	-0.0693173	0.28999	-0.923851	1.48413	0.680468	1.15839	1.31813	-1.2329	0.00434376	0.215006
402.5	-4.07181	-0.253546	-2.84273	7.22201	-0.756483	1.46791	-0.192987	0.325304	-0.947667	1.51692	0.620513	1.34575	1.38024	-1.25391	-0.033636	0.253266
403	-4.08765	-0.222615	-2.85616	7.4187	-0.745245	1.43786	-0.326582	0.360124	-0.961963	1.535	0.56178	1.52731	1.44215	-1.28883	-0.0838166	0.276628
403.5	-4.10093	-0.185588	-2.86837	7.60111	-0.734678	1.40304	-0.459015	0.396574	-0.971123	1.53873	0.506457	1.70436	1.49976	-1.33298	-0.142479	0.281323
404	-4.1086	-0.143131	-2.88013	7.76542	-0.721982	1.3642	-0.575834	0.437445	-0.980063	1.53066	0.45573	1.8788	1.55137	-1.38258	-0.205491	0.267095
404.5	-4.10774	-0.0971534	-2.89132	7.90807	-0.705996	1.32229	-0.663189	0.484461	-0.992523	1.51382	0.409603	2.05223	1.59811	-1.43454	-0.270105	0.237485
405	-4.09657	-0.0499973	-2.90157	8.02615	-0.687803	1.2788	-0.712367	0.537338	-1.00953	1.49025	0.367897	2.22557	1.64286	-1.48497	-0.336076	0.197264
405.5	-4.07469	-0.00385059	-2.91071	8.11698	-0.670954	1.23508	-0.722037	0.594319	-1.02964	1.46074	0.331313	2.39926	1.68836	-1.52816	-0.405099	0.150154
406	-4.04289	0.0394056	-2.91846	8.1783	-0.659823	1.19214	-0.696816	0.652732	-1.05054	1.42497	0.301088	2.57438	1.73593	-1.5572	-0.479331	0.0988098
406.5	-4.00285	0.0783429	-2.92476	8.20967	-0.656202	1.15092	-0.643576	0.709169	-1.06962	1.38191	0.277478	2.7535	1.78553	-1.56581	-0.560211	0.0452737
407	-3.95677	0.112444	-2.93012	8.21397	-0.657577	1.11195	-0.567927	0.760057	-1.08377	1.33048	0.259307	2.94007	1.83614	-1.54994	-0.64765	-0.00958089
407.5	-3.90743	0.142109	-2.93483	8.19722	-0.658742	1.07509	-0.47284	0.802774	-1.08999	1.26965	0.245283	3.13717	1.88657	-1.50855	-0.739506	-0.0659649
408	-3.85784	0.167652	-2.93798	8.16663	-0.654784	1.04083	-0.359659	0.836579	-1.08615	1.19851	0.234976	3.34614	1.93579	-1.44436	-0.832123	-0.12353
408.5	-3.80976	0.188383	-2.93793	8.12788	-0.64338	1.01166	-0.22963	0.862749	-1.07028	1.11705	0.228406	3.56544	1.98266	-1.36359	-0.921693	-0.18027
409	-3.76239	0.202751	-2.93375	8.08323	-0.62524	0.991515	-0.0844234	0.883709	-1.03991	1.02677	0.225464	3.79092	2.02567	-1.27409	-1.0051	-0.23334
409.5	-3.71328	0.208823	-2.92624	8.0313	-0.602809	0.984258	0.0740358	0.901804	-0.992542	0.930499	0.226086	4.01744	2.06325	-1.18317	-1.08016	-0.280893
410	-3.66057	0.204775	-2.91713	7.96895	-0.579454	0.992669	0.243499	0.9192	-0.926794	0.83183	0.230661	4.24021	2.09392	-1.09727	-1.14561	-0.323547
410.5	-3.60374	0.189975	-2.90769	7.89394	-0.559326	1.01738	0.421194	0.938901	-0.843348	0.734745	0.239728	4.45506	2.11658	-1.02254	-1.20125	-0.364175
411	-3.54256	0.165674	-2.8978	7.8057	-0.546203	1.05587	0.603997	0.964948	-0.745287	0.643626	0.252903	4.65838	2.13134	-0.964812	-1.24823	-0.405869
411.5	-3.47605	0.134354	-2.88592	7.70408	-0.542663	1.10282	0.788585	1.00116	-0.637528	0.562864	0.268358	4.8476	2.14014	-0.928905	-1.28896	-0.449635
412	-3.40252	0.0985287	-2.86972	7.58911	-0.550701	1.15121	0.971192	1.04971	-0.525312	0.495415	0.283634	5.02196	2.14634	-0.917926	-1.32616	-0.493549
412.5	-3.32011	0.0602025	-2.84749	7.46244	-0.572138	1.19398	1.14747	1.11061	-0.412421	0.441418	0.296707	5.18311	2.153	-0.932763	-1.36185	-0.533497
413	-3.22721	0.0212425	-2.81907	7.32863	-0.608332	1.22588	1.31339	1.18161	-0.300627	0.398407	0.306468	5.33443	2.1613	-0.971375	-1.39727	-0.564345
413.5	-3.12335	-0.0164394	-2.78608	7.19508	-0.659685	1.24505	1.46658	1.25865	-0.190155	0.362802	0.313003	5.47894	2.17029	-1.02851	-1.43293	-0.581196
414	-3.01056	-0.0516835	-2.75196	7.07077	-0.724795	1.25293	1.60636	1.3373	-0.0797311	0.331279	0.317554	5.61778	2.17813	-1.09672	-1.46853	-0.581088
414.5	-2.89277	-0.0843392	-2.72139	6.96427	-0.800232	1.25245	1.73257	1.41472	0.0330875	0.301556	0.321829	5.75078	2.18361	-1.16824	-1.50313	-0.563899
415	-2.77366	-0.113842	-2.69897	6.88178	-0.881123	1.24611	1.84529	1.49025	0.149992	0.27271	0.327105	5.87749	2.18685	-1.23667	-1.53591	-0.531398
415.5	-2.65499	-0.13785	-2.68806	6.82665	-0.961474	1.23549	1.94522	1.56439	0.269662	0.24472	0.33364	5.99707	2.18857	-1.29824	-1.5671	-0.48574
416	-2.53658	-0.153256	-2.69044	6.7994	-1.03507	1.2214	2.0334	1.63822	0.387715	0.217127	0.341071	6.10817	2.18912	-1.35163	-1.59748	-0.428872
416.5	-2.41772	-0.159077	-2.70595	6.79717	-1.09809	1.20398	2.10979	1.71322	0.498572	0.187711	0.349764	6.20932	2.18836	-1.39635	-1.62649	-0.362856
417	-2.2982	-0.157864	-2.73253	6.8137	-1.15128	1.18323	2.17194	1.79067	0.596983	0.152845	0.361027	6.29886	2.18629	-1.43108	-1.65135	-0.290498
417.5	-2.17825	-0.154017	-2.76648	6.84043	-1.19878	1.15983	2.21586	1.87091	0.679104	0.109883	0.375502	6.37464	2.18349	-1.45361	-1.66858	-0.215983
418	-2.05818	-0.151567	-2.80305	6.86779	-1.24482	1.13537	2.23868	1.95294	0.74354	0.0594107	0.392356	6.43487	2.18097	-1.46223	-1.67583	-0.145151
418.5	-1.93829	-0.153669	-2.83758	6.88666	-1.29107	1.11186	2.23964	2.03433	0.791521	0.00537668	0.410175	6.47915	2.17975	-1.45723	-1.67255	-0.0849709
419	-1.81886	-0.162516	-2.86647	6.89015	-1.33722	1.09058	2.21916	2.11142	0.826589	-0.0464582	0.427507	6.50826	2.17989	-1.44102	-1.65998	-0.0420517
419.5	-1.70038	-0.178661	-2.88732	6.87489	-1.38356	1.07195	2.17848	2.18057	0.85418	-0.0901686	0.442445	6.52349	2.17997	-1.41678	-1.64078	-0.0207153
420	-1.58374	-0.200651	-2.89879	6.84063	-1.43247	1.05681	2.12016	2.23928	0.880568	-0.120765	0.452587	6.5264	2.1781	-1.38699	-1.61796	-0.0220047
420.5	-1.4699	-0.22561	-2.90018	6.78899	-1.48735	1.04712	2.0474	2.28613	0.911649	-0.135287	0.455919	6.51908	2.17283	-1.35276	-1.59362	-0.0446402
421	-1.35989	-0.250634	-2.89113	6.72385	-1.55112	1.0452	1.96304	2.32017	0.952058	-0.133631	0.451868	6.50517	2.16243	-1.31319	-1.56843	-0.0871824
421.5	-1.25514	-0.273979	-2.87183	6.65198	-1.62472	1.05306	1.86949	2.34112	1.00403	-0.118202	0.441248	6.48978	2.14398	-1.26502	-1.5419	-0.149992
422	-1.15693	-0.294904	-2.84353	6.58163	-1.70615	1.07234	1.76988	2.35047	1.06664	-0.0929402	0.424937	6.47734	2.11464	-1.20326	-1.51373	-0.235775
422.5	-1.06574	-0.312754	-2.8086	6.51968	-1.79107	1.10399	1.66898	2.35172	1.13659	-0.0624529	0.40301	6.46939	2.0735	-1.12324	-1.48469	-0.348084
423	-0.981634	-0.326408	-2.77009	6.47009	-1.87491	1.14683	1.57266	2.34889	1.20961	-0.0310181	0.375377	6.46463	2.02218	-1.02283	-1.45601	-0.488972
423.5	-0.904431	-0.33406	-2.73095	6.43384	-1.95467	1.19651	1.48664	2.34513	1.2813	-0.001689	0.343024	6.45954	1.96452	-0.903841	-1.42869	-0.657047
424	-0.832944	-0.333156	-2.69281	6.40992	-2.02946	1.24686	1.41585	2.34284	1.34774	0.0240372	0.308716	6.44874	1.90621	-0.771905	-1.40288	-0.845834
424.5	-0.764332	-0.321153	-2.65555	6.39655	-2.09913	1.29259	1.36334	2.34415	1.40589	0.0461647	0.276062	6.4261	1.85423	-0.634924	-1.37689	-1.04369
425	-0.695064	-0.297052	-2.61849	6.39154	-2.16307	1.33041	1.32884	2.35048	1.45402	0.0658405	0.247719	6.38715	1.81535	-0.5016	-1.34665	-1.23694
425.5	-0.622725	-0.262336	-2.58157	6.39143	-2.22089	1.35835	1.30879	2.36169	1.49206	0.0845568	0.225115	6.33101	1.79432	-0.380588	-1.30653	-1.41416
426	-0.546936	-0.22054	-2.54532	6.39173	-2.27325	1.37519	1.29865	2.37653	1.52185	0.103437	0.209129	6.2603	1.79325	-0.27929	-1.25082	-1.56828
426.5	-0.469272	-0.176208	-2.51099	6.38885	-2.3209	1.38132	1.29557	2.39408	1.54655	0.122894	0.199545	6.17905	1.8127	-0.202482	-1.17532	-1.69692
427	-0.392919	-0.134099	-2.48055	6.38112	-2.36347	1.37935	1.29927	2.41435	1.56936	0.142523	0.194258	6.09095	1.8526	-0.151922	-1.07896	-1.8018
427.5	-0.32204	-0.0988572	-2.45608	6.36744	-2.39969	1.37374	1.31065	2.43735	1.59236	0.161247	0.189876	5.99962	1.91145	-0.127018	-0.964665	-1.88691
428	-0.260712	-0.0744744	-2.43924	6.34586	-2.42863	1.36983	1.3292	2.46234	1.61585	0.177389	0.182742	5.90895	1.98489	-0.126116	-0.838437	-1.95552
428.5	-0.211907	-0.0628273	-2.43101	6.3135	-2.45033	1.37249	1.35139	2.48782	1.63841	0.189172	0.169213	5.82226	2.06504	-0.146874	-0.707629	-2.00808
429	-0.177081	-0.0627815	-2.43143	6.26724	-2.46484	1.38488	1.37013	2.51224	1.65737	0.196423	0.146065	5.74105	2.14139	-0.184607	-0.579223	-2.04299
429.5	-0.156245	-0.0713335	-2.44	6.20448	-2.4718	1.4079	1.37574	2.53506	1.66892	0.201774	0.111927	5.66479	2.20313	-0.231411	-0.458479	-2.05922
430	-0.147639	-0.0851441	-2.45639	6.1241	-2.4718	1.44058	1.35839	2.55764	1.6693	0.209407	0.0684995	5.59222	2.24168	-0.278477	-0.348525	-2.05777
430.5	-0.146927	-0.101103	-2.47984	6.02692	-2.46737	1.48104	1.31038	2.58269	1.65634	0.222894	0.02001	5.52253	2.25284	-0.318574	-0.251065	-2.04101
431	-0.147557	-0.116572	-2.50717	5.91542	-2.4619	1.52678	1.22679	2.61223	1.62968	0.244482	-0.0285116	5.45572	2.23797	-0.345967	-0.16723	-2.01167
431.5	-0.143078	-0.129312	-2.53206	5.79324	-2.45813	1.5745	1.10592	2.64613	1.58952	0.275168	-0.0726917	5.39257	2.20308	-0.355899	-0.0976685	-1.97238
432	-0.129526	-0.137395	-2.54672	5.66526	-2.45771	1.62047	0.949925	2.68185	1.5361	0.314306	-0.109313	5.33432	2.15589	-0.345461	-0.0422273	-1.92518
432.5	-0.106219	-0.139615	-2.54465	5.53821	-2.46093	1.66171	0.764087	2.71494	1.47017	0.359405	-0.135895	5.28242	2.10328	-0.314554	-8.70501e-06	-1.87099
433	-0.0751455	-0.135263	-2.52244	5.42072	-2.4664	1.69671	0.55575	2.74013	1.39275	0.406763	-0.150425	5.23771	2.05019	-0.265496	0.0305245	-1.80929
433.5	-0.039591	-0.122925	-2.48001	5.32275	-2.47164	1.7254	0.33411	2.75335	1.30471	0.452327	-0.151913	5.19878	1.99989	-0.201597	0.0518806	-1.73839
434	-0.00275367	-0.099712	-2.42051	5.25398	-2.47408	1.74847	0.10991	2.75322	1.20736	0.492438	-0.141236	5.16083	1.95426	-0.126762	0.0676	-1.65734
434.5	0.0332366	-0.0615529	-2.3501	5.22099	-2.47202	1.7667	-0.105992	2.74117	1.10296	0.524562	-0.121684	5.11672	1.91394	-0.0471166	0.0816308	-1.56824
435	0.0679219	-0.00418037	-2.27651	5.22465	-2.46474	1.78037	-0.304064	2.72042	0.993896	0.547935	-0.0987605	5.05996	1.87865	0.0280371	0.0974467	-1.47557
435.5	0.102639	0.0754747	-2.20731	5.26011	-2.45131	1.78926	-0.475919	2.69556	0.881806	0.563684	-0.0791402	4.98753	1.84775	0.0885229	0.117531	-1.38292
436	0.139995	0.177746	-2.1487	5.31876	-2.42983	1.79307	-0.613435	2.67203	0.767426	0.574251	-0.0687973	4.90064	1.82087	0.127191	0.143612	-1.2913
436.5	0.182541	0.299134	-2.10486	5.3898	-2.39916	1.79177	-0.709723	2.65464	0.650701	0.582084	-0.0709846	4.8031	1.79796	0.142226	0.177411	-1.20033
437	0.231258	0.432646	-2.07728	5.46213	-2.36043	1.78571	-0.761576	2.64577	0.531012	0.588544	-0.0856118	4.69939	1.77923	0.136744	0.220986	-1.10972
437.5	0.285342	0.569669	-2.06487	5.52637	-2.31585	1.77536	-0.770435	2.64494	0.407958	0.594198	-0.109733	4.59407	1.76554	0.116587	0.275689	-1.02022
438	0.343522	0.701558	-2.06497	5.57608	-2.26687	1.76094	-0.741333	2.65002	0.282146	0.59968	-0.137971	4.49125	1.75871	0.0880384	0.340735	-0.934666
438.5	0.405091	0.820036	-2.07401	5.60787	-2.21359	1.74282	-0.681452	2.65872	0.155036	0.605885	-0.163952	4.39351	1.76053	0.0563237	0.413267	-0.858878
439	0.469329	0.91834	-2.08787	5.6213	-2.15479	1.72195	-0.598299	2.66901	0.0281161	0.613668	-0.183428	4.30156	1.77099	0.0249605	0.489323	-0.800527
439.5	0.534474	0.993126	-2.1023	5.6194	-2.08811	1.69955	-0.498166	2.67828	-0.0976204	0.623461	-0.196476	4.21454	1.7881	-0.00406969	0.56454	-0.765526
440	0.597634	1.0446	-2.11337	5.60892	-2.01079	1.67659	-0.3867	2.68299	-0.221533	0.634866	-0.206224	4.131	1.8096	-0.0297001	0.63468	-0.754873
440.5	0.655165	1.07573	-2.11841	5.59857	-1.92091	1.65356	-0.270221	2.6799	-0.342414	0.646337	-0.215445	4.05	1.83456	-0.0511424	0.69598	-0.764738
441	0.703039	1.09218	-2.11703	5.59593	-1.8179	1.6308	-0.155406	2.66756	-0.457309	0.655534	-0.224466	3.97183	1.86253	-0.0676217	0.745464	-0.78927
441.5	0.737699	1.10161	-2.1106	5.60558	-1.70225	1.60884	-0.0480369	2.64661	-0.561486	0.660657	-0.231755	3.89747	1.89115	-0.0785467	0.780994	-0.823746
442	0.757372	1.11177	-2.10072	5.62892	-1.57575	1.58826	0.0476179	2.61965	-0.650259	0.661515	-0.235904	3.82806	1.91576	-0.083492	0.800658	-0.865725
442.5	0.763299	1.12896	-2.08855	5.6645	-1.44223	1.56904	0.128548	2.59042	-0.721414	0.659232	-0.236879	3.76526	1.93127	-0.0818087	0.802395	-0.914015
443	0.759968	1.15691	-2.07434	5.70869	-1.30733	1.55056	0.192955	2.56235	-0.776108	0.655166	-0.235837	3.71102	1.93423	-0.0728285	0.784336	-0.967548
443.5	0.753646	1.19575	-2.05647	5.75718	-1.17751	1.53263	0.241146	2.53748	-0.817611	0.650038	-0.234464	3.66612	1.92387	-0.057376	0.74541	-1.02471
444	0.749745	1.24242	-2.03157	5.80591	-1.05934	1.5166	0.276289	2.51673	-0.849456	0.643513	-0.234478	3.63013	1.90228	-0.0392669	0.686352	-1.08225
444.5	0.751101	1.29245	-1.99616	5.85129	-0.958488	1.5047	0.30394	2.50015	-0.874407	0.634154	-0.237182	3.60286	1.87347	-0.0244167	0.610799	-1.13497
445	0.758386	1.34123	-1.94791	5.89085	-0.878175	1.49831	0.33067	2.48732	-0.893924	0.619971	-0.243178	3.5851	1.84106	-0.0177387	0.525228	-1.17728
445.5	0.771028	1.38443	-1.88607	5.92398	-0.818049	1.49696	0.3622	2.47789	-0.907986	0.59931	-0.25184	3.57791	1.80631	-0.0208904	0.437049	-1.20588
446	0.787639	1.41832	-1.81147	5.95185	-0.774258	1.49842	0.401604	2.47158	-0.915469	0.571291	-0.260747	3.5816	1.7686	-0.0324312	0.352021	-1.22133
446.5	0.806594	1.44027	-1.72656	5.97659	-0.740757	1.4991	0.448902	2.46791	-0.914607	0.535644	-0.266464	3.59532	1.7272	-0.0491235	0.273384	-1.22743
447	0.826195	1.44914	-1.63478	6.00058	-0.711221	1.4953	0.502063	2.46673	-0.903874	0.492764	-0.266417	3.61795	1.68237	-0.0671924	0.203069	-1.22901
447.5	0.84431	1.44547	-1.53981	6.02561	-0.680982	1.48491	0.558099	2.46857	-0.883499	0.444281	-0.260113	3.64893	1.63558	-0.0833544	0.142719	-1.22982
448	0.85865	1.43143	-1.44539	6.05213	-0.648627	1.46779	0.614374	2.47414	-0.855805	0.392973	-0.249042	3.68816	1.58918	-0.0955425	0.0936401	-1.23137
448.5	0.867774	1.41035	-1.35541	6.07921	-0.616233	1.44479	0.670418	2.48376	-0.823833	0.341654	-0.235461	3.73559	1.5452	-0.103022	0.0565378	-1.23297
449	0.872024	1.38532	-1.2736	6.10573	-0.58743	1.41695	0.728527	2.4964	-0.790365	0.292244	-0.220647	3.79083	1.50469	-0.10564	0.031347	-1.23285
449.5	0.873599	1.35703	-1.20265	6.13141	-0.564781	1.38539	0.792282	2.50884	-0.758168	0.245251	-0.20389	3.85312	1.46834	-0.10303	0.0172559	-1.22933
450	0.875412	1.32356	-1.14319	6.15698	-0.548522	1.35088	0.864704	2.51658	-0.730046	0.199714	-0.183211	3.92189	1.43625	-0.094967	0.0128482	-1.22153
450.5	0.879812	1.28271	-1.09362	6.18391	-0.536576	1.3135	0.947904	2.51625	-0.708006	0.154345	-0.15712	3.99655	1.40707	-0.0821064	0.0157867	-1.20958
451	0.888597	1.23414	-1.05116	6.21364	-0.525271	1.27336	1.04422	2.50681	-0.693076	0.109066	-0.125698	4.07583	1.37882	-0.0656139	0.0224571	-1.1942
451.5	0.903351	1.17939	-1.01307	6.2467	-0.510738	1.23194	1.15715	2.48918	-0.686524	0.0648636	-0.0900378	4.15755	1.3508	-0.0463462	0.0285208	-1.17571
452	0.924511	1.12061	-0.977415	6.28218	-0.490034	1.19244	1.2903	2.46506	-0.690456	0.0221212	-0.0510885	4.23916	1.32426	-0.0249984	0.029778	-1.15328
452.5	0.950312	1.05946	-0.943797	6.31808	-0.461642	1.15875	1.44435	2.4365	-0.706491	-0.0200806	-0.00975353	4.31812	1.30167	-0.00242456	0.022346	-1.12537
453	0.977681	0.997128	-0.913985	6.35203	-0.426025	1.13378	1.61509	2.40611	-0.733777	-0.063151	0.0322116	4.39221	1.28617	0.0208192	0.00305863	-1.09065
453.5	1.00423	0.935413	-0.891429	6.38241	-0.385596	1.11849	1.7949	2.37701	-0.768066	-0.108409	0.0726739	4.46022	1.28076	0.0444946	-0.0292001	-1.04829
454	1.02892	0.87696	-0.879395	6.40919	-0.343407	1.11259	1.97676	2.35182	-0.80261	-0.156999	0.110673	4.52229	1.28689	0.0677877	-0.0730684	-0.998751
454.5	1.05126	0.824091	-0.879261	6.4331	-0.301963	1.11543	2.15699	2.33192	-0.830768	-0.209558	0.146725	4.57884	1.30357	0.0887687	-0.126546	-0.944418
455	1.07088	0.778066	-0.890357	6.45401	-0.26315	1.12567	2.33495	2.31763	-0.848834	-0.265399	0.181197	4.62946	1.32765	0.104559	-0.189008	-0.889008
455.5	1.08746	0.739321	-0.910972	6.47014	-0.228437	1.14051	2.51114	2.30823	-0.856864	-0.321423	0.212087	4.67317	1.35481	0.11174	-0.260957	-0.835817
456	1.10074	0.707624	-0.939428	6.47825	-0.198964	1.15589	2.68564	2.30246	-0.857513	-0.371836	0.234479	4.70983	1.38087	0.10742	-0.341983	-0.786338
456.5	1.11082	0.681866	-0.974707	6.47389	-0.176135	1.16787	2.85639	2.2994	-0.85485	-0.409575	0.242501	4.74123	1.4028	0.0909922	-0.428728	-0.740329
457	1.11852	0.659445	-1.01669	6.45207	-0.162328	1.17392	3.01777	2.29899	-0.853574	-0.428797	0.231707	4.7703	1.41849	0.0647943	-0.514639	-0.697347
457.5	1.12508	0.635817	-1.06594	6.40923	-0.160507	1.17302	3.16065	2.30123	-0.857631	-0.426751	0.200536	4.79914	1.42615	0.0332218	-0.592161	-0.658902
458	1.13148	0.605722	-1.12298	6.34534	-0.17273	1.16523	3.27446	2.30566	-0.868824	-0.404355	0.150907	4.82765	1.42434	0.00187826	-0.655332	-0.629425
458.5	1.13844	0.565179	-1.1875	6.26486	-0.19921	1.1514	3.3512	2.31128	-0.886669	-0.365908	0.0871445	4.85378	1.41236	-0.0232902	-0.700854	-0.614789
459	1.14637	0.512555	-1.25764	6.17576	-0.239	1.13275	3.38886	2.31641	-0.909089	-0.317868	0.013693	4.87563	1.39017	-0.0374366	-0.728291	-0.619648
459.5	1.15454	0.449388	-1.32958	6.08745	-0.290942	1.11022	3.39149	2.31894	-0.933162	-0.26684	-0.0663282	4.89315	1.35836	-0.0377071	-0.739815	-0.645259
460	1.16085	0.380489	-1.39872	6.00911	-0.353723	1.08443	3.36622	2.31696	-0.956531	-0.217705	-0.15131	4.90768	1.31915	-0.0231113	-0.738985	-0.688619
460.5	1.16314	0.312058	-1.46209	5.94884	-0.426058	1.05651	3.32056	2.30928	-0.978924	-0.172946	-0.240575	4.92077	1.27718	0.00539148	-0.729181	-0.743645
461	1.16056	0.249498	-1.51931	5.91313	-0.507322	1.02804	3.26122	2.29613	-1.0015	-0.133351	-0.333363	4.9344	1.23817	0.0444745	-0.712972	-0.8035
461.5	1.15309	0.196718	-1.57128	5.90531	-0.597551	1.00043	3.19333	2.27948	-1.02513	-0.0982026	-0.428238	4.95131	1.20605	0.0891212	-0.692243	-0.862291
462	1.14054	0.156477	-1.61812	5.92389	-0.696725	0.97481	3.11973	2.26167	-1.05077	-0.064501	-0.522997	4.97423	1.18113	0.134007	-0.66806	-0.91567
462.5	1.12263	0.130847	-1.6582	5.96259	-0.803881	0.952443	3.04224	2.24406	-1.08056	-0.028011	-0.614557	5.00493	1.16086	0.174362	-0.640862	-0.960974
463	1.09902	0.121205	-1.68874	6.01209	-0.916709	0.934961	2.9634	2.22724	-1.11686	0.0139309	-0.699391	5.04428	1.14193	0.206632	-0.611417	-0.997333
463.5	1.06913	0.127673	-1.70706	6.0617	-1.03244	0.924105	2.88587	2.21214	-1.16099	0.0611061	-0.774733	5.09239	1.12184	0.228654	-0.581168	-1.02531
464	1.03259	0.148602	-1.71147	6.10121	-1.14918	0.921445	2.81017	2.20024	-1.21347	0.111182	-0.839276	5.14865	1.09976	0.238927	-0.551565	-1.04549
464.5	0.98981	0.180787	-1.70219	6.12279	-1.26601	0.928375	2.73331	2.19207	-1.27463	0.161241	-0.892458	5.21143	1.07683	0.236634	-0.523327	-1.05695
465	0.941838	0.220591	-1.68188	6.12208	-1.38159	0.945886	2.64981	2.18628	-1.34435	0.209484	-0.933189	5.27777	1.05573	0.223005	-0.495507	-1.05743
465.5	0.889815	0.264829	-1.65527	6.09816	-1.49293	0.973346	2.55385	2.18073	-1.42158	0.255799	-0.959486	5.34412	1.04003	0.201852	-0.46496	-1.0452
466	0.83453	0.31073	-1.62738	6.05331	-1.59596	1.00723	2.4408	2.17408	-1.50419	0.30048	-0.969651	5.4079	1.03377	0.178465	-0.427909	-1.02119
466.5	0.776318	0.356226	-1.60217	5.992	-1.68698	1.04131	2.30792	2.16589	-1.58971	0.342893	-0.963835	5.46796	1.04108	0.157974	-0.382243	-0.989405
467	0.715132	0.400899	-1.5825	5.9186	-1.76405	1.06812	2.15565	2.1559	-1.67601	0.381644	-0.944531	5.52407	1.0653	0.144011	-0.327314	-0.955381
467.5	0.650766	0.446288	-1.57013	5.8355	-1.82839	1.08087	1.98849	2.14337	-1.76146	0.41574	-0.916028	5.5764	1.1082	0.13792	-0.262181	-0.924267
468	0.583319	0.49504	-1.56532	5.74287	-1.88391	1.07482	1.81439	2.12705	-1.8445	0.445292	-0.883308	5.62484	1.16958	0.138255	-0.185493	-0.899056
468.5	0.513674	0.549498	-1.56706	5.64016	-1.93458	1.04787	1.64319	2.10603	-1.92289	0.471175	-0.850783	5.66851	1.24667	0.141385	-0.0968147	-0.879389
469	0.443419	0.610023	-1.57418	5.52789	-1.98299	1.00081	1.4845	2.08015	-1.99361	0.494818	-0.821626	5.7062	1.3344	0.143833	0.002605	-0.862678
469.5	0.374798	0.673619	-1.58614	5.40855	-2.03076	0.937449	1.34584	2.04943	-2.05385	0.518449	-0.797906	5.73726	1.42642	0.144056	0.109658	-0.847253
470	0.311417	0.734389	-1.60287	5.28711	-2.07868	0.864479	1.23246	2.01375	-2.10201	0.544628	-0.781397	5.7618	1.51586	0.141708	0.219515	-0.834563
470.5	0.258676	0.786241	-1.62396	5.17055	-2.12547	0.790783	1.14774	1.97344	-2.1377	0.57551	-0.774727	5.78036	1.59634	0.136187	0.326557	-0.828445
471	0.222858	0.825639	-1.64766	5.06539	-2.16719	0.725717	1.093	1.93011	-2.16156	0.613048	-0.781573	5.79363	1.66411	0.12669	0.425828	-0.832108
471.5	0.208981	0.852182	-1.67055	4.97545	-2.19836	0.677009	1.06727	1.88693	-2.17499	0.659384	-0.805232	5.80271	1.71965	0.112894	0.51389	-0.845334
472	0.218708	0.867159	-1.68773	4.90195	-2.21424	0.649544	1.06734	1.84766	-2.17985	0.71606	-0.847078	5.8091	1.76686	0.0944088	0.588489	-0.864083
472.5	0.24986	0.872161	-1.69311	4.84412	-2.21247	0.645088	1.08716	1.81503	-2.17854	0.782747	-0.906329	5.81448	1.81084	0.069573	0.648027	-0.882241
473	0.297823	0.869141	-1.68068	4.79925	-2.19306	0.662541	1.11804	1.78991	-2.17402	0.856992	-0.980132	5.82092	1.85588	0.0354894	0.692072	-0.893646
473.5	0.357729	0.86093	-1.647	4.76352	-2.15699	0.698885	1.15021	1.77191	-2.16905	0.935325	-1.06301	5.83066	1.90462	-0.0102141	0.721926	-0.89336
474	0.425592	0.85113	-1.59285	4.73349	-2.10495	0.750172	1.17467	1.76072	-2.16511	1.01501	-1.14721	5.84506	1.95761	-0.067545	0.740115	-0.878357
474.5	0.497915	0.843896	-1.52221	4.7067	-2.03726	0.811712	1.18445	1.75707	-2.1626	1.0949	-1.22512	5.86378	2.01352	-0.134086	0.749626	-0.847622
475	0.571139	0.843476	-1.44027	4.68143	-1.95433	0.877987	1.17601	1.76256	-2.16217	1.17457	-1.29232	5.88539	2.07016	-0.206333	0.753172	-0.801645
475.5	0.641386	0.852839	-1.35174	4.65624	-1.85604	0.94277	1.15047	1.77801	-2.16508	1.25342	-1.34867	5.90823	2.12638	-0.280868	0.752215	-0.742044
476	0.704331	0.872547	-1.26008	4.63023	-1.74149	0.99981	1.11359	1.80252	-2.17282	1.33049	-1.39698	5.93137	2.18256	-0.355085	0.746871	-0.671243
476.5	0.755981	0.900933	-1.16847	4.60403	-1.61019	1.04428	1.07392	1.83424	-2.1871	1.40453	-1.44046	5.95511	2.23931	-0.427399	0.737234	-0.59125
477	0.79423	0.934795	-1.08107	4.58011	-1.46374	1.07404	1.0395	1.87125	-2.20947	1.4738	-1.48083	5.98058	2.29565	-0.496525	0.724638	-0.50275
477.5	0.819343	0.969991	-1.0029	4.56156	-1.30637	1.08964	1.01502	1.91122	-2.2397	1.53548	-1.51787	6.00828	2.34833	-0.560406	0.711898	-0.406446
478	0.832909	1.0022	-0.938855	4.5509	-1.14361	1.09345	1.00114	1.9507	-2.27456	1.58516	-1.54983	6.03719	2.39274	-0.615714	0.702772	-0.305352
478.5	0.837052	1.02777	-0.89259	4.54966	-0.980244	1.0885	0.995829	1.98527	-2.309	1.61799	-1.57489	6.06554	2.4251	-0.658862	0.700713	-0.205334
479	0.833985	1.04443	-0.865336	4.55878	-0.819188	1.07774	0.996279	2.01096	-2.33871	1.63119	-1.5931	6.0923	2.44389	-0.688017	0.707208	-0.113636
479.5	0.824787	1.05157	-0.855799	4.57978	-0.66141	1.06384	1.00044	2.02587	-2.36136	1.62568	-1.60682	6.11823	2.44999	-0.703644	0.720868	-0.0367573
480	0.80884	1.04963	-0.861404	4.61511	-0.506446	1.04925	1.00776	2.03029	-2.37657	1.60506	-1.61948	6.14564	2.44657	-0.706911	0.738035	0.0214683
480.5	0.785019	1.03924	-0.879172	4.6667	-0.353093	1.03644	1.01876	2.0256	-2.38548	1.57335	-1.63441	6.17713	2.43822	-0.698384	0.754755	0.0612135
481	0.752661	1.02104	-0.905812	4.73405	-0.200324	1.02782	1.03369	2.0128	-2.38963	1.53364	-1.65391	6.21404	2.42877	-0.67842	0.769149	0.0864972
481.5	0.711159	0.99646	-0.938183	4.8134	-0.0481616	1.0247	1.05169	1.99148	-2.39004	1.48789	-1.67857	6.25567	2.41946	-0.647521	0.782153	0.102915
482	0.65969	0.968731	-0.973614	4.89866	0.102102	1.02689	1.07093	1.96007	-2.38768	1.43712	-1.70707	6.30016	2.40894	-0.605724	0.796114	0.114733
482.5	0.598323	0.942798	-1.00941	4.98302	0.248525	1.03361	1.08897	1.91772	-2.38388	1.3816	-1.73702	6.34626	2.39464	-0.552459	0.812993	0.123388
483	0.529652	0.923305	-1.04268	5.05976	0.389478	1.04407	1.10317	1.86557	-2.37941	1.32133	-1.76675	6.3933	2.37438	-0.48775	0.833258	0.127562
483.5	0.459174	0.912642	-1.07101	5.12205	0.524064	1.0575	1.11089	1.80661	-2.37343	1.25647	-1.79642	6.43988	2.34776	-0.414107	0.85571	0.124379
484	0.393636	0.910913	-1.09322	5.16321	0.651529	1.07319	1.11051	1.74478	-2.36361	1.1875	-1.82789	6.48402	2.31646	-0.337269	0.878489	0.111755
484.5	0.33851	0.916702	-1.11014	5.17856	0.77042	1.09068	1.10365	1.68377	-2.34689	1.11503	-1.86356	6.52404	2.28351	-0.264719	0.900357	0.0908726
485	0.296483	0.927085	-1.12477	5.16695	0.878618	1.10937	1.09598	1.62574	-2.32044	1.03981	-1.90518	6.55844	2.2521	-0.203224	0.920782	0.0664915
485.5	0.26799	0.937597	-1.1408	5.13047	0.974186	1.12784	1.09503	1.57019	-2.28281	0.962726	-1.95366	6.58543	2.2248	-0.156774	0.939019	0.0445178
486	0.252985	0.943387	-1.16012	5.07377	1.05632	1.14375	1.10664	1.51466	-2.23423	0.884699	-2.00955	6.60329	2.20329	-0.126071	0.953472	0.0291902
486.5	0.251789	0.940699	-1.18278	5.00453	1.12598	1.15453	1.13265	1.45687	-2.17543	0.806549	-2.07325	6.61135	2.1881	-0.110165	0.961144	0.0220687
487	0.264133	0.927433	-1.2088	4.93309	1.18566	1.15781	1.17092	1.39619	-2.1065	0.729166	-2.14468	6.61072	2.1787	-0.107758	0.957587	0.0230416
487.5	0.287818	0.902899	-1.23875	4.87002	1.23807	1.15163	1.218	1.33344	-2.0277	0.65386	-2.22321	6.60458	2.17395	-0.116458	0.939001	0.0323169
488	0.318593	0.867568	-1.27259	4.82273	1.28504	1.13419	1.27179	1.26999	-1.94026	0.582276	-2.30761	6.59771	2.17212	-0.132393	0.904866	0.0520209
488.5	0.35143	0.823423	-1.30872	4.794	1.32763	1.10354	1.3316	1.20699	-1.84581	0.51534	-2.39512	6.59532	2.17098	-0.151772	0.857798	0.0860559
489	0.382405	0.774221	-1.34423	4.78222	1.36673	1.05854	1.39632	1.14513	-1.74574	0.452525	-2.48065	6.60183	2.16837	-0.172587	0.800925	0.137905
489.5	0.410021	0.724432	-1.37583	4.78253	1.40354	1.00012	1.46308	1.08542	-1.6412	0.392568	-2.55693	6.62025	2.16274	-0.194347	0.735957	0.208077
490	0.434902	0.677876	-1.40043	4.78899	1.4394	0.931074	1.52769	1.02994	-1.53291	0.334489	-2.61578	6.6515	2.15295	-0.216725	0.663756	0.292883
490.5	0.458324	0.63743	-1.41531	4.79615	1.47522	0.854582	1.5858	0.981395	-1.421	0.278238	-2.65029	6.69321	2.13828	-0.239243	0.585652	0.384868
491	0.481485	0.605042	-1.41828	4.79968	1.51168	0.773732	1.63348	0.941662	-1.30529	0.224959	-2.65743	6.73967	2.11944	-0.261864	0.503677	0.475096
491.5	0.505509	0.581377	-1.40847	4.79713	1.54918	0.692026	1.66813	0.910991	-1.18578	0.17609	-2.63906	6.78442	2.09946	-0.285023	0.420261	0.556293
492	0.530322	0.565491	-1.38676	4.78856	1.58707	0.613084	1.69003	0.888136	-1.06318	0.132151	-2.60061	6.82321	2.08316	-0.309044	0.337869	0.624335
492.5	0.553225	0.554918	-1.35569	4.77646	1.62303	0.539579	1.70268	0.870649	-0.939497	0.0930109	-2.5495	6.85466	2.07565	-0.333897	0.258412	0.677713
493	0.569564	0.546521	-1.31951	4.76456	1.65403	0.472902	1.7111	0.855989	-0.817734	0.0586618	-2.49362	6.87872	2.08047	-0.359051	0.182857	0.716995
493.5	0.574927	0.53743	-1.28395	4.7562	1.6781	0.413782	1.7196	0.843142	-0.701175	0.0287615	-2.4393	6.89498	2.09822	-0.38252	0.11123	0.744257
494	0.566655	0.525161	-1.25501	4.75292	1.69547	0.363038	1.72991	0.833224	-0.592913	0.00197953	-2.39022	6.90251	2.12601	-0.400163	0.0425789	0.761241
494.5	0.543856	0.507967	-1.23755	4.7539	1.70804	0.321823	1.74081	0.828357	-0.495912	-0.0234511	-2.3481	6.90074	2.15845	-0.406906	-0.0250291	0.767896
495	0.506875	0.486111	-1.23451	4.75646	1.71812	0.29093	1.74976	0.829761	-0.413226	-0.048544	-2.31374	6.88952	2.18979	-0.399234	-0.0938294	0.763829
495.5	0.45734	0.462346	-1.24678	4.75757	1.72826	0.270028	1.75486	0.837079	-0.347717	-0.0729405	-2.28788	6.86759	2.21612	-0.377158	-0.164918	0.750905
496	0.398754	0.440158	-1.27248	4.75499	1.7412	0.258234	1.75492	0.849097	-0.301502	-0.0953641	-2.27123	6.832	2.23644	-0.344318	-0.237198	0.733589
496.5	0.33655	0.421	-1.30678	4.74721	1.75879	0.255225	1.74895	0.864254	-0.276139	-0.114844	-2.26362	6.77962	2.25194	-0.306047	-0.307331	0.717291
497	0.276834	0.403188	-1.34384	4.73314	1.78085	0.261714	1.73641	0.880499	-0.272873	-0.131722	-2.26376	6.70868	2.26387	-0.267319	-0.370442	0.706645
497.5	0.22465	0.383422	-1.37934	4.71223	1.80564	0.279213	1.71773	0.895334	-0.291507	-0.147565	-2.27009	6.61925	2.27211	-0.232049	-0.421387	0.704085
498	0.182845	0.359141	-1.41116	4.68477	1.83054	0.308763	1.69417	0.905915	-0.329342	-0.164072	-2.28136	6.51353	2.27579	-0.202771	-0.456295	0.708626
498.5	0.151298	0.329536	-1.43836	4.65226	1.85254	0.349132	1.66761	0.909141	-0.381918	-0.181988	-2.29705	6.39518	2.27429	-0.180392	-0.473736	0.715638
499	0.126864	0.295047	-1.45955	4.61727	1.86931	0.396084	1.64025	0.902464	-0.444238	-0.200748	-2.31781	6.2682	2.26737	-0.164801	-0.475096	0.718329
[truncated: 1,002 more rows]
