# Supplementary material for: MEP Latencies Predict the Neuromodulatory Effect of cTBS Delivered to the Ipsilateral and Contralateral Sensorimotor Cortex
Source: PLoS One. 2015 Aug 11;10(8):e0133893. doi: 10.1371/journal.pone.0133893 (PMC4532482; doi:10.1371/journal.pone.0133893)
Supplement: S1 Dataset — MEP, SEP and TEP data were converted to .xls format from .mat format. (ZIP) [file pone.0133893.s001.zip › S1 Dataset_xlsx/TEP PAAP IPSI T0.xlsx]

## Sheet: SEP
t [ms]	sub01	sub02	sub03	sub04	sub05	sub06	sub07	sub08	sub09	sub10	sub11	sub12	sub13	sub14	sub15	sub16
-500	-0.238173	-0.11382	0.174822	0.260726	-1.2575	0.174748	1.88398	1.53585	-1.08531	0.567516	0.928807	1.15292	1.29663	0.627335	-0.497646	1.32301
-499.5	-0.205216	-0.118427	0.0377676	0.222818	-1.25793	0.227554	1.81529	1.50066	-1.05332	0.557096	0.92876	1.12182	1.29177	0.680269	-0.522061	1.37241
-499	-0.169993	-0.122458	-0.0891855	0.191102	-1.26293	0.28508	1.74372	1.46776	-1.02227	0.546324	0.912497	1.09146	1.27493	0.72509	-0.524518	1.41028
-498.5	-0.13388	-0.126161	-0.205519	0.164032	-1.27151	0.345314	1.66838	1.43849	-0.993333	0.538384	0.879199	1.05892	1.24401	0.760005	-0.511165	1.43464
-498	-0.0970281	-0.130719	-0.313715	0.139969	-1.28128	0.407259	1.5903	1.41545	-0.969164	0.536756	0.828205	1.02254	1.19625	0.785524	-0.489037	1.44363
-497.5	-0.0589837	-0.137127	-0.417574	0.117034	-1.28812	0.469908	1.51464	1.40099	-0.953599	0.542001	0.759711	0.98312	1.12904	0.804303	-0.464823	1.43571
-497	-0.0192784	-0.1451	-0.519933	0.0930372	-1.28742	0.531308	1.44962	1.39614	-0.950639	0.550013	0.675598	0.943258	1.04103	0.819628	-0.443696	1.41047
-496.5	0.022135	-0.152808	-0.620832	0.0660769	-1.27605	0.589026	1.4031	1.40004	-0.962859	0.553751	0.579625	0.90614	0.933042	0.833146	-0.428364	1.36946
-496	0.0641452	-0.15779	-0.717083	0.034578	-1.25376	0.640978	1.37966	1.41016	-0.990238	0.546431	0.477106	0.875452	0.80824	0.844144	-0.418676	1.3156
-495.5	0.104376	-0.158434	-0.80376	-0.00281826	-1.2234	0.685159	1.37903	1.42379	-1.03	0.523827	0.374423	0.855923	0.671469	0.850915	-0.412507	1.25218
-495	0.140317	-0.15442	-0.876335	-0.0460778	-1.18955	0.719352	1.39569	1.43952	-1.07715	0.485381	0.277807	0.852418	0.528235	0.852731	-0.407604	1.18281
-494.5	0.170644	-0.145725	-0.931866	-0.0924503	-1.15615	0.741699	1.42196	1.45745	-1.12543	0.434129	0.191936	0.867635	0.383941	0.851313	-0.402885	1.11159
-494	0.195533	-0.131691	-0.969493	-0.136368	-1.12495	0.751242	1.45305	1.47821	-1.16868	0.375095	0.119659	0.900724	0.244023	0.851278	-0.398162	1.04327
-493.5	0.215916	-0.111452	-0.990272	-0.170453	-1.09575	0.74783	1.48914	1.50183	-1.20262	0.31291	0.0625851	0.947807	0.114056	0.858999	-0.393333	0.983094
-493	0.232256	-0.0854738	-0.996249	-0.187236	-1.0674	0.732152	1.53331	1.5273	-1.22603	0.250695	0.0215767	1.0033	-0.00110085	0.878846	-0.388699	0.93571
-492.5	0.243838	-0.0564537	-0.990247	-0.180481	-1.03851	0.706398	1.5884	1.55297	-1.23966	0.190627	-0.00304966	1.0613	-0.0984121	0.907839	-0.38607	0.903976
-492	0.249469	-0.0280429	-0.976752	-0.145763	-1.00722	0.674544	1.65413	1.57755	-1.2446	0.134573	-0.0114336	1.11688	-0.177333	0.933862	-0.389163	0.888783
-491.5	0.249027	-0.00281419	-0.961644	-0.0814982	-0.971514	0.641189	1.72525	1.60068	-1.24212	0.0839825	-0.00426001	1.16714	-0.23961	0.940646	-0.402171	0.889081
-491	0.244223	0.0180233	-0.949923	0.00989525	-0.929881	0.609666	1.7923	1.62276	-1.2342	0.0393769	0.0169955	1.21138	-0.288164	0.915256	-0.426716	0.901584
-490.5	0.238028	0.0336365	-0.944064	0.122435	-0.88154	0.581427	1.84546	1.64394	-1.22327	0.000322803	0.0497963	1.25047	-0.325844	0.852403	-0.459679	0.921203
-490	0.233594	0.0433447	-0.944496	0.248667	-0.826499	0.557174	1.87879	1.66368	-1.21123	-0.0332494	0.0902096	1.28605	-0.354654	0.755633	-0.494201	0.942204
-489.5	0.233419	0.0472902	-0.950431	0.381815	-0.765946	0.538026	1.89215	1.68161	-1.19886	-0.0595056	0.132913	1.32002	-0.375435	0.636903	-0.523033	0.959135
-489	0.239272	0.0466974	-0.959766	0.516961	-0.702081	0.52587	1.89047	1.69843	-1.18524	-0.0754358	0.172215	1.35421	-0.387926	0.513245	-0.541562	0.967631
-488.5	0.252615	0.0434665	-0.968827	0.651056	-0.637141	0.523424	1.88058	1.71556	-1.16777	-0.079359	0.203825	1.39021	-0.391102	0.400967	-0.548826	0.965134
-488	0.274486	0.0402994	-0.972818	0.782072	-0.572941	0.533934	1.8669	1.73443	-1.14324	-0.0720069	0.226227	1.42983	-0.383867	0.311078	-0.546835	0.950942
-487.5	0.304772	0.0408868	-0.966402	0.908334	-0.511743	0.560171	1.84954	1.75633	-1.1095	-0.0554071	0.240376	1.4757	-0.366183	0.247974	-0.538972	0.925737
-487	0.342114	0.0483098	-0.944081	1.02847	-0.457437	0.603009	1.8263	1.78264	-1.06682	-0.0311963	0.247739	1.53102	-0.340376	0.210724	-0.527723	0.89125
-486.5	0.384597	0.0631177	-0.901335	1.14139	-0.415315	0.660789	1.79627	1.81535	-1.01797	0.000361783	0.248699	1.59793	-0.311869	0.196047	-0.512934	0.850142
-486	0.430367	0.0840549	-0.836033	1.24645	-0.38994	0.730326	1.76196	1.85647	-0.967154	0.0400039	0.242435	1.67586	-0.288315	0.201453	-0.491909	0.8062
-485.5	0.478114	0.110452	-0.748566	1.34384	-0.382798	0.808071	1.72974	1.90691	-0.918219	0.0886414	0.227693	1.76125	-0.277092	0.225783	-0.460944	0.764802
-485	0.52744	0.143055	-0.641122	1.43478	-0.391773	0.890062	1.70818	1.96588	-0.873029	0.146775	0.203887	1.84823	-0.28264	0.266945	-0.417108	0.732422
-484.5	0.578536	0.182734	-0.517228	1.52077	-0.412099	0.971863	1.70408	2.03118	-0.831341	0.21322	0.171912	1.92995	-0.304684	0.32012	-0.359258	0.714532
-484	0.631501	0.229104	-0.381363	1.60193	-0.437333	1.04909	1.71831	2.09983	-0.79248	0.284098	0.134378	1.99996	-0.338011	0.377818	-0.287905	0.713664
-483.5	0.686159	0.280693	-0.238405	1.67596	-0.460445	1.11773	1.74466	2.16867	-0.756339	0.353847	0.0955101	2.05325	-0.374462	0.430814	-0.204805	0.72887
-483	0.741981	0.336506	-0.0930531	1.73956	-0.476013	1.17444	1.77242	2.23435	-0.723241	0.417276	0.0599355	2.08708	-0.405955	0.470845	-0.112664	0.755899
-482.5	0.797617	0.397012	0.0505745	1.79124	-0.482979	1.21728	1.79018	2.29325	-0.694343	0.47109	0.0305281	2.10143	-0.426227	0.495245	-0.0140566	0.788072
-482	0.851118	0.463079	0.188749	1.83202	-0.485099	1.24611	1.7894	2.3425	-0.671723	0.514317	0.00756367	2.09919	-0.431399	0.509312	0.0895623	0.818316
-481.5	0.901186	0.534189	0.317797	1.86444	-0.487803	1.26255	1.7672	2.38072	-0.657326	0.547621	-0.0103673	2.08576	-0.421043	0.523083	0.197261	0.84161
-481	0.947594	0.607821	0.434392	1.89168	-0.494441	1.26961	1.72676	2.4074	-0.652079	0.572152	-0.025508	2.06764	-0.399376	0.545252	0.307608	0.85626
-480.5	0.989919	0.680448	0.536287	1.91651	-0.505104	1.2708	1.67532	2.422	-0.655483	0.588826	-0.0401978	2.05056	-0.374894	0.578812	0.418398	0.863075
-480	1.0266	0.749258	0.623328	1.94003	-0.517889	1.26954	1.62155	2.42415	-0.66538	0.598015	-0.0554665	2.0381	-0.357775	0.620584	0.526672	0.863591
-479.5	1.05581	0.812652	0.69757	1.96177	-0.530668	1.26905	1.57307	2.41407	-0.678806	0.599173	-0.0704454	2.03098	-0.356001	0.663687	0.628791	0.859058
-479	1.07646	0.869151	0.761149	1.98125	-0.541832	1.27131	1.53397	2.39255	-0.693986	0.591223	-0.0837979	2.02716	-0.372367	0.700296	0.720914	0.850437
-478.5	1.08806	0.916412	0.814201	1.99953	-0.55011	1.2759	1.50376	2.36091	-0.711406	0.574237	-0.0959317	2.02287	-0.404268	0.723769	0.799751	0.838735
-478	1.09057	0.951165	0.855127	2.01956	-0.554456	1.28013	1.47835	2.32067	-0.732925	0.550437	-0.109688	2.01445	-0.445938	0.730553	0.862995	0.825263
-477.5	1.08472	0.970229	0.881361	2.0453	-0.553921	1.28079	1.45263	2.27319	-0.760367	0.523053	-0.128336	2.00028	-0.490788	0.720703	0.909236	0.811891
-477	1.07208	0.972342	0.889598	2.08026	-0.547232	1.27588	1.42261	2.21961	-0.794789	0.494441	-0.153644	1.98181	-0.532813	0.696416	0.937863	0.800984
-476.5	1.05446	0.958786	0.877574	2.1268	-0.532774	1.26458	1.38602	2.16141	-0.836212	0.465185	-0.186642	1.96235	-0.568102	0.660036	0.949167	0.79453
-476	1.03336	0.932029	0.846837	2.18602	-0.50947	1.24643	1.34173	2.10073	-0.883756	0.434187	-0.228486	1.94459	-0.595923	0.612872	0.944244	0.793255
-475.5	1.0104	0.894704	0.803026	2.25713	-0.477707	1.22151	1.28834	2.04017	-0.936371	0.399657	-0.27943	1.92984	-0.618073	0.555926	0.924434	0.796518
-475	0.988047	0.849835	0.753524	2.33612	-0.439315	1.19111	1.2233	1.98229	-0.993187	0.360822	-0.33832	1.91894	-0.637362	0.492074	0.890802	0.802941
-474.5	0.968909	0.800644	0.705005	2.41598	-0.396925	1.15747	1.14506	1.92893	-1.05259	0.319041	-0.403877	1.91245	-0.656306	0.427272	0.844324	0.811661
-474	0.954779	0.749742	0.661381	2.48884	-0.353308	1.12273	1.05619	1.88033	-1.11134	0.277339	-0.475707	1.90994	-0.676207	0.370086	0.786683	0.823282
-473.5	0.946861	0.699062	0.622415	2.54858	-0.310499	1.08866	0.963328	1.83462	-1.16533	0.238799	-0.553467	1.90981	-0.697383	0.329696	0.72114	0.83926
-473	0.946536	0.650295	0.584648	2.59253	-0.26901	1.05664	0.874982	1.78905	-1.21104	0.205204	-0.634957	1.90986	-0.72071	0.311605	0.652976	0.860402
-472.5	0.95536	0.604994	0.544043	2.62209	-0.2281	1.02724	0.799662	1.74259	-1.24647	0.176856	-0.71504	1.90861	-0.748646	0.312928	0.58904	0.886081
-472	0.974346	0.564764	0.497818	2.64268	-0.187125	1.00022	0.743095	1.69732	-1.27146	0.152914	-0.786743	1.90631	-0.784506	0.321917	0.536298	0.914283
-471.5	1.00331	0.531403	0.444868	2.66244	-0.146601	0.975417	0.704893	1.65748	-1.28707	0.131693	-0.843665	1.90431	-0.831198	0.322963	0.499996	0.942215
-471	1.04111	0.505992	0.385676	2.68975	-0.107815	0.953267	0.678753	1.62761	-1.29404	0.111253	-0.881687	1.90325	-0.890385	0.302992	0.482886	0.967423
-470.5	1.08647	0.487925	0.322427	2.73121	-0.07174	0.934572	0.656252	1.61149	-1.29197	0.0901053	-0.899447	1.90219	-0.961833	0.255396	0.486088	0.988363
-470	1.13823	0.475646	0.259478	2.79053	-0.0388008	0.920223	0.631016	1.61189	-1.2802	0.0680009	-0.898264	1.89963	-1.04296	0.181076	0.51006	1.00417
-469.5	1.19495	0.468475	0.203423	2.86767	-0.00941096	0.910738	0.601805	1.63049	-1.25937	0.0465993	-0.881518	1.89479	-1.12873	0.0870646	0.554119	1.01428
-469	1.25464	0.467573	0.162007	2.95875	0.0157683	0.90567	0.573631	1.66796	-1.23216	0.0287877	-0.853221	1.88733	-1.21258	-0.0168986	0.614834	1.018
-468.5	1.31574	0.475499	0.142651	3.05777	0.0361044	0.903549	0.555479	1.72368	-1.20253	0.0170913	-0.816863	1.87653	-1.28842	-0.122494	0.685228	1.01461
-468	1.37814	0.495527	0.151695	3.1585	0.0514454	0.902218	0.555222	1.79496	-1.17373	0.0128577	-0.775526	1.86115	-1.35241	-0.225503	0.755967	1.00465
-467.5	1.44243	0.530959	0.194107	3.25462	0.0619656	0.899294	0.57532	1.87716	-1.1468	0.0159849	-0.731983	1.83967	-1.40276	-0.325251	0.817293	0.990945
-467	1.50818	0.583409	0.272562	3.33932	0.0669501	0.892856	0.61238	1.96499	-1.12151	0.024879	-0.687729	1.81078	-1.43846	-0.42144	0.861066	0.978077
-466.5	1.57278	0.651052	0.38592	3.40624	0.0639141	0.882093	0.659422	2.05383	-1.09833	0.0374785	-0.642356	1.77404	-1.45856	-0.51119	0.883303	0.970797
-466	1.63184	0.728603	0.52841	3.45154	0.0498706	0.867547	0.708607	2.13947	-1.07835	0.0526287	-0.594412	1.73028	-1.46299	-0.588392	0.885317	0.971895
-465.5	1.68141	0.808479	0.690517	3.4748	0.0238183	0.850796	0.754461	2.21728	-1.06196	0.0702266	-0.542727	1.68141	-1.45414	-0.645896	0.871856	0.981337
-465	1.71965	0.882392	0.86061	3.47866	-0.0125535	0.833908	0.796282	2.28221	-1.04875	0.0901525	-0.486969	1.62939	-1.43725	-0.678961	0.848079	0.997798
-464.5	1.74591	0.943387	1.02617	3.4678	-0.0565053	0.819206	0.836432	2.32987	-1.03822	0.111099	-0.42743	1.57539	-1.41881	-0.687407	0.817329	1.02046
-464	1.75907	0.987287	1.1751	3.44741	-0.105575	0.808968	0.875441	2.35788	-1.0295	0.130453	-0.364266	1.51982	-1.40406	-0.675832	0.780093	1.04906
-463.5	1.75766	1.01277	1.29716	3.42208	-0.157522	0.804975	0.909526	2.36617	-1.02048	0.145355	-0.296854	1.46326	-1.39549	-0.651999	0.734333	1.08293
-463	1.74063	1.02125	1.38473	3.39606	-0.209972	0.808398	0.933056	2.35592	-1.00767	0.153775	-0.22468	1.4079	-1.39259	-0.622953	0.677239	1.12039
-462.5	1.70825	1.01718	1.43351	3.37407	-0.260167	0.81971	0.942767	2.32871	-0.987841	0.155042	-0.149096	1.35764	-1.39277	-0.590713	0.607648	1.1589
-462	1.66288	1.00666	1.44328	3.36168	-0.305137	0.838143	0.940247	2.28738	-0.959506	0.150056	-0.0732869	1.31617	-1.39307	-0.551029	0.527655	1.19605
-461.5	1.60875	0.994046	1.41805	3.36424	-0.342222	0.861089	0.931806	2.23699	-0.923051	0.14123	-0.000426043	1.28589	-1.39182	-0.496051	0.442472	1.23093
-461	1.55084	0.979852	1.36536	3.38454	-0.36895	0.883982	0.925905	2.18358	-0.87985	0.131747	0.0675288	1.26824	-1.38905	-0.419082	0.359257	1.26399
-460.5	1.49367	0.961501	1.29485	3.42095	-0.382743	0.901184	0.929178	2.13213	-0.831531	0.1241	0.129853	1.26368	-1.38589	-0.31977	0.286	1.29558
-460	1.44026	0.935441	1.21683	3.46792	-0.381805	0.907796	0.943208	2.08521	-0.779207	0.118813	0.186888	1.27116	-1.38341	-0.207403	0.2301	1.32515
-459.5	1.39173	0.898954	1.14079	3.51806	-0.366767	0.90085	0.964107	2.04301	-0.722821	0.113792	0.239487	1.28862	-1.38125	-0.0992267	0.196652	1.35173
-459	1.34774	0.850928	1.07379	3.56414	-0.341598	0.878854	0.985123	2.0042	-0.661593	0.104314	0.287741	1.31431	-1.37676	-0.0140156	0.187526	1.3749
-458.5	1.30687	0.791309	1.01946	3.59997	-0.313184	0.841028	1.00031	1.96715	-0.595211	0.0845925	0.330147	1.34643	-1.36576	0.0348353	0.201317	1.39515
-458	1.26692	0.719868	0.978493	3.62103	-0.289646	0.787678	1.00723	1.93142	-0.524573	0.0505308	0.364244	1.38172	-1.34406	0.0430558	0.233543	1.41345
-457.5	1.22546	0.636007	0.949264	3.62509	-0.277885	0.720852	1.00768	1.89834	-0.451544	0.000895485	0.388348	1.41591	-1.30814	0.0153109	0.27689	1.43015
-457	1.18031	0.540324	0.928573	3.61245	-0.281527	0.643887	1.00617	1.86991	-0.377883	-0.0639518	0.402977	1.44606	-1.25559	-0.0383284	0.321638	1.44421
-456.5	1.13033	0.436503	0.912959	3.58537	-0.300376	0.560443	1.00709	1.84721	-0.304219	-0.143218	0.410721	1.47157	-1.18604	-0.107231	0.35708	1.45288
-456	1.07622	0.331842	0.899914	3.54752	-0.331371	0.473822	1.01279	1.82998	-0.230094	-0.235009	0.414904	1.49281	-1.10218	-0.183368	0.374278	1.45266
-455.5	1.02073	0.235697	0.88884	3.50359	-0.370153	0.386487	1.02254	1.81681	-0.155155	-0.335281	0.418377	1.50976	-1.01007	-0.261032	0.368124	1.44149
-455	0.967634	0.15629	0.881224	3.45856	-0.412177	0.300107	1.03222	1.80522	-0.0801308	-0.43821	0.423047	1.52191	-0.91852	-0.334199	0.33709	1.42
-454.5	0.919859	0.0983687	0.879659	3.41631	-0.453162	0.216255	1.03654	1.79207	-0.00652984	-0.537623	0.429828	1.52856	-0.837884	-0.394814	0.282255	1.39099
-454	0.878514	0.0638273	0.886338	3.37859	-0.489606	0.136835	1.03329	1.77443	0.0639132	-0.628429	0.438678	1.5287	-0.778382	-0.43412	0.207042	1.35864
-453.5	0.843571	0.0534288	0.90143	3.34506	-0.519524	0.0635603	1.02495	1.75053	0.128995	-0.707283	0.448925	1.52155	-0.74771	-0.4462	0.116732	1.32782
-453	0.81497	0.0669856	0.922063	3.31413	-0.542735	-0.00283626	1.01607	1.72033	0.186159	-0.772173	0.460011	1.50806	-0.749416	-0.431712	0.0175099	1.30266
-452.5	0.792877	0.102529	0.942866	3.28389	-0.560361	-0.0623783	1.00998	1.68544	0.234049	-0.821874	0.471739	1.49179	-0.783279	-0.399603	-0.0839627	1.28575
-452	0.777563	0.156199	0.957883	3.25269	-0.574256	-0.114673	1.00697	1.64896	0.274085	-0.856267	0.483535	1.47753	-0.846464	-0.365023	-0.18069	1.27846
-451.5	0.769594	0.223101	0.962668	3.21915	-0.586945	-0.158223	1.00365	1.61467	0.310158	-0.876827	0.493974	1.46885	-0.934692	-0.344406	-0.266242	1.28098
-451	0.770091	0.298231	0.955215	3.18225	-0.601371	-0.190887	0.99455	1.58587	0.346884	-0.886661	0.501504	1.46663	-1.04353	-0.350586	-0.33606	1.29198
-450.5	0.780417	0.376654	0.935393	3.14136	-0.619798	-0.210876	0.975898	1.56492	0.388026	-0.890117	0.50477	1.46964	-1.16857	-0.389526	-0.388296	1.30897
-450	0.801257	0.452789	0.904083	3.09617	-0.642632	-0.217599	0.948826	1.5531	0.435596	-0.891505	0.501723	1.47645	-1.30399	-0.459014	-0.424218	1.32895
-449.5	0.831967	0.519823	0.862915	3.0467	-0.66802	-0.211915	0.919086	1.55067	0.489443	-0.893618	0.489449	1.48655	-1.44159	-0.549696	-0.448025	1.34896
-449	0.870886	0.570503	0.814499	2.99386	-0.692597	-0.195842	0.89388	1.55691	0.547685	-0.897546	0.465636	1.49974	-1.57247	-0.64832	-0.465431	1.36644
-448.5	0.916296	0.599398	0.762658	2.9395	-0.71298	-0.172508	0.878576	1.57051	0.608192	-0.902989	0.430335	1.51498	-1.69067	-0.742038	-0.481645	1.37945
-448	0.967268	0.604992	0.711906	2.8852	-0.726973	-0.146157	0.874336	1.59004	0.669727	-0.907984	0.386105	1.53037	-1.79583	-0.822171	-0.500341	1.38617
-447.5	1.02359	0.589659	0.666134	2.83119	-0.733615	-0.121121	0.876768	1.61425	0.73146	-0.908983	0.33613	1.54418	-1.89274	-0.886155	-0.524026	1.38461
-447	1.08493	0.557859	0.627427	2.77613	-0.732659	-0.100075	0.876921	1.64222	0.791272	-0.902152	0.282207	1.55587	-1.98799	-0.936566	-0.554441	1.37364
-446.5	1.15043	0.514565	0.59584	2.7173	-0.72449	-0.0829547	0.864913	1.67339	0.844455	-0.884977	0.224193	1.5664	-2.08648	-0.97728	-0.591869	1.35432
-446	1.21874	0.465054	0.570004	2.65179	-0.709907	-0.0674527	0.834269	1.70714	0.884468	-0.856676	0.160787	1.5777	-2.19007	-1.00977	-0.634378	1.32962
-445.5	1.28772	0.415606	0.547243	2.57813	-0.68915	-0.050814	0.785263	1.74264	0.905384	-0.817259	0.0911023	1.59164	-2.29751	-1.03311	-0.678167	1.303
-445	1.35429	0.373386	0.523319	2.49616	-0.661215	-0.0312903	0.725647	1.77943	0.903723	-0.767002	0.0158817	1.60934	-2.40444	-1.04683	-0.718216	1.27773
-444.5	1.41544	0.344569	0.493751	2.40575	-0.624171	-0.00836504	0.666935	1.8178	0.878781	-0.707336	-0.0628765	1.63164	-2.50403	-1.05328	-0.748842	1.25637
-444	1.46928	0.332134	0.455528	2.30602	-0.576107	0.0175103	0.617751	1.85814	0.832335	-0.64142	-0.143012	1.6591	-2.58881	-1.05804	-0.765051	1.23976
-443.5	1.51521	0.335179	0.406453	2.19568	-0.516031	0.0449563	0.579412	1.90028	0.768157	-0.57296	-0.222329	1.69142	-2.6529	-1.06833	-0.764656	1.22727
-443	1.55374	0.350172	0.3443	2.07413	-0.444181	0.071547	0.545937	1.94371	0.691024	-0.5045	-0.298329	1.72696	-2.69445	-1.08883	-0.749649	1.21811
-442.5	1.58619	0.372672	0.268714	1.94217	-0.361595	0.0939592	0.506772	1.98829	0.605383	-0.436684	-0.368816	1.76286	-2.71651	-1.11751	-0.725156	1.21171
-442	1.6139	0.397773	0.183539	1.80199	-0.26968	0.108699	0.451628	2.0347	0.515018	-0.36869	-0.432523	1.79553	-2.72522	-1.14547	-0.696687	1.20717
-441.5	1.63763	0.420211	0.0966616	1.65718	-0.170126	0.113048	0.375846	2.08422	0.423824	-0.299513	-0.488566	1.82196	-2.72679	-1.16126	-0.668134	1.20297
-441	1.6576	0.435993	0.0180379	1.51273	-0.0647554	0.105521	0.282259	2.13788	0.335998	-0.229422	-0.535681	1.84109	-2.7259	-1.15582	-0.641504	1.19676
-440.5	1.67345	0.444138	-0.0427334	1.37461	0.0443744	0.0857664	0.178687	2.19593	0.255057	-0.160542	-0.572433	1.85383	-2.72565	-1.12575	-0.617611	1.18502
-440	1.68452	0.446269	-0.0788921	1.24895	0.154505	0.0544305	0.0736117	2.25786	0.182805	-0.0962212	-0.597815	1.8616	-2.72808	-1.07446	-0.596426	1.16344
-439.5	1.69035	0.444872	-0.088311	1.14142	0.262474	0.0132537	-0.0277152	2.32219	0.118904	-0.0397448	-0.611506	1.86483	-2.73465	-1.01075	-0.576356	1.12881
-439	1.69065	0.442164	-0.0731358	1.05666	0.365872	-0.035186	-0.124565	2.38667	0.0612688	0.0066679	-0.61433	1.86238	-2.74625	-0.945164	-0.553644	1.08034
-438.5	1.685	0.439694	-0.0375713	0.997352	0.463644	-0.0879649	-0.218786	2.44899	0.00751402	0.0421087	-0.60908	1.85266	-2.76227	-0.886809	-0.523509	1.01931
-438	1.67325	0.437286	0.0139335	0.963529	0.555503	-0.141518	-0.31137	2.50735	-0.0437849	0.0668952	-0.60061	1.83539	-2.77925	-0.841871	-0.482556	0.948362
-437.5	1.6562	0.431947	0.0778077	0.952726	0.641087	-0.191027	-0.399624	2.55992	-0.0933047	0.0825158	-0.594481	1.81203	-2.7905	-0.812761	-0.430568	0.870929
-437	1.63532	0.419331	0.152271	0.960511	0.719988	-0.230677	-0.477424	2.60468	-0.14168	0.0916089	-0.594568	1.78449	-2.78814	-0.797829	-0.370702	0.790262
-436.5	1.61192	0.396684	0.236673	0.980628	0.792408	-0.254882	-0.53902	2.63979	-0.18914	0.0978848	-0.601155	1.75425	-2.76649	-0.792843	-0.308467	0.708761
-436	1.58696	0.363816	0.329693	1.00536	0.859203	-0.26019	-0.582847	2.66363	-0.23474	0.105514	-0.61081	1.72276	-2.72433	-0.792787	-0.250005	0.628357
-435.5	1.562	0.322033	0.428766	1.02709	0.921264	-0.246558	-0.612735	2.67434	-0.27681	0.117936	-0.618014	1.69237	-2.66506	-0.791806	-0.20045	0.551135
-435	1.54005	0.272981	0.530584	1.04064	0.979365	-0.216677	-0.636288	2.67033	-0.314028	0.13699	-0.618008	1.66693	-2.59533	-0.783214	-0.163506	0.478616
-434.5	1.52425	0.218245	0.631194	1.04471	1.0346	-0.174343	-0.660395	2.6513	-0.345525	0.163142	-0.609274	1.65144	-2.52248	-0.761487	-0.142003	0.410694
-434	1.51551	0.160021	0.725737	1.0411	1.0885	-0.123709	-0.686253	2.61823	-0.37073	0.196333	-0.593686	1.65049	-2.45196	-0.72399	-0.138025	0.346151
-433.5	1.51208	0.102001	0.808556	1.03263	1.14241	-0.0692483	-0.708407	2.5727	-0.390181	0.236385	-0.574462	1.66729	-2.38643	-0.671153	-0.152054	0.283957
-433	1.51103	0.0489801	0.8742	1.022	1.19672	-0.0152681	-0.717996	2.51666	-0.405643	0.28293	-0.553691	1.70282	-2.32717	-0.607407	-0.182153	0.223771
-432.5	1.50957	0.00553446	0.919078	1.01158	1.25098	0.034467	-0.706471	2.45272	-0.418509	0.335279	-0.53114	1.75486	-2.27576	-0.542949	-0.224558	0.165365
-432	1.50584	-0.0247192	0.942658	1.00311	1.30502	0.0764131	-0.66858	2.38404	-0.42882	0.392252	-0.505066	1.81781	-2.23402	-0.492622	-0.275139	0.107911
-431.5	1.49988	-0.0394685	0.947604	0.997268	1.35922	0.107303	-0.605022	2.31434	-0.436062	0.452024	-0.473885	1.88357	-2.20274	-0.470618	-0.329949	0.0503319
-431	1.49371	-0.0385031	0.938879	0.994134	1.41366	0.124976	-0.523263	2.24831	-0.439972	0.512045	-0.436488	1.94269	-2.18045	-0.48429	-0.38488	-0.00741621
-430.5	1.48987	-0.0243024	0.922377	0.994075	1.46767	0.129215	-0.435193	2.19165	-0.440612	0.569781	-0.391755	1.98656	-2.16288	-0.531025	-0.435802	-0.063846
-430	1.48981	-0.00188685	0.90359	0.998192	1.51994	0.121814	-0.352237	2.14996	-0.438516	0.624412	-0.339436	2.01028	-2.14336	-0.599563	-0.479318	-0.116873
-429.5	1.49311	0.0217916	0.886278	1.00801	1.56831	0.105822	-0.280865	2.12706	-0.43489	0.677191	-0.281123	2.01439	-2.11437	-0.674249	-0.513554	-0.164984
-429	1.49742	0.0393262	0.871589	1.02512	1.60959	0.0849392	-0.221945	2.12417	-0.430913	0.728951	-0.21876	2.00411	-2.06968	-0.739739	-0.539183	-0.207411
-428.5	1.49954	0.0453232	0.858577	1.05099	1.64022	0.0633551	-0.173509	2.13984	-0.426558	0.777292	-0.152223	1.98701	-2.00555	-0.785251	-0.560143	-0.243184
-428	1.49759	0.0383419	0.845933	1.0861	1.65678	0.0451794	-0.13405	2.17005	-0.420398	0.816547	-0.0793115	1.97166	-1.92114	-0.807612	-0.582651	-0.270047
-427.5	1.49243	0.0204837	0.833864	1.12898	1.65563	0.0334878	-0.104398	2.2091	-0.410639	0.840261	0.00179785	1.96743	-1.81953	-0.811037	-0.613287	-0.284633
-427	1.48664	-0.005137	0.825155	1.17608	1.63282	0.029813	-0.0870962	2.25133	-0.396125	0.844328	0.0902726	1.98325	-1.70854	-0.803543	-0.65789	-0.283864
-426.5	1.48251	-0.0363726	0.824102	1.22259	1.58538	0.0345012	-0.0845321	2.29208	-0.376473	0.829665	0.182575	2.02471	-1.59939	-0.792499	-0.720606	-0.266276
-426	1.48165	-0.0718059	0.833571	1.26332	1.51282	0.0472627	-0.0979189	2.32778	-0.351852	0.802776	0.274348	2.09165	-1.50375	-0.781613	-0.802108	-0.232475
-425.5	1.48555	-0.109923	0.852739	1.29346	1.4167	0.06698	-0.126191	2.35626	-0.322948	0.773067	0.362104	2.17737	-1.4307	-0.770916	-0.898743	-0.184758
-425	1.49533	-0.149045	0.877185	1.30959	1.29919	0.0913	-0.164823	2.37701	-0.290838	0.749212	0.443497	2.26891	-1.38469	-0.759246	-1.00382	-0.126309
-424.5	1.51063	-0.187296	0.900419	1.31044	1.16233	0.116913	-0.20784	2.3907	-0.256858	0.736721	0.517074	2.34954	-1.36497	-0.746638	-1.10932	-0.0608022
-424	1.52965	-0.222413	0.915827	1.29696	1.0087	0.139839	-0.251873	2.39821	-0.222498	0.736625	0.582136	2.40423	-1.36668	-0.735545	-1.20679	0.00740923
-423.5	1.55025	-0.251794	0.918977	1.27155	0.842566	0.155303	-0.296736	2.40031	-0.189055	0.745812	0.638413	2.42467	-1.38254	-0.730866	-1.288	0.0737757
-423	1.57096	-0.272772	0.909335	1.23705	0.67034	0.158495	-0.342558	2.39797	-0.157653	0.759095	0.685725	2.41084	-1.40338	-0.737223	-1.34564	0.135097
-422.5	1.59103	-0.283501	0.8904	1.1958	0.499727	0.146314	-0.388006	2.39242	-0.12973	0.771506	0.72388	2.36941	-1.41843	-0.754183	-1.37417	0.19046
-422	1.60958	-0.284603	0.868507	1.14894	0.338737	0.118416	-0.429974	2.38524	-0.106863	0.779754	0.752691	2.3112	-1.41698	-0.774136	-1.3702	0.240638
-421.5	1.62525	-0.279928	0.850596	1.09679	0.194901	0.0768551	-0.463181	2.37879	-0.0899599	0.782584	0.771985	2.24845	-1.3907	-0.785119	-1.33266	0.28723
-421	1.63658	-0.275204	0.841946	1.04	0.073655	0.0247998	-0.481071	2.37597	-0.0787968	0.780352	0.781693	2.19196	-1.33532	-0.776129	-1.26336	0.332296
-420.5	1.64305	-0.275893	0.845525	0.979988	-0.0235594	-0.0347031	-0.478809	2.37924	-0.0721124	0.774587	0.782614	2.14931	-1.25129	-0.741865	-1.16762	0.378126
-420	1.64565	-0.285571	0.86254	0.918281	-0.0990169	-0.0991176	-0.456477	2.38986	-0.0680209	0.767352	0.777723	2.12481	-1.14256	-0.684945	-1.05361	0.427289
-419.5	1.64597	-0.304875	0.892064	0.855718	-0.15715	-0.166331	-0.420101	2.40793	-0.0646464	0.759931	0.772225	2.1197	-1.01426	-0.614371	-0.930815	0.482941
-419	1.64451	-0.331309	0.929915	0.792346	-0.203768	-0.234372	-0.379597	2.4328	-0.0609302	0.752008	0.771477	2.13242	-0.871533	-0.540931	-0.808776	0.548755
-418.5	1.63965	-0.360294	0.969231	0.727861	-0.244589	-0.300311	-0.345201	2.46298	-0.0571303	0.742447	0.7785	2.15985	-0.720557	-0.47217	-0.695915	0.628111
-418	1.62801	-0.387015	1.00311	0.66237	-0.282772	-0.359326	-0.324668	2.49594	-0.0546263	0.73076	0.792993	2.19877	-0.569466	-0.410092	-0.59869	0.722513
-417.5	1.6063	-0.407878	1.0268	0.596758	-0.318657	-0.405958	-0.322141	2.52849	-0.0556418	0.718045	0.812008	2.24539	-0.427449	-0.352746	-0.521582	0.83028
-417	1.57275	-0.420856	1.03748	0.532205	-0.352215	-0.436705	-0.338602	2.55768	-0.0631482	0.706933	0.831972	2.29408	-0.302483	-0.297813	-0.467123	0.946571
-416.5	1.52702	-0.424992	1.03309	0.469578	-0.385066	-0.451023	-0.372997	2.58162	-0.080087	0.700077	0.851295	2.33787	-0.199484	-0.245374	-0.435049	1.06409
-416	1.46942	-0.419673	1.01224	0.409263	-0.42087	-0.450141	-0.423291	2.59945	-0.10799	0.698314	0.871342	2.37032	-0.119482	-0.198142	-0.42149	1.17413
-415.5	1.40119	-0.404352	0.975356	0.35111	-0.464799	-0.435423	-0.488373	2.61055	-0.146285	0.70055	0.894655	2.38733	-0.059735	-0.158972	-0.420053	1.26838
-415	1.3256	-0.379269	0.925791	0.294458	-0.521941	-0.40785	-0.569968	2.61358	-0.192668	0.704907	0.922322	2.38823	-0.0148368	-0.127796	-0.424965	1.34106
-414.5	1.24766	-0.346713	0.869718	0.238815	-0.595009	-0.368951	-0.67092	2.6063	-0.244231	0.709572	0.952408	2.37539	0.0213792	-0.100714	-0.433696	1.38998
-414	1.17259	-0.311216	0.814435	0.184947	-0.682875	-0.321769	-0.790139	2.58654	-0.299026	0.713174	0.980372	2.35223	0.0538403	-0.0712855	-0.446665	1.41657
-413.5	1.10477	-0.277827	0.766268	0.135309	-0.781093	-0.270338	-0.919543	2.55339	-0.356909	0.714825	1.00138	2.32106	0.0852452	-0.0330442	-0.464981	1.42442
-413	1.04749	-0.250544	0.730271	0.0932593	-0.88413	-0.218352	-1.04546	2.50756	-0.418601	0.713883	1.01269	2.28264	0.116333	0.016528	-0.488841	1.41699
-412.5	1.00195	-0.232345	0.711219	0.0611976	-0.98739	-0.168255	-1.15256	2.45055	-0.483628	0.709774	1.01411	2.23759	0.146309	0.072113	-0.517211	1.39714
-412	0.96631	-0.224772	0.713618	0.0384829	-1.08765	-0.12081	-1.22876	2.3839	-0.549342	0.701983	1.00683	2.18812	0.173196	0.120614	-0.547735	1.36805
-411.5	0.935807	-0.226715	0.739803	0.0210741	-1.18245	-0.0751714	-1.26931	2.30911	-0.611988	0.689888	0.992418	2.13803	0.194765	0.146254	-0.576775	1.33288
-411	0.904096	-0.234612	0.787934	0.00314308	-1.26953	-0.029805	-1.27729	2.22772	-0.668374	0.672361	0.972737	2.09141	0.209512	0.137232	-0.599983	1.29443
-410.5	0.865269	-0.244352	0.852211	-0.020756	-1.34674	0.0158191	-1.26085	2.14126	-0.71671	0.647818	0.949519	2.05148	0.21674	0.090447	-0.61303	1.25625
-410	0.815935	-0.25304	0.924882	-0.0533848	-1.41258	0.0594428	-1.22941	2.05102	-0.756805	0.615571	0.923291	2.01995	0.216337	0.0131492	-0.612032	1.22331
-409.5	0.756106	-0.2596	0.998247	-0.0931977	-1.46679	0.0959616	-1.19048	1.95785	-0.789764	0.577393	0.893845	1.99771	0.209034	-0.0791971	-0.593985	1.20076
-409	0.688262	-0.264328	1.06588	-0.135088	-1.51016	0.119867	-1.1481	1.86254	-0.816527	0.536778	0.862379	1.98545	0.196756	-0.168592	-0.557188	1.19224
-408.5	0.615723	-0.267639	1.12297	-0.173151	-1.54387	0.128068	-1.1041	1.76622	-0.836173	0.496348	0.832663	1.98299	0.182682	-0.24055	-0.500747	1.1986
-408	0.541596	-0.26833	1.16655	-0.203371	-1.56875	0.120756	-1.06128	1.67102	-0.845769	0.456565	0.809336	1.9884	0.170698	-0.28722	-0.423655	1.21754
-407.5	0.468488	-0.263152	1.19601	-0.225066	-1.58511	0.100789	-1.02574	1.57974	-0.841749	0.416902	0.795117	1.99773	0.164449	-0.307113	-0.325502	1.24469
-407	0.398626	-0.249117	1.21324	-0.240843	-1.59338	0.0731731	-1.00597	1.49417	-0.821392	0.377634	0.789935	2.00539	0.167124	-0.302469	-0.208236	1.27544
-406.5	0.334138	-0.22588	1.2217	-0.255511	-1.59452	0.0442241	-1.00973	1.41447	-0.783583	0.340327	0.79214	2.00535	0.181525	-0.275891	-0.0765525	1.30575
-406	0.277112	-0.195212	1.22451	-0.27509	-1.58958	0.0196679	-1.04105	1.34049	-0.729301	0.307182	0.799732	1.99286	0.209231	-0.228516	0.0630809	1.33196
-405.5	0.229437	-0.159445	1.2222	-0.305712	-1.57948	0.00273099	-1.09856	1.27342	-0.661722	0.280156	0.810913	1.96546	0.24987	-0.161142	0.203564	1.35085
-405	0.192523	-0.121431	1.21157	-0.351656	-1.56526	-0.00659959	-1.17594	1.2163	-0.584945	0.259986	0.824756	1.92293	0.30138	-0.0775262	0.338126	1.36029
-404.5	0.166665	-0.0845012	1.1868	-0.41392	-1.54849	-0.0110489	-1.26525	1.17303	-0.502682	0.245566	0.841736	1.86719	0.360426	0.0135888	0.460692	1.35963
-404	0.150542	-0.0510767	1.14184	-0.490758	-1.53115	-0.0145338	-1.36156	1.14614	-0.418731	0.234432	0.863872	1.80197	0.422587	0.0999357	0.565576	1.34949
-403.5	0.14175	-0.0215946	1.07176	-0.579035	-1.51514	-0.0200014	-1.46437	1.13512	-0.337778	0.223735	0.89451	1.73205	0.482697	0.169293	0.647852	1.33148
-403	0.137819	0.00544765	0.973479	-0.67509	-1.50162	-0.0276962	-1.57527	1.13674	-0.264969	0.210865	0.936763	1.66284	0.53574	0.213724	0.705126	1.30815
-402.5	0.136599	0.0330571	0.847112	-0.775244	-1.49038	-0.0349424	-1.69441	1.14643	-0.204975	0.194309	0.991162	1.60022	0.578162	0.233469	0.738782	1.28212
-402	0.136126	0.0643724	0.697673	-0.875674	-1.48001	-0.0373341	-1.81794	1.15991	-0.161497	0.174782	1.05522	1.5496	0.608714	0.237559	0.752801	1.25466
-401.5	0.135131	0.100209	0.535811	-0.972104	-1.46907	-0.0307468	-1.93691	1.17452	-0.136948	0.155219	1.1252	1.51505	0.628761	0.239672	0.751452	1.22515
-401	0.134306	0.137458	0.375793	-1.06098	-1.45719	-0.0133472	-2.03883	1.18988	-0.131819	0.139556	1.19755	1.49904	0.642193	0.252109	0.738102	1.19166
-400.5	0.136338	0.169507	0.231665	-1.14129	-1.44458	0.013782	-2.11139	1.20749	-0.144343	0.131447	1.26898	1.50197	0.65461	0.281408	0.71505	1.15199
-400	0.143749	0.188279	0.113857	-1.21452	-1.43094	0.0475779	-2.14613	1.22942	-0.170789	0.132732	1.3363	1.52185	0.671825	0.326705	0.683689	1.10494
-399.5	0.156767	0.18728	0.0271078	-1.28311	-1.41506	0.0841826	-2.1403	1.25613	-0.206087	0.142233	1.39632	1.55472	0.698153	0.380777	0.645181	1.05114
-399	0.173128	0.163972	-0.0296926	-1.34922	-1.39481	0.119955	-2.09696	1.28483	-0.245089	0.156612	1.44526	1.5951	0.735085	0.433191	0.600711	0.99264
-398.5	0.189549	0.119579	-0.0618371	-1.41384	-1.36742	0.152605	-2.02363	1.31055	-0.284156	0.172566	1.47912	1.63656	0.780849	0.47419	0.550871	0.931312
-398	0.203427	0.0572311	-0.076572	-1.47581	-1.33018	0.182067	-1.93	1.32884	-0.321625	0.187918	1.49557	1.6723	0.831283	0.49763	0.495539	0.867632
-397.5	0.213076	-0.0189632	-0.081654	-1.53192	-1.2815	0.210644	-1.82535	1.33761	-0.356849	0.201217	1.49561	1.69599	0.881517	0.502025	0.434606	0.801303
-397	0.216593	-0.103612	-0.0849264	-1.57876	-1.22144	0.242346	-1.71685	1.33711	-0.38882	0.211718	1.48343	1.70289	0.926942	0.489539	0.368895	0.73264
-396.5	0.211259	-0.190402	-0.0936125	-1.61463	-1.15181	0.281649	-1.60896	1.32948	-0.41535	0.22031	1.46483	1.69068	0.963521	0.463328	0.300999	0.662935
-396	0.194705	-0.27392	-0.112934	-1.63931	-1.07558	0.331793	-1.50339	1.31795	-0.433315	0.229693	1.44617	1.65908	0.988264	0.425459	0.235781	0.593996
-395.5	0.166874	-0.351592	-0.145032	-1.65272	-0.996189	0.392942	-1.40026	1.30497	-0.440105	0.243425	1.43413	1.60997	0.999184	0.377559	0.180274	0.527998
-395	0.1305	-0.423783	-0.188135	-1.65452	-0.916875	0.461277	-1.29971	1.29093	-0.435383	0.265103	1.43518	1.54869	0.994705	0.322979	0.142516	0.467262
-394.5	0.0899127	-0.49179	-0.236557	-1.64514	-0.83999	0.529893	-1.20126	1.27481	-0.421728	0.297476	1.45372	1.48464	0.973571	0.267581	0.129097	0.413898
-394	0.0497309	-0.55564	-0.28294	-1.62654	-0.766602	0.591143	-1.10137	1.25524	-0.403919	0.340887	1.4907	1.42897	0.935222	0.218449	0.142773	0.37027
-393.5	0.0135717	-0.613129	-0.321385	-1.60169	-0.697019	0.639206	-0.994141	1.23049	-0.387663	0.392223	1.54372	1.39052	0.880144	0.181413	0.181784	0.339499
-393	-0.0171223	-0.660404	-0.348933	-1.57429	-0.631674	0.671501	-0.874578	1.19848	-0.377827	0.445765	1.60899	1.37244	0.809979	0.157837	0.240315	0.324613
-392.5	-0.0428243	-0.6941	-0.364928	-1.54849	-0.571169	0.688386	-0.74058	1.15743	-0.376849	0.495218	1.68372	1.3722	0.72753	0.142012	0.308928	0.327404
-392	-0.0645425	-0.713891	-0.36927	-1.5274	-0.515439	0.69206	-0.593375	1.10693	-0.385134	0.535243	1.76663	1.38434	0.637206	0.121772	0.375589	0.347998
-391.5	-0.0829368	-0.723231	-0.36127	-1.5119	-0.462698	0.685731	-0.438105	1.04828	-0.402527	0.562008	1.85642	1.40241	0.545782	0.083261	0.427828	0.384555
-391	-0.0983309	-0.727605	-0.340169	-1.50085	-0.409264	0.67308	-0.283913	0.98421	-0.428325	0.573351	1.95057	1.41881	0.462388	0.0172819	0.455007	0.433643
-390.5	-0.110822	-0.732285	-0.30646	-1.49162	-0.351073	0.657742	-0.142268	0.917957	-0.46069	0.568797	2.04581	1.42512	0.396794	-0.076531	0.450199	0.4914
-390	-0.12015	-0.741338	-0.262355	-1.4807	-0.286015	0.642502	-0.0234304	0.852415	-0.497483	0.549351	2.13923	1.41418	0.356413	-0.189407	0.411373	0.553991
-389.5	-0.125966	-0.757418	-0.211056	-1.46488	-0.214999	0.628706	0.0672668	0.790008	-0.537479	0.517154	2.22942	1.38189	0.344014	-0.306479	0.340944	0.617482
-389	-0.128491	-0.78172	-0.15596	-1.44247	-0.140983	0.617075	0.130489	0.733167	-0.579955	0.474892	2.31703	1.3276	0.357763	-0.411693	0.243756	0.678129
-388.5	-0.128458	-0.814342	-0.100438	-1.41352	-0.0671043	0.608957	0.170435	0.683864	-0.623081	0.425117	2.40425	1.25309	0.392615	-0.492975	0.124933	0.7327
-388	-0.126259	-0.854892	-0.0475625	-1.37982	0.00457675	0.606264	0.190971	0.642837	-0.662972	0.370233	2.49356	1.16177	0.441085	-0.545748	-0.0107892	0.778593
-387.5	-0.121404	-0.902879	-3.63114e-05	-1.34483	0.0731678	0.610795	0.192999	0.610452	-0.694259	0.313331	2.58704	1.05881	0.493733	-0.572671	-0.158302	0.814335
-387	-0.112838	-0.95791	0.0395371	-1.313	0.138078	0.62383	0.174776	0.588054	-0.711634	0.258483	2.68647	0.950651	0.540928	-0.579649	-0.311426	0.840397
-386.5	-0.100064	-1.01957	0.0692485	-1.28833	0.197735	0.645706	0.134653	0.577814	-0.7117	0.209159	2.79266	0.842743	0.575618	-0.571394	-0.462433	0.859474
-386	-0.0846811	-1.08666	0.0887584	-1.27307	0.249006	0.675929	0.0733106	0.58157	-0.694678	0.166556	2.90422	0.737954	0.595333	-0.549747	-0.601566	0.875436
-385.5	-0.0710536	-1.15661	0.0988621	-1.26705	0.287961	0.714191	-0.005991	0.599826	-0.664554	0.130259	3.0174	0.637102	0.602077	-0.515189	-0.718321	0.891613
-385	-0.0649892	-1.22587	0.100713	-1.26775	0.311113	0.761017	-0.0982938	0.631269	-0.627036	0.100154	3.12784	0.54074	0.600145	-0.469436	-0.804937	0.91015
-384.5	-0.0713767	-1.29069	0.0959769	-1.27083	0.316475	0.816839	-0.199074	0.672928	-0.587461	0.0768404	3.23259	0.450075	0.593364	-0.416969	-0.859182	0.932125
-384	-0.0926318	-1.34793	0.0872632	-1.27114	0.304575	0.880263	-0.306967	0.721128	-0.550348	0.0599206	3.33048	0.365892	0.58362	-0.364759	-0.884287	0.957559
-383.5	-0.128429	-1.39568	0.078523	-1.26407	0.278793	0.947396	-0.423945	0.772837	-0.519491	0.0464493	3.42106	0.287172	0.571204	-0.320033	-0.886717	0.98597
-383	-0.175966	-1.43342	0.0754519	-1.24696	0.244394	1.01296	-0.552343	0.826665	-0.497695	0.0321459	3.50257	0.21185	0.555907	-0.286734	-0.873388	1.01711
-382.5	-0.230561	-1.46097	0.0842874	-1.21947	0.206634	1.07203	-0.691921	0.882865	-0.486867	0.0142559	3.5709	0.139294	0.537916	-0.26291	-0.849885	1.05101
-382	-0.286752	-1.47794	0.10862	-1.18274	0.168978	1.12132	-0.838525	0.942525	-0.48837	-0.00725141	3.62108	0.0717549	0.518219	-0.241173	-0.820439	1.08786
-381.5	-0.339247	-1.48416	0.147382	-1.13811	0.132577	1.15976	-0.983795	1.00695	-0.502549	-0.0307947	3.65022	0.0131916	0.49839	-0.212256	-0.78816	1.12835
-381	-0.383239	-1.48028	0.196278	-1.08641	0.0970759	1.18785	-1.11686	1.07742	-0.527569	-0.0545086	3.65879	-0.0331657	0.480419	-0.169387	-0.754667	1.17326
-380.5	-0.414979	-1.46732	0.250602	-1.02775	0.0615944	1.20627	-1.22853	1.15475	-0.558775	-0.0766309	3.65002	-0.0658333	0.466948	-0.110888	-0.720657	1.22193
-380	-0.433049	-1.44541	0.306391	-0.961808	0.0255106	1.21494	-1.31535	1.23914	-0.589331	-0.0957139	3.62907	-0.084695	0.460926	-0.0403769	-0.6874	1.27151
-379.5	-0.438806	-1.41322	0.360112	-0.888402	-0.0109536	1.21302	-1.38074	1.33051	-0.612168	-0.111128	3.60163	-0.0914527	0.464562	0.0345658	-0.657235	1.31819
-379	-0.435104	-1.36923	0.408539	-0.808005	-0.0468906	1.19978	-1.43301	1.42834	-0.62199	-0.123141	3.57191	-0.0904794	0.478335	0.104802	-0.632928	1.35928
-378.5	-0.424739	-1.31366	0.448585	-0.7226	-0.0812904	1.17539	-1.48089	1.53129	-0.616633	-0.132582	3.54129	-0.0880602	0.500184	0.162853	-0.616666	1.39443
-378	-0.409972	-1.2494	0.476554	-0.636353	-0.11316	1.14082	-1.52822	1.63738	-0.598093	-0.141159	3.50873	-0.0909051	0.525153	0.205828	-0.609155	1.42569
-377.5	-0.393011	-1.18079	0.488002	-0.554475	-0.141536	1.09691	-1.57132	1.74434	-0.572281	-0.152151	3.47278	-0.10577	0.546154	0.236207	-0.609224	1.45657
-377	-0.376713	-1.11144	0.478622	-0.480554	-0.165654	1.04378	-1.60107	1.84948	-0.54669	-0.169776	3.43345	-0.139258	0.555667	0.259494	-0.613824	1.49049
-376.5	-0.364429	-1.04336	0.44546	-0.415039	-0.184555	0.980873	-1.60751	1.9493	-0.527437	-0.196812	3.39262	-0.196081	0.547534	0.280561	-0.618577	1.52943
-376	-0.358787	-0.977857	0.388149	-0.355839	-0.196442	0.907534	-1.58387	2.03998	-0.517378	-0.232518	3.3535	-0.276839	0.517972	0.301653	-0.61949	1.57366
-375.5	-0.360896	-0.916755	0.30983	-0.299688	-0.198989	0.824622	-1.53015	2.11813	-0.515929	-0.273242	3.31959	-0.377174	0.465278	0.323072	-0.614929	1.62253
-375	-0.37058	-0.862903	0.217491	-0.243271	-0.190314	0.735653	-1.4548	2.18096	-0.520188	-0.314907	3.29313	-0.488421	0.388586	0.345338	-0.606251	1.67474
-374.5	-0.386784	-0.820457	0.120792	-0.183919	-0.169323	0.646122	-1.37172	2.22567	-0.526098	-0.354385	3.27398	-0.599537	0.287313	0.371037	-0.596852	1.72807
-374	-0.407712	-0.794291	0.0290514	-0.119647	-0.135461	0.562202	-1.29303	2.24947	-0.529384	-0.388954	3.25959	-0.699741	0.162728	0.405269	-0.590413	1.77912
-373.5	-0.431157	-0.78799	-0.0514604	-0.0489017	-0.0890124	0.489723	-1.22336	2.25054	-0.526994	-0.41569	3.24579	-0.780917	0.019954	0.453951	-0.588977	1.82366
-373	-0.455228	-0.801952	-0.118245	0.0292967	-0.031723	0.432952	-1.15923	2.22871	-0.517965	-0.431906	3.22793	-0.839118	-0.132532	0.519636	-0.591644	1.85754
-372.5	-0.478979	-0.833517	-0.172033	0.114777	0.0335428	0.393966	-1.09249	2.1845	-0.502571	-0.436204	3.20205	-0.874445	-0.285821	0.597462	-0.595208	1.87782
-372	-0.501902	-0.878413	-0.216071	0.205959	0.103706	0.373191	-1.01544	2.11855	-0.481585	-0.429568	3.1656	-0.890065	-0.43323	0.675211	-0.596224	1.88346
-371.5	-0.522536	-0.931852	-0.254961	0.300762	0.175333	0.370304	-0.92582	2.03284	-0.45649	-0.415703	3.11758	-0.891407	-0.571067	0.737894	-0.592028	1.87529
-371	-0.537965	-0.988831	-0.292513	0.397995	0.244147	0.384873	-0.828831	1.93152	-0.429411	-0.399675	3.05864	-0.884652	-0.698093	0.773851	-0.580072	1.85566
-370.5	-0.544849	-1.04411	-0.330249	0.497236	0.306309	0.416337	-0.7343	1.82021	-0.402825	-0.38579	2.99083	-0.874425	-0.814552	0.779194	-0.557249	1.82781
-370	-0.541253	-1.09247	-0.368319	0.59722	0.360811	0.463389	-0.650976	1.70502	-0.379402	-0.37652	2.91681	-0.862419	-0.920586	0.758955	-0.519616	1.79477
-369.5	-0.528347	-1.12956	-0.407197	0.695178	0.410015	0.523577	-0.582368	1.592	-0.361213	-0.372384	2.83931	-0.847753	-1.01478	0.724714	-0.462435	1.75863
-369	-0.510413	-1.1525	-0.44755	0.788152	0.457711	0.593564	-0.526749	1.4869	-0.348145	-0.372284	2.76122	-0.828454	-1.09447	0.689805	-0.381523	1.72063
-368.5	-0.492587	-1.15945	-0.48858	0.874457	0.50715	0.669517	-0.480449	1.39487	-0.337329	-0.374565	2.6858	-0.80341	-1.15727	0.664569	-0.275801	1.68179
-368	-0.478451	-1.14876	-0.527374	0.954029	0.560635	0.747257	-0.441837	1.31971	-0.325013	-0.378178	2.61695	-0.773846	-1.2017	0.654047	-0.148971	1.64315
-367.5	-0.469221	-1.11922	-0.560019	1.02804	0.619849	0.822231	-0.41349	1.26293	-0.309365	-0.383097	2.55907	-0.742924	-1.22732	0.658514	-0.00873063	1.60517
-367	-0.464068	-1.07112	-0.582702	1.0981	0.68581	0.889295	-0.400727	1.22361	-0.291421	-0.389764	2.51627	-0.714117	-1.23523	0.675896	0.135801	1.56784
-366.5	-0.461054	-1.0066	-0.592586	1.16495	0.758625	0.943074	-0.407203	1.19995	-0.273757	-0.397811	2.49097	-0.690565	-1.2281	0.704711	0.276712	1.53245
-366	-0.458548	-0.928845	-0.58953	1.2277	0.837772	0.979472	-0.431106	1.19101	-0.259076	-0.405299	2.48299	-0.675621	-1.20957	0.745508	0.408724	1.50292
-365.5	-0.456231	-0.84059	-0.577137	1.28419	0.922842	0.99659	-0.464236	1.19668	-0.250212	-0.409397	2.49009	-0.673022	-1.18423	0.799526	0.529426	1.48462
-365	-0.454969	-0.743503	-0.561805	1.33227	1.01367	0.99402	-0.493966	1.21622	-0.250469	-0.407689	2.50946	-0.686031	-1.15759	0.865937	0.638715	1.48132
-364.5	-0.456232	-0.638981	-0.55094	1.37037	1.10941	0.972908	-0.50796	1.24744	-0.26295	-0.399095	2.53847	-0.716111	-1.1352	0.93992	0.737562	1.49341
-364	-0.46202	-0.529438	-0.551338	1.39711	1.20753	0.937625	-0.499169	1.28692	-0.28934	-0.384267	2.57445	-0.76238	-1.12138	1.01297	0.826822	1.51872
-363.5	-0.474884	-0.418673	-0.567565	1.41114	1.30382	0.895751	-0.466938	1.33082	-0.329351	-0.365284	2.61399	-0.822361	-1.11827	1.07617	0.906934	1.55372
-363	-0.497199	-0.3111	-0.600416	1.41118	1.39287	0.854979	-0.414498	1.37573	-0.381204	-0.344366	2.65233	-0.8924	-1.1257	1.12514	0.978359	1.59313
-362.5	-0.530069	-0.211077	-0.646676	1.39585	1.46905	0.820134	-0.346514	1.41877	-0.442713	-0.322466	2.68371	-0.966877	-1.14179	1.16347	1.04225	1.62943
-362	-0.572575	-0.122821	-0.701034	1.36393	1.52805	0.792688	-0.267402	1.45757	-0.511964	-0.299069	2.70282	-1.03836	-1.16337	1.20143	1.10085	1.6544
-361.5	-0.621727	-0.0501635	-0.759147	1.31599	1.56784	0.771987	-0.179666	1.49048	-0.586927	-0.273363	2.70625	-1.09977	-1.18596	1.25048	1.15746	1.66209
-361	-0.673619	0.00398011	-0.820102	1.25576	1.58803	0.756677	-0.0831284	1.51685	-0.664779	-0.245789	2.69364	-1.14622	-1.20346	1.31714	1.21595	1.65093
-360.5	-0.725088	0.0382896	-0.886723	1.18957	1.58856	0.745505	0.0243499	1.53695	-0.74188	-0.218527	2.6683	-1.17491	-1.20855	1.39947	1.27962	1.62403
-360	-0.774235	0.0538441	-0.963599	1.1242	1.56963	0.737324	0.144608	1.55182	-0.814339	-0.194716	2.63662	-1.18492	-1.19438	1.48744	1.34963	1.58768
-359.5	-0.819799	0.0542796	-1.0548	1.06515	1.53294	0.73107	0.276283	1.56349	-0.878969	-0.17759	2.60531	-1.17752	-1.15716	1.56674	1.42466	1.54905
-359	-0.860914	0.044594	-1.16271	1.0161	1.48206	0.726303	0.413525	1.57491	-0.933815	-0.169466	2.5781	-1.15536	-1.09839	1.62438	1.50184	1.5146
-358.5	-0.897451	0.0289899	-1.28766	0.97905	1.42128	0.723188	0.547542	1.58956	-0.977544	-0.170136	2.55487	-1.12063	-1.02535	1.65296	1.57832	1.48938
-358	-0.929783	0.00937854	-1.42779	0.954827	1.35431	0.721401	0.67049	1.61098	-1.00939	-0.176304	2.53372	-1.07416	-0.948756	1.65204	1.65216	1.47681
-357.5	-0.95812	-0.0138784	-1.57908	0.943809	1.28455	0.719291	0.779644	1.64237	-1.03069	-0.183259	2.51335	-1.01615	-0.879245	1.62648	1.72246	1.4785
-357	-0.982694	-0.0400319	-1.73626	0.946655	1.21558	0.713879	0.877914	1.68559	-1.04559	-0.187336	2.49379	-0.947309	-0.825225	1.58363	1.78865	1.49423
-356.5	-1.00436	-0.0675668	-1.89392	0.964741	1.15015	0.701263	0.969645	1.7402	-1.05964	-0.18746	2.47639	-0.869714	-0.792134	1.5314	1.84938	1.52236
-356	-1.02404	-0.0953933	-2.04642	0.999844	1.08826	0.677648	1.05562	1.80361	-1.07773	-0.185178	2.46423	-0.786941	-0.781933	1.47747	1.90179	1.56077
-355.5	-1.04152	-0.123492	-2.18745	1.05337	1.02723	0.64081	1.13096	1.87187	-1.10297	-0.183095	2.46173	-0.702698	-0.79294	1.42906	1.94248	1.60751
-355	-1.05542	-0.152871	-2.31144	1.12569	0.964022	0.590971	1.18632	1.9404	-1.13631	-0.182557	2.47298	-0.618872	-0.820422	1.39222	1.96922	1.66075
-354.5	-1.06472	-0.185566	-2.41561	1.21569	0.897146	0.530869	1.21222	2.00436	-1.17677	-0.182353	2.49992	-0.534994	-0.857439	1.37043	1.9817	1.71876
-354	-1.06965	-0.223841	-2.50056	1.32043	0.826712	0.465573	1.20443	2.05911	-1.22216	-0.179056	2.54115	-0.449485	-0.895533	1.36402	1.98075	1.78019
-353.5	-1.07154	-0.268619	-2.56966	1.43544	0.75413	0.401804	1.16638	2.10071	-1.27091	-0.16871	2.59203	-0.361189	-0.926108	1.3709	1.96751	1.84393
-353	-1.07268	-0.318722	-2.62766	1.55585	0.681927	0.346646	1.10721	2.1265	-1.323	-0.149525	2.64691	-0.270021	-0.942856	1.38626	1.94357	1.90879
-352.5	-1.07646	-0.370725	-2.67898	1.67735	0.612981	0.306095	1.03829	2.13564	-1.37813	-0.123724	2.70201	-0.177307	-0.943588	1.40055	1.91033	1.97371
-352	-1.08599	-0.41876	-2.72597	1.79622	0.54947	0.283751	0.970072	2.12933	-1.43398	-0.0965391	2.75608	-0.086388	-0.930023	1.39945	1.86816	2.03809
-351.5	-1.10287	-0.455826	-2.7677	1.90841	0.49232	0.280477	0.90939	2.11057	-1.48665	-0.0732477	2.80924	-0.00225269	-0.906333	1.36794	1.81687	2.10094
-351	-1.12728	-0.476714	-2.80014	2.00951	0.441419	0.29528	0.858469	2.0832	-1.53156	-0.0569683	2.86173	0.0704844	-0.877725	1.29606	1.75734	2.15988
-350.5	-1.15798	-0.479873	-2.81808	2.09586	0.396392	0.326089	0.816534	2.05052	-1.56413	-0.0483514	2.91313	0.129894	-0.849196	1.18275	1.6925	2.21102
-350	-1.19191	-0.467113	-2.81761	2.16535	0.357153	0.369663	0.78243	2.01398	-1.58116	-0.0461336	2.96158	0.177896	-0.824454	1.03585	1.62726	2.24949
-349.5	-1.22488	-0.442057	-2.79797	2.21779	0.323817	0.421348	0.756017	1.97261	-1.58234	-0.0475585	3.00398	0.21913	-0.805094	0.86913	1.56691	2.27066
-349	-1.25338	-0.408502	-2.76246	2.25518	0.296288	0.475603	0.73798	1.92419	-1.57039	-0.0493994	3.0375	0.258335	-0.790246	0.698645	1.5149	2.27118
-348.5	-1.27588	-0.369544	-2.71786	2.28117	0.274214	0.527229	0.728454	1.86719	-1.54972	-0.0501546	3.0618	0.298955	-0.777201	0.53973	1.47158	2.24916
-348	-1.29351	-0.32701	-2.67272	2.29984	0.257619	0.572514	0.724575	1.80155	-1.52435	-0.0512611	3.0797	0.343185	-0.76269	0.404433	1.4348	2.20377
-347.5	-1.30939	-0.280692	-2.6351	2.31453	0.247289	0.61024	0.719053	1.72886	-1.49655	-0.0553372	3.09584	0.391818	-0.744015	0.300194	1.40159	2.13552
-347	-1.32631	-0.228677	-2.60996	2.32722	0.244004	0.642258	0.702368	1.65292	-1.46681	-0.0635554	3.11476	0.444289	-0.720075	0.230511	1.36936	2.04735
-346.5	-1.34465	-0.169039	-2.59751	2.3391	0.247364	0.67252	0.666628	1.57948	-1.43492	-0.0753404	3.13916	0.499598	-0.692402	0.196898	1.33694	1.94499
-346	-1.36205	-0.100886	-2.59371	2.35144	0.255676	0.705072	0.608037	1.5139	-1.40096	-0.0898122	3.16904	0.556828	-0.665062	0.200335	1.30457	1.83571
-345.5	-1.3748	-0.0243189	-2.59356	2.36591	0.266864	0.742975	0.528509	1.45911	-1.36562	-0.106415	3.20233	0.614463	-0.642898	0.240288	1.27249	1.72638
-345	-1.38012	0.0594008	-2.59398	2.38379	0.278754	0.788475	0.435962	1.41589	-1.33009	-0.124729	3.23591	0.669677	-0.629204	0.31201	1.23952	1.62245
-344.5	-1.37772	0.147173	-2.59363	2.40473	0.28876	0.843045	0.340731	1.38433	-1.29601	-0.144671	3.2656	0.718993	-0.624353	0.404832	1.20303	1.52795
-344	-1.36956	0.233349	-2.59151	2.42616	0.294354	0.906677	0.249479	1.36452	-1.26514	-0.166407	3.28639	0.760239	-0.62619	0.502846	1.16005	1.44559
-343.5	-1.35823	0.310002	-2.58595	2.44388	0.293924	0.977259	0.161556	1.35629	-1.23865	-0.189675	3.29402	0.793811	-0.63137	0.588491	1.10799	1.3767
-343	-1.34538	0.369033	-2.57386	2.45305	0.287129	1.05087	0.0700664	1.35853	-1.21634	-0.213643	3.28637	0.821941	-0.636686	0.648903	1.04446	1.32118
-342.5	-1.3313	0.404735	-2.55092	2.44958	0.274859	1.1229	-0.0339653	1.36918	-1.1964	-0.237188	3.26327	0.847054	-0.640286	0.681449	0.967442	1.27793
-342	-1.31588	0.414649	-2.51318	2.43128	0.258619	1.18953	-0.156653	1.38572	-1.17594	-0.258839	3.22595	0.870529	-0.642224	0.69341	0.876323	1.24582
-341.5	-1.30015	0.398835	-2.45865	2.39832	0.239747	1.24855	-0.29776	1.40623	-1.15176	-0.277183	3.17709	0.892292	-0.643562	0.696093	0.772326	1.22453
-341	-1.28712	0.359455	-2.388	2.35325	0.219245	1.29914	-0.450757	1.43055	-1.12188	-0.292058	3.11987	0.911064	-0.644726	0.698403	0.658047	1.2137
-340.5	-1.28121	0.301408	-2.30396	2.30025	0.19794	1.3409	-0.605969	1.46049	-1.0865	-0.305025	3.05645	0.924502	-0.644499	0.703329	0.536915	1.21137
-340	-1.28645	0.232393	-2.21008	2.24349	0.17659	1.37365	-0.754246	1.49785	-1.04667	-0.31832	2.98796	0.929325	-0.639952	0.707699	0.412261	1.21385
-339.5	-1.30468	0.160724	-2.10989	2.18575	0.155992	1.39825	-0.889293	1.54257	-1.00273	-0.333368	2.91567	0.922969	-0.627219	0.704334	0.286485	1.21719
-339	-1.33437	0.0927833	-2.00688	2.1283	0.137083	1.41724	-1.00802	1.5929	-0.954681	-0.350008	2.84063	0.905719	-0.603129	0.68533	0.161374	1.21896
-338.5	-1.37097	0.0327646	-1.90556	2.07186	0.121288	1.43417	-1.10937	1.64731	-0.903433	-0.366765	2.76224	0.880125	-0.56699	0.645078	0.0392416	1.21975
-338	-1.40869	-0.0166952	-1.81217	2.01728	0.110775	1.45219	-1.19285	1.70615	-0.851175	-0.381774	2.67806	0.848654	-0.521117	0.582107	-0.076497	1.22367
-337.5	-1.44212	-0.054908	-1.73305	1.96569	0.108027	1.47253	-1.25718	1.77157	-0.800589	-0.393115	2.58601	0.813325	-0.469258	0.49977	-0.182146	1.23626
-337	-1.46738	-0.0834079	-1.67223	1.91835	0.114902	1.49396	-1.29944	1.84577	-0.753986	-0.398462	2.48669	0.777346	-0.414784	0.405249	-0.275156	1.26113
-336.5	-1.48254	-0.105123	-1.62995	1.87602	0.131834	1.51311	-1.31592	1.92872	-0.712799	-0.395458	2.3835	0.746223	-0.360834	0.306455	-0.354422	1.29841
-336	-1.487	-0.123303	-1.60228	1.83781	0.157908	1.52559	-1.30478	2.01708	-0.677023	-0.383226	2.28105	0.727488	-0.311298	0.208924	-0.419323	1.34567
-335.5	-1.4803	-0.140938	-1.58179	1.80119	0.191781	1.5276	-1.26872	2.10476	-0.645094	-0.36331	2.18372	0.729217	-0.270901	0.115446	-0.469037	1.39902
-335	-1.4626	-0.160461	-1.55992	1.76344	0.232425	1.51769	-1.21514	2.18456	-0.614795	-0.338738	2.09491	0.757765	-0.244499	0.0278553	-0.502613	1.4532
-334.5	-1.43652	-0.183215	-1.53063	1.72324	0.279282	1.49755	-1.15307	2.24999	-0.5843	-0.31216	2.01678	0.815932	-0.235997	-0.0514359	-0.519146	1.50257
-334	-1.40761	-0.208626	-1.4935	1.68102	0.331913	1.47151	-1.08855	2.29606	-0.552788	-0.284468	1.95017	0.901801	-0.247433	-0.118857	-0.517941	1.54281
-333.5	-1.38235	-0.234077	-1.45465	1.63794	0.389209	1.44529	-1.02172	2.31953	-0.521194	-0.254737	1.89381	1.00847	-0.278486	-0.170168	-0.499303	1.5718
-333	-1.36517	-0.256529	-1.42463	1.59493	0.448765	1.4247	-0.947745	2.31915	-0.492321	-0.221894	1.84455	1.12591	-0.325808	-0.203344	-0.46592	1.58963
-332.5	-1.35712	-0.274883	-1.41494	1.55226	0.507186	1.41436	-0.860243	2.2955	-0.46923	-0.186793	1.79899	1.24381	-0.382654	-0.222503	-0.423227	1.59861
-332	-1.3564	-0.290657	-1.43498	1.50925	0.561	1.41639	-0.755419	2.25012	-0.45373	-0.152347	1.75432	1.35286	-0.440007	-0.238152	-0.377709	1.60303
-331.5	-1.35967	-0.306067	-1.48869	1.46454	0.607252	1.43025	-0.635578	2.18483	-0.446394	-0.121766	1.70819	1.44545	-0.489077	-0.262705	-0.334268	1.60766
-331	-1.36313	-0.321306	-1.57212	1.41709	0.643493	1.4536	-0.509541	2.10129	-0.446692	-0.0973777	1.65927	1.51716	-0.523943	-0.305624	-0.294235	1.61523
-330.5	-1.36252	-0.333535	-1.67399	1.36659	0.667708	1.48271	-0.387917	2.00105	-0.453129	-0.0808221	1.60728	1.56774	-0.542861	-0.370658	-0.255507	1.6252
-330	-1.35292	-0.338262	-1.7793	1.31308	0.678759	1.51298	-0.277086	1.8863	-0.464247	-0.0732721	1.55164	1.59981	-0.547285	-0.454086	-0.214906	1.6347
-329.5	-1.33004	-0.33134	-1.87391	1.25654	0.677005	1.54028	-0.177035	1.76062	-0.479145	-0.0754923	1.49105	1.61689	-0.539627	-0.545159	-0.170703	1.64044
-329	-1.29237	-0.309942	-1.9484	1.1971	0.664242	1.56233	-0.0831736	1.62882	-0.496717	-0.0883061	1.42511	1.62272	-0.521988	-0.6304	-0.123616	1.6396
-328.5	-1.24179	-0.272356	-1.99958	1.13532	0.642986	1.57815	0.0100438	1.49607	-0.514745	-0.112964	1.3555	1.62076	-0.496503	-0.698958	-0.0763647	1.62948
-328	-1.18248	-0.217106	-2.02834	1.07228	0.615507	1.58625	0.105638	1.36731	-0.529639	-0.150765	1.2853	1.6133	-0.465563	-0.744912	-0.0320925	1.60772
-327.5	-1.11919	-0.142508	-2.03586	1.00926	0.582924	1.58438	0.202868	1.24675	-0.537201	-0.201866	1.21716	1.60205	-0.430856	-0.766342	0.00767559	1.57322
-327	-1.05592	-0.0478294	-2.02205	0.947565	0.544856	1.57121	0.298455	1.13737	-0.534075	-0.26389	1.15194	1.58921	-0.392086	-0.763686	0.0440624	1.5267
-326.5	-0.995865	0.0648607	-1.98703	0.888559	0.499666	1.54768	0.388246	1.04099	-0.518638	-0.331872	1.08862	1.57675	-0.346875	-0.73896	0.0804836	1.47099
-326	-0.942253	0.190195	-1.93319	0.833051	0.445038	1.51688	0.468876	0.959301	-0.490779	-0.400386	1.02542	1.56477	-0.292359	-0.695825	0.121222	1.41085
-325.5	-0.898492	0.320571	-1.86582	0.780191	0.379158	1.48295	0.539936	0.894574	-0.451333	-0.465413	0.961309	1.55082	-0.227317	-0.640047	0.169083	1.35183
-325	-0.866725	0.447434	-1.79166	0.727725	0.30201	1.44948	0.604535	0.848538	-0.401813	-0.523671	0.896793	1.53052	-0.153135	-0.579378	0.223807	1.29863
-324.5	-0.846296	0.561989	-1.71662	0.673405	0.215545	1.41837	0.666424	0.820373	-0.344413	-0.571611	0.833964	1.49881	-0.0732138	-0.52221	0.282755	1.25385
-324	-0.833745	0.655746	-1.64438	0.615594	0.122964	1.38969	0.72615	0.806145	-0.281913	-0.606231	0.776357	1.45187	0.0082248	-0.475585	0.342376	1.21719
-323.5	-0.824055	0.721772	-1.57627	0.552784	0.0281976	1.36155	0.779748	0.800601	-0.217034	-0.626003	0.727753	1.38896	0.0869562	-0.443134	0.398773	1.18562
-323	-0.811953	0.75638	-1.51176	0.483215	-0.0644004	1.33042	0.820312	0.799698	-0.151506	-0.630808	0.689643	1.31368	0.159115	-0.423043	0.44836	1.1551
-322.5	-0.79291	0.759446	-1.4491	0.405523	-0.150302	1.29231	0.840935	0.801814	-0.0859114	-0.622044	0.659636	1.23378	0.221408	-0.40753	0.489509	1.12252
-322	-0.764368	0.732616	-1.38594	0.319969	-0.225009	1.24451	0.838152	0.807026	-0.0202386	-0.602919	0.632801	1.15936	0.271101	-0.385819	0.524024	1.08645
-321.5	-0.726447	0.677239	-1.32043	0.22901	-0.284555	1.18669	0.81462	0.815875	0.0458691	-0.578017	0.604644	1.10079	0.306125	-0.348858	0.55693	1.04653
-321	-0.681171	0.594294	-1.25233	0.136665	-0.326443	1.12078	0.779277	0.829259	0.112974	-0.551985	0.573009	1.06687	0.325964	-0.292503	0.594333	1.00276
-320.5	-0.631118	0.486301	-1.18323	0.0471893	-0.350297	1.05027	0.744387	0.84838	0.181487	-0.527885	0.538513	1.06274	0.332476	-0.218532	0.6405	0.954976
-320	-0.578556	0.358873	-1.11606	-0.0363018	-0.357504	0.9793	0.720666	0.873478	0.251681	-0.506814	0.504239	1.08788	0.329231	-0.134154	0.695929	0.902803
-319.5	-0.525184	0.220308	-1.05411	-0.113026	-0.350455	0.911267	0.713486	0.903038	0.323573	-0.48937	0.474463	1.13566	0.319782	-0.0505978	0.757342	0.845963
-319	-0.472197	0.0800035	-0.999497	-0.184829	-0.332196	0.847839	0.722697	0.934855	0.395727	-0.47688	0.453044	1.19501	0.306646	0.01883	0.81942	0.784584
-318.5	-0.420408	-0.052776	-0.951676	-0.254532	-0.306305	0.789538	0.744969	0.967321	0.464009	-0.47083	0.442284	1.25338	0.29177	0.0615148	0.877278	0.719426
-318	-0.370516	-0.169912	-0.907217	-0.323055	-0.276529	0.736678	0.776152	0.999728	0.521756	-0.471248	0.44207	1.29994	0.277559	0.0691878	0.928258	0.652788
-317.5	-0.323382	-0.266055	-0.861345	-0.387925	-0.246172	0.689466	0.813008	1.03256	0.561419	-0.47586	0.449977	1.32787	0.267082	0.0405234	0.971872	0.589573
-317	-0.279836	-0.33925	-0.810215	-0.444527	-0.217885	0.64799	0.854311	1.06803	0.576961	-0.481134	0.462787	1.33485	0.262966	-0.0199767	1.00802	0.536525
-316.5	-0.240331	-0.389375	-0.75257	-0.488586	-0.193928	0.612509	0.900947	1.1096	0.566064	-0.484004	0.47793	1.32189	0.265978	-0.10602	1.03529	0.499546
-316	-0.204901	-0.416599	-0.690045	-0.517922	-0.176168	0.583502	0.954631	1.16015	0.531008	-0.4828	0.49371	1.29204	0.274902	-0.212247	1.05081	0.481784
-315.5	-0.173176	-0.421531	-0.626145	-0.532623	-0.165725	0.561483	1.01571	1.22025	0.47787	-0.47707	0.508443	1.25006	0.287322	-0.333679	1.05154	0.483962
-315	-0.144531	-0.406224	-0.564532	-0.533682	-0.16252	0.54671	1.08207	1.2874	0.414829	-0.466283	0.519239	1.20197	0.299945	-0.464019	1.03604	0.505381
-314.5	-0.118651	-0.374818	-0.507715	-0.521463	-0.164949	0.5389	1.1509	1.35647	0.35016	-0.448818	0.521953	1.15365	0.308754	-0.594866	1.00597	0.544447
-314	-0.095727	-0.332814	-0.457131	-0.495234	-0.170267	0.537454	1.22151	1.42078	0.290086	-0.42285	0.512713	1.10943	0.309643	-0.716058	0.966655	0.599282
-313.5	-0.0757377	-0.285517	-0.414017	-0.453739	-0.17572	0.542066	1.2961	1.47332	0.237706	-0.388064	0.489663	1.07201	0.298944	-0.817577	0.926102	0.668223
-313	-0.0580655	-0.237333	-0.37982	-0.396461	-0.180008	0.552641	1.37821	1.50778	0.193695	-0.34613	0.453778	1.0428	0.273643	-0.89334	0.892267	0.749342
-312.5	-0.042385	-0.191885	-0.355838	-0.325118	-0.184162	0.56816	1.47036	1.51987	0.156949	-0.299908	0.408964	1.02242	0.23181	-0.94462	0.87001	0.839301
-312	-0.0295232	-0.151453	-0.342489	-0.244349	-0.190464	0.585481	1.57097	1.50878	0.124349	-0.25283	0.361505	1.01074	0.173536	-0.979961	0.859829	0.933205
-311.5	-0.0207399	-0.115503	-0.338338	-0.161061	-0.200409	0.599213	1.67257	1.47698	0.0920095	-0.208993	0.31799	1.00626	0.101912	-1.01135	0.858316	1.02607
-311	-0.0162607	-0.0802354	-0.339314	-0.0829434	-0.21457	0.603184	1.76351	1.42842	0.0579246	-0.172979	0.282425	1.00597	0.0227755	-1.04924	0.859038	1.11422
-310.5	-0.015207	-0.0406413	-0.339342	-0.0168016	-0.234167	0.592689	1.83199	1.36662	0.0227176	-0.148872	0.25478	1.00677	-0.0571545	-1.09861	0.854149	1.19519
-310	-0.0170238	0.00660256	-0.332008	0.0328087	-0.261779	0.566007	1.86939	1.29433	-0.0120005	-0.138796	0.231677	1.00715	-0.132074	-1.15729	0.836874	1.26699
-309.5	-0.0222955	0.0614854	-0.31159	0.064122	-0.300363	0.524374	1.87296	1.21433	-0.0451423	-0.14165	0.208336	1.00706	-0.19775	-1.21747	0.803438	1.3279
-309	-0.0320572	0.1207	-0.273485	0.0781807	-0.351308	0.470677	1.84673	1.13056	-0.0760188	-0.153245	0.180883	1.00696	-0.251764	-1.26997	0.753567	1.37734
-308.5	-0.0468353	0.179407	-0.215094	0.0788509	-0.412675	0.407637	1.7987	1.04815	-0.103061	-0.168111	0.148138	1.00795	-0.294076	-1.30864	0.689894	1.41648
-308	-0.0666076	0.234005	-0.136827	0.0722366	-0.479233	0.336743	1.73568	0.972652	-0.122974	-0.181727	0.112353	1.01271	-0.327583	-1.33258	0.616799	1.44721
-307.5	-0.0914605	0.283494	-0.0423119	0.0648238	-0.544466	0.258732	1.66013	0.908585	-0.131545	-0.191908	0.0785927	1.02571	-0.35749	-1.34564	0.539425	1.47076
-307	-0.121903	0.328001	0.062035	0.0609755	-0.602814	0.174781	1.57067	0.857878	-0.125791	-0.198709	0.0527498	1.05165	-0.389277	-1.35386	0.46365	1.4878
-306.5	-0.158944	0.36683	0.167199	0.0614314	-0.650926	0.0870655	1.46534	0.818995	-0.105933	-0.203354	0.0389248	1.09372	-0.427243	-1.36175	0.396531	1.49924
-306	-0.204468	0.398828	0.261961	0.0638585	-0.687907	-0.00163206	1.34479	0.787428	-0.0758185	-0.207189	0.0377192	1.15244	-0.474201	-1.36993	0.34561	1.50668
-305.5	-0.261063	0.423914	0.334392	0.0646472	-0.714557	-0.0886232	1.21367	0.757822	-0.0417089	-0.210851	0.0468506	1.22462	-0.530294	-1.37574	0.316857	1.51245
-305	-0.330886	0.443845	0.373795	0.0607795	-0.73194	-0.171598	1.08066	0.726567	-0.0103378	-0.213927	0.0636029	1.30314	-0.59092	-1.37582	0.312997	1.51947
-304.5	-0.414203	0.462304	0.372437	0.051404	-0.740588	-0.248353	0.956421	0.693108	0.0125239	-0.215651	0.0866597	1.37858	-0.646783	-1.36868	0.333046	1.52981
-304	-0.50845	0.483416	0.327927	0.0384558	-0.740972	-0.31658	0.849562	0.659667	0.0226592	-0.215775	0.116071	1.44148	-0.687071	-1.35624	0.372346	1.54259
-303.5	-0.608709	0.508512	0.245596	0.025941	-0.733734	-0.374264	0.764213	0.630229	0.0180604	-0.214594	0.152408	1.48434	-0.703152	-1.34283	0.422817	1.55356
-303	-0.709501	0.534853	0.138158	0.0190239	-0.718805	-0.419909	0.700359	0.609437	-0.000277175	-0.2126	0.195758	1.50413	-0.690578	-1.33125	0.474276	1.55692
-302.5	-0.806322	0.557831	0.0223124	0.0233866	-0.694887	-0.451943	0.654808	0.601857	-0.0281806	-0.21044	0.244544	1.50349	-0.649651	-1.31904	0.516988	1.5484
-302	-0.895796	0.572768	-0.0854654	0.0440204	-0.660353	-0.468663	0.622616	0.6113	-0.0591387	-0.208748	0.295195	1.48931	-0.585614	-1.29897	0.544013	1.52686
-301.5	-0.975075	0.574467	-0.172159	0.0838622	-0.614664	-0.469332	0.599698	0.639408	-0.0864506	-0.207392	0.343048	1.47046	-0.50814	-1.26326	0.551621	1.49403
-301	-1.04141	0.557079	-0.229546	0.14322	-0.559311	-0.454597	0.584693	0.684519	-0.105687	-0.204874	0.38344	1.45592	-0.428857	-1.20769	0.538311	1.45337
-300.5	-1.092	0.515651	-0.254008	0.21966	-0.498188	-0.425428	0.578053	0.742514	-0.1153	-0.198689	0.412823	1.45299	-0.358322	-1.13322	0.504612	1.40903
-300	-1.12425	0.448068	-0.246477	0.307974	-0.437237	-0.382536	0.579032	0.808944	-0.115228	-0.186648	0.429663	1.46518	-0.304808	-1.04574	0.453451	1.36496
-299.5	-1.13681	0.356406	-0.213152	0.400946	-0.383067	-0.327236	0.583607	0.880523	-0.105271	-0.168244	0.433888	1.49138	-0.274258	-0.954696	0.389412	1.32444
-299	-1.13044	0.247102	-0.165161	0.491432	-0.341253	-0.262041	0.585735	0.955384	-0.084625	-0.144587	0.425321	1.52709	-0.270006	-0.870437	0.317418	1.29011
-298.5	-1.10741	0.129356	-0.115558	0.574455	-0.31532	-0.19019	0.580754	1.03289	-0.05297	-0.116732	0.403179	1.56726	-0.292397	-0.801126	0.242048	1.26383
-298	-1.07039	0.0129249	-0.0752117	0.647581	-0.306489	-0.115332	0.568358	1.11385	-0.0117674	-0.0846244	0.366998	1.60869	-0.338775	-0.750895	0.167433	1.24615
-297.5	-1.02263	-0.0930318	-0.0503712	0.709844	-0.313823	-0.0413751	0.553568	1.20048	0.0358556	-0.048078	0.317659	1.65024	-0.40378	-0.720282	0.0978741	1.23605
-297	-0.968604	-0.180472	-0.0427173	0.760804	-0.33518	0.0282442	0.544466	1.29527	0.0861775	-0.00796575	0.258047	1.69126	-0.47976	-0.707723	0.038723	1.23146
-296.5	-0.912892	-0.243125	-0.0505933	0.80037	-0.36906	0.0912349	0.547944	1.39921	0.13575	0.0335738	0.193143	1.72972	-0.557651	-0.711002	-0.00407982	1.23009
-296	-0.858427	-0.277378	-0.0700658	0.828682	-0.415758	0.146233	0.566855	1.51052	0.181836	0.0732499	0.128751	1.76147	-0.628669	-0.728366	-0.0261316	1.23022
-295.5	-0.80613	-0.283395	-0.0953704	0.845388	-0.476426	0.192002	0.599065	1.62427	0.222746	0.107525	0.0695236	1.78135	-0.685962	-0.757969	-0.0264658	1.23093
-295	-0.755472	-0.265332	-0.119351	0.849238	-0.550942	0.226967	0.637562	1.73316	0.258256	0.134457	0.0182115	1.78499	-0.725499	-0.796197	-0.00792623	1.23186
-294.5	-0.704844	-0.229368	-0.134909	0.838733	-0.636948	0.249477	0.673324	1.8293	0.289479	0.154678	-0.0238685	1.77011	-0.746336	-0.837346	0.0234118	1.23291
-294	-0.651657	-0.181033	-0.136527	0.813313	-0.730707	0.258854	0.70016	1.90569	0.317623	0.170595	-0.0567547	1.73713	-0.750138	-0.874316	0.0592352	1.2342
-293.5	-0.592514	-0.124307	-0.120568	0.774244	-0.828187	0.256779	0.716515	1.95673	0.342605	0.184946	-0.082128	1.68971	-0.740223	-0.900027	0.090553	1.23624
-293	-0.52384	-0.0625477	-0.0856423	0.724551	-0.925665	0.247403	0.7231	1.97876	0.363368	0.199895	-0.102275	1.6347	-0.720974	-0.911094	0.109526	1.23966
-292.5	-0.44265	0.000767177	-0.0336281	0.668019	-1.01991	0.235681	0.719457	1.97096	0.37949	0.216961	-0.117776	1.58078	-0.697125	-0.91164	0.110848	1.24473
-292	-0.347302	0.0625905	0.030332	0.607821	-1.10801	0.225382	0.701421	1.93551	0.391092	0.237249	-0.126524	1.53621	-0.672572	-0.91284	0.0923749	1.25127
-291.5	-0.239036	0.12097	0.0989811	0.545559	-1.18748	0.218229	0.660663	1.87654	0.397021	0.261154	-0.125205	1.5064	-0.649299	-0.927943	0.0549183	1.25881
-291	-0.123566	0.174716	0.163982	0.481542	-1.25669	0.214398	0.58721	1.79899	0.394789	0.287647	-0.111365	1.49244	-0.626402	-0.966488	0.00128853	1.26645
-290.5	-0.0102217	0.22256	0.217284	0.4158	-1.3148	0.213542	0.473853	1.70852	0.382695	0.314104	-0.0847686	1.49153	-0.599486	-1.03034	-0.064668	1.27329
-290	0.0913414	0.262435	0.253476	0.348808	-1.36113	0.21558	0.320295	1.61208	0.361104	0.336913	-0.048419	1.49942	-0.561621	-1.11234	-0.13846	1.27893
-289.5	0.174361	0.291342	0.271584	0.282092	-1.39472	0.221052	0.13547	1.51749	0.331876	0.352283	-0.00852854	1.51307	-0.506178	-1.19824	-0.215184	1.28303
-289	0.236827	0.306338	0.274914	0.218803	-1.41445	0.230636	-0.0632594	1.43146	0.29741	0.356754	0.0277694	1.53139	-0.42976	-1.27154	-0.290042	1.28439
-288.5	0.281868	0.30626	0.269565	0.163237	-1.41959	0.244025	-0.254443	1.3575	0.259935	0.347598	0.0555037	1.55422	-0.332715	-1.31954	-0.35886	1.28178
-288	0.316181	0.292964	0.262598	0.119148	-1.41053	0.2594	-0.418635	1.29531	0.221192	0.323561	0.0730146	1.58143	-0.217278	-1.33717	-0.418016	1.27549
-287.5	0.346744	0.270954	0.260128	0.088102	-1.3897	0.273977	-0.544028	1.24139	0.18281	0.285866	0.0809617	1.61327	-0.0856298	-1.32622	-0.463847	1.26757
-287	0.378217	0.245435	0.265647	0.0687056	-1.36161	0.284664	-0.62962	1.19045	0.14669	0.238424	0.0809435	1.64971	0.0605108	-1.29167	-0.492441	1.26048
-286.5	0.412762	0.220138	0.279547	0.0574527	-1.33128	0.288241	-0.684244	1.13735	0.114867	0.186708	0.0744696	1.68857	0.21897	-1.23799	-0.499877	1.25538
-286	0.450974	0.196323	0.300033	0.0512721	-1.30178	0.28161	-0.72184	1.07853	0.0891484	0.136316	0.0618689	1.72551	0.386354	-1.16735	-0.482549	1.25134
-285.5	0.49206	0.173416	0.324433	0.0493992	-1.27291	0.262316	-0.754632	1.01257	0.0705748	0.0922875	0.0417911	1.75594	0.558068	-1.08038	-0.438365	1.24582
-285	0.533543	0.150365	0.349838	0.0527962	-1.24213	0.228894	-0.787416	0.939699	0.0588134	0.0587539	0.0124633	1.77691	0.72826	-0.978367	-0.368932	1.23606
-284.5	0.571773	0.126131	0.373279	0.0624144	-1.20665	0.181373	-0.817289	0.861044	0.051798	0.0382211	-0.0264016	1.78735	0.889497	-0.864661	-0.280522	1.22063
-284	0.603136	0.0992729	0.392735	0.077854	-1.16491	0.121921	-0.838512	0.778127	0.0457882	0.0307256	-0.0729001	1.78734	1.03266	-0.745264	-0.182242	1.19933
-283.5	0.625146	0.0683364	0.408852	0.0968071	-1.11687	0.0547557	-0.847088	0.692961	0.0362028	0.0337617	-0.123699	1.77782	1.14738	-0.628453	-0.0825399	1.17201
-283	0.637151	0.033406	0.425354	0.11537	-1.0633	-0.0148339	-0.841938	0.608499	0.0191185	0.0434907	-0.176107	1.7614	1.22363	-0.521955	0.0137284	1.13871
-282.5	0.640227	-0.00314198	0.447435	0.128928	-1.00518	-0.0814279	-0.823843	0.528927	-0.00769973	0.056669	-0.230485	1.74205	1.25368	-0.428393	0.105858	1.10091
-282	0.636154	-0.037413	0.479519	0.133163	-0.944017	-0.139755	-0.793554	0.459026	-0.0448868	0.0721196	-0.290464	1.72349	1.23308	-0.343275	0.195473	1.06188
-281.5	0.626494	-0.0650463	0.523693	0.125127	-0.882201	-0.185149	-0.749695	0.402828	-0.0920837	0.0908441	-0.360168	1.70827	1.16095	-0.258071	0.284045	1.02555
-281	0.612729	-0.0819681	0.578927	0.104283	-0.822521	-0.214811	-0.687995	0.362717	-0.148286	0.114365	-0.441293	1.69821	1.04027	-0.16597	0.371139	0.994911
-280.5	0.596793	-0.0852258	0.641023	0.0729396	-0.767973	-0.228551	-0.603474	0.339532	-0.211591	0.142174	-0.532535	1.69482	0.877948	-0.0660951	0.453757	0.971238
-280	0.581158	-0.073604	0.703693	0.0355462	-0.721929	-0.228136	-0.495012	0.333101	-0.278812	0.170215	-0.630442	1.69927	0.684062	0.0357831	0.526953	0.953951
-279.5	0.568491	-0.0475365	0.760177	-0.00284318	-0.687531	-0.216315	-0.369017	0.343053	-0.345768	0.191666	-0.730155	1.71202	0.47013	0.129255	0.585559	0.941054
-279	0.560912	-0.00900883	0.804181	-0.0377164	-0.66622	-0.196351	-0.238922	0.37023	-0.408231	0.19964	-0.826718	1.73308	0.247018	0.202976	0.625995	0.93017
-278.5	0.559185	0.0381343	0.830003	-0.0654732	-0.656868	-0.171705	-0.120534	0.417337	-0.462954	0.189907	-0.916771	1.7629	0.0239336	0.249132	0.646788	0.919671
-278	0.562575	0.0881871	0.832404	-0.0833737	-0.656369	-0.145463	-0.0259609	0.487365	-0.508321	0.161819	-0.998488	1.80221	-0.191	0.26661	0.648017	0.909207
-277.5	0.569397	0.134492	0.80675	-0.0892902	-0.660782	-0.120035	0.0405545	0.581281	-0.544408	0.117607	-1.06977	1.85004	-0.389774	0.260687	0.631157	0.899796
-277	0.57765	0.171446	0.749957	-0.081597	-0.665834	-0.0973168	0.082223	0.697098	-0.572511	0.0607968	-1.12741	1.90225	-0.564344	0.239325	0.599612	0.893278
-276.5	0.585501	0.196118	0.662088	-0.0594342	-0.667067	-0.078955	0.105681	0.830043	-0.59451	-0.00566783	-1.1683	1.95273	-0.707312	0.20902	0.558996	0.890739
-276	0.591798	0.207646	0.547098	-0.0232828	-0.660738	-0.0667907	0.117174	0.972855	-0.612274	-0.0801154	-1.19063	1.99596	-0.812758	0.173435	0.516539	0.8916
-275.5	0.596334	0.205862	0.411495	0.0244681	-0.645463	-0.0629548	0.12008	1.11646	-0.626986	-0.161155	-1.19427	2.02871	-0.877068	0.135445	0.479619	0.894341
-275	0.59954	0.190966	0.261672	0.0795815	-0.623203	-0.0687058	0.113452	1.25112	-0.638657	-0.246565	-1.18089	2.04983	-0.89984	0.100088	0.454117	0.897623
-274.5	0.602244	0.163531	0.102417	0.136903	-0.598664	-0.0829033	0.0937461	1.36747	-0.646267	-0.332915	-1.154	2.05929	-0.884097	0.0751264	0.443944	0.901374
-274	0.605644	0.125136	-0.0619952	0.191659	-0.577949	-0.102147	0.0595982	1.45757	-0.648626	-0.415514	-1.11879	2.05731	-0.835242	0.0690254	0.451747	0.907386
-273.5	0.610717	0.0800775	-0.22644	0.240242	-0.567162	-0.122481	0.0146249	1.51599	-0.645245	-0.489031	-1.08166	2.04359	-0.759792	0.0878213	0.479379	0.91819
-273	0.617415	0.0355743	-0.38556	0.279771	-0.570912	-0.140615	-0.0341156	1.54037	-0.63627	-0.549115	-1.04923	2.01724	-0.665443	0.130892	0.527427	0.934957
-272.5	0.624685	-0.000843143	-0.534974	0.30738	-0.591043	-0.154255	-0.0791587	1.53116	-0.621707	-0.594158	-1.02682	1.97783	-0.562175	0.18767	0.594315	0.956706
-272	0.630966	-0.0243425	-0.671244	0.320878	-0.625873	-0.162528	-0.115302	1.49113	-0.601151	-0.625997	-1.01713	1.92637	-0.46261	0.239884	0.675516	0.981132
-271.5	0.634375	-0.034035	-0.790517	0.319673	-0.67053	-0.166074	-0.142004	1.42497	-0.574356	-0.648628	-1.01977	1.86528	-0.380561	0.269386	0.763721	1.00564
-271	0.632713	-0.0321599	-0.887425	0.304434	-0.718611	-0.166291	-0.164035	1.33845	-0.541945	-0.665773	-1.03264	1.79782	-0.328088	0.265571	0.85102	1.02815
-270.5	0.623825	-0.0222381	-0.956396	0.27697	-0.7641	-0.164676	-0.188578	1.23765	-0.505782	-0.679379	-1.05439	1.72815	-0.312503	0.227874	0.931774	1.04772
-270	0.606254	-0.0081481	-0.994708	0.240899	-0.802998	-0.162937	-0.220355	1.12896	-0.468543	-0.689392	-1.08558	1.66206	-0.335234	0.164206	1.00316	1.06441
-269.5	0.579669	0.00565687	-1.0044	0.201181	-0.834074	-0.163284	-0.258665	1.01938	-0.432465	-0.694366	-1.12681	1.6065	-0.39265	0.087697	1.06362	1.07836
-269	0.544845	0.0146332	-0.991423	0.162393	-0.858229	-0.167704	-0.298398	0.916354	-0.398606	-0.693115	-1.1758	1.56684	-0.477244	0.012729	1.11172	1.08881
-268.5	0.503331	0.015821	-0.962747	0.127323	-0.877343	-0.176796	-0.333791	0.826536	-0.367301	-0.686409	-1.22611	1.54458	-0.578833	-0.0489304	1.1456	1.0936
-268	0.456802	0.00937309	-0.923704	0.0965846	-0.893532	-0.189894	-0.36225	0.753826	-0.338722	-0.676789	-1.26844	1.53732	-0.686261	-0.0905373	1.16184	1.09021
-267.5	0.406488	-0.00162421	-0.876882	0.0692825	-0.908472	-0.206118	-0.385791	0.698113	-0.31304	-0.666501	-1.29341	1.54029	-0.788821	-0.110453	1.15511	1.07756
-267	0.353258	-0.0137442	-0.822551	0.0444123	-0.922459	-0.225217	-0.408929	0.655567	-0.290457	-0.655578	-1.29456	1.54768	-0.876977	-0.110033	1.11987	1.05619
-266.5	0.297865	-0.0262659	-0.760569	0.0219208	-0.934083	-0.247903	-0.435174	0.620652	-0.27127	-0.641672	-1.26997	1.55352	-0.943031	-0.0906197	1.053	1.02716
-266	0.241033	-0.041742	-0.692897	0.00226307	-0.941119	-0.275187	-0.465335	0.58908	-0.255852	-0.621416	-1.22187	1.55224	-0.98183	-0.0523431	0.955863	0.991787
-265.5	0.183705	-0.0641309	-0.624847	-0.0146821	-0.9413	-0.306997	-0.497791	0.559725	-0.244584	-0.591966	-1.15513	1.53955	-0.991575	0.00394647	0.834773	0.952033
-265	0.127125	-0.096901	-0.564258	-0.0296231	-0.932178	-0.341326	-0.529451	0.53402	-0.238088	-0.55192	-1.0751	1.51324	-0.974481	0.0739933	0.699378	0.91108
-264.5	0.0724104	-0.142462	-0.519604	-0.0436928	-0.911017	-0.374363	-0.557505	0.513851	-0.237603	-0.50204	-0.986141	1.47326	-0.936306	0.149611	0.559452	0.873116
-264	0.0197849	-0.202174	-0.497793	-0.0590662	-0.875237	-0.401643	-0.582252	0.500153	-0.244519	-0.44599	-0.891315	1.42078	-0.88462	0.220243	0.422476	0.841733
-263.5	-0.0320384	-0.275548	-0.501689	-0.0788561	-0.823252	-0.419937	-0.608814	0.49304	-0.258967	-0.389818	-0.79317	1.35725	-0.826514	0.275902	0.293376	0.818235
-263	-0.0858223	-0.358668	-0.528733	-0.105805	-0.755379	-0.42856	-0.645165	0.492751	-0.279377	-0.33974	-0.694669	1.28436	-0.766724	0.3113	0.175617	0.801163
-262.5	-0.145055	-0.443901	-0.572281	-0.140975	-0.674174	-0.429265	-0.697744	0.500465	-0.303821	-0.299952	-0.59988	1.20469	-0.707192	0.328498	0.0721259	0.787309
-262	-0.212549	-0.522098	-0.624745	-0.183312	-0.583658	-0.425121	-0.767703	0.518152	-0.330944	-0.272043	-0.514077	1.12255	-0.648075	0.335403	-0.0144398	0.77343
-261.5	-0.288991	-0.585535	-0.679718	-0.230212	-0.487733	-0.419195	-0.849343	0.547358	-0.359482	-0.255935	-0.442888	1.04346	-0.588889	0.341883	-0.0821039	0.756864
-261	-0.372574	-0.629478	-0.731351	-0.2787	-0.38894	-0.413774	-0.931562	0.588213	-0.387817	-0.251009	-0.390524	0.972485	-0.528868	0.356266	-0.13018	0.734844
-260.5	-0.459479	-0.65227	-0.772601	-0.327018	-0.288706	-0.41045	-1.00173	0.639505	-0.413956	-0.256275	-0.358059	0.9132	-0.467452	0.382776	-0.159183	0.704296
-260	-0.544579	-0.65465	-0.795087	-0.375803	-0.188839	-0.410587	-1.04979	0.699225	-0.435283	-0.269997	-0.343036	0.867869	-0.405381	0.420116	-0.170266	0.662879
-259.5	-0.622599	-0.638623	-0.790557	-0.427536	-0.0922958	-0.415447	-1.07081	0.765172	-0.448946	-0.289468	-0.341208	0.837439	-0.344998	0.461655	-0.165314	0.610333
-259	-0.689248	-0.606505	-0.752515	-0.48458	-0.00234579	-0.425896	-1.06539	0.835662	-0.453391	-0.311193	-0.349731	0.821084	-0.289419	0.497516	-0.147696	0.549205
-258.5	-0.741463	-0.56106	-0.677479	-0.547341	0.0782499	-0.44229	-1.03793	0.909445	-0.449434	-0.33119	-0.368889	0.816391	-0.241657	0.518495	-0.122475	0.483928
-258	-0.777593	-0.506327	-0.565764	-0.613217	0.146982	-0.464641	-0.993662	0.9844	-0.439769	-0.345179	-0.4006	0.820291	-0.203751	0.519954	-0.0956815	0.418737
-257.5	-0.797898	-0.447404	-0.421691	-0.676732	0.201383	-0.492881	-0.936343	1.05651	-0.427609	-0.349443	-0.445489	0.829804	-0.175685	0.502891	-0.0733017	0.356439
-257	-0.80397	-0.388823	-0.253392	-0.731505	0.23983	-0.527132	-0.867286	1.12037	-0.415243	-0.342279	-0.501439	0.842105	-0.155027	0.471948	-0.060227	0.2983
-256.5	-0.797273	-0.33362	-0.0721223	-0.773062	0.262413	-0.567342	-0.785817	1.17047	-0.403128	-0.324799	-0.564878	0.853989	-0.137965	0.432531	-0.0595598	0.244449
-256	-0.778647	-0.28464	0.109549	-0.800061	0.270693	-0.612334	-0.691232	1.2025	-0.39027	-0.300713	-0.632963	0.86186	-0.121452	0.388817	-0.0729728	0.195254
-255.5	-0.749029	-0.246575	0.280681	-0.813143	0.267056	-0.659461	-0.586127	1.21513	-0.376004	-0.275411	-0.703779	0.862787	-0.105499	0.343819	-0.10137	0.15244
-255	-0.710022	-0.225624	0.434406	-0.813132	0.254337	-0.705061	-0.478487	1.21151	-0.361432	-0.254386	-0.774894	0.85455	-0.0940985	0.301128	-0.144362	0.118298
-254.5	-0.663889	-0.226054	0.568344	-0.800617	0.235303	-0.745184	-0.378705	1.19895	-0.34884	-0.241213	-0.842864	0.834387	-0.093206	0.265959	-0.198527	0.0943832
-254	-0.613616	-0.24703	0.682903	-0.776729	0.212294	-0.776197	-0.2937	1.18652	-0.340472	-0.236268	-0.904374	0.799403	-0.106891	0.244223	-0.256236	0.0812041
-253.5	-0.563067	-0.282825	0.77881	-0.743554	0.187342	-0.795057	-0.224443	1.18177	-0.338386	-0.237307	-0.957567	0.748276	-0.135638	0.239928	-0.306725	0.0781056
-253	-0.516685	-0.32556	0.855782	-0.704028	0.162105	-0.799532	-0.167533	1.18861	-0.344029	-0.241179	-1.00218	0.68149	-0.177854	0.251661	-0.338932	0.0828889
-252.5	-0.478703	-0.367968	0.912832	-0.662136	0.137415	-0.788647	-0.117634	1.20647	-0.35695	-0.245153	-1.03835	0.600581	-0.231306	0.270867	-0.344546	0.0923385
-252	-0.45256	-0.404556	0.949843	-0.623001	0.112962	-0.763284	-0.070019	1.23137	-0.375092	-0.247591	-1.06547	0.50758	-0.292738	0.284267	-0.320438	0.103589
-251.5	-0.440951	-0.431326	0.969134	-0.591898	0.0875923	-0.726748	-0.0231761	1.25777	-0.396951	-0.24809	-1.08224	0.404461	-0.357117	0.278716	-0.269838	0.114788
-251	-0.445584	-0.445686	0.97485	-0.572571	0.0598614	-0.684417	0.0200721	1.27969	-0.422609	-0.246303	-1.0876	0.293142	-0.418097	0.245662	-0.201134	0.124994
-250.5	-0.466158	-0.447277	0.970936	-0.566147	0.0284027	-0.642304	0.0547013	1.29088	-0.452782	-0.240132	-1.08179	0.176641	-0.469592	0.184178	-0.124197	0.13383
-250	-0.499857	-0.438733	0.960758	-0.570802	-0.00754594	-0.605677	0.0775478	1.2856	-0.487728	-0.226049	-1.06681	0.0602371	-0.507432	0.101965	-0.0465576	0.140591
-249.5	-0.54203	-0.425234	0.947809	-0.582068	-0.0477571	-0.578125	0.0896016	1.25961	-0.52701	-0.201596	-1.04556	-0.0487377	-0.530279	0.0136263	0.0279335	0.143348
-249	-0.587478	-0.412753	0.935316	-0.594123	-0.0912718	-0.560779	0.0957856	1.21079	-0.569847	-0.167178	-1.02006	-0.142352	-0.539045	-0.0639214	0.0980013	0.138958
-248.5	-0.631527	-0.405806	0.925438	-0.601425	-0.136666	-0.552301	0.10348	1.13997	-0.615192	-0.125987	-0.990106	-0.214091	-0.535077	-0.117264	0.163425	0.123842
-248	-0.670536	-0.405376	0.919157	-0.59965	-0.182149	-0.549699	0.119035	1.05189	-0.661071	-0.0828361	-0.953745	-0.260699	-0.518916	-0.139897	0.224141	0.0952839
-247.5	-0.702329	-0.407965	0.916161	-0.585821	-0.225764	-0.54917	0.143003	0.954614	-0.704408	-0.0423432	-0.909003	-0.283032	-0.490403	-0.131532	0.280015	0.052916
-247	-0.726744	-0.407156	0.91444	-0.558638	-0.265301	-0.547301	0.168242	0.856901	-0.742434	-0.00756875	-0.855077	-0.285473	-0.448799	-0.0955564	0.331222	-0.000709697
-246.5	-0.745323	-0.396812	0.910283	-0.519354	-0.298035	-0.542358	0.182597	0.765903	-0.774121	0.0196882	-0.792123	-0.274	-0.392753	-0.0367124	0.378236	-0.0604254
-246	-0.759681	-0.373003	0.899173	-0.471844	-0.320807	-0.534434	0.174086	0.686122	-0.799946	0.0383418	-0.720643	-0.254163	-0.321395	0.0407117	0.421206	-0.118864
-245.5	-0.769916	-0.334189	0.87722	-0.421056	-0.330645	-0.524898	0.136347	0.618834	-0.820803	0.0484963	-0.641827	-0.230762	-0.236185	0.133393	0.45993	-0.167981
-245	-0.774524	-0.281362	0.842163	-0.371167	-0.325949	-0.515663	0.0714148	0.562064	-0.837263	0.0516576	-0.557801	-0.20888	-0.141585	0.237905	0.493862	-0.201722
-244.5	-0.771383	-0.218144	0.793916	-0.3246	-0.307446	-0.508054	-0.0128291	0.511728	-0.849239	0.0500292	-0.470489	-0.193959	-0.0442237	0.349183	0.521298	-0.217864
-244	-0.758705	-0.150143	0.735127	-0.281843	-0.278064	-0.50213	-0.108157	0.463246	-0.855793	0.0454207	-0.380643	-0.190163	0.0482158	0.459828	0.539163	-0.218133
-243.5	-0.735536	-0.0842209	0.67112	-0.241721	-0.241908	-0.496781	-0.209472	0.413183	-0.854767	0.0382504	-0.288437	-0.199006	0.128008	0.561753	0.544459	-0.206944
-243	-0.702253	-0.0277417	0.608747	-0.201869	-0.202959	-0.490006	-0.315035	0.360669	-0.842816	0.0274892	-0.194624	-0.21942	0.188384	0.650251	0.535895	-0.189367
-242.5	-0.66112	0.012564	0.555126	-0.159806	-0.164083	-0.479345	-0.425148	0.307775	-0.816584	0.0114985	-0.100721	-0.248139	0.224185	0.727359	0.513933	-0.1694
-242	-0.615923	0.0319508	0.516887	-0.114983	-0.126515	-0.462568	-0.53975	0.259056	-0.774086	-0.0111279	-0.00835024	-0.279851	0.232403	0.80136	0.4799	-0.149342
-241.5	-0.570499	0.028917	0.499502	-0.0703158	-0.0897178	-0.438148	-0.655653	0.220664	-0.714988	-0.0407821	0.0806557	-0.307553	0.212986	0.882715	0.43592	-0.130123
-241	-0.527688	0.00512233	0.506835	-0.0308127	-0.0520267	-0.405472	-0.766337	0.198601	-0.640107	-0.0761907	0.163172	-0.324013	0.169066	0.978789	0.385693	-0.112068
-240.5	-0.489144	-0.0361229	0.541079	-0.000508718	-0.011834	-0.365239	-0.865001	0.197046	-0.551081	-0.114454	0.235074	-0.324601	0.106047	1.0901	0.33433	-0.0958408
-240	-0.455009	-0.0905538	0.602573	0.0189042	0.0319397	-0.320011	-0.947946	0.218071	-0.450115	-0.152142	0.293819	-0.309298	0.0300682	1.20986	0.286302	-0.0829585
-239.5	-0.423571	-0.152391	0.689253	0.0275173	0.0800492	-0.273951	-1.01635	0.261737	-0.339428	-0.187035	0.340495	-0.28212	-0.0536937	1.32666	0.243743	-0.0750284
-239	-0.392122	-0.214474	0.796158	0.0268561	0.132781	-0.23148	-1.07586	0.325091	-0.221365	-0.218574	0.378798	-0.248849	-0.142145	1.42859	0.206957	-0.0725915
-238.5	-0.35892	-0.269869	0.915558	0.0199764	0.189134	-0.19609	-1.13367	0.401567	-0.0997751	-0.246216	0.412128	-0.214518	-0.233958	1.50717	0.175125	-0.0756069
-238	-0.324409	-0.313605	1.0378	0.0103693	0.245867	-0.17	-1.19425	0.482698	0.0187758	-0.268066	0.441884	-0.182044	-0.328033	1.55922	0.145614	-0.0845819
-237.5	-0.290562	-0.342729	1.15315	-0.000341889	0.298121	-0.153779	-1.2571	0.561106	0.125844	-0.281222	0.468061	-0.152445	-0.421815	1.58649	0.113992	-0.0998866
-237	-0.259361	-0.354975	1.25451	-0.0138052	0.342045	-0.146174	-1.31822	0.632619	0.213914	-0.28286	0.490261	-0.125508	-0.510907	1.59388	0.0759331	-0.120636
-236.5	-0.231792	-0.348518	1.33875	-0.034266	0.376752	-0.144616	-1.37363	0.696853	0.279003	-0.271191	0.507873	-0.100166	-0.590328	1.58712	0.0289546	-0.145298
-236	-0.20767	-0.323611	1.40563	-0.0661387	0.403995	-0.145819	-1.42204	0.756094	0.321319	-0.246002	0.519982	-0.0748355	-0.65563	1.57103	-0.0275111	-0.172813
-235.5	-0.18638	-0.284242	1.45608	-0.110882	0.426601	-0.146278	-1.46592	0.812759	0.344343	-0.208965	0.525206	-0.0477246	-0.702974	1.54969	-0.0928864	-0.202776
-235	-0.167795	-0.237961	1.49149	-0.165535	0.4471	-0.142676	-1.51037	0.867562	0.353293	-0.163352	0.521781	-0.0177599	-0.729226	1.52774	-0.165803	-0.234582
-234.5	-0.151954	-0.193686	1.51336	-0.224121	0.467462	-0.132286	-1.55914	0.919499	0.353777	-0.112348	0.508147	0.0133855	-0.732719	1.51042	-0.243962	-0.266014
-234	-0.138064	-0.159047	1.52241	-0.279907	0.489636	-0.113594	-1.61042	0.966192	0.351128	-0.0575307	0.483299	0.0404049	-0.71408	1.50218	-0.32418	-0.292911
-233.5	-0.124483	-0.138977	1.51857	-0.326465	0.515667	-0.086542	-1.6568	1.00445	0.34952	0.000589841	0.447182	0.0563887	-0.676703	1.50539	-0.402735	-0.310584
-233	-0.109956	-0.135476	1.502	-0.357954	0.546877	-0.0518709	-1.68841	1.03199	0.35108	0.0609537	0.401829	0.055844	-0.626825	1.51836	-0.475644	-0.315251
-232.5	-0.0949416	-0.147834	1.47391	-0.369974	0.583057	-0.0104312	-1.69648	1.04916	0.356822	0.120826	0.351965	0.0363672	-0.57261	1.53349	-0.538784	-0.304535
-232	-0.0815873	-0.173281	1.43696	-0.360988	0.622647	0.0367297	-1.67643	1.05896	0.368172	0.175586	0.303713	-0.00137842	-0.522107	1.53822	-0.587724	-0.277849
-231.5	-0.0725308	-0.208058	1.39589	-0.332729	0.66318	0.087754	-1.62994	1.06539	0.386671	0.219795	0.262402	-0.0545831	-0.481547	1.51953	-0.617691	-0.23668
-231	-0.0694352	-0.248244	1.35679	-0.289397	0.701608	0.139332	-1.56454	1.07124	0.412638	0.248907	0.231322	-0.119037	-0.454256	1.4687	-0.624826	-0.184347
-230.5	-0.0718181	-0.289728	1.32402	-0.236822	0.735436	0.186837	-1.49089	1.07632	0.444375	0.260113	0.211501	-0.189352	-0.439882	1.38424	-0.608392	-0.125511
-230	-0.0769116	-0.327962	1.29737	-0.181437	0.764253	0.225715	-1.4191	1.0774	0.478361	0.252636	0.201665	-0.259392	-0.435364	1.27229	-0.571938	-0.0656702
-229.5	-0.080887	-0.358685	1.27221	-0.129008	0.79013	0.252786	-1.35635	1.06985	0.510403	0.228356	0.199139	-0.323644	-0.437678	1.14473	-0.522021	-0.0109466
-229	-0.0805196	-0.379009	1.24225	-0.0839441	0.816538	0.266206	-1.3062	1.04982	0.536899	0.191779	0.202156	-0.379005	-0.445915	1.01577	-0.465244	0.0320658
-228.5	-0.0741205	-0.387315	1.20312	-0.0491646	0.846841	0.264939	-1.26854	1.01606	0.555626	0.148589	0.211159	-0.425338	-0.460959	0.89825	-0.405831	0.0572074
-228	-0.0615976	-0.382378	1.15479	-0.0264192	0.883397	0.24902	-1.24101	0.971145	0.56652	0.104054	0.227273	-0.464461	-0.483755	0.801564	-0.345075	0.0603723
-227.5	-0.0438823	-0.363534	1.10138	-0.0169794	0.927393	0.220044	-1.22195	0.920912	0.572303	0.062312	0.250123	-0.499276	-0.514127	0.731439	-0.282576	0.0408172
-227	-0.0221046	-0.331965	1.04873	-0.021898	0.979012	0.180813	-1.21201	0.872422	0.577351	0.026516	0.277565	-0.533665	-0.550432	0.690272	-0.217882	0.00141126
-226.5	0.00275464	-0.291335	1.00151	-0.0412819	1.03785	0.134824	-1.21332	0.831994	0.584726	-0.000667584	0.306886	-0.57184	-0.589395	0.677978	-0.15053	-0.0523144
-226	0.0301088	-0.246981	0.962607	-0.0728113	1.10341	0.0864873	-1.22757	0.803833	0.594084	-0.0170827	0.335426	-0.616938	-0.62686	0.693621	-0.079142	-0.113915
-225.5	0.0606135	-0.204092	0.933719	-0.110933	1.17477	0.0413147	-1.25413	0.789507	0.602054	-0.0214701	0.360286	-0.670065	-0.65964	0.735652	-0.00193629	-0.177522
-225	0.0965068	-0.16548	0.914821	-0.148238	1.2496	0.00509621	-1.28934	0.788622	0.603868	-0.0132757	0.378647	-0.730065	-0.686466	0.800036	0.0816202	-0.238345
-224.5	0.140255	-0.130525	0.903346	-0.177955	1.32364	-0.0178521	-1.32776	0.799938	0.595029	0.00744246	0.388995	-0.793688	-0.70734	0.879036	0.169802	-0.292921
-224	0.192696	-0.0963611	0.895713	-0.195536	1.39186	-0.0261787	-1.36569	0.822158	0.572661	0.0394276	0.392066	-0.856224	-0.723129	0.962195	0.258735	-0.339751
-223.5	0.252491	-0.059821	0.890114	-0.199109	1.45111	-0.0214764	-1.40433	0.854501	0.536315	0.0800912	0.391025	-0.912121	-0.735694	1.03864	0.343284	-0.379747
-223	0.316878	-0.0184055	0.887974	-0.18941	1.50177	-0.00717874	-1.44836	0.897219	0.487675	0.12621	0.390453	-0.954917	-0.747467	1.10043	0.418103	-0.415747
-222.5	0.382686	0.029221	0.892936	-0.169262	1.54708	0.0123793	-1.50122	0.951239	0.429247	0.174803	0.393727	-0.977343	-0.760899	1.14594	0.478617	-0.450738
-222	0.446636	0.0824617	0.908196	-0.142666	1.59145	0.0325914	-1.56239	1.01674	0.363919	0.223903	0.400771	-0.972878	-0.778505	1.18023	0.522056	-0.48566
-221.5	0.50495	0.138466	0.934269	-0.113783	1.63888	0.0494534	-1.62741	1.09218	0.295924	0.272762	0.408398	-0.937811	-0.802569	1.21186	0.548086	-0.518533
-221	0.55369	0.19241	0.96824	-0.0857699	1.69144	0.060387	-1.68866	1.1744	0.23028	0.321241	0.412316	-0.872238	-0.833711	1.24832	0.559027	-0.545515
-220.5	0.590128	0.2379	1.00422	-0.0598344	1.74874	0.0640589	-1.73724	1.25922	0.170551	0.368948	0.409183	-0.780479	-0.869588	1.29208	0.559796	-0.56305
-220	0.613459	0.26855	1.03446	-0.0357747	1.80848	0.0592725	-1.76656	1.34233	0.118504	0.414578	0.398242	-0.671038	-0.905433	1.3385	0.556834	-0.569386
-219.5	0.624319	0.280818	1.05083	-0.0137099	1.86779	0.0443132	-1.7749	1.42003	0.0754104	0.455649	0.381288	-0.55523	-0.936369	1.377	0.556224	-0.564565
-219	0.624345	0.275133	1.04678	0.00471147	1.92454	0.0175867	-1.76509	1.48978	0.0421122	0.489055	0.360548	-0.445061	-0.959628	1.39573	0.562597	-0.549884
-218.5	0.615758	0.25408	1.01948	0.0163495	1.97775	-0.0213159	-1.74166	1.5512	0.017761	0.512539	0.336459	-0.351334	-0.974884	1.38683	0.578997	-0.526977
-218	0.600313	0.220096	0.970557	0.0177888	2.02663	-0.0710232	-1.70697	1.60615	-0.00104622	0.525991	0.30723	-0.282157	-0.983055	1.34876	0.606657	-0.496236
-217.5	0.578407	0.174495	0.904626	0.00690932	2.07001	-0.128149	-1.65847	1.65762	-0.0195307	0.531277	0.27052	-0.241907	-0.9851	1.28525	0.644921	-0.456212
-217	0.54947	0.118244	0.827339	-0.0163514	2.10674	-0.187883	-1.58945	1.7083	-0.0428257	0.530915	0.225666	-0.230825	-0.981624	1.20295	0.691838	-0.405304
-216.5	0.513282	0.0536395	0.744319	-0.0503261	2.13645	-0.24572	-1.49263	1.75945	-0.0743353	0.526753	0.17464	-0.245628	-0.973249	1.10902	0.744909	-0.343844
-216	0.470879	-0.0152911	0.661471	-0.0927647	2.15987	-0.29895	-1.36309	1.8104	-0.115109	0.519237	0.121824	-0.281008	-0.961159	1.0095	0.801641	-0.274095
-215.5	0.42407	-0.0839823	0.585746	-0.14205	2.17833	-0.346482	-1.2008	1.85862	-0.164481	0.507788	0.0733052	-0.330959	-0.947025	0.909087	0.859448	-0.199421
-215	0.37409	-0.148388	0.524982	-0.197475	2.19347	-0.387237	-1.01198	1.90001	-0.221328	0.492053	0.0350274	-0.389631	-0.932132	0.811813	0.91474	-0.124688
-214.5	0.320992	-0.205025	0.48624	-0.258577	2.20786	-0.418955	-0.806349	1.92966	-0.284316	0.472727	0.00997539	-0.452614	-0.916671	0.721758	0.962904	-0.0564752
-214	0.264598	-0.250239	0.473726	-0.324589	2.22531	-0.438853	-0.591869	1.94275	-0.351549	0.451558	-0.00298614	-0.518396	-0.900244	0.64346	0.999838	-0.00146765
-213.5	0.206025	-0.280134	0.487606	-0.394934	2.24927	-0.445108	-0.372423	1.93546	-0.421473	0.431234	-0.00729447	-0.587994	-0.883344	0.581392	1.02292	0.0354536
-213	0.148182	-0.29254	0.5235	-0.469953	2.281	-0.437351	-0.149661	1.9056	-0.493835	0.415047	-0.00586388	-0.662562	-0.868456	0.53715	1.03089	0.0518291
-212.5	0.0949428	-0.289064	0.572688	-0.55018	2.32003	-0.416313	0.0739904	1.85361	-0.568528	0.405533	0.000354454	-0.741746	-0.859087	0.505738	1.02384	0.0474734
-212	0.0504377	-0.273942	0.624092	-0.634786	2.36537	-0.383679	0.29297	1.78296	-0.643876	0.4029	0.0117909	-0.823798	-0.857165	0.475301	1.00319	0.0241528
-211.5	0.0193831	-0.250726	0.667409	-0.721347	2.4154	-0.341935	0.497265	1.6989	-0.716767	0.404981	0.0291182	-0.905792	-0.862268	0.431777	0.971811	-0.0153454
-211	0.00691753	-0.220506	0.694925	-0.807069	2.46761	-0.293737	0.67363	1.60641	-0.783649	0.408428	0.0530201	-0.983917	-0.873837	0.364587	0.933674	-0.0680341
-210.5	0.0167607	-0.182419	0.701451	-0.890285	2.51962	-0.241651	0.810067	1.50904	-0.840975	0.409822	0.0839919	-1.05433	-0.892839	0.26982	0.893164	-0.13
-210	0.0496274	-0.135026	0.684657	-0.97112	2.57003	-0.188798	0.901054	1.40896	-0.885851	0.406603	0.121083	-1.11324	-0.920302	0.151296	0.854885	-0.19519
-209.5	0.10343	-0.0774752	0.646501	-1.05087	2.61874	-0.139454	0.950194	1.30723	-0.916785	0.398038	0.160982	-1.15636	-0.954668	0.0199953	0.823779	-0.256012
-209	0.174268	-0.00998216	0.593639	-1.13081	2.66709	-0.0985655	0.969045	1.204	-0.933092	0.385219	0.199059	-1.17975	-0.990791	-0.109452	0.803842	-0.305659
-208.5	0.257088	0.0660017	0.535797	-1.21139	2.71765	-0.0702387	0.972503	1.09924	-0.933642	0.369578	0.231366	-1.182	-1.02071	-0.224172	0.796026	-0.340223
-208	0.346499	0.14788	0.483138	-1.29191	2.7727	-0.0565705	0.972415	0.992999	-0.916882	0.351561	0.255558	-1.16527	-1.0354	-0.316398	0.797991	-0.359432
-207.5	0.438162	0.232375	0.443714	-1.37049	2.83196	-0.0578942	0.973157	0.88541	-0.882297	0.331013	0.270409	-1.13441	-1.0271	-0.383197	0.805895	-0.366226
-207	0.529247	0.3158	0.421604	-1.44487	2.89195	-0.0737275	0.972471	0.777183	-0.831808	0.30836	0.275221	-1.09556	-0.99113	-0.423863	0.816345	-0.365352
-206.5	0.617501	0.394178	0.416418	-1.51373	2.94765	-0.103009	0.965764	0.669857	-0.769631	0.284553	0.269844	-1.0546	-0.926293	-0.436865	0.827695	-0.361115
-206	0.701024	0.463725	0.424364	-1.57687	2.99426	-0.143367	0.949454	0.564323	-0.70077	0.259559	0.25482	-1.01544	-0.834303	-0.419038	0.840251	-0.35595
-205.5	0.778886	0.5214	0.440026	-1.63353	3.02737	-0.190615	0.922648	0.459548	-0.629781	0.231655	0.231264	-0.979825	-0.719014	-0.368188	0.854977	-0.350972
-205	0.850771	0.564853	0.457564	-1.68122	3.04241	-0.239692	0.888242	0.353552	-0.560486	0.198516	0.200912	-0.947926	-0.585877	-0.286163	0.871821	-0.347138
-204.5	0.915902	0.591568	0.471506	-1.71662	3.03527	-0.286602	0.851571	0.244998	-0.495702	0.15809	0.166493	-0.918809	-0.441105	-0.179772	0.889468	-0.346181
-204	0.972453	0.598363	0.477957	-1.73741	3.00419	-0.329702	0.816105	0.133741	-0.436535	0.10864	0.131731	-0.891518	-0.290218	-0.0601363	0.906187	-0.351352
-203.5	1.01777	0.582405	0.475598	-1.74322	2.95031	-0.369293	0.780208	0.020865	-0.381938	0.049653	0.100779	-0.866185	-0.137395	0.0595008	0.920264	-0.366752
-203	1.04961	0.542967	0.465424	-1.73534	2.87647	-0.406169	0.73748	-0.0914046	-0.329567	-0.0165857	0.0770314	-0.842966	0.0134114	0.168353	0.929996	-0.395196
-202.5	1.0673	0.482272	0.449697	-1.71602	2.78581	-0.440457	0.679454	-0.199864	-0.277901	-0.0850402	0.0611995	-0.820034	0.157335	0.262487	0.933527	-0.436524
-202	1.07153	0.404213	0.431051	-1.68843	2.6818	-0.471151	0.599281	-0.300399	-0.227624	-0.150096	0.0506652	-0.793729	0.289046	0.345095	0.928761	-0.487554
-201.5	1.06387	0.311967	0.41189	-1.65668	2.56878	-0.49628	0.49479	-0.388028	-0.180932	-0.207941	0.0414411	-0.760103	0.403572	0.423108	0.913943	-0.543311
-201	1.04669	0.207547	0.39417	-1.62518	2.45159	-0.513816	0.368771	-0.457475	-0.139976	-0.257295	0.0300714	-0.715524	0.496131	0.503224	0.888127	-0.598417
-200.5	1.02308	0.0937608	0.380026	-1.59748	2.33452	-0.522858	0.226383	-0.505039	-0.10564	-0.298291	0.0141882	-0.657112	0.561939	0.588703	0.851119	-0.648084
-200	0.996274	-0.0243484	0.37205	-1.57527	2.22122	-0.524411	0.0722214	-0.530895	-0.0769891	-0.331212	-0.00637418	-0.584325	0.597178	0.67744	0.803675	-0.688805
-199.5	0.968947	-0.140379	0.371584	-1.55835	2.11523	-0.521368	-0.09065	-0.539415	-0.0519105	-0.356603	-0.0288781	-0.500622	0.599985	0.76223	0.74735	-0.718613
-199	0.942875	-0.248132	0.376876	-1.54576	2.02012	-0.517481	-0.259856	-0.537202	-0.0282863	-0.375562	-0.0497362	-0.413385	0.570432	0.833497	0.684177	-0.737195
-198.5	0.919376	-0.341976	0.38364	-1.53695	1.93869	-0.515968	-0.432514	-0.530701	-0.00471721	-0.388937	-0.0673233	-0.331779	0.511459	0.883264	0.617125	-0.74596
-198	0.899453	-0.417319	0.386723	-1.53193	1.87263	-0.518449	-0.604136	-0.524438	0.0187515	-0.396553	-0.0822519	-0.264048	0.430869	0.907975	0.550108	-0.747545
-197.5	0.882808	-0.472053	0.381099	-1.53001	1.82266	-0.524562	-0.767378	-0.520378	0.0399759	-0.397314	-0.0950095	-0.215675	0.340869	0.908646	0.487153	-0.745103
-197	0.866992	-0.506506	0.362589	-1.52869	1.78851	-0.532395	-0.91232	-0.518363	0.0554393	-0.389691	-0.103413	-0.189027	0.254559	0.888959	0.432071	-0.741674
-196.5	0.848425	-0.521569	0.328336	-1.52419	1.7682	-0.539339	-1.02939	-0.517083	0.062699	-0.372489	-0.102694	-0.184227	0.182615	0.852818	0.38895	-0.739633
-196	0.824367	-0.518087	0.276983	-1.51291	1.75727	-0.543347	-1.11287	-0.515669	0.0627174	-0.345633	-0.0884445	-0.199945	0.132034	0.80293	0.362783	-0.740701
-195.5	0.793719	-0.498095	0.209387	-1.49198	1.74959	-0.544335	-1.16352	-0.515097	0.059722	-0.31003	-0.0595882	-0.233186	0.106024	0.741473	0.358817	-0.74677
-195	0.756663	-0.465545	0.129295	-1.45881	1.73967	-0.544078	-1.18974	-0.517795	0.0588586	-0.266898	-0.0191096	-0.278904	0.104001	0.67177	0.380009	-0.760648
-194.5	0.714401	-0.42547	0.042502	-1.41149	1.72416	-0.544281	-1.20496	-0.526166	0.0638201	-0.217911	0.0273767	-0.330829	0.122188	0.598956	0.42445	-0.785219
-194	0.668747	-0.382896	-0.0452927	-1.34954	1.70117	-0.545014	-1.22152	-0.541806	0.075374	-0.165855	0.0735935	-0.383268	0.155452	0.529157	0.484965	-0.821281
-193.5	0.620624	-0.343051	-0.130015	-1.27429	1.66876	-0.54482	-1.24594	-0.565208	0.0910637	-0.114412	0.1134	-0.432605	0.199106	0.467323	0.55094	-0.8665
-193	0.569096	-0.311914	-0.208952	-1.18881	1.62456	-0.54155	-1.2779	-0.595399	0.106587	-0.0671627	0.141415	-0.478056	0.249041	0.414153	0.610984	-0.916349
-192.5	0.512936	-0.295342	-0.279867	-1.09723	1.56701	-0.533077	-1.31187	-0.630409	0.11793	-0.026576	0.155229	-0.521505	0.300936	0.363875	0.655925	-0.965356
-192	0.452374	-0.297471	-0.340698	-1.00377	1.49629	-0.517661	-1.34055	-0.668807	0.122554	0.00687625	0.156797	-0.566236	0.350073	0.305106	0.681599	-1.00797
-191.5	0.38854	-0.319894	-0.389482	-0.911825	1.41411	-0.493617	-1.35991	-0.710486	0.11944	0.0351026	0.150735	-0.615165	0.391779	0.225343	0.689589	-1.03951
-191	0.322434	-0.361516	-0.424627	-0.823674	1.32352	-0.458968	-1.37251	-0.756334	0.108639	0.0615401	0.142083	-0.669508	0.422054	0.116847	0.685377	-1.05651
-190.5	0.255204	-0.418592	-0.446054	-0.740867	1.22931	-0.412244	-1.38597	-0.808122	0.0905111	0.0890714	0.1354	-0.728293	0.438454	-0.0196693	0.676037	-1.05597
-190	0.18861	-0.485041	-0.456228	-0.664388	1.13793	-0.353861	-1.40783	-0.868363	0.0649891	0.118524	0.133816	-0.78866	0.440461	-0.175232	0.669231	-1.03517
-189.5	0.124818	-0.553561	-0.459755	-0.594843	1.05652	-0.286451	-1.44093	-0.93942	0.0313141	0.149248	0.138157	-0.846858	0.428362	-0.335502	0.672804	-0.992909
-189	0.066405	-0.617734	-0.461843	-0.533032	0.991597	-0.213597	-1.48216	-1.02234	-0.0116674	0.180122	0.148166	-0.899952	0.401866	-0.484865	0.693446	-0.930995
-188.5	0.0169011	-0.673797	-0.46657	-0.480017	0.948281	-0.138465	-1.52513	-1.11617	-0.0642785	0.209214	0.165419	-0.947063	0.360382	-0.610668	0.734734	-0.854357
-188	-0.0192996	-0.720653	-0.475435	-0.435754	0.930298	-0.0641841	-1.56415	-1.2184	-0.124442	0.233417	0.194624	-0.988493	0.304205	-0.705859	0.796086	-0.769837
-187.5	-0.038097	-0.758657	-0.48698	-0.397794	0.939456	0.00489596	-1.59708	-1.32597	-0.187387	0.249623	0.241763	-1.02371	0.234521	-0.768772	0.873229	-0.684738
-187	-0.037003	-0.788565	-0.498002	-0.362409	0.974619	0.0636911	-1.62515	-1.43584	-0.247167	0.256326	0.311106	-1.05052	0.152121	-0.800638	0.959713	-0.60569
-186.5	-0.0156608	-0.81068	-0.505616	-0.326831	1.03214	0.108663	-1.6507	-1.54479	-0.299038	0.254276	0.403321	-1.06555	0.0568216	-0.802713	1.04838	-0.537792
-186	0.0245208	-0.823617	-0.508816	-0.28953	1.10742	0.139125	-1.67466	-1.64933	-0.340781	0.246647	0.51488	-1.06575	-0.0510266	-0.77557	1.132	-0.484548
-185.5	0.0806421	-0.823615	-0.508891	-0.249188	1.19558	0.156176	-1.69438	-1.7463	-0.371794	0.238793	0.638661	-1.05053	-0.168123	-0.721057	1.20398	-0.448498
-185	0.148177	-0.805645	-0.508791	-0.204725	1.29122	0.160801	-1.70272	-1.83353	-0.391669	0.236636	0.765884	-1.02272	-0.287677	-0.644404	1.25991	-0.431424
-184.5	0.221375	-0.765874	-0.511349	-0.155905	1.38801	0.15319	-1.69065	-1.90944	-0.40018	0.244256	0.88851	-0.986994	-0.401326	-0.554643	1.29813	-0.434066
-184	0.294413	-0.703599	-0.51759	-0.103313	1.47884	0.133555	-1.65226	-1.97174	-0.397809	0.262346	1.00096	-0.948	-0.501193	-0.463459	1.3189	-0.45594
-183.5	0.362426	-0.621151	-0.526765	-0.0478403	1.55702	0.102712	-1.58783	-2.01676	-0.385555	0.288635	1.10061	-0.909681	-0.580961	-0.382511	1.32384	-0.495065
-183	0.421979	-0.522319	-0.537352	0.00974593	1.61751	0.0616409	-1.50309	-2.04055	-0.364462	0.319787	1.18657	-0.874422	-0.636737	-0.319335	1.31604	-0.547664
-182.5	0.471427	-0.411208	-0.548303	0.0689429	1.65733	0.0113024	-1.40698	-2.04072	-0.335715	0.353179	1.25741	-0.841791	-0.66776	-0.273583	1.2999	-0.608801
-182	0.511122	-0.292698	-0.560354	0.129329	1.67516	-0.0467031	-1.30892	-2.01728	-0.301265	0.3878	1.31029	-0.808653	-0.67624	-0.236459	1.28044	-0.673635
-181.5	0.542666	-0.173702	-0.575911	0.18995	1.67097	-0.109759	-1.21517	-1.97201	-0.264272	0.424273	1.34246	-0.770983	-0.666122	-0.194741	1.2625	-0.737966
-181	0.567907	-0.0628292	-0.597465	0.248815	1.64594	-0.174659	-1.12658	-1.9079	-0.228975	0.463863	1.35285	-0.726259	-0.641542	-0.137534	1.25014	-0.798709
-180.5	0.588628	0.0320629	-0.62635	0.302967	1.60262	-0.238124	-1.04042	-1.82913	-0.199694	0.507309	1.34226	-0.674783	-0.605688	-0.0619505	1.24548	-0.854961
-180	0.606524	0.105903	-0.662434	0.348667	1.54507	-0.296934	-0.954629	-1.7404	-0.178932	0.553851	1.31338	-0.619122	-0.56044	0.0251816	1.24755	-0.908021
-179.5	0.623142	0.156771	-0.703929	0.381835	1.47852	-0.347994	-0.871433	-1.64623	-0.166247	0.599782	1.27073	-0.562731	-0.507209	0.110312	1.25235	-0.959837
-179	0.639228	0.185783	-0.747404	0.399236	1.4075	-0.388887	-0.798031	-1.55098	-0.159348	0.638261	1.21946	-0.508914	-0.448318	0.17903	1.25451	-1.01131
-178.5	0.653362	0.19647	-0.789103	0.400016	1.33428	-0.418876	-0.743748	-1.45929	-0.156094	0.662514	1.16373	-0.460228	-0.387321	0.221536	1.24885	-1.06151
-178	0.662038	0.193265	-0.826667	0.386557	1.25963	-0.439599	-0.714927	-1.37617	-0.155382	0.669541	1.10576	-0.41794	-0.327767	0.235292	1.23091	-1.10806
-177.5	0.662069	0.180841	-0.859516	0.363786	1.18499	-0.454309	-0.710692	-1.30673	-0.156837	0.660366	1.04657	-0.381278	-0.271941	0.223656	1.19745	-1.14819
-177	0.6529	0.164978	-0.88825	0.337116	1.11348	-0.466189	-0.722438	-1.25543	-0.160353	0.637848	0.986992	-0.347734	-0.221254	0.191697	1.147	-1.17989
-176.5	0.6366	0.152596	-0.913857	0.310642	1.0488	-0.477443	-0.736997	-1.22539	-0.165887	0.605258	0.927999	-0.315501	-0.177869	0.142695	1.0798	-1.20252
-176	0.615904	0.149648	-0.936686	0.286563	0.993237	-0.489361	-0.740841	-1.21726	-0.173063	0.56612	0.87065	-0.285911	-0.145406	0.0779039	0.997152	-1.21693
-175.5	0.592604	0.158809	-0.955913	0.265227	0.94656	-0.502966	-0.723861	-1.22825	-0.180798	0.523697	0.816146	-0.263091	-0.127844	-0.000770411	0.901085	-1.22493
-175	0.567385	0.17881	-0.969929	0.245106	0.906589	-0.519744	-0.682333	-1.25265	-0.187698	0.479845	0.765299	-0.251616	-0.127832	-0.088034	0.795272	-1.22853
-174.5	0.54018	0.205369	-0.976828	0.222912	0.87062	-0.541403	-0.618926	-1.28451	-0.192851	0.434687	0.717685	-0.254814	-0.145636	-0.174874	0.686619	-1.22935
-174	0.510554	0.2334	-0.974875	0.19455	0.836673	-0.568668	-0.538697	-1.32061	-0.196368	0.387793	0.671479	-0.274704	-0.178856	-0.250233	0.58537	-1.22887
-173.5	0.478124	0.259178	-0.963348	0.156854	0.804441	-0.600235	-0.445369	-1.3618	-0.199674	0.339947	0.624256	-0.312464	-0.222532	-0.303721	0.502383	-1.22898
-173	0.442576	0.280617	-0.942819	0.10892	0.775563	-0.633018	-0.341526	-1.41188	-0.205071	0.293896	0.574561	-0.368367	-0.269603	-0.329697	0.445416	-1.23168
-172.5	0.403083	0.296437	-0.914461	0.0519399	0.752733	-0.663999	-0.230042	-1.47491	-0.214482	0.253084	0.523731	-0.441714	-0.311941	-0.330851	0.417185	-1.23829
-172	0.357639	0.305775	-0.879897	-0.0118736	0.738065	-0.691872	-0.114457	-1.55303	-0.228655	0.219557	0.476198	-0.531292	-0.341622	-0.317402	0.415735	-1.24926
-171.5	0.303466	0.307772	-0.841823	-0.0797758	0.731407	-0.716507	-0.000193027	-1.64571	-0.24697	0.193768	0.43748	-0.63541	-0.352335	-0.302337	0.436008	-1.26407
-171	0.238451	0.30123	-0.803984	-0.148195	0.729429	-0.737344	0.10388	-1.74983	-0.267163	0.176508	0.411984	-0.751056	-0.34105	-0.296782	0.471639	-1.28073
-170.5	0.162238	0.285194	-0.770675	-0.212537	0.726427	-0.752709	0.186556	-1.85981	-0.286114	0.169818	0.401887	-0.873521	-0.308763	-0.307186	0.516686	-1.29592
-170	0.0767622	0.260003	-0.746423	-0.26769	0.716607	-0.760263	0.23775	-1.96864	-0.302171	0.175557	0.40653	-0.997201	-0.259482	-0.333861	0.567195	-1.30674
-169.5	-0.0132475	0.22783	-0.735043	-0.309337	0.695878	-0.757954	0.251958	-2.06942	-0.316545	0.193598	0.422886	-1.11652	-0.198621	-0.371655	0.621634	-1.31242
-169	-0.100709	0.192321	-0.738713	-0.335482	0.662064	-0.744712	0.230693	-2.15635	-0.332091	0.221006	0.447281	-1.22655	-0.132097	-0.413042	0.679703	-1.31464
-168.5	-0.178232	0.157573	-0.75835	-0.347171	0.614303	-0.720459	0.182629	-2.22479	-0.350967	0.252221	0.476789	-1.32304	-0.0660517	-0.451304	0.740858	-1.31637
-168	-0.2403	0.127181	-0.79395	-0.347815	0.552394	-0.686053	0.120307	-2.2717	-0.373349	0.280645	0.509659	-1.40194	-0.00638445	-0.481861	0.803615	-1.32003
-167.5	-0.284176	0.103494	-0.84394	-0.341936	0.476548	-0.643792	0.0551841	-2.29668	-0.397617	0.301308	0.545512	-1.45896	0.0419115	-0.501952	0.865429	-1.32682
-167	-0.309966	0.0866637	-0.904978	-0.334469	0.388055	-0.597691	-0.00541893	-2.3024	-0.421481	0.312352	0.585092	-1.49005	0.075095	-0.509182	0.923153	-1.33662
-166.5	-0.319958	0.0749375	-0.972794	-0.330125	0.289994	-0.552575	-0.0582715	-2.29374	-0.443345	0.31388	0.628914	-1.49213	0.0913058	-0.500132	0.974143	-1.34795
-166	-0.316933	0.0670539	-1.0431	-0.332353	0.186811	-0.512884	-0.102416	-2.27586	-0.462714	0.306379	0.675648	-1.46359	0.0920643	-0.471243	1.01655	-1.35877
-165.5	-0.302553	0.0636864	-1.11216	-0.34273	0.0833304	-0.482623	-0.136527	-2.25217	-0.47913	0.290987	0.72201	-1.40524	0.0834819	-0.421795	1.04816	-1.36803
-165	-0.277061	0.0663549	-1.17683	-0.360878	-0.0160501	-0.465561	-0.157589	-2.22366	-0.491289	0.270225	0.764655	-1.32099	0.0758159	-0.355621	1.06609	-1.37667
-164.5	-0.24022	0.0760913	-1.23359	-0.384547	-0.107806	-0.464035	-0.164041	-2.19065	-0.497697	0.247089	0.802043	-1.21711	0.0811093	-0.280088	1.06836	-1.38726
-164	-0.192423	0.0928168	-1.2775	-0.410547	-0.189114	-0.477515	-0.160707	-2.15456	-0.497442	0.223183	0.834163	-1.10096	0.109765	-0.204193	1.05534	-1.40299
-163.5	-0.134815	0.115044	-1.30315	-0.436636	-0.257907	-0.502906	-0.159351	-2.11764	-0.490047	0.198544	0.861177	-0.980168	0.168027	-0.136635	1.02964	-1.42608
-163	-0.0687088	0.140386	-1.30632	-0.463065	-0.314018	-0.536003	-0.175166	-2.08185	-0.475508	0.173456	0.882896	-0.862178	0.257874	-0.0826572	0.994972	-1.45656
-162.5	0.00445488	0.166618	-1.28428	-0.492629	-0.360147	-0.572366	-0.223463	-2.04854	-0.454784	0.149257	0.899096	-0.753245	0.378206	-0.0407489	0.95489	-1.49196
-162	0.0824423	0.19225	-1.23593	-0.529135	-0.400919	-0.607571	-0.316365	-2.01847	-0.429467	0.126972	0.909837	-0.657672	0.524948	-0.00276326	0.912289	-1.52833
-161.5	0.161816	0.216337	-1.16257	-0.575501	-0.440675	-0.637513	-0.457795	-1.99154	-0.400147	0.106252	0.915408	-0.577658	0.690277	0.0418428	0.869732	-1.56212
-161	0.238391	0.238365	-1.06834	-0.63327	-0.482274	-0.65878	-0.63965	-1.966	-0.364742	0.0864728	0.916593	-0.513435	0.863107	0.100445	0.82995	-1.5919
-160.5	0.308327	0.25869	-0.959202	-0.703445	-0.527226	-0.668833	-0.843876	-1.93838	-0.318223	0.0685706	0.915628	-0.463856	1.03093	0.173431	0.795813	-1.61856
-160	0.369472	0.278459	-0.841341	-0.786631	-0.575935	-0.666009	-1.05013	-1.9048	-0.253624	0.0549464	0.91627	-0.427242	1.18155	0.253987	0.768816	-1.64422
-159.5	0.421836	0.298176	-0.720325	-0.882016	-0.628248	-0.649787	-1.24326	-1.86273	-0.163876	0.0474823	0.922181	-0.401537	1.30446	0.331211	0.746998	-1.6711
-159	0.466532	0.316475	-0.601018	-0.986386	-0.68427	-0.621445	-1.4157	-1.81158	-0.0443276	0.0463429	0.935043	-0.383804	1.39259	0.394409	0.725343	-1.70127
-158.5	0.504766	0.330645	-0.487696	-1.09392	-0.744454	-0.583973	-1.56525	-1.75213	0.104625	0.0506101	0.953345	-0.370227	1.44448	0.436468	0.69921	-1.73662
-158	0.537856	0.337747	-0.383748	-1.1973	-0.809144	-0.540792	-1.69116	-1.68591	0.27591	0.0591427	0.972309	-0.357474	1.46498	0.455347	0.667495	-1.77796
-157.5	0.56733	0.335156	-0.291016	-1.28965	-0.87831	-0.494475	-1.7907	-1.61431	0.455755	0.0704758	0.98583	-0.344715	1.46384	0.45348	0.633304	-1.82437
-157	0.594715	0.321369	-0.209747	-1.36586	-0.951275	-0.446249	-1.85906	-1.53809	0.625211	0.0824576	0.989558	-0.334046	1.45305	0.435859	0.602591	-1.87302
-156.5	0.621421	0.29712	-0.139023	-1.42302	-1.0258	-0.396467	-1.89287	-1.45825	0.764411	0.0929105	0.982581	-0.329129	1.44389	0.40811	0.581731	-1.91932
-156	0.649112	0.26577	-0.0771208	-1.46048	-1.09717	-0.345688	-1.89305	-1.37725	0.859402	0.101177	0.966769	-0.333889	1.44531	0.375557	0.575175	-1.95804
-155.5	0.680436	0.232582	-0.0225627	-1.47987	-1.15857	-0.295184	-1.8653	-1.29882	0.906489	0.109052	0.944874	-0.350977	1.46383	0.343023	0.584075	-1.98473
-155	0.718809	0.203257	0.0247628	-1.48542	-1.20281	-0.246752	-1.81947	-1.22709	0.91048	0.120181	0.918728	-0.379269	1.50328	0.314374	0.606017	-1.99635
-154.5	0.766388	0.182932	0.064264	-1.48375	-1.22423	-0.202723	-1.76633	-1.16602	0.880283	0.138446	0.888497	-0.412485	1.56429	0.291955	0.636061	-1.99107
-154	0.82204	0.175955	0.0962386	-1.48274	-1.22031	-0.165759	-1.71227	-1.11863	0.825908	0.166611	0.852946	-0.440987	1.64382	0.277004	0.668616	-1.96762
-153.5	0.881549	0.185207	0.122362	-1.48962	-1.19204	-0.138106	-1.65731	-1.0857	0.756788	0.205768	0.810406	-0.456024	1.73487	0.270614	0.698744	-1.92477
-153	0.939635	0.210535	0.144915	-1.50897	-1.14285	-0.121067	-1.59748	-1.06534	0.681302	0.255182	0.760511	-0.453466	1.82673	0.272673	0.722228	-1.86121
-152.5	0.991983	0.247343	0.16601	-1.54207	-1.07717	-0.115032	-1.52769	-1.05376	0.607595	0.312085	0.705532	-0.434194	1.90679	0.278373	0.735231	-1.77669
-152	1.03606	0.287013	0.187723	-1.58711	-0.999396	-0.119711	-1.44412	-1.04606	0.543903	0.371732	0.649447	-0.402153	1.96366	0.276457	0.734762	-1.67353
-151.5	1.07047	0.319777	0.212201	-1.63992	-0.913379	-0.134112	-1.34685	-1.03633	0.497481	0.428635	0.595797	-0.363257	1.99	0.252748	0.719576	-1.55696
-151	1.09402	0.33825	0.240398	-1.69612	-0.822104	-0.156124	-1.24094	-1.01827	0.473315	0.478691	0.546944	-0.324905	1.98294	0.196872	0.690164	-1.43399
-150.5	1.10611	0.339086	0.270278	-1.75331	-0.728409	-0.182689	-1.13435	-0.986824	0.473317	0.520612	0.504338	-0.294132	1.94256	0.107215	0.647955	-1.31191
-150	1.10756	0.322045	0.296853	-1.81064	-0.63629	-0.210935	-1.03416	-0.940044	0.496118	0.555531	0.468058	-0.275332	1.87108	-0.00825381	0.595043	-1.1967
-149.5	1.10098	0.287619	0.31509	-1.86632	-0.550921	-0.239216	-0.942927	-0.879859	0.537673	0.585545	0.436433	-0.269433	1.7735	-0.134902	0.534443	-1.09195
-149	1.09038	0.235836	0.323413	-1.91619	-0.476584	-0.267094	-0.856954	-0.811111	0.592902	0.612805	0.407185	-0.274667	1.65824	-0.256699	0.469719	-0.99892
-148.5	1.08	0.167869	0.324677	-1.95445	-0.414415	-0.294362	-0.768641	-0.739299	0.657596	0.639092	0.379103	-0.288014	1.5366	-0.361352	0.404298	-0.917517
-148	1.07336	0.0885885	0.324327	-1.97543	-0.36252	-0.320334	-0.671797	-0.668235	0.729252	0.664786	0.352833	-0.306289	1.42146	-0.442629	0.341721	-0.84782
-147.5	1.07335	0.00694994	0.327664	-1.97539	-0.317788	-0.344164	-0.565928	-0.598808	0.806547	0.688091	0.330678	-0.327122	1.32601	-0.499267	0.286467	-0.790518
-147	1.08191	-0.0667008	0.337736	-1.95385	-0.277065	-0.365303	-0.456864	-0.529875	0.888109	0.705913	0.315226	-0.350088	1.26218	-0.531956	0.244455	-0.746137
-146.5	1.09881	-0.124131	0.354269	-1.91362	-0.237639	-0.383279	-0.354356	-0.460535	0.971619	0.715827	0.30763	-0.376866	1.23815	-0.54048	0.222542	-0.714844
-146	1.12117	-0.160743	0.374272	-1.85967	-0.197458	-0.397562	-0.268208	-0.391178	1.05414	0.717726	0.307464	-0.409941	1.25634	-0.522898	0.226929	-0.697337
-145.5	1.1445	-0.17513	0.393993	-1.79813	-0.155128	-0.408233	-0.204381	-0.32253	1.13291	0.714266	0.314084	-0.450896	1.31336	-0.477741	0.261255	-0.69483
-145	1.16404	-0.168171	0.410018	-1.73572	-0.110299	-0.416718	-0.163021	-0.254835	1.20509	0.70998	0.327581	-0.499405	1.40149	-0.407279	0.324974	-0.707657
-144.5	1.17613	-0.1426	0.419195	-1.67834	-0.0640372	-0.425422	-0.140449	-0.188644	1.26712	0.709525	0.348342	-0.553566	1.51032	-0.318675	0.412672	-0.734496
-144	1.17952	-0.103249	0.419326	-1.62954	-0.0183016	-0.436482	-0.133813	-0.125857	1.31552	0.716021	0.375923	-0.611527	1.62783	-0.222876	0.515022	-0.772759
-143.5	1.17545	-0.0570418	0.410753	-1.59013	0.0250585	-0.451034	-0.143257	-0.0693806	1.34843	0.730319	0.408592	-0.672798	1.74114	-0.132182	0.621125	-0.81944
-143	1.16615	-0.0115349	0.397009	-1.55924	0.06458	-0.469253	-0.169857	-0.0221213	1.36574	0.751412	0.443874	-0.737453	1.83789	-0.0560342	0.721152	-0.872175
-142.5	1.15354	0.0274054	0.383082	-1.53527	0.0985647	-0.490055	-0.213055	0.013434	1.3682	0.777569	0.478965	-0.804597	1.90837	0.00345299	0.807993	-0.930006
-142	1.13963	0.0570185	0.372047	-1.5165	0.124748	-0.510945	-0.26948	0.03568	1.35705	0.807397	0.510473	-0.871957	1.94724	0.0523418	0.877385	-0.993124
-141.5	1.12683	0.0774557	0.363077	-1.50124	0.140952	-0.52927	-0.331853	0.044925	1.33408	0.840111	0.534296	-0.936135	1.95366	0.100993	0.9272	-1.06159
-141	1.11717	0.0909641	0.353118	-1.48816	0.14596	-0.543821	-0.389032	0.0437482	1.30096	0.875039	0.546396	-0.993171	1.92996	0.158535	0.956551	-1.13387
-140.5	1.1119	0.101485	0.340019	-1.47643	0.139878	-0.554652	-0.429203	0.0358766	1.25946	0.911032	0.544412	-1.03935	1.87999	0.229046	0.965202	-1.20619
-140	1.11175	0.114155	0.323321	-1.46485	0.124048	-0.56155	-0.444868	0.0242697	1.21293	0.946118	0.529089	-1.0714	1.80776	0.310393	0.953583	-1.27342
-139.5	1.11717	0.133995	0.303095	-1.45124	0.101048	-0.5634	-0.436226	0.00966839	1.16698	0.976978	0.50418	-1.08658	1.71659	0.395206	0.923214	-1.33119
-139	1.128	0.164524	0.279496	-1.43347	0.0749313	-0.558968	-0.410769	-0.00894974	1.12755	0.99895	0.474622	-1.08359	1.60935	0.473494	0.87713	-1.37718
-138.5	1.14293	0.206785	0.253103	-1.41059	0.0508782	-0.548013	-0.379602	-0.0323418	1.0982	1.00741	0.444178	-1.0637	1.48926	0.536185	0.819975	-1.41028
-138	1.15959	0.258402	0.224569	-1.38218	0.0339359	-0.532068	-0.352644	-0.059903	1.07898	0.999683	0.41386	-1.03073	1.36101	0.578075	0.757868	-1.42981
-137.5	1.1756	0.313489	0.193438	-1.34733	0.0278969	-0.513943	-0.334557	-0.0904881	1.06752	0.975979	0.381696	-0.990116	1.23099	0.598706	0.69801	-1.43627
-137	1.18933	0.364609	0.157668	-1.30529	0.0350859	-0.495869	-0.323215	-0.123646	1.06104	0.938528	0.343679	-0.947099	1.10629	0.601009	0.64757	-1.43177
-136.5	1.19958	0.405854	0.114695	-1.25645	0.0564395	-0.47855	-0.311779	-0.16004	1.0575	0.890044	0.295821	-0.906032	0.993857	0.589	0.611897	-1.41897
-136	1.20489	0.434775	0.0628168	-1.20195	0.0913187	-0.46206	-0.292884	-0.20114	1.05555	0.833188	0.236993	-0.870203	0.899789	0.566345	0.593083	-1.39977
-135.5	1.20382	0.45213	0.00191035	-1.14277	0.137528	-0.446883	-0.262885	-0.248861	1.05443	0.770745	0.17076	-0.840311	0.82833	0.536576	0.589884	-1.375
-135	1.19536	0.460051	-0.0660529	-1.07984	0.191957	-0.4338	-0.22449	-0.305469	1.05413	0.705823	0.104175	-0.81356	0.78101	0.503916	0.598506	-1.34521
-134.5	1.17948	0.460364	-0.136741	-1.01413	0.251383	-0.42304	-0.185294	-0.373008	1.05483	0.642504	0.0442761	-0.786271	0.756825	0.473308	0.613525	-1.31157
-134	1.15768	0.455003	-0.204526	-0.946585	0.312886	-0.414116	-0.152449	-0.451878	1.05644	0.586201	-0.00469631	-0.756989	0.75312	0.449768	0.629471	-1.27598
-133.5	1.13244	0.447745	-0.264619	-0.878355	0.374229	-0.406487	-0.128113	-0.539927	1.0593	0.542634	-0.0420644	-0.72647	0.766031	0.436817	0.642926	-1.24072
-133	1.1058	0.444162	-0.314148	-0.811214	0.434364	-0.399994	-0.109031	-0.63316	1.06432	0.516039	-0.0700794	-0.696624	0.790316	0.433278	0.653318	-1.208
-132.5	1.07824	0.449749	-0.351657	-0.747724	0.493209	-0.395144	-0.089279	-0.727011	1.07236	0.507684	-0.0920184	-0.670872	0.819838	0.430867	0.661526	-1.17865
-132	1.04862	0.468851	-0.37648	-0.691112	0.550838	-0.393157	-0.0641321	-0.816919	1.08321	0.515124	-0.110087	-0.653851	0.849289	0.416291	0.66752	-1.1507
-131.5	1.01555	0.504403	-0.38827	-0.644591	0.607095	-0.395112	-0.0338685	-0.898858	1.09533	0.532859	-0.124954	-0.649543	0.875877	0.376706	0.66902	-1.12023
-131	0.97839	0.556655	-0.386843	-0.610183	0.661234	-0.400936	-0.00546289	-0.970336	1.10687	0.55433	-0.136639	-0.660312	0.899249	0.304295	0.662042	-1.08357
-130.5	0.937271	0.621741	-0.372594	-0.587597	0.711155	-0.409746	0.0102415	-1.03063	1.11709	0.573948	-0.145483	-0.687173	0.91969	0.198291	0.64239	-1.03879
-130	0.893148	0.69209	-0.346595	-0.573987	0.753838	-0.421412	0.0044063	-1.07976	1.12639	0.588097	-0.152989	-0.729941	0.936354	0.0650538	0.607034	-0.986581
-129.5	0.848245	0.75845	-0.309908	-0.564814	0.787432	-0.437353	-0.0258347	-1.11773	1.13518	0.594891	-0.16183	-0.787326	0.946759	-0.0838711	0.555114	-0.930775
-129	0.805312	0.812013	-0.262641	-0.555068	0.812692	-0.458944	-0.0776023	-1.14479	1.14403	0.593233	-0.174295	-0.856854	0.947854	-0.235515	0.488337	-0.876998
-128.5	0.766298	0.845903	-0.203716	-0.540149	0.832305	-0.484876	-0.1447	-1.16211	1.1548	0.58209	-0.190633	-0.934041	0.938387	-0.378961	0.410559	-0.829953
-128	0.731984	0.856292	-0.131684	-0.51629	0.849144	-0.510546	-0.220458	-1.17179	1.1705	0.560629	-0.209351	-1.01168	0.920868	-0.506557	0.32688	-0.792347
-127.5	0.702259	0.842793	-0.0459689	-0.480643	0.865259	-0.529691	-0.300931	-1.17641	1.19313	0.528878	-0.228884	-1.08102	0.900692	-0.613079	0.24216	-0.766349
-127	0.676222	0.807317	0.0518994	-0.431407	0.882067	-0.535741	-0.38652	-1.17862	1.22206	0.488285	-0.248379	-1.13419	0.882388	-0.693879	0.159228	-0.754672
-126.5	0.651972	0.752643	0.157581	-0.368106	0.900887	-0.52249	-0.479729	-1.18066	1.25439	0.441682	-0.26751	-1.16566	0.866553	-0.743384	0.078397	-0.759368
-126	0.626239	0.682574	0.264734	-0.29153	0.923137	-0.485552	-0.580958	-1.18342	1.28626	0.392644	-0.287142	-1.17209	0.850201	-0.755702	-0.00113302	-0.780279
-125.5	0.594984	0.602823	0.366747	-0.20343	0.949605	-0.424287	-0.685289	-1.18566	1.31433	0.345061	-0.310042	-1.15261	0.82913	-0.727647	-0.0797054	-0.814907
-125	0.555548	0.52073	0.457593	-0.106583	0.979042	-0.342787	-0.782314	-1.1846	1.33675	0.303337	-0.33921	-1.1099	0.800132	-0.661947	-0.156292	-0.859376
-124.5	0.508559	0.443833	0.531533	-0.00507885	1.00779	-0.249343	-0.860691	-1.17723	1.35331	0.272071	-0.374976	-1.05014	0.762199	-0.568141	-0.227925	-0.909422
-124	0.457765	0.37831	0.582969	0.0957928	1.03129	-0.154592	-0.914629	-1.1617	1.36519	0.254735	-0.413975	-0.981585	0.716497	-0.460612	-0.290319	-0.960728
-123.5	0.407977	0.327765	0.607615	0.190467	1.04622	-0.0692187	-0.946078	-1.13795	1.37457	0.252776	-0.450665	-0.91334	0.666056	-0.354549	-0.339831	-1.00911
-123	0.362742	0.293062	0.604368	0.274352	1.05151	-0.00237404	-0.961407	-1.10765	1.38274	0.265598	-0.480157	-0.854005	0.616197	-0.261082	-0.374739	-1.05132
-122.5	0.323394	0.273514	0.576274	0.344751	1.04783	0.038945	-0.966563	-1.0738	1.38815	0.290345	-0.500531	-0.809152	0.574347	-0.183777	-0.394607	-1.08599
-122	0.289579	0.267706	0.529874	0.401524	1.0371	0.0506489	-0.9637	-1.03995	1.38696	0.321791	-0.51267	-0.779562	0.547898	-0.118874	-0.398866	-1.11359
-121.5	0.260136	0.272686	0.472896	0.44724	1.02266	0.0329251	-0.950007	-1.00972	1.37581	0.353495	-0.51806	-0.761885	0.541952	-0.0593247	-0.386609	-1.13523
-121	0.233628	0.2832	0.41181	0.486543	1.00915	-0.00952428	-0.919539	-0.986696	1.35358	0.379578	-0.517141	-0.751192	0.559054	-2.94079e-07	-0.358032	-1.1514
-120.5	0.209016	0.292683	0.351536	0.524841	1.0014	-0.0697393	-0.867697	-0.974118	1.32122	0.395906	-0.509188	-0.743604	0.599852	0.0589582	-0.315828	-1.16135
-120	0.186483	0.295458	0.296601	0.566889	1.00334	-0.141433	-0.795142	-0.974011	1.28109	0.400713	-0.492569	-0.737686	0.663149	0.111963	-0.265306	-1.1633
-119.5	0.167246	0.288725	0.251139	0.616442	1.01776	-0.219922	-0.708301	-0.986894	1.23665	0.394685	-0.465433	-0.734877	0.745579	0.150858	-0.213257	-1.15543
-119	0.152242	0.273355	0.217425	0.676678	1.04653	-0.301142	-0.617119	-1.01211	1.1918	0.380158	-0.427838	-0.739335	0.841312	0.169332	-0.166039	-1.13702
-118.5	0.14088	0.25302	0.194348	0.749588	1.08997	-0.381197	-0.531566	-1.04832	1.15	0.360263	-0.383602	-0.756679	0.942121	0.165488	-0.128152	-1.10907
-118	0.130792	0.231898	0.177095	0.83457	1.14599	-0.457265	-0.45739	-1.09372	1.11342	0.338563	-0.339101	-0.791504	1.03811	0.140748	-0.102134	-1.07461
-117.5	0.118893	0.212646	0.158689	0.928297	1.21051	-0.528124	-0.392948	-1.14606	1.08264	0.318389	-0.300392	-0.845083	1.11905	0.0974031	-0.0888833	-1.03803
-117	0.102736	0.196459	0.132311	1.02653	1.27841	-0.593545	-0.330124	-1.20253	1.05701	0.301662	-0.272085	-0.914577	1.17642	0.037666	-0.0874794	-1.00345
-116.5	0.081138	0.184128	0.0927662	1.12615	1.34399	-0.653491	-0.259137	-1.25971	1.03553	0.288343	-0.25774	-0.993819	1.20577	-0.0359693	-0.0952976	-0.9729
-116	0.0544259	0.175756	0.037613	1.22541	1.40158	-0.707648	-0.173814	-1.31414	1.01786	0.277385	-0.259576	-1.07494	1.20764	-0.12047	-0.109212	-0.945974
-115.5	0.0240988	0.169867	-0.0322329	1.32258	1.44674	-0.75519	-0.0746745	-1.36339	1.00437	0.268377	-0.277685	-1.14973	1.18655	-0.211395	-0.12714	-0.921624
-115	-0.00825423	0.163791	-0.113788	1.41457	1.47708	-0.794768	0.0316002	-1.40667	0.994957	0.262184	-0.31009	-1.21073	1.14889	-0.30183	-0.148945	-0.900543
-114.5	-0.0416313	0.154953	-0.203446	1.49716	1.49223	-0.824562	0.136815	-1.444	0.988365	0.260596	-0.353916	-1.25248	1.10094	-0.383588	-0.176345	-0.885257
-114	-0.0755206	0.141917	-0.296767	1.56655	1.49362	-0.842785	0.23695	-1.47482	0.982123	0.26627	-0.407004	-1.27206	1.0478	-0.449516	-0.211688	-0.877953
-113.5	-0.109455	0.124599	-0.388743	1.62065	1.48442	-0.848994	0.333768	-1.49771	0.97244	0.282379	-0.469003	-1.26893	0.993154	-0.495054	-0.256189	-0.879258
-113	-0.142285	0.103637	-0.475824	1.65903	1.46888	-0.84477	0.431955	-1.51157	0.955062	0.310782	-0.540944	-1.24482	0.939225	-0.520556	-0.309301	-0.888945
-112.5	-0.171825	0.079965	-0.557333	1.68243	1.45124	-0.832688	0.5363	-1.51614	0.927125	0.35002	-0.623039	-1.20354	0.887711	-0.533512	-0.36974	-0.906764
-112	-0.195681	0.0553199	-0.634435	1.69298	1.43473	-0.814826	0.650829	-1.51122	0.887772	0.395479	-0.712838	-1.1505	0.840859	-0.547221	-0.436635	-0.932887
-111.5	-0.212582	0.0329036	-0.708052	1.69383	1.42074	-0.791988	0.777914	-1.49621	0.836851	0.441668	-0.805533	-1.0919	0.801576	-0.575846	-0.50986	-0.968525
-111	-0.222899	0.0173831	-0.778263	1.68798	1.40913	-0.764309	0.916536	-1.47032	0.774275	0.48425	-0.895231	-1.03362	0.773014	-0.628892	-0.589741	-1.01579
-110.5	-0.227914	0.013696	-0.845482	1.67772	1.3995	-0.733101	1.06209	-1.43283	0.701132	0.520323	-0.97627	-0.979668	0.758446	-0.707812	-0.676127	-1.07597
-110	-0.228655	0.0249087	-0.911071	1.66506	1.39206	-0.701288	1.2096	-1.38327	0.620246	0.547834	-1.04548	-0.931178	0.76085	-0.80626	-0.767124	-1.14741
-109.5	-0.225458	0.0511172	-0.976075	1.65218	1.38741	-0.671888	1.35739	-1.3222	0.535054	0.565622	-1.1039	-0.886916	0.781961	-0.913633	-0.858854	-1.22516
-109	-0.21852	0.0906463	-1.03957	1.6406	1.38621	-0.647215	1.50697	-1.2526	0.448745	0.573785	-1.15542	-0.844888	0.821823	-1.019	-0.946911	-1.30247
-108.5	-0.208236	0.141841	-1.0983	1.63006	1.38879	-0.628625	1.65958	-1.18016	0.365049	0.573271	-1.20342	-0.80373	0.878947	-1.11312	-1.02795	-1.3726
-108	-0.194903	0.203303	-1.14745	1.61876	1.39496	-0.615518	1.81288	-1.1119	0.289379	0.565244	-1.24863	-0.76281	0.950027	-1.18904	-1.10022	-1.42983
-107.5	-0.178688	0.272415	-1.18148	1.605	1.40436	-0.605218	1.95902	-1.05405	0.228557	0.551169	-1.28909	-0.72155	1.02931	-1.24218	-1.16384	-1.47022
-107	-0.159913	0.343439	-1.19463	1.58809	1.41671	-0.594582	2.08515	-1.01045	0.189102	0.533186	-1.3214	-0.679461	1.10894	-1.26929	-1.22079	-1.49208
-106.5	-0.139003	0.407469	-1.18261	1.56864	1.43207	-0.581678	2.17759	-0.98257	0.175237	0.513912	-1.34258	-0.636351	1.18106	-1.26689	-1.2736	-1.49573
-106	-0.116431	0.455532	-1.14545	1.54862	1.45104	-0.56612	2.22774	-0.971233	0.187432	0.495711	-1.3519	-0.592124	1.24022	-1.23147	-1.32342	-1.48282
-105.5	-0.0928882	0.482608	-1.08844	1.53054	1.47454	-0.548541	2.2355	-0.977399	0.222141	0.480468	-1.35155	-0.547418	1.28408	-1.16168	-1.36993	-1.4554
-105	-0.0694215	0.489409	-1.0204	1.51636	1.50312	-0.530454	2.20871	-1.00142	0.272975	0.469848	-1.34537	-0.504067	1.31211	-1.06035	-1.41329	-1.41548
-104.5	-0.0475314	0.481361	-0.950864	1.50713	1.53628	-0.514076	2.15915	-1.04267	0.332473	0.464854	-1.33733	-0.463951	1.32449	-0.934858	-1.45539	-1.36541
-104	-0.0291129	0.46612	-0.887171	1.50362	1.57259	-0.501067	2.09701	-1.09988	0.394112	0.465093	-1.33052	-0.428145	1.32293	-0.796687	-1.49928	-1.30855
-103.5	-0.0163669	0.451052	-0.832827	1.50651	1.61064	-0.491497	2.02721	-1.17159	0.454052	0.469185	-1.32693	-0.397061	1.31147	-0.659054	-1.54775	-1.24904
-103	-0.0116918	0.441789	-0.787852	1.51607	1.64949	-0.484489	1.94901	-1.25645	0.510816	0.475891	-1.32772	-0.370317	1.29526	-0.531692	-1.60239	-1.19086
-102.5	-0.0171109	0.442126	-0.749863	1.53135	1.68841	-0.47925	1.85773	-1.35276	0.56301	0.484832	-1.3342	-0.346807	1.2786	-0.416052	-1.66345	-1.13686
-102	-0.0336532	0.454571	-0.714907	1.55021	1.72688	-0.475134	1.74807	-1.45792	0.607949	0.496554	-1.34803	-0.325534	1.26413	-0.305598	-1.72951	-1.08831
-101.5	-0.0611306	0.480524	-0.678587	1.57034	1.76458	-0.471528	1.61919	-1.56914	0.642725	0.512072	-1.37046	-0.305998	1.25324	-0.191123	-1.79752	-1.04523
-101	-0.09781	0.519711	-0.637513	1.58995	1.8006	-0.468351	1.47793	-1.6843	0.665923	0.532476	-1.40194	-0.287751	1.24671	-0.0672521	-1.86401	-1.00717
-100.5	-0.140486	0.569514	-0.590453	1.60729	1.8324	-0.466365	1.33657	-1.80158	0.678116	0.558508	-1.4423	-0.270271	1.24495	0.063761	-1.92621	-0.973649
-100	-0.185585	0.625241	-0.538527	1.62051	1.85663	-0.466606	1.207	-1.91881	0.68156	0.589504	-1.49044	-0.253661	1.24801	0.193145	-1.98144	-0.944693
-99.5	-0.230066	0.681402	-0.483903	1.62809	1.87116	-0.469538	1.096	-2.03356	0.679988	0.62275	-1.54406	-0.239729	1.25598	0.310133	-2.02608	-0.920932
-99	-0.271329	0.73319	-0.428336	1.62911	1.87588	-0.474593	1.00383	-2.14357	0.678483	0.654497	-1.60052	-0.23282	1.2698	0.406137	-2.05558	-0.902435
-98.5	-0.306857	0.777528	-0.37383	1.62317	1.87227	-0.48028	0.92594	-2.24744	0.682906	0.681482	-1.65808	-0.239367	1.29155	0.476719	-2.06565	-0.887463
-98	-0.33412	0.813284	-0.324694	1.61067	1.86302	-0.484805	0.856536	-2.345	0.698542	0.701309	-1.71676	-0.265753	1.3238	0.521886	-2.05347	-0.872552
-97.5	-0.351087	0.840782	-0.288028	1.59375	1.85209	-0.486553	0.792308	-2.4365	0.72848	0.711839	-1.77828	-0.31564	1.36888	0.5453	-2.0179	-0.853631
-97	-0.357516	0.861213	-0.27198	1.57712	1.84429	-0.484181	0.733823	-2.52166	0.773015	0.711046	-1.8449	-0.388391	1.42882	0.551966	-1.9589	-0.827277
-96.5	-0.355765	0.876087	-0.283364	1.56721	1.8441	-0.47748	0.683921	-2.59962	0.830238	0.698064	-1.918	-0.479419	1.50476	0.545149	-1.87721	-0.791605
-96	-0.349848	0.886353	-0.325577	1.5695	1.85415	-0.468912	0.644899	-2.6695	0.896549	0.674209	-1.99697	-0.581946	1.5954	0.525201	-1.77472	-0.746569
-95.5	-0.343973	0.891266	-0.396938	1.58726	1.87464	-0.463429	0.615479	-2.73108	0.967224	0.642615	-2.07842	-0.688813	1.69561	0.491349	-1.65531	-0.694031
-95	-0.341936	0.888122	-0.490257	1.62194	1.90457	-0.465908	0.589232	-2.78552	1.03751	0.607027	-2.15694	-0.793495	1.79636	0.444595	-1.52526	-0.637783
-94.5	-0.346724	0.873781	-0.594663	1.67295	1.94288	-0.478877	0.55757	-2.83515	1.10315	0.570758	-2.22775	-0.890657	1.88571	0.389417	-1.39276	-0.582807
-94	-0.3598	0.84707	-0.698955	1.73729	1.98818	-0.502169	0.515877	-2.88245	1.16007	0.535733	-2.28864	-0.976678	1.95119	0.333377	-1.26678	-0.533783
-93.5	-0.380834	0.810261	-0.793775	1.81053	2.03778	-0.533278	0.466818	-2.92954	1.20446	0.501689	-2.33989	-1.04981	1.98327	0.284415	-1.15561	-0.49381
-93	-0.408327	0.768671	-0.871726	1.88886	2.08781	-0.567845	0.418696	-2.97818	1.23357	0.466514	-2.38301	-1.11016	1.97794	0.246172	-1.06587	-0.463909
-92.5	-0.440497	0.728553	-0.927367	1.97014	2.13443	-0.600754	0.381889	-3.02984	1.24662	0.427403	-2.41906	-1.1601	1.93667	0.214363	-1.00219	-0.443407
-92	-0.47542	0.694321	-0.957231	2.05281	2.17467	-0.627193	0.365112	-3.08569	1.24497	0.381544	-2.4473	-1.20449	1.86502	0.178024	-0.967294	-0.43081
-91.5	-0.510499	0.666581	-0.958868	2.13364	2.20626	-0.643276	0.371491	-3.14607	1.23132	0.326606	-2.46594	-1.24979	1.77159	0.125251	-0.961778	-0.424473
-91	-0.542346	0.642391	-0.930452	2.20678	2.22752	-0.646413	0.396389	-3.20992	1.20922	0.261668	-2.47373	-1.30213	1.66663	0.049038	-0.983779	-0.422657
-90.5	-0.567384	0.617501	-0.871971	2.2655	2.23765	-0.635409	0.429496	-3.27543	1.18219	0.187913	-2.47072	-1.36535	1.55977	-0.050378	-1.02927	-0.423283
-90	-0.582494	0.588768	-0.786105	2.305	2.23664	-0.610336	0.460325	-3.34113	1.15272	0.108341	-2.45895	-1.44007	1.45904	-0.166162	-1.09273	-0.424108
-89.5	-0.585609	0.555338	-0.677528	2.32337	2.22473	-0.572011	0.482537	-3.40543	1.12216	0.0269581	-2.44283	-1.52399	1.37134	-0.286532	-1.16779	-0.423395
-89	-0.576507	0.518239	-0.551493	2.32023	2.20193	-0.521255	0.494202	-3.46549	1.09185	-0.0520274	-2.42703	-1.61276	1.30215	-0.39771	-1.24796	-0.420482
-88.5	-0.557408	0.478856	-0.41281	2.29576	2.16823	-0.459229	0.495836	-3.51731	1.0634	-0.12546	-2.41298	-1.70088	1.25413	-0.488349	-1.3276	-0.416056
-88	-0.532313	0.438064	-0.265682	2.25096	2.12367	-0.388633	0.487987	-3.55699	1.03817	-0.192506	-2.39795	-1.78237	1.22667	-0.553122	-1.4024	-0.412184
-87.5	-0.505366	0.396847	-0.113677	2.18806	2.06805	-0.313714	0.46903	-3.58173	1.01711	-0.254564	-2.37739	-1.85127	1.21727	-0.592856	-1.46932	-0.411802
-87	-0.480074	0.356514	0.0403307	2.10962	2.00115	-0.239126	0.435455	-3.58967	1.00052	-0.313707	-2.34775	-1.90267	1.22358	-0.611186	-1.52647	-0.417644
-86.5	-0.459364	0.318215	0.193373	2.01746	1.92385	-0.169087	0.384914	-3.57931	0.987301	-0.37109	-2.30776	-1.93413	1.24489	-0.610798	-1.57262	-0.431298
-86	-0.445143	0.28377	0.341516	1.91272	1.83836	-0.106651	0.318661	-3.55051	0.975069	-0.426381	-2.25835	-1.94597	1.28215	-0.592684	-1.60609	-0.452862
-85.5	-0.438004	0.256768	0.480392	1.79633	1.74734	-0.0533884	0.242258	-3.5064	0.961714	-0.477645	-2.2027	-1.94049	1.3366	-0.558004	-1.6244	-0.480605
-85	-0.437923	0.24141	0.606151	1.66862	1.6537	-0.0103361	0.165293	-3.45309	0.946734	-0.521526	-2.14599	-1.92112	1.40794	-0.509283	-1.62462	-0.510685
-84.5	-0.444883	0.239935	0.715511	1.52902	1.56058	0.021016	0.0987319	-3.39711	0.931107	-0.554615	-2.09428	-1.89178	1.49374	-0.450379	-1.60405	-0.538201
-84	-0.458581	0.251116	0.805685	1.37716	1.47087	0.0392488	0.0500545	-3.34359	0.916222	-0.575465	-2.05267	-1.85678	1.58936	-0.387107	-1.56086	-0.559348
-83.5	-0.47769	0.271035	0.87495	1.21413	1.38638	0.0444397	0.0199952	-3.29637	0.902919	-0.58543	-2.02377	-1.82066	1.68779	-0.326782	-1.49419	-0.572818
-83	-0.499554	0.295489	0.923618	1.04289	1.30734	0.0387611	0.00361127	-3.25876	0.891288	-0.587552	-2.00754	-1.78762	1.78029	-0.274329	-1.40368	-0.579653
-82.5	-0.520849	0.322022	0.954884	0.868386	1.23251	0.0256262	-0.00574112	-3.23366	0.880873	-0.584723	-2.00289	-1.76066	1.85836	-0.228424	-1.289	-0.582038
-82	-0.539015	0.350209	0.974657	0.697709	1.16003	0.0088291	-0.012538	-3.22283	0.870303	-0.578511	-2.00946	-1.74082	1.91522	-0.182103	-1.1503	-0.582011
-81.5	-0.553271	0.381002	0.990044	0.538929	1.08868	-0.00753973	-0.0167568	-3.22601	0.856901	-0.568856	-2.02736	-1.72707	1.94626	-0.126753	-0.990049	-0.580921
-81	-0.564163	0.415782	1.00764	0.399112	1.01817	-0.019803	-0.0134818	-3.24135	0.837531	-0.554554	-2.05577	-1.71683	1.94968	-0.0563967	-0.814687	-0.579571
-80.5	-0.572328	0.455002	1.03261	0.282979	0.94865	-0.0259232	0.00484681	-3.26608	0.810032	-0.534532	-2.09201	-1.70649	1.92803	0.0288041	-0.634705	-0.578707
-80	-0.577919	0.497245	1.06825	0.192282	0.880063	-0.0252215	0.0441373	-3.29653	0.773662	-0.509075	-2.13113	-1.69286	1.88861	0.12108	-0.463608	-0.579182
-79.5	-0.581199	0.539349	1.11531	0.125918	0.811774	-0.0169065	0.104997	-3.32874	0.7287	-0.480109	-2.16666	-1.67562	1.841	0.207494	-0.315604	-0.58119
-79	-0.583402	0.577075	1.17184	0.0813536	0.742272	0.000224077	0.182076	-3.36001	0.676008	-0.450706	-2.19348	-1.65808	1.79373	0.275463	-0.202278	-0.58371
-78.5	-0.586586	0.606071	1.23383	0.0557749	0.669777	0.0262509	0.266415	-3.38903	0.616607	-0.424008	-2.20984	-1.64537	1.75268	0.317593	-0.130243	-0.585315
-78	-0.592246	0.62286	1.29566	0.0456978	0.593708	0.0585614	0.349273	-3.41419	0.551311	-0.401954	-2.21678	-1.64225	1.72122	0.33284	-0.101523	-0.585583
-77.5	-0.600033	0.625256	1.35007	0.0463298	0.515571	0.0922387	0.425548	-3.43222	0.480677	-0.384863	-2.21693	-1.65139	1.7007	0.324299	-0.115796	-0.585919
-77	-0.60832	0.612832	1.38917	0.0515935	0.438085	0.12237	0.495089	-3.43939	0.405311	-0.371933	-2.21374	-1.67264	1.69072	0.29649	-0.171486	-0.589538
-76.5	-0.616236	0.587793	1.40637	0.0545338	0.363291	0.146122	0.561535	-3.43444	0.326453	-0.361539	-2.21053	-1.70364	1.68932	0.254205	-0.264762	-0.600639
-76	-0.624633	0.555159	1.39862	0.0477975	0.291129	0.1627	0.629592	-3.41977	0.24634	-0.351525	-2.20926	-1.74103	1.69342	0.202208	-0.388953	-0.623003
-75.5	-0.635028	0.521896	1.36759	0.0242201	0.219231	0.171897	0.701715	-3.3995	0.168084	-0.340403	-2.20982	-1.78091	1.69936	0.145527	-0.535553	-0.658862
-75	-0.648322	0.495371	1.31892	-0.0218028	0.144431	0.173322	0.775185	-3.37692	0.0953833	-0.328207	-2.21041	-1.81917	1.70349	0.0903533	-0.695343	-0.708365
-74.5	-0.664421	0.481577	1.26055	-0.0922914	0.065195	0.167128	0.842595	-3.3532	0.0320272	-0.31565	-2.20861	-1.85361	1.70241	0.0439288	-0.859096	-0.769175
-74	-0.682259	0.484343	1.20171	-0.184784	-0.0175345	0.155252	0.896988	-3.32801	-0.0191853	-0.30278	-2.20271	-1.88587	1.6937	0.0128072	-1.01832	-0.836535
-73.5	-0.699897	0.505315	1.15213	-0.293495	-0.101677	0.141201	0.936459	-3.3009	-0.0575386	-0.288573	-2.19238	-1.92086	1.67669	0.000670576	-1.1658	-0.904805
-73	-0.715365	0.543305	1.11983	-0.41122	-0.18531	0.128147	0.964362	-3.27229	-0.0841468	-0.271509	-2.1777	-1.96419	1.65232	0.00585315	-1.2955	-0.970116
-72.5	-0.728439	0.594067	1.10899	-0.530433	-0.266932	0.117501	0.987363	-3.24339	-0.100353	-0.250344	-2.15725	-2.01982	1.62225	0.0192566	-1.40202	-1.03179
-72	-0.741309	0.652217	1.11973	-0.643747	-0.345444	0.109156	1.0128	-3.21559	-0.106882	-0.224772	-2.12821	-2.08896	1.58809	0.0255991	-1.48105	-1.09067
-71.5	-0.756598	0.713806	1.15001	-0.745102	-0.419976	0.102285	1.04515	-3.1898	-0.104459	-0.195961	-2.08821	-2.16996	1.55107	0.00872171	-1.53095	-1.14609
-71	-0.775016	0.7769	1.19751	-0.831524	-0.489918	0.095861	1.08386	-3.16607	-0.093848	-0.16637	-2.03655	-2.25912	1.51261	-0.0426966	-1.5531	-1.19513
-70.5	-0.795401	0.8402	1.25983	-0.903664	-0.555569	0.0886702	1.12502	-3.14362	-0.0748993	-0.138862	-1.97492	-2.35178	1.47484	-0.131643	-1.55014	-1.23476
-70	-0.816206	0.901643	1.33347	-0.964608	-0.618424	0.07881	1.16544	-3.12135	-0.0466352	-0.115671	-1.90806	-2.44326	1.44029	-0.251561	-1.52478	-1.26399
-69.5	-0.836081	0.957786	1.41357	-1.01786	-0.680665	0.0636293	1.20523	-3.0981	-0.00821136	-0.0972993	-1.8424	-2.52985	1.41114	-0.38828	-1.48079	-1.28362
-69	-0.853232	1.00387	1.49433	-1.06582	-0.744428	0.040666	1.24685	-3.0724	0.0410152	-0.0818867	-1.78322	-2.60964	1.38874	-0.525046	-1.42406	-1.29515
-68.5	-0.865175	1.03498	1.56914	-1.10955	-0.810822	0.00826361	1.29234	-3.04191	0.101932	-0.066427	-1.73348	-2.68259	1.3732	-0.647917	-1.36227	-1.30079
-68	-0.86981	1.04798	1.63165	-1.14903	-0.879247	-0.0347869	1.34043	-3.00364	0.175014	-0.0493235	-1.69479	-2.74974	1.36331	-0.748683	-1.3031	-1.30345
-67.5	-0.866598	1.0423	1.67794	-1.18305	-0.947896	-0.089182	1.38593	-2.95524	0.259124	-0.0314916	-1.6683	-2.81265	1.3571	-0.824312	-1.25269	-1.30543
-67	-0.856371	1.01846	1.70755	-1.20958	-1.01462	-0.154059	1.42193	-2.89662	0.351546	-0.015221	-1.65438	-2.8731	1.35257	-0.874226	-1.21483	-1.30685
-66.5	-0.840001	0.976723	1.72209	-1.22729	-1.07707	-0.226251	1.44276	-2.83024	0.448903	-0.00291646	-1.65199	-2.93184	1.34765	-0.898223	-1.19042	-1.30527
-66	-0.817342	0.917838	1.72331	-1.23627	-1.13249	-0.300378	1.44575	-2.76046	0.547549	0.00357482	-1.6592	-2.98742	1.33992	-0.896187	-1.17729	-1.29692
-65.5	-0.787316	0.844246	1.71227	-1.23775	-1.17785	-0.369307	1.43246	-2.69222	0.643791	0.00397882	-1.6745	-3.03705	1.32733	-0.868799	-1.17162	-1.27851
-65	-0.748302	0.760293	1.68886	-1.23445	-1.21019	-0.425134	1.40908	-2.62928	0.734637	0.000311169	-1.6973	-3.07849	1.30957	-0.818804	-1.16966	-1.24869
-64.5	-0.69839	0.671139	1.65169	-1.23061	-1.2276	-0.46098	1.38379	-2.57338	0.818192	-0.00442118	-1.72693	-3.11084	1.28847	-0.752361	-1.16806	-1.20862
-64	-0.636561	0.580938	1.59859	-1.23084	-1.23043	-0.473149	1.36186	-2.52534	0.893271	-0.00898237	-1.76101	-3.13498	1.26689	-0.678986	-1.16369	-1.16187
-63.5	-0.564284	0.491856	1.52775	-1.23892	-1.22174	-0.462353	1.34316	-2.48622	0.959333	-0.0152752	-1.79479	-3.15349	1.24716	-0.608649	-1.15431	-1.11328
-63	-0.485567	0.405181	1.43958	-1.25733	-1.20615	-0.432692	1.3237	-2.45776	1.01653	-0.0270081	-1.82283	-3.16907	1.23	-0.546989	-1.13911	-1.0675
-62.5	-0.405595	0.323535	1.33817	-1.28674	-1.18817	-0.38944	1.2989	-2.44229	1.06485	-0.046833	-1.84227	-3.18244	1.21435	-0.492027	-1.11879	-1.02837
-62	-0.329542	0.251435	1.23018	-1.32522	-1.17093	-0.337791	1.2667	-2.44239	1.10388	-0.0741732	-1.85429	-3.19181	1.19812	-0.434947	-1.09543	-0.99892
-61.5	-0.262294	0.193092	1.12234	-1.36852	-1.15619	-0.282761	1.22982	-2.45964	1.1342	-0.106099	-1.86266	-3.19393	1.17884	-0.364533	-1.07213	-0.981051
-61	-0.208708	0.149667	1.01991	-1.41192	-1.1459	-0.229438	1.19549	-2.49266	1.15776	-0.140333	-1.871	-3.18621	1.15349	-0.272737	-1.05264	-0.975365
-60.5	-0.173534	0.118205	0.926374	-1.45225	-1.14389	-0.183109	1.1713	-2.53617	1.17631	-0.176686	-1.88123	-3.16839	1.11862	-0.158696	-1.04069	-0.981658
-60	-0.1604	0.0927245	0.843812	-1.48896	-1.1554	-0.148837	1.15999	-2.58257	1.19044	-0.216624	-1.89366	-3.14221	1.07144	-0.0295451	-1.0387	-0.999494
-59.5	-0.170243	0.0671645	0.773107	-1.52327	-1.18443	-0.130737	1.1574	-2.62522	1.20019	-0.262881	-1.90782	-3.11082	1.01114	0.102072	-1.04605	-1.0288
-59	-0.200785	0.0383278	0.71338	-1.55616	-1.23136	-0.131456	1.1546	-2.6609	1.20549	-0.318721	-1.92357	-3.07862	0.939398	0.222204	-1.05825	-1.06998
-58.5	-0.24797	0.00660853	0.661508	-1.58741	-1.29301	-0.151517	1.14207	-2.68965	1.20562	-0.38645	-1.94192	-3.05054	0.860206	0.319816	-1.06826	-1.12309
-58	-0.30755	-0.025168	0.613345	-1.61674	-1.36438	-0.188739	1.11418	-2.71304	1.19912	-0.466597	-1.96495	-3.03062	0.779675	0.38931	-1.0693	-1.18723
-57.5	-0.37533	-0.0533773	0.565382	-1.64546	-1.44024	-0.239039	1.07195	-2.73376	1.1846	-0.558211	-1.99507	-3.02077	0.7056	0.429797	-1.05671	-1.26067
-57	-0.446816	-0.074902	0.515247	-1.6767	-1.51575	-0.298265	1.02185	-2.75607	1.16132	-0.65899	-2.03385	-3.02026	0.645539	0.442711	-1.02869	-1.34139
-56.5	-0.517235	-0.0873928	0.461876	-1.71415	-1.58671	-0.362992	0.972175	-2.78461	1.12936	-0.765137	-2.08085	-3.02654	0.603945	0.430645	-0.986864	-1.4274
-56	-0.582316	-0.0888459	0.405918	-1.76077	-1.6504	-0.430058	0.929857	-2.82205	1.08992	-0.8722	-2.13364	-3.03714	0.580759	0.397455	-0.936845	-1.51658
-55.5	-0.639523	-0.0779673	0.349645	-1.81825	-1.70621	-0.496208	0.898133	-2.86824	1.0457	-0.976157	-2.18876	-3.04977	0.571936	0.348567	-0.88715	-1.60706
-55	-0.688613	-0.0556015	0.296103	-1.88732	-1.75492	-0.557897	0.875329	-2.92117	1.00044	-1.0733	-2.24299	-3.06122	0.570955	0.291041	-0.846426	-1.69806
-54.5	-0.73107	-0.0255119	0.247605	-1.96782	-1.79718	-0.610983	0.856239	-2.9794	0.957995	-1.15981	-2.29442	-3.06734	0.570935	0.232998	-0.820707	-1.78945
-54	-0.768894	0.0066073	0.204616	-2.05854	-1.83305	-0.651276	0.835629	-3.04354	0.921385	-1.23258	-2.34249	-3.06464	0.566615	0.182547	-0.811627	-1.88023
-53.5	-0.803363	0.0344673	0.166335	-2.15746	-1.86254	-0.675781	0.811146	-3.11523	0.892112	-1.28992	-2.38794	-3.05175	0.555265	0.145984	-0.815975	-1.96806
-53	-0.834104	0.0518763	0.132035	-2.26193	-1.88618	-0.683363	0.784148	-3.19514	0.870325	-1.33089	-2.43267	-3.02995	0.53631	0.124737	-0.827032	-2.04983
-52.5	-0.859025	0.0535435	0.101452	-2.36796	-1.90518	-0.675037	0.758903	-3.28192	0.856035	-1.35488	-2.47786	-3.00244	0.51029	0.112823	-0.837313	-2.12203
-52	-0.875397	0.0363857	0.074389	-2.46993	-1.92136	-0.654247	0.740316	-3.37223	0.849883	-1.36285	-2.52218	-2.9731	0.478588	0.0978341	-0.840963	-2.18096
-51.5	-0.881228	0.00104826	0.0502674	-2.56185	-1.93683	-0.626359	0.729967	-3.46125	0.852483	-1.35772	-2.56273	-2.94538	0.443874	0.0656335	-0.834633	-2.22337
-51	-0.876131	-0.0474197	0.0282478	-2.6393	-1.95324	-0.597363	0.722806	-3.5438	0.863533	-1.34278	-2.59712	-2.92099	0.410049	0.00603199	-0.817992	-2.24728
-50.5	-0.861791	-0.101047	0.00845414	-2.70046	-1.97102	-0.572245	0.708634	-3.61579	0.881732	-1.31992	-2.62447	-2.89881	0.38133	-0.0831441	-0.794288	-2.25271
-50	-0.841655	-0.152181	-0.00650328	-2.74653	-1.98908	-0.553884	0.67802	-3.67466	0.905015	-1.28996	-2.64568	-2.87563	0.360919	-0.194894	-0.769049	-2.24228
-49.5	-0.819772	-0.196207	-0.011658	-2.78141	-2.00532	-0.543663	0.627445	-3.71912	0.931253	-1.25376	-2.6634	-2.84828	0.350169	-0.315365	-0.747083	-2.2212
-49	-0.799684	-0.231965	-0.00195921	-2.81042	-2.01781	-0.54275	0.560472	-3.74843	0.959623	-1.21282	-2.6812	-2.81477	0.348801	-0.428892	-0.730604	-2.19633
-48.5	-0.784046	-0.260279	0.0257849	-2.83955	-2.02612	-0.552013	0.485472	-3.76161	0.99123	-1.16946	-2.70191	-2.77374	0.35581	-0.523079	-0.719771	-2.17457
-48	-0.774874	-0.281929	0.0732064	-2.87562	-2.03147	-0.570942	0.411703	-3.75726	1.02847	-1.12654	-2.72602	-2.72427	0.370098	-0.59116	-0.714156	-2.16056
-47.5	-0.774003	-0.296485	0.141012	-2.92587	-2.03597	-0.597169	0.346341	-3.7346	1.07418	-1.0866	-2.75167	-2.66714	0.389808	-0.630788	-0.713768	-2.1552
-47	-0.782944	-0.302995	0.228277	-2.9962	-2.04157	-0.627105	0.293993	-3.69492	1.13068	-1.05125	-2.77654	-2.60647	0.411578	-0.641157	-0.719662	-2.15637
-46.5	-0.801769	-0.301576	0.331865	-3.08956	-2.04927	-0.65733	0.256955	-3.6421	1.19855	-1.02098	-2.79991	-2.54966	0.431491	-0.621489	-0.734135	-2.16151
-46	-0.827973	-0.293949	0.446805	-3.20491	-2.05843	-0.68553	0.23529	-3.58203	1.27569	-0.995271	-2.82307	-2.505	0.446531	-0.57184	-0.760173	-2.16931
-45.5	-0.856752	-0.282909	0.566444	-3.3367	-2.06718	-0.710433	0.228435	-3.52197	1.3575	-0.972525	-2.84867	-2.47866	0.455056	-0.494954	-0.800189	-2.17931
-45	-0.882841	-0.271547	0.682413	-3.47531	-2.07386	-0.731638	0.237457	-3.47017	1.43829	-0.950679	-2.87927	-2.47329	0.456566	-0.397674	-0.854715	-2.19073
-44.5	-0.902554	-0.262624	0.786167	-3.60898	-2.07794	-0.749575	0.26431	-3.43444	1.51319	-0.929044	-2.91583	-2.48764	0.451411	-0.29086	-0.921892	-2.20235
-44	-0.91443	-0.258943	0.871885	-3.72655	-2.07961	-0.765082	0.308162	-3.41991	1.57898	-0.909412	-2.95723	-2.51697	0.441014	-0.187688	-0.997902	-2.21379
-43.5	-0.918531	-0.263673	0.937725	-3.82042	-2.07943	-0.778673	0.363022	-3.42829	1.63352	-0.894465	-3.00103	-2.55429	0.428163	-0.100474	-1.07791	-2.22655
-43	-0.915787	-0.278563	0.984492	-3.88815	-2.07834	-0.790143	0.418725	-3.45932	1.67501	-0.885381	-3.04516	-2.59224	0.416282	-0.0362389	-1.15734	-2.24354
-42.5	-0.907693	-0.301996	1.0141	-3.9317	-2.0778	-0.798788	0.463679	-3.51257	1.70213	-0.880854	-3.08928	-2.62397	0.40762	0.00687841	-1.23288	-2.26749
-42	-0.896047	-0.33002	1.0287	-3.95555	-2.07925	-0.803951	0.488197	-3.58723	1.71461	-0.876962	-3.13452	-2.64351	0.401569	0.0395187	-1.30237	-2.29946
-41.5	-0.883049	-0.358668	1.02947	-3.96521	-2.08337	-0.805677	0.488114	-3.68084	1.71322	-0.867755	-3.18157	-2.64685	0.394704	0.0765386	-1.36376	-2.33831
-41	-0.871546	-0.384766	1.01599	-3.96601	-2.09038	-0.804949	0.466656	-3.78896	1.69911	-0.847274	-3.22937	-2.63308	0.382963	0.13007	-1.41442	-2.38152
-40.5	-0.864748	-0.405957	0.98731	-3.96243	-2.10077	-0.803065	0.432424	-3.90551	1.67304	-0.811911	-3.27516	-2.60451	0.364026	0.2042	-1.45105	-2.4266
-40	-0.865533	-0.420892	0.94375	-3.95751	-2.11525	-0.800978	0.394654	-4.02301	1.63574	-0.761952	-3.31496	-2.56551	0.338102	0.293902	-1.47032	-2.47171
-39.5	-0.875757	-0.428812	0.887255	-3.95234	-2.13364	-0.799533	0.359176	-4.13339	1.58865	-0.701981	-3.34451	-2.5213	0.307529	0.387664	-1.47028	-2.51546
-39	-0.89591	-0.428928	0.82093	-3.94654	-2.15423	-0.799967	0.326995	-4.22937	1.5334	-0.639569	-3.36117	-2.47691	0.275917	0.472116	-1.45125	-2.55659
-38.5	-0.925332	-0.420803	0.748816	-3.9395	-2.17477	-0.803548	0.294904	-4.30599	1.47086	-0.582452	-3.36522	-2.43672	0.247022	0.536956	-1.4151	-2.59374
-38	-0.96267	-0.405544	0.67515	-3.93147	-2.1936	-0.810751	0.257576	-4.3618	1.40104	-0.535535	-3.35931	-2.40416	0.224256	0.577789	-1.36439	-2.62571
-37.5	-1.00577	-0.386016	0.603067	-3.9235	-2.20966	-0.820984	0.210972	-4.39885	1.32371	-0.499629	-3.34658	-2.38094	0.21112	0.595418	-1.30203	-2.65195
-37	-1.05114	-0.364757	0.533495	-3.91738	-2.22218	-0.83287	0.154586	-4.42145	1.23877	-0.473155	-3.32911	-2.36666	0.210968	0.592959	-1.23104	-2.67317
-36.5	-1.09447	-0.34179	0.465236	-3.91607	-2.23142	-0.844876	0.0908708	-4.43435	1.1466	-0.454895	-3.30722	-2.36064	0.225658	0.573374	-1.15389	-2.69109
-36	-1.13245	-0.315617	0.3968	-3.92384	-2.23952	-0.856333	0.0234819	-4.44195	1.04844	-0.444944	-3.27968	-2.3636	0.254269	0.538935	-1.07187	-2.7078
-35.5	-1.16405	-0.285923	0.328459	-3.94481	-2.25009	-0.868181	-0.045026	-4.44817	0.946433	-0.443658	-3.24485	-2.37668	0.292844	0.492748	-0.98551	-2.72523
-35	-1.1906	-0.254391	0.262673	-3.98088	-2.26669	-0.882358	-0.115389	-4.45626	0.8433	-0.450522	-3.20184	-2.39986	0.335788	0.440193	-0.895867	-2.74487
-34.5	-1.21526	-0.223667	0.202948	-4.03091	-2.2911	-0.900295	-0.190331	-4.46827	0.742341	-0.464149	-3.15106	-2.43203	0.378378	0.387988	-0.805042	-2.76658
-34	-1.24178	-0.196215	0.151913	-4.09164	-2.32328	-0.92181	-0.269733	-4.48457	0.647562	-0.482653	-3.09434	-2.47087	0.417865	0.341731	-0.715668	-2.78752
-33.5	-1.27289	-0.173731	0.109919	-4.15896	-2.36212	-0.944792	-0.347181	-4.50379	0.562893	-0.503635	-3.03479	-2.51272	0.452206	0.303554	-0.630141	-2.80355
-33	-1.30949	-0.157204	0.0753551	-4.2282	-2.40588	-0.965956	-0.411046	-4.52316	0.491242	-0.524452	-2.97529	-2.55353	0.478667	0.269973	-0.550308	-2.81198
-32.5	-1.3509	-0.146946	0.0458875	-4.29492	-2.45202	-0.982556	-0.448814	-4.53922	0.434523	-0.54308	-2.91603	-2.58973	0.494153	0.230964	-0.477858	-2.81296
-32	-1.39528	-0.141679	0.0194091	-4.35629	-2.4976	-0.993596	-0.451922	-4.54884	0.393651	-0.559045	-2.85425	-2.61814	0.496242	0.172432	-0.414946	-2.80901
-31.5	-1.43996	-0.137669	-0.00525109	-4.41117	-2.54014	-0.999665	-0.419107	-4.54958	0.367665	-0.573539	-2.78647	-2.63642	0.483663	0.0818219	-0.364216	-2.804
-31	-1.48161	-0.129939	-0.0281504	-4.45863	-2.57784	-1.00198	-0.356751	-4.53948	0.353366	-0.588587	-2.71072	-2.64443	0.456952	-0.0465367	-0.328084	-2.80182
-30.5	-1.51704	-0.114945	-0.0484797	-4.49661	-2.60966	-1.00146	-0.275767	-4.5176	0.34657	-0.606615	-2.6278	-2.64439	0.419189	-0.209022	-0.3079	-2.8051
-30	-1.54416	-0.0921457	-0.064713	-4.52161	-2.63581	-0.998409	-0.186932	-4.48472	0.343819	-0.630407	-2.54165	-2.63944	0.375094	-0.39334	-0.303715	-2.81439
-29.5	-1.56202	-0.0634802	-0.0753749	-4.52959	-2.65807	-0.992948	-0.096998	-4.44293	0.342705	-0.661666	-2.45821	-2.63204	0.328813	-0.581333	-0.314501	-2.82832
-29	-1.57029	-0.031825	-0.0802783	-4.51769	-2.679	-0.985248	-0.00667231	-4.39454	0.341375	-0.69916	-2.38314	-2.62344	0.282562	-0.75341	-0.338555	-2.8447
-28.5	-1.56906	-0.000205978	-0.0809561	-4.48504	-2.70068	-0.975279	0.088372	-4.34132	0.338893	-0.739114	-2.32005	-2.61361	0.236683	-0.893589	-0.374424	-2.86144
-28	-1.55922	0.0275875	-0.0799429	-4.43236	-2.72406	-0.962565	0.192731	-4.28415	0.335915	-0.777513	-2.26988	-2.60104	0.19048	-0.992868	-0.42186	-2.877
-27.5	-1.5429	0.0466385	-0.0793579	-4.36156	-2.74901	-0.946414	0.305466	-4.2232	0.334368	-0.811541	-2.23159	-2.58335	0.143196	-1.04923	-0.481575	-2.89019
-27	-1.52383	0.0518438	-0.0799175	-4.27571	-2.77465	-0.926475	0.418203	-4.15852	0.336169	-0.839255	-2.20339	-2.55901	0.0945911	-1.06509	-0.554014	-2.89908
-26.5	-1.50662	0.0391687	-0.0813268	-4.1785	-2.79982	-0.903268	0.51846	-4.09071	0.341872	-0.859279	-2.18338	-2.5286	0.0451759	-1.04436	-0.638379	-2.90007
-26	-1.49544	0.00680658	-0.0835968	-4.07331	-2.82371	-0.878352	0.594449	-4.02156	0.350319	-0.871366	-2.17015	-2.49453	-0.00359021	-0.990981	-0.732078	-2.8888
-25.5	-1.49373	-0.0437516	-0.0881436	-3.96253	-2.84587	-0.85377	0.638432	-3.95464	0.359819	-0.876213	-2.16338	-2.46011	-0.0490877	-0.909645	-0.83013	-2.86132
-25	-1.50484	-0.107967	-0.0975899	-3.84771	-2.86574	-0.831236	0.648948	-3.8952	0.369577	-0.874025	-2.16335	-2.42815	-0.0876418	-0.807471	-0.925004	-2.81489
-24.5	-1.53188	-0.180497	-0.114238	-3.73017	-2.88249	-0.812099	0.630453	-3.84851	0.3797	-0.864004	-2.16945	-2.39995	-0.115343	-0.694358	-1.00811	-2.74889
-24	-1.57611	-0.257524	-0.138738	-3.61137	-2.89523	-0.797986	0.589076	-3.81789	0.390454	-0.84551	-2.17917	-2.37572	-0.129619	-0.582047	-1.07273	-2.66595
-23.5	-1.63596	-0.336854	-0.169821	-3.49327	-2.90365	-0.790597	0.528663	-3.80412	0.402099	-0.819147	-2.18913	-2.35614	-0.130635	-0.482106	-1.11646	-2.57194
-23	-1.70744	-0.416359	-0.204778	-3.37806	-2.9081	-0.790486	0.450972	-3.8058	0.414649	-0.786989	-2.19674	-2.34323	-0.120925	-0.402021	-1.14167	-2.4749
-22.5	-1.78524	-0.493095	-0.240532	-3.26737	-2.9089	-0.796776	0.358038	-3.81979	0.427223	-0.752366	-2.20128	-2.33953	-0.103612	-0.341377	-1.15353	-2.38328
-22	-1.86406	-0.564051	-0.274749	-3.16154	-2.90599	-0.80836	0.254	-3.8421	0.438095	-0.718781	-2.20422	-2.34687	-0.081476	-0.292246	-1.15713	-2.30391
-21.5	-1.93964	-0.627949	-0.306636	-3.05978	-2.89923	-0.824808	0.145707	-3.86875	0.445612	-0.688048	-2.20855	-2.36591	-0.0574712	-0.244022	-1.15525	-2.2408
-21	-2.00927	-0.686551	-0.337029	-2.96068	-2.88864	-0.845916	0.0416314	-3.89657	0.448763	-0.659832	-2.21744	-2.39557	-0.0349543	-0.189061	-1.14733	-2.19538
-20.5	-2.07186	-0.743664	-0.366981	-2.86257	-2.87422	-0.870863	-0.0502499	-3.92431	0.447458	-0.633378	-2.23246	-2.43241	-0.0167576	-0.126059	-1.12998	-2.16713
-20	-2.12761	-0.802236	-0.396292	-2.76375	-2.85589	-0.898	-0.124263	-3.9531	0.442963	-0.608968	-2.25206	-2.47191	-0.00393777	-0.0602831	-1.09883	-2.15433
-19.5	-2.17715	-0.862243	-0.423701	-2.66282	-2.83336	-0.925133	-0.178558	-3.98528	0.437731	-0.587416	-2.27139	-2.51063	0.00490821	-0.00126617	-1.05077	-2.15526
-19	-2.22079	-0.92098	-0.447497	-2.55933	-2.80538	-0.950308	-0.215915	-4.02314	0.434473	-0.568447	-2.28515	-2.54694	0.0133285	0.0410369	-0.98532	-2.16844
-18.5	-2.25868	-0.975271	-0.465735	-2.45416	-2.76926	-0.973226	-0.242177	-4.06841	0.435617	-0.549531	-2.29067	-2.58019	0.0257145	0.0603185	-0.904889	-2.19183
-18	-2.29093	-1.02415	-0.477252	-2.34935	-2.72145	-0.995786	-0.262362	-4.12205	0.443437	-0.526436	-2.28841	-2.61027	0.0459769	0.0560044	-0.814318	-2.22244
-17.5	-2.31747	-1.0697	-0.483286	-2.24763	-2.6586	-1.02062	-0.277194	-4.18396	0.459643	-0.495107	-2.28091	-2.63792	0.0774122	0.0319287	-0.720542	-2.2569
-17	-2.33814	-1.11474	-0.487561	-2.15139	-2.57842	-1.04921	-0.2828	-4.25291	0.48455	-0.453461	-2.27165	-2.6642	0.123524	-0.00688809	-0.631996	-2.29236
-16.5	-2.35333	-1.15974	-0.494166	-2.06177	-2.48045	-1.08149	-0.27359	-4.32628	0.517247	-0.402414	-2.26388	-2.68928	0.187976	-0.0565268	-0.557005	-2.3269
-16	-2.36387	-1.20251	-0.505108	-1.97874	-2.36596	-1.11678	-0.246423	-4.40021	0.556507	-0.345665	-2.25976	-2.71208	0.272783	-0.114386	-0.501823	-2.35918
-15.5	-2.37034	-1.23988	-0.518875	-1.90212	-2.23726	-1.15437	-0.204413	-4.47052	0.601552	-0.288206	-2.26028	-2.73056	0.376387	-0.177786	-0.469913	-2.38797
-15	-2.37253	-1.26917	-0.53028	-1.83202	-2.09734	-1.19339	-0.158129	-4.53368	0.652569	-0.234889	-2.26556	-2.74281	0.493498	-0.242142	-0.462476	-2.41146
-14.5	-2.36974	-1.28892	-0.532258	-1.76862	-1.9502	-1.23278	-0.121731	-4.58761	0.710468	-0.189587	-2.27562	-2.74857	0.616079	-0.300323	-0.478558	-2.4269
-14	-2.36183	-1.29932	-0.519182	-1.71196	-1.80124	-1.27166	-0.106023	-4.63241	0.775671	-0.154251	-2.29139	-2.74985	0.734081	-0.343645	-0.514289	-2.4316
-13.5	-2.34957	-1.30167	-0.489848	-1.66265	-1.65716	-1.30893	-0.113781	-4.67041	0.84706	-0.128371	-2.3147	-2.75018	0.836234	-0.364076	-0.56238	-2.42467
-13	-2.33382	-1.29773	-0.448926	-1.62219	-1.52482	-1.34275	-0.139504	-4.70495	0.922529	-0.109961	-2.34648	-2.75322	0.91224	-0.357709	-0.612845	-2.40795
-12.5	-2.31513	-1.28988	-0.405931	-1.59199	-1.40902	-1.37088	-0.172756	-4.73876	1.00055	-0.0970463	-2.38487	-2.7615	0.956154	-0.3279	-0.655305	-2.38582
-12	-2.29394	-1.28119	-0.371439	-1.5728	-1.31085	-1.39176	-0.203726	-4.77357	1.08094	-0.0883017	-2.42531	-2.77628	0.968245	-0.284678	-0.682188	-2.3639
-11.5	-2.27045	-1.27493	-0.35298	-1.56532	-1.22852	-1.40489	-0.227918	-4.81006	1.16456	-0.0830248	-2.46264	-2.79861	0.953526	-0.240141	-0.690993	-2.34658
-11	-2.24473	-1.27392	-0.353584	-1.57057	-1.15998	-1.41031	-0.246881	-4.84821	1.25255	-0.081006	-2.4928	-2.82975	0.919048	-0.203357	-0.684213	-2.33551
-10.5	-2.21715	-1.27974	-0.372428	-1.58912	-1.10443	-1.40865	-0.265269	-4.88836	1.34528	-0.0824993	-2.51353	-2.87073	0.872705	-0.177706	-0.667068	-2.33019
-10	-2.1884	-1.29219	-0.405805	-1.62001	-1.06165	-1.4015	-0.286448	-4.93152	1.44151	-0.0879269	-2.52482	-2.92173	0.823154	-0.161754	-0.64444	-2.32919
-9.5	-2.15883	-1.30963	-0.448569	-1.66022	-1.03128	-1.39053	-0.308719	-4.97786	1.53879	-0.0969218	-2.52881	-2.98122	0.77878	-0.153431	-0.618933	-2.33087
-9	-2.12826	-1.32996	-0.495749	-1.70551	-1.01309	-1.37569	-0.323739	-5.02521	1.63452	-0.10772	-2.52862	-3.04517	0.745432	-0.155813	-0.59097	-2.33355
-8.5	-2.0971	-1.35093	-0.543222	-1.75175	-1.00732	-1.35469	-0.317949	-5.06874	1.72632	-0.118054	-2.52678	-3.10731	0.724649	-0.182392	-0.560003	-2.33591
-8	-2.06691	-1.3695	-0.58769	-1.79611	-1.01403	-1.32403	-0.276315	-5.10175	1.81206	-0.126359	-2.52347	-3.16043	0.713649	-0.259414	-0.525921	-2.33789
-7.5	-2.03907	-1.38141	-0.626296	-1.83838	-1.03231	-1.2809	-0.18571	-5.11743	1.89028	-0.131487	-2.5161	-3.19825	0.706497	-0.424019	-0.490531	-2.34046
-7	-2.01301	-1.3826	-0.656191	-1.8818	-1.05998	-1.22499	-0.0354291	-5.11027	1.9609	-0.131459	-2.50053	-3.21724	0.695359	-0.720797	-0.458146	-2.34381
-6.5	-1.98581	-1.37178	-0.67508	-1.93224	-1.09414	-1.15886	0.184773	-5.07584	2.02492	-0.123088	-2.47275	-3.21685	0.671572	-1.19999	-0.434102	-2.34604
-6	-1.95317	-1.35125	-0.682516	-1.99677	-1.13165	-1.08659	0.486888	-5.01026	2.08331	-0.102933	-2.42977	-3.19794	0.626832	-1.91655	-0.422709	-2.34381
-5.5	-1.91085	-1.32565	-0.680002	-2.08278	-1.1694	-1.01225	0.885595	-4.91118	2.13598	-0.0684043	-2.37026	-3.1622	0.554612	-2.92735	-0.42685	-2.3339
-5	-1.85584	-1.30043	-0.669539	-2.1971	-1.205	-0.939398	1.3967	-4.77905	2.18223	-0.0183845	-2.29502	-3.11273	0.451372	-4.28464	-0.448223	-2.31426
-4.5	-1.78723	-1.28092	-0.651991	-2.34423	-1.23741	-0.870905	2.03249	-4.61765	2.22247	0.0461143	-2.20665	-3.0533	0.316662	-6.02574	-0.486896	-2.28444
-4	-1.70625	-1.27161	-0.626277	-2.52513	-1.26671	-0.809177	2.79668	-4.43366	2.25927	0.121291	-2.10864	-2.98695	0.152088	-8.16356	-0.541025	-2.24545
-3.5	-1.61571	-1.27595	-0.589734	-2.73754	-1.2937	-0.756278	3.68253	-4.23561	2.29671	0.200687	-2.00479	-2.91534	-0.0396381	-10.6837	-0.607287	-2.1994
-3	-1.51941	-1.29654	-0.539259	-2.97713	-1.31959	-0.713944	4.6739	-4.0325	2.33926	0.276075	-1.8989	-2.83906	-0.255009	-13.5471	-0.681506	-2.14918
-2.5	-1.42163	-1.33546	-0.472385	-3.23858	-1.34585	-0.683546	5.74731	-3.83266	2.39079	0.338428	-1.79457	-2.75787	-0.489796	-16.6951	-0.759156	-2.09823
-2	-1.32667	-1.39445	-0.387961	-3.5163	-1.37399	-0.666074	6.87389	-3.64307	2.45405	0.378708	-1.69507	-2.67105	-0.739161	-20.0535	-0.835751	-2.05031
-1.5	-1.23864	-1.47501	-0.286497	-3.80498	-1.40549	-0.662124	8.0213	-3.4689	2.53033	0.388482	-1.60325	-2.57765	-0.997784	-23.5377	-0.907116	-2.00928
-1	-1.16115	-1.57844	-0.170264	-4.09995	-1.44169	-0.671902	9.1554	-3.31345	2.61933	0.36037	-1.52146	-2.47669	-1.26002	-27.0569	-0.96958	-1.97893
-0.5	-1.09725	-1.7058	-0.0432002	-4.39728	-1.48374	-0.695231	10.2419	-3.17809	2.71932	0.288361	-1.4516	-2.36729	-1.52004	-30.5178	-1.02008	-1.96281
0	-1.04932	-1.85794	0.0893199	-4.69391	-1.53252	-0.731569	11.2475	-3.06246	2.82724	0.168014	-1.39504	-2.24883	-1.77202	-33.8283	-1.05623	-1.96409
0.5	-1.01904	-2.03536	0.22079	-4.98759	-1.58866	-0.780037	12.1412	-2.96469	2.93895	-0.00344596	-1.35267	-2.12102	-2.01029	-36.9002	-1.07634	-1.9855
1	-1.00736	-2.2382	0.343928	-5.27687	-1.65251	-0.839448	12.8954	-2.88167	3.04954	-0.227098	-1.32492	-1.98389	-2.22946	-39.6525	-1.07937	-2.02919
1.5	-1.01457	-2.46615	0.451042	-5.561	-1.72417	-0.908342	13.4861	-2.80932	3.15361	-0.502364	-1.31176	-1.83786	-2.42461	-42.0131	-1.06495	-2.09671
2	-1.04032	-2.71844	0.534388	-5.83987	-1.80343	-0.985037	13.8942	-2.74289	3.24554	-0.827095	-1.31277	-1.6837	-2.5914	-43.9206	-1.0333	-2.18898
2.5	-1.08365	-2.99382	0.586504	-6.11391	-1.8899	-1.06767	14.1056	-2.6772	3.31974	-1.19769	-1.32713	-1.52253	-2.72615	-45.3264	-0.985168	-2.30626
3	-1.14311	-3.2905	0.600509	-6.38409	-1.98292	-1.15424	14.1114	-2.60694	3.3709	-1.60926	-1.35367	-1.35575	-2.82601	-46.195	-0.921782	-2.44819
3.5	-1.21675	-3.60623	0.570361	-6.65182	-2.08168	-1.24269	13.9083	-2.52681	3.39421	-2.0558	-1.39094	-1.18503	-2.88894	-46.5053	-0.844779	-2.61379
4	-1.30229	-3.93829	0.491063	-6.91892	-2.18517	-1.33094	13.4986	-2.4318	3.38548	-2.53036	-1.43719	-1.01224	-2.91385	-46.2512	-0.756132	-2.80154
4.5	-1.39712	-4.28359	0.358832	-7.18759	-2.29229	-1.41693	12.8899	-2.31727	3.34131	-3.02529	-1.49045	-0.839364	-2.90056	-45.4408	-0.658086	-3.00939
5	-1.49842	-4.6387	0.171211	-7.46033	-2.40184	-1.4987	12.0951	-2.17915	3.25918	-3.53244	-1.54857	-0.668493	-2.84985	-44.097	-0.553083	-3.23489
5.5	-1.60326	-4.99996	-0.0728516	-7.73986	-2.51256	-1.57443	11.1318	-2.01405	3.1375	-4.04337	-1.60927	-0.501701	-2.76344	-42.2566	-0.443696	-3.47523
6	-1.70865	-5.36359	-0.37298	-8.02901	-2.62317	-1.64247	10.0222	-1.81931	2.97567	-4.54955	-1.67018	-0.340983	-2.64394	-39.9691	-0.332567	-3.72737
6.5	-1.81166	-5.72579	-0.727374	-8.33048	-2.73245	-1.7014	8.79198	-1.59309	2.77409	-5.04264	-1.72887	-0.188158	-2.49481	-37.2958	-0.222346	-3.98806
7	-1.90947	-6.08284	-1.13286	-8.64656	-2.83922	-1.75002	7.47016	-1.3344	2.53415	-5.51461	-1.78298	-0.0447686	-2.32026	-34.3079	-0.115641	-4.25397
7.5	-1.99951	-6.43125	-1.58496	-8.97877	-2.94241	-1.78739	6.08784	-1.04315	2.25822	-5.95797	-1.83017	0.0880344	-2.12521	-31.0846	-0.0149747	-4.5217
8	-2.07947	-6.76786	-2.07799	-9.3273	-3.0411	-1.81279	4.67751	-0.720087	1.94961	-6.36597	-1.8683	0.209619	-1.91517	-27.7111	0.0772419	-4.78786
8.5	-2.14738	-7.08993	-2.60522	-9.69041	-3.13455	-1.8257	3.27198	-0.366803	1.61255	-6.73265	-1.89541	0.320007	-1.69608	-24.276	0.158727	-5.04904
9	-2.20169	-7.39522	-3.15896	-10.0636	-3.22224	-1.82578	1.90334	0.0143268	1.25211	-7.05309	-1.90984	0.420009	-1.47425	-20.8682	0.227326	-5.30178
9.5	-2.24125	-7.6821	-3.73074	-10.4389	-3.30384	-1.81278	0.601827	0.42023	0.8742	-7.32337	-1.91031	0.511361	-1.25619	-17.5743	0.280997	-5.54248
10	-2.26532	-7.94953	-4.3115	-10.8039	-3.37927	-1.78644	-0.605357	0.847238	0.485522	-7.54073	-1.896	0.596831	-1.04844	-14.4752	0.317782	-5.76729
10.5	-2.27355	-8.19706	-4.89171	-11.1406	-3.44869	-1.74646	-1.69514	1.29121	0.0935247	-7.70356	-1.86668	0.680295	-0.857434	-11.6427	0.33577	-5.97188
11	-2.26591	-8.42478	-5.46155	-11.4253	-3.51243	-1.69236	-2.64968	1.74769	-0.293629	-7.81137	-1.82281	0.766733	-0.689314	-9.13664	0.333059	-6.15129
11.5	-2.24256	-8.63319	-6.01115	-11.628	-3.57095	-1.62342	-3.45727	2.21206	-0.667118	-7.86483	-1.76563	0.862127	-0.549712	-7.00112	0.307729	-6.29965
12	-2.20371	-8.82299	-6.53068	-11.7124	-3.6248	-1.53862	-4.11309	2.67977	-1.01755	-7.86567	-1.69729	0.973212	-0.443535	-5.26223	0.257835	-6.40997
12.5	-2.14942	-8.99482	-7.01062	-11.6377	-3.67443	-1.43666	-4.61954	3.14646	-1.33509	-7.81666	-1.62093	1.10702	-0.37471	-3.92568	0.181452	-6.47397
13	-2.07936	-9.14895	-7.442	-11.3604	-3.72014	-1.31603	-4.98617	3.60824	-1.60971	-7.72156	-1.54075	1.2702	-0.345898	-2.97568	0.0767839	-6.48209
13.5	-1.99257	-9.2848	-7.81662	-10.839	-3.7618	-1.17519	-5.22892	4.06181	-1.8315	-7.58507	-1.46197	1.46798	-0.358183	-2.37517	-0.0576253	-6.42357
14	-1.88718	-9.40055	-8.12743	-10.0394	-3.79872	-1.01296	-5.36863	4.50467	-1.99122	-7.41286	-1.39078	1.70282	-0.410721	-2.06792	-0.222554	-6.28699
14.5	-1.76021	-9.49261	-8.36893	-8.94438	-3.82941	-0.828979	-5.42848	4.93522	-2.08099	-7.21162	-1.33406	1.97271	-0.500396	-1.98318	-0.417605	-6.06117
15	-1.60739	-9.55527	-8.53774	-7.56348	-3.85131	-0.624468	-5.43048	5.35282	-2.09519	-6.98914	-1.29906	2.26913	-0.621545	-2.0437	-0.640607	-5.73655
15.5	-1.42351	-9.58076	-8.63325	-5.94188	-3.8608	-0.402986	-5.39187	5.75805	-2.03116	-6.75447	-1.29289	2.57557	-0.766089	-2.17737	-0.887189	-5.30732
16	-1.20375	-9.55991	-8.6578	-4.15836	-3.85396	-0.170655	-5.32361	6.15291	-1.88949	-6.5178	-1.32142	2.86827	-0.924239	-2.32826	-1.15086	-4.77313
16.5	-0.94515	-9.48323	-8.61535	-2.31169	-3.82747	0.0652407	-5.2312	6.54103	-1.6741	-6.28931	-1.38717	3.12081	-1.08539	-2.46068	-1.42333	-4.13936
17	-0.646597	-9.34222	-8.50916	-0.50315	-3.77884	0.299001	-5.11594	6.92742	-1.39285	-6.07694	-1.48714	3.31109	-1.23866	-2.55473	-1.69469	-3.4153
17.5	-0.307693	-9.1305	-8.34023	1.17792	-3.70619	0.528284	-4.97702	7.31771	-1.05751	-5.88472	-1.61302	3.42641	-1.37312	-2.59869	-1.95339	-2.61153
18	0.0717904	-8.8447	-8.10728	2.66388	-3.6084	0.753265	-4.81406	7.71727	-0.681578	-5.71211	-1.75245	3.46461	-1.47838	-2.58453	-2.18679	-1.73883
18.5	0.491223	-8.48462	-7.80768	3.9133	-3.48519	0.97481	-4.62771	8.1308	-0.277144	-5.55424	-1.88927	3.43293	-1.54572	-2.50792	-2.38276	-0.808653
19	0.947662	-8.05246	-7.43785	4.91117	-3.33675	1.19412	-4.41872	8.56185	0.146934	-5.40314	-2.00358	3.34676	-1.56849	-2.3697	-2.53217	0.166263
19.5	1.43514	-7.55136	-6.9931	5.66678	-3.16362	1.41347	-4.18849	9.0122	0.585326	-5.24891	-2.07311	3.22856	-1.54226	-2.17678	-2.63092	1.17179
20	1.94593	-6.98438	-6.4687	6.20923	-2.96686	1.63624	-3.94125	9.48149	1.03585	-5.08095	-2.07552	3.10549	-1.46505	-1.94147	-2.67991	2.19249
20.5	2.47243	-6.35463	-5.86207	6.58088	-2.74777	1.86614	-3.68495	9.96751	1.49891	-4.8892	-1.991	3.00559	-1.33765	-1.6792	-2.68331	3.21217
21	3.00757	-5.66642	-5.17413	6.83036	-2.50693	2.10683	-3.43005	10.4667	1.97639	-4.66482	-1.8057	2.95466	-1.16276	-1.40483	-2.64685	4.21452
21.5	3.54407	-4.9265	-4.40866	7.00682	-2.24363	2.36196	-3.18746	10.975	2.4701	-4.40024	-1.51472	2.97424	-0.943831	-1.12968	-2.57716	5.18348
22	4.07436	-4.14487	-3.57157	7.1555	-1.95614	2.63411	-2.96628	11.4882	2.98107	-4.08986	-1.12231	3.07942	-0.684319	-0.860485	-2.48244	6.10429
22.5	4.59155	-3.33449	-2.67162	7.31405	-1.64243	2.92366	-2.77091	12.0022	3.51004	-3.73145	-0.639474	3.2771	-0.388079	-0.599746	-2.37287	6.96534
23	5.09017	-2.50968	-1.72151	7.51029	-1.30075	3.22904	-2.60018	12.5134	4.05782	-3.32721	-0.0813559	3.56657	-0.0604525	-0.347151	-2.25955	7.75923
23.5	5.56571	-1.68393	-0.737291	7.76173	-0.92988	3.54705	-2.44927	13.0197	4.62506	-2.88336	0.534702	3.9418	0.29102	-0.101582	-2.15248	8.48237
24	6.01427	-0.868871	0.263937	8.07625	-0.529774	3.87195	-2.31184	13.5197	5.21178	-2.40903	1.19147	4.39329	0.657529	0.137828	-2.05929	9.13333
24.5	6.43289	-0.0744377	1.26591	8.45294	-0.102335	4.19511	-2.18164	14.0106	5.81648	-1.91496	1.87401	4.90905	1.03088	0.372002	-1.98556	9.71068
25	6.81932	0.690218	2.25377	8.88418	0.348456	4.50663	-2.05497	14.4876	6.43493	-1.41218	2.57007	5.4756	1.404	0.602534	-1.93547	10.2115
25.5	7.17161	1.41541	3.21312	9.35939	0.816876	4.79751	-1.93118	14.9431	7.0595	-0.910484	3.26864	6.07892	1.76999	0.831599	-1.91128	10.6314
26	7.48793	2.09098	4.12836	9.86787	1.29571	5.06082	-1.8095	15.3683	7.67938	-0.41804	3.95853	6.70527	2.12209	1.06106	-1.91251	10.9663
26.5	7.76601	2.70798	4.98204	10.3991	1.77683	5.29083	-1.68628	15.7544	8.28071	0.0575735	4.62806	7.34172	2.45417	1.29074	-1.93653	11.2133
27	8.00203	3.25918	5.75572	10.9425	2.25255	5.48101	-1.55631	16.094	8.84755	0.508696	5.26537	7.97627	2.76056	1.51533	-1.97951	11.3712
27.5	8.19015	3.73841	6.43133	11.487	2.71689	5.62426	-1.41533	16.3803	9.36366	0.927839	5.85937	8.59844	3.03587	1.72173	-2.03664	11.4402
28	8.32281	4.14107	6.99249	12.0201	3.1655	5.71537	-1.26203	16.6073	9.81392	1.30787	6.40077	9.20085	3.27522	1.8908	-2.10231	11.4214
28.5	8.39179	4.46608	7.42561	12.5269	3.59493	5.75233	-1.09995	16.7705	10.1851	1.64158	6.88197	9.7801	3.47491	2.00343	-2.17102	11.3175
29	8.38977	4.71697	7.7204	12.9913	4.0024	5.73579	-0.938107	16.8675	10.4666	1.92161	7.29597	10.3356	3.63308	2.0465	-2.23826	11.1326
29.5	8.31216	4.90171	7.86985	13.3987	4.38627	5.66807	-0.788872	16.8984	10.6503	2.14188	7.63587	10.8678	3.75053	2.01683	-2.30039	10.8725
30	8.15751	5.03097	7.87049	13.7367	4.74608	5.55247	-0.66393	16.8654	10.7297	2.29957	7.89498	11.3771	3.83136	1.92233	-2.3543	10.5444
30.5	7.92676	5.11471	7.72302	13.9947	5.08164	5.3929	-0.570962	16.7731	10.698	2.39559	8.06742	11.8626	3.88201	1.77888	-2.39823	10.1565
31	7.62215	5.15911	7.4323	14.163	5.39218	5.19401	-0.512707	16.6277	10.5494	2.43344	8.14968	12.3203	3.90778	1.60444	-2.43278	9.7179
31.5	7.24678	5.16678	7.00643	14.2331	5.67633	4.96183	-0.488676	16.436	10.2813	2.41749	8.14243	12.7424	3.90909	1.41454	-2.46112	9.23767
32	6.80458	5.13942	6.45486	14.1988	5.9315	4.7038	-0.498804	16.2052	9.89541	2.35192	8.05106	13.1168	3.88126	1.22054	-2.48865	8.72454
32.5	6.3006	5.07919	5.78722	14.0582	6.1526	4.42761	-0.54701	15.9423	9.3963	2.24122	7.88426	13.4299	3.81775	1.02946	-2.52229	8.18651
33	5.74127	4.98788	5.0137	13.814	6.33199	4.14011	-0.641108	15.6548	8.79046	2.09142	7.65151	13.6703	3.71332	0.845231	-2.56916	7.63071
33.5	5.13466	4.86621	4.14597	13.473	6.46183	3.84709	-0.787991	15.3509	8.08615	1.91018	7.36164	13.8295	3.56531	0.670776	-2.6348	7.06358
34	4.49061	4.71411	3.19702	13.0456	6.53675	3.55399	-0.988329	15.0391	7.29277	1.7053	7.02292	13.9031	3.37396	0.509337	-2.72188	6.49168
34.5	3.82028	4.53139	2.18103	12.5447	6.55433	3.26655	-1.23433	14.7267	6.42035	1.48334	6.64285	13.8906	3.14227	0.363678	-2.83027	5.92272
35	3.13565	4.3188	1.11378	11.9846	6.51336	2.98994	-1.51048	14.4184	5.48045	1.24919	6.22777	13.7943	2.8751	0.233886	-2.95803	5.36562
35.5	2.44953	4.07898	0.0124019	11.3804	6.41232	2.72695	-1.79784	14.1151	4.48756	1.00598	5.78352	13.6194	2.57782	0.11619	-3.10206	4.829
36	1.77497	3.81701	-1.10549	10.7464	6.24975	2.47823	-2.08034	13.8153	3.45877	0.755682	5.31636	13.3738	2.25533	0.00422457	-3.2584	4.31876
36.5	1.12394	3.54052	-2.22247	10.0957	6.0258	2.24409	-2.3484	13.5169	2.41217	0.500561	4.83344	13.0683	1.91178	-0.10777	-3.42294	3.83684
37	0.506608	3.25945	-3.32228	9.44043	5.74301	2.02572	-2.59855	13.2191	1.3653	0.244756	4.34277	12.7158	1.55095	-0.220871	-3.59244	3.38234
37.5	-0.0678838	2.98483	-4.39086	8.79187	5.40575	1.82453	-2.83122	12.9236	0.334458	-0.00526881	3.85267	12.3312	1.17629	-0.328897	-3.76497	2.95386
38	-0.59118	2.72649	-5.41649	8.16133	5.01978	1.64111	-3.04828	12.6327	-0.66461	-0.241599	3.37117	11.9304	0.790086	-0.420518	-3.93896	2.55138
38.5	-1.05682	2.49118	-6.38951	7.55936	4.59291	1.47483	-3.25018	12.3491	-1.61585	-0.456582	2.90586	11.5287	0.393912	-0.485038	-4.11136	2.17732
39	-1.46056	2.28208	-7.30171	6.9944	4.13519	1.32439	-3.43424	12.0757	-2.50303	-0.644683	2.46374	11.1391	-0.00892049	-0.517657	-4.2773	1.83614
39.5	-1.79939	2.09956	-8.14539	6.47208	3.65751	1.18905	-3.5955	11.8172	-3.31007	-0.803724	2.05144	10.7712	-0.411417	-0.521686	-4.43182	1.53274
40	-2.07127	1.94274	-8.91321	5.99596	3.16956	1.0691	-3.73007	11.5795	-4.02158	-0.934906	1.67521	10.4293	-0.803862	-0.507193	-4.57201	1.27071
40.5	-2.2755	1.81104	-9.59879	5.56852	2.67858	0.965297	-3.83871	11.369	-4.62442	-1.04171	1.34026	10.1149	-1.17656	-0.486739	-4.6984	1.05176
41	-2.41247	1.70482	-10.1972	5.19104	2.18904	0.878051	-3.92851	11.1911	-5.1101	-1.12817	1.04949	9.82737	-1.52241	-0.470207	-4.81444	0.875364
41.5	-2.48314	1.62466	-10.7055	4.86313	1.70338	0.807166	-4.0109	11.0486	-5.47604	-1.19709	0.802789	9.5662	-1.83829	-0.461396	-4.92408	0.738972
42	-2.48924	1.57001	-11.1237	4.58347	1.22401	0.751683	-4.09667	10.9425	-5.72471	-1.24921	0.597495	9.33157	-2.12434	-0.457991	-5.02868	0.639336
42.5	-2.43392	1.53855	-11.4542	4.35076	0.754992	0.709882	-4.19176	10.8718	-5.8618	-1.28372	0.430131	9.12531	-2.38251	-0.453956	-5.12549	0.573902
43	-2.32239	1.52753	-11.702	4.1637	0.301705	0.680134	-4.29748	10.8342	-5.89477	-1.29945	0.298461	8.95047	-2.6157	-0.442104	-5.20842	0.540865
43.5	-2.16187	1.53484	-11.8744	4.01989	-0.130352	0.662034	-4.41386	10.8263	-5.83177	-1.29561	0.202439	8.81082	-2.82694	-0.415921	-5.2704	0.538629
44	-1.96022	1.55798	-11.9807	3.91472	-0.536047	0.656485	-4.54198	10.8443	-5.68102	-1.27189	0.143657	8.71087	-3.0181	-0.370412	-5.30543	0.565928
44.5	-1.72354	1.59335	-12.0318	3.84171	-0.910398	0.664918	-4.68449	10.8856	-5.45127	-1.22879	0.12327	8.65559	-3.18931	-0.301511	-5.30921	0.622198
45	-1.45486	1.63692	-12.0393	3.79374	-1.24866	0.688945	-4.8451	10.9475	-5.15285	-1.16777	0.13938	8.6494	-3.33944	-0.204963	-5.27912	0.706833
45.5	-1.15544	1.68501	-12.0146	3.76391	-1.54714	0.730416	-5.02645	11.0265	-4.79751	-1.09096	0.186038	8.69527	-3.46711	-0.0767004	-5.21426	0.818287
46	-0.827595	1.7347	-11.9672	3.74566	-1.80353	0.790981	-5.22679	11.1168	-4.39734	-1.00094	0.254157	8.79455	-3.57144	0.085069	-5.11571	0.954734
46.5	-0.475984	1.78385	-11.9042	3.73319	-2.01634	0.871326	-5.43898	11.2098	-3.96465	-0.900994	0.332954	8.94689	-3.65238	0.277014	-4.98615	1.11471
47	-0.106775	1.83034	-11.832	3.72134	-2.18457	0.970538	-5.6521	11.2956	-3.51205	-0.795418	0.411549	9.14935	-3.71142	0.487845	-4.82937	1.29605
47.5	0.273214	1.87087	-11.7573	3.7057	-2.30804	1.08541	-5.85346	11.3647	-3.05201	-0.688837	0.480593	9.39521	-3.75241	0.697699	-4.65043	1.49494
48	0.655795	1.90095	-11.6866	3.68257	-2.38739	1.21027	-6.03102	11.4101	-2.59637	-0.585006	0.532709	9.67377	-3.78077	0.882003	-4.45562	1.70698
48.5	1.03023	1.91562	-11.6244	3.64746	-2.42381	1.33823	-6.17673	11.4297	-2.15626	-0.485954	0.561745	9.97094	-3.80107	1.01884	-4.25136	1.92841
49	1.38338	1.90982	-11.572	3.59345	-2.41935	1.46292	-6.28861	11.4254	-1.74193	-0.392338	0.562346	10.2706	-3.81468	1.09601	-4.04332	2.15621
49.5	1.70102	1.87924	-11.5283	3.51213	-2.37755	1.57922	-6.36967	11.4012	-1.36316	-0.304864	0.529936	10.5569	-3.81927	1.11386	-3.83611	2.38748
50	1.96922	1.82151	-11.492	3.39592	-2.3033	1.6828	-6.42456	11.3606	-1.02976	-0.225321	0.460284	10.8165	-3.81048	1.08362	-3.63249	2.61934
50.5	2.17582	1.7372	-11.4622	3.23931	-2.20172	1.76965	-6.45646	11.3064	-0.750559	-0.156025	0.349895	11.0396	-3.78452	1.02302	-3.43217	2.84898
51	2.31193	1.62977	-11.4384	3.03864	-2.07835	1.83605	-6.46528	11.2428	-0.531287	-0.0987901	0.198375	11.2202	-3.7393	0.950505	-3.23187	3.07338
51.5	2.37224	1.50431	-11.4212	2.79146	-1.94032	1.87871	-6.44874	11.1747	-0.373771	-0.0551754	0.0105859	11.3554	-3.67355	0.880515	-3.02726	3.28869
52	2.35453	1.36598	-11.4137	2.4966	-1.79609	1.89489	-6.40613	11.1066	-0.27721	-0.0272282	-0.204256	11.4451	-3.5858	0.822264	-2.81558	3.48911
52.5	2.25914	1.21945	-11.4215	2.15462	-1.65301	1.88253	-6.3415	11.0406	-0.240479	-0.0169058	-0.435855	11.491	-3.4751	0.780965	-2.5976	3.66622
53	2.08895	1.06868	-11.4517	1.76786	-1.51529	1.84004	-6.26309	10.9756	-0.264005	-0.0246915	-0.675845	11.4964	-3.34221	0.759614	-2.37805	3.81077
53.5	1.8495	0.916858	-11.509	1.34001	-1.38395	1.76654	-6.17924	10.9084	-0.350099	-0.0489307	-0.918997	11.466	-3.18994	0.760341	-2.16411	3.91598
54	1.54914	0.766941	-11.594	0.875966	-1.2589	1.66243	-6.09523	10.8359	-0.502048	-0.0861446	-1.1627	11.4056	-3.02271	0.784797	-1.96258	3.97926
54.5	1.19806	0.622538	-11.7055	0.381327	-1.1413	1.52959	-6.0126	10.7561	-0.722628	-0.132049	-1.40579	11.3209	-2.84594	0.83277	-1.77858	4.00178
55	0.806523	0.487973	-11.8427	-0.138201	-1.03388	1.37092	-5.92984	10.6695	-1.01241	-0.18322	-1.6476	11.2156	-2.66594	0.899793	-1.61628	3.98774
55.5	0.384066	0.36708	-12.0062	-0.676516	-0.939707	1.19024	-5.84446	10.5787	-1.36858	-0.238894	-1.88679	11.0915	-2.48979	0.976135	-1.48006	3.94244
56	-0.0591447	0.261297	-12.1961	-1.22687	-0.860906	0.99329	-5.75628	10.4874	-1.78453	-0.30163	-2.11947	10.9502	-2.32478	1.0482	-1.37526	3.86975
56.5	-0.511042	0.16892	-12.4119	-1.78286	-0.797955	0.787995	-5.66889	10.3982	-2.25009	-0.375627	-2.33808	10.794	-2.17782	1.10209	-1.30782	3.77159
57	-0.959102	0.0868261	-12.6507	-2.33871	-0.749643	0.582951	-5.58793	10.311	-2.75324	-0.463665	-2.53258	10.6266	-2.05555	1.12899	-1.28258	3.64962
57.5	-1.3934	0.0125607	-12.9073	-2.88837	-0.713629	0.385683	-5.51799	10.2241	-3.28248	-0.565391	-2.69386	10.4518	-1.96392	1.1296	-1.30099	3.50685
58	-1.80775	-0.0559385	-13.1745	-3.42516	-0.687103	0.20244	-5.46019	10.1355	-3.82763	-0.677582	-2.81655	10.2745	-1.90718	1.11377	-1.36007	3.34813
58.5	-2.19865	-0.122149	-13.4431	-3.94283	-0.667072	0.0388077	-5.41139	10.0434	-4.3793	-0.795216	-2.9002	10.1005	-1.88665	1.09569	-1.45251	3.17914
59	-2.56464	-0.191645	-13.7031	-4.4367	-0.650809	-0.100463	-5.36496	9.94611	-4.92858	-0.913194	-2.9497	9.93454	-1.89975	1.08772	-1.56705	3.00436
59.5	-2.90651	-0.270206	-13.9453	-4.90426	-0.63688	-0.212196	-5.31317	9.84276	-5.46713	-1.02811	-2.97448	9.77841	-1.93996	1.09531	-1.69025	2.82607
60	-3.22675	-0.360079	-14.1644	-5.34492	-0.62567	-0.295136	-5.25047	9.73368	-5.98729	-1.1388	-2.98561	9.62954	-1.99835	1.1155	-1.80913	2.64467
60.5	-3.52854	-0.457386	-14.3604	-5.75882	-0.61913	-0.349698	-5.17516	9.62007	-6.48284	-1.24576	-2.99328	9.48217	-2.06559	1.13925	-1.91333	2.4596
61	-3.81467	-0.553124	-14.5376	-6.14604	-0.620911	-0.377563	-5.08869	9.50342	-6.95049	-1.3502	-3.00651	9.32931	-2.1328	1.15631	-1.99543	2.27049
61.5	-4.08658	-0.637167	-14.7034	-6.50674	-0.636335	-0.381826	-4.99405	9.38495	-7.39076	-1.45309	-3.03281	9.16356	-2.19255	1.15983	-2.05042	2.07788
62	-4.34391	-0.702929	-14.8667	-6.84179	-0.670994	-0.36759	-4.8937	9.26547	-7.80716	-1.55455	-3.07645	8.97726	-2.2396	1.14762	-2.07623	1.88312
62.5	-4.58544	-0.74974	-15.0354	-7.15303	-0.729084	-0.341749	-4.78781	9.14524	-8.2049	-1.6539	-3.13722	8.76373	-2.27104	1.12013	-2.0746	1.688
63	-4.81029	-0.781606	-15.2151	-7.44317	-0.813047	-0.311404	-4.67429	9.02381	-8.58912	-1.75032	-3.21116	8.51921	-2.2865	1.07828	-2.05039	1.49455
63.5	-5.01864	-0.804607	-15.4089	-7.71533	-0.924318	-0.282008	-4.55021	8.90003	-8.96268	-1.84255	-3.29279	8.24326	-2.2892	1.0231	-2.00946	1.30453
64	-5.21164	-0.825517	-15.6166	-7.97196	-1.06411	-0.256741	-4.41393	8.77218	-9.3253	-1.92868	-3.37746	7.93831	-2.28626	0.956065	-1.95732	1.11877
64.5	-5.39108	-0.851454	-15.8337	-8.21415	-1.2337	-0.237155	-4.26785	8.63909	-9.67541	-2.00703	-3.46272	7.60946	-2.28713	0.880149	-1.8982	0.936791
65	-5.55891	-0.889467	-16.0514	-8.442	-1.43403	-0.223778	-4.12028	8.50138	-10.0122	-2.07716	-3.54887	7.2636	-2.3004	0.80083	-1.83413	0.756682
65.5	-5.71682	-0.945641	-16.2584	-8.6559	-1.6651	-0.216304	-3.98345	8.36098	-10.3362	-2.13981	-3.63867	6.90699	-2.33146	0.725571	-1.76504	0.575673
66	-5.86635	-1.02372	-16.445	-8.85771	-1.92615	-0.21403	-3.86864	8.2201	-10.6488	-2.19627	-3.73635	6.54322	-2.38231	0.661682	-1.68979	0.392182
66.5	-6.00922	-1.12428	-16.6048	-9.05096	-2.2158	-0.21638	-3.78256	8.08091	-10.9523	-2.24816	-3.84585	6.17399	-2.453	0.613822	-1.6069	0.207874
67	-6.14746	-1.24586	-16.7359	-9.24037	-2.53136	-0.22294	-3.7268	7.94543	-11.2477	-2.29757	-3.9687	5.80165	-2.54296	0.581094	-1.51492	0.0269853
67.5	-6.28332	-1.38705	-16.8402	-9.43156	-2.86846	-0.23322	-3.69936	7.81496	-11.5348	-2.34695	-4.1024	5.43084	-2.65159	0.554717	-1.41346	-0.146239
68	-6.41849	-1.54685	-16.9221	-9.63057	-3.22156	-0.246692	-3.69739	7.68958	-11.8123	-2.39902	-4.24037	5.068	-2.77855	0.519324	-1.30439	-0.309152
68.5	-6.55289	-1.72315	-16.985	-9.84258	-3.58445	-0.262733	-3.72043	7.56783	-12.0796	-2.45651	-4.37385	4.7196	-2.92374	0.458806	-1.19281	-0.461077
69	-6.68438	-1.91166	-17.0294	-10.071	-3.95046	-0.280278	-3.77183	7.44692	-12.3375	-2.52131	-4.49433	4.39085	-3.08715	0.362879	-1.08634	-0.603048
69.5	-6.81005	-2.10622	-17.053	-10.3176	-4.31329	-0.297996	-3.85657	7.32357	-12.5875	-2.59343	-4.59581	4.08559	-3.26886	0.230431	-0.992276	-0.736541
70	-6.92761	-2.29961	-17.0526	-10.5833	-4.66824	-0.315025	-3.97654	7.19504	-12.8333	-2.67115	-4.67701	3.80615	-3.46826	0.0692392	-0.914496	-0.862293
70.5	-7.03588	-2.48436	-17.0246	-10.8684	-5.01299	-0.331691	-4.12759	7.0597	-13.0794	-2.7519	-4.74214	3.55324	-3.68299	-0.107101	-0.852696	-0.98117
71	-7.13465	-2.65352	-16.9667	-11.1717	-5.34764	-0.349649	-4.30034	6.9171	-13.3293	-2.8336	-4.79925	3.32653	-3.9083	-0.284075	-0.80399	-1.09601
71.5	-7.22476	-2.8017	-16.8785	-11.4903	-5.67413	-0.370954	-4.48351	6.76725	-13.583	-2.91579	-4.85711	3.12527	-4.13753	-0.450758	-0.764454	-1.21148
72	-7.3083	-2.92583	-16.7614	-11.8208	-5.99464	-0.396864	-4.66783	6.61043	-13.8373	-2.99912	-4.92214	2.94814	-4.3637	-0.601457	-0.729541	-1.3316
72.5	-7.38822	-3.02549	-16.6194	-12.1625	-6.31006	-0.427735	-4.84848	6.44772	-14.0868	-3.08394	-4.99658	2.79282	-4.58128	-0.734295	-0.694561	-1.45821
73	-7.46776	-3.10316	-16.4591	-12.5181	-6.61935	-0.463844	-5.02386	6.28081	-14.3272	-3.16907	-5.07897	2.65542	-4.78764	-0.848643	-0.655877	-1.59186
73.5	-7.55028	-3.16339	-16.2896	-12.8924	-6.91983	-0.506318	-5.19221	6.11163	-14.5563	-3.25153	-5.16665	2.53062	-4.98313	-0.943218	-0.611679	-1.73281
74	-7.639	-3.21108	-16.1224	-13.2907	-7.20786	-0.557714	-5.34898	5.94215	-14.7739	-3.32735	-5.2581	2.41257	-5.16917	-1.01595	-0.561723	-1.88122
74.5	-7.73649	-3.24977	-15.9709	-13.7168	-7.48043	-0.621831	-5.48581	5.77411	-14.9801	-3.39244	-5.3534	2.29518	-5.34619	-1.06607	-0.506329	-2.03748
75	-7.84409	-3.281	-15.8493	-14.1725	-7.73636	-0.702074	-5.59076	5.60877	-15.1737	-3.44306	-5.45301	2.17113	-5.51345	-1.0964	-0.445097	-2.20213
75.5	-7.96189	-3.30506	-15.7698	-14.6571	-7.97593	-0.799352	-5.65129	5.44739	-15.3527	-3.47616	-5.55631	2.03266	-5.66942	-1.11331	-0.376457	-2.37584
76	-8.08909	-3.32236	-15.7402	-15.1683	-8.19924	-0.911669	-5.65961	5.29149	-15.515	-3.49011	-5.66146	1.87417	-5.81087	-1.12506	-0.298491	-2.55981
76.5	-8.22399	-3.33369	-15.7619	-15.7025	-8.40516	-1.03546	-5.61632	5.14245	-15.6586	-3.485	-5.76669	1.6935	-5.93244	-1.14005	-0.209673	-2.75607
77	-8.3634	-3.33866	-15.8301	-16.2548	-8.59218	-1.1668	-5.53043	5.00095	-15.7824	-3.46215	-5.87207	1.49102	-6.02783	-1.16428	-0.108727	-2.96749
77.5	-8.50243	-3.3347	-15.9361	-16.8195	-8.75985	-1.30191	-5.41671	4.86735	-15.886	-3.42332	-5.98065	1.26771	-6.09198	-1.19836	0.00575411	-3.19713
78	-8.63566	-3.3186	-16.0691	-17.3901	-8.90842	-1.43784	-5.29121	4.74217	-15.9701	-3.37032	-6.09808	1.0242	-6.12346	-1.23726	0.134951	-3.44688
78.5	-8.75817	-3.28896	-16.2175	-17.9593	-9.03761	-1.57303	-5.16564	4.62538	-16.0358	-3.30481	-6.23048	0.761159	-6.12533	-1.27394	0.278217	-3.71586
79	-8.86564	-3.24766	-16.3709	-18.5206	-9.14665	-1.70719	-5.04399	4.51497	-16.0843	-3.22816	-6.38189	0.479943	-6.10383	-1.30389	0.431509	-3.99961
79.5	-8.95505	-3.19959	-16.5211	-19.0693	-9.23514	-1.8411	-4.92435	4.40679	-16.1161	-3.14098	-6.55299	0.182017	-6.06637	-1.32758	0.587749	-4.29081
80	-9.02606	-3.15106	-16.663	-19.6037	-9.30396	-1.97669	-4.80357	4.29616	-16.1296	-3.04293	-6.74101	-0.131271	-6.02014	-1.35036	0.738641	-4.58137
80.5	-9.08105	-3.10801	-16.7941	-20.1254	-9.35571	-2.11655	-4.68035	4.17966	-16.1217	-2.93345	-6.94124	-0.457782	-5.97171	-1.38121	0.87643	-4.86353
81	-9.12369	-3.07519	-16.9142	-20.6383	-9.39398	-2.26304	-4.55558	4.0564	-16.0898	-2.81205	-7.14933	-0.794138	-5.92699	-1.43067	0.995298	-5.13035
81.5	-9.15748	-3.05598	-17.0245	-21.1482	-9.42183	-2.41774	-4.43162	3.92797	-16.0342	-2.67769	-7.36282	-1.13667	-5.89016	-1.50772	1.09247	-5.37705
82	-9.18521	-3.05256	-17.1262	-21.661	-9.44131	-2.58114	-4.31133	3.7975	-15.957	-2.52856	-7.58185	-1.48279	-5.86205	-1.6168	1.16869	-5.60214
82.5	-9.20912	-3.06609	-17.2192	-22.1822	-9.45434	-2.75216	-4.19567	3.66876	-15.861	-2.36388	-7.80852	-1.83156	-5.83967	-1.75684	1.22752	-5.80679
83	-9.23084	-3.09629	-17.302	-22.7164	-9.46318	-2.92838	-4.08134	3.54529	-15.7491	-2.1858	-8.04448	-2.18335	-5.81707	-1.92313	1.27364	-5.99374
83.5	-9.25106	-3.14137	-17.3729	-23.2653	-9.47079	-3.10746	-3.96147	3.42964	-15.6247	-1.99925	-8.28838	-2.5392	-5.7866	-2.11074	1.31106	-6.16677
84	-9.26913	-3.19869	-17.431	-23.8274	-9.48073	-3.28838	-3.82835	3.32345	-15.4907	-1.81074	-8.53576	-2.90043	-5.74005	-2.31641	1.34229	-6.33079
84.5	-9.28276	-3.26555	-17.4754	-24.398	-9.49557	-3.47118	-3.67613	3.22832	-15.3496	-1.62757	-8.78066	-3.26758	-5.67028	-2.53754	1.36916	-6.49148
85	-9.28837	-3.33947	-17.5037	-24.9711	-9.51528	-3.65614	-3.50256	3.14599	-15.2042	-1.45758	-9.0171	-3.63945	-5.57358	-2.76954	1.39336	-6.654
85.5	-9.28255	-3.41786	-17.5117	-25.5395	-9.53736	-3.84349	-3.30837	3.07778	-15.0572	-1.3078	-9.2406	-4.01363	-5.45122	-3.0045	1.41564	-6.82156
86	-9.26352	-3.49779	-17.4941	-26.0954	-9.55819	-4.0331	-3.09471	3.02405	-14.9113	-1.18243	-9.44976	-4.38828	-5.30909	-3.23253	1.43529	-6.99467
86.5	-9.23161	-3.57639	-17.4487	-26.6322	-9.5744	-4.22377	-2.86133	2.98344	-14.7689	-1.08186	-9.64624	-4.7638	-5.15584	-3.44559	1.45086	-7.17173
87	-9.18894	-3.65111	-17.3776	-27.1448	-9.5837	-4.41345	-2.60683	2.95253	-14.6322	-1.0034	-9.83318	-5.14315	-5.00103	-3.64172	1.46091	-7.35072
87.5	-9.13888	-3.71991	-17.2865	-27.6302	-9.58482	-4.6004	-2.32951	2.92669	-14.5033	-0.943327	-10.0137	-5.53121	-4.853	-3.82683	1.46332	-7.53047
88	-9.08533	-3.78115	-17.1831	-28.0877	-9.57751	-4.78412	-2.02888	2.90132	-14.3835	-0.898863	-10.1899	-5.93307	-4.71657	-4.01163	1.45479	-7.71052
88.5	-9.03148	-3.83282	-17.075	-28.5187	-9.56271	-4.96525	-1.70884	2.87238	-14.2734	-0.868304	-10.3624	-6.35195	-4.59181	-4.20596	1.43174	-7.89036
89	-8.97867	-3.87187	-16.9681	-28.9255	-9.54194	-5.14483	-1.3798	2.83613	-14.173	-0.84964	-10.5294	-6.78819	-4.47451	-4.41426	1.39227	-8.06895
89.5	-8.92571	-3.89518	-16.8656	-29.3086	-9.51661	-5.32436	-1.05684	2.78982	-14.0811	-0.840406	-10.6876	-7.23987	-4.35768	-4.63401	1.33755	-8.24511
90	-8.86963	-3.90151	-16.7681	-29.6657	-9.48827	-5.50599	-0.754498	2.73298	-13.9958	-0.839011	-10.8342	-7.70394	-4.23377	-4.85748	1.27122	-8.41793
90.5	-8.80742	-3.89279	-16.6737	-29.9909	-9.45851	-5.69188	-0.482594	2.66728	-13.9156	-0.845204	-10.969	-8.17703	-4.09714	-5.07498	1.19825	-8.58695
91	-8.73713	-3.87344	-16.5791	-30.2752	-9.42816	-5.88361	-0.245438	2.5957	-13.8397	-0.859219	-11.0938	-8.65611	-3.94513	-5.27807	1.12461	-8.7527
91.5	-8.65807	-3.84862	-16.4803	-30.5081	-9.39659	-6.08183	-0.0426599	2.52229	-13.7676	-0.881362	-11.2114	-9.13856	-3.77793	-5.46166	1.05677	-8.9173
92	-8.5709	-3.82295	-16.3744	-30.6812	-9.36125	-6.28584	0.129054	2.45153	-13.6978	-0.912229	-11.3244	-9.62105	-3.59867	-5.62464	1.00006	-9.084
92.5	-8.47763	-3.79993	-16.2602	-30.7898	-9.31749	-6.4928	0.272376	2.38668	-13.6269	-0.952141	-11.4351	-10.0985	-3.41333	-5.76844	0.957554	-9.25567
93	-8.38141	-3.78211	-16.1382	-30.8329	-9.25911	-6.69736	0.386663	2.32892	-13.5509	-1.00037	-11.5446	-10.5648	-3.22971	-5.89458	0.93041	-9.4328
93.5	-8.28602	-3.77117	-16.0097	-30.812	-9.1788	-6.89266	0.469448	2.2776	-13.4668	-1.0557	-11.6536	-11.0136	-3.05575	-6.00243	0.918595	-9.6128
94	-8.1953	-3.76706	-15.8764	-30.7319	-9.06876	-7.07235	0.519245	2.23098	-13.3745	-1.11705	-11.764	-11.4402	-2.89854	-6.08931	0.921262	-9.79087
94.5	-8.11258	-3.76724	-15.7411	-30.5998	-8.9229	-7.23234	0.537135	2.18728	-13.2772	-1.18295	-11.8785	-11.8421	-2.76427	-6.15353	0.937002	-9.96156
95	-8.0401	-3.76735	-15.6063	-30.4233	-8.73958	-7.37184	0.527936	2.14509	-13.1808	-1.25106	-11.9995	-12.2201	-2.65782	-6.19738	0.964462	-10.1202
95.5	-7.97858	-3.76331	-15.4748	-30.2091	-8.52211	-7.4931	0.499014	2.10243	-13.0923	-1.31917	-12.1265	-12.5782	-2.58077	-6.227	1.00331	-10.2646
96	-7.9275	-3.75361	-15.3485	-29.9625	-8.27688	-7.59995	0.456255	2.05622	-13.018	-1.38622	-12.256	-12.9224	-2.52895	-6.2509	1.05463	-10.3955
96.5	-7.88634	-3.73948	-15.2287	-29.6868	-8.01149	-7.69626	0.401958	2.00301	-12.9621	-1.45245	-12.3813	-13.2599	-2.49252	-6.2775	1.11976	-10.5168
97	-7.85579	-3.72258	-15.1153	-29.3843	-7.73399	-7.78566	0.33607	1.94037	-12.9259	-1.51875	-12.4937	-13.5967	-2.4591	-6.31114	1.19771	-10.6329
97.5	-7.83773	-3.70307	-15.0053	-29.0567	-7.45256	-7.87155	0.258026	1.86746	-12.9098	-1.58551	-12.5862	-13.9358	-2.41765	-6.34909	1.28363	-10.7474
98	-7.83441	-3.68082	-14.894	-28.7067	-7.17453	-7.95632	0.168699	1.78506	-12.914	-1.65197	-12.6557	-14.2774	-2.36114	-6.38288	1.36998	-10.8625
98.5	-7.84803	-3.65746	-14.7762	-28.3366	-6.90514	-8.04049	0.072494	1.69558	-12.938	-1.71647	-12.7037	-14.6202	-2.28681	-6.40278	1.4491	-10.978
99	-7.88053	-3.63649	-14.6475	-27.9486	-6.64742	-8.12319	-0.0218352	1.60266	-12.98	-1.77745	-12.7344	-14.9619	-2.19474	-6.40281	1.51508	-11.0905
99.5	-7.93253	-3.6212	-14.5052	-27.544	-6.40322	-8.20391	-0.10285	1.51037	-13.0374	-1.83427	-12.7531	-15.3001	-2.08622	-6.38421	1.56445	-11.1946
100	-8.00198	-3.61276	-14.3482	-27.1229	-6.17342	-8.28331	-0.160991	1.42234	-13.1066	-1.88733	-12.764	-15.6318	-1.96247	-6.35608	1.59596	-11.2858
100.5	-8.08423	-3.61	-14.1773	-26.683	-5.95745	-8.36255	-0.193549	1.34117	-13.1836	-1.93783	-12.7681	-15.954	-1.82389	-6.33252	1.60974	-11.3624
101	-8.17361	-3.60982	-13.9937	-26.2204	-5.75362	-8.44296	-0.206231	1.26784	-13.2652	-1.98714	-12.7646	-16.2633	-1.67086	-6.32788	1.60638	-11.426
101.5	-8.26471	-3.60756	-13.7993	-25.7307	-5.56009	-8.52624	-0.211036	1.20093	-13.3492	-2.03588	-12.7536	-16.555	-1.50558	-6.3518	1.58642	-11.4799
102	-8.35269	-3.59779	-13.5978	-25.2095	-5.37504	-8.61369	-0.222285	1.1369	-13.434	-2.08345	-12.7377	-16.8236	-1.33314	-6.40627	1.55051	-11.5269
102.5	-8.43365	-3.57567	-13.395	-24.6523	-5.1964	-8.70493	-0.252022	1.07206	-13.5195	-2.12897	-12.72	-17.0642	-1.16093	-6.48632	1.50063	-11.5688
103	-8.50538	-3.53736	-13.1967	-24.055	-5.02225	-8.79766	-0.30707	1.00445	-13.6067	-2.17239	-12.7025	-17.2739	-0.997	-6.58363	1.4414	-11.6076
103.5	-8.56717	-3.48042	-13.0064	-23.415	-4.85143	-8.88893	-0.389573	0.933876	-13.6978	-2.21491	-12.6859	-17.4508	-0.849153	-6.69084	1.38007	-11.6447
104	-8.61897	-3.40522	-12.8261	-22.7307	-4.68334	-8.97656	-0.499516	0.86116	-13.7938	-2.25912	-12.6704	-17.593	-0.724749	-6.80327	1.32473	-11.6803
104.5	-8.66129	-3.31591	-12.6562	-22.0034	-4.51707	-9.05919	-0.636865	0.787406	-13.8948	-2.30857	-12.6568	-17.6978	-0.630236	-6.91745	1.28198	-11.7114
105	-8.69558	-3.2195	-12.4967	-21.2366	-4.35063	-9.1357	-0.802254	0.714025	-13.999	-2.36649	-12.6455	-17.763	-0.570191	-7.02991	1.25548	-11.7323
105.5	-8.72396	-3.12363	-12.3467	-20.4353	-4.1814	-9.20534	-0.995323	0.64333	-14.1037	-2.43419	-12.6368	-17.7893	-0.546525	-7.13757	1.24608	-11.7369
106	-8.74846	-3.03412	-12.2042	-19.6051	-4.00741	-9.26772	-1.21153	0.578341	-14.2058	-2.51029	-12.6308	-17.7803	-0.558048	-7.23865	1.2525	-11.7216
106.5	-8.77042	-2.95382	-12.0664	-18.7515	-3.82877	-9.32281	-1.44119	0.52161	-14.3034	-2.59145	-12.6274	-17.7414	-0.600136	-7.33354	1.27148	-11.6863
107	-8.79	-2.8832	-11.9297	-17.8809	-3.64792	-9.37158	-1.67221	0.474269	-14.3961	-2.67425	-12.6257	-17.6784	-0.664504	-7.42625	1.2983	-11.6343
107.5	-8.8056	-2.82148	-11.7898	-17.0008	-3.46864	-9.41638	-1.89407	0.435814	-14.4851	-2.7563	-12.6236	-17.5974	-0.739904	-7.52553	1.32797	-11.5696
108	-8.8145	-2.76758	-11.6423	-16.1188	-3.29491	-9.46001	-2.10122	0.404634	-14.5719	-2.83627	-12.6178	-17.5047	-0.814401	-7.64349	1.35606	-11.4949
108.5	-8.81396	-2.72042	-11.4826	-15.2417	-3.13007	-9.5043	-2.29512	0.379139	-14.6567	-2.9135	-12.6051	-17.4058	-0.878123	-7.7914	1.37925	-11.4104
109	-8.80232	-2.67894	-11.3065	-14.375	-2.97635	-9.54923	-2.48276	0.358827	-14.7387	-2.98727	-12.5836	-17.3046	-0.925463	-7.97497	1.39585	-11.3138
109.5	-8.77891	-2.642	-11.1094	-13.5229	-2.83462	-9.59319	-2.6716	0.345018	-14.8171	-3.05638	-12.5531	-17.2036	-0.956048	-8.19152	1.40609	-11.2006
110	-8.74381	-2.60903	-10.8875	-12.6883	-2.70422	-9.63435	-2.86424	0.34114	-14.8918	-3.11951	-12.5144	-17.1034	-0.973345	-8.42981	1.41155	-11.0659
110.5	-8.69797	-2.58057	-10.6365	-11.8738	-2.58309	-9.67114	-3.05589	0.351949	-14.9641	-3.17506	-12.4695	-17.0038	-0.982003	-8.67231	1.41405	-10.9065
111	-8.64305	-2.55733	-10.3525	-11.0804	-2.46804	-9.70177	-3.23445	0.381812	-15.0348	-3.22077	-12.4214	-16.9038	-0.986718	-8.90001	1.41571	-10.7212
111.5	-8.58101	-2.53815	-10.0332	-10.3069	-2.355	-9.72403	-3.38302	0.433326	-15.1038	-3.25416	-12.3718	-16.8019	-0.992557	-9.09762	1.41958	-10.5107
112	-8.51353	-2.51886	-9.6788	-9.54994	-2.24014	-9.73552	-3.48552	0.506635	-15.1697	-3.27311	-12.3209	-16.6954	-1.0049	-9.25621	1.42885	-10.2765
112.5	-8.44202	-2.49302	-9.29152	-8.805	-2.12135	-9.73361	-3.53258	0.599254	-15.2307	-3.27586	-12.2682	-16.5797	-1.02865	-9.37304	1.44472	-10.0207
113	-8.36806	-2.45435	-8.87523	-8.06834	-1.99867	-9.7152	-3.52376	0.70678	-15.2835	-3.26114	-12.2141	-16.4484	-1.0672	-9.44969	1.46526	-9.74488
113.5	-8.29319	-2.3994	-8.43562	-7.33905	-1.87357	-9.67723	-3.46534	0.824201	-15.3231	-3.22852	-12.161	-16.2947	-1.12209	-9.48996	1.48707	-9.45025
114	-8.21832	-2.32835	-7.98035	-6.61911	-1.74778	-9.61824	-3.36684	0.947036	-15.3441	-3.17889	-12.1116	-16.1135	-1.1934	-9.49854	1.50782	-9.13849
114.5	-8.14334	-2.24415	-7.51906	-5.91139	-1.62287	-9.53945	-3.23835	1.07213	-15.3421	-3.1146	-12.0677	-15.9036	-1.28023	-9.48142	1.5274	-8.81165
115	-8.06782	-2.15118	-7.06322	-5.21759	-1.50125	-9.44442	-3.08942	1.19789	-15.3136	-3.03998	-12.0281	-15.6692	-1.38024	-9.44676	1.54737	-8.47175
115.5	-7.99243	-2.05448	-6.62446	-4.5378	-1.38698	-9.33839	-2.93009	1.32406	-15.2569	-2.9617	-11.9885	-15.4173	-1.48985	-9.40486	1.5701	-8.12022
116	-7.91934	-1.95961	-6.21104	-3.87077	-1.28438	-9.22827	-2.7735	1.4507	-15.1721	-2.8877	-11.9423	-15.1546	-1.60519	-9.36654	1.59786	-7.75789
116.5	-7.85045	-1.87239	-5.82534	-3.21482	-1.19532	-9.1217	-2.6364	1.57695	-15.0596	-2.82511	-11.8817	-14.8849	-1.72268	-9.34015	1.63175	-7.38518
117	-7.78541	-1.79705	-5.4648	-2.56886	-1.11805	-9.02482	-2.53573	1.70105	-14.9214	-2.77863	-11.8001	-14.6076	-1.83886	-9.32753	1.67072	-7.00237
117.5	-7.72183	-1.73449	-5.12495	-1.93341	-1.04865	-8.94112	-2.48392	1.82144	-14.761	-2.74973	-11.6954	-14.3185	-1.95024	-9.32164	1.71152	-6.60961
118	-7.65707	-1.6821	-4.80214	-1.31195	-0.982812	-8.87157	-2.48584	1.93729	-14.5838	-2.73637	-11.571	-14.0116	-2.05274	-9.30907	1.74987	-6.20684
118.5	-7.58937	-1.63486	-4.49429	-0.7117	-0.916789	-8.81556	-2.53724	2.04878	-14.3948	-2.73386	-11.4338	-13.6821	-2.14135	-9.27641	1.78143	-5.79396
119	-7.51774	-1.58708	-4.19943	-0.14208	-0.848304	-8.7723	-2.62552	2.15743	-14.1979	-2.73697	-11.2907	-13.3294	-2.21123	-9.21616	1.80245	-5.3713
119.5	-7.44153	-1.5342	-3.91373	0.38839	-0.777312	-8.74143	-2.73344	2.26604	-13.9951	-2.74163	-11.1458	-12.957	-2.25976	-9.1293	1.81061	-4.93996
120	-7.36021	-1.47367	-3.63133	0.873971	-0.70542	-8.72252	-2.84513	2.37822	-13.7862	-2.74486	-10.9994	-12.5701	-2.28725	-9.02485	1.80629	-4.50152
120.5	-7.27361	-1.40438	-3.34569	1.31152	-0.634905	-8.71443	-2.95038	2.49797	-13.5704	-2.74387	-10.8483	-12.1741	-2.29581	-8.91665	1.79256	-4.05718
121	-7.18195	-1.32603	-3.05097	1.69987	-0.568204	-8.7154	-3.04448	2.62857	-13.3475	-2.73616	-10.6877	-11.7737	-2.28797	-8.81833	1.7735	-3.60691
121.5	-7.08561	-1.23943	-2.74294	2.03996	-0.507029	-8.72375	-3.12527	2.77147	-13.1187	-2.72015	-10.5142	-11.3736	-2.26572	-8.73881	1.75255	-3.14906
122	-6.98418	-1.14733	-2.42026	2.33554	-0.451213	-8.73853	-3.19042	2.92614	-12.8866	-2.69511	-10.3272	-10.9779	-2.2298	-8.6807	1.73246	-2.68056
122.5	-6.87544	-1.05405	-2.08556	2.59305	-0.3985	-8.75894	-3.2359	3.09113	-12.653	-2.66013	-10.1294	-10.5893	-2.17971	-8.64161	1.71638	-2.19808
123	-6.75505	-0.963263	-1.74506	2.82033	-0.34536	-8.78351	-3.25575	3.2651	-12.4183	-2.61383	-9.92581	-10.2091	-2.11447	-8.61709	1.70846	-1.69949
123.5	-6.61718	-0.876249	-1.40637	3.02509	-0.288086	-8.81059	-3.24315	3.44686	-12.1814	-2.5554	-9.72214	-9.83869	-2.03327	-8.60291	1.7134	-1.18458
124	-6.4561	-0.79192	-1.07544	3.21447	-0.224137	-8.83908	-3.19238	3.6349	-11.9394	-2.4858	-9.52352	-9.47971	-1.93645	-8.59535	1.7357	-0.654727
124.5	-6.26807	-0.707964	-0.755262	3.39496	-0.153244	-8.86775	-3.10156	3.82722	-11.6884	-2.40754	-9.3333	-9.1335	-1.8266	-8.58979	1.77843	-0.112615
125	-6.05234	-0.621982	-0.446185	3.57198	-0.076838	-8.89448	-2.97458	4.0218	-11.4251	-2.3237	-9.15257	-8.80024	-1.70901	-8.57932	1.842	0.437627
125.5	-5.81109	-0.532281	-0.147238	3.74954	0.00375148	-8.91669	-2.81942	4.21742	-11.1474	-2.23719	-8.98026	-8.47834	-1.59081	-8.55506	1.92428	0.99089
126	-5.5489	-0.438075	0.142541	3.93033	0.0883659	-8.93224	-2.64401	4.41372	-10.8556	-2.15072	-8.81399	-8.16429	-1.47917	-8.50834	2.02167	1.54222
126.5	-5.27158	-0.338891	0.423934	4.11589	0.178051	-8.93952	-2.45403	4.61064	-10.5524	-2.06699	-8.65161	-7.85343	-1.37985	-8.43479	2.12969	2.08765
127	-4.98476	-0.233969	0.698297	4.30649	0.274685	-8.93755	-2.25354	4.80773	-10.2421	-1.9885	-8.49155	-7.54102	-1.29635	-8.33879	2.24341	2.62466
127.5	-4.69318	-0.122593	0.967629	4.50099	0.380153	-8.92599	-2.04649	5.00319	-9.92822	-1.91664	-8.33088	-7.22263	-1.22962	-8.23433	2.35747	3.15257
128	-4.40067	-0.00473744	1.23417	4.69771	0.495202	-8.90411	-1.83799	5.19377	-9.61192	-1.85077	-8.16422	-6.89501	-1.17824	-8.14059	2.46583	3.67254
128.5	-4.10986	0.11887	1.5006	4.89521	0.618574	-8.87082	-1.63572	5.37633	-9.29189	-1.78792	-7.9858	-6.55772	-1.13901	-8.0746	2.56188	4.18658
129	-3.82197	0.247048	1.76948	5.09216	0.747361	-8.82634	-1.45021	5.54936	-8.96508	-1.72357	-7.79108	-6.21364	-1.10765	-8.04546	2.63917	4.69634
129.5	-3.53652	0.378339	2.04138	5.2866	0.879036	-8.77287	-1.29266	5.71302	-8.62778	-1.65328	-7.57682	-5.8679	-1.07895	-8.05242	2.69254	5.2023
130	-3.2514	0.510759	2.3147	5.47682	1.01325	-8.71349	-1.1702	5.86884	-8.27705	-1.57455	-7.34204	-5.52619	-1.04704	-8.08636	2.71971	5.70378
130.5	-2.9637	0.641354	2.58813	5.66287	1.15123	-8.65153	-1.08182	6.0196	-7.91182	-1.48765	-7.08917	-5.19311	-1.00617	-8.13294	2.72251	6.19958
131	-2.67139	0.766484	2.86259	5.84706	1.2938	-8.59029	-1.01847	6.16922	-7.53244	-1.39549	-6.82296	-4.87121	-0.951708	-8.17661	2.70627	6.689
131.5	-2.37428	0.882907	3.14144	6.03305	1.44056	-8.53232	-0.967279	6.32193	-7.13944	-1.30291	-6.54808	-4.56113	-0.880921	-8.20473	2.67778	7.17245
132	-2.07422	0.989255	3.43002	6.22455	1.59027	-8.47925	-0.917633	6.4809	-6.73273	-1.21525	-6.26768	-4.26257	-0.793525	-8.21007	2.64335	7.6503
132.5	-1.77455	1.08681	3.73445	6.42434	1.74062	-8.43202	-0.865658	6.64756	-6.31208	-1.13665	-5.9834	-3.97605	-0.691509	-8.19071	2.60792	8.12162
133	-1.47834	1.17806	4.05963	6.63358	1.88754	-8.39057	-0.813943	6.8218	-5.87778	-1.06909	-5.69608	-3.70436	-0.578024	-8.14797	2.57472	8.58455
133.5	-1.18662	1.2639	4.40716	6.85176	2.02591	-8.35308	-0.767573	7.00263	-5.43121	-1.01272	-5.40693	-3.45236	-0.455944	-8.08387	2.54604	9.03737
134	-0.898086	1.34255	4.77399	7.07687	2.15123	-8.31592	-0.730653	7.1888	-4.97479	-0.966597	-5.11824	-3.2258	-0.327346	-7.99918	2.5247	9.47862
134.5	-0.610341	1.41118	5.15341	7.30608	2.26047	-8.27462	-0.704556	7.37885	-4.51141	-0.92868	-4.83341	-3.02963	-0.193945	-7.89405	2.51438	9.90669
135	-0.321006	1.46849	5.53791	7.53685	2.35214	-8.22517	-0.687025	7.57093	-4.04356	-0.895917	-4.55623	-2.86552	-0.05729	-7.77016	2.51856	10.3199
135.5	-0.0283758	1.51553	5.92113	7.76806	2.42652	-8.1647	-0.673617	7.76265	-3.57329	-0.865404	-4.28957	-2.72971	0.081724	-7.63151	2.53919	10.7163
136	0.268345	1.55416	6.29895	7.9998	2.48545	-8.09164	-0.662032	7.95064	-3.10262	-0.83545	-4.03434	-2.61364	0.223105	-7.48368	2.57586	11.0937
136.5	0.569064	1.58509	6.67068	8.23239	2.53131	-8.00515	-0.655615	8.13044	-2.63358	-0.805132	-3.78884	-2.50685	0.366632	-7.3322	2.6261	11.4484
137	0.872939	1.60747	7.03953	8.466	2.566	-7.90481	-0.662909	8.29767	-2.16832	-0.773127	-3.54901	-2.39977	0.509985	-7.17956	2.68621	11.7763
137.5	1.17867	1.62072	7.41127	8.70121	2.59128	-7.79124	-0.693773	8.44959	-1.7096	-0.737397	-3.31005	-2.28526	0.647994	-7.02248	2.75211	12.0739
138	1.48492	1.62614	7.79139	8.93932	2.60975	-7.66692	-0.754136	8.58584	-1.26104	-0.695641	-3.06833	-2.15864	0.773996	-6.85261	2.81997	12.3387
138.5	1.79069	1.62685	8.18282	9.18144	2.62456	-7.53605	-0.841754	8.70788	-0.826577	-0.645374	-2.8222	-2.01697	0.882379	-6.6606	2.88657	12.5709
139	2.09509	1.6266	8.58596	9.42748	2.63796	-7.40328	-0.945188	8.81773	-0.409459	-0.583757	-2.57151	-1.85858	0.970303	-6.44093	2.94934	12.7733
139.5	2.39642	1.62926	8.9998	9.67547	2.65116	-7.27275	-1.04718	8.91705	-0.0109918	-0.50838	-2.31602	-1.68254	1.03796	-6.19499	3.00608	12.9514
140	2.69165	1.63885	9.42188	9.9215	2.66564	-7.14762	-1.13078	9.00693	0.369802	-0.418742	-2.05334	-1.4885	1.08793	-5.93179	3.0543	13.1125
140.5	2.97742	1.65928	9.84744	10.1608	2.68342	-7.02991	-1.1843	9.08782	0.734966	-0.317094	-1.77939	-1.27716	1.12346	-5.66624	3.09102	13.2633
141	3.25124	1.69356	10.2688	10.3894	2.706	-6.92042	-1.20312	9.16006	1.08577	-0.207683	-1.49168	-1.0509	1.14654	-5.41506	3.1138	13.4084
141.5	3.51204	1.74215	10.6756	10.6053	2.73346	-6.81866	-1.18862	9.22474	1.42178	-0.0946559	-1.19157	-0.813707	1.15759	-5.19169	3.12201	13.551
142	3.76042	1.80213	11.0564	10.807	2.76409	-6.72335	-1.14519	9.28341	1.74126	0.0193919	-0.882547	-0.570913	1.15652	-5.00283	3.11708	13.6937
142.5	3.99804	1.86815	11.4009	10.9923	2.79452	-6.63337	-1.07693	9.33704	2.04188	0.132807	-0.56734	-0.32916	1.14375	-4.84794	3.10201	13.8396
143	4.22599	1.93471	11.7032	11.1593	2.82059	-6.5485	-0.986737	9.38546	2.32131	0.243624	-0.247312	-0.0960941	1.12103	-4.72175	3.08102	13.9909
143.5	4.44411	1.99783	11.9639	11.3087	2.83824	-6.46951	-0.877637	9.42731	2.57839	0.349596	0.0770488	0.121107	1.09137	-4.61756	3.05907	14.1476
144	4.65154	2.05536	12.1894	11.4444	2.84403	-6.39763	-0.754051	9.46024	2.81353	0.449036	0.405728	0.318044	1.05817	-4.52921	3.04027	14.3078
144.5	4.84791	2.10593	12.389	11.5707	2.83557	-6.33306	-0.622636	9.48207	3.02725	0.541068	0.738758	0.494877	1.02431	-4.45052	3.02604	14.4672
145	5.034	2.14758	12.5708	11.6916	2.81193	-6.27359	-0.49249	9.49189	3.21857	0.625533	1.07606	0.656331	0.992255	-4.37408	3.0153	14.621
145.5	5.21105	2.17712	12.7405	11.8098	2.77319	-6.21507	-0.372677	9.49017	3.38586	0.703237	1.41757	0.809755	0.964306	-4.29108	3.00678	14.7639
146	5.37998	2.19107	12.9005	11.9268	2.71963	-6.15315	-0.268161	9.47839	3.52883	0.776133	1.76323	0.962336	0.942687	-4.19246	3.00114	14.8913
146.5	5.54132	2.18717	13.0515	12.0426	2.65139	-6.08425	-0.178945	9.4587	3.64892	0.847257	2.11295	1.11893	0.92959	-4.07138	3.00044	15.0004
147	5.69554	2.16491	13.1928	12.1566	2.56863	-6.00578	-0.102841	9.43302	3.74813	0.920635	2.46641	1.28106	0.926655	-3.92691	3.00554	15.0904
147.5	5.8432	2.12541	13.3228	12.2687	2.47173	-5.91681	-0.0372807	9.40293	3.82862	1.00023	2.82374	1.44691	0.933805	-3.76634	3.0144	15.1627
148	5.98505	2.07136	13.439	12.3792	2.36183	-5.81842	0.0203733	9.36974	3.89314	1.08786	3.18658	1.61281	0.948605	-3.60302	3.02249	15.2203
148.5	6.12256	2.00732	13.5399	12.489	2.24106	-5.71338	0.0712795	9.33378	3.94474	1.182	3.55772	1.77618	0.966697	-3.45064	3.02438	15.2657
149	6.25847	1.93961	13.6283	12.5995	2.11134	-5.60531	0.113687	9.29382	3.9857	1.27902	3.939	1.93827	0.982665	-3.31757	3.01501	15.3004
149.5	6.39623	1.87555	13.7109	12.713	1.97313	-5.49725	0.144317	9.24783	4.01708	1.37531	4.32948	2.10397	0.990778	-3.20446	2.99058	15.3253
150	6.53888	1.82184	13.796	12.8315	1.82579	-5.39024	0.161304	9.19353	4.03869	1.46858	4.72474	2.27909	0.986027	-3.10525	2.94983	15.3424
150.5	6.68836	1.78277	13.8909	12.9566	1.66887	-5.28347	0.166069	9.12858	4.04961	1.55806	5.1174	2.46764	0.965551	-3.01051	2.89496	15.3553
151	6.84513	1.75966	13.9994	13.0889	1.50278	-5.17591	0.163293	9.05149	4.04944	1.64374	5.49885	2.67088	0.929682	-2.9108	2.83087	15.3678
151.5	7.00838	1.75191	14.1213	13.2286	1.32872	-5.0674	0.159392	8.96268	4.03935	1.72513	5.86184	2.8879	0.881896	-2.7988	2.76284	15.3832
152	7.17687	1.75839	14.2531	13.375	1.1481	-4.95831	0.160153	8.86441	4.02204	1.80053	6.2024	3.11679	0.827298	-2.66982	2.69474	15.4039
152.5	7.34943	1.77817	14.3914	13.5265	0.962113	-4.84891	0.168411	8.7592	4.00042	1.86804	6.52036	3.35538	0.770317	-2.52146	2.62869	15.4306
153	7.52521	1.81077	14.5345	13.6797	0.77176	-4.73955	0.182786	8.6483	3.97661	1.92696	6.8181	3.60128	0.712994	-2.35267	2.56553	15.4617
153.5	7.70356	1.85557	14.6823	13.8291	0.57774	-4.631	0.198071	8.53155	3.9518	1.97801	7.09861	3.85183	0.654861	-2.16254	2.50512	15.4935
154	7.88376	1.91082	14.8346	13.968	0.380564	-4.5238	0.207142	8.40831	3.92637	2.02274	7.36463	4.10449	0.59467	-1.94967	2.44721	15.5212
154.5	8.06499	1.97282	14.9896	14.0912	0.181115	-4.41737	0.204005	8.2779	3.89931	2.0637	7.61912	4.35714	0.532482	-1.71308	2.39313	15.539
155	8.24656	2.03605	15.1425	14.1958	-0.019802	-4.31034	0.187232	8.13946	3.86809	2.10439	7.86505	4.60823	0.470362	-1.45411	2.34679	15.5409
155.5	8.42776	2.09346	15.2851	14.2804	-0.222357	-4.20177	0.161327	7.99243	3.82914	2.14762	8.1051	4.85676	0.411253	-1.17781	2.31402	15.5225
156	8.60739	2.13661	15.4083	14.3446	-0.426847	-4.09183	0.134048	7.83726	3.7787	2.19354	8.34164	5.10233	0.356219	-0.892954	2.30072	15.4814
156.5	8.78369	2.15725	15.5047	14.3908	-0.632263	-3.98152	0.112499	7.67504	3.71411	2.23988	8.57632	5.34544	0.301889	-0.610049	2.31122	15.4174
157	8.95478	2.15052	15.571	14.4253	-0.836536	-3.87159	0.101861	7.50604	3.63444	2.28386	8.8089	5.58742	0.240811	-0.337294	2.34741	15.3323
157.5	9.11857	2.11686	15.6072	14.4582	-1.0374	-3.76171	0.105906	7.32904	3.54017	2.32327	9.03641	5.83021	0.164369	-0.0768161	2.40855	15.2288
158	9.27251	2.06109	15.6159	14.501	-1.2324	-3.65062	0.127329	7.14245	3.43322	2.35614	9.25431	6.07648	0.065639	0.175688	2.49174	15.1104
158.5	9.41346	1.99025	15.5997	14.5647	-1.41844	-3.5368	0.168343	6.94547	3.31713	2.38045	9.45904	6.32914	-0.0587387	0.427772	2.59353	14.98
159	9.53798	1.91148	15.5606	14.6572	-1.59222	-3.41919	0.231274	6.73823	3.19612	2.39429	9.64938	6.58986	-0.207787	0.685874	2.71119	14.8407
159.5	9.64361	1.82998	15.5009	14.7814	-1.75144	-3.2977	0.317607	6.52163	3.07422	2.39689	9.82615	6.85813	-0.376799	0.951652	2.84175	14.6953
160	9.7299	1.74839	15.4233	14.9352	-1.8958	-3.17272	0.425566	6.29735	2.95563	2.38945	9.99238	7.13109	-0.558503	1.2206	2.97982	14.5464
160.5	9.79781	1.66737	15.3314	15.1123	-2.02652	-3.04446	0.548178	6.06735	2.84465	2.3742	10.1533	7.40374	-0.744148	1.48383	3.11672	14.397
161	9.84883	1.58663	15.2299	15.3039	-2.14524	-2.91321	0.674201	5.83385	2.74434	2.35268	10.3145	7.66991	-0.924887	1.7316	3.24216	14.2512
161.5	9.88546	1.5055	15.1246	15.5011	-2.25359	-2.78006	0.791647	5.59984	2.65538	2.32532	10.4789	7.92471	-1.09316	1.95678	3.34706	14.1138
162	9.91145	1.42298	15.0213	15.6962	-2.35301	-2.64644	0.891342	5.36906	2.57633	2.29243	10.6461	8.16686	-1.24361	2.15699	3.4255	13.9894
162.5	9.93058	1.33836	14.9232	15.8826	-2.44417	-2.51308	0.969205	5.14496	2.50437	2.25506	10.8138	8.3995	-1.37399	2.33434	3.47489	13.8816
163	9.9451	1.25279	14.8313	16.0552	-2.52682	-2.38008	1.02656	4.92972	2.43582	2.21464	10.9796	8.62926	-1.48555	2.49329	3.49538	13.7918
163.5	9.95596	1.16934	14.7445	16.2086	-2.60078	-2.24788	1.0679	4.72416	2.36713	2.17187	11.1424	8.86392	-1.58213	2.63775	3.48851	13.7191
164	9.96466	1.09084	14.661	16.3376	-2.66676	-2.11807	1.09757	4.52818	2.29597	2.12691	11.3027	9.10999	-1.66946	2.7698	3.45543	13.6599
164.5	9.97415	1.01837	14.5787	16.438	-2.72559	-1.99283	1.11702	4.34125	2.22115	2.0808	11.4619	9.37182	-1.75489	2.89092	3.39601	13.6091
165	9.98791	0.95174	14.4965	16.5066	-2.77711	-1.87316	1.12374	4.16274	2.14221	2.036	11.6209	9.65172	-1.84526	3.00439	3.3098	13.561
165.5	10.009	0.890366	14.4143	16.5425	-2.82039	-1.75809	1.11393	3.99218	2.0594	1.99481	11.7792	9.95003	-1.94391	3.11645	3.19759	13.5103
166	10.0397	0.834209	14.3325	16.5468	-2.85516	-1.6459	1.0879	3.82942	1.97272	1.95792	11.9352	10.2654	-2.04994	3.2347	3.06208	13.4524
166.5	10.081	0.784522	14.252	16.5236	-2.88352	-1.53621	1.05253	3.67464	1.88066	1.92478	12.0873	10.5958	-2.1596	3.36431	2.9082	13.3837
167	10.1326	0.743155	14.1729	16.4797	-2.91018	-1.43093	1.0187	3.52776	1.78159	1.89472	12.2342	10.9396	-2.26808	3.50399	2.7437	13.3012
167.5	10.1933	0.710512	14.094	16.4235	-2.94065	-1.33339	0.997078	3.38811	1.67664	1.86712	12.3758	11.2953	-2.37077	3.64484	2.57845	13.204
168	10.2606	0.684626	14.0148	16.3631	-2.97935	-1.24667	0.995131	3.2549	1.57009	1.84124	12.5135	11.6618	-2.46408	3.77369	2.42185	13.0928
168.5	10.3317	0.662031	13.9366	16.3059	-3.02839	-1.17229	1.01512	3.12827	1.46719	1.81586	12.6484	12.038	-2.54526	3.87831	2.28026	12.9694
169	10.4032	0.639157	13.8629	16.2582	-3.08701	-1.10964	1.05338	3.00944	1.37257	1.78945	12.7808	12.4231	-2.61217	3.95157	2.1568	12.8367
169.5	10.4711	0.613715	13.7973	16.2268	-3.15203	-1.05659	1.10217	2.9001	1.28954	1.76112	12.9103	12.8153	-2.66421	3.99392	2.05243	12.6987
170	10.5312	0.58532	13.7421	16.2196	-3.21908	-1.01013	1.15391	2.80145	1.21961	1.73174	13.0357	13.2111	-2.70332	4.01376	1.9663	12.5594
170.5	10.5809	0.555206	13.6987	16.2447	-3.28406	-0.966665	1.20476	2.71347	1.16313	1.70351	13.1549	13.6053	-2.73306	4.02466	1.89555	12.4233
171	10.6195	0.526176	13.6688	16.3087	-3.34403	-0.922571	1.25533	2.63476	1.12062	1.67852	13.2647	13.9922	-2.75655	4.04076	1.83542	12.2948
171.5	10.6481	0.502578	13.6546	16.4139	-3.39783	-0.87515	1.3087	2.56298	1.09377	1.65732	13.3631	14.3688	-2.77478	4.07227	1.77968	12.1773
172	10.6688	0.489003	13.6593	16.5571	-3.44607	-0.823458	1.36724	2.49538	1.08553	1.63797	13.4505	14.7351	-2.78648	4.12334	1.72201	12.0724
172.5	10.6846	0.487679	13.6863	16.7303	-3.48989	-0.767874	1.42966	2.42896	1.09962	1.61644	13.5297	15.0935	-2.78919	4.19354	1.65823	11.9796
173	10.699	0.495931	13.7384	16.9238	-3.5296	-0.708311	1.49036	2.3612	1.13895	1.5889	13.6041	15.4468	-2.78038	4.28134	1.58727	11.8975
173.5	10.7155	0.505411	13.8151	17.1296	-3.56432	-0.643247	1.54207	2.2911	1.20355	1.55401	13.6758	15.797	-2.75829	4.38643	1.5105	11.8257
174	10.7367	0.503986	13.9113	17.3424	-3.5924	-0.570879	1.57907	2.21914	1.28981	1.51346	13.7442	16.1437	-2.72215	4.50986	1.43098	11.7638
174.5	10.7638	0.479381	14.0171	17.559	-3.61208	-0.490957	1.59848	2.14583	1.39195	1.47107	13.8064	16.4843	-2.67175	4.65202	1.35251	11.7106
175	10.7974	0.422676	14.121	17.7788	-3.62255	-0.405266	1.60062	2.0709	1.50422	1.43137	13.8587	16.8147	-2.60762	4.81015	1.27831	11.6623
175.5	10.8375	0.33058	14.2127	18.0029	-3.6243	-0.316579	1.5886	1.9932	1.62243	1.39864	13.9	17.1309	-2.53178	4.97708	1.2101	11.6136
176	10.8839	0.206005	14.2847	18.2342	-3.61815	-0.227471	1.56615	1.91086	1.74515	1.37672	13.933	17.4309	-2.44771	5.14211	1.14772	11.559
176.5	10.9367	0.0564771	14.3319	18.476	-3.60493	-0.140047	1.5356	1.82132	1.87358	1.36851	13.9621	17.7155	-2.35929	5.29463	1.08953	11.4947
177	10.9966	-0.108839	14.3504	18.7296	-3.58582	-0.0560365	1.49781	1.72204	2.01011	1.37454	13.991	17.9883	-2.27015	5.42919	1.03335	11.4197
177.5	11.0635	-0.28125	14.3387	18.9941	-3.56176	0.023726	1.45286	1.6117	2.15632	1.39226	14.0195	18.2546	-2.18276	5.54865	0.977717	11.3354
178	11.1362	-0.452818	14.2993	19.266	-3.53251	0.0999406	1.40076	1.49081	2.31179	1.41731	14.0427	18.5206	-2.09745	5.66264	0.922506	11.2456
178.5	11.2128	-0.616401	14.2378	19.5395	-3.49681	0.174345	1.34271	1.36161	2.47416	1.44554	14.0529	18.7917	-2.01225	5.78222	0.868181	11.1555
179	11.2915	-0.767025	14.1608	19.8076	-3.45366	0.248764	1.28173	1.22767	2.6405	1.4737	14.0429	19.0704	-1.92345	5.91422	0.814139	11.0698
179.5	11.371	-0.903526	14.0749	20.0649	-3.40364	0.324841	1.22187	1.09324	2.80871	1.49923	14.0088	19.3578	-1.82709	6.0576	0.758483	10.9915
180	11.4498	-1.02795	13.985	20.3098	-3.34899	0.403337	1.16697	0.962148	2.97843	1.51959	13.9511	19.654	-1.72085	6.20297	0.699624	10.9224
180.5	11.5268	-1.14312	13.8928	20.5443	-3.29304	0.482853	1.1199	0.837207	3.15075	1.53161	13.875	19.9591	-1.60522	6.33584	0.637467	10.8628
181	11.6	-1.25146	13.795	20.772	-3.24013	0.559924	1.08166	0.72019	3.32664	1.5322	13.787	20.2718	-1.48309	6.44226	0.573118	10.8121
181.5	11.667	-1.3559	13.6868	20.9944	-3.19595	0.630423	1.05107	0.611572	3.50544	1.52013	13.6923	20.5883	-1.35817	6.51366	0.508202	10.769
182	11.7252	-1.46117	13.5643	21.2112	-3.16637	0.690785	1.02687	0.510033	3.68528	1.49636	13.5929	20.9031	-1.23385	6.5485	0.444346	10.7327
182.5	11.7732	-1.57278	13.4251	21.4207	-3.15556	0.738797	1.01146	0.412364	3.86418	1.46245	13.4888	21.2105	-1.11302	6.55107	0.382801	10.7043
183	11.8104	-1.69347	13.2673	21.6214	-3.16453	0.773968	1.01151	0.314538	4.04104	1.41861	13.3803	21.5062	-0.998422	6.52839	0.324394	10.6855
183.5	11.8363	-1.8208	13.0896	21.811	-3.19114	0.797232	1.03433	0.213359	4.21676	1.36432	13.2688	21.7868	-0.892464	6.4871	0.269508	10.6764
184	11.8503	-1.94856	12.8924	21.9874	-3.2316	0.810801	1.08404	0.107022	4.39492	1.30049	13.1562	22.0497	-0.796805	6.43251	0.217757	10.6749
184.5	11.8522	-2.06971	12.6793	22.1496	-3.28233	0.818583	1.15881	-0.00572553	4.58027	1.23022	13.0452	22.2939	-0.712371	6.36946	0.168119	10.6775
185	11.8429	-2.1787	12.4567	22.2981	-3.34005	0.826045	1.24982	-0.126425	4.77606	1.15725	12.9391	22.52	-0.639849	6.30339	0.119934	10.6807
185.5	11.8238	-2.27296	12.2326	22.4342	-3.40099	0.839052	1.34366	-0.256486	4.98186	1.08479	12.8409	22.7314	-0.580677	6.24033	0.0741227	10.6821
186	11.797	-2.35318	12.0157	22.559	-3.46119	0.862484	1.42785	-0.396256	5.19377	1.01566	12.7504	22.9331	-0.538003	6.18594	0.0337659	10.6817
186.5	11.7646	-2.42182	11.8142	22.6732	-3.5175	0.899144	1.49526	-0.545483	5.40696	0.951962	12.6647	23.1305	-0.515321	6.14358	0.00329025	10.6813
187	11.7286	-2.48114	11.6338	22.777	-3.56741	0.949489	1.54551	-0.704	5.6186	0.894515	12.5788	23.3278	-0.513333	6.11228	-0.0132932	10.6833
187.5	11.691	-2.53325	11.4751	22.8707	-3.60832	1.0125	1.58382	-0.870394	5.82866	0.842689	12.4889	23.5276	-0.529109	6.08527	-0.0135139	10.6895
188	11.6539	-2.581	11.3337	22.9549	-3.63783	1.08726	1.61822	-1.04062	6.03882	0.79401	12.3932	23.7303	-0.55778	6.05091	0.00328811	10.7001
188.5	11.6194	-2.62821	11.2029	23.0306	-3.65521	1.17393	1.65466	-1.20911	6.25025	0.744369	12.2916	23.9346	-0.593691	5.9965	0.0358177	10.7144
189	11.59	-2.67909	11.0778	23.0988	-3.66224	1.27334	1.6931	-1.371	6.46166	0.689642	12.1859	24.1381	-0.630706	5.91348	0.081061	10.7311
189.5	11.567	-2.73732	10.9565	23.1602	-3.66271	1.38548	1.72806	-1.52339	6.66853	0.627224	12.0792	24.3388	-0.662727	5.80114	0.134882	10.749
190	11.552	-2.80419	10.8391	23.2149	-3.66147	1.50823	1.75325	-1.6654	6.86407	0.55662	11.9748	24.5338	-0.684291	5.66743	0.192458	10.7668
190.5	11.5471	-2.87711	10.7254	23.2624	-3.66314	1.63664	1.76601	-1.79702	7.04175	0.479732	11.8747	24.72	-0.691249	5.52572	0.248571	10.7825
191	11.5554	-2.95027	10.6143	23.3022	-3.67078	1.76353	1.76837	-1.91697	7.19768	0.40034	11.779	24.8953	-0.681814	5.3892	0.297674	10.793
191.5	11.5794	-3.01724	10.5052	23.334	-3.68564	1.88149	1.76558	-2.02146	7.33167	0.322104	11.687	25.0599	-0.65719	5.26691	0.333838	10.795
192	11.62	-3.07295	10.3981	23.3575	-3.70758	1.98477	1.76323	-2.10537	7.44667	0.24708	11.5981	25.2171	-0.620768	5.16322	0.3514	10.7849
192.5	11.6758	-3.11425	10.2924	23.3726	-3.73487	2.07013	1.76409	-2.16465	7.54717	0.176204	11.5125	25.3715	-0.576212	5.07965	0.346394	10.76
193	11.7429	-3.1401	10.1876	23.3785	-3.764	2.1374	1.76717	-2.19742	7.63714	0.109973	11.431	25.527	-0.525778	5.01675	0.317565	10.7196
193.5	11.8173	-3.15101	10.0844	23.3749	-3.79088	2.18918	1.77054	-2.20402	7.71865	0.04828	11.3535	25.6869	-0.470087	4.97501	0.266399	10.6654
194	11.8949	-3.14783	9.98399	23.3625	-3.81229	2.22902	1.7744	-2.18739	7.79171	-0.00938685	11.2799	25.8545	-0.409536	4.9548	0.196981	10.6008
194.5	11.9719	-3.13162	9.88701	23.3433	-3.82644	2.25969	1.78202	-2.15325	7.85562	-0.0633778	11.2088	26.0318	-0.34584	4.95491	0.115921	10.5299
195	12.0435	-3.1045	9.79263	23.3187	-3.83281	2.28303	1.79924	-2.10924	7.91046	-0.114043	11.1379	26.2186	-0.282394	4.97105	0.0318288	10.4569
195.5	12.1047	-3.07009	9.69887	23.2895	-3.83176	2.30048	1.83193	-2.06335	7.95762	-0.16223	11.0646	26.4121	-0.223967	4.99594	-0.046275	10.3854
196	12.1525	-3.03333	9.60346	23.2556	-3.82326	2.31345	1.88117	-2.02246	7.99939	-0.208987	10.9873	26.6087	-0.176134	5.02073	-0.111709	10.3178
196.5	12.1869	-3.00009	9.50422	23.2168	-3.80567	2.32295	1.94042	-1.99152	8.03858	-0.254637	10.9066	26.8068	-0.144319	5.03741	-0.162154	10.2544
197	12.2104	-2.97554	9.39936	23.1731	-3.77629	2.32935	1.99751	-1.97398	8.07767	-0.298485	10.8255	27.0066	-0.132559	5.04196	-0.19914	10.1944
197.5	12.2257	-2.96219	9.28853	23.1234	-3.73357	2.33319	2.03926	-1.97283	8.11769	-0.339438	10.7466	27.21	-0.142428	5.03633	-0.225797	10.1369
198	12.2338	-2.95948	9.17331	23.0648	-3.67801	2.33581	2.05677	-1.99078	8.15809	-0.376306	10.6706	27.4182	-0.172858	5.02734	-0.244726	10.0818
198.5	12.2346	-2.96469	9.05613	22.9925	-3.61111	2.33888	2.04878	-2.02934	8.19801	-0.407599	10.5955	27.6315	-0.221013	5.02313	-0.256977	10.0297
199	12.2278	-2.97383	8.93936	22.9011	-3.53416	2.34376	2.02088	-2.08795	8.23697	-0.431743	10.5188	27.8504	-0.282866	5.02932	-0.261749	9.98075
199.5	12.213	-2.98257	8.82468	22.787	-3.44798	2.35142	1.98176	-2.1639	8.27389	-0.447433	10.4395	28.0754	-0.35292	5.04641	-0.256561	9.9349
200	12.1902	-2.98802	8.7128	22.649	-3.35317	2.3621	1.93944	-2.25225	8.30609	-0.453794	10.3592	28.3069	-0.424608	5.06941	-0.23838	9.89128
200.5	12.1591	-2.98977	8.60361	22.4881	-3.25082	2.37512	1.89913	-2.34652	8.32956	-0.451033	10.2812	28.5449	-0.492035	5.08959	-0.205267	9.8478
201	12.1192	-2.98907	8.49584	22.3074	-3.14348	2.38934	1.86299	-2.44016	8.33966	-0.441065	10.208	28.7888	-0.551576	5.09709	-0.157631	9.80128
201.5	12.0712	-2.9876	8.38653	22.1111	-3.03534	2.40358	1.83143	-2.52761	8.33167	-0.426869	10.1396	29.0372	-0.602369	5.08423	-0.098488	9.74911
202	12.0165	-2.98749	8.27179	21.9028	-2.93082	2.41649	1.805	-2.60473	8.30133	-0.411103	10.0733	29.2874	-0.645447	5.04829	-0.0323878	9.6911
202.5	11.9561	-2.99115	8.14755	21.685	-2.83272	2.42653	1.78578	-2.66939	8.24589	-0.395624	10.0053	29.5354	-0.681612	4.99171	0.0361944	9.62973
203	11.8915	-2.99957	8.00959	21.4589	-2.74138	2.43227	1.77732	-2.72139	8.16538	-0.382108	9.9337	29.7759	-0.709931	4.91968	0.10367	9.56911
203.5	11.8241	-3.01108	7.85488	21.2262	-2.65551	2.43291	1.78322	-2.76117	8.06338	-0.372217	9.85896	30.0033	-0.728355	4.83811	0.166892	9.51327
204	11.7545	-3.02206	7.68335	20.9885	-2.57352	2.42882	1.80519	-2.78905	7.94596	-0.366614	9.78331	30.211	-0.735442	4.75285	0.222119	9.46435
204.5	11.6824	-3.02839	7.49866	20.7467	-2.49421	2.42179	1.84164	-2.80585	7.81895	-0.364475	9.70952	30.3923	-0.731597	4.66968	0.264486	9.42157
205	11.6073	-3.02684	7.30846	20.5005	-2.41649	2.41469	1.88773	-2.81302	7.68535	-0.364543	9.64018	30.5408	-0.719098	4.59457	0.288582	9.38172
205.5	11.5289	-3.01629	7.12331	20.2485	-2.33823	2.41047	1.93743	-2.81177	7.54543	-0.36619	9.57659	30.6517	-0.70112	4.53355	0.289979	9.34114
206	11.4473	-2.99738	6.95352	19.9887	-2.25633	2.41109	1.98664	-2.80327	7.39878	-0.369357	9.5178	30.7234	-0.680297	4.49195	0.266678	9.2976
206.5	11.363	-2.97075	6.80673	19.7189	-2.1679	2.41665	2.0349	-2.78945	7.24562	-0.374346	9.46058	30.7583	-0.657613	4.47265	0.219705	9.25071
207	11.2769	-2.93684	6.68772	19.438	-2.07165	2.42581	2.08487	-2.77266	7.08694	-0.382075	9.4	30.7606	-0.633093	4.47298	0.152884	9.20089
207.5	11.1902	-2.89744	6.59852	19.1461	-1.96817	2.43702	2.14104	-2.75424	6.92533	-0.393747	9.33102	30.734	-0.607444	4.48258	0.071844	9.14816
208	11.104	-2.85604	6.53816	18.8449	-1.85905	2.44956	2.20767	-2.73388	6.76553	-0.410117	9.25061	30.6806	-0.58193	4.48576	-0.0172926	9.09178
208.5	11.0192	-2.81628	6.50254	18.5369	-1.74586	2.4641	2.28552	-2.70994	6.61291	-0.431729	9.15865	30.6032	-0.557052	4.46774	-0.108728	9.03043
209	10.935	-2.77995	6.48421	18.2257	-1.62946	2.48269	2.37038	-2.6805	6.47136	-0.459079	9.05656	30.5065	-0.532519	4.42059	-0.197311	8.96205
209.5	10.849	-2.74579	6.4728	17.915	-1.50938	2.50756	2.45543	-2.64422	6.34242	-0.491597	8.94557	30.3975	-0.508193	4.34659	-0.278314	8.88398
210	10.7586	-2.71002	6.4575	17.6082	-1.3841	2.53979	2.53554	-2.60035	6.22578	-0.526724	8.82573	30.2847	-0.484294	4.25734	-0.346906	8.79412
210.5	10.6629	-2.6689	6.43027	17.307	-1.25269	2.57883	2.60969	-2.54842	6.12042	-0.560049	8.69628	30.1772	-0.461334	4.1688	-0.398758	8.6921
211	10.563	-2.62049	6.38732	17.0113	-1.11594	2.62273	2.67983	-2.48867	6.02628	-0.586406	8.55752	30.0837	-0.44079	4.09472	-0.432206	8.57891
211.5	10.4619	-2.56453	6.32854	16.7192	-0.975543	2.668	2.74785	-2.42195	5.94493	-0.601703	8.41263	30.0091	-0.425718	4.04235	-0.449646	8.45517
212	10.3629	-2.50142	6.25597	16.4281	-0.832538	2.70995	2.81348	-2.34935	5.87847	-0.604551	8.26709	29.953	-0.420339	4.01229	-0.456393	8.32082
212.5	10.2685	-2.43191	6.17235	16.1353	-0.686823	2.74405	2.87328	-2.27209	5.82836	-0.596302	8.12607	29.9101	-0.428643	4.00123	-0.458563	8.17664
213	10.1793	-2.35798	6.08014	15.8387	-0.537192	2.76735	2.92145	-2.1912	5.79447	-0.579218	7.99236	29.8719	-0.452543	4.00613	-0.461664	8.0255
213.5	10.0951	-2.28383	5.98122	15.5377	-0.381168	2.77911	2.95258	-2.10679	5.77383	-0.554565	7.86626	29.8296	-0.490264	4.02734	-0.469154	7.87194
214	10.0143	-2.21545	5.87641	15.2325	-0.215603	2.78064	2.96511	-2.01845	5.76016	-0.522703	7.74632	29.7744	-0.53594	4.06828	-0.481085	7.72065
214.5	9.9349	-2.15911	5.7653	14.9246	-0.0385689	2.77419	2.96344	-1.9264	5.7456	-0.48448	7.6296	29.6981	-0.5813	4.13172	-0.494657	7.57516
215	9.85517	-2.12009	5.64746	14.6158	0.148885	2.76174	2.95755	-1.83182	5.72358	-0.441603	7.51244	29.5944	-0.618667	4.21697	-0.506632	7.43734
215.5	9.77459	-2.10173	5.52398	14.3081	0.342523	2.74497	2.95918	-1.73657	5.69058	-0.396151	7.392	29.4595	-0.642668	4.3198	-0.515293	7.30777
216	9.69429	-2.10545	5.39732	14.0023	0.536077	2.72575	2.97554	-1.64249	5.64646	-0.350434	7.2675	29.2918	-0.649636	4.43291	-0.520669	7.18636
216.5	9.61628	-2.13094	5.27086	13.6982	0.722465	2.70586	3.00514	-1.55153	5.59321	-0.306442	7.14056	29.0908	-0.636582	4.54734	-0.524179	7.07288
217	9.54276	-2.17512	5.14926	13.3941	0.894622	2.68706	3.03913	-1.46688	5.5327	-0.265085	7.01435	28.8582	-0.601307	4.65642	-0.528711	6.96737
217.5	9.4763	-2.23045	5.03817	13.0881	1.0468	2.6718	3.06527	-1.39293	5.46472	-0.226439	6.89143	28.5972	-0.543052	4.75939	-0.538399	6.87032
218	9.4198	-2.28538	4.9421	12.7797	1.17612	2.66304	3.07179	-1.33341	5.38693	-0.190184	6.77183	28.312	-0.462902	4.86047	-0.55748	6.78272
218.5	9.37512	-2.32808	4.8629	12.4709	1.28305	2.66333	3.05171	-1.28942	5.29646	-0.155383	6.65318	28.008	-0.363873	4.96426	-0.588573	6.70558
219	9.34189	-2.35009	4.80003	12.1657	1.3709	2.67409	3.00587	-1.25976	5.19197	-0.120344	6.53281	27.6915	-0.250668	5.07185	-0.631194	6.63904
219.5	9.31754	-2.34731	4.75118	11.8687	1.44463	2.69546	2.94114	-1.24258	5.07436	-0.0833865	6.40984	27.3695	-0.129293	5.17963	-0.681492	6.5816
220	9.29843	-2.31909	4.71218	11.583	1.50929	2.72663	2.86517	-1.23621	4.94599	-0.0442039	6.28667	27.0481	-0.00662155	5.28066	-0.733528	6.52941
220.5	9.28064	-2.26723	4.67695	11.3101	1.56906	2.76643	2.78232	-1.23911	4.80941	-0.00440701	6.16883	26.7309	0.110929	5.36755	-0.781242	6.47623
221	9.26065	-2.19589	4.63828	11.0501	1.62788	2.81319	2.69273	-1.24975	4.66638	0.0335159	6.06197	26.4177	0.219477	5.43541	-0.82013	6.41558
221.5	9.23602	-2.11191	4.58898	10.8018	1.69023	2.86447	2.59435	-1.26662	4.51777	0.0680191	5.96841	26.1054	0.31838	5.48315	-0.847998	6.34388
222	9.20592	-2.02392	4.52367	10.5625	1.76078	2.91737	2.48701	-1.28746	4.36439	0.0993985	5.88609	25.7899	0.408809	5.51331	-0.864675	6.26143
222.5	9.17041	-1.94008	4.43973	10.3283	1.84292	2.96913	2.37616	-1.30886	4.20792	0.128729	5.81037	25.4684	0.49236	5.53074	-0.871533	6.17069
223	9.12975	-1.86542	4.33678	10.096	1.93741	3.01698	2.27278	-1.32751	4.05112	0.156295	5.73688	25.1393	0.571258	5.53986	-0.871772	6.07434
223.5	9.084	-1.80099	4.21585	9.86372	2.04187	3.05775	2.18947	-1.34178	3.89735	0.181273	5.66369	24.8027	0.649031	5.54248	-0.871002	5.97475
224	9.03277	-1.74579	4.07942	9.6312	2.15119	3.08834	2.13535	-1.35137	3.7498	0.202071	5.59248	24.4608	0.730009	5.53838	-0.876959	5.87458
224.5	8.97456	-1.69913	3.93163	9.39841	2.2593	3.10699	2.11189	-1.35559	3.6103	0.216501	5.52766	24.1172	0.817617	5.52759	-0.89836	5.77693
225	8.907	-1.66101	3.7777	9.16451	2.36122	3.11378	2.11119	-1.35259	3.47878	0.221867	5.47376	23.7767	0.91294	5.51242	-0.943144	5.68437
225.5	8.82848	-1.63183	3.6228	8.92732	2.45407	3.11009	2.1189	-1.33982	3.35434	0.215547	5.43276	23.4438	1.01457	5.49827	-1.01583	5.5981
226	8.73936	-1.61173	3.47137	8.68389	2.53651	3.09794	2.1208	-1.3153	3.23626	0.19629	5.40331	23.1211	1.11922	5.49292	-1.11525	5.51788
226.5	8.64188	-1.59956	3.32722	8.43215	2.6076	3.07967	2.10765	-1.27879	3.12314	0.165174	5.38182	22.808	1.22223	5.50322	-1.23469	5.44147
227	8.53966	-1.59264	3.19293	8.17291	2.66691	3.05755	2.07603	-1.2313	3.01282	0.125304	5.36476	22.5005	1.31818	5.53039	-1.36389	5.36524
227.5	8.43774	-1.58736	3.06912	7.90974	2.71576	3.03371	2.02725	-1.17378	2.90406	0.0806957	5.35085	22.1919	1.40194	5.56731	-1.49168	5.28617
228	8.34147	-1.57971	2.95543	7.6467	2.75794	3.01064	1.96608	-1.10693	2.79761	0.0351413	5.34168	21.8763	1.46995	5.60036	-1.60828	5.20343
228.5	8.2548	-1.56572	2.85166	7.38663	2.79829	2.99211	1.8986	-1.03159	2.69487	-0.00871044	5.34009	21.5507	1.5207	5.61481	-1.70659	5.11792
229	8.17959	-1.54226	2.75645	7.13152	2.84057	2.98337	1.8289	-0.948924	2.59665	-0.0500904	5.34804	21.215	1.55422	5.60068	-1.78203	5.03085
229.5	8.11634	-1.50771	2.66593	6.88388	2.88608	2.99001	1.75715	-0.860865	2.50346	-0.0900767	5.36577	20.8717	1.57114	5.55583	-1.83251	4.94301
230	8.06506	-1.46211	2.57555	6.64681	2.93367	3.01573	1.68122	-0.770131	2.41566	-0.130016	5.39167	20.5242	1.57281	5.48594	-1.85895	4.85534
230.5	8.02573	-1.40687	2.48308	6.42161	2.98049	3.06014	1.59986	-0.678858	2.33287	-0.169294	5.42226	20.1758	1.56232	5.40179	-1.86496	4.76968
231	7.99814	-1.34457	2.38978	6.206	3.0227	3.11815	1.51396	-0.587759	2.25452	-0.204679	5.45271	19.8283	1.54483	5.31485	-1.85573	4.6886
231.5	7.981	-1.27829	2.29876	5.99529	3.05606	3.18168	1.426	-0.496849	2.18101	-0.232324	5.47812	19.4816	1.52617	5.23328	-1.8372	4.61474
232	7.97175	-1.20989	2.2129	5.78481	3.07652	3.24307	1.33839	-0.405945	2.11334	-0.25061	5.49502	19.1344	1.51031	5.16073	-1.81535	4.55032
232.5	7.96802	-1.1391	2.13369	5.57136	3.0813	3.29767	1.25088	-0.314591	2.05156	-0.260733	5.50242	18.7851	1.49831	5.09794	-1.7954	4.49668
233	7.96931	-1.06509	2.06086	5.35367	3.07022	3.34417	1.15917	-0.222184	1.99421	-0.264875	5.50156	18.4331	1.48959	5.04523	-1.78147	4.45427
233.5	7.97698	-0.988277	1.99276	5.13219	3.04638	3.38301	1.05722	-0.127782	1.93905	-0.264192	5.4942	18.0783	1.48352	5.00416	-1.7765	4.42296
234	7.99309	-0.909738	1.92806	4.90818	3.01581	3.41491	0.9415	-0.0300995	1.88385	-0.257765	5.48102	17.7209	1.48045	4.97783	-1.7818	4.40232
234.5	8.01799	-0.829868	1.86713	4.68286	2.98564	3.44032	0.813991	0.0715073	1.82675	-0.243061	5.46179	17.3621	1.48325	4.96976	-1.79682	4.3917
235	8.0481	-0.747978	1.81156	4.45773	2.96178	3.45979	0.682919	0.176102	1.76619	-0.217584	5.4364	17.0048	1.4982	4.98149	-1.81912	4.39074
235.5	8.07631	-0.662914	1.76223	4.23521	2.94776	3.47447	0.56027	0.281004	1.70043	-0.180272	5.40542	16.6535	1.53315	5.01083	-1.84459	4.39905
236	8.09537	-0.574713	1.71811	4.01772	2.94486	3.48634	0.456345	0.382148	1.62736	-0.132044	5.37061	16.3139	1.5934	5.05182	-1.86788	4.41519
236.5	8.10053	-0.48639	1.67637	3.80593	2.95308	3.49787	0.375125	0.474905	1.54552	-0.075721	5.33568	15.9903	1.67898	5.09715	-1.88312	4.43652
237	8.08961	-0.403225	1.6336	3.5981	2.97166	3.51133	0.3136	0.555348	1.45561	-0.0153952	5.30535	15.6853	1.78465	5.14213	-1.88513	4.4596
237.5	8.06224	-0.329455	1.58695	3.39048	2.99896	3.52857	0.264158	0.621764	1.36023	0.0444596	5.28263	15.3997	1.90139	5.18724	-1.8704	4.48047
238	8.01975	-0.266088	1.53462	3.17834	3.03277	3.55118	0.218081	0.675633	1.26206	0.0999187	5.2666	15.134	2.01814	5.23713	-1.83747	4.49535
238.5	7.96457	-0.211645	1.47539	2.95763	3.07121	3.58083	0.16936	0.720794	1.16289	0.14854	5.25223	14.8885	2.12392	5.29692	-1.78694	4.50189
239	7.89925	-0.164079	1.40855	2.72569	3.11268	3.61968	0.117179	0.761364	1.06392	0.189802	5.23241	14.663	2.21007	5.36838	-1.72146	4.49964
239.5	7.82572	-0.121851	1.3344	2.48135	3.15528	3.67062	0.0649589	0.800518	0.967036	0.224332	5.2004	14.4563	2.27159	5.44717	-1.6456	4.48888
240	7.74543	-0.0834021	1.25485	2.22576	3.19723	3.73647	0.0166389	0.840519	0.875953	0.252341	5.15195	14.2667	2.30744	5.52256	-1.56517	4.46923
240.5	7.65975	-0.0459994	1.17336	1.96268	3.2374	3.81803	-0.0263472	0.882912	0.795355	0.27268	5.08641	14.0914	2.32083	5.5811	-1.48664	4.43986
241	7.57011	-0.0058938	1.09385	1.69648	3.27593	3.91249	-0.0655914	0.928792	0.728396	0.283439	5.00605	13.9254	2.31908	5.61259	-1.41632	4.40057
241.5	7.47755	0.0402285	1.01908	1.42989	3.31455	4.01401	-0.104663	0.979277	0.674965	0.283839	4.9143	13.7598	2.31219	5.61415	-1.35825	4.35246
242	7.38246	0.0939591	0.949667	1.1638	3.35574	4.11566	-0.14679	1.0358	0.632119	0.275529	4.81416	13.5849	2.31031	5.58992	-1.31255	4.29848
242.5	7.28478	0.15531	0.884019	0.898703	3.40114	4.21148	-0.192005	1.0998	0.595762	0.261915	4.7077	13.3921	2.32235	5.54761	-1.27595	4.24306
243	7.18437	0.22423	0.818475	0.636042	3.45109	4.2976	-0.236668	1.17179	0.561873	0.24694	4.59615	13.1754	2.35586	5.49469	-1.24354	4.19063
243.5	7.08066	0.301769	0.748082	0.378774	3.50501	4.37189	-0.275671	1.25101	0.527364	0.234356	4.48029	12.9312	2.41653	5.43593	-1.20977	4.14446
244	6.97251	0.389831	0.668793	0.131087	3.56173	4.43305	-0.304694	1.33636	0.49129	0.226724	4.3615	12.6582	2.50669	5.37322	-1.16903	4.10662
244.5	6.85874	0.489782	0.579554	-0.1025	3.61941	4.48083	-0.322056	1.4276	0.455159	0.224642	4.24256	12.3593	2.6237	5.30799	-1.11664	4.07822
245	6.73923	0.600702	0.482219	-0.318447	3.67598	4.51703	-0.329948	1.52561	0.421448	0.22746	4.12657	12.0414	2.76042	5.24375	-1.05049	4.0595
245.5	6.61573	0.718933	0.379616	-0.515566	3.73036	4.5454	-0.332577	1.63129	0.391778	0.234942	4.01498	11.7133	2.90761	5.18666	-0.972818	4.05045
246	6.49162	0.839404	0.273706	-0.695716	3.78274	4.57018	-0.331752	1.74399	0.365993	0.248062	3.9068	11.3823	3.05647	5.14399	-0.890473	4.05113
246.5	6.3705	0.956959	0.165121	-0.863531	3.83361	4.59443	-0.324315	1.86106	0.342169	0.268507	3.79991	11.0526	3.19925	5.12062	-0.813072	4.06137
247	6.25467	1.06643	0.0540337	-1.0252	3.88278	4.61942	-0.30336	1.9788	0.317302	0.298157	3.69302	10.7246	3.3284	5.11512	-0.749881	4.08046
247.5	6.14449	1.16225	-0.0588455	-1.18664	3.93014	4.64533	-0.261236	2.09378	0.288018	0.338702	3.58696	10.3963	3.43622	5.11771	-0.706519	4.10677
248	6.03844	1.23884	-0.171743	-1.35255	3.9769	4.67247	-0.192859	2.20329	0.251177	0.390611	3.48476	10.0655	3.51567	5.11223	-0.683221	4.13775
248.5	5.93449	1.29183	-0.281514	-1.52676	4.02566	4.70174	-0.0990596	2.30506	0.204761	0.452154	3.39022	9.73113	3.56236	5.08193	-0.675584	4.17032
249	5.83136	1.31972	-0.384467	-1.71261	4.07897	4.73466	0.0120294	2.39714	0.148572	0.519961	3.30575	9.39349	3.57622	5.0162	-0.67654	4.20178
249.5	5.72856	1.32474	-0.47853	-1.91231	4.13802	4.77358	0.12737	2.47846	0.0837242	0.590776	3.23111	9.05522	3.56137	4.91449	-0.678056	4.23052
250	5.6256	1.3123	-0.564457	-2.1259	4.20181	4.82157	0.234053	2.5501	0.0115251	0.662617	3.16365	8.72093	3.52447	4.78569	-0.672113	4.25593
250.5	5.52214	1.28963	-0.644269	-2.35115	4.26749	4.88146	0.324113	2.61565	-0.0663405	0.734873	3.09926	8.39586	3.4729	4.64462	-0.651455	4.27791
251	5.41923	1.26455	-0.718398	-2.58406	4.33133	4.95413	0.396472	2.68035	-0.146897	0.808269	3.03378	8.08411	3.41388	4.50764	-0.611124	4.29639
251.5	5.31971	1.24448	-0.784707	-2.81918	4.39005	5.03692	0.455432	2.74918	-0.226343	0.884017	2.96494	7.78745	3.35425	4.38839	-0.550006	4.31112
252	5.22617	1.23542	-0.840408	-3.05052	4.44133	5.12311	0.506843	2.82478	-0.301281	0.961765	2.89349	7.50489	3.30027	4.29466	-0.470576	4.32206
252.5	5.13881	1.2411	-0.884565	-3.27322	4.48326	5.20372	0.553658	2.90694	-0.369185	1.03853	2.82252	7.23347	3.25627	4.2287	-0.377188	4.32972
253	5.05595	1.26209	-0.918598	-3.48565	4.51438	5.27091	0.593876	2.99392	-0.428421	1.10985	2.75583	6.9695	3.22285	4.19058	-0.274578	4.33515
253.5	4.97624	1.29585	-0.945484	-3.69	4.53486	5.32067	0.622245	3.08411	-0.478433	1.17162	2.69645	6.70961	3.19653	4.18113	-0.166855	4.33976
254	4.89969	1.33841	-0.969539	-3.89045	4.54687	5.35355	0.63342	3.17638	-0.520053	1.22148	2.64586	6.45075	3.17098	4.20143	-0.0572153	4.34568
254.5	4.82707	1.38596	-0.996278	-4.09061	4.55302	5.3734	0.624753	3.2691	-0.55544	1.25954	2.60329	6.1897	3.13936	4.25028	0.0511277	4.35617
255	4.75868	1.4354	-1.03132	-4.29235	4.55467	5.38531	0.598076	3.35983	-0.587288	1.28736	2.56607	5.92303	3.09729	4.32313	0.154043	4.37481
255.5	4.69378	1.48466	-1.079	-4.49544	4.55184	5.39366	0.558895	3.44635	-0.617788	1.30624	2.53099	5.6479	3.04446	4.41305	0.246607	4.40317
256	4.6311	1.53269	-1.14165	-4.69732	4.54418	5.40062	0.51289	3.52789	-0.648184	1.3171	2.49565	5.36262	2.98433	4.51173	0.323639	4.43931
256.5	4.56928	1.57893	-1.21983	-4.89393	4.53204	5.40621	0.463008	3.60475	-0.678975	1.32165	2.4594	5.06707	2.92281	4.61058	0.380302	4.47896
257	4.50654	1.62281	-1.31267	-5.08199	4.51723	5.40968	0.409517	3.67686	-0.710467	1.32275	2.42316	4.76347	2.86614	4.70373	0.412599	4.51795
257.5	4.44062	1.66375	-1.41786	-5.2609	4.5027	5.41049	0.351315	3.74288	-0.743475	1.32418	2.38737	4.45663	2.81838	4.79139	0.41774	4.55333
258	4.36952	1.70099	-1.53184	-5.43247	4.49158	5.40828	0.287201	3.80076	-0.779746	1.33034	2.34993	4.15308	2.77993	4.87955	0.394979	4.58334
258.5	4.29245	1.73326	-1.65076	-5.59917	4.4869	5.40253	0.217933	3.84891	-0.821882	1.34556	2.30643	3.85935	2.74775	4.97552	0.346733	4.60728
259	4.21047	1.75865	-1.77052	-5.76228	4.49126	5.39236	0.14797	3.88722	-0.872328	1.3729	2.25221	3.58043	2.71615	5.08258	0.278682	4.62491
259.5	4.12659	1.77514	-1.88635	-5.92103	4.50589	5.37662	0.0845188	3.91764	-0.93161	1.41308	2.18436	3.31896	2.67879	5.19721	0.198732	4.63605
260	4.04452	1.78161	-1.99353	-6.07341	4.52984	5.35443	0.033932	3.94354	-0.997709	1.46443	2.10303	3.0752	2.63185	5.3095	0.115917	4.64073
260.5	3.96638	1.77908	-2.08839	-6.21792	4.55979	5.3259	-0.00182542	3.96807	-1.06733	1.52418	2.01136	2.8472	2.57584	5.40663	0.0391466	4.63932
261	3.89194	1.77172	-2.16811	-6.35463	4.59053	5.29299	-0.0260425	3.99306	-1.13715	1.58937	1.91357	2.63162	2.51437	5.47796	-0.0248975	4.63282
261.5	3.81994	1.76567	-2.23086	-6.48539	4.61633	5.2598	-0.0453875	4.01915	-1.20414	1.65742	1.81289	2.42478	2.45217	5.51876	-0.0734115	4.62306
262	3.74956	1.76612	-2.27704	-6.61386	4.63313	5.23206	-0.0665436	4.04648	-1.26595	1.72665	1.71137	2.22315	2.39437	5.53098	-0.10667	4.61252
262.5	3.68027	1.77533	-2.31006	-6.74424	4.63928	5.21555	-0.0928521	4.07478	-1.32129	1.79628	1.61056	2.02413	2.34676	5.5207	-0.125766	4.60359
263	3.61093	1.79323	-2.33547	-6.87886	4.63518	5.21405	-0.122988	4.10346	-1.36981	1.86616	1.51182	1.82688	2.31572	5.49419	-0.131601	4.59795
263.5	3.53962	1.81871	-2.35936	-7.01705	4.62342	5.22764	-0.152596	4.132	-1.41168	1.93665	1.41648	1.63179	2.30746	5.45556	-0.125357	4.59602
264	3.46416	1.85028	-2.38646	-7.15598	4.60847	5.25305	-0.177171	4.1601	-1.4468	2.00779	1.32633	1.43911	2.32653	5.40771	-0.10915	4.59662
264.5	3.38246	1.88689	-2.41845	-7.29189	4.59516	5.286	-0.19413	4.18714	-1.47461	2.07846	1.24412	1.24831	2.37371	5.3548	-0.0867839	4.59755
265	3.29305	1.92777	-2.45333	-7.42149	4.58736	5.32239	-0.203952	4.21162	-1.49503	2.14652	1.17304	1.05819	2.44474	5.30325	-0.0641185	4.59674
265.5	3.19603	1.97096	-2.48678	-7.543	4.58741	5.35797	-0.209907	4.23131	-1.50918	2.20998	1.11509	0.86735	2.53106	5.26056	-0.0478212	4.59288
266	3.09333	2.01271	-2.51521	-7.65554	4.5963	5.38844	-0.215498	4.24381	-1.5191	2.26864	1.06983	0.674628	2.62213	5.23335	-0.042856	4.58564
266.5	2.98765	2.0494	-2.53807	-7.758	4.61399	5.41042	-0.221571	4.24738	-1.52707	2.32479	1.03377	0.478577	2.70726	5.22523	-0.0505166	4.5751
267	2.88156	2.07945	-2.55778	-7.84956	4.63958	5.42164	-0.225458	4.24154	-1.53489	2.38255	1.00125	0.275734	2.77676	5.23399	-0.0680839	4.56112
267.5	2.77733	2.10275	-2.57812	-7.93083	4.67147	5.42031	-0.222051	4.22739	-1.54318	2.44608	0.967204	0.0606259	2.8229	5.25021	-0.0898661	4.54326
268	2.67657	2.11866	-2.60221	-8.00436	4.70779	5.40542	-0.205895	4.20788	-1.55151	2.51736	0.930259	-0.171761	2.8416	5.25989	-0.108914	4.5209
268.5	2.58006	2.12579	-2.6316	-8.0747	4.74677	5.37771	-0.173293	4.18718	-1.55931	2.59473	0.893386	-0.423866	2.83393	5.25018	-0.118781	4.49359
269	2.48882	2.12453	-2.66641	-8.14705	4.78614	5.33982	-0.123634	4.16913	-1.56624	2.6737	0.861116	-0.694961	2.80564	5.21478	-0.114566	4.46152
269.5	2.40469	2.11905	-2.70581	-8.22496	4.82225	5.2952	-0.0590463	4.15623	-1.57185	2.74905	0.835854	-0.981339	2.76443	5.15619	-0.092845	4.42591
270	2.32942	2.11626	-2.7482	-8.30909	4.85132	5.247	0.0179727	4.14979	-1.57541	2.81648	0.815533	-1.27679	2.71745	5.08379	-0.0511831	4.38827
270.5	2.26381	2.12287	-2.79156	-8.39767	4.87129	5.19791	0.106899	4.14985	-1.57544	2.8733	0.793793	-1.57344	2.6706	5.00935	0.0118011	4.34973
271	2.20764	2.1434	-2.83361	-8.4879	4.88218	5.15006	0.209402	4.15529	-1.56905	2.91852	0.763103	-1.86303	2.62902	4.94332	0.0955858	4.31158
271.5	2.15984	2.17962	-2.87202	-8.5778	4.88537	5.10452	0.327526	4.16491	-1.55275	2.95237	0.718589	-2.13792	2.59723	4.89256	0.197019	4.27568
272	2.11921	2.23065	-2.9047	-8.66687	4.88284	5.06155	0.46065	4.1785	-1.52439	2.97541	0.659496	-2.39165	2.57878	4.86006	0.310919	4.24357
272.5	2.08546	2.2936	-2.92963	-8.7553	4.87586	5.02198	0.603058	4.19723	-1.48389	2.98785	0.588365	-2.61984	2.57503	4.84607	0.431482	4.21509
273	2.05887	2.36371	-2.94457	-8.8427	4.86458	4.9875	0.745003	4.22312	-1.43222	2.9891	0.509488	-2.82116	2.58399	4.8498	0.553115	4.18861
273.5	2.03914	2.43437	-2.94751	-8.92691	4.84938	4.95909	0.876705	4.25824	-1.37093	2.97841	0.426968	-2.99729	2.60089	4.87026	0.670591	4.16265
274	2.02486	2.49801	-2.93775	-9.00341	4.83175	4.93581	0.992178	4.30381	-1.30246	2.95666	0.343014	-3.15229	2.62019	4.9063	0.778848	4.13719
274.5	2.01377	2.54794	-2.9167	-9.06589	4.81323	4.91533	1.09136	4.35984	-1.23011	2.92716	0.25778	-3.29158	2.63675	4.95566	0.872678	4.11359
275	2.00303	2.58013	-2.88737	-9.10805	4.79412	4.89529	1.17949	4.42511	-1.15685	2.89401	0.170426	-3.42066	2.64642	5.01397	0.946959	4.09323
275.5	1.98941	2.59355	-2.8526	-9.12522	4.77351	4.8738	1.26331	4.49765	-1.08388	2.86011	0.0800352	-3.54385	2.64721	5.0752	0.997542	4.07593
276	1.96981	2.58971	-2.81323	-9.11509	4.75012	4.84949	1.34643	4.57544	-1.01069	2.82649	-0.0139787	-3.66392	2.64061	5.13292	1.02236	4.0598
276.5	1.94243	2.57184	-2.76784	-9.07745	4.72337	4.82185	1.42746	4.65635	-0.936941	2.79253	-0.111764	-3.78252	2.63145	5.1813	1.02255	4.04272
277	1.90797	2.54374	-2.71397	-9.01408	4.69346	4.79155	1.50144	4.73763	-0.864679	2.75685	-0.213414	-3.90045	2.62589	5.21702	1.00303	4.02343
277.5	1.86935	2.50878	-2.64992	-8.92946	4.66074	4.75997	1.56234	4.81531	-0.799107	2.71853	-0.31954	-4.0169	2.62825	5.24223	0.972012	4.00136
278	1.83029	2.46938	-2.57597	-8.83108	4.62572	4.72847	1.60578	4.8844	-0.74694	2.67848	-0.431007	-4.12887	2.63897	5.26495	0.939444	3.97618
278.5	1.79377	2.42752	-2.49445	-8.72791	4.58954	4.6982	1.6322	4.94085	-0.713506	2.63968	-0.547392	-4.2323	2.65552	5.29556	0.91468	3.94756
279	1.76115	2.38555	-2.40865	-8.62808	4.55373	4.6702	1.64837	4.98338	-0.700768	2.60537	-0.665466	-4.32398	2.67528	5.34172	0.904453	3.91507
279.5	1.73207	2.34616	-2.32153	-8.53709	4.52021	4.6449	1.66523	5.01359	-0.707085	2.5772	-0.779381	-4.40251	2.69732	5.40479	0.911878	3.87854
280	1.70438	2.31146	-2.23458	-8.4573	4.49122	4.6218	1.69333	5.0342	-0.728318	2.55484	-0.882185	-4.46808	2.72112	5.47879	0.936835	3.83845
280.5	1.67447	2.28204	-2.14767	-8.3884	4.46903	4.59968	1.73859	5.04718	-0.759253	2.53615	-0.967541	-4.52261	2.74358	5.55242	0.977026	3.79599
281	1.63941	2.25734	-2.06005	-8.32882	4.45489	4.57746	1.80091	5.05338	-0.794187	2.51773	-1.03118	-4.5699	2.7583	5.61293	1.02885	3.75296
281.5	1.59871	2.2368	-1.97108	-8.27747	4.44844	4.55504	1.87553	5.05319	-0.826831	2.49697	-1.07176	-4.6146	2.75859	5.64994	1.08825	3.71183
282	1.55409	2.22062	-1.88026	-8.23437	4.44802	4.53317	1.95659	5.04711	-0.85101	2.47394	-1.09079	-4.66012	2.74096	5.65807	1.1515	3.67497
282.5	1.50811	2.21016	-1.78773	-8.19954	4.45162	4.5129	2.04096	5.03588	-0.862294	2.45095	-1.09139	-4.70753	2.70638	5.63774	1.21514	3.64274
283	1.46354	2.20802	-1.69538	-8.17203	4.45672	4.4942	2.12989	5.0202	-0.858764	2.43071	-1.07692	-4.75656	2.65927	5.59319	1.27524	3.61254
283.5	1.42275	2.2168	-1.60682	-8.15086	4.45957	4.47532	2.22661	5.00046	-0.840765	2.41438	-1.05018	-4.80683	2.60521	5.52906	1.32721	3.58032
284	1.38635	2.2371	-1.52609	-8.13634	4.4555	4.45401	2.33278	4.977	-0.810601	2.40121	-1.01311	-4.85817	2.54903	5.44919	1.3669	3.54354
284.5	1.35221	2.26682	-1.45633	-8.12994	4.4401	4.4289	2.44663	4.95044	-0.771873	2.38963	-0.966843	-4.91027	2.49481	5.35747	1.39196	3.5028
285	1.31619	2.30185	-1.39956	-8.13325	4.4097	4.39908	2.56298	4.92144	-0.728381	2.37854	-0.912723	-4.96264	2.44703	5.25839	1.40239	3.46099
285.5	1.27469	2.33728	-1.35742	-8.14771	4.36164	4.36323	2.67499	4.88973	-0.683486	2.36805	-0.853471	-5.01442	2.41088	5.15677	1.4	3.42146
286	1.22691	2.36903	-1.33107	-8.17467	4.29505	4.3199	2.77758	4.85388	-0.640051	2.35921	-0.793263	-5.06411	2.39102	5.05735	1.38759	3.3875
286.5	1.17467	2.39508	-1.31925	-8.21501	4.2117	4.26852	2.86989	4.81282	-0.600227	2.35285	-0.737009	-5.10904	2.38975	4.96359	1.36791	3.36211
287	1.12066	2.41564	-1.31707	-8.26816	4.11634	4.20986	2.95475	4.76759	-0.564893	2.34869	-0.689511	-5.14516	2.40584	4.87504	1.34301	3.34688
287.5	1.06754	2.4326	-1.31681	-8.33138	4.01632	4.14596	3.03586	4.72147	-0.533351	2.34546	-0.654108	-5.16865	2.43473	4.78531	1.31472	3.34052
288	1.01733	2.44861	-1.30997	-8.39978	3.92007	4.07964	3.11486	4.67848	-0.503863	2.34115	-0.631077	-5.17822	2.47013	4.68338	1.28472	3.33888
288.5	0.970543	2.46584	-1.2897	-8.46686	3.8352	4.01452	3.18882	4.64168	-0.474736	2.33344	-0.617287	-5.17577	2.506	4.55854	1.2541	3.33682
289	0.926377	2.4853	-1.25307	-8.52606	3.76696	3.9557	3.2492	4.61223	-0.444618	2.32049	-0.607911	-5.165	2.53795	4.40592	1.22331	3.33076
289.5	0.884267	2.50767	-1.20193	-8.57305	3.71738	3.909	3.2842	4.58941	-0.411991	2.30122	-0.599142	-5.14939	2.56322	4.22947	1.19271	3.31992
290	0.845267	2.5341	-1.14164	-8.60752	3.68482	3.878	3.28452	4.57126	-0.375511	2.27473	-0.590051	-5.13062	2.57978	4.04091	1.16288	3.30556
290.5	0.812329	2.56628	-1.07848	-8.63274	3.66449	3.86227	3.24814	4.55534	-0.334807	2.24102	-0.582584	-5.10853	2.58564	3.85552	1.13478	3.2889
291	0.789181	2.6056	-1.01718	-8.65312	3.6496	3.8592	3.18104	4.53969	-0.290164	2.20215	-0.579935	-5.08198	2.57902	3.68667	1.10918	3.26975
291.5	0.777916	2.65224	-0.959649	-8.67159	3.63269	3.86704	3.09499	4.52316	-0.241719	2.16163	-0.584251	-5.04942	2.55917	3.54163	1.08582	3.24644
292	0.777429	2.70465	-0.905207	-8.68911	3.60702	3.88546	3.00351	4.50576	-0.189248	2.12242	-0.595242	-5.00916	2.52688	3.42091	1.06318	3.21615
292.5	0.784364	2.75906	-0.851784	-8.70552	3.56843	3.91428	2.91647	4.48862	-0.132211	2.08605	-0.611238	-4.95957	2.48464	3.32099	1.0391	3.17586
293	0.795418	2.80895	-0.798355	-8.72032	3.51664	3.95275	2.83634	4.4732	-0.0702248	2.05286	-0.631649	-4.89922	2.43673	3.23783	1.01168	3.124
293.5	0.808796	2.8458	-0.746597	-8.7327	3.45507	3.99949	2.75954	4.46015	-0.00444895	2.02286	-0.657968	-4.82717	2.38862	3.16917	0.980195	3.06155
294	0.823828	2.86173	-0.700013	-8.74134	3.38949	4.05186	2.68071	4.44869	0.0616986	1.99615	-0.692956	-4.74379	2.3449	3.11512	0.945905	2.99144
294.5	0.839785	2.85249	-0.662988	-8.74474	3.32664	4.10529	2.59679	4.43696	0.124095	1.97315	-0.739507	-4.65138	2.30742	3.07635	0.91205	2.91718
295	0.855574	2.81887	-0.6413	-8.74238	3.2722	4.15367	2.5098	4.42287	0.180291	1.95509	-0.799025	-4.55404	2.27579	3.05117	0.88278	2.84202
295.5	0.870163	2.76564	-0.640736	-8.73542	3.22865	4.19074	2.42682	4.40473	0.230602	1.94379	-0.869377	-4.45645	2.24937	3.03417	0.861681	2.76845
296	0.882995	2.69924	-0.662852	-8.72613	3.19492	4.21133	2.35628	4.38118	0.27794	1.9401	-0.944518	-4.36243	2.22844	3.01729	0.850979	2.69781
296.5	0.894001	2.626	-0.701779	-8.71559	3.16825	4.21171	2.30328	4.35086	0.327136	1.94302	-1.0163	-4.2744	2.21334	2.99267	0.851331	2.63032
297	0.903243	2.5523	-0.744404	-8.7017	3.14611	4.18966	2.26733	4.31285	0.383307	1.95038	-1.07672	-4.19397	2.20287	2.95664	0.862078	2.5659
297.5	0.910925	2.48545	-0.772568	-8.67906	3.12733	4.14457	2.2434	4.26706	0.449263	1.95992	-1.11959	-4.12229	2.19413	2.91236	0.8822	2.50472
298	0.917318	2.4328	-0.765888	-8.64132	3.11249	4.07767	2.22517	4.21412	0.524295	1.9699	-1.14117	-4.05905	2.18383	2.86838	0.91104	2.44717
298.5	0.921762	2.3994	-0.70519	-8.58407	3.10404	3.99208	2.2084	4.15532	0.605411	1.97881	-1.13961	-4.00132	2.16985	2.83371	0.948186	2.3937
299	0.922339	2.38633	-0.575557	-8.5057	3.10544	3.89283	2.19228	4.09333	0.688744	1.98424	-1.11433	-3.94434	2.15186	2.81231	0.993244	2.34486
299.5	0.917522	2.39179	-0.367433	-8.40597	3.11938	3.78602	2.17754	4.032	0.770323	1.98263	-1.06589	-3.88343	2.13126	2.80061	1.04531	2.30137
300	0.908018	2.41454	-0.0766953	-8.28462	3.14651	3.67762	2.16336	3.97521	0.847418	1.97096	-0.995339	-3.81555	2.11085	2.78944	1.10196	2.26425
300.5	0.897328	2.45535	0.294491	-8.14146	3.18533	3.57275	2.14631	3.92552	0.919773	1.94852	-0.903241	-3.73968	2.09379	2.76833	1.15908	2.23503
301	0.890815	2.51459	0.735807	-7.97703	3.23259	3.47521	2.12115	3.88371	0.988853	1.91685	-0.790402	-3.65541	2.0818	2.72935	1.21257	2.21504
301.5	0.892365	2.58884	1.22602	-7.79365	3.28379	3.38752	2.0826	3.84896	1.05588	1.87888	-0.659708	-3.56162	2.07408	2.6698	1.25999	2.20381
302	0.900852	2.66973	1.73106	-7.59809	3.33372	3.3115	2.02819	3.81937	1.1213	1.83857	-0.516136	-3.45723	2.06792	2.59264	1.30069	2.19834
302.5	0.91138	2.74652	2.20873	-7.40313	3.3767	3.24858	1.96134	3.79274	1.18549	1.80034	-0.364564	-3.34302	2.06036	2.50356	1.33472	2.19467
303	0.919863	2.81088	2.62219	-7.22367	3.40684	3.1989	1.89132	3.76702	1.24887	1.76829	-0.207848	-3.22239	2.04933	2.4071	1.36199	2.19007
303.5	0.924764	2.85908	2.95261	-7.0696	3.41848	3.1608	1.82944	3.74048	1.31136	1.74582	-0.0468891	-3.10081	2.03315	2.30483	1.38169	2.18388
304	0.925342	2.89046	3.20067	-6.94375	3.40738	3.13189	1.78459	3.71212	1.37204	1.73527	0.118538	-2.9848	2.00995	2.19625	1.39254	2.17653
304.5	0.920469	2.90547	3.38034	-6.84555	3.3726	3.1108	1.76058	3.68228	1.42901	1.73677	0.289769	-2.88053	1.97769	2.08108	1.39319	2.16787
305	0.909642	2.90488	3.51209	-6.77481	3.31741	3.09752	1.75534	3.65269	1.4802	1.74758	0.468801	-2.79285	1.93454	1.96072	1.38265	2.15619
305.5	0.89425	2.88964	3.6172	-6.73229	3.24804	3.09197	1.76299	3.62561	1.52414	1.76317	0.656511	-2.7255	1.87923	1.83871	1.36105	2.13887
306	0.87694	2.86171	3.71272	-6.71789	3.17079	3.09248	1.77829	3.60288	1.55943	1.77925	0.851743	-2.68209	1.81124	1.7204	1.33114	2.11363
306.5	0.859298	2.82459	3.80845	-6.72863	3.09005	3.09536	1.80033	3.58541	1.58397	1.79285	1.05212	-2.66656	1.73078	1.61092	1.29906	2.0793
307	0.840493	2.7823	3.90703	-6.75819	3.00882	3.096	1.83235	3.57264	1.59557	1.80204	1.25478	-2.68262	1.6381	1.51144	1.27278	2.03583
307.5	0.818197	2.73836	4.00667	-6.79821	2.93005	3.09092	1.87922	3.56272	1.59299	1.80522	1.45646	-2.73285	1.5325	1.41662	1.25836	1.98415
308	0.79027	2.69592	4.10492	-6.84027	2.85595	3.07921	1.94475	3.55367	1.57625	1.80058	1.65377	-2.81744	1.41212	1.31589	1.25687	1.926
308.5	0.755837	2.65826	4.20177	-6.8782	2.78718	3.06181	2.02819	3.5446	1.54675	1.78654	1.84408	-2.93328	1.27549	1.19812	1.26519	1.86357
309	0.71541	2.62889	4.30028	-6.90947	2.72348	3.03949	2.12152	3.53543	1.50704	1.76282	2.02598	-3.07455	1.12312	1.05677	1.27941	1.79909
309.5	0.670177	2.61208	4.4049	-6.93498	2.6646	3.01172	2.21162	3.52592	1.46036	1.73127	2.19862	-3.23421	0.957901	0.892871	1.29727	1.73474
310	0.621655	2.61325	4.5193	-6.9582	2.60967	2.97672	2.287	3.51587	1.40957	1.69527	2.36062	-3.40498	0.784768	0.714728	1.31869	1.67285
310.5	0.57201	2.63766	4.64516	-6.9838	2.5564	2.93205	2.34298	3.50602	1.35676	1.65875	2.50972	-3.5794	0.610725	0.535005	1.34527	1.61601
311	0.524072	2.6887	4.78153	-7.01563	2.50111	2.87563	2.38179	3.49765	1.30385	1.62558	2.64443	-3.74973	0.444201	0.366457	1.37963	1.56626
311.5	0.480811	2.76761	4.92482	-7.0547	2.43949	2.80637	2.40904	3.49128	1.25314	1.59879	2.76626	-3.90896	0.292821	0.217752	1.42488	1.52407
312	0.444518	2.87386	5.0697	-7.09894	2.36801	2.72394	2.43003	3.48698	1.20733	1.57934	2.87958	-4.05268	0.161501	0.091763	1.48346	1.48811
312.5	0.415898	3.00508	5.21026	-7.14437	2.28524	2.62893	2.44729	3.48584	1.16956	1.56529	2.98933	-4.18021	0.0523526	-0.0124722	1.55532	1.45603
313	0.393907	3.15625	5.34102	-7.18634	2.19151	2.52325	2.46052	3.48991	1.14326	1.55243	3.09942	-4.29426	-0.0351174	-0.0963986	1.63737	1.4252
313.5	0.376626	3.31922	5.45742	-7.21955	2.08778	2.41014	2.46917	3.50018	1.13102	1.53626	3.2126	-4.39957	-0.104473	-0.15988	1.7249	1.39354
314	0.362147	3.48406	5.55508	-7.23843	1.97548	2.29363	2.47568	3.51485	1.13369	1.5134	3.33009	-4.50174	-0.162114	-0.201358	1.8138	1.35999
314.5	0.348473	3.6415	5.62934	-7.23885	1.8571	2.17859	2.48659	3.5295	1.15041	1.48143	3.45114	-4.60657	-0.215879	-0.220086	1.902	1.32452
315	0.333021	3.78431	5.6762	-7.21931	1.73648	2.07089	2.51162	3.539	1.17919	1.43849	3.57433	-4.71921	-0.273647	-0.21887	1.98913	1.28752
315.5	0.312734	3.9068	5.69452	-7.18038	1.61788	1.97661	2.56026	3.5399	1.21716	1.38348	3.69899	-4.84316	-0.342166	-0.20507	2.07523	1.2493
316	0.284929	4.00367	5.68713	-7.12358	1.50408	1.90089	2.63601	3.53134	1.26092	1.31627	3.8255	-4.97987	-0.426314	-0.188653	2.15951	1.20967
316.5	0.248158	4.07024	5.65999	-7.05107	1.39534	1.84718	2.73352	3.51417	1.30688	1.23781	3.95523	-5.12919	-0.529302	-0.177971	2.23969	1.16821
317	0.202153	4.10358	5.62103	-6.9653	1.2902	1.81619	2.8412	3.48977	1.35166	1.14997	4.09074	-5.29045	-0.652484	-0.17583	2.31251	1.12529
317.5	0.146809	4.10385	5.57961	-6.86829	1.18702	1.80539	2.94548	3.45965	1.39221	1.05514	4.23412	-5.46302	-0.793817	-0.178331	2.37487	1.08304
318	0.0815021	4.07474	5.54589	-6.76091	1.08508	1.81047	3.03391	3.4254	1.42549	0.956496	4.3848	-5.64623	-0.946965	-0.177395	2.42464	1.04542
318.5	0.00574545	4.02254	5.52937	-6.64313	0.984541	1.82742	3.09849	3.38876	1.44892	0.85858	4.53924	-5.83972	-1.10246	-0.165723	2.4611	1.0171
319	-0.0799071	3.95448	5.53681	-6.5154	0.885113	1.85377	3.13854	3.35156	1.46108	0.766948	4.69244	-6.0439	-1.25004	-0.141145	2.48499	1.002
319.5	-0.173888	3.87742	5.57086	-6.37962	0.785323	1.88858	3.15965	3.31555	1.4618	0.686978	4.83905	-6.26014	-1.3814	-0.108142	2.49748	1.00195
320	-0.274057	3.79704	5.63057	-6.23901	0.683716	1.93176	3.16944	3.28216	1.45159	0.622555	4.97469	-6.49064	-1.49227	-0.0764154	2.49832	1.01581
320.5	-0.378135	3.71712	5.71258	-6.09733	0.581101	1.98269	3.17338	3.25209	1.43079	0.574918	5.09755	-6.73782	-1.58218	-0.0572636	2.48546	1.04002
321	-0.484076	3.63927	5.81217	-5.95784	0.481132	2.03925	3.17258	3.22518	1.39906	0.542562	5.20814	-7.00342	-1.65256	-0.0591544	2.45667	1.07017
321.5	-0.589756	3.56284	5.9239	-5.82297	0.388439	2.09831	3.16358	3.20071	1.35581	0.523121	5.30733	-7.28838	-1.70514	-0.0845124	2.41056	1.10214
322	-0.692319	3.48484	6.04146	-5.69461	0.306611	2.15727	3.14091	3.17876	1.30073	0.515575	5.39548	-7.59359	-1.74195	-0.129544	2.34683	1.13251
322.5	-0.788374	3.39989	6.15687	-5.57397	0.237636	2.21448	3.10112	3.16109	1.23431	0.520218	5.47285	-7.91982	-1.76576	-0.187096	2.26704	1.15859
323	-0.875264	3.30233	6.2602	-5.46118	0.181649	2.26837	3.04466	3.15061	1.15814	0.537009	5.54032	-8.26639	-1.78026	-0.250067	2.17536	1.17845
323.5	-0.952405	3.19019	6.34059	-5.35504	0.136135	2.31649	2.97433	3.14942	1.07491	0.5646	5.59957	-8.63099	-1.78972	-0.313213	2.07772	1.19098
324	-1.02144	3.06739	6.38841	-5.25321	0.0958298	2.3555	2.89293	3.15721	0.987702	0.600292	5.65309	-9.01006	-1.79922	-0.373115	1.98011	1.19623
324.5	-1.08508	2.94303	6.39729	-5.15248	0.0543509	2.38206	2.80206	3.17109	0.898248	0.640302	5.70395	-9.39832	-1.81483	-0.426843	1.88772	1.19548
325	-1.14582	2.82965	6.36369	-5.04948	0.00655813	2.39322	2.70159	3.18636	0.805687	0.680694	5.7552	-9.78909	-1.84254	-0.470447	1.80482	1.19083
325.5	-1.20548	2.74029	6.28396	-4.94216	-0.0500745	2.38664	2.59034	3.19718	0.707311	0.718716	5.80897	-10.1766	-1.88599	-0.4986	1.73469	1.18485
326	-1.26542	2.68377	6.15214	-4.83049	-0.115783	2.36156	2.46818	3.19728	0.600107	0.75357	5.86579	-10.5577	-1.94457	-0.50566	1.67923	1.18062
326.5	-1.32756	2.66137	5.9619	-4.71583	-0.189888	2.31986	2.3381	3.18099	0.481601	0.786238	5.92434	-10.9318	-2.01366	-0.488131	1.63882	1.18151
327	-1.3947	2.66704	5.71063	-4.60004	-0.271675	2.26538	2.2061	3.14389	0.350727	0.818692	5.98207	-11.2998	-2.08733	-0.44833	1.61313	1.18961
327.5	-1.47012	2.68983	5.40297	-4.48459	-0.360094	2.2019	2.07925	3.08309	0.208887	0.8527	6.03731	-11.6634	-2.16085	-0.396811	1.6015	1.20472
328	-1.55653	2.71669	5.05324	-4.37007	-0.453464	2.13214	1.96317	2.99804	0.0597027	0.888316	6.09155	-12.0247	-2.23071	-0.35033	1.60225	1.22477
328.5	-1.65563	2.73569	4.68755	-4.25636	-0.549997	2.05882	1.86015	2.8916	-0.092478	0.923079	6.14926	-12.3865	-2.29359	-0.325882	1.61249	1.24718
329	-1.76852	2.73872	4.34335	-4.14337	-0.648097	1.98568	1.76869	2.77025	-0.243548	0.953583	6.21497	-12.7507	-2.34599	-0.334628	1.62893	1.27038
329.5	-1.89612	2.72256	4.06154	-4.03148	-0.745849	1.917	1.68484	2.64274	-0.389811	0.978334	6.29038	-13.1186	-2.38488	-0.378846	1.64811	1.29498
330	-2.03901	2.68766	3.87235	-3.92087	-0.840924	1.85641	1.60435	2.51768	-0.528392	0.999037	6.37358	-13.4898	-2.40852	-0.452615	1.66678	1.32306
330.5	-2.19638	2.63615	3.78491	-3.81091	-0.931399	1.80608	1.52423	2.4018	-0.657101	1.01979	6.46035	-13.8612	-2.41696	-0.54474	1.68265	1.3558
331	-2.36502	2.57117	3.78817	-3.69991	-1.01614	1.76695	1.44354	2.30029	-0.773197	1.04513	6.54621	-14.2268	-2.41231	-0.642152	1.69455	1.39197
331.5	-2.53967	2.49824	3.86025	-3.58536	-1.09422	1.73955	1.36347	2.21725	-0.873033	1.07795	6.62776	-14.5787	-2.39924	-0.733268	1.70181	1.42842
332	-2.71471	2.42624	3.97786	-3.46433	-1.16448	1.72476	1.28634	2.1549	-0.953453	1.11855	6.70297	-14.9094	-2.38511	-0.810297	1.7043	1.46186
332.5	-2.88571	2.36581	4.12128	-3.33441	-1.22553	1.72346	1.21334	2.11275	-1.01303	1.16495	6.77124	-15.2126	-2.37791	-0.868717	1.70254	1.49005
333	-3.05015	2.32574	4.27626	-3.19482	-1.27564	1.73586	1.14366	2.08805	-1.0521	1.21406	6.83325	-15.4836	-2.38268	-0.904754	1.6966	1.51205
333.5	-3.20679	2.30981	4.43341	-3.04755	-1.31251	1.76131	1.07604	2.07673	-1.07294	1.26337	6.89002	-15.7201	-2.39971	-0.913785	1.68496	1.52776
334	-3.35499	2.31608	4.58588	-2.89769	-1.33364	1.7986	1.01076	2.0741	-1.08038	1.31184	6.94153	-15.9238	-2.42539	-0.891247	1.66522	1.53736
334.5	-3.49449	2.3386	4.72721	-2.75221	-1.33693	1.84598	0.95031	2.07482	-1.08119	1.35939	6.98655	-16.0997	-2.45385	-0.835325	1.63595	1.54099
335	-3.62534	2.36926	4.8507	-2.61813	-1.32086	1.90066	0.899248	2.07288	-1.08215	1.40622	7.02388	-16.2548	-2.4779	-0.749019	1.59782	1.53834
335.5	-3.74816	2.39858	4.95059	-2.50141	-1.28409	1.95893	0.8625	2.06266	-1.08873	1.45264	7.05324	-16.3958	-2.49067	-0.64006	1.55305	1.52825
336	-3.8644	2.41666	5.02416	-2.40763	-1.22567	2.01742	0.841755	2.04019	-1.10477	1.49891	7.07481	-16.5281	-2.4877	-0.519119	1.50376	1.50931
336.5	-3.97595	2.41521	5.07299	-2.34349	-1.14636	2.07416	0.833316	2.00371	-1.13272	1.54523	7.08974	-16.6548	-2.4682	-0.396927	1.45063	1.48103
337	-4.08398	2.38981	5.10235	-2.3171	-1.05019	2.1286	0.829267	1.95313	-1.17385	1.59177	7.10127	-16.7777	-2.43482	-0.280687	1.39326	1.44453
337.5	-4.18849	2.34128	5.11979	-2.33606	-0.944287	2.18101	0.819985	1.88936	-1.22821	1.63816	7.11359	-16.8975	-2.39218	-0.171637	1.33182	1.40193
338	-4.28837	2.27542	5.13297	-2.40534	-0.837056	2.23182	0.797286	1.81401	-1.29433	1.68363	7.12846	-17.0137	-2.34505	-0.065942	1.26868	1.35557
338.5	-4.38156	2.20111	5.14739	-2.52657	-0.736026	2.28078	0.758211	1.72977	-1.369	1.72739	7.14415	-17.1246	-2.298	0.0415831	1.20853	1.30789
339	-4.46571	2.12815	5.16567	-2.69749	-0.646426	2.32687	0.707382	1.64103	-1.44765	1.7684	7.15777	-17.2282	-2.25644	0.153266	1.15708	1.26093
339.5	-4.53941	2.0652	5.1885	-2.91036	-0.570573	2.36916	0.655544	1.55395	-1.52531	1.80477	7.16809	-17.323	-2.22663	0.265943	1.1191	1.21562
340	-4.60273	2.01795	5.21514	-3.14962	-0.508506	2.40808	0.614364	1.47513	-1.5976	1.83403	7.17668	-17.4095	-2.21446	0.371156	1.09659	1.17154
340.5	-4.65681	1.98864	5.24267	-3.39175	-0.459769	2.44562	0.590956	1.4098	-1.66187	1.85367	7.18753	-17.4901	-2.2242	0.458209	1.08831	1.12692
341	-4.70352	1.97681	5.2657	-3.6097	-0.425265	2.48429	0.586074	1.36074	-1.71821	1.86187	7.20555	-17.5696	-2.25718	0.518729	1.09124	1.07906
341.5	-4.74515	1.98015	5.27805	-3.78013	-0.407653	2.52528	0.595726	1.32776	-1.76924	1.85778	7.23366	-17.6529	-2.31085	0.550055	1.10266	1.02513
342	-4.78373	1.99454	5.27488	-3.88833	-0.409401	2.5678	0.613907	1.30806	-1.81834	1.84155	7.27015	-17.7433	-2.37909	0.555258	1.12087	0.963288
342.5	-4.82085	2.01434	5.25379	-3.92837	-0.430223	2.60981	0.635641	1.29725	-1.86838	1.81367	7.30868	-17.8422	-2.4545	0.540233	1.14476	0.893301
343	-4.85813	2.03453	5.21526	-3.90065	-0.466727	2.64941	0.659064	1.29082	-1.92157	1.77389	7.34108	-17.9499	-2.53161	0.510152	1.17363	0.816603
343.5	-4.89763	2.05296	5.16245	-3.80971	-0.513982	2.68549	0.684742	1.2853	-1.97889	1.72117	7.3609	-18.0645	-2.60819	0.467591	1.20703	0.735754
344	-4.9416	2.07028	5.09983	-3.66308	-0.566576	2.71728	0.713216	1.27804	-2.03898	1.65521	7.36595	-18.1822	-2.6834	0.413462	1.24441	0.653507
344.5	-4.99167	2.0882	5.03131	-3.47096	-0.618904	2.74377	0.742989	1.26652	-2.09829	1.5776	7.35893	-18.2969	-2.75527	0.349863	1.28472	0.572455
345	-5.0481	2.10776	4.95917	-3.24588	-0.665908	2.76422	0.769489	1.2481	-2.15241	1.49111	7.34574	-18.4008	-2.82044	0.282291	1.32682	0.495421
345.5	-5.10991	2.12794	4.88364	-3.00156	-0.704332	2.77886	0.786108	1.22012	-2.19793	1.39897	7.33308	-18.4867	-2.87538	0.219638	1.36956	0.425781
346	-5.17554	2.14588	4.80264	-2.75104	-0.733619	2.78921	0.788126	1.18043	-2.23397	1.30508	7.32649	-18.5503	-2.9176	0.172379	1.4123	0.367101
346.5	-5.24314	2.15802	4.71284	-2.50575	-0.755563	2.79798	0.776147	1.1283	-2.2626	1.21408	7.32919	-18.5907	-2.94606	0.148912	1.45594	0.321938
347	-5.31112	2.16077	4.61136	-2.27544	-0.77274	2.80829	0.755556	1.0652	-2.28778	1.13053	7.34203	-18.6091	-2.9615	0.150927	1.50306	0.290615
347.5	-5.37859	2.15052	4.49722	-2.0677	-0.786785	2.82228	0.733647	0.994344	-2.31344	1.05761	7.36538	-18.6081	-2.96723	0.171146	1.55637	0.271103
348	-5.44496	2.12427	4.37191	-1.8878	-0.79757	2.84021	0.71724	0.919266	-2.3423	0.996128	7.4006	-18.5911	-2.96927	0.195657	1.61699	0.259833
348.5	-5.50974	2.08023	4.23868	-1.73909	-0.803854	2.8608	0.710315	0.843412	-2.37567	0.944969	7.44834	-18.5623	-2.97476	0.20969	1.68387	0.252566
349	-5.57309	2.01847	4.10141	-1.62298	-0.804577	2.88153	0.71178	0.770625	-2.41353	0.902996	7.50626	-18.5262	-2.98936	0.203514	1.75436	0.245
349.5	-5.63615	1.94154	3.96457	-1.53891	-0.799735	2.89911	0.716106	0.704922	-2.45486	0.87082	7.56893	-18.4873	-3.01623	0.17551	1.82559	0.233429
350	-5.70027	1.85411	3.83374	-1.48473	-0.791183	2.91056	0.716772	0.649629	-2.4984	0.850718	7.62925	-18.4488	-3.05698	0.131841	1.896	0.215629
350.5	-5.76566	1.76161	3.7144	-1.45697	-0.783044	2.91423	0.708995	0.607012	-2.54296	0.845353	7.68002	-18.4118	-3.11142	0.083673	1.96583	0.191152
351	-5.83094	1.66945	3.60936	-1.45082	-0.780348	2.9098	0.69066	0.578203	-2.58718	0.856359	7.71642	-18.375	-3.17632	0.0427518	2.0363	0.160584
351.5	-5.89368	1.58259	3.51776	-1.46042	-0.786311	2.89818	0.662535	0.562935	-2.62943	0.882921	7.7379	-18.3356	-3.24578	0.0171247	2.10833	0.124632
352	-5.95115	1.5051	3.43686	-1.47956	-0.800283	2.88162	0.627011	0.559487	-2.66788	0.920889	7.74701	-18.291	-3.31379	0.00988131	2.18163	0.0840237
352.5	-6.00105	1.4407	3.36455	-1.50241	-0.818205	2.86334	0.585262	0.564888	-2.70035	0.963629	7.74673	-18.2401	-3.37624	0.0212424	2.25512	0.040164
353	-6.04222	1.39243	3.29977	-1.52354	-0.835556	2.84694	0.535783	0.574842	-2.72486	1.00442	7.7386	-18.1813	-3.43106	0.0514659	2.32821	-0.00404639
353.5	-6.07433	1.36095	3.24123	-1.53756	-0.849919	2.83642	0.475598	0.584109	-2.74067	1.03799	7.72295	-18.1122	-3.47757	0.102122	2.40164	-0.0441849
354	-6.09705	1.34448	3.18673	-1.53898	-0.861134	2.83566	0.402121	0.587959	-2.74898	1.06031	7.70008	-18.0293	-3.51625	0.175096	2.47735	-0.0755736
354.5	-6.1103	1.34062	3.1337	-1.5227	-0.870242	2.84679	0.314544	0.583465	-2.75223	1.06886	7.67091	-17.9301	-3.54843	0.270423	2.55751	-0.0948035
355	-6.11495	1.34731	3.07989	-1.4848	-0.878608	2.86859	0.214978	0.569574	-2.75288	1.06407	7.63683	-17.815	-3.5753	0.384449	2.6433	-0.100415
355.5	-6.11267	1.36281	3.02364	-1.42352	-0.886877	2.89705	0.107877	0.54678	-2.75279	1.04923	7.59965	-17.6872	-3.59667	0.5092	2.73406	-0.0929264
356	-6.10515	1.38539	2.96346	-1.33978	-0.89386	2.92746	-0.00296542	0.516931	-2.75285	1.02838	7.56167	-17.5509	-3.61051	0.633435	2.82681	-0.0744134
356.5	-6.09367	1.41303	2.8979	-1.23746	-0.896464	2.95616	-0.11657	0.482407	-2.75255	1.00489	7.52595	-17.4099	-3.61366	0.746107	2.91533	-0.0476303
357	-6.07952	1.44351	2.82657	-1.123	-0.891063	2.98112	-0.233726	0.445244	-2.75074	0.981149	7.49607	-17.2674	-3.60313	0.841773	2.99072	-0.0152411
357.5	-6.06425	1.47523	2.75088	-1.00379	-0.875252	3.00189	-0.354708	0.407099	-2.74763	0.958582	7.47459	-17.1258	-3.57779	0.924067	3.04449	0.0206873
358	-6.04933	1.50755	2.67259	-0.886659	-0.848895	3.01909	-0.47726	0.36937	-2.74506	0.937696	7.46098	-16.9862	-3.53953	1.00342	3.07141	0.0591935
358.5	-6.03561	1.53989	2.5924	-0.777613	-0.814117	3.03399	-0.594476	0.333037	-2.74522	0.918592	7.45089	-16.8493	-3.49285	1.09062	3.06971	0.1003
359	-6.02342	1.57029	2.51172	-0.68163	-0.774121	3.0483	-0.693944	0.298666	-2.75023	0.9015	7.43771	-16.7154	-3.44315	1.19075	3.03971	0.14399
359.5	-6.01286	1.59486	2.43474	-0.602124	-0.731372	3.06328	-0.760493	0.266852	-2.76256	0.886693	7.41538	-16.5838	-3.39482	1.30005	2.98337	0.189065
360	-6.00394	1.60933	2.36693	-0.541177	-0.686587	3.07904	-0.781704	0.238694	-2.78449	0.873879	7.38048	-16.4533	-3.35032	1.40679	2.90484	0.232634
360.5	-5.99645	1.61149	2.31144	-0.500025	-0.639065	3.09502	-0.753039	0.215875	-2.81731	0.861942	7.33258	-16.3219	-3.31055	1.49555	2.81081	0.270727
361	-5.99007	1.60187	2.26758	-0.477736	-0.587711	3.1108	-0.680078	0.200369	-2.86187	0.849238	7.27293	-16.1873	-3.27545	1.55293	2.70939	0.299418
361.5	-5.98469	1.58219	2.23221	-0.469672	-0.532109	3.12594	-0.576701	0.193608	-2.91925	0.834175	7.20326	-16.0473	-3.24349	1.57189	2.60796	0.315468
362	-5.98075	1.55344	2.20122	-0.468468	-0.472919	3.13964	-0.4597	0.195434	-2.98977	0.816291	7.12509	-15.9012	-3.21099	1.55313	2.5108	0.316904
362.5	-5.97929	1.51561	2.17041	-0.466074	-0.411707	3.15118	-0.342836	0.203969	-3.07185	0.797504	7.03949	-15.7489	-3.17334	1.50327	2.41843	0.303413
363	-5.98178	1.46895	2.13636	-0.455077	-0.350994	3.16012	-0.234039	0.216389	-3.16232	0.781646	6.94722	-15.5904	-3.12696	1.43099	2.32945	0.27578
363.5	-5.98951	1.41482	2.0976	-0.429877	-0.294157	3.16579	-0.136692	0.229367	-3.25701	0.771858	6.84992	-15.4252	-3.06939	1.3433	2.24192	0.235129
364	-6.00326	1.35471	2.05487	-0.387454	-0.24462	3.16783	-0.052585	0.239203	-3.35085	0.76879	6.75171	-15.2523	-2.99883	1.24446	2.15291	0.182846
364.5	-6.02307	1.28911	2.01001	-0.327453	-0.204943	3.16756	0.0161159	0.242602	-3.43887	0.771379	6.65934	-15.0704	-2.91473	1.13823	2.05863	0.120682
365	-6.04852	1.21783	1.96452	-0.252028	-0.176342	3.16833	0.066285	0.237942	-3.51761	0.778373	6.57989	-14.879	-2.81885	1.03093	1.95584	0.0506555
365.5	-6.07912	1.14149	1.91868	-0.165024	-0.158876	3.17416	0.0945769	0.225941	-3.585	0.789098	6.51739	-14.6789	-2.71537	0.932238	1.84285	-0.0248863
366	-6.11449	1.06225	1.87145	-0.0702714	-0.1519	3.18778	0.0997149	0.209285	-3.63961	0.803852	6.47153	-14.4716	-2.60997	0.852442	1.71994	-0.102969
366.5	-6.15392	0.983294	1.82144	0.0298208	-0.153802	3.20919	0.0844814	0.191771	-3.68132	0.823806	6.43871	-14.257	-2.50873	0.797758	1.59061	-0.179791
367	-6.19548	0.907814	1.76839	0.1348	-0.161486	3.23569	0.0554368	0.17766	-3.71232	0.850428	6.41357	-14.0333	-2.41779	0.766116	1.46182	-0.250821
367.5	-6.23498	0.838133	1.7135	0.246066	-0.170802	3.26291	0.021484	0.170836	-3.73617	0.884875	6.39098	-13.7981	-2.34268	0.746528	1.34125	-0.311296
368	-6.26672	0.77555	1.65837	0.366005	-0.177834	3.28626	-0.00783108	0.17314	-3.7551	0.92694	6.3679	-13.5485	-2.28681	0.723114	1.23333	-0.357266
368.5	-6.28578	0.72133	1.60405	0.496698	-0.179927	3.30211	-0.0250072	0.182846	-3.76905	0.973964	6.34389	-13.2825	-2.25026	0.681377	1.13766	-0.386779
369	-6.28972	0.677694	1.55116	0.638976	-0.175873	3.30818	-0.0269286	0.195129	-3.77741	1.02142	6.31983	-12.9996	-2.23014	0.613552	1.05068	-0.400171
369.5	-6.27862	0.64742	1.5005	0.792345	-0.165657	3.30362	-0.014444	0.204561	-3.78078	1.06531	6.29609	-12.7009	-2.2219	0.521065	0.968072	-0.399317
370	-6.25461	0.632375	1.45396	0.955924	-0.150135	3.28919	0.0105281	0.207466	-3.78065	1.10421	6.27112	-12.3887	-2.22024	0.413292	0.886118	-0.38689
370.5	-6.22143	0.632624	1.41492	1.12962	-0.130447	3.26748	0.0478596	0.202763	-3.7778	1.13926	6.2411	-12.066	-2.21989	0.303484	0.80218	-0.366165
371	-6.18325	0.646535	1.38768	1.31413	-0.107299	3.24214	0.100046	0.191654	-3.77175	1.17272	6.20176	-11.7361	-2.21644	0.203973	0.714092	-0.340727
371.5	-6.1429	0.671121	1.37632	1.50925	-0.081155	3.21615	0.170901	0.17647	-3.76101	1.20668	6.15144	-11.4032	-2.20707	0.122777	0.618827	-0.313946
372	-6.10115	0.702663	1.38318	1.71179	-0.0533713	3.19021	0.26302	0.159246	-3.74342	1.24216	6.09276	-11.0725	-2.19031	0.0627667	0.512227	-0.28894
372.5	-6.05705	0.737693	1.40743	1.91557	-0.0264235	3.16343	0.375107	0.141136	-3.71647	1.27868	6.03209	-10.7499	-2.16567	0.0231012	0.390512	-0.268674
373	-6.00844	0.773561	1.44462	2.11381	-0.00307512	3.1354	0.500978	0.122481	-3.6786	1.31443	5.97688	-10.441	-2.13389	0.00168196	0.25238	-0.255233
373.5	-5.95261	0.808195	1.48749	2.3013	0.014386	3.10741	0.631426	0.102693	-3.63065	1.34705	5.93285	-10.1492	-2.09715	-0.00272445	0.10032	-0.249396
374	-5.88726	0.839431	1.52787	2.47501	0.0249171	3.08197	0.757905	0.0805108	-3.57586	1.37384	5.90268	-9.87413	-2.05916	0.00970206	-0.0598184	-0.251519
374.5	-5.81163	0.864669	1.55805	2.63341	0.0289804	3.06067	0.876058	0.0546382	-3.51862	1.39205	5.88603	-9.61285	-2.02511	0.0380542	-0.220663	-0.26191
375	-5.72702	0.881606	1.57146	2.77596	0.0276401	3.04284	0.987387	0.0238602	-3.46308	1.3994	5.88072	-9.36153	-2.00054	0.0792077	-0.37474	-0.279992
375.5	-5.63617	0.889233	1.56362	2.9031	0.021581	3.02636	1.09743	-0.0130025	-3.4118	1.39443	5.88478	-9.11722	-1.98855	0.127691	-0.514994	-0.303967
376	-5.54244	0.887355	1.53295	3.01617	0.0109632	3.0092	1.21101	-0.0562911	-3.36483	1.37603	5.89775	-8.87882	-1.98783	0.176048	-0.635503	-0.331804
376.5	-5.44959	0.875812	1.48013	3.11683	-0.00401884	2.98974	1.32779	-0.104078	-3.31991	1.3432	5.92067	-8.64725	-1.99277	0.21648	-0.732543	-0.362337
377	-5.36152	0.855602	1.40643	3.20602	-0.0220754	2.96675	1.4408	-0.151909	-3.27389	1.29567	5.95497	-8.42423	-1.99489	0.244761	-0.805142	-0.395471
377.5	-5.28143	0.830186	1.3137	3.28346	-0.0398332	2.93982	1.53841	-0.194967	-3.2239	1.23477	6.00031	-8.21111	-1.98464	0.263509	-0.854538	-0.431618
378	-5.2108	0.804232	1.2056	3.34818	-0.0519871	2.90953	1.60853	-0.230674	-3.16736	1.16371	6.05276	-8.00817	-1.95399	0.281161	-0.883108	-0.470873
378.5	-5.14938	0.781626	1.08776	3.39984	-0.0527833	2.87681	1.64329	-0.258915	-3.10153	1.08722	6.10517	-7.81466	-1.89874	0.307186	-0.893995	-0.512604
379	-5.09572	0.76537	0.966925	3.43985	-0.0376852	2.84241	1.64169	-0.280317	-3.02372	1.01033	6.14958	-7.62919	-1.81932	0.346926	-0.890943	-0.555994
379.5	-5.04723	0.758024	0.849886	3.47142	-0.00446422	2.80777	1.60811	-0.295168	-2.93236	0.936721	6.17995	-7.4504	-1.7202	0.39878	-0.877644	-0.600765
380	-5.00008	0.760758	0.741994	3.49901	0.0463057	2.7757	1.54813	-0.30344	-2.82784	0.867242	6.19401	-7.27696	-1.60958	0.454965	-0.857784	-0.64729
380.5	-4.95002	0.771787	0.646445	3.5273	0.111694	2.74934	1.46505	-0.304724	-2.71243	0.7995	6.19273	-7.10705	-1.49874	0.505386	-0.835681	-0.696041
381	-4.89395	0.786189	0.564822	3.56046	0.187647	2.73098	1.35931	-0.298323	-2.58996	0.729199	6.17825	-6.93845	-1.40015	0.541867	-0.815658	-0.746681
381.5	-4.83066	0.797614	0.497601	3.60178	0.27016	2.72231	1.22977	-0.284002	-2.46561	0.652856	6.15213	-6.76947	-1.32465	0.560337	-0.800491	-0.797744
382	-4.76037	0.8	0.444166	3.6532	0.356122	2.72464	1.07661	-0.262641	-2.34539	0.569608	6.11467	-6.59959	-1.27953	0.560951	-0.790568	-0.847557
382.5	-4.68401	0.788552	0.402972	3.7152	0.443873	2.73802	0.90465	-0.236217	-2.235	0.481191	6.06529	-6.42892	-1.26849	0.546468	-0.783858	-0.895652
383	-4.60287	0.761504	0.372162	3.78782	0.533064	2.75999	0.724043	-0.207148	-2.13872	0.390907	6.00317	-6.25765	-1.29313	0.519782	-0.775918	-0.943556
383.5	-4.51846	0.721653	0.350668	3.87111	0.623698	2.78531	0.547001	-0.177471	-2.0586	0.30198	5.928	-6.0861	-1.35367	0.482314	-0.76024	-0.994669
384	-4.43278	0.674754	0.339224	3.96402	0.714706	2.807	0.383923	-0.148565	-1.99369	0.21626	5.84055	-5.91413	-1.44779	0.433894	-0.729827	-1.05332
384.5	-4.34899	0.626248	0.340266	4.06345	0.803059	2.81815	0.241319	-0.121462	-1.94067	0.134196	5.74309	-5.74009	-1.57007	0.373918	-0.679397	-1.1231
385	-4.27149	0.579968	0.355992	4.16521	0.884272	2.81332	0.120594	-0.096913	-1.89541	0.055563	5.63878	-5.56051	-1.71334	0.303119	-0.607016	-1.20511
385.5	-4.20468	0.538811	0.385269	4.26523	0.953418	2.78985	0.0185569	-0.0749852	-1.85411	-0.0194081	5.53012	-5.37093	-1.86939	0.224811	-0.514474	-1.29693
386	-4.15135	0.505416	0.422127	4.35969	1.0053	2.74929	-0.0687731	-0.0547741	-1.81344	-0.0892087	5.41806	-5.16702	-2.02792	0.144932	-0.406231	-1.39273
386.5	-4.11155	0.48234	0.457709	4.44502	1.03462	2.69781	-0.142702	-0.0348127	-1.77058	-0.151907	5.30268	-4.94558	-2.17612	0.0698651	-0.28803	-1.48493
387	-4.08285	0.471732	0.484302	4.51809	1.03763	2.64427	-0.202737	-0.0140786	-1.72343	-0.206614	5.18432	-4.70553	-2.30027	0.00210825	-0.165845	-1.56649
387.5	-4.06232	0.474433	0.498576	4.57694	1.0139	2.59722	-0.249023	0.0073893	-1.67032	-0.253355	5.06463	-4.44907	-2.38806	-0.0625506	-0.0448432	-1.63214
388	-4.04809	0.489321	0.501974	4.6214	0.965833	2.56285	-0.283094	0.0290901	-1.60959	-0.292462	4.94704	-4.18168	-2.43039	-0.133078	0.0709486	-1.67814
388.5	-4.03875	0.513445	0.498447	4.65316	0.897364	2.54406	-0.308221	0.0510855	-1.53963	-0.32504	4.83571	-3.90994	-2.42275	-0.218051	0.177762	-1.70156
389	-4.0318	0.542909	0.491717	4.67506	0.813638	2.5399	-0.330023	0.0741185	-1.45916	-0.353047	4.7337	-3.63856	-2.36595	-0.321292	0.271064	-1.70047
389.5	-4.02306	0.573846	0.483655	4.68999	0.720589	2.54595	-0.355898	0.0991236	-1.36777	-0.378266	4.64226	-3.37017	-2.26617	-0.440193	0.345926	-1.6752
390	-4.00761	0.60228	0.473937	4.70032	0.623927	2.55563	-0.392581	0.126995	-1.26673	-0.401811	4.56047	-3.10735	-2.13395	-0.566374	0.398977	-1.62942
390.5	-3.98141	0.623522	0.460509	4.70793	0.528333	2.56165	-0.442877	0.158229	-1.1589	-0.424259	4.48448	-2.85365	-1.98218	-0.688328	0.429836	-1.56959
391	-3.94278	0.632899	0.440211	4.71418	0.437065	2.55739	-0.503811	0.192368	-1.04698	-0.445418	4.40861	-2.61237	-1.82384	-0.795455	0.439879	-1.50295
391.5	-3.89292	0.627731	0.409317	4.71988	0.35187	2.53838	-0.56766	0.228221	-0.931572	-0.464462	4.32842	-2.38543	-1.67028	-0.88146	0.430121	-1.43589
392	-3.83514	0.608943	0.364854	4.72528	0.272749	2.50328	-0.625472	0.264623	-0.811211	-0.48078	4.24353	-2.17312	-1.52981	-0.945161	0.401333	-1.37348
392.5	-3.77364	0.580812	0.306708	4.73009	0.19784	2.45411	-0.671273	0.300521	-0.684392	-0.49431	4.15844	-1.97412	-1.40725	-0.98863	0.355556	-1.31981
393	-3.7124	0.548495	0.237995	4.73373	0.124164	2.39568	-0.704311	0.33501	-0.551516	-0.505036	4.08048	-1.7868	-1.30437	-1.01412	0.296686	-1.27776
393.5	-3.65424	0.51542	0.162651	4.73563	0.0489667	2.33413	-0.728156	0.368173	-0.4154	-0.512469	4.01578	-1.61025	-1.22057	-1.02186	0.230044	-1.24834
394	-3.60063	0.483278	0.0832233	4.73581	-0.0289628	2.27471	-0.748323	0.401439	-0.280499	-0.515377	3.96618	-1.44387	-1.15369	-1.01045	0.161391	-1.23085
394.5	-3.55183	0.454054	0.00148754	4.73586	-0.108721	2.21989	-0.769836	0.436687	-0.15122	-0.511867	3.92915	-1.28665	-1.10083	-0.978875	0.0956868	-1.22336
395	-3.50746	0.431522	-0.0795198	4.73902	-0.18814	2.16925	-0.794976	0.475238	-0.0301934	-0.500398	3.89994	-1.13725	-1.05863	-0.928414	0.0364172	-1.22283
395.5	-3.46663	0.421067	-0.154734	4.74904	-0.265462	2.12091	-0.822565	0.517169	0.0821136	-0.481318	3.87432	-0.994421	-1.02319	-0.863837	-0.0140211	-1.22596
396	-3.42806	0.42809	-0.218159	4.76909	-0.340419	2.0733	-0.849655	0.560817	0.186827	-0.457243	3.85059	-0.85732	-0.99116	-0.793392	-0.0535122	-1.2311
396.5	-3.39061	0.456308	-0.263932	4.80087	-0.413668	2.02662	-0.873773	0.603006	0.286361	-0.43191	3.82973	-0.726242	-0.961297	-0.725914	-0.0802922	-1.23912
397	-3.3536	0.507425	-0.286312	4.84404	-0.485481	1.98298	-0.893547	0.64014	0.383791	-0.408616	3.81336	-0.602946	-0.934655	-0.665584	-0.0940394	-1.25222
397.5	-3.31675	0.581858	-0.28047	4.89602	-0.555326	1.94507	-0.907952	0.669647	0.481398	-0.388977	3.8007	-0.489786	-0.912443	-0.608729	-0.0964443	-1.27227
398	-3.27982	0.678864	-0.244424	4.95215	-0.621859	1.9151	-0.91536	0.690837	0.57978	-0.37231	3.78726	-0.388517	-0.893861	-0.546078	-0.0904556	-1.29988
398.5	-3.24267	0.795744	-0.1798	5.00677	-0.682814	1.89469	-0.912222	0.704616	0.678285	-0.356212	3.76631	-0.299919	-0.875964	-0.468606	-0.0789884	-1.33388
399	-3.20513	0.927009	-0.0913739	5.05505	-0.735895	1.88479	-0.891806	0.713091	0.775649	-0.338441	3.73198	-0.224046	-0.854533	-0.372821	-0.0641003	-1.3716
399.5	-3.16687	1.06442	0.0133653	5.09409	-0.780321	1.88549	-0.845637	0.719953	0.870202	-0.31864	3.6817	-0.160289	-0.824992	-0.262936	-0.0470102	-1.41038
400	-3.12721	1.19847	0.125036	5.12268	-0.817109	1.89621	-0.767758	0.730337	0.960188	-0.298408	3.61664	-0.107073	-0.783627	-0.149295	-0.0287812	-1.44889
400.5	-3.08522	1.32049	0.233458	5.14053	-0.847945	1.91567	-0.658154	0.748873	1.04413	-0.280179	3.54086	-0.062102	-0.728394	-0.0441923	-0.0113601	-1.48681
401	-3.03939	1.4236	0.328453	5.14773	-0.874131	1.94146	-0.523225	0.77713	1.12085	-0.265639	3.46018	-0.0232698	-0.658622	0.0424184	0.00205323	-1.52375
401.5	-2.98689	1.50256	0.401429	5.1453	-0.896083	1.96989	-0.373515	0.813342	1.18945	-0.254232	3.37977	0.0106352	-0.574857	0.105123	0.008384	-1.55824
402	-2.92396	1.55348	0.448108	5.13573	-0.913101	1.99706	-0.219482	0.854638	1.24942	-0.243085	3.30194	0.0398816	-0.47995	0.14268	0.00655252	-1.58707
402.5	-2.84811	1.57455	0.470221	5.12219	-0.923809	2.02005	-0.0675931	0.899044	1.30124	-0.228447	3.22688	0.0641913	-0.379744	0.156241	-0.00232538	-1.60541
403	-2.75991	1.56769	0.474534	5.10749	-0.927314	2.03715	0.0807132	0.946022	1.34656	-0.20741	3.15469	0.0827233	-0.28156	0.147801	-0.016497	-1.60832
403.5	-2.66198	1.54022	0.470267	5.09458	-0.924317	2.04737	0.226993	0.995906	1.38747	-0.178918	3.08557	0.0935712	-0.191715	0.120113	-0.0354496	-1.5927
404	-2.55701	1.50351	0.466936	5.08734	-0.917391	2.05008	0.37255	1.04863	1.42575	-0.143478	3.01882	0.0944401	-0.114059	0.077592	-0.0605662	-1.55865
404.5	-2.44701	1.46863	0.473275	5.08916	-0.910013	2.04555	0.515872	1.10253	1.46284	-0.102327	2.95263	0.0848529	-0.0498985	0.0268016	-0.0940612	-1.50932
405	-2.33387	1.44241	0.496356	5.10143	-0.904976	2.03501	0.651966	1.15397	1.50028	-0.0571827	2.88499	0.067633	0.000980012	-0.0237338	-0.137497	-1.45022
405.5	-2.21977	1.42685	0.539902	5.12396	-0.903586	2.01954	0.774738	1.19832	1.54011	-0.0101688	2.8147	0.0482353	0.0391923	-0.0641318	-0.191027	-1.38825
406	-2.10678	1.42141	0.602759	5.15591	-0.906188	1.99926	0.881482	1.23203	1.58428	0.0368815	2.74186	0.0329354	0.0659726	-0.0845328	-0.252749	-1.33014
406.5	-1.99669	1.42566	0.679172	5.1954	-0.913203	1.97401	0.975568	1.25393	1.63307	0.0830347	2.66669	0.0274215	0.0840532	-0.0780273	-0.317825	-1.28117
407	-1.89128	1.43971	0.760361	5.23956	-0.925094	1.94391	1.06523	1.26492	1.68483	0.127864	2.58781	0.0360765	0.0972341	-0.0450499	-0.378263	-1.24463
407.5	-1.79287	1.46291	0.836525	5.28598	-0.941247	1.90927	1.16022	1.26678	1.73735	0.170776	2.50295	0.0613091	0.10886	0.00355509	-0.423964	-1.22204
408	-1.70413	1.49311	0.899467	5.33364	-0.959674	1.87114	1.26806	1.2613	1.78904	0.211039	2.4117	0.103135	0.120765	0.0490019	-0.444845	-1.2134
408.5	-1.62729	1.52719	0.945142	5.38225	-0.9779	1.83181	1.39063	1.25058	1.83969	0.248131	2.31655	0.159489	0.133068	0.0723155	-0.433162	-1.21693
409	-1.5636	1.56185	0.974625	5.43124	-0.993343	1.79384	1.5227	1.23811	1.89068	0.281709	2.22148	0.226801	0.144715	0.0618969	-0.385438	-1.22914
409.5	-1.51372	1.59425	0.992693	5.47897	-1.00318	1.75885	1.65375	1.22831	1.94389	0.311481	2.1302	0.300461	0.154565	0.0170356	-0.303361	-1.24544
410	-1.478	1.62215	1.00509	5.52242	-1.00504	1.72762	1.77203	1.22452	1.99916	0.337763	2.04509	0.375564	0.162698	-0.0527776	-0.192792	-1.26061
410.5	-1.45596	1.64354	1.01627	5.55811	-0.998209	1.70014	1.8689	1.22809	2.05304	0.362323	1.96687	0.448037	0.171561	-0.131951	-0.0619227	-1.26932
411	-1.44575	1.65607	1.02851	5.58366	-0.983998	1.67545	1.94138	1.23906	2.10107	0.387994	1.89515	0.515224	0.185898	-0.20445	0.079547	-1.26749
411.5	-1.44448	1.65678	1.04242	5.59903	-0.964922	1.65185	1.99207	1.25694	2.1407	0.416885	1.82954	0.575845	0.211086	-0.258034	0.220518	-1.253
412	-1.44945	1.64329	1.05791	5.60664	-0.94364	1.62721	2.02663	1.28094	2.17165	0.448976	1.77038	0.630356	0.251002	-0.28595	0.349055	-1.22522
412.5	-1.45916	1.61558	1.07413	5.61029	-0.922162	1.59941	2.04923	1.3102	2.19444	0.482258	1.71829	0.681166	0.306507	-0.286773	0.453448	-1.18426
413	-1.47319	1.57642	1.08942	5.6145	-0.901437	1.56711	2.05925	1.34418	2.20988	0.513699	1.67326	0.731864	0.375	-0.262092	0.523847	-1.13054
413.5	-1.49123	1.52991	1.10229	5.62381	-0.881407	1.53032	2.05151	1.38298	2.21897	0.540369	1.63486	0.785765	0.451026	-0.213156	0.55441	-1.06459
414	-1.51217	1.48054	1.11204	5.64164	-0.861441	1.49023	2.01941	1.42725	2.22227	0.560359	1.60296	0.844411	0.527469	-0.140107	0.544883	-0.987241
414.5	-1.53395	1.4334	1.11797	5.6697	-0.840815	1.44851	1.95923	1.47756	2.21929	0.572997	1.57716	0.906931	0.596862	-0.0445183	0.500704	-0.900193
415	-1.55413	1.39384	1.11857	5.70866	-0.818859	1.40628	1.87294	1.53352	2.20886	0.578676	1.55564	0.97021	0.652326	0.0683081	0.431733	-0.806386
415.5	-1.57074	1.3657	1.11195	5.75902	-0.794966	1.364	1.76684	1.59352	2.19014	0.578425	1.53588	1.02933	0.687704	0.189427	0.350268	-0.710218
416	-1.58218	1.34994	1.09609	5.82124	-0.768896	1.32256	1.64682	1.65528	2.16381	0.572902	1.51671	1.0789	0.697368	0.307782	0.268543	-0.617179
416.5	-1.58672	1.34517	1.06839	5.89504	-0.741037	1.28342	1.51557	1.71666	2.13273	0.561476	1.49936	1.11504	0.676624	0.412872	0.196172	-0.532543
417	-1.58228	1.34928	1.02577	5.97887	-0.712529	1.24775	1.37405	1.77641	2.10116	0.542636	1.48714	1.13677	0.622861	0.498728	0.139041	-0.460028
417.5	-1.56672	1.36073	0.965752	6.07016	-0.685514	1.2164	1.2241	1.83483	2.07297	0.515469	1.48363	1.14582	0.536786	0.567111	0.0999596	-0.401396
418	-1.53862	1.37796	0.887035	6.16613	-0.662739	1.19042	1.0695	1.89342	2.05048	0.480846	1.49042	1.14562	0.422801	0.626904	0.0796081	-0.356666
418.5	-1.49795	1.39792	0.789621	6.26385	-0.645922	1.17114	0.916026	1.95357	2.03492	0.441245	1.50621	1.13986	0.288238	0.689259	0.0770391	-0.324511
419	-1.44639	1.41604	0.675355	6.3597	-0.634284	1.1598	0.770818	2.01605	2.0271	0.399395	1.52777	1.13194	0.142128	0.761213	0.0902226	-0.302549
419.5	-1.38705	1.42779	0.548636	6.44957	-0.624919	1.15707	0.63995	2.0813	2.0276	0.357154	1.55121	1.12526	-0.00580832	0.841497	0.116484	-0.287481
420	-1.32327	1.43049	0.415564	6.52961	-0.614635	1.16314	0.5257	2.1496	2.03665	0.315268	1.57285	1.12267	-0.146088	0.921047	0.152156	-0.275847
420.5	-1.25754	1.42471	0.281692	6.59717	-0.601559	1.17784	0.426499	2.22107	2.05347	0.273601	1.58994	1.12519	-0.270712	0.987749	0.1919	-0.265021
421	-1.19154	1.41417	0.150257	6.65153	-0.585307	1.19988	0.338935	2.2961	2.07503	0.231733	1.60054	1.13155	-0.37388	1.0319	0.229163	-0.25336
421.5	-1.12612	1.40366	0.021221	6.69372	-0.565963	1.22619	0.259651	2.3758	2.09624	0.189328	1.60242	1.13865	-0.451268	1.049	0.258066	-0.239833
422	-1.06075	1.39598	-0.108473	6.72567	-0.543462	1.25298	0.187141	2.46181	2.11212	0.145608	1.59278	1.14275	-0.498703	1.03975	0.27543	-0.223794
422.5	-0.994104	1.39028	-0.242455	6.74953	-0.517965	1.27774	0.123075	2.55523	2.11983	0.098733	1.56906	1.14029	-0.51192	1.00902	0.282033	-0.205143
423	-0.925338	1.38298	-0.381899	6.76819	-0.490073	1.29979	0.0720904	2.65566	2.11927	0.046353	1.52932	1.12834	-0.487772	0.96391	0.282795	-0.185311
423.5	-0.854463	1.37024	-0.524379	6.78621	-0.460649	1.319	0.0401743	2.7613	2.11219	-0.0128839	1.47176	1.10502	-0.425954	0.911036	0.285225	-0.16797
424	-0.781479	1.34971	-0.664346	6.80953	-0.4311	1.33431	0.0318779	2.86956	2.10099	-0.0785781	1.39484	1.07054	-0.329933	0.855176	0.296404	-0.157423
424.5	-0.705667	1.32082	-0.794305	6.84343	-0.40392	1.34367	0.0467645	2.97719	2.08758	-0.149438	1.29886	1.02849	-0.206536	0.800056	0.32077	-0.155949
425	-0.62606	1.28478	-0.906742	6.89026	-0.382323	1.34515	0.0775135	3.0805	2.07272	-0.22465	1.18726	0.985688	-0.064928	0.749036	0.35986	-0.163335
425.5	-0.542469	1.24413	-0.996433	6.9494	-0.36907	1.33814	0.112469	3.17647	2.05625	-0.304374	1.06607	0.95004	0.0839672	0.704768	0.413237	-0.178357
426	-0.456208	1.20149	-1.06221	7.01867	-0.365629	1.32321	0.141432	3.26362	2.03796	-0.3889	0.94223	0.927836	0.227948	0.669079	0.479738	-0.199143
426.5	-0.370348	1.15847	-1.10715	7.09507	-0.371812	1.30091	0.159902	3.34152	2.01841	-0.477014	0.821626	0.922092	0.354668	0.642518	0.557772	-0.222038
427	-0.289094	1.11537	-1.1366	7.17436	-0.385607	1.27115	0.169325	3.41012	1.99949	-0.565303	0.707094	0.932061	0.453007	0.621785	0.644167	-0.241596
427.5	-0.216254	1.07206	-1.15529	7.2511	-0.403527	1.23366	0.175324	3.46967	1.98452	-0.649334	0.598139	0.953961	0.514628	0.597271	0.732928	-0.252485
428	-0.154105	1.02959	-1.16609	7.31997	-0.421508	1.18919	0.185729	3.52063	1.97744	-0.725637	0.493354	0.982593	0.536185	0.555218	0.81541	-0.251603
428.5	-0.103169	0.991271	-1.17071	7.37695	-0.43603	1.14027	0.207674	3.56343	1.98143	-0.793049	0.392737	1.01329	0.520577	0.483994	0.88225	-0.238867
429	-0.0620708	0.96205	-1.17048	7.41931	-0.44538	1.09041	0.243824	3.59849	1.99844	-0.852766	0.29759	1.04335	0.475564	0.379713	0.926017	-0.216268
429.5	-0.0275728	0.946786	-1.16604	7.44534	-0.450351	1.04264	0.290709	3.6267	2.02898	-0.906999	0.209068	1.07231	0.41105	0.248131	0.942935	-0.186112
430	0.0046741	0.948476	-1.15668	7.45445	-0.453308	0.998747	0.341301	3.64959	2.07166	-0.956814	0.12701	1.10172	0.337288	0.103032	0.932868	-0.150006
430.5	0.0390546	0.967466	-1.14008	7.44695	-0.456327	0.959642	0.389395	3.66946	2.12338	-1.00064	0.0502395	1.13476	0.264376	-0.0377162	0.898019	-0.109304
431	0.0792525	1.00219	-1.11293	7.4237	-0.46036	0.925815	0.432048	3.68944	2.18081	-1.03526	-0.0217426	1.17509	0.201425	-0.157827	0.841651	-0.0659785
431.5	0.127697	1.05097	-1.07226	7.38599	-0.465728	0.897666	0.469192	3.71313	2.24138	-1.05905	-0.0879116	1.2255	0.154928	-0.24763	0.7678	-0.022535
432	0.184792	1.11399	-1.01648	7.33554	-0.472253	0.875565	0.501176	3.7439	2.30296	-1.074	-0.146398	1.28737	0.1283	-0.305041	0.681476	0.0185458
432.5	0.248561	1.19396	-0.945496	7.27424	-0.478405	0.859792	0.525617	3.78397	2.36344	-1.08398	-0.19518	1.36047	0.123205	-0.332657	0.58848	0.0549385
433	0.315367	1.29421	-0.860527	7.20452	-0.480835	0.850924	0.536366	3.83379	2.42063	-1.09115	-0.23299	1.44241	0.140809	-0.334125	0.494797	0.0847596
433.5	0.381515	1.41568	-0.76427	7.1301	-0.475245	0.85053	0.525985	3.89267	2.47213	-1.09455	-0.26096	1.52914	0.181792	-0.312009	0.406016	0.107303
434	0.444804	1.55492	-0.660389	7.05574	-0.457863	0.860876	0.489415	3.96009	2.51561	-1.09137	-0.283219	1.61658	0.245479	-0.268071	0.32688	0.122997
434.5	0.504705	1.70367	-0.552964	6.98579	-0.426466	0.883206	0.426587	4.03591	2.5493	-1.07849	-0.30549	1.70119	0.328824	-0.205255	0.260901	0.13216
435	0.561119	1.85036	-0.446691	6.92302	-0.380321	0.915757	0.343785	4.11921	2.57241	-1.05339	-0.332724	1.77955	0.42611	-0.129082	0.210241	0.134223
435.5	0.613195	1.98263	-0.346989	6.86806	-0.319265	0.953223	0.252132	4.20717	2.58469	-1.01494	-0.367018	1.8483	0.529899	-0.0476934	0.175911	0.128347
436	0.659209	2.08909	-0.259611	6.81964	-0.243028	0.98844	0.162604	4.2954	2.58577	-0.964214	-0.406799	1.90468	0.63243	0.0287904	0.157955	0.114286
436.5	0.697461	2.16031	-0.189655	6.7751	-0.151564	1.01497	0.0817421	4.37936	2.57526	-0.904203	-0.447549	1.94729	0.726537	0.0905415	0.155632	0.0924746
437	0.727438	2.19039	-0.139891	6.73077	-0.0459957	1.0286	0.0113299	4.45572	2.55361	-0.838469	-0.483543	1.97677	0.806276	0.132135	0.167985	0.0638808
437.5	0.750131	2.17858	-0.109814	6.68257	0.0708297	1.02708	-0.0496751	4.52253	2.52316	-0.769637	-0.510078	1.99544	0.867604	0.155154	0.194621	0.0301505
438	0.767341	2.12877	-0.0962473	6.62817	0.1951	1.00937	-0.102322	4.57846	2.48852	-0.698732	-0.525154	2.00594	0.908968	0.166602	0.235903	-0.00619678
438.5	0.780873	2.04647	-0.0942328	6.56863	0.32335	0.975988	-0.143898	4.62221	2.45576	-0.625281	-0.529678	2.01061	0.931728	0.174564	0.292023	-0.0419621
439	0.791762	1.93649	-0.0972702	6.50731	0.452533	0.929469	-0.166051	4.6524	2.4309	-0.548179	-0.526438	2.01193	0.940119	0.183903	0.361232	-0.0738414
439.5	0.799621	1.80354	-0.0980959	6.44764	0.578819	0.873809	-0.157813	4.66837	2.41861	-0.467072	-0.518668	2.01257	0.940426	0.193523	0.438601	-0.0989345
440	0.803263	1.65403	-0.0909461	6.39241	0.697006	0.813458	-0.111233	4.67104	2.42131	-0.383315	-0.508721	2.01499	0.93976	0.196355	0.516551	-0.115143
440.5	0.802219	1.49696	-0.0737757	6.34459	0.801496	0.75306	-0.025203	4.66271	2.43776	-0.299935	-0.497441	2.02134	0.944573	0.182429	0.586868	-0.121651
441	0.79707	1.34331	-0.0491996	6.30754	0.887627	0.697166	0.0936501	4.6465	2.46254	-0.220402	-0.484865	2.03306	0.958609	0.14344	0.643124	-0.11908
441.5	0.788426	1.20416	-0.0239405	6.28331	0.952246	0.64899	0.232802	4.62592	2.48803	-0.14639	-0.471483	2.05054	0.981559	0.0764436	0.682209	-0.109199
442	0.776489	1.08809	-0.00643321	6.27118	0.993825	0.609535	0.378845	4.60418	2.50735	-0.0763265	-0.458639	2.07372	1.01015	-0.0149185	0.703947	-0.0945668
442.5	0.761794	0.999115	-0.00436075	6.26873	1.01253	0.578339	0.523178	4.58337	2.51583	-0.00683084	-0.448048	2.10303	1.04081	-0.122007	0.70965	-0.0781839
443	0.745685	0.937367	-0.0237567	6.274	1.01025	0.554533	0.663948	4.5636	2.51138	0.0641575	-0.441259	2.13917	1.07202	-0.234615	0.701116	-0.0631218
443.5	0.729968	0.901724	-0.0674893	6.28614	0.990373	0.536731	0.803619	4.54357	2.49501	0.135877	-0.439375	2.18206	1.10552	-0.344293	0.679945	-0.0518029
444	0.716648	0.891529	-0.132775	6.30446	0.956596	0.522352	0.945321	4.52247	2.47073	0.205361	-0.4425	2.23116	1.14547	-0.44561	0.646875	-0.0451173
444.5	0.707832	0.90566	-0.211905	6.32716	0.911684	0.508007	1.09016	4.50136	2.4435	0.26849	-0.448844	2.2868	1.19516	-0.535047	0.601691	-0.0423426
445	0.705422	0.940561	-0.296939	6.35102	0.857938	0.491239	1.23571	4.48258	2.41657	0.321202	-0.454936	2.35003	1.25353	-0.609	0.543915	-0.041976
445.5	0.711087	0.989512	-0.383305	6.37133	0.799136	0.471697	1.37674	4.46816	2.39042	0.361074	-0.457363	2.42089	1.31479	-0.662763	0.473815	-0.0425079
446	0.726341	1.04401	-0.468891	6.38222	0.741148	0.45059	1.50815	4.45843	2.36332	0.388406	-0.454497	2.49713	1.37064	-0.691781	0.393354	-0.0425231
446.5	0.752091	1.09634	-0.551294	6.37805	0.690334	0.42997	1.62741	4.45211	2.33222	0.406138	-0.447166	2.57486	1.41293	-0.695234	0.306853	-0.0407439
447	0.787921	1.14084	-0.627557	6.35496	0.651963	0.41259	1.73406	4.44721	2.29346	0.419202	-0.437976	2.64975	1.43513	-0.679815	0.220987	-0.0366215
447.5	0.831879	1.17292	-0.695844	6.31129	0.629329	0.401309	1.82814	4.44203	2.24428	0.433895	-0.429323	2.71782	1.43332	-0.660172	0.143712	-0.0306945
448	0.880936	1.18804	-0.755183	6.24751	0.622746	0.398057	1.90902	4.4356	2.18404	0.456443	-0.421652	2.77624	1.40753	-0.654544	0.0824615	-0.0243948
448.5	0.931638	1.18253	-0.803613	6.16648	0.629089	0.403373	1.97456	4.42742	2.11439	0.49073	-0.413533	2.82469	1.36242	-0.677943	0.0422468	-0.0199014
449	0.980852	1.15548	-0.838624	6.07327	0.642811	0.416523	2.02057	4.41643	2.0383	0.536821	-0.402874	2.8658	1.30649	-0.736929	0.0238692	-0.0197136
449.5	1.02666	1.10962	-0.859476	5.97315	0.658171	0.43564	2.04178	4.40022	1.95882	0.591241	-0.388289	2.90384	1.25023	-0.828266	0.0235159	-0.025747
450	1.06874	1.05046	-0.867582	5.86953	0.671363	0.457834	2.03498	4.37593	1.87768	0.648895	-0.370523	2.94269	1.20367	-0.940843	0.0348575	-0.0385912
450.5	1.10786	0.984832	-0.864846	5.76441	0.681152	0.479762	2.00184	4.34203	1.79521	0.705831	-0.353067	2.98505	1.17406	-1.05951	0.0517088	-0.0570432
451	1.14521	0.919924	-0.852183	5.66103	0.688407	0.498554	1.94899	4.29944	1.71191	0.760692	-0.341137	3.03225	1.16417	-1.16964	0.0687223	-0.0781044
451.5	1.18206	0.862139	-0.8293	5.56516	0.695404	0.5121	1.88566	4.25116	1.62945	0.813334	-0.339617	3.08382	1.17197	-1.26078	0.0811734	-0.0981006
452	1.21937	0.816109	-0.795916	5.48317	0.704714	0.518602	1.81998	4.20075	1.55044	0.862452	-0.351345	3.13755	1.19158	-1.32779	0.0860274	-0.114279
452.5	1.25749	0.78488	-0.753247	5.41905	0.718099	0.516234	1.7559	4.15103	1.47751	0.905075	-0.376973	3.1913	1.21472	-1.36925	0.0835154	-0.125577
453	1.29647	0.76945	-0.703976	5.3728	0.736458	0.503342	1.69297	4.10408	1.41295	0.93768	-0.415559	3.24486	1.23209	-1.38464	0.0772888	-0.132735
453.5	1.33589	0.767385	-0.650523	5.34034	0.760514	0.479496	1.62845	4.06141	1.3585	0.957097	-0.464365	3.2995	1.23544	-1.37265	0.0732974	-0.138149
454	1.37387	0.772931	-0.593452	5.31462	0.790611	0.44672	1.55887	4.02402	1.31514	0.960972	-0.518908	3.35539	1.21933	-1.33179	0.0784673	-0.144966
454.5	1.40651	0.778765	-0.531928	5.28834	0.825458	0.409166	1.48069	3.99266	1.28337	0.948799	-0.57435	3.4099	1.18184	-1.26316	0.0994167	-0.155536
455	1.42916	0.777984	-0.466122	5.25705	0.861861	0.371506	1.39232	3.96807	1.2631	0.92319	-0.626327	3.4586	1.12429	-1.17235	0.141345	-0.170327
455.5	1.43853	0.765968	-0.398758	5.2206	0.896406	0.337831	1.29595	3.95034	1.25291	0.889491	-0.67036	3.49782	1.05055	-1.06952	0.207197	-0.188449
456	1.43371	0.741294	-0.333802	5.18234	0.927538	0.31116	1.19646	3.93802	1.25006	0.853561	-0.701824	3.52572	0.966123	-0.967423	0.297018	-0.208987
456.5	1.41579	0.705388	-0.274379	5.14724	0.955662	0.292759	1.09878	3.92861	1.25134	0.819647	-0.717016	3.54197	0.877206	-0.877387	0.40788	-0.231302
457	1.38608	0.662087	-0.222019	5.12014	0.981047	0.281736	1.00654	3.91965	1.25398	0.789592	-0.713623	3.54794	0.789551	-0.804215	0.534504	-0.254634
457.5	1.34497	0.617027	-0.17674	5.10447	1.00281	0.27564	0.921708	3.90873	1.25642	0.763395	-0.690403	3.54713	0.707805	-0.744198	0.670411	-0.278447
458	1.29241	0.576186	-0.137692	5.10178	1.02005	0.2718	0.845326	3.89318	1.25882	0.74056	-0.647451	3.54423	0.6362	-0.688225	0.809659	-0.303068
458.5	1.22897	0.544127	-0.10445	5.11148	1.0324	0.268148	0.77925	3.87042	1.26296	0.721192	-0.587371	3.54403	0.579328	-0.627578	0.94833	-0.329623
459	1.15669	0.522556	-0.0779347	5.13057	1.0395	0.26297	0.726985	3.83846	1.27117	0.705769	-0.516052	3.55104	0.541065	-0.558216	1.08428	-0.359623
459.5	1.07949	0.509769	-0.0596551	5.15374	1.04055	0.255096	0.69224	3.79625	1.28505	0.69407	-0.441914	3.56868	0.522148	-0.481749	1.21572	-0.394815
460	1.00225	0.501669	-0.0503422	5.17451	1.03448	0.245156	0.676756	3.74394	1.30535	0.684698	-0.37386	3.59813	0.518631	-0.404553	1.34049	-0.436765
460.5	0.928517	0.493693	-0.0498572	5.18712	1.02039	0.235985	0.679599	3.68263	1.33248	0.675373	-0.319328	3.6381	0.52264	-0.336013	1.45601	-0.485868
461	0.859397	0.482239	-0.0571209	5.18829	0.998055	0.231143	0.697889	3.61371	1.36624	0.663883	-0.28354	3.6853	0.525496	-0.284913	1.55909	-0.541131
461.5	0.794489	0.465031	-0.0688964	5.17726	0.968323	0.232684	0.727157	3.53838	1.40517	0.649877	-0.269517	3.73529	0.521095	-0.255073	1.64585	-0.601263
462	0.733349	0.441025	-0.0797439	5.15466	0.933093	0.239783	0.761906	3.45774	1.44624	0.635964	-0.277946	3.78426	0.506819	-0.243759	1.71223	-0.665418
462.5	0.675821	0.410857	-0.0839391	5.12158	0.894731	0.249194	0.797707	3.37297	1.48515	0.626423	-0.307188	3.83044	0.481972	-0.243945	1.75519	-0.733241
463	0.621362	0.377988	-0.0774752	5.07962	0.855621	0.256952	0.832684	3.28536	1.51754	0.624846	-0.354058	3.87303	0.446058	-0.248186	1.77431	-0.805143
463.5	0.568333	0.349195	-0.0593605	5.03078	0.817902	0.259916	0.866369	3.196	1.54027	0.632906	-0.414788	3.91017	0.398674	-0.25149	1.77238	-0.88188
464	0.514614	0.332639	-0.0312196	4.97705	0.78303	0.256847	0.897726	3.10562	1.55204	0.650697	-0.4854	3.93876	0.340341	-0.251592	1.75455	-0.962913
464.5	0.45945	0.334261	0.00511651	4.92016	0.751457	0.248773	0.923787	3.01488	1.55333	0.677808	-0.561789	3.95646	0.272494	-0.246843	1.72672	-1.04559
465	0.404913	0.355523	0.0487867	4.86133	0.722543	0.237524	0.938818	2.92462	1.5458	0.714201	-0.640233	3.96359	0.196525	-0.234059	1.69388	-1.12612
465.5	0.355975	0.393758	0.098303	4.80051	0.694734	0.223149	0.935553	2.8356	1.53194	0.760393	-0.718311	3.96292	0.113295	-0.208483	1.65888	-1.2007
466	0.319097	0.444099	0.150869	4.73599	0.666259	0.203145	0.909448	2.74804	1.51443	0.817062	-0.795485	3.95824	0.0234788	-0.165768	1.62265	-1.26604
466.5	0.299931	0.501328	0.203952	4.66596	0.636304	0.174348	0.862064	2.66186	1.49522	0.884377	-0.872671	3.9533	-0.0720302	-0.104878	1.58514	-1.31979
467	0.301314	0.560214	0.255259	4.59119	0.605859	0.135163	0.79983	2.57762	1.47528	0.961004	-0.951021	3.95176	-0.172035	-0.0308786	1.54573	-1.36091
467.5	0.322698	0.614602	0.300887	4.51587	0.577078	0.0864556	0.730071	2.49718	1.45498	1.04302	-1.03057	3.95691	-0.275572	0.0444756	1.50313	-1.38908
468	0.361045	0.657566	0.335973	4.44619	0.55163	0.0313723	0.657806	2.42324	1.43456	1.12351	-1.10958	3.9708	-0.38265	0.105941	1.45519	-1.40468
468.5	0.412152	0.683602	0.357855	4.38797	0.529875	-0.0257398	0.583994	2.35851	1.41379	1.19331	-1.18526	3.99402	-0.4942	0.140059	1.39869	-1.40962
469	0.471782	0.690934	0.367508	4.34488	0.511479	-0.0811755	0.505145	2.30508	1.39149	1.24285	-1.25524	4.02591	-0.611303	0.139604	1.32996	-1.40767
469.5	0.536619	0.681903	0.367935	4.31779	0.496828	-0.133222	0.415466	2.26411	1.36637	1.26464	-1.31836	4.06448	-0.734236	0.105761	1.24629	-1.40397
470	0.604467	0.661228	0.36271	4.30497	0.48793	-0.181959	0.310893	2.23556	1.3386	1.255	-1.37439	4.10706	-0.861291	0.0477393	1.14685	-1.40445
470.5	0.673492	0.633941	0.356382	4.30256	0.487733	-0.227849	0.191752	2.21846	1.31036	1.21453	-1.42367	4.15095	-0.987901	-0.0201463	1.0328	-1.41486
471	0.741392	0.604551	0.354495	4.3056	0.498806	-0.270034	0.0630424	2.21148	1.28511	1.14767	-1.46681	4.19307	-1.10755	-0.0832261	0.90712	-1.43973
471.5	0.805257	0.576577	0.361956	4.30922	0.522682	-0.305717	-0.0662792	2.2136	1.26719	1.06073	-1.50385	4.2302	-1.21416	-0.13077	0.774901	-1.48145
472	0.862176	0.552022	0.381611	4.30897	0.559775	-0.331664	-0.185468	2.22453	1.26141	0.959604	-1.53301	4.26024	-1.30393	-0.157372	0.643737	-1.54007
472.5	0.910115	0.531873	0.414369	4.30074	0.609648	-0.346459	-0.28618	2.24424	1.27154	0.848973	-1.5502	4.28203	-1.37567	-0.161237	0.522736	-1.61381
473	0.947935	0.516889	0.460152	4.28139	0.671384	-0.350958	-0.365743	2.27219	1.29883	0.732676	-1.54966	4.29424	-1.43001	-0.141694	0.420432	-1.69955
473.5	0.974357	0.507416	0.518192	4.24966	0.743751	-0.346843	-0.426306	2.30663	1.34188	0.613855	-1.52573	4.29564	-1.46874	-0.0982675	0.343416	-1.79301
474	0.987785	0.502712	0.586155	4.20631	0.82504	-0.335625	-0.471242	2.3443	1.39759	0.495197	-1.47555	4.28617	-1.49499	-0.0315973	0.295923	-1.88901
474.5	0.987701	0.500577	0.659574	4.15367	0.912317	-0.319303	-0.501934	2.3811	1.46257	0.379336	-1.40151	4.26712	-1.51328	0.0548711	0.279313	-1.98187
475	0.975565	0.497997	0.732776	4.09516	1.00095	-0.301121	-0.51621	2.41365	1.53401	0.268867	-1.31069	4.23985	-1.52849	0.153931	0.291137	-2.06588
475.5	0.953896	0.492456	0.800431	4.03487	1.08564	-0.285148	-0.509616	2.44044	1.60949	0.166144	-1.2114	4.20517	-1.54412	0.255303	0.324716	-2.13595
476	0.924382	0.48218	0.858167	3.97684	1.1621	-0.275525	-0.479659	2.46072	1.68675	0.0728031	-1.10961	4.16467	-1.56178	0.347437	0.370047	-2.18877
476.5	0.886797	0.465075	0.902413	3.92445	1.22784	-0.276038	-0.428929	2.47335	1.76457	-0.0110284	-1.00821	4.12239	-1.5818	0.419917	0.41576	-2.22382
477	0.839507	0.43872	0.930532	3.87963	1.28184	-0.289268	-0.364155	2.47696	1.84296	-0.0867996	-0.908653	4.08472	-1.60423	0.466767	0.45161	-2.24303
477.5	0.7809	0.40229	0.941166	3.84296	1.32405	-0.315543	-0.293878	2.4711	1.92154	-0.156327	-0.812436	4.05905	-1.62897	0.489203	0.471008	-2.24945
478	0.710889	0.357879	0.934496	3.81449	1.35535	-0.353304	-0.227084	2.45701	1.998	-0.220315	-0.722486	4.05169	-1.65529	0.494668	0.472436	-2.24612
478.5	0.631837	0.309594	0.912648	3.79386	1.37795	-0.400973	-0.171494	2.43732	2.06813	-0.277771	-0.643765	4.06575	-1.68166	0.492263	0.458556	-2.23549
479	0.548153	0.261641	0.880068	3.7796	1.39483	-0.458009	-0.131193	2.41514	2.1261	-0.326581	-0.581726	4.10053	-1.70674	0.488317	0.433683	-2.2189
479.5	0.464778	0.216958	0.843083	3.76937	1.40844	-0.52365	-0.106018	2.3933	2.16563	-0.364589	-0.539916	4.15242	-1.73019	0.484241	0.401755	-2.19637
480	0.385662	0.1774	0.808565	3.76089	1.42	-0.595164	-0.0939414	2.37426	2.18201	-0.390533	-0.518502	4.21576	-1.75261	0.476602	0.365603	-2.16708
480.5	0.313113	0.145201	0.782814	3.75226	1.43002	-0.668093	-0.0942152	2.36047	2.17286	-0.405028	-0.514026	4.28416	-1.77512	0.459514	0.327012	-2.13058
481	0.248505	0.123661	0.770798	3.7411	1.43938	-0.738227	-0.108746	2.35478	2.13734	-0.411018	-0.520902	4.35231	-1.79861	0.428427	0.287226	-2.08736
481.5	0.193441	0.115984	0.775216	3.723	1.44969	-0.802736	-0.141057	2.35989	2.07575	-0.412155	-0.534073	4.41597	-1.82242	0.383028	0.247458	-2.03863
482	0.149529	0.123182	0.796237	3.69092	1.46272	-0.859477	-0.192906	2.37724	1.98994	-0.410469	-0.550514	4.47127	-1.84416	0.327392	0.208967	-1.98548
482.5	0.117189	0.142844	0.832173	3.63701	1.47948	-0.906081	-0.260809	2.40687	1.88329	-0.406352	-0.568748	4.51537	-1.86103	0.267324	0.173134	-1.92803
483	0.095303	0.169992	0.87993	3.55597	1.50014	-0.940099	-0.336051	2.44818	1.76009	-0.40047	-0.58826	4.54742	-1.87112	0.207224	0.141613	-1.86528
483.5	0.0815944	0.198386	0.935603	3.44696	1.52459	-0.960134	-0.408425	2.49995	1.62505	-0.394711	-0.609534	4.5679	-1.87397	0.148991	0.1158	-1.79605
484	0.0729317	0.220561	0.9967	3.31316	1.5524	-0.96709	-0.470531	2.55947	1.48275	-0.391459	-0.632985	4.57762	-1.87137	0.0934783	0.0959903	-1.72034
484.5	0.0660074	0.228386	1.0644	3.16064	1.58216	-0.963882	-0.51993	2.62228	1.33704	-0.392899	-0.65725	4.57728	-1.86756	0.0431578	0.0810776	-1.64046
485	0.0588186	0.215265	1.14263	2.99748	1.61139	-0.953531	-0.558931	2.68308	1.19054	-0.400958	-0.679748	4.56784	-1.86779	0.00306426	0.068198	-1.56096
485.5	0.0520307	0.178435	1.2345	2.8324	1.63706	-0.937735	-0.592605	2.7374	1.04457	-0.416964	-0.699412	4.55091	-1.87646	-0.0210485	0.0524624	-1.48639
486	0.0485285	0.119974	1.3393	2.67291	1.65602	-0.916933	-0.625497	2.78257	0.899559	-0.4407	-0.718283	4.52876	-1.89591	-0.0253815	0.0282938	-1.41862
486.5	0.0513776	0.0460012	1.45203	2.524	1.66542	-0.890741	-0.659075	2.8176	0.755784	-0.46977	-0.74057	4.50422	-1.92557	-0.0107384	-0.00803811	-1.35635
487	0.0623692	-0.0355619	1.56461	2.38786	1.66319	-0.858398	-0.691834	2.84262	0.613712	-0.5003	-0.770488	4.48052	-1.96141	0.0153325	-0.0568976	-1.29662
487.5	0.0817965	-0.117497	1.66771	2.26448	1.648	-0.819973	-0.720909	2.85883	0.474662	-0.528467	-0.809832	4.46082	-1.99661	0.0394005	-0.115656	-1.23636
488	0.108433	-0.195167	1.75343	2.15316	1.61889	-0.777447	-0.743625	2.86852	0.340971	-0.551854	-0.856212	4.44723	-2.02318	0.0466612	-0.179892	-1.17302
488.5	0.139659	-0.266996	1.81764	2.05346	1.5755	-0.734132	-0.759409	2.87449	0.215112	-0.570096	-0.903616	4.44043	-2.03387	0.0260259	-0.24466	-1.10499
489	0.172481	-0.332741	1.86032	1.96495	1.51887	-0.693256	-0.771746	2.87931	0.0993605	-0.584155	-0.945304	4.44042	-2.02337	-0.0270155	-0.305407	-1.03186
489.5	0.205144	-0.390894	1.88413	1.88597	1.45181	-0.657104	-0.787835	2.88464	-0.00382218	-0.59481	-0.97693	4.44719	-1.98865	-0.109649	-0.357682	-0.954108
490	0.237733	-0.438259	1.89302	1.81302	1.3784	-0.62658	-0.814905	2.8907	-0.0921212	-0.601776	-0.998213	4.46059	-1.92916	-0.212253	-0.396409	-0.873126
490.5	0.271447	-0.471812	1.89193	1.74168	1.30298	-0.601177	-0.856067	2.8968	-0.163894	-0.603718	-1.01289	4.47986	-1.84731	-0.320915	-0.416625	-0.79197
491	0.307934	-0.489989	1.88693	1.66827	1.22899	-0.579785	-0.908778	2.90261	-0.21795	-0.599515	-1.02744	4.50342	-1.74863	-0.422126	-0.415494	-0.715284
491.5	0.348996	-0.491899	1.88445	1.59075	1.15875	-0.561565	-0.965825	2.90871	-0.253409	-0.590737	-1.049	4.52907	-1.64049	-0.507289	-0.393304	-0.648162
492	0.396108	-0.475744	1.88937	1.50939	1.09443	-0.546074	-1.01845	2.91595	-0.270151	-0.582432	-1.08295	4.55494	-1.53046	-0.573926	-0.352058	-0.595069
492.5	0.449876	-0.438701	1.9037	1.42675	1.03852	-0.532953	-1.06073	2.92528	-0.269056	-0.580717	-1.13143	4.58052	-1.42546	-0.622913	-0.29381	-0.559264
493	0.509846	-0.379339	1.92715	1.34566	0.99281	-0.521353	-1.0916	2.93815	-0.252174	-0.589996	-1.19321	4.6069	-1.33134	-0.654688	-0.220839	-0.542656
493.5	0.574801	-0.300598	1.95877	1.26624	0.957297	-0.509317	-1.11293	2.95629	-0.223645	-0.611868	-1.26472	4.63519	-1.25223	-0.667565	-0.136095	-0.546427
494	0.643179	-0.210033	1.99817	1.18531	0.929996	-0.494185	-1.12674	2.98056	-0.189954	-0.645006	-1.34176	4.66472	-1.1902	-0.658744	-0.0427165	-0.571302
494.5	0.713342	-0.117099	2.04548	1.09841	0.908011	-0.474014	-1.13401	3.00958	-0.15806	-0.685441	-1.42131	4.69305	-1.14511	-0.627276	0.0560264	-0.6164
495	0.783706	-0.0305558	2.09979	1.00266	0.88885	-0.448587	-1.13446	3.03964	-0.1331	-0.727373	-1.50192	4.71722	-1.1147	-0.577007	0.156172	-0.678325
495.5	0.852515	0.0423754	2.15861	0.898113	0.870596	-0.419202	-1.12736	3.06615	-0.117378	-0.764279	-1.58179	4.73494	-1.09513	-0.517075	0.253133	-0.752084
496	0.917156	0.0965115	2.21946	0.787614	0.851573	-0.387711	-1.11402	3.08522	-0.110395	-0.79035	-1.65749	4.74572	-1.08221	-0.459538	0.342729	-0.832877
496.5	0.97377	0.129859	2.28171	0.675815	0.830415	-0.355599	-1.09935	3.09415	-0.109844	-0.802281	-1.72477	4.75112	-1.07251	-0.415233	0.422435	-0.917121
497	1.01775	0.14452	2.34643	0.568039	0.80612	-0.323783	-1.09067	3.09162	-0.113299	-0.800281	-1.78001	4.75385	-1.06307	-0.389316	0.492304	-1.00195
497.5	1.04487	0.146547	2.41501	0.469291	0.777649	-0.292839	-1.09531	3.07812	-0.119148	-0.787116	-1.82118	4.75623	-1.05016	-0.379507	0.555397	-1.08425
498	1.05243	0.144496	2.4879	0.383366	0.743921	-0.262985	-1.11842	3.05572	-0.126334	-0.765796	-1.84868	4.75946	-1.02883	-0.378694	0.616771	-1.16083
498.5	1.04008	0.146686	2.56407	0.312187	0.704686	-0.234103	-1.16032	3.02659	-0.133822	-0.737929	-1.86553	4.76409	-0.993638	-0.37936	0.681173	-1.2295
499	1.00946	0.158506	2.64142	0.256082	0.660803	-0.205996	-1.21447	2.99189	-0.140216	-0.704288	-1.87688	4.77084	-0.940219	-0.376989	0.751678	-1.28971
[truncated: 1,002 more rows]
