# Supplementary material for: MEP Latencies Predict the Neuromodulatory Effect of cTBS Delivered to the Ipsilateral and Contralateral Sensorimotor Cortex
Source: PLoS One. 2015 Aug 11;10(8):e0133893. doi: 10.1371/journal.pone.0133893 (PMC4532482; doi:10.1371/journal.pone.0133893)
Supplement: S1 Dataset — MEP, SEP and TEP data were converted to .xls format from .mat format. (ZIP) [file pone.0133893.s001.zip › S1 Dataset_xlsx/TEP PAAP IPSI T1.xlsx]

## Sheet: SEP
t [ms]	sub01	sub02	sub03	sub04	sub05	sub06	sub07	sub08	sub09	sub10	sub11	sub12	sub13	sub14	sub15	sub16
-500	0.0231899	-0.177528	3.73165	2.16663	1.40942	-0.983446	1.06955	0.927094	2.41981	-0.267107	1.1436	-1.75751	-2.00515	0.293366	-0.886794	1.48677
-499.5	-0.0253647	-0.201903	3.79974	2.19572	1.3625	-1.05326	0.966621	0.866673	2.48874	-0.237804	1.14681	-2.01026	-1.96039	0.225396	-0.816315	1.48956
-499	-0.0706009	-0.23659	3.85841	2.22722	1.31499	-1.11652	0.863609	0.808502	2.54164	-0.228454	1.15045	-2.27811	-1.91837	0.143274	-0.745748	1.48952
-498.5	-0.112711	-0.27809	3.90545	2.25756	1.2698	-1.1688	0.762739	0.753211	2.57455	-0.238175	1.15106	-2.54858	-1.87641	0.0538978	-0.682641	1.48883
-498	-0.153754	-0.321034	3.94017	2.28459	1.22845	-1.2066	0.667272	0.703975	2.58617	-0.266197	1.1465	-2.80972	-1.83332	-0.035429	-0.632665	1.4874
-497.5	-0.196157	-0.360326	3.96319	2.30713	1.19114	-1.22798	0.580872	0.665002	2.57736	-0.311544	1.13716	-3.05306	-1.7902	-0.118773	-0.598997	1.48379
-497	-0.241186	-0.3929	3.97515	2.32405	1.15744	-1.23292	0.507199	0.639463	2.55036	-0.37174	1.12565	-3.27258	-1.74897	-0.19259	-0.581831	1.47613
-496.5	-0.289053	-0.41723	3.97552	2.33428	1.1268	-1.22279	0.448776	0.628302	2.50747	-0.441812	1.11503	-3.4623	-1.71062	-0.255851	-0.579092	1.46406
-496	-0.340125	-0.432119	3.96299	2.33787	1.09854	-1.20006	0.406164	0.630038	2.45015	-0.514947	1.10639	-3.61487	-1.67498	-0.309002	-0.587891	1.45015
-495.5	-0.394995	-0.437011	3.93656	2.33696	1.07155	-1.16806	0.378454	0.641023	2.37884	-0.584396	1.0978	-3.72288	-1.64093	-0.352081	-0.604814	1.43854
-495	-0.453522	-0.432844	3.89649	2.33489	1.04404	-1.13012	0.363512	0.656382	2.29424	-0.645281	1.08602	-3.78394	-1.60644	-0.383827	-0.626101	1.43188
-494.5	-0.515182	-0.421529	3.84485	2.33404	1.01373	-1.08916	0.357871	0.671267	2.19925	-0.69526	1.06982	-3.80644	-1.5697	-0.402581	-0.649235	1.42946
-494	-0.580535	-0.404752	3.78556	2.33517	0.978424	-1.04765	0.35825	0.681549	2.09933	-0.733828	1.05165	-3.80844	-1.5309	-0.4078	-0.673635	1.42765
-493.5	-0.651501	-0.383822	3.72364	2.33851	0.936516	-1.00726	0.363919	0.684463	2.00062	-0.761096	1.03635	-3.81055	-1.4924	-0.401519	-0.698723	1.4217
-493	-0.729844	-0.360128	3.66328	2.34438	0.886623	-0.968249	0.376901	0.679629	1.90739	-0.776952	1.02891	-3.82973	-1.45751	-0.389072	-0.722178	1.40813
-492.5	-0.815251	-0.335325	3.6058	2.35235	0.827199	-0.930453	0.399836	0.669398	1.82159	-0.780546	1.03284	-3.87529	-1.42921	-0.377319	-0.740659	1.38649
-492	-0.904632	-0.311833	3.54926	2.36038	0.757483	-0.894932	0.434174	0.658096	1.74448	-0.769916	1.04881	-3.94636	-1.40897	-0.371325	-0.751118	1.3595
-491.5	-0.993137	-0.293055	3.49023	2.36511	0.67884	-0.863802	0.480052	0.651165	1.67768	-0.742388	1.07411	-4.03176	-1.39591	-0.372618	-0.751346	1.33155
-491	-1.07585	-0.282049	3.42639	2.36298	0.594599	-0.838153	0.536769	0.654332	1.62211	-0.695895	1.10373	-4.11205	-1.38716	-0.380046	-0.740792	1.3064
-490.5	-1.14942	-0.27999	3.35817	2.35103	0.508629	-0.816512	0.603121	0.671832	1.57723	-0.630304	1.1322	-4.16611	-1.3793	-0.392072	-0.721346	1.28561
-490	-1.21321	-0.286086	3.28897	2.32712	0.424562	-0.795355	0.678075	0.704646	1.54148	-0.547924	1.15445	-4.18138	-1.36948	-0.408645	-0.697058	1.26824
-489.5	-1.2685	-0.298098	3.22396	2.29024	0.346028	-0.77057	0.760315	0.750486	1.51244	-0.452754	1.16671	-4.15874	-1.35592	-0.43101	-0.673427	1.25187
-489	-1.31622	-0.312971	3.16777	2.24057	0.276764	-0.739066	0.845756	0.804955	1.48644	-0.349055	1.16731	-4.10822	-1.33746	-0.460285	-0.656414	1.23425
-488.5	-1.35591	-0.328007	3.12184	2.17914	0.220072	-0.700373	0.926919	0.862801	1.45841	-0.240008	1.15637	-4.04281	-1.31265	-0.496401	-0.650582	1.21419
-488	-1.38565	-0.341264	3.0832	2.1076	0.178027	-0.65675	0.995931	0.919319	1.42235	-0.126676	1.13426	-3.97443	-1.27979	-0.537379	-0.657231	1.19114
-487.5	-1.40194	-0.350586	3.04626	2.02821	0.150983	-0.611341	1.04681	0.971365	1.37288	-0.00816402	1.10033	-3.91112	-1.23815	-0.579302	-0.673285	1.16451
-487	-1.40096	-0.353443	3.00645	1.94423	0.137715	-0.566401	1.0754	1.01719	1.30761	0.116593	1.0531	-3.85528	-1.18892	-0.617676	-0.691108	1.13351
-486.5	-1.38133	-0.348249	2.96226	1.85971	0.136226	-0.522758	1.0797	1.05564	1.22826	0.246787	0.991858	-3.80281	-1.13523	-0.648783	-0.700347	1.09743
-486	-1.34533	-0.335357	2.91495	1.77825	0.144845	-0.479945	1.06052	1.0855	1.13996	0.378757	0.918599	-3.74462	-1.08121	-0.67019	-0.691772	1.05628
-485.5	-1.29759	-0.316848	2.86745	1.70216	0.163091	-0.436701	1.02134	1.10524	1.05011	0.506467	0.838686	-3.67301	-1.031	-0.681442	-0.660323	1.01203
-485	-1.2433	-0.295797	2.82285	1.63289	0.191974	-0.391822	0.968105	1.11391	0.96686	0.623047	0.759141	-3.5867	-0.98753	-0.684268	-0.605339	0.96937
-484.5	-1.1876	-0.276216	2.78263	1.57197	0.233462	-0.344941	0.908978	1.11246	0.897532	0.722422	0.685277	-3.48824	-0.951473	-0.681027	-0.528826	0.934589
-484	-1.13542	-0.263183	2.74635	1.5205	0.289552	-0.296797	0.852667	1.10324	0.847634	0.800247	0.618062	-3.37969	-0.921625	-0.672821	-0.433314	0.913257
-483.5	-1.09076	-0.261326	2.7127	1.47788	0.361586	-0.248923	0.805671	1.08863	0.820177	0.854207	0.554157	-3.26225	-0.896506	-0.658915	-0.320251	0.908503
-483	-1.05593	-0.27213	2.68033	1.44115	0.449595	-0.202955	0.769984	1.07132	0.815567	0.88405	0.48879	-3.13659	-0.875591	-0.637434	-0.189257	0.920487
-482.5	-1.031	-0.292579	2.64834	1.40545	0.551622	-0.159896	0.743281	1.05496	0.832599	0.891447	0.419208	-3.0026	-0.859115	-0.606928	-0.0391788	0.946416
-482	-1.01374	-0.315941	2.61694	1.36497	0.663738	-0.119522	0.721322	1.04298	0.869656	0.879327	0.345588	-2.85973	-0.847	-0.568179	0.128742	0.981171
-481.5	-1.0002	-0.333999	2.58729	1.31463	0.780953	-0.0801969	0.700192	1.03721	0.924502	0.850978	0.269987	-2.70826	-0.838722	-0.524805	0.308186	1.0186
-481	-0.985916	-0.339744	2.55973	1.25173	0.898258	-0.0399828	0.677525	1.03819	0.992851	0.809577	0.19577	-2.55244	-0.834267	-0.481634	0.487796	1.05288
-480.5	-0.967791	-0.329322	2.53194	1.1764	1.0111	0.00135899	0.652708	1.04625	1.06786	0.757889	0.126839	-2.40252	-0.834258	-0.442504	0.653201	1.08017
-480	-0.945755	-0.302542	2.49901	1.09057	1.11538	0.0415951	0.625608	1.06216	1.14218	0.698049	0.0658859	-2.27039	-0.838748	-0.409783	0.789583	1.0997
-479.5	-0.922624	-0.262284	2.45578	0.996448	1.20741	0.0773644	0.595399	1.08705	1.21129	0.632013	0.013495	-2.16282	-0.846142	-0.38496	0.884187	1.11273
-479	-0.90214	-0.213319	2.39907	0.896113	1.28439	0.1064	0.561154	1.12084	1.27477	0.562407	-0.0310485	-2.07978	-0.853537	-0.368918	0.928965	1.12055
-478.5	-0.886697	-0.160917	2.32822	0.792105	1.34474	0.12896	0.522759	1.16044	1.33473	0.492805	-0.0684381	-2.01708	-0.858268	-0.362065	0.922679	1.12415
-478	-0.876411	-0.109811	2.24484	0.687165	1.38819	0.147556	0.48106	1.19984	1.39418	0.427378	-0.0984074	-1.96936	-0.859284	-0.364585	0.870531	1.12506
-477.5	-0.869532	-0.0636078	2.15251	0.583432	1.41588	0.165291	0.438443	1.23236	1.45627	0.370534	-0.1197	-1.93051	-0.857422	-0.376548	0.781527	1.12575
-477	-0.862987	-0.0240323	2.05558	0.482877	1.43029	0.184108	0.399085	1.25264	1.52286	0.326605	-0.130911	-1.89321	-0.85418	-0.397184	0.665891	1.12892
-476.5	-0.853067	0.00976759	1.95751	0.387685	1.43462	0.204086	0.367253	1.25777	1.59272	0.299275	-0.131317	-1.84977	-0.849828	-0.423536	0.533609	1.13661
-476	-0.836774	0.0407632	1.86002	0.299094	1.43241	0.224014	0.345755	1.24736	1.66077	0.290957	-0.121639	-1.79338	-0.842798	-0.450304	0.393788	1.14999
-475.5	-0.813156	0.0722924	1.76312	0.216287	1.42701	0.242577	0.336352	1.22281	1.71943	0.302746	-0.104581	-1.71838	-0.830787	-0.471526	0.25466	1.16938
-475	-0.783724	0.106239	1.66571	0.136907	1.42081	0.259161	0.339962	1.18665	1.76174	0.33444	-0.0842009	-1.62072	-0.812034	-0.482609	0.124274	1.19413
-474.5	-0.751859	0.14236	1.56722	0.0590549	1.41521	0.273897	0.356028	1.14207	1.78427	0.38349	-0.0644802	-1.49965	-0.785295	-0.481924	0.010705	1.22308
-474	-0.722019	0.179215	1.46916	-0.0168612	1.41083	0.287182	0.383228	1.09275	1.7885	0.444229	-0.0478385	-1.35859	-0.748839	-0.472092	-0.0795134	1.25535
-473.5	-0.698993	0.215728	1.37538	-0.0882996	1.40713	0.299532	0.421095	1.04304	1.77968	0.509041	-0.0339899	-1.20498	-0.700165	-0.459806	-0.143242	1.29056
-473	-0.68692	0.251327	1.29079	-0.152367	1.40184	0.311778	0.470099	0.997987	1.76364	0.570177	-0.0205839	-1.05038	-0.637086	-0.453299	-0.181221	1.32893
-472.5	-0.688358	0.284974	1.21979	-0.206991	1.39126	0.324542	0.529407	0.962636	1.74424	0.621112	-0.00562317	-0.90796	-0.55884	-0.458552	-0.19742	1.3717
-472	-0.703595	0.315413	1.16525	-0.251099	1.37181	0.337472	0.594737	0.940883	1.72409	0.657976	0.0111018	-0.787156	-0.466381	-0.476601	-0.197423	1.42048
-471.5	-0.730523	0.342433	1.12764	-0.284524	1.34193	0.349558	0.659282	0.934552	1.70608	0.680414	0.0289335	-0.690629	-0.362404	-0.503918	-0.186574	1.47565
-471	-0.765479	0.367171	1.10459	-0.307614	1.30249	0.359875	0.716117	0.943216	1.69356	0.69085	0.0479054	-0.61506	-0.251138	-0.535498	-0.169075	1.53569
-470.5	-0.804658	0.391429	1.09187	-0.321174	1.25556	0.367822	0.759549	0.964533	1.68995	0.693142	0.0692787	-0.55342	-0.137336	-0.567904	-0.147994	1.59774
-470	-0.845162	0.416929	1.08527	-0.327064	1.20325	0.373109	0.786408	0.994861	1.69776	0.692262	0.0952659	-0.497439	-0.0250914	-0.599929	-0.125856	1.65818
-469.5	-0.885364	0.444799	1.08145	-0.328319	1.1476	0.375714	0.79689	1.02971	1.71655	0.694215	0.128241	-0.440135	0.0821833	-0.631288	-0.105402	1.7133
-469	-0.924883	0.475437	1.07797	-0.328851	1.09074	0.376341	0.793033	1.06394	1.7419	0.704764	0.169518	-0.377452	0.18059	-0.661512	-0.0892958	1.76041
-468.5	-0.96421	0.50859	1.07325	-0.333561	1.03438	0.377282	0.776885	1.09269	1.76727	0.727924	0.218457	-0.307599	0.264838	-0.689765	-0.0791165	1.79804
-468	-1.00363	0.543255	1.06632	-0.348185	0.979286	0.382295	0.750558	1.11245	1.78688	0.765463	0.272162	-0.229295	0.329141	-0.71447	-0.0749888	1.82514
-467.5	-1.04231	0.577471	1.05706	-0.378492	0.92605	0.395247	0.716362	1.1212	1.7968	0.816689	0.326143	-0.141502	0.369539	-0.732957	-0.0755579	1.84061
-467	-1.07877	0.608153	1.0467	-0.429654	0.875612	0.418623	0.676226	1.11782	1.79509	0.878017	0.376344	-0.0445789	0.385397	-0.741973	-0.0780608	1.8431
-466.5	-1.11158	0.630765	1.03766	-0.50565	0.828899	0.452703	0.63214	1.10197	1.78191	0.943338	0.420827	0.0591791	0.379321	-0.738148	-0.0796373	1.83072
-466	-1.13903	0.639456	1.03219	-0.608158	0.786893	0.49578	0.586866	1.07446	1.76003	1.00538	0.460101	0.166187	0.356201	-0.718452	-0.0796454	1.80147
-465.5	-1.15877	0.628522	1.03154	-0.735273	0.751377	0.545003	0.542727	1.03766	1.73432	1.05678	0.497055	0.272475	0.321489	-0.681452	-0.0805757	1.75506
-465	-1.16871	0.594425	1.03648	-0.880435	0.724444	0.596846	0.500155	0.995668	1.70979	1.0907	0.535756	0.374131	0.279806	-0.627945	-0.0866424	1.69435
-464.5	-1.16862	0.537105	1.04758	-1.03282	0.706857	0.64717	0.457892	0.953872	1.68963	1.10162	0.57875	0.467966	0.235178	-0.56014	-0.102222	1.62472
-464	-1.16111	0.460148	1.06442	-1.18056	0.697422	0.691598	0.413031	0.916882	1.6746	1.08621	0.625627	0.553025	0.191948	-0.480654	-0.131649	1.55224
-463.5	-1.15074	0.369481	1.08514	-1.31471	0.693649	0.726127	0.360431	0.885933	1.66347	1.0436	0.673554	0.632099	0.155068	-0.391783	-0.178681	1.4823
-463	-1.14214	0.271129	1.107	-1.43036	0.692677	0.747542	0.293865	0.85852	1.654	0.97535	0.71806	0.712008	0.129899	-0.295352	-0.244288	1.41871
-462.5	-1.13826	0.169629	1.12737	-1.52475	0.692311	0.753603	0.209428	0.830684	1.64407	0.885409	0.754741	0.801345	0.121421	-0.193885	-0.325023	1.36343
-462	-1.13975	0.0679976	1.14434	-1.59571	0.691777	0.74338	0.108469	0.79932	1.6322	0.780425	0.781892	0.906442	0.132759	-0.0924301	-0.414134	1.31717
-461.5	-1.14574	-0.0319113	1.15677	-1.64202	0.691491	0.71784	-0.00247492	0.762842	1.61741	0.669402	0.801208	1.0289	0.164026	0.00125475	-0.503834	1.2804
-461	-1.15535	-0.129462	1.16366	-1.66466	0.69197	0.679867	-0.113963	0.721119	1.59863	0.562222	0.816172	1.16557	0.212237	0.0792663	-0.586809	1.25345
-460.5	-1.16789	-0.22461	1.16411	-1.66705	0.692675	0.633289	-0.21656	0.675597	1.57409	0.467748	0.830362	1.30923	0.272366	0.136738	-0.65717	1.2358
-460	-1.18179	-0.316717	1.15861	-1.65328	0.692167	0.581659	-0.304005	0.628914	1.54156	0.392414	0.846588	1.4497	0.339186	0.172869	-0.710852	1.2259
-459.5	-1.19455	-0.404243	1.14993	-1.62665	0.689491	0.527571	-0.374706	0.58365	1.50025	0.339793	0.866494	1.57699	0.408405	0.189986	-0.744943	1.22127
-459	-1.20349	-0.48525	1.14149	-1.58922	0.684789	0.472593	-0.429613	0.54132	1.45237	0.3112	0.89035	1.68536	0.476317	0.192194	-0.756928	1.21848
-458.5	-1.20661	-0.557768	1.13484	-1.54214	0.678922	0.417688	-0.468971	0.502242	1.40267	0.306191	0.917293	1.77526	0.539288	0.18336	-0.745118	1.21336
-458	-1.20347	-0.619778	1.12911	-1.48678	0.673179	0.364049	-0.490925	0.4659	1.35588	0.321956	0.946162	1.85151	0.593828	0.164129	-0.709934	1.20246
-457.5	-1.19554	-0.669718	1.12241	-1.42576	0.668632	0.31371	-0.491086	0.431594	1.3145	0.352577	0.975986	1.92017	0.636995	0.130729	-0.65476	1.18391
-457	-1.18546	-0.707633	1.11305	-1.3626	0.665077	0.269133	-0.463599	0.398949	1.27752	0.38967	1.00568	1.98632	0.667085	0.0780631	-0.585717	1.15744
-456.5	-1.1757	-0.735367	1.10012	-1.30058	0.660803	0.232287	-0.404961	0.36794	1.24033	0.424454	1.03399	2.0538	0.683707	0.00424238	-0.510314	1.12446
-456	-1.16791	-0.755301	1.08364	-1.24134	0.653644	0.204218	-0.31674	0.338526	1.19614	0.450118	1.05977	2.12619	0.686915	-0.0877791	-0.435484	1.08826
-455.5	-1.16276	-0.769039	1.06387	-1.18392	0.642402	0.185124	-0.204161	0.309936	1.13841	0.463305	1.08136	2.20629	0.67685	-0.191529	-0.366001	1.05272
-455	-1.15985	-0.776851	1.04071	-1.12528	0.627383	0.174574	-0.0735505	0.280022	1.06299	0.46434	1.09577	2.2939	0.654203	-0.299642	-0.304274	1.02067
-454.5	-1.15794	-0.777552	1.01425	-1.06224	0.609864	0.171972	0.0686078	0.245523	0.969175	0.456303	1.09956	2.38556	0.620229	-0.406696	-0.251119	0.993884
-454	-1.15599	-0.76853	0.985117	-0.993373	0.590964	0.177183	0.21648	0.203387	0.859232	0.443147	1.09082	2.4765	0.576574	-0.510788	-0.205778	0.973835
-453.5	-1.1538	-0.746231	0.953927	-0.919759	0.570826	0.190683	0.366883	0.152173	0.736702	0.427776	1.06998	2.56226	0.525776	-0.613582	-0.16537	0.961439
-453	-1.15191	-0.70779	0.920918	-0.845077	0.549009	0.212887	0.520285	0.0925676	0.60553	0.411454	1.0388	2.63899	0.471536	-0.719381	-0.125817	0.956539
-452.5	-1.15164	-0.653556	0.886287	-0.775429	0.525265	0.24322	0.678396	0.0269795	0.470135	0.394375	0.998954	2.70357	0.417921	-0.832424	-0.0835269	0.958383
-452	-1.15515	-0.588297	0.850744	-0.717563	0.499506	0.279694	0.840636	-0.0411361	0.335265	0.376044	0.951673	2.75352	0.368266	-0.953079	-0.0353084	0.966298
-451.5	-1.16483	-0.519388	0.815216	-0.675814	0.471802	0.319364	1.00315	-0.107936	0.204683	0.355735	0.898105	2.78656	0.324498	-1.07615	0.0229776	0.979436
-451	-1.18233	-0.453683	0.779999	-0.650828	0.442924	0.35918	1.15952	-0.169999	0.0798857	0.333569	0.83969	2.80083	0.286908	-1.19343	0.0962619	0.996277
-450.5	-1.2078	-0.396024	0.744831	-0.640884	0.414264	0.396538	1.30203	-0.224758	-0.0387448	0.311083	0.77891	2.79648	0.254507	-1.29887	0.18789	1.01472
-450	-1.2394	-0.34976	0.709443	-0.642982	0.386872	0.429737	1.42449	-0.270106	-0.149981	0.290583	0.720006	2.77686	0.22577	-1.39151	0.296783	1.03273
-449.5	-1.27352	-0.316994	0.673347	-0.652516	0.360998	0.458279	1.5246	-0.304294	-0.252233	0.27429	0.668563	2.74742	0.198779	-1.47372	0.416204	1.04916
-449	-1.30497	-0.297664	0.635656	-0.663521	0.336842	0.482798	1.60269	-0.326574	-0.345189	0.263961	0.629881	2.71346	0.17108	-1.54737	0.534709	1.06362
-448.5	-1.32744	-0.289323	0.595413	-0.669696	0.315617	0.504904	1.65923	-0.337252	-0.430121	0.26062	0.606894	2.67961	0.140336	-1.61152	0.638565	1.07542
-448	-1.33537	-0.288316	0.551298	-0.664335	0.299477	0.526538	1.69457	-0.336683	-0.50923	0.264412	0.598727	2.65127	0.105334	-1.66214	0.715072	1.0831
-447.5	-1.32685	-0.291034	0.501265	-0.639653	0.28983	0.548766	1.70945	-0.324487	-0.584788	0.274841	0.601258	2.63496	0.0661863	-1.69346	0.755915	1.0856
-447	-1.3046	-0.294957	0.443924	-0.587744	0.285821	0.571187	1.70502	-0.300085	-0.658473	0.291003	0.609712	2.63622	0.023586	-1.70079	0.758811	1.08323
-446.5	-1.27409	-0.299112	0.380551	-0.50337	0.284931	0.592214	1.6832	-0.264059	-0.731081	0.311493	0.621154	2.65632	-0.0218415	-1.68266	0.726715	1.07689
-446	-1.24075	-0.303425	0.315287	-0.386393	0.28475	0.60981	1.64672	-0.219068	-0.802129	0.334118	0.635198	2.69089	-0.0693437	-1.64139	0.666087	1.06711
-445.5	-1.20842	-0.308264	0.253725	-0.241887	0.28385	0.622483	1.59836	-0.169533	-0.869888	0.355617	0.653511	2.73191	-0.117553	-1.58352	0.585389	1.05427
-445	-1.17923	-0.314941	0.201171	-0.0785988	0.281347	0.630105	1.54055	-0.120364	-0.932731	0.371448	0.67874	2.77205	-0.164111	-1.51936	0.493054	1.03918
-444.5	-1.1545	-0.326036	0.161104	0.0930088	0.276238	0.634216	1.47588	-0.0754859	-0.990533	0.376496	0.712551	2.80778	-0.205689	-1.4594	0.39529	1.02264
-444	-1.13541	-0.344576	0.134801	0.262796	0.267419	0.637517	1.4069	-0.0372264	-1.04427	0.367255	0.753806	2.83887	-0.238807	-1.40975	0.295711	1.00564
-443.5	-1.12245	-0.372543	0.122319	0.422167	0.253877	0.642629	1.33495	-0.0069818	-1.09438	0.343413	0.798629	2.86763	-0.260987	-1.37085	0.196443	0.990328
-443	-1.11451	-0.409807	0.123557	0.564417	0.234951	0.651034	1.25989	0.0143455	-1.13996	0.306918	0.841974	2.89932	-0.271431	-1.33996	0.0987256	0.979895
-442.5	-1.10951	-0.453837	0.138485	0.685446	0.211229	0.662651	1.18104	0.0267022	-1.17922	0.26063	0.879085	2.93983	-0.2709	-1.3141	0.00266466	0.97664
-442	-1.10572	-0.500208	0.166883	0.78426	0.185163	0.676072	1.0984	0.0306822	-1.20983	0.20889	0.906306	2.9911	-0.261001	-1.29194	-0.09342	0.981003
-441.5	-1.10227	-0.54422	0.20843	0.862003	0.160282	0.689973	1.01312	0.0269831	-1.22868	0.158428	0.921733	3.04935	-0.243602	-1.27413	-0.19332	0.992646
-441	-1.0988	-0.582756	0.262783	0.920659	0.140075	0.704672	0.9278	0.0167631	-1.2329	0.117004	0.9261	3.10762	-0.220667	-1.26169	-0.301842	1.01143
-440.5	-1.09535	-0.614336	0.328711	0.963011	0.127394	0.721931	0.84645	0.00224996	-1.22239	0.0904715	0.922869	3.15948	-0.193925	-1.25422	-0.422723	1.03702
-440	-1.09217	-0.637281	0.403781	0.993126	0.123765	0.743104	0.773063	-0.0135132	-1.20105	0.0808982	0.916171	3.20109	-0.164215	-1.24979	-0.5569	1.06835
-439.5	-1.08966	-0.648614	0.485678	1.01586	0.128863	0.767173	0.709735	-0.0275787	-1.17491	0.086641	0.908199	3.23137	-0.131443	-1.24601	-0.701236	1.10395
-439	-1.08817	-0.644909	0.573235	1.03595	0.14097	0.790197	0.656686	-0.0382122	-1.14916	0.103568	0.898738	3.25105	-0.0956247	-1.24045	-0.848179	1.14204
-438.5	-1.08741	-0.623415	0.665759	1.05785	0.157653	0.807063	0.613466	-0.0456643	-1.1267	0.126347	0.886369	3.2614	-0.0581966	-1.23055	-0.987944	1.18005
-438	-1.08583	-0.582865	0.762024	1.08571	0.175777	0.814467	0.579832	-0.0517411	-1.10815	0.149449	0.869966	3.26337	-0.0224066	-1.21436	-1.11221	1.21431
-437.5	-1.08073	-0.524392	0.860284	1.1226	0.191581	0.812649	0.556827	-0.0583161	-1.09268	0.168592	0.849898	3.25881	0.00805331	-1.19153	-1.21625	1.24025
-437	-1.06893	-0.451539	0.958414	1.16967	0.201278	0.804878	0.546998	-0.0660503	-1.07929	0.181847	0.827784	3.25199	0.0313927	-1.1626	-1.2984	1.25402
-436.5	-1.04749	-0.369322	1.0529	1.22622	0.201998	0.795835	0.552254	-0.074205	-1.06771	0.188621	0.804767	3.24818	0.0487609	-1.12808	-1.35836	1.25478
-436	-1.01399	-0.283643	1.13777	1.29063	0.193075	0.789882	0.571751	-0.0810045	-1.05866	0.187947	0.779866	3.2507	0.0631393	-1.08867	-1.39577	1.24529
-435.5	-0.967011	-0.200781	1.20542	1.36233	0.176378	0.789882	0.601938	-0.0837486	-1.05364	0.178689	0.749916	3.25937	0.0774281	-1.04582	-1.40995	1.22987
-435	-0.907094	-0.126269	1.24909	1.44293	0.1547	0.797063	0.637566	-0.0792954	-1.05426	0.160728	0.711652	3.27083	0.092986	-1.00136	-1.40038	1.21183
-434.5	-0.837554	-0.063631	1.26477	1.53519	0.129982	0.810939	0.672709	-0.0654149	-1.06088	0.134851	0.664388	3.28062	0.108812	-0.957658	-1.36693	1.19291
-434	-0.764646	-0.0137095	1.25194	1.6406	0.102802	0.828985	0.701961	-0.0415718	-1.07206	0.101699	0.611041	3.28547	0.121818	-0.9186	-1.30958	1.17417
-433.5	-0.696486	0.0247873	1.21326	1.75805	0.0727967	0.847699	0.72143	-0.0084355	-1.08631	0.0610129	0.556842	3.28271	0.128517	-0.889806	-1.22816	1.15665
-433	-0.640769	0.0534262	1.15329	1.88416	0.0397804	0.864985	0.728563	0.0323196	-1.10407	0.0112303	0.506529	3.26812	0.126548	-0.877563	-1.12369	1.14141
-432.5	-0.602306	0.0726739	1.07702	2.01489	0.00465099	0.881272	0.720798	0.077567	-1.12699	-0.0502317	0.461888	3.23629	0.114759	-0.886669	-1.00081	1.12976
-432	-0.581839	0.0824841	0.989389	2.14613	-0.0312174	0.898482	0.69499	0.123084	-1.15547	-0.12524	0.421494	3.18318	0.0930132	-0.917841	-0.868574	1.12356
-431.5	-0.577096	0.0834624	0.895632	2.27305	-0.0670192	0.919007	0.648568	0.164848	-1.18773	-0.212595	0.381932	3.10761	0.0623642	-0.966687	-0.738007	1.12481
-431	-0.585031	0.0768424	0.801543	2.39075	-0.10253	0.945454	0.580127	0.200189	-1.22129	-0.307198	0.339045	3.01165	0.0248863	-1.02549	-0.618727	1.13503
-430.5	-0.60273	0.0635872	0.713234	2.4965	-0.13799	0.979212	0.488916	0.228282	-1.25404	-0.401332	0.289704	2.90184	-0.0166187	-1.08624	-0.517298	1.15483
-430	-0.627241	0.0438865	0.636104	2.59048	-0.174315	1.01828	0.375472	0.250168	-1.28408	-0.486435	0.233958	2.78932	-0.0584476	-1.14279	-0.437256	1.18339
-429.5	-0.656293	0.0174903	0.573402	2.67404	-0.212534	1.05741	0.242694	0.268604	-1.3099	-0.554448	0.175771	2.68562	-0.0956569	-1.19151	-0.37985	1.21805
-429	-0.688886	-0.0157508	0.525587	2.74805	-0.252835	1.09087	0.0952852	0.287562	-1.33149	-0.599233	0.121678	2.5976	-0.122321	-1.2311	-0.345092	1.2548
-428.5	-0.724476	-0.0555979	0.490664	2.81227	-0.294457	1.11539	-0.0609176	0.311048	-1.35112	-0.617509	0.0780478	2.52718	-0.132911	-1.2611	-0.332581	1.2894
-428	-0.761797	-0.101037	0.465155	2.8654	-0.336208	1.13112	-0.218787	0.34176	-1.37304	-0.608593	0.0485835	2.47477	-0.124159	-1.28042	-0.341323	1.31825
-427.5	-0.798299	-0.150072	0.44551	2.90619	-0.376856	1.14005	-0.371097	0.38048	-1.40169	-0.573406	0.0340202	2.44021	-0.0959772	-1.28777	-0.368648	1.33856
-427	-0.830599	-0.200412	0.429501	2.93448	-0.41515	1.14361	-0.512569	0.426014	-1.4399	-0.513587	0.0334649	2.42082	-0.0509893	-1.2833	-0.409475	1.34826
-426.5	-0.855419	-0.250226	0.416935	2.95098	-0.449877	1.14226	-0.640062	0.475	-1.48832	-0.431385	0.0454329	2.41137	0.00638235	-1.26853	-0.456492	1.34587
-426	-0.870047	-0.298074	0.40935	2.95653	-0.480139	1.13672	-0.751678	0.522165	-1.5456	-0.330527	0.0683654	2.40652	0.071081	-1.24492	-0.500942	1.33069
-425.5	-0.872718	-0.342631	0.409222	2.95121	-0.505345	1.12861	-0.846962	0.562222	-1.60823	-0.217029	0.10056	2.40303	0.139116	-1.21372	-0.533898	1.30376
-425	-0.863272	-0.3827	0.41937	2.93415	-0.524998	1.11942	-0.927478	0.592301	-1.6706	-0.0989113	0.139214	2.40067	0.20868	-1.1768	-0.547838	1.26852
-424.5	-0.843191	-0.417557	0.442359	2.90434	-0.538859	1.1094	-0.996444	0.612398	-1.72667	0.0150396	0.179826	2.4013	0.279852	-1.13579	-0.537738	1.23004
-424	-0.815223	-0.447349	0.479582	2.86169	-0.547422	1.09771	-1.05748	0.623946	-1.77166	0.116707	0.21695	2.40706	0.353694	-1.09036	-0.501309	1.19384
-423.5	-0.783342	-0.473098	0.530598	2.80641	-0.551959	1.08353	-1.11325	0.628655	-1.8022	0.199651	0.245403	2.41904	0.431356	-1.03786	-0.439007	1.16497
-423	-0.75227	-0.495999	0.593312	2.73806	-0.55375	1.06652	-1.16479	0.6283	-1.81537	0.259719	0.261604	2.43699	0.513168	-0.97527	-0.353351	1.14682
-422.5	-0.726232	-0.516293	0.664822	2.65599	-0.553496	1.04662	-1.21132	0.624438	-1.80826	0.295354	0.265131	2.45873	0.598111	-0.901619	-0.247265	1.14049
-422	-0.708124	-0.532967	0.742412	2.56083	-0.551432	1.02414	-1.25055	0.617955	-1.77837	0.307121	0.258942	2.4793	0.68383	-0.819232	-0.1236	1.14616
-421.5	-0.699685	-0.544872	0.824205	2.45526	-0.547188	1.00054	-1.27979	0.609503	-1.72495	0.296494	0.247356	2.49121	0.766705	-0.73322	0.013223	1.16419
-421	-0.702215	-0.552395	0.909113	2.34321	-0.539368	0.978962	-1.2965	0.600441	-1.64998	0.265247	0.233609	2.4859	0.841808	-0.649407	0.155495	1.19397
-420.5	-0.716947	-0.558609	0.996164	2.22788	-0.52583	0.963492	-1.29824	0.592882	-1.55818	0.215591	0.218641	2.4565	0.903199	-0.572206	0.292247	1.23256
-420	-0.744469	-0.568319	1.08408	2.11042	-0.504327	0.957388	-1.28333	0.58873	-1.45596	0.149839	0.200976	2.40079	0.945056	-0.503658	0.41087	1.27571
-419.5	-0.783719	-0.585252	1.17162	1.9901	-0.473015	0.962002	-1.25163	0.588658	-1.35001	0.070048	0.177336	2.3225	0.963148	-0.443615	0.499063	1.3193
-419	-0.831532	-0.610002	1.25762	1.86551	-0.431027	0.977045	-1.20375	0.592252	-1.24586	-0.0210049	0.14405	2.23144	0.955419	-0.390354	0.546346	1.35948
-418.5	-0.883389	-0.639858	1.34023	1.73594	-0.378862	1.00069	-1.14059	0.599399	-1.14706	-0.118226	0.0990149	2.14184	0.922046	-0.341677	0.545887	1.3927
-418	-0.935291	-0.67002	1.417	1.6024	-0.318208	1.02929	-1.06428	0.610853	-1.05587	-0.214235	0.0430966	2.06777	0.865807	-0.296942	0.496498	1.41672
-417.5	-0.984815	-0.695474	1.48561	1.46751	-0.251262	1.05814	-0.978169	0.627105	-0.974394	-0.301382	-0.0203064	2.01836	0.792026	-0.258099	0.402374	1.43113
-417	-1.03006	-0.711895	1.54384	1.33435	-0.179938	1.08326	-0.885622	0.647523	-0.904829	-0.373848	-0.0873492	1.99654	0.707533	-0.228079	0.270279	1.43703
-416.5	-1.06857	-0.715533	1.58883	1.20486	-0.105313	1.10202	-0.790184	0.670845	-0.848652	-0.428503	-0.155731	1.99995	0.619394	-0.208671	0.107426	1.437
-416	-1.09824	-0.703891	1.61672	1.07939	-0.0276433	1.11185	-0.695575	0.696024	-0.80599	-0.464989	-0.225289	2.02326	0.533805	-0.199526	-0.0781941	1.43518
-415.5	-1.11851	-0.677073	1.6237	0.957105	0.0528458	1.10905	-0.604016	0.722469	-0.775671	-0.485771	-0.297071	2.06183	0.455431	-0.197718	-0.276506	1.4356
-415	-1.13063	-0.63845	1.60798	0.837243	0.135094	1.08923	-0.515512	0.749464	-0.755519	-0.495569	-0.371501	2.11306	0.387768	-0.198036	-0.475313	1.44027
-414.5	-1.1372	-0.593909	1.5706	0.720463	0.217397	1.04919	-0.428664	0.775385	-0.74273	-0.499524	-0.44702	2.1746	0.333935	-0.195076	-0.662343	1.44908
-414	-1.14179	-0.549542	1.51481	0.609176	0.298205	0.989119	-0.340897	0.797851	-0.73416	-0.501553	-0.520161	2.24326	0.296533	-0.186389	-0.827817	1.46103
-413.5	-1.1479	-0.50918	1.44554	0.506531	0.376523	0.912704	-0.248509	0.814886	-0.726459	-0.504541	-0.586399	2.31549	0.276663	-0.173838	-0.965591	1.47551
-413	-1.15759	-0.473973	1.36926	0.415017	0.45214	0.825246	-0.147791	0.825705	-0.716443	-0.511334	-0.641101	2.38707	0.273284	-0.162282	-1.07332	1.49342
-412.5	-1.17075	-0.443785	1.29331	0.335516	0.525845	0.732232	-0.0365174	0.830441	-0.701756	-0.524337	-0.680925	2.45431	0.283548	-0.157009	-1.15271	1.51763
-412	-1.18552	-0.418025	1.22449	0.267234	0.599102	0.639254	0.0853009	0.829987	-0.681355	-0.543697	-0.705183	2.51758	0.303648	-0.161268	-1.20906	1.55182
-411.5	-1.19887	-0.395467	1.16772	0.208242	0.672976	0.551641	0.215936	0.826718	-0.655571	-0.566081	-0.716041	2.58116	0.329694	-0.174879	-1.24912	1.59814
-411	-1.20729	-0.374577	1.126	0.155717	0.747037	0.47357	0.353218	0.824492	-0.62542	-0.585365	-0.717634	2.64772	0.358331	-0.194273	-1.27787	1.65621
-410.5	-1.20737	-0.35442	1.10151	0.106181	0.819341	0.407578	0.495579	0.826689	-0.591587	-0.594704	-0.714492	2.71484	0.386612	-0.213879	-1.29641	1.72404
-410	-1.19709	-0.335079	1.09587	0.0567674	0.887309	0.354491	0.642606	0.834118	-0.554429	-0.588888	-0.709673	2.77668	0.411265	-0.227941	-1.30289	1.79891
-409.5	-1.17718	-0.317221	1.10903	0.00644639	0.948987	0.313471	0.794379	0.844914	-0.514755	-0.566313	-0.703759	2.82715	0.428456	-0.231699	-1.29521	1.87727
-409	-1.15088	-0.301241	1.13813	-0.0440482	1.00455	0.282644	0.94929	0.855742	-0.47411	-0.529877	-0.695173	2.8617	0.434356	-0.222335	-1.27249	1.95476
-408.5	-1.12229	-0.286871	1.17798	-0.0925453	1.05678	0.260283	1.1026	0.862998	-0.434389	-0.486112	-0.68093	2.87807	0.425685	-0.199662	-1.23496	2.02615
-408	-1.09457	-0.27346	1.22278	-0.135596	1.10971	0.245263	1.24688	0.864091	-0.397244	-0.442537	-0.657587	2.87619	0.399755	-0.165299	-1.1834	2.08611
-407.5	-1.06871	-0.260197	1.26738	-0.168914	1.16647	0.23678	1.37284	0.858785	-0.363912	-0.404612	-0.622677	2.85739	0.354636	-0.121444	-1.11889	2.13138
-407	-1.04319	-0.246268	1.30783	-0.187982	1.22821	0.234696	1.47108	0.849861	-0.335545	-0.374325	-0.57598	2.82372	0.289855	-0.0710089	-1.0425	2.16196
-406.5	-1.01552	-0.231453	1.342	-0.188941	1.29443	0.240363	1.53593	0.842182	-0.313405	-0.350939	-0.519517	2.7776	0.206982	-0.0176995	-0.955485	2.18004
-406	-0.984924	-0.216652	1.36982	-0.169557	1.36349	0.256097	1.56839	0.8403	-0.298889	-0.332797	-0.456118	2.72139	0.109503	0.0348767	-0.859598	2.18805
-405.5	-0.952683	-0.20359	1.39258	-0.129651	1.43272	0.283036	1.57543	0.846501	-0.293585	-0.318422	-0.387829	2.65775	0.00188241	0.0835159	-0.757491	2.18792
-405	-0.919856	-0.193797	1.41153	-0.0708283	1.49817	0.319161	1.56765	0.860878	-0.298874	-0.306094	-0.316163	2.5912	-0.111662	0.125145	-0.652725	2.18194
-404.5	-0.885903	-0.187761	1.42664	0.00430644	1.55512	0.359065	1.55759	0.882801	-0.315363	-0.29364	-0.24411	2.52966	-0.227626	0.157433	-0.549082	2.17347
-404	-0.849839	-0.185012	1.4368	0.0927048	1.59999	0.395781	1.55743	0.911686	-0.343325	-0.279512	-0.177222	2.48398	-0.342759	0.180264	-0.449726	2.16595
-403.5	-0.811431	-0.184701	1.44109	0.190961	1.63222	0.423471	1.576	0.945998	-0.383294	-0.263456	-0.122147	2.46567	-0.4536	0.19708	-0.356825	2.16133
-403	-0.770728	-0.185597	1.4395	0.295779	1.65408	0.439086	1.61768	0.982228	-0.43486	-0.246029	-0.0837151	2.48361	-0.556697	0.214443	-0.271579	2.15917
-402.5	-0.727212	-0.185642	1.43287	0.404418	1.6683	0.44236	1.68359	1.01569	-0.49471	-0.228094	-0.0627208	2.54086	-0.64957	0.238869	-0.194687	2.15656
-402	-0.679667	-0.182261	1.42227	0.514118	1.67605	0.434845	1.77244	1.04221	-0.556301	-0.210774	-0.0554397	2.6328	-0.731649	0.273015	-0.12732	2.14931
-401.5	-0.626587	-0.173661	1.40853	0.62172	1.67728	0.418754	1.88065	1.05953	-0.61126	-0.196013	-0.0544405	2.74891	-0.804093	0.314067	-0.0718266	2.13371
-401	-0.566877	-0.15992	1.39156	0.724324	1.67226	0.396215	2.00331	1.06788	-0.651489	-0.187301	-0.0507675	2.87756	-0.868569	0.355287	-0.0313963	2.10755
-400.5	-0.500572	-0.143023	1.36992	0.819583	1.66243	0.369385	2.13482	1.06938	-0.671408	-0.188945	-0.0374841	3.00891	-0.926153	0.389728	-0.00898248	2.07039
-400	-0.42922	-0.125949	1.34135	0.905327	1.65025	0.340921	2.26701	1.06684	-0.669367	-0.203653	-0.0125098	3.13453	-0.976847	0.4135	-0.00567359	2.02333
-399.5	-0.355658	-0.11138	1.30408	0.979557	1.63879	0.313629	2.38817	1.06329	-0.647076	-0.230452	0.0211932	3.24664	-1.01942	0.426768	-0.0186505	1.96784
-399	-0.283045	-0.100652	1.25767	1.04093	1.63132	0.28927	2.48591	1.06127	-0.607566	-0.264743	0.0578819	3.33952	-1.05179	0.433222	-0.0404341	1.90437
-398.5	-0.213829	-0.0933828	1.20343	1.08934	1.63073	0.267947	2.551	1.06173	-0.553828	-0.299967	0.0922409	3.41086	-1.07226	0.438469	-0.0608405	1.83247
-398	-0.149685	-0.0878921	1.14435	1.12638	1.63869	0.249079	2.57894	1.06365	-0.489388	-0.329317	0.121724	3.46137	-1.08069	0.447345	-0.0702936	1.7517
-397.5	-0.092192	-0.0821122	1.08433	1.15508	1.6551	0.23278	2.5701	1.06498	-0.419834	-0.347136	0.146884	3.49345	-1.07835	0.462026	-0.0623447	1.66213
-397	-0.0433082	-0.0746173	1.02621	1.17931	1.67856	0.220297	2.52849	1.06391	-0.352933	-0.350472	0.16994	3.51015	-1.06709	0.482584	-0.0348738	1.56457
-396.5	-0.00526957	-0.0653798	0.970037	1.2038	1.70735	0.213386	2.45859	1.05977	-0.296162	-0.340215	0.192812	3.51533	-1.04891	0.508628	0.00963853	1.46096
-396	0.0204819	-0.0556084	0.913484	1.23446	1.73935	0.213081	2.36299	1.05345	-0.253598	-0.320412	0.215685	3.51427	-1.02565	0.539996	0.065083	1.35351
-395.5	0.034436	-0.0466692	0.853978	1.27803	1.77119	0.218933	2.24249	1.04738	-0.225017	-0.296173	0.236831	3.51308	-0.99885	0.576683	0.124016	1.24329
-395	0.0383088	-0.0389243	0.790175	1.34	1.79836	0.229297	2.09648	1.04414	-0.207747	-0.272178	0.254236	3.51657	-0.970201	0.618479	0.179684	1.12989
-394.5	0.033504	-0.0316533	0.72198	1.42186	1.81662	0.241852	1.92301	1.04484	-0.199198	-0.251824	0.268165	3.52615	-0.942033	0.663912	0.226701	1.01277
-394	0.0211317	-0.0247685	0.65047	1.52024	1.82358	0.254321	1.72159	1.04858	-0.19763	-0.236114	0.282042	3.53932	-0.916823	0.709042	0.261307	0.892833
-393.5	0.00309937	-0.0205719	0.578786	1.62847	1.81898	0.265414	1.49685	1.0537	-0.201534	-0.223614	0.300686	3.55089	-0.895985	0.747095	0.281682	0.772435
-393	-0.0174231	-0.0230923	0.512864	1.73923	1.80421	0.275223	1.25855	1.05961	-0.209215	-0.212363	0.328036	3.55451	-0.879132	0.769478	0.287705	0.654817
-392.5	-0.0365367	-0.0358121	0.46039	1.84668	1.78184	0.284964	1.01808	1.06734	-0.218657	-0.201507	0.365779	3.5443	-0.864472	0.768616	0.280493	0.543762
-392	-0.0505854	-0.0601416	0.42848	1.94702	1.75468	0.296505	0.7849	1.07841	-0.227478	-0.190905	0.412689	3.5172	-0.849815	0.74169	0.262662	0.442999
-391.5	-0.0568495	-0.0954956	0.421715	2.03742	1.7244	0.311696	0.56535	1.0932	-0.233063	-0.179928	0.464856	3.47419	-0.833115	0.691914	0.238705	0.355406
-391	-0.0537032	-0.140351	0.441236	2.11516	1.69069	0.331389	0.362962	1.1103	-0.23283	-0.167174	0.516945	3.41917	-0.812013	0.625753	0.214174	0.282944
-390.5	-0.0404473	-0.192958	0.484615	2.17804	1.65138	0.354817	0.179187	1.12694	-0.224749	-0.15098	0.564094	3.35653	-0.783741	0.549015	0.193856	0.226548
-390	-0.0171329	-0.251243	0.546104	2.22524	1.60317	0.379833	0.0151292	1.14022	-0.208051	-0.129633	0.603675	3.28959	-0.746828	0.465325	0.179946	0.185436
-389.5	0.0155773	-0.312463	0.617262	2.25814	1.54286	0.403539	-0.127476	1.1477	-0.183808	-0.101273	0.635968	3.21995	-0.703067	0.377161	0.171093	0.157058
-389	0.0568628	-0.373083	0.68847	2.28051	1.46841	0.422857	-0.24771	1.14765	-0.155186	-0.0645719	0.663438	3.14768	-0.657303	0.28716	0.163014	0.138422
-388.5	0.106371	-0.429407	0.751321	2.29746	1.38003	0.435379	-0.346883	1.13967	-0.126686	-0.0202775	0.688805	3.07276	-0.615306	0.198381	0.14996	0.127544
-388	0.16445	-0.478922	0.800265	2.31358	1.28009	0.440399	-0.42797	1.12479	-0.102175	0.0282337	0.712644	2.99621	-0.581887	0.114391	0.125791	0.123486
-387.5	0.231932	-0.52117	0.832026	2.33123	1.17206	0.439114	-0.494416	1.10454	-0.0834932	0.0764013	0.732544	2.91823	-0.560544	0.039296	0.0853893	0.125502
-387	0.309578	-0.557369	0.844469	2.35009	1.05961	0.433279	-0.548852	1.08014	-0.0708975	0.120264	0.744917	2.83542	-0.553887	-0.0231624	0.02702	0.132584
-386.5	0.397198	-0.58928	0.837437	2.36798	0.946139	0.423626	-0.591468	1.05222	-0.0641153	0.157179	0.747546	2.74042	-0.563444	-0.0709706	-0.0459264	0.143344
-386	0.492694	-0.618238	0.813884	2.38233	0.83422	0.409969	-0.620055	1.02111	-0.062496	0.185764	0.741087	2.6247	-0.588928	-0.104501	-0.125491	0.155986
-385.5	0.591839	-0.644705	0.778653	2.39123	0.726166	0.392558	-0.632497	0.987599	-0.0648468	0.205456	0.729361	2.48186	-0.628389	-0.126072	-0.202059	0.168942
-385	0.689459	-0.668084	0.736501	2.39344	0.624624	0.372836	-0.628124	0.952921	-0.0701006	0.21642	0.718025	2.31017	-0.678672	-0.138543	-0.26789	0.181738
-384.5	0.781084	-0.6867	0.691131	2.38833	0.531799	0.353274	-0.606596	0.918042	-0.0780927	0.220486	0.711953	2.1138	-0.734679	-0.143289	-0.318609	0.195171
-384	0.863974	-0.698393	0.645125	2.37673	0.448887	0.336712	-0.567786	0.883358	-0.0892528	0.221912	0.712998	1.90226	-0.788893	-0.138589	-0.352528	0.210977
-383.5	0.93728	-0.701659	0.600677	2.36176	0.37682	0.325098	-0.513952	0.849025	-0.103813	0.22662	0.719377	1.68848	-0.832749	-0.120031	-0.369857	0.231023
-383	1.00108	-0.696554	0.559936	2.34765	0.316724	0.31826	-0.451053	0.815525	-0.121518	0.240336	0.726822	1.48665	-0.858689	-0.083318	-0.37234	0.255999
-382.5	1.05502	-0.684514	0.524151	2.33686	0.269059	0.314114	-0.386865	0.784353	-0.141553	0.267057	0.730807	1.30924	-0.861967	-0.0278626	-0.363179	0.284599
-382	1.09796	-0.667086	0.493355	2.32813	0.232155	0.309949	-0.327712	0.758206	-0.162625	0.308519	0.728543	1.16334	-0.842282	0.0413881	-0.34782	0.313971
-381.5	1.12844	-0.64521	0.467351	2.31761	0.201954	0.303389	-0.276974	0.740092	-0.18347	0.3644	0.719646	1.0499	-0.803995	0.115743	-0.334486	0.341045
-381	1.14463	-0.620098	0.446453	2.30201	0.1741	0.292938	-0.234923	0.732197	-0.20355	0.4329	0.705097	0.965667	-0.753879	0.186849	-0.332806	0.363976
-380.5	1.14439	-0.593914	0.430906	2.28026	0.146592	0.278042	-0.198844	0.735481	-0.223795	0.511461	0.685951	0.903825	-0.698079	0.249575	-0.351493	0.383292
-380	1.12623	-0.568832	0.420164	2.25302	0.120318	0.258773	-0.165125	0.749496	-0.246621	0.597586	0.66328	0.854893	-0.640582	0.302181	-0.396638	0.402034
-379.5	1.09112	-0.546074	0.413147	2.22128	0.0974028	0.235834	-0.132011	0.772291	-0.274169	0.689222	0.638373	0.810469	-0.583877	0.345234	-0.470638	0.424056
-379	1.04368	-0.526121	0.408561	2.18554	0.0795192	0.210338	-0.0996392	0.801216	-0.306377	0.784005	0.612407	0.766601	-0.530834	0.380697	-0.571839	0.451257
-378.5	0.991089	-0.509007	0.404507	2.14567	0.0676868	0.182969	-0.0688784	0.833897	-0.341173	0.878273	0.586116	0.723356	-0.485323	0.410861	-0.69503	0.481998
-378	0.941031	-0.494176	0.398143	2.10112	0.062702	0.153861	-0.0412128	0.868225	-0.375867	0.967186	0.559885	0.682862	-0.45008	0.436832	-0.832366	0.511811
-377.5	0.900365	-0.480423	0.38593	2.05096	0.0651739	0.123287	-0.0180763	0.901881	-0.408263	1.04506	0.534424	0.648919	-0.424282	0.457818	-0.974619	0.535958
-377	0.874408	-0.465797	0.364259	1.99463	0.075759	0.0916691	0.00050584	0.932126	-0.438031	1.10525	0.5111	0.626408	-0.404302	0.471463	-1.11254	0.552405
-376.5	0.866299	-0.447646	0.330052	1.93319	0.0956703	0.0589354	0.0157266	0.956069	-0.467719	1.14126	0.490755	0.618235	-0.386801	0.474576	-1.238	0.56286
-376	0.87657	-0.423357	0.281173	1.86835	0.126385	0.0247713	0.0291491	0.971355	-0.50151	1.14938	0.471838	0.622467	-0.370495	0.464802	-1.34459	0.57074
-375.5	0.902764	-0.391317	0.216764	1.80077	0.16877	-0.0105701	0.0431994	0.977008	-0.542687	1.13074	0.449738	0.632721	-0.355128	0.442653	-1.4273	0.578281
-375	0.93979	-0.351356	0.137633	1.73055	0.223004	-0.0464767	0.0614954	0.974166	-0.592423	1.0908	0.4183	0.640333	-0.340034	0.411578	-1.48264	0.586093
-374.5	0.981484	-0.304512	0.0468254	1.65873	0.288625	-0.0828791	0.088098	0.965929	-0.649963	1.03665	0.373292	0.636291	-0.324616	0.375664	-1.50969	0.594918
-374	1.02209	-0.25247	-0.0502802	1.58699	0.363274	-0.120432	0.127064	0.955938	-0.712945	0.974023	0.315755	0.613275	-0.30926	0.336781	-1.50984	0.606319
-373.5	1.05665	-0.19721	-0.146942	1.51677	0.441994	-0.159672	0.182011	0.946665	-0.777674	0.905934	0.252067	0.566996	-0.294821	0.293045	-1.48574	0.621584
-373	1.0811	-0.141169	-0.236077	1.44902	0.519151	-0.199976	0.254994	0.938201	-0.83985	0.833191	0.190585	0.495956	-0.281231	0.239703	-1.44153	0.641187
-372.5	1.09269	-0.0872051	-0.310768	1.38408	0.590843	-0.239557	0.34493	0.928137	-0.895578	0.755523	0.138055	0.401799	-0.2663	0.172529	-1.38334	0.665411
-372	1.09043	-0.0376078	-0.365485	1.32147	0.655491	-0.276913	0.446077	0.912925	-0.941895	0.672147	0.0980512	0.290401	-0.245454	0.0917023	-1.31776	0.694535
-371.5	1.07506	0.007247	-0.397851	1.25954	0.713704	-0.311987	0.548605	0.889534	-0.976822	0.582125	0.0712937	0.17055	-0.212979	0.00277088	-1.2495	0.727924
-371	1.04899	0.0492538	-0.409262	1.19622	0.768322	-0.345401	0.64174	0.856298	-0.998989	0.484744	0.0566326	0.0508729	-0.164365	-0.0860263	-1.18074	0.76327
-370.5	1.01642	0.0915086	-0.404285	1.13043	0.823668	-0.37731	0.717186	0.813175	-1.00684	0.379737	0.0517539	-0.0615213	-0.0986194	-0.166815	-1.1126	0.796923
-370	0.98327	0.136633	-0.389331	1.06295	0.883945	-0.407894	0.771362	0.761651	-0.999056	0.267592	0.0539898	-0.160789	-0.0190146	-0.233407	-1.04681	0.824767
-369.5	0.95617	0.185354	-0.370806	0.996388	0.952211	-0.438317	0.805072	0.703936	-0.976486	0.150343	0.0617184	-0.242636	0.068371	-0.281843	-0.986205	0.843116
-369	0.940754	0.235539	-0.353687	0.934953	1.03043	-0.470144	0.820216	0.641879	-0.943218	0.0327098	0.075162	-0.304877	0.156979	-0.31043	-0.934689	0.849702
-368.5	0.939833	0.282151	-0.341205	0.883669	1.11961	-0.503769	0.817657	0.577065	-0.905937	-0.0774221	0.0951029	-0.346512	0.241503	-0.318516	-0.896487	0.844193
-368	0.95201	0.318602	-0.335344	0.846878	1.21971	-0.538037	0.798347	0.511706	-0.872619	-0.170249	0.120436	-0.366076	0.31867	-0.304787	-0.874506	0.827821
-367.5	0.971889	0.33854	-0.337306	0.827095	1.32995	-0.571398	0.763869	0.44836	-0.85032	-0.236568	0.147558	-0.362031	0.387135	-0.267321	-0.869174	0.802762
-367	0.992794	0.336794	-0.347124	0.824743	1.449	-0.602897	0.715651	0.389062	-0.842361	-0.26989	0.172602	-0.335253	0.446682	-0.205884	-0.87903	0.771563
-366.5	1.01007	0.309973	-0.36291	0.83836	1.57448	-0.631978	0.655908	0.335218	-0.847237	-0.267678	0.194007	-0.290647	0.497092	-0.123775	-0.90174	0.736617
-366	1.02219	0.257401	-0.38071	0.864775	1.70222	-0.657884	0.588687	0.28761	-0.859879	-0.232401	0.213107	-0.235905	0.537404	-0.0278122	-0.934248	0.700275
-365.5	1.02986	0.181794	-0.39536	0.899563	1.82695	-0.679718	0.518614	0.245975	-0.873726	-0.171733	0.23295	-0.178918	0.566221	0.0721931	-0.972738	0.665336
-365	1.03488	0.089075	-0.402532	0.938654	1.94431	-0.697011	0.449551	0.208842	-0.882962	-0.0968295	0.256655	-0.126374	0.58281	0.164427	-1.01333	0.634514
-364.5	1.03892	-0.0126453	-0.400731	0.979968	2.05197	-0.709714	0.384364	0.174388	-0.884738	-0.019573	0.285922	-0.0835143	0.587907	0.237972	-1.05293	0.608757
-364	1.04321	-0.114524	-0.390885	1.02312	2.14922	-0.717569	0.324693	0.142061	-0.880142	0.0496141	0.320089	-0.053476	0.583347	0.286953	-1.08929	0.586516
-363.5	1.04914	-0.208251	-0.37404	1.06775	2.23605	-0.719934	0.270907	0.113179	-0.872878	0.103014	0.356283	-0.0358536	0.571242	0.312536	-1.12069	0.565514
-363	1.0582	-0.287046	-0.349973	1.11218	2.31248	-0.716795	0.222853	0.0895356	-0.866433	0.136013	0.390705	-0.0261269	0.554071	0.320908	-1.14533	0.544952
-362.5	1.07144	-0.346756	-0.317347	1.15325	2.37838	-0.709945	0.180704	0.0718034	-0.861614	0.147032	0.420396	-0.0178741	0.535246	0.319236	-1.16093	0.525534
-362	1.089	-0.386857	-0.274908	1.18774	2.4336	-0.70266	0.144751	0.059609	-0.855573	0.137909	0.444578	-0.00638129	0.518871	0.312344	-1.16495	0.508394
-361.5	1.10964	-0.410368	-0.223354	1.21399	2.47835	-0.69822	0.114668	0.052552	-0.842713	0.114174	0.465065	0.00937658	0.508483	0.301668	-1.15532	0.495046
-361	1.13112	-0.4222	-0.166483	1.23234	2.51397	-0.698782	0.089682	0.0507668	-0.81722	0.0838033	0.485469	0.0264523	0.505928	0.286175	-1.1306	0.487481
-360.5	1.15155	-0.426889	-0.110679	1.24449	2.54304	-0.704865	0.0690884	0.0546817	-0.775567	0.0550547	0.509246	0.0387893	0.511342	0.26354	-1.09052	0.487442
-360	1.17013	-0.427285	-0.0632131	1.25175	2.56815	-0.715016	0.0516897	0.0643598	-0.717105	0.0345893	0.537701	0.0402968	0.523576	0.23108	-1.03731	0.495851
-359.5	1.18645	-0.424849	-0.0302068	1.25331	2.59049	-0.726131	0.035181	0.0790534	-0.642783	0.0258348	0.569237	0.0288645	0.540699	0.18754	-0.976198	0.512376
-359	1.19991	-0.420861	-0.0153311	1.24606	2.60991	-0.734987	0.0170247	0.0970627	-0.553845	0.0280378	0.600261	0.00749917	0.56087	0.135249	-0.913902	0.534829
-358.5	1.20997	-0.417074	-0.0194912	1.22532	2.62593	-0.739977	-0.00423306	0.115488	-0.45217	0.0372328	0.627012	-0.0186284	0.582704	0.0799223	-0.856318	0.559767
-358	1.21664	-0.415657	-0.0407611	1.18627	2.63884	-0.741776	-0.0279022	0.13028	-0.34194	0.0487004	0.647161	-0.0461684	0.604982	0.0273564	-0.806887	0.584145
-357.5	1.22056	-0.419035	-0.0746201	1.12582	2.65006	-0.742949	-0.0498469	0.137238	-0.230167	0.0592628	0.660101	-0.0743165	0.626656	-0.019237	-0.767032	0.605813
-357	1.22244	-0.42898	-0.11507	1.04358	2.6613	-0.746759	-0.0629471	0.133586	-0.124839	0.0684322	0.665767	-0.101194	0.646875	-0.0581963	-0.737842	0.622926
-356.5	1.2224	-0.44513	-0.155921	0.94186	2.67292	-0.755541	-0.0607727	0.118911	-0.032971	0.0781447	0.663483	-0.120291	0.664614	-0.0874001	-0.720702	0.634034
-356	1.21981	-0.464773	-0.191643	0.825654	2.68338	-0.769603	-0.0413422	0.0946722	0.0390361	0.0913478	0.65194	-0.12184	0.678394	-0.104675	-0.716538	0.638448
-355.5	1.21368	-0.484357	-0.218297	0.701295	2.69037	-0.787326	-0.00762225	0.0632487	0.084343	0.110194	0.629467	-0.0978797	0.686689	-0.108856	-0.724709	0.635962
-355	1.20327	-0.501327	-0.234071	0.573954	2.69258	-0.806296	0.0346132	0.0276514	0.0969315	0.134691	0.594506	-0.0458534	0.689217	-0.099698	-0.742069	0.626971
-354.5	1.18818	-0.515037	-0.238717	0.44628	2.68994	-0.824608	0.0790214	-0.00847177	0.0745019	0.162654	0.546793	0.0319192	0.68837	-0.0784966	-0.763004	0.613085
-354	1.16783	-0.526677	-0.232852	0.31944	2.68225	-0.841328	0.120025	-0.0412468	0.019768	0.19098	0.488099	0.130955	0.689391	-0.0495209	-0.781108	0.596751
-353.5	1.14113	-0.538782	-0.217449	0.194781	2.66865	-0.856023	0.15386	-0.0678672	-0.0610345	0.216492	0.421825	0.245713	0.698638	-0.0198974	-0.791518	0.579898
-353	1.10687	-0.554401	-0.193016	0.0742285	2.64883	-0.868553	0.17916	-0.0881617	-0.160796	0.235343	0.352248	0.36876	0.72137	0.00271757	-0.792224	0.56333
-352.5	1.06481	-0.57622	-0.15926	-0.0401018	2.62394	-0.879456	0.195928	-0.104792	-0.273657	0.242786	0.283434	0.491429	0.760774	0.0133793	-0.783928	0.547601
-352	1.01657	-0.605921	-0.11553	-0.146229	2.59614	-0.889985	0.203572	-0.121681	-0.395753	0.23462	0.217893	0.606299	0.817491	0.0122398	-0.769344	0.534277
-351.5	0.965557	-0.643139	-0.0608744	-0.242779	2.56784	-0.901856	0.200284	-0.1421	-0.524273	0.208919	0.155916	0.707763	0.88898	0.00499476	-0.752239	0.526317
-351	0.916019	-0.684684	0.00584825	-0.329463	2.54179	-0.916883	0.184091	-0.167777	-0.655695	0.166176	0.0961782	0.790469	0.969539	0.00083047	-0.735955	0.527329
-350.5	0.872141	-0.7256	0.0842665	-0.406752	2.5211	-0.936357	0.154333	-0.198827	-0.784568	0.107937	0.0378049	0.848842	1.05114	0.00854573	-0.722231	0.539925
-350	0.837143	-0.761148	0.170524	-0.474667	2.50781	-0.960721	0.113091	-0.233773	-0.903702	0.0356292	-0.0174455	0.877813	1.12489	0.0334204	-0.711135	0.56432
-349.5	0.812776	-0.787924	0.257503	-0.531766	2.50155	-0.989653	0.0651455	-0.269651	-1.00614	-0.0490172	-0.0652445	0.873088	1.18308	0.0762014	-0.702013	0.598888
-349	0.799756	-0.804124	0.337338	-0.575148	2.50027	-1.02235	0.0156771	-0.302392	-1.08813	-0.142129	-0.101085	0.831556	1.22111	0.133787	-0.694702	0.642252
-348.5	0.798268	-0.809763	0.404444	-0.601472	2.50211	-1.05818	-0.0318817	-0.327493	-1.15099	-0.236588	-0.122755	0.753147	1.23795	0.201181	-0.690381	0.694535
-348	0.807486	-0.806353	0.45705	-0.608671	2.50662	-1.09685	-0.0759603	-0.341212	-1.20072	-0.323525	-0.13113	0.643103	1.23526	0.273591	-0.691626	0.757005
-347.5	0.824897	-0.795719	0.496603	-0.597391	2.51486	-1.13746	-0.116084	-0.342068	-1.24567	-0.395023	-0.129217	0.512014	1.21639	0.347302	-0.700773	0.831029
-347	0.846339	-0.779277	0.526163	-0.571312	2.5288	-1.17849	-0.152423	-0.331735	-1.29367	-0.445636	-0.12035	0.372929	1.18625	0.419628	-0.716816	0.916777
-346.5	0.866768	-0.757818	0.548973	-0.536404	2.55034	-1.21885	-0.185043	-0.314461	-1.34975	-0.472478	-0.106626	0.237591	1.15129	0.489188	-0.73353	1.01196
-346	0.881741	-0.730954	0.567796	-0.499198	2.58048	-1.25797	-0.212554	-0.29519	-1.41495	-0.474858	-0.0879762	0.114023	1.11814	0.555855	-0.740846	1.1119
-345.5	0.889032	-0.697136	0.585116	-0.464619	2.61921	-1.29449	-0.23189	-0.277766	-1.48678	-0.453972	-0.0621169	0.00619672	1.0916	0.618567	-0.728636	1.21086
-345	0.889118	-0.655252	0.603024	-0.434999	2.66522	-1.32564	-0.239693	-0.263845	-1.5612	-0.412907	-0.0262829	-0.0842718	1.07357	0.672708	-0.690328	1.30309
-344.5	0.884383	-0.606297	0.622004	-0.410781	2.71549	-1.34808	-0.233473	-0.252143	-1.63444	-0.356847	0.0198497	-0.155915	1.06337	0.710872	-0.624454	1.38304
-344	0.878383	-0.553077	0.639978	-0.391522	2.76542	-1.35949	-0.212069	-0.238737	-1.70394	-0.292894	0.0728179	-0.207364	1.0583	0.726861	-0.534183	1.44579
-343.5	0.875763	-0.498507	0.65312	-0.376683	2.80938	-1.36016	-0.176115	-0.218999	-1.76807	-0.228944	0.126443	-0.238526	1.05449	0.719338	-0.425925	1.48779
-343	0.881616	-0.444128	0.658381	-0.366782	2.84121	-1.35314	-0.128098	-0.189916	-1.82458	-0.171598	0.173901	-0.250754	1.04851	0.692502	-0.307556	1.50733
-342.5	0.899638	-0.389828	0.656017	-0.363989	2.85447	-1.34282	-0.0710288	-0.151325	-1.8696	-0.124245	0.209864	-0.24806	1.03936	0.653555	-0.187024	1.50408
-342	0.930787	-0.335351	0.649812	-0.370954	2.84338	-1.33307	-0.00670884	-0.105867	-1.89851	-0.0868268	0.231537	-0.239559	1.02914	0.608857	-0.0718688	1.47826
-341.5	0.973781	-0.282234	0.644829	-0.389228	2.80445	-1.32621	0.0640731	-0.0582576	-1.90778	-0.0574118	0.238153	-0.238844	1.02177	0.561626	0.0311573	1.43084
-341	1.02629	-0.23424	0.645021	-0.418618	2.73814	-1.32276	0.139621	-0.0139431	-1.89633	-0.0347057	0.230646	-0.259879	1.02042	0.512676	0.117028	1.364
-340.5	1.08553	-0.196572	0.651998	-0.456836	2.64919	-1.32147	0.216298	0.0227982	-1.86626	-0.0199665	0.2119	-0.313117	1.02568	0.462773	0.183716	1.28114
-340	1.14788	-0.17447	0.664831	-0.499486	2.54537	-1.32006	0.289203	0.049978	-1.82218	-0.0165105	0.18601	-0.403461	1.03596	0.413978	0.232821	1.18678
-339.5	1.20842	-0.171261	0.681365	-0.540763	2.43517	-1.31679	0.353774	0.0672026	-1.76914	-0.0275189	0.156972	-0.529201	1.04907	0.369107	0.268675	1.08633
-339	1.26136	-0.186925	0.700225	-0.574372	2.32587	-1.31148	0.407812	0.0740112	-1.71103	-0.0547654	0.128367	-0.681503	1.06388	0.330521	0.29662	0.984666
-338.5	1.30236	-0.21814	0.721617	-0.594761	2.22311	-1.30525	0.452181	0.0689617	-1.65039	-0.0989795	0.103638	-0.846486	1.08095	0.298962	0.321538	0.884406
-338	1.33083	-0.259975	0.746911	-0.598481	2.13127	-1.29959	0.488889	0.0503486	-1.58895	-0.160249	0.08622	-1.01152	1.10206	0.272251	0.346818	0.78566
-337.5	1.34962	-0.308222	0.777728	-0.584933	2.05269	-1.29531	0.519235	0.0177439	-1.52819	-0.237594	0.0797445	-1.17067	1.12912	0.244773	0.373866	0.687975
-337	1.36216	-0.360034	0.814954	-0.556752	1.98632	-1.29181	0.5439	-0.0274063	-1.46984	-0.32855	0.0878692	-1.32351	1.16317	0.209091	0.402126	0.592863
-336.5	1.37018	-0.412471	0.858505	-0.519719	1.92814	-1.28771	0.563024	-0.0824766	-1.41607	-0.428688	0.113054	-1.47086	1.20377	0.158597	0.429541	0.504293
-336	1.37384	-0.461307	0.907787	-0.481175	1.87357	-1.28162	0.575642	-0.143971	-1.36969	-0.530786	0.15467	-1.61203	1.24992	0.0896545	0.453362	0.42606
-335.5	1.37279	-0.50189	0.961778	-0.447553	1.81919	-1.27219	0.580134	-0.206688	-1.33431	-0.625296	0.207977	-1.74343	1.30077	0.00314133	0.47124	0.35849
-335	1.3671	-0.53141	1.01855	-0.422707	1.76303	-1.25797	0.5752	-0.26374	-1.31407	-0.702584	0.265699	-1.85843	1.35454	-0.095876	0.48234	0.297681
-334.5	1.35823	-0.550167	1.07523	-0.407569	1.70384	-1.23782	0.559961	-0.309228	-1.31227	-0.755373	0.321353	-1.94893	1.40723	-0.201015	0.487485	0.237591
-334	1.3495	-0.560474	1.12853	-0.400841	1.64039	-1.21163	0.53396	-0.341312	-1.32922	-0.780448	0.371164	-2.00788	1.45361	-0.30773	0.488022	0.172923
-333.5	1.34515	-0.564726	1.17511	-0.400233	1.57169	-1.18055	0.498018	-0.362043	-1.36103	-0.779128	0.413618	-2.03362	1.48886	-0.414627	0.484621	0.100878
-333	1.34846	-0.565176	1.21175	-0.403331	1.49781	-1.14646	0.45453	-0.374808	-1.40092	-0.756069	0.448169	-2.03398	1.50963	-0.522646	0.476729	0.0213769
-332.5	1.36054	-0.565369	1.2358	-0.407908	1.42036	-1.11099	0.405413	-0.38256	-1.44137	-0.716829	0.474453	-2.02269	1.51436	-0.632879	0.462903	-0.0636646
-332	1.38025	-0.570657	1.24605	-0.412783	1.34208	-1.07543	0.349805	-0.387261	-1.47542	-0.666197	0.492574	-2.00935	1.50319	-0.744552	0.442444	-0.151657
-331.5	1.40483	-0.586467	1.24378	-0.418969	1.26578	-1.04156	0.284561	-0.389712	-1.4973	-0.608813	0.503872	-1.9946	1.4777	-0.854326	0.4171	-0.24083
-331	1.43115	-0.615787	1.23297	-0.429779	1.19324	-1.01203	0.206137	-0.389621	-1.50335	-0.550103	0.511078	-1.97349	1.44048	-0.957289	0.391036	-0.330443
-330.5	1.45716	-0.657764	1.22001	-0.449767	1.12481	-0.988976	0.112204	-0.385793	-1.49191	-0.495428	0.517455	-1.93973	1.39472	-1.04914	0.369696	-0.419777
-330	1.48293	-0.708142	1.21289	-0.482892	1.05974	-0.972506	0.00357216	-0.376728	-1.46291	-0.448591	0.525695	-1.88727	1.34439	-1.12803	0.358534	-0.507684
-329.5	1.51066	-0.760917	1.21865	-0.530374	0.996699	-0.960843	-0.114979	-0.361924	-1.41859	-0.411009	0.537672	-1.81116	1.29419	-1.19473	0.361015	-0.592422
-329	1.54376	-0.810031	1.2409	-0.589746	0.93411	-0.951775	-0.236547	-0.342468	-1.36421	-0.38162	0.554929	-1.71128	1.24858	-1.25135	0.376895	-0.670929
-328.5	1.5852	-0.850827	1.27941	-0.656198	0.870564	-0.943975	-0.354624	-0.319864	-1.30665	-0.357439	0.578106	-1.59735	1.21105	-1.29969	0.402771	-0.73907
-328	1.63641	-0.880923	1.33131	-0.724643	0.805196	-0.937403	-0.464539	-0.294776	-1.25185	-0.334538	0.605307	-1.48787	1.18396	-1.33976	0.434221	-0.793328
-327.5	1.69701	-0.899812	1.39234	-0.790705	0.737279	-0.932824	-0.564574	-0.267324	-1.20326	-0.309249	0.632173	-1.4024	1.16872	-1.36891	0.467621	-0.831998
-327	1.76482	-0.908178	1.45826	-0.851016	0.665908	-0.930732	-0.65612	-0.237883	-1.16157	-0.279539	0.654683	-1.35555	1.16563	-1.38256	0.501162	-0.855317
-326.5	1.83589	-0.907972	1.52553	-0.903329	0.590701	-0.930336	-0.741762	-0.206704	-1.12529	-0.245937	0.672318	-1.35537	1.17362	-1.37595	0.534605	-0.865199
-326	1.90565	-0.902232	1.59058	-0.946441	0.512735	-0.929713	-0.823556	-0.173198	-1.0918	-0.211161	0.689363	-1.40312	1.19061	-1.34612	0.567418	-0.864387
-325.5	1.97058	-0.893886	1.64919	-0.980826	0.4349	-0.926899	-0.90298	-0.136451	-1.05856	-0.178644	0.713489	-1.49271	1.21397	-1.29442	0.596902	-0.855143
-325	2.02925	-0.884405	1.69694	-1.00944	0.361464	-0.920628	-0.980519	-0.0962294	-1.02464	-0.151598	0.75204	-1.60946	1.24106	-1.22758	0.618742	-0.838782
-324.5	2.0823	-0.873461	1.72989	-1.03672	0.296643	-0.910398	-1.05488	-0.0531544	-0.991573	-0.133082	0.808127	-1.73204	1.26959	-1.15461	0.629438	-0.816283
-324	2.13169	-0.859828	1.74477	-1.06635	0.243133	-0.89611	-1.12391	-0.00815801	-0.962563	-0.125501	0.878931	-1.84095	1.29753	-1.08192	0.627702	-0.788408
-323.5	2.1797	-0.842601	1.73896	-1.09994	0.201964	-0.877546	-1.1862	0.0379899	-0.940383	-0.129584	0.957104	-1.92596	1.32264	-1.01079	0.613928	-0.755265
-323	2.22836	-0.821772	1.71114	-1.13641	0.172971	-0.85433	-1.24102	0.0844494	-0.925659	-0.144255	1.03409	-1.98449	1.34215	-0.938806	0.589406	-0.716984
-322.5	2.27889	-0.798271	1.66211	-1.17229	0.154718	-0.826506	-1.28589	0.129966	-0.916752	-0.166961	1.10337	-2.01702	1.35306	-0.86345	0.556133	-0.674993
-322	2.33085	-0.773874	1.595	-1.20292	0.14494	-0.794973	-1.31532	0.173148	-0.910686	-0.194004	1.16247	-2.02627	1.3532	-0.78503	0.516393	-0.631985
-321.5	2.38162	-0.751043	1.51457	-1.22383	0.141655	-0.761042	-1.32313	0.212519	-0.904073	-0.221493	1.213	-2.01691	1.34204	-0.707272	0.471443	-0.59079
-321	2.427	-0.732823	1.42573	-1.23174	0.143225	-0.725332	-1.30495	0.246274	-0.894397	-0.246351	1.25868	-1.99311	1.32091	-0.635876	0.420131	-0.553617
-320.5	2.46266	-0.72227	1.33151	-1.22528	0.147569	-0.687414	-1.25847	0.272553	-0.881103	-0.266628	1.30235	-1.95676	1.29253	-0.575873	0.359156	-0.521816
-320	2.48564	-0.721066	1.2324	-1.20543	0.152314	-0.647128	-1.18397	0.289972	-0.864834	-0.281439	1.34437	-1.90852	1.26056	-0.52975	0.285524	-0.495985
-319.5	2.49504	-0.728949	1.12782	-1.17597	0.155868	-0.606011	-1.0855	0.298166	-0.845546	-0.290653	1.3832	-1.84942	1.22918	-0.497547	0.199699	-0.476453
-319	2.49173	-0.744479	1.01811	-1.14318	0.157889	-0.566953	-0.970113	0.298449	-0.821654	-0.294716	1.41689	-1.78122	1.2026	-0.47742	0.106821	-0.463415
-318.5	2.47792	-0.765173	0.905972	-1.11457	0.158722	-0.532968	-0.845588	0.294001	-0.790632	-0.295352	1.44486	-1.70698	1.18365	-0.465619	0.0147487	-0.456196
-318	2.45677	-0.787144	0.796766	-1.09712	0.158593	-0.506589	-0.717949	0.288898	-0.750511	-0.296226	1.46917	-1.63148	1.17225	-0.457098	-0.0691957	-0.452746
-317.5	2.4317	-0.806144	0.696798	-1.09566	0.1567	-0.489383	-0.589306	0.28652	-0.701404	-0.302207	1.49409	-1.55993	1.16591	-0.447361	-0.139924	-0.450282
-317	2.40609	-0.819114	0.610012	-1.1119	0.150385	-0.481251	-0.458105	0.288777	-0.646089	-0.317425	1.52384	-1.4954	1.16148	-0.434036	-0.194331	-0.445791
-316.5	2.3829	-0.824436	0.535908	-1.14511	0.135623	-0.480169	-0.322267	0.29613	-0.589333	-0.343301	1.56028	-1.4376	1.1561	-0.416826	-0.23124	-0.435481
-316	2.36381	-0.821285	0.470145	-1.19334	0.108951	-0.482524	-0.181216	0.307627	-0.536147	-0.377561	1.60188	-1.38354	1.14712	-0.396474	-0.252346	-0.415031
-315.5	2.3494	-0.809702	0.406404	-1.25383	0.0691838	-0.483853	-0.0352904	0.321224	-0.489993	-0.415069	1.64389	-1.32895	1.13176	-0.374381	-0.262056	-0.381581
-315	2.34021	-0.791441	0.338855	-1.32261	0.0178586	-0.480275	0.114295	0.334684	-0.452247	-0.449901	1.67998	-1.26975	1.10751	-0.353521	-0.264917	-0.33498
-314.5	2.33727	-0.77009	0.264667	-1.39414	-0.0413649	-0.470402	0.264307	0.346723	-0.422593	-0.476713	1.70517	-1.20397	1.07306	-0.339354	-0.262593	-0.27689
-314	2.34164	-0.750116	0.184756	-1.46164	-0.103822	-0.456179	0.410122	0.357459	-0.399701	-0.491216	1.71849	-1.13285	1.02851	-0.339013	-0.25277	-0.209992
-313.5	2.35368	-0.735869	0.102852	-1.51807	-0.164834	-0.441381	0.548537	0.367591	-0.382343	-0.490951	1.72288	-1.06033	0.975273	-0.359354	-0.2306	-0.138052
-313	2.37257	-0.730861	0.0242678	-1.55763	-0.220294	-0.429178	0.679286	0.377557	-0.370413	-0.475656	1.72252	-0.991504	0.916033	-0.405013	-0.192138	-0.0650306
-312.5	2.39634	-0.737289	-0.0454723	-1.5778	-0.267447	-0.421284	0.803328	0.387765	-0.364738	-0.44654	1.72032	-0.930356	0.854808	-0.47617	-0.1375	0.00634719
-312	2.42276	-0.755786	-0.101815	-1.57996	-0.305582	-0.418849	0.920732	0.399002	-0.365729	-0.405625	1.71701	-0.877926	0.796109	-0.566671	-0.0710496	0.0746329
-311.5	2.45063	-0.785037	-0.141356	-1.56778	-0.335496	-0.423128	1.03096	0.412261	-0.372093	-0.355715	1.7118	-0.832726	0.7433	-0.664791	0.000646912	0.138608
-311	2.48032	-0.821216	-0.161684	-1.54555	-0.358162	-0.434964	1.1337	0.428367	-0.380865	-0.300555	1.70379	-0.793237	0.697304	-0.757076	0.0709329	0.196526
-310.5	2.51315	-0.858084	-0.161926	-1.51793	-0.373809	-0.453923	1.22871	0.447637	-0.388832	-0.244529	1.69324	-0.759841	0.657108	-0.832645	0.1348	0.246155
-310	2.55037	-0.888287	-0.143435	-1.48933	-0.381827	-0.477717	1.31729	0.46948	-0.393682	-0.191636	1.68179	-0.7353	0.621566	-0.885521	0.189601	0.285916
-309.5	2.59266	-0.905242	-0.10992	-1.4624	-0.381368	-0.502206	1.40387	0.492326	-0.394201	-0.144861	1.67241	-0.724609	0.590814	-0.91496	0.23411	0.316797
-309	2.6392	-0.904694	-0.067457	-1.43772	-0.371804	-0.522221	1.49347	0.513979	-0.39082	-0.106516	1.66878	-0.734055	0.566839	-0.924385	0.267485	0.342696
-308.5	2.68723	-0.88586	-0.0242747	-1.41489	-0.352638	-0.532747	1.58735	0.531676	-0.386428	-0.0782077	1.67387	-0.768261	0.552744	-0.919435	0.289317	0.367945
-308	2.73345	-0.85167	0.0108955	-1.39384	-0.323694	-0.530299	1.68278	0.542189	-0.385715	-0.0602158	1.68832	-0.825656	0.550533	-0.90582	0.299673	0.395023
-307.5	2.77567	-0.807086	0.0315263	-1.37546	-0.285658	-0.514457	1.7753	0.543095	-0.392649	-0.0517784	1.70975	-0.896569	0.559014	-0.887698	0.298757	0.424967
-307	2.81305	-0.756418	0.0350214	-1.36148	-0.239974	-0.488017	1.86048	0.534742	-0.408015	-0.0522422	1.73388	-0.966796	0.573264	-0.867483	0.287318	0.458599
-306.5	2.84563	-0.702233	0.0227225	-1.35307	-0.188552	-0.455116	1.93539	0.521291	-0.429238	-0.0613058	1.75689	-1.0232	0.585461	-0.847231	0.267639	0.49657
-306	2.87415	-0.646164	-0.00118387	-1.34913	-0.133952	-0.419144	1.99949	0.509687	-0.452442	-0.0777913	1.7773	-1.05723	0.586362	-0.830029	0.2437	0.538994
-305.5	2.89885	-0.589625	-0.0315549	-1.34624	-0.0787013	-0.381894	2.05453	0.507069	-0.474612	-0.0984293	1.79628	-1.06606	0.567733	-0.819442	0.219963	0.585534
-305	2.91768	-0.533738	-0.0642045	-1.34039	-0.0236391	-0.343745	2.10383	0.518354	-0.4945	-0.118035	1.81642	-1.05226	0.525443	-0.817012	0.200182	0.635096
-304.5	2.92629	-0.479764	-0.0967695	-1.32763	0.0321958	-0.303968	2.15114	0.544957	-0.51286	-0.130972	1.83951	-1.02194	0.460736	-0.819952	0.187495	0.685022
-304	2.92019	-0.430273	-0.128401	-1.30375	0.0895109	-0.261074	2.19841	0.584558	-0.531965	-0.132859	1.8649	-0.981617	0.378698	-0.820853	0.184789	0.731592
-303.5	2.89715	-0.389486	-0.158481	-1.26451	0.146655	-0.214024	2.24395	0.63193	-0.553607	-0.121184	1.88937	-0.935393	0.28607	-0.80952	0.194513	0.772217
-303	2.85777	-0.361878	-0.185166	-1.20684	0.19923	-0.163565	2.28291	0.680543	-0.576971	-0.0946608	1.90933	-0.884822	0.189331	-0.776509	0.218549	0.806492
-302.5	2.80417	-0.349994	-0.205366	-1.1297	0.241903	-0.112168	2.31031	0.724184	-0.598575	-0.052953	1.92378	-0.83117	0.092905	-0.717111	0.257872	0.834887
-302	2.73911	-0.353111	-0.216157	-1.03401	0.271476	-0.0625935	2.32305	0.75831	-0.614083	0.00229014	1.93517	-0.777135	-0.00101527	-0.632943	0.311129	0.85762
-301.5	2.66612	-0.367604	-0.21599	-0.922645	0.288701	-0.0164644	2.31936	0.781116	-0.620155	0.0665188	1.94761	-0.726688	-0.0909361	-0.530022	0.373365	0.87521
-301	2.58886	-0.388426	-0.205125	-0.80052	0.297597	0.0257511	2.29776	0.793823	-0.615465	0.133076	1.9645	-0.685248	-0.174957	-0.415662	0.436836	0.889013
-300.5	2.51026	-0.410796	-0.18564	-0.674146	0.303293	0.063901	2.25703	0.799948	-0.601404	0.195163	1.98754	-0.659579	-0.250936	-0.296516	0.493141	0.900678
-300	2.43266	-0.431106	-0.161006	-0.550954	0.309261	0.0979382	2.19627	0.803656	-0.581913	0.24735	2.01674	-0.654925	-0.317073	-0.178335	0.535182	0.911336
-299.5	2.35833	-0.44694	-0.135372	-0.438605	0.315252	0.127823	2.1147	0.807579	-0.561339	0.286026	2.05038	-0.6718	-0.37192	-0.0666647	0.558983	0.921101
-299	2.28945	-0.457183	-0.112727	-0.34386	0.318036	0.152824	2.01259	0.811263	-0.541776	0.309341	2.08527	-0.70542	-0.413629	0.0330986	0.564916	0.92914
-298.5	2.22789	-0.462309	-0.0961609	-0.27082	0.313951	0.17148	1.89254	0.811681	-0.522057	0.317034	2.11795	-0.746774	-0.439413	0.116378	0.557405	0.934011
-298	2.17429	-0.464215	-0.0873131	-0.219565	0.300255	0.182835	1.75998	0.805234	-0.498649	0.309965	2.14632	-0.784277	-0.446332	0.179193	0.543102	0.93362
-297.5	2.12749	-0.465634	-0.08607	-0.186559	0.275256	0.187443	1.62267	0.789253	-0.468011	0.289392	2.1707	-0.805439	-0.432875	0.217642	0.528315	0.925323
-297	2.08516	-0.469104	-0.0909506	-0.166397	0.238376	0.186923	1.48903	0.762756	-0.42945	0.256569	2.19308	-0.798895	-0.399862	0.22906	0.517218	0.907303
-296.5	2.04523	-0.475682	-0.100077	-0.153371	0.189691	0.182811	1.36516	0.72694	-0.386463	0.213167	2.21512	-0.759021	-0.350403	0.213985	0.511598	0.88088
-296	2.00677	-0.484512	-0.112361	-0.142243	0.129152	0.17617	1.253	0.684428	-0.345439	0.162662	2.23631	-0.690851	-0.289655	0.177064	0.51112	0.851489
-295.5	1.9704	-0.493685	-0.12843	-0.128458	0.0567056	0.168276	1.15107	0.637413	-0.312406	0.111491	2.25332	-0.608873	-0.224013	0.12673	0.513254	0.826662
-295	1.93787	-0.501399	-0.14986	-0.108017	-0.0268491	0.161064	1.05627	0.586806	-0.289741	0.068377	2.26126	-0.530484	-0.159178	0.0736168	0.513707	0.81267
-294.5	1.91059	-0.506674	-0.176959	-0.0775109	-0.119734	0.15654	0.965166	0.53296	-0.274916	0.0422577	2.25671	-0.470458	-0.098576	0.0277383	0.508172	0.812594
-294	1.88859	-0.50927	-0.207288	-0.0349897	-0.219922	0.156174	0.875092	0.476616	-0.261685	0.040307	2.2398	-0.438182	-0.043394	-0.00436494	0.494084	0.826332
-293.5	1.87	-0.509047	-0.235972	0.0188644	-0.325404	0.160755	0.785192	0.419264	-0.24257	0.066504	2.21431	-0.436493	0.00667164	-0.0210573	0.470355	0.851385
-293	1.85064	-0.505851	-0.257629	0.0810777	-0.433916	0.170043	0.695635	0.363098	-0.211671	0.121006	2.18585	-0.461428	0.0529646	-0.0250509	0.435597	0.883867
-292.5	1.82471	-0.500145	-0.268737	0.148723	-0.543242	0.182579	0.605275	0.310802	-0.166591	0.20042	2.15945	-0.502189	0.0974494	-0.0219166	0.387273	0.919821
-292	1.78711	-0.493263	-0.268729	0.220806	-0.65195	0.196138	0.510256	0.26525	-0.108281	0.298336	2.13801	-0.544316	0.142415	-0.0185635	0.322562	0.956327
-291.5	1.73562	-0.486486	-0.259302	0.297659	-0.759034	0.208211	0.405233	0.228892	-0.0398599	0.405772	2.12211	-0.577284	0.190779	-0.0208828	0.23949	0.991673
-291	1.67091	-0.479858	-0.242222	0.379014	-0.862413	0.216076	0.285614	0.202563	0.0345274	0.512567	2.1103	-0.598769	0.245968	-0.0313596	0.137391	1.02497
-290.5	1.59472	-0.472294	-0.216938	0.462855	-0.95834	0.216993	0.149268	0.18439	0.110951	0.610216	2.10059	-0.611532	0.31046	-0.049267	0.0173245	1.05564
-290	1.50857	-0.462512	-0.180718	0.54587	-1.0427	0.208912	-0.00173513	0.170346	0.186064	0.694024	2.09291	-0.619018	0.384039	-0.0728151	-0.11772	1.0826
-289.5	1.41499	-0.449441	-0.131742	0.624951	-1.11258	0.191305	-0.160587	0.156394	0.256562	0.76287	2.09022	-0.623655	0.462774	-0.100645	-0.263551	1.10389
-289	1.31913	-0.432146	-0.0716922	0.698524	-1.16636	0.165624	-0.318374	0.140087	0.318968	0.817582	2.09723	-0.625859	0.539225	-0.132317	-0.415376	1.11741
-288.5	1.22865	-0.410104	-0.00532649	0.767198	-1.20257	0.135114	-0.467713	0.120242	0.369641	0.859306	2.11748	-0.622272	0.604347	-0.167508	-0.567558	1.12236
-288	1.15176	-0.384037	0.0615591	0.833742	-1.21932	0.103854	-0.60459	0.0955937	0.405233	0.888137	2.15107	-0.605089	0.650269	-0.203813	-0.713886	1.11986
-287.5	1.0952	-0.356601	0.123327	0.902196	-1.21548	0.0751728	-0.728399	0.0642608	0.423909	0.902344	2.19474	-0.566204	0.67217	-0.235764	-0.848728	1.1125
-287	1.06299	-0.33228	0.174694	0.976273	-1.19256	0.0506908	-0.840361	0.0244481	0.426135	0.898787	2.24379	-0.50525	0.668855	-0.256316	-0.967533	1.10326
-286.5	1.05606	-0.316522	0.211282	1.0579	-1.15495	0.030641	-0.941159	-0.0249437	0.41415	0.874506	2.29378	-0.432211	0.64248	-0.258525	-1.06659	1.09387
-286	1.07224	-0.314312	0.230905	1.14672	-1.10873	0.0144002	-1.03033	-0.084281	0.391236	0.828992	2.34163	-0.360894	0.597488	-0.236897	-1.14288	1.08396
-285.5	1.10711	-0.328328	0.234679	1.24066	-1.06006	0.00103836	-1.10749	-0.153008	0.361827	0.765836	2.38621	-0.30163	0.538987	-0.189389	-1.19398	1.07231
-285	1.15556	-0.357561	0.226528	1.33723	-1.01395	-0.00952819	-1.17278	-0.229295	0.331793	0.691644	2.42774	-0.258641	0.471388	-0.11842	-1.21823	1.05877
-284.5	1.21279	-0.397689	0.211012	1.43439	-0.973794	-0.015825	-1.22634	-0.309966	0.307638	0.612552	2.46632	-0.230309	0.398024	-0.0293417	-1.21523	1.04431
-284	1.2742	-0.443194	0.191452	1.53087	-0.941332	-0.0155978	-1.26917	-0.390684	0.294637	0.531699	2.5013	-0.210396	0.321523	0.072	-1.18581	1.02988
-283.5	1.33497	-0.489684	0.169928	1.62612	-0.916729	-0.00729976	-1.30467	-0.466293	0.295934	0.449531	2.53133	-0.189051	0.243926	0.180963	-1.13185	1.01638
-283	1.39023	-0.53474	0.148452	1.72048	-0.899029	0.00875332	-1.33802	-0.531069	0.313491	0.365476	2.55503	-0.155251	0.166286	0.294777	-1.05627	1.00516
-282.5	1.43554	-0.577218	0.129704	1.8151	-0.887068	0.0302321	-1.37308	-0.57887	0.348917	0.279429	2.57212	-0.103771	0.0887012	0.411442	-0.962732	0.997147
-282	1.46732	-0.616579	0.116799	1.91131	-0.880207	0.0542607	-1.41037	-0.603884	0.403279	0.192702	2.58414	-0.0413572	0.0113378	0.527138	-0.855449	0.992079
-281.5	1.48362	-0.652734	0.112275	2.00975	-0.878482	0.0793745	-1.44823	-0.602356	0.476449	0.108033	2.59385	0.0165345	-0.0647381	0.634983	-0.739345	0.98931
-281	1.48463	-0.685282	0.116232	2.11017	-0.882145	0.105949	-1.48456	-0.574597	0.565447	0.0287205	2.60421	0.0547121	-0.137733	0.726925	-0.620299	0.988994
-280.5	1.47174	-0.712501	0.125325	2.21171	-0.890907	0.135005	-1.51747	-0.526119	0.66317	-0.0423078	2.61712	0.0638145	-0.205257	0.796767	-0.504831	0.992158
-280	1.44607	-0.731678	0.134832	2.31249	-0.903793	0.166354	-1.54556	-0.466564	0.759979	-0.103248	2.63177	0.0414989	-0.264644	0.841872	-0.399145	0.99981
-279.5	1.40812	-0.740536	0.141853	2.40954	-0.919575	0.197176	-1.56765	-0.406851	0.846633	-0.154296	2.64424	-0.00728261	-0.314131	0.863291	-0.307653	1.01236
-279	1.35834	-0.738282	0.14615	2.49976	-0.93696	0.222514	-1.58175	-0.356892	0.915772	-0.197967	2.64897	-0.0706775	-0.353492	0.864489	-0.232011	1.02981
-278.5	1.29739	-0.725768	0.148872	2.58057	-0.954655	0.237526	-1.58533	-0.324597	0.962408	-0.237882	2.64115	-0.132724	-0.3835	0.848907	-0.171594	1.05169
-278	1.22623	-0.705132	0.151759	2.64969	-0.97149	0.239564	-1.57732	-0.315062	0.984427	-0.276901	2.61869	-0.177677	-0.405293	0.817576	-0.124597	1.07672
-277.5	1.14623	-0.678784	0.157325	2.70491	-0.986224	0.229368	-1.55856	-0.329838	0.98254	-0.315761	2.58232	-0.193079	-0.420464	0.769023	-0.0885811	1.1026
-277	1.05933	-0.647608	0.168589	2.74424	-0.997214	0.2109	-1.53038	-0.366941	0.959289	-0.352185	2.53463	-0.171071	-0.431795	0.702457	-0.0603128	1.12692
-276.5	0.968565	-0.610119	0.187741	2.76607	-1.00279	0.189316	-1.4949	-0.421944	0.917736	-0.380632	2.47902	-0.1093	-0.44368	0.620864	-0.0355664	1.14867
-276	0.877888	-0.563794	0.214815	2.76986	-1.00263	0.168717	-1.45591	-0.489561	0.861416	-0.393423	2.41864	-0.0107245	-0.461287	0.530539	-0.00959636	1.16905
-275.5	0.791001	-0.507207	0.247617	2.75666	-0.998838	0.151418	-1.41803	-0.564484	0.795764	-0.383363	2.35495	0.118274	-0.488652	0.438867	0.0223508	1.19004
-275	0.71112	-0.441374	0.282745	2.72873	-0.994921	0.13801	-1.38503	-0.641254	0.728446	-0.346451	2.28774	0.269032	-0.527148	0.353122	0.0650131	1.21335
-274.5	0.641891	-0.369615	0.316625	2.68876	-0.993837	0.12684	-1.35863	-0.713871	0.667485	-0.28333	2.21706	0.430371	-0.575428	0.279768	0.122865	1.24126
-274	0.587361	-0.29604	0.346201	2.63926	-0.997017	0.113881	-1.3367	-0.7756	0.618987	-0.199485	2.14534	0.589331	-0.630573	0.222963	0.19941	1.27684
-273.5	0.55039	-0.224072	0.369433	2.58237	-1.00433	0.0944174	-1.31253	-0.819673	0.585467	-0.103986	2.07755	0.733137	-0.689468	0.183052	0.296271	1.32173
-273	0.531325	-0.156195	0.385675	2.51996	-1.01445	0.0655655	-1.27733	-0.841067	0.565719	-0.00665517	2.01899	0.85136	-0.749949	0.15694	0.411979	1.37477
-272.5	0.52809	-0.0945193	0.39586	2.45431	-1.02588	0.0274816	-1.22439	-0.837792	0.55659	0.0848392	1.97212	0.938868	-0.811436	0.140195	0.541662	1.4332
-272	0.537499	-0.0411206	0.402122	2.38791	-1.03749	-0.0173842	-1.15128	-0.81095	0.554497	0.166368	1.93487	0.998289	-0.87418	0.12919	0.678916	1.49422
-271.5	0.557117	0.00215091	0.407013	2.3225	-1.04764	-0.0657097	-1.05908	-0.764062	0.555995	0.236947	1.90189	1.03768	-0.937326	0.122654	0.818145	1.55539
-271	0.586296	0.0339966	0.41298	2.25935	-1.05342	-0.114147	-0.950974	-0.70146	0.558532	0.297141	1.86713	1.06414	-0.997781	0.121787	0.955714	1.61506
-270.5	0.625554	0.0541634	0.421945	2.20005	-1.0512	-0.159894	-0.831172	-0.626466	0.561233	0.347747	1.82619	1.07991	-1.05092	0.128463	1.09045	1.67271
-270	0.674899	0.0641553	0.434514	2.14571	-1.03744	-0.201256	-0.702814	-0.541256	0.564756	0.389795	1.77782	1.08391	-1.09241	0.143858	1.22329	1.72839
-269.5	0.732259	0.067411	0.449315	2.0964	-1.00944	-0.237356	-0.566778	-0.44844	0.569513	0.424549	1.72419	1.07575	-1.11991	0.168738	1.3553	1.7817
-269	0.793093	0.0684853	0.463238	2.05193	-0.965401	-0.266885	-0.422754	-0.352558	0.573729	0.452498	1.66982	1.05786	-1.13378	0.203091	1.48562	1.83141
-268.5	0.85186	0.0716041	0.47266	2.01245	-0.903658	-0.287475	-0.270162	-0.260299	0.573836	0.472964	1.61886	1.03475	-1.13644	0.244901	1.61104	1.87551
-268	0.904252	0.079521	0.474678	1.97862	-0.822593	-0.296698	-0.108386	-0.179054	0.566527	0.485411	1.57231	1.01119	-1.13173	0.290934	1.72738	1.91102
-267.5	0.947835	0.0936808	0.467646	1.95173	-0.72274	-0.293741	0.0618136	-0.114479	0.550186	0.491226	1.52753	0.99075	-1.12408	0.338975	1.83054	1.93461
-267	0.981538	0.114656	0.451551	1.93337	-0.608945	-0.280094	0.237059	-0.0692191	0.525416	0.494596	1.48093	0.975376	-1.11763	0.388389	1.91626	1.94373
-266.5	1.00579	0.141268	0.428502	1.92471	-0.489872	-0.258368	0.412499	-0.0437547	0.495333	0.501423	1.43116	0.966664	-1.11568	0.439068	1.98043	1.93624
-266	1.02235	0.169694	0.402934	1.9261	-0.375354	-0.230554	0.583626	-0.0372511	0.464971	0.516373	1.38013	0.967914	-1.12086	0.490086	2.02033	1.90991
-265.5	1.03311	0.194324	0.381293	1.93687	-0.273683	-0.197721	0.746531	-0.047267	0.439337	0.540611	1.33215	0.98459	-1.13503	0.538551	2.03529	1.86444
-265	1.03931	0.209895	0.370764	1.95535	-0.189649	-0.160784	0.897238	-0.0697435	0.421379	0.571791	1.2918	1.02308	-1.15815	0.579905	2.02609	1.80356
-264.5	1.04155	0.213292	0.377544	1.97976	-0.12386	-0.120423	1.03157	-0.0997475	0.411008	0.604873	1.26144	1.08808	-1.18769	0.610166	1.9944	1.73411
-264	1.0403	0.203789	0.406082	2.00943	-0.0740402	-0.0765538	1.14526	-0.132626	0.406101	0.633103	1.24033	1.17953	-1.21931	0.628549	1.94308	1.66376
-263.5	1.03668	0.182527	0.458889	2.04507	-0.0373378	-0.0290561	1.2339	-0.165357	0.405372	0.649796	1.22563	1.29234	-1.24849	0.638489	1.87715	1.60021
-263	1.03235	0.152583	0.536055	2.08784	-0.0116873	0.0209449	1.29398	-0.19686	0.410106	0.65034	1.21402	1.41955	-1.27208	0.646223	1.80487	1.55059
-262.5	1.02816	0.118789	0.635266	2.13834	0.00429381	0.0710799	1.32536	-0.227067	0.422449	0.633013	1.20316	1.55452	-1.28886	0.657644	1.73706	1.51991
-262	1.02315	0.0865337	0.752452	2.19557	0.0124071	0.118761	1.33205	-0.25637	0.442932	0.598287	1.19288	1.69053	-1.29912	0.675528	1.68404	1.50959
-261.5	1.01499	0.0604597	0.882242	2.25658	0.0156	0.162053	1.31973	-0.285664	0.47044	0.547419	1.18494	1.82041	-1.30409	0.698794	1.6526	1.51721
-261	1.00114	0.043331	1.01807	2.31744	0.0170407	0.199814	1.29308	-0.31582	0.503668	0.481865	1.18176	1.93652	-1.3048	0.723693	1.64456	1.53781
-260.5	0.980024	0.0351795	1.15208	2.37403	0.0188054	0.231327	1.25493	-0.346904	0.541608	0.403549	1.18501	2.03029	-1.30153	0.745617	1.65715	1.56543
-260	0.951787	0.034064	1.27573	2.42144	0.0217746	0.256155	1.20596	-0.377851	0.583002	0.314575	1.19403	2.09296	-1.29473	0.760571	1.68461	1.59448
-259.5	0.918464	0.0380366	1.38162	2.45401	0.0260469	0.274146	1.14567	-0.405991	0.62601	0.216699	1.20528	2.11882	-1.28631	0.766401	1.72024	1.62077
-259	0.883325	0.0458972	1.46531	2.4667	0.0312927	0.285133	1.07534	-0.427208	0.668558	0.111881	1.21376	2.10828	-1.27974	0.763452	1.75764	1.64147
-258.5	0.849683	0.0564122	1.52571	2.45606	0.0373921	0.289352	0.999564	-0.438055	0.709155	0.00313883	1.21558	2.06732	-1.27892	0.753688	1.79118	1.65458
-258	0.819983	0.067436	1.56451	2.42068	0.04471	0.288963	0.924545	-0.437355	0.747194	-0.105375	1.20965	2.00345	-1.28693	0.737994	1.8161	1.65951
-257.5	0.795706	0.0757756	1.58515	2.36228	0.0535868	0.288331	0.856273	-0.425376	0.782013	-0.208787	1.19742	1.92213	-1.30512	0.713974	1.82856	1.65788
-257	0.777616	0.0785813	1.59147	2.28595	0.0640306	0.291883	0.800035	-0.402917	0.81183	-0.302335	1.18119	1.82733	-1.33191	0.677239	1.82611	1.65295
-256.5	0.765581	0.0758674	1.58672	2.19794	0.075879	0.301726	0.759423	-0.371489	0.833215	-0.382709	1.16268	1.72447	-1.36281	0.624715	1.80888	1.64836
-256	0.757836	0.0716258	1.57337	2.10338	0.0888341	0.317465	0.735402	-0.333627	0.840841	-0.448875	1.14211	1.62212	-1.39261	0.556067	1.77952	1.64711
-255.5	0.750807	0.0718811	1.55353	2.00605	0.102538	0.337806	0.727162	-0.293319	0.828669	-0.501493	1.11771	1.53086	-1.41736	0.473268	1.74235	1.65123
-255	0.740253	0.0814904	1.52978	1.90893	0.117028	0.361448	0.733103	-0.255931	0.792708	-0.541545	1.08659	1.45996	-1.4345	0.380045	1.70265	1.66177
-254.5	0.72272	0.10271	1.50573	1.81342	0.133241	0.386379	0.750132	-0.226767	0.732672	-0.568922	1.04708	1.41414	-1.44181	0.280834	1.66604	1.67856
-254	0.696335	0.135486	1.48502	1.71864	0.152834	0.409639	0.773279	-0.209372	0.651409	-0.581492	1.00043	1.39236	-1.43721	0.179117	1.6367	1.70004
-253.5	0.661059	0.177717	1.46968	1.62198	0.177006	0.428721	0.797297	-0.204703	0.553455	-0.575816	0.950882	1.3884	-1.41966	0.0761711	1.61631	1.72372
-253	0.618519	0.225448	1.45967	1.52066	0.205437	0.442551	0.818387	-0.210986	0.443511	-0.549697	0.903807	1.39242	-1.39023	-0.0286037	1.6039	1.74767
-252.5	0.571672	0.273319	1.4537	1.41283	0.236387	0.45065	0.834375	-0.224225	0.325872	-0.504233	0.862575	1.3948	-1.35171	-0.135356	1.59628	1.77176
-252	0.524593	0.315239	1.44999	1.29786	0.267293	0.451969	0.844212	-0.238924	0.205102	-0.443291	0.826672	1.39048	-1.30709	-0.241168	1.58878	1.79665
-251.5	0.481663	0.345526	1.4469	1.17674	0.295224	0.444934	0.847286	-0.248614	0.0860693	-0.371386	0.793013	1.37937	-1.2593	-0.339682	1.57591	1.82155
-251	0.445822	0.36025	1.44397	1.05237	0.317314	0.428606	0.842086	-0.246767	-0.0267079	-0.292104	0.758585	1.36236	-1.21227	-0.423442	1.5518	1.84304
-250.5	0.417162	0.358258	1.44228	0.929154	0.331358	0.40364	0.825587	-0.228106	-0.129012	-0.208157	0.722005	1.33739	-1.17103	-0.486769	1.51081	1.85642
-250	0.392874	0.341521	1.44332	0.812235	0.336829	0.372052	0.795164	-0.189468	-0.217192	-0.122201	0.683647	1.29906	-1.14064	-0.526769	1.44872	1.85796
-249.5	0.36814	0.314335	1.44753	0.707471	0.335502	0.336231	0.751005	-0.130204	-0.289678	-0.0370296	0.645248	1.24115	-1.1254	-0.542585	1.36439	1.84635
-249	0.337434	0.28167	1.45345	0.621063	0.330423	0.298168	0.696103	-0.0521211	-0.347568	0.0446267	0.609183	1.15963	-1.12802	-0.534542	1.26084	1.82322
-248.5	0.295876	0.247868	1.45789	0.558052	0.32446	0.259402	0.634978	0.0411107	-0.392859	0.120163	0.57664	1.05493	-1.14865	-0.50349	1.14452	1.79252
-248	0.240372	0.216351	1.45711	0.521392	0.320111	0.221487	0.572659	0.144768	-0.426841	0.187498	0.545761	0.932674	-1.18489	-0.44991	1.02303	1.75839
-247.5	0.170601	0.189607	1.44871	0.512259	0.319608	0.186277	0.513071	0.254116	-0.450589	0.245733	0.512478	0.803007	-1.23268	-0.373955	0.903311	1.72313
-247	0.0891321	0.16885	1.4327	0.529584	0.324257	0.155762	0.457861	0.365262	-0.465635	0.295384	0.473568	0.678059	-1.2868	-0.277117	0.790752	1.68697
-246.5	0.000262998	0.154005	1.41096	0.568803	0.334145	0.131759	0.407254	0.475057	-0.473304	0.337714	0.428606	0.567193	-1.34128	-0.163334	0.68885	1.64888
-246	-0.0910833	0.144522	1.38661	0.622028	0.348966	0.115486	0.360961	0.580936	-0.473926	0.373426	0.380022	0.473325	-1.38993	-0.0388914	0.599104	1.60771
-245.5	-0.179693	0.139918	1.36386	0.679697	0.368582	0.107149	0.317905	0.681638	-0.467185	0.402143	0.332384	0.393814	-1.42703	0.0870067	0.521235	1.56366
-245	-0.26055	0.13924	1.34725	0.732623	0.392942	0.105964	0.276415	0.777762	-0.452888	0.423012	0.290874	0.32454	-1.44811	0.20244	0.45354	1.5184
-244.5	-0.329873	0.140534	1.34035	0.77421	0.422413	0.11054	0.234939	0.87113	-0.431083	0.435342	0.259118	0.262828	-1.45059	0.296696	0.393251	1.4739
-244	-0.386058	0.141101	1.34506	0.801603	0.458168	0.119348	0.191921	0.963415	-0.402147	0.438834	0.237687	0.207717	-1.43378	0.365822	0.337152	1.4321
-243.5	-0.429695	0.138311	1.36209	0.814749	0.501919	0.131148	0.145339	1.05519	-0.366882	0.433546	0.223883	0.160279	-1.39851	0.41448	0.282559	1.39511
-243	-0.462509	0.1308	1.39088	0.814885	0.555122	0.145246	0.0931719	1.14603	-0.325851	0.419603	0.21282	0.124775	-1.34682	0.452098	0.228575	1.36444
-242.5	-0.486206	0.118969	1.42866	0.804309	0.617735	0.16213	0.0348956	1.23502	-0.278817	0.397405	0.199526	0.10749	-1.28151	0.486831	0.1764	1.33987
-242	-0.502369	0.103661	1.46957	0.786735	0.687394	0.184428	-0.0276392	1.3206	-0.224987	0.368169	0.180819	0.112965	-1.20556	0.522258	0.127568	1.31997
-241.5	-0.512975	0.0840917	1.50582	0.76636	0.760354	0.21664	-0.0917306	1.40062	-0.163432	0.333306	0.155915	0.14129	-1.12149	0.558158	0.0823764	1.30367
-241	-0.520208	0.0569857	1.53005	0.745781	0.833275	0.262982	-0.156207	1.47307	-0.0941883	0.293123	0.126483	0.188064	-1.03166	0.592707	0.0404023	1.29062
-240.5	-0.52593	0.0177237	1.53705	0.725033	0.903432	0.32499	-0.222062	1.53611	-0.0196549	0.247003	0.0965419	0.245878	-0.939403	0.623746	0.00121713	1.28021
-240	-0.531969	-0.0371082	1.52411	0.702733	0.968193	0.400727	-0.291683	1.58733	0.0559008	0.195475	0.0709176	0.306097	-0.849235	0.649741	-0.0356931	1.27104
-239.5	-0.540735	-0.107639	1.49044	0.677859	1.02641	0.485757	-0.367197	1.62402	0.12831	0.142305	0.0526676	0.36087	-0.765799	0.671154	-0.0702121	1.26111
-239	-0.554615	-0.190187	1.4369	0.650195	1.08014	0.574369	-0.448024	1.64453	0.194603	0.0942352	0.0422538	0.405353	-0.693225	0.690935	-0.0998194	1.24787
-238.5	-0.574223	-0.277997	1.36601	0.619415	1.13357	0.660017	-0.530445	1.64909	0.253012	0.0582198	0.0390143	0.438485	-0.635138	0.713055	-0.118933	1.22873
-238	-0.597732	-0.363219	1.28126	0.584709	1.1902	0.73614	-0.609965	1.63978	0.302596	0.0384887	0.0429286	0.461511	-0.594508	0.739665	-0.120616	1.20216
-237.5	-0.622247	-0.439134	1.18571	0.54585	1.25148	0.79776	-0.682677	1.62036	0.343015	0.0352479	0.0553311	0.476015	-0.573823	0.769404	-0.0988573	1.16798
-237	-0.645814	-0.500509	1.08143	0.503966	1.31703	0.842165	-0.744717	1.59628	0.374757	0.0453939	0.0780953	0.482991	-0.57522	0.798843	-0.0498767	1.12685
-236.5	-0.668596	-0.542607	0.969823	0.460786	1.38498	0.868261	-0.792644	1.57425	0.398797	0.0644761	0.11164	0.482869	-0.599443	0.82508	0.0268752	1.08019
-236	-0.692614	-0.561318	0.852531	0.417833	1.45203	0.875875	-0.824572	1.56111	0.415436	0.0885138	0.153271	0.476104	-0.644612	0.846628	0.127811	1.03051
-235.5	-0.720391	-0.554816	0.732066	0.37681	1.51381	0.865574	-0.840269	1.56217	0.424032	0.115061	0.197237	0.463686	-0.706436	0.862886	0.245594	0.980979
-235	-0.753661	-0.524885	0.611882	0.339338	1.56567	0.838666	-0.841017	1.5797	0.424051	0.143312	0.236792	0.44685	-0.779844	0.873752	0.370623	0.93459
-234.5	-0.792744	-0.47636	0.496291	0.304728	1.60371	0.797488	-0.82979	1.6126	0.416134	0.17322	0.267183	0.426163	-0.860865	0.879269	0.492004	0.893364
-234	-0.836373	-0.415226	0.38969	0.268552	1.62541	0.745989	-0.810385	1.65729	0.402309	0.204497	0.287789	0.401049	-0.947765	0.87837	0.598345	0.857408
-233.5	-0.882165	-0.34734	0.294949	0.224237	1.6299	0.689648	-0.785366	1.70889	0.384898	0.236075	0.302222	0.369609	-1.04107	0.867718	0.679202	0.824569
-233	-0.927828	-0.278656	0.212571	0.165519	1.61843	0.634215	-0.755535	1.76188	0.364749	0.265992	0.316247	0.327852	-1.1427	0.84274	0.726092	0.791655
-232.5	-0.972154	-0.215751	0.141321	0.088235	1.59421	0.58432	-0.721963	1.81022	0.340935	0.291387	0.334643	0.270152	-1.25466	0.800812	0.73321	0.75636
-232	-1.01512	-0.165161	0.0789106	-0.00800238	1.56098	0.5432	-0.68753	1.84783	0.312396	0.308847	0.35943	0.192788	-1.37816	0.743875	0.698794	0.718044
-231.5	-1.0575	-0.131611	0.0218608	-0.119718	1.52213	0.513253	-0.656416	1.86967	0.279241	0.316154	0.390289	0.0981309	-1.51327	0.678329	0.625812	0.677129
-231	-1.10043	-0.116529	-0.0343289	-0.242118	1.48157	0.495962	-0.633341	1.87325	0.242821	0.314622	0.425603	-0.00415021	-1.65933	0.612643	0.521318	0.634164
-230.5	-1.14443	-0.117976	-0.0939205	-0.371866	1.44456	0.491172	-0.622552	1.8595	0.20581	0.308965	0.463547	-0.100179	-1.81488	0.554157	0.395881	0.589325
-230	-1.18798	-0.131623	-0.159303	-0.507855	1.41679	0.497226	-0.625419	1.83264	0.172108	0.304192	0.503469	-0.17824	-1.97732	0.506759	0.263228	0.542856
-229.5	-1.22738	-0.15166	-0.229838	-0.650391	1.40282	0.511908	-0.638866	1.79945	0.145451	0.302645	0.54633	-0.234689	-2.14289	0.470535	0.13915	0.495804
-229	-1.25873	-0.171488	-0.301848	-0.799944	1.40528	0.533148	-0.657201	1.76781	0.127629	0.303261	0.593316	-0.275072	-2.30678	0.442951	0.0396619	0.449683
-228.5	-1.27972	-0.184888	-0.370223	-0.955706	1.42434	0.559443	-0.675645	1.74468	0.117717	0.302564	0.643478	-0.30986	-2.46288	0.420873	-0.0212526	0.40536
-228	-1.28941	-0.18749	-0.431144	-1.11449	1.45765	0.589764	-0.692357	1.73445	0.112878	0.296151	0.692592	-0.34778	-2.60451	0.403211	-0.0339728	0.362699
-227.5	-1.28721	-0.177602	-0.484423	-1.27129	1.50172	0.622895	-0.708453	1.73842	0.110446	0.279577	0.734787	-0.391387	-2.726	0.392471	0.00518267	0.321486
-227	-1.27264	-0.156141	-0.533513	-1.42119	1.55391	0.657106	-0.726651	1.75475	0.109989	0.24867	0.765536	-0.437902	-2.82406	0.393202	0.0938381	0.282191
-226.5	-1.24583	-0.125923	-0.583106	-1.5609	1.61298	0.690252	-0.748739	1.7791	0.11351	0.200585	0.783708	-0.483097	-2.89821	0.408807	0.224623	0.245305
-226	-1.20796	-0.0903513	-0.636767	-1.68975	1.67793	0.719624	-0.773488	1.80633	0.123675	0.135317	0.792257	-0.524289	-2.95015	0.439667	0.386777	0.210642
-225.5	-1.16075	-0.0518465	-0.695865	-1.81005	1.74628	0.74209	-0.796981	1.83193	0.142053	0.0562193	0.797251	-0.560889	-2.98277	0.482329	0.567407	0.178092
-225	-1.10592	-0.0112588	-0.759753	-1.9257	1.81311	0.75524	-0.814478	1.85162	0.168559	-0.030622	0.80502	-0.592554	-2.99957	0.529213	0.752113	0.148261
-224.5	-1.04466	0.0305449	-0.827482	-2.0394	1.87213	0.758246	-0.822215	1.86019	0.202023	-0.117258	0.819397	-0.617477	-3.00398	0.570722	0.926258	0.121313
-224	-0.977412	0.0703455	-0.899424	-2.1507	1.91788	0.751307	-0.819247	1.85198	0.241469	-0.194734	0.841179	-0.633116	-2.99902	0.599675	1.07702	0.0956401
-223.5	-0.904125	0.102658	-0.976847	-2.25653	1.94699	0.734622	-0.808783	1.82286	0.286873	-0.25459	0.869162	-0.637391	-2.98748	0.614118	1.19506	0.0685421
-223	-0.824691	0.122448	-1.06049	-2.35326	1.95786	0.707645	-0.796744	1.77169	0.338619	-0.291133	0.901242	-0.629083	-2.9718	0.615986	1.27563	0.0377478
-222.5	-0.739372	0.127663	-1.14958	-2.4385	1.95008	0.669048	-0.78775	1.70075	0.396484	-0.30332	0.935479	-0.609772	-2.95295	0.607916	1.31865	0.00202899
-222	-0.649142	0.119545	-1.24142	-2.51184	1.92388	0.617691	-0.782344	1.61577	0.459313	-0.294917	0.97138	-0.586524	-2.92964	0.591547	1.32759	-0.0383216
-221.5	-0.555677	0.100792	-1.332	-2.57491	1.87943	0.553696	-0.777682	1.52588	0.525496	-0.272589	1.01016	-0.571254	-2.89937	0.567722	1.30822	-0.0809741
-221	-0.461733	0.0729456	-1.41755	-2.63056	1.81687	0.479006	-0.769697	1.44218	0.593352	-0.243398	1.05295	-0.57607	-2.86033	0.537413	1.26753	-0.122525
-220.5	-0.371616	0.0350087	-1.49593	-2.68125	1.73759	0.397536	-0.755175	1.37441	0.660719	-0.21371	1.09868	-0.607629	-2.81241	0.50248	1.21234	-0.160539
-220	-0.290066	-0.0152056	-1.56666	-2.72789	1.64525	0.314598	-0.733746	1.32788	0.724558	-0.189295	1.14377	-0.664319	-2.75711	0.465809	1.14877	-0.194897
-219.5	-0.219734	-0.0785131	-1.63015	-2.76958	1.54543	0.236018	-0.708018	1.30317	0.781722	-0.174754	1.183	-0.737809	-2.69716	0.431004	1.08224	-0.227883
-219	-0.159506	-0.153615	-1.68706	-2.80461	1.44479	0.167618	-0.681295	1.29753	0.830443	-0.171916	1.21083	-0.816189	-2.63569	0.401958	1.01698	-0.263103
-218.5	-0.105238	-0.237747	-1.73771	-2.83231	1.34965	0.114474	-0.656212	1.30649	0.870864	-0.17891	1.22335	-0.886893	-2.57559	0.381817	0.955559	-0.303993
-218	-0.0520083	-0.326783	-1.78117	-2.85341	1.26417	0.0799727	-0.635269	1.32525	0.904275	-0.191099	1.2199	-0.94043	-2.51928	0.37103	0.899213	-0.352976
-217.5	0.00379119	-0.415264	-1.81555	-2.86822	1.19033	0.0653708	-0.620466	1.34954	0.932214	-0.202874	1.20275	-0.973072	-2.46843	0.366385	0.848217	-0.411192
-217	0.0636169	-0.497039	-1.83936	-2.87534	1.12945	0.0698837	-0.612132	1.37514	0.955781	-0.208732	1.17511	-0.985185	-2.42363	0.362771	0.802536	-0.477826
-216.5	0.127394	-0.566124	-1.85277	-2.87278	1.08291	0.0907271	-0.609368	1.39703	0.974799	-0.203428	1.13987	-0.976941	-2.38401	0.355836	0.762387	-0.549593
-216	0.194692	-0.617207	-1.8574	-2.86	1.05129	0.122618	-0.611306	1.41015	0.987411	-0.182188	1.09938	-0.946632	-2.34777	0.343358	0.728047	-0.622043
-215.5	0.265619	-0.646081	-1.8554	-2.83867	1.0339	0.157905	-0.617057	1.41018	0.990987	-0.141457	1.05545	-0.892804	-2.31373	0.325865	0.699848	-0.69198
-215	0.341392	-0.650478	-1.84828	-2.81253	1.02945	0.188736	-0.625304	1.3939	0.983636	-0.080012	1.00949	-0.817271	-2.28177	0.306292	0.678599	-0.758413
-214.5	0.42462	-0.630609	-1.83566	-2.78712	1.0364	0.209443	-0.634497	1.36015	0.964991	-0.000240018	0.963303	-0.726608	-2.25161	0.287768	0.665285	-0.82175
-214	0.519179	-0.588685	-1.81539	-2.76875	1.05226	0.217222	-0.642289	1.31119	0.936322	0.0914145	0.919394	-0.630803	-2.22205	0.271043	0.660121	-0.882988
-213.5	0.629273	-0.528375	-1.7851	-2.7619	1.07314	0.211766	-0.644486	1.25194	0.900611	0.185718	0.88032	-0.539866	-2.19101	0.253104	0.661925	-0.942785
-213	0.757763	-0.45502	-1.74316	-2.76729	1.0947	0.194496	-0.636109	1.18787	0.862193	0.272722	0.847643	-0.461046	-2.15562	0.227563	0.668146	-0.999951
-212.5	0.904627	-0.375821	-1.68876	-2.78185	1.11371	0.167521	-0.614732	1.12338	0.825712	0.343561	0.821449	-0.397386	-2.11207	0.187404	0.675583	-1.05124
-212	1.06612	-0.299097	-1.62182	-2.79975	1.12916	0.132458	-0.582691	1.06125	0.795004	0.391966	0.800689	-0.347561	-2.0562	0.128739	0.681488	-1.09328
-211.5	1.23508	-0.232509	-1.54339	-2.81384	1.1421	0.0898918	-0.54597	1.00326	0.772354	0.415656	0.783635	-0.308218	-1.98519	0.0528809	0.684235	-1.12458
-211	1.40265	-0.181034	-1.45569	-2.81734	1.15426	0.0404171	-0.511652	0.951231	0.758503	0.417504	0.76793	-0.277251	-1.89917	-0.0341462	0.683387	-1.14611
-210.5	1.56064	-0.146156	-1.36121	-2.80549	1.16676	-0.0142529	-0.485761	0.906919	0.753612	0.405301	0.750674	-0.254582	-1.80162	-0.123484	0.679589	-1.16049
-210	1.70332	-0.126758	-1.26172	-2.77631	1.17928	-0.0718419	-0.471507	0.870681	0.758014	0.388954	0.729405	-0.24071	-1.69797	-0.205556	0.674479	-1.1708
-209.5	1.82749	-0.12015	-1.15831	-2.73015	1.18945	-0.130234	-0.469331	0.841034	0.771567	0.376973	0.703322	-0.236429	-1.59358	-0.272442	0.670502	-1.17939
-209	1.93133	-0.122375	-1.05209	-2.66906	1.19277	-0.186828	-0.47899	0.815564	0.792414	0.374855	0.67329	-0.243949	-1.49266	-0.320218	0.670554	-1.18736
-208.5	2.01387	-0.128931	-0.944908	-2.59699	1.1841	-0.237642	-0.500278	0.792008	0.816746	0.384885	0.640495	-0.26582	-1.39796	-0.349463	0.677563	-1.19521
-208	2.07537	-0.136147	-0.839905	-2.51986	1.16023	-0.277602	-0.53201	0.76858	0.839298	0.406227	0.605034	-0.301939	-1.31058	-0.362895	0.69397	-1.20404
-207.5	2.11754	-0.141809	-0.741181	-2.44465	1.12153	-0.301694	-0.572293	0.743757	0.853515	0.435349	0.566013	-0.34893	-1.2303	-0.36231	0.721292	-1.2154
-207	2.14359	-0.144752	-0.652647	-2.37831	1.07139	-0.306004	-0.619721	0.716112	0.852475	0.466774	0.522829	-0.40197	-1.15632	-0.34787	0.759919	-1.23013
-206.5	2.15758	-0.144742	-0.577447	-2.32701	1.0141	-0.288645	-0.673591	0.684173	0.831124	0.493969	0.476266	-0.455736	-1.08794	-0.31937	0.808636	-1.24839
-206	2.1638	-0.142978	-0.518547	-2.2953	0.953249	-0.250623	-0.733829	0.646392	0.78774	0.510482	0.4292	-0.504595	-1.02535	-0.277504	0.864121	-1.27004
-205.5	2.16624	-0.141981	-0.478872	-2.28474	0.890844	-0.196114	-0.801104	0.601497	0.723836	0.511752	0.386109	-0.543726	-0.969966	-0.225003	0.92134	-1.2938
-205	2.16829	-0.144365	-0.459829	-2.2928	0.826989	-0.131695	-0.875906	0.54916	0.643589	0.497103	0.350819	-0.570118	-0.92338	-0.167476	0.974424	-1.31663
-204.5	2.17208	-0.151586	-0.460302	-2.31374	0.760172	-0.0645469	-0.956872	0.490401	0.552663	0.469809	0.32445	-0.582481	-0.885702	-0.11234	1.01711	-1.33513
-204	2.17833	-0.163551	-0.47765	-2.341	0.688325	-0.00037127	-1.04084	0.426777	0.456677	0.434997	0.305317	-0.581384	-0.855272	-0.0659508	1.04295	-1.34677
-203.5	2.18655	-0.178671	-0.508556	-2.36906	0.609999	0.057826	-1.12486	0.359116	0.361194	0.398059	0.290024	-0.569614	-0.830012	-0.0311995	1.04614	-1.34964
-203	2.19522	-0.194013	-0.548754	-2.3941	0.525187	0.109315	-1.20699	0.28772	0.272563	0.364377	0.274948	-0.551306	-0.80869	-0.00686986	1.02365	-1.34245
-202.5	2.2017	-0.206008	-0.593488	-2.41376	0.435818	0.154418	-1.28486	0.213886	0.196977	0.339055	0.257959	-0.530833	-0.790662	0.0111014	0.977222	-1.32548
-202	2.20277	-0.211561	-0.638571	-2.4259	0.345713	0.193846	-1.35512	0.141206	0.139005	0.326578	0.239505	-0.513208	-0.77484	0.0265177	0.913321	-1.30051
-201.5	2.19612	-0.208936	-0.680977	-2.42771	0.25986	0.228536	-1.41548	0.0755466	0.101773	0.330491	0.222404	-0.504665	-0.759365	0.0398385	0.840708	-1.26915
-201	2.18158	-0.198178	-0.719129	-2.41592	0.182831	0.259371	-1.46637	0.0231125	0.0870325	0.352404	0.210751	-0.511625	-0.741964	0.0478254	0.767692	-1.23245
-200.5	2.16085	-0.180555	-0.752576	-2.38775	0.116827	0.28688	-1.51059	-0.0122893	0.0940934	0.390868	0.208261	-0.538887	-0.719954	0.0461271	0.699957	-1.19195
-200	2.13648	-0.157274	-0.781204	-2.34157	0.0610375	0.310952	-1.55264	-0.030781	0.11974	0.440903	0.216214	-0.58831	-0.689927	0.032196	0.639269	-1.15028
-199.5	2.11122	-0.128908	-0.804911	-2.27752	0.0129243	0.330419	-1.59802	-0.0361212	0.159944	0.494805	0.232203	-0.658162	-0.647739	0.00631058	0.584211	-1.11086
-199	2.08724	-0.0960514	-0.823362	-2.19789	-0.0299464	0.342964	-1.65109	-0.0337808	0.211578	0.544814	0.250935	-0.743019	-0.588859	-0.0288397	0.532872	-1.07777
-198.5	2.06515	-0.0598106	-0.835469	-2.10672	-0.0684856	0.345924	-1.71266	-0.0283634	0.273095	0.585864	0.266815	-0.834676	-0.509769	-0.0689461	0.48573	-1.05499
-198	2.04331	-0.0215071	-0.83957	-2.00834	-0.101577	0.337517	-1.77975	-0.0224598	0.344564	0.615933	0.277194	-0.924421	-0.410328	-0.109773	0.446719	-1.04512
-197.5	2.01829	0.0174846	-0.834192	-1.90563	-0.127467	0.31723	-1.84632	-0.0174842	0.426726	0.634479	0.284073	-1.00546	-0.294731	-0.149311	0.421863	-1.04875
-197	1.98652	0.056113	-0.818493	-1.79963	-0.146093	0.285255	-1.90491	-0.0148829	0.519076	0.641073	0.292019	-1.07392	-0.170161	-0.188258	0.417088	-1.06444
-196.5	1.94529	0.0948919	-0.792595	-1.69022	-0.159688	0.242389	-1.94922	-0.0162112	0.619007	0.634981	0.303953	-1.12829	-0.044828	-0.22887	0.436417	-1.08879
-196	1.89287	0.136266	-0.758085	-1.57719	-0.171603	0.19071	-1.9751	-0.0223233	0.722568	0.615032	0.318544	-1.16712	0.0736981	-0.273468	0.480356	-1.11686
-195.5	1.82902	0.183022	-0.717985	-1.46145	-0.18534	0.133621	-1.97968	-0.0330496	0.825182	0.579546	0.330541	-1.18676	0.180329	-0.322399	0.545429	-1.14411
-195	1.75523	0.236564	-0.6756	-1.3458	-0.203995	0.0751232	-1.96186	-0.0476133	0.921988	0.526905	0.333568	-1.18259	0.273859	-0.372493	0.625917	-1.16786
-194.5	1.67406	0.29666	-0.633054	-1.23505	-0.229808	0.0193043	-1.92357	-0.0651637	1.00836	0.456753	0.323583	-1.15318	0.356344	-0.417934	0.716317	-1.18647
-194	1.58814	0.361864	-0.590764	-1.13524	-0.264163	-0.0298532	-1.86919	-0.085483	1.08064	0.370924	0.300349	-1.10241	0.430926	-0.453457	0.812402	-1.19794
-193.5	1.49964	0.429293	-0.548382	-1.05143	-0.307589	-0.0688461	-1.80374	-0.109616	1.13711	0.273464	0.266921	-1.03787	0.500145	-0.47775	0.910742	-1.2004
-193	1.41036	0.494343	-0.50615	-0.985603	-0.359355	-0.0953443	-1.7324	-0.139474	1.17844	0.169825	0.228541	-0.967798	0.565424	-0.494103	1.00794	-1.19282
-192.5	1.32178	0.551653	-0.465093	-0.936647	-0.417882	-0.108888	-1.66123	-0.176655	1.20688	0.0657017	0.190704	-0.897332	0.627443	-0.507379	1.10037	-1.1748
-192	1.23458	0.596573	-0.426155	-0.901643	-0.48188	-0.110949	-1.59713	-0.221394	1.2253	-0.0337133	0.156653	-0.825434	0.687124	-0.520402	1.18454	-1.14683
-191.5	1.14876	0.626153	-0.389409	-0.87711	-0.550445	-0.104013	-1.54619	-0.271794	1.23678	-0.123771	0.126261	-0.746376	0.746346	-0.532873	1.25767	-1.11066
-191	1.0641	0.640111	-0.353862	-0.859961	-0.622139	-0.0903668	-1.51186	-0.323899	1.24498	-0.200312	0.0970651	-0.655309	0.807722	-0.542507	1.31743	-1.06853
-190.5	0.98008	0.640988	-0.318189	-0.847828	-0.694815	-0.0718737	-1.49411	-0.372718	1.25463	-0.259794	0.0661674	-0.552393	0.873783	-0.546869	1.36099	-1.02178
-190	0.895709	0.632491	-0.281542	-0.838202	-0.766282	-0.0506235	-1.48978	-0.412708	1.27067	-0.299547	0.0318341	-0.442898	0.945956	-0.544858	1.385	-0.970155
-189.5	0.810223	0.617861	-0.243204	-0.827523	-0.834639	-0.0288995	-1.49449	-0.437648	1.29532	-0.318589	-0.00530401	-0.335044	1.02365	-0.536926	1.38711	-0.912134
-189	0.724061	0.599603	-0.201861	-0.811994	-0.897993	-0.00796981	-1.50481	-0.441493	1.32633	-0.318299	-0.0419351	-0.237465	1.10417	-0.524341	1.36759	-0.845827
-188.5	0.639083	0.579147	-0.155801	-0.789604	-0.954163	0.0128884	-1.5186	-0.420106	1.35851	-0.301813	-0.0738371	-0.156865	1.18369	-0.508187	1.32924	-0.770445
-188	0.55779	0.556493	-0.103555	-0.761219	-1.00093	0.0360222	-1.53416	-0.372529	1.38641	-0.273012	-0.0990203	-0.095703	1.25866	-0.487791	1.27572	-0.686745
-187.5	0.482559	0.53127	-0.0440937	-0.73004	-1.03676	0.0640701	-1.55042	-0.301454	1.40623	-0.236404	-0.118752	-0.0513394	1.32678	-0.460154	1.21029	-0.596094
-187	0.415513	0.504192	0.0232618	-0.70011	-1.06142	0.0985049	-1.56674	-0.21307	1.41669	-0.197216	-0.135303	-0.0184846	1.38671	-0.422706	1.13597	-0.500363
-186.5	0.358174	0.476962	0.0985768	-0.674473	-1.07664	0.138983	-1.58066	-0.115918	1.4188	-0.160836	-0.149366	0.00691051	1.43774	-0.376966	1.05652	-0.403186
-186	0.310549	0.451234	0.180667	-0.654077	-1.08644	0.183931	-1.58676	-0.0188482	1.41432	-0.132256	-0.159109	0.0261019	1.47996	-0.328865	0.977466	-0.30988
-185.5	0.270973	0.428659	0.266643	-0.637949	-1.09565	0.231639	-1.57806	0.0706108	1.4037	-0.115624	-0.160777	0.0386533	1.51423	-0.285829	0.905884	-0.225368
-185	0.236916	0.4117	0.352015	-0.623984	-1.10756	0.280649	-1.54762	0.146867	1.38509	-0.11352	-0.150783	0.0441741	1.54144	-0.253677	0.84788	-0.152956
-184.5	0.20535	0.40289	0.431083	-0.610242	-1.12296	0.329172	-1.48978	0.206427	1.35511	-0.12676	-0.127869	0.0437517	1.56191	-0.235101	0.805766	-0.0949867
-184	0.172749	0.402661	0.497462	-0.596153	-1.141	0.374809	-1.402	0.247413	1.31089	-0.155142	-0.0936749	0.0399423	1.57566	-0.229309	0.777933	-0.0532236
-183.5	0.135563	0.408523	0.545337	-0.582255	-1.16038	0.41549	-1.28607	0.268517	1.2523	-0.197873	-0.0524481	0.0350605	1.58257	-0.232384	0.761853	-0.0282844
-183	0.090635	0.416993	0.571284	-0.569088	-1.18008	0.450315	-1.14735	0.268835	1.18318	-0.252788	-0.0104467	0.0300992	1.58253	-0.238762	0.757453	-0.019693
-182.5	0.0350477	0.426386	0.57502	-0.557044	-1.19984	0.478939	-0.993161	0.248608	1.1105	-0.315576	0.0259912	0.0246257	1.57584	-0.243278	0.767489	-0.0268797
-182	-0.0337573	0.437393	0.558555	-0.546724	-1.22078	0.500475	-0.83178	0.209659	1.04213	-0.38035	0.0527905	0.0164064	1.56324	-0.242801	0.794277	-0.0493018
-181.5	-0.117193	0.451149	0.525328	-0.538694	-1.24485	0.513656	-0.6709	0.155565	0.984703	-0.440763	0.0687859	0.00181946	1.54542	-0.237207	0.836361	-0.0850265
-181	-0.214964	0.467102	0.479954	-0.533455	-1.27331	0.51818	-0.515559	0.0919991	0.942096	-0.490446	0.0750612	-0.0226428	1.52307	-0.228945	0.887887	-0.129953
-180.5	-0.325206	0.482447	0.427325	-0.531705	-1.30647	0.515766	-0.367795	0.026262	0.91437	-0.523421	0.0744844	-0.05944	1.49761	-0.220756	0.940011	-0.178913
-180	-0.444614	0.493146	0.371595	-0.53369	-1.3449	0.509885	-0.228922	-0.0345822	0.89779	-0.5353	0.0707799	-0.110042	1.47137	-0.213042	0.984004	-0.227043
-179.5	-0.56827	0.495152	0.316585	-0.538052	-1.38965	0.504378	-0.101809	-0.0856878	0.887349	-0.524102	0.0662087	-0.174499	1.44676	-0.203157	1.01497	-0.270188
-179	-0.68971	0.485314	0.26671	-0.541544	-1.44103	0.501645	0.0094754	-0.12491	0.880185	-0.489787	0.0600432	-0.250107	1.4255	-0.187096	1.03305	-0.305289
-178.5	-0.801588	0.462312	0.226967	-0.539837	-1.49737	0.501204	0.101221	-0.151837	0.87617	-0.433895	0.0502619	-0.33162	1.40859	-0.161834	1.04159	-0.331356
-178	-0.896682	0.42712	0.202275	-0.528719	-1.55492	0.499763	0.170928	-0.166782	0.875926	-0.360104	0.0365917	-0.413034	1.39632	-0.127081	1.04416	-0.34994
-177.5	-0.968693	0.382774	0.196542	-0.504679	-1.60908	0.493243	0.218067	-0.170158	0.879061	-0.274193	0.0209505	-0.487542	1.38792	-0.0860842	1.04171	-0.364053
-177	-1.01319	0.333919	0.211527	-0.464714	-1.65587	0.479057	0.244057	-0.161936	0.883323	-0.182988	0.00504231	-0.54671	1.38148	-0.0445983	1.03126	-0.375744
-176.5	-1.02903	0.28606	0.245909	-0.406699	-1.69261	0.456704	0.250486	-0.141669	0.884668	-0.0933795	-0.0114523	-0.582356	1.37441	-0.00850826	1.00751	-0.3842
-176	-1.01868	0.244709	0.294925	-0.330694	-1.71808	0.427193	0.238134	-0.109065	0.878679	-0.0114485	-0.0307531	-0.5895	1.36362	0.018261	0.965968	-0.386519
-175.5	-0.986916	0.214048	0.351057	-0.239721	-1.73274	0.392582	0.208209	-0.0645282	0.862874	0.0582987	-0.0565309	-0.567288	1.34567	0.0347913	0.904883	-0.380253
-175	-0.939276	0.195214	0.406446	-0.139509	-1.73858	0.355495	0.163182	-0.00988138	0.837781	0.113037	-0.0930578	-0.518053	1.31767	0.0430403	0.825772	-0.365032
-174.5	-0.880822	0.186318	0.455667	-0.0376017	-1.73825	0.318689	0.106283	0.0512217	0.805432	0.151263	-0.143011	-0.446262	1.27833	0.0462679	0.732932	-0.342639
-174	-0.815064	0.184609	0.496333	0.0585283	-1.73417	0.285048	0.0417049	0.114409	0.767622	0.172544	-0.205753	-0.358709	1.22821	0.0464043	0.632531	-0.316461
-173.5	-0.743757	0.188238	0.528004	0.14406	-1.72901	0.257299	-0.0247227	0.176654	0.72621	0.177461	-0.278105	-0.26568	1.16949	0.0423834	0.531824	-0.290366
-173	-0.667847	0.196271	0.551382	0.218398	-1.72635	0.237197	-0.0863668	0.237589	0.683571	0.167519	-0.356684	-0.180096	1.10601	0.031143	0.438228	-0.267407
-172.5	-0.58907	0.207706	0.567674	0.284375	-1.72978	0.225229	-0.138244	0.299291	0.641609	0.145095	-0.43961	-0.112826	1.04337	0.0103639	0.357812	-0.249571
-172	-0.510866	0.220906	0.578	0.345831	-1.74094	0.22052	-0.17911	0.364757	0.601239	0.113322	-0.526206	-0.0679777	0.988011	-0.0192163	0.294468	-0.238361
-171.5	-0.43705	0.23463	0.583745	0.405552	-1.75902	0.220346	-0.211225	0.43606	0.563395	0.075291	-0.615532	-0.0422741	0.945584	-0.0534908	0.251037	-0.234942
-171	-0.3696	0.249397	0.587398	0.464762	-1.78249	0.220538	-0.239178	0.5131	0.529869	0.0332644	-0.706171	-0.0276348	0.919595	-0.0869266	0.230812	-0.239433
-170.5	-0.308368	0.26694	0.592648	0.523885	-1.81093	0.217058	-0.269488	0.593406	0.503086	-0.010818	-0.797032	-0.0145424	0.91115	-0.115237	0.237171	-0.25037
-170	-0.25273	0.288383	0.603488	0.583302	-1.84476	0.207243	-0.309107	0.673267	0.484994	-0.0543614	-0.886776	0.00408744	0.919256	-0.136948	0.271699	-0.265118
-169.5	-0.203259	0.313236	0.623105	0.643228	-1.88366	0.189955	-0.362763	0.749141	0.475482	-0.0939822	-0.972255	0.0292393	0.940533	-0.153354	0.332163	-0.280452
-169	-0.161909	0.339726	0.652993	0.703407	-1.92583	0.164932	-0.431859	0.818223	0.471404	-0.125823	-1.04836	0.0558969	0.969366	-0.167515	0.411356	-0.293164
-168.5	-0.130771	0.365928	0.692037	0.763242	-1.96888	0.132578	-0.515018	0.878743	0.467089	-0.146288	-1.10985	0.0780268	0.999906	-0.182744	0.498189	-0.301017
-168	-0.110877	0.390889	0.736218	0.821997	-2.01087	0.094332	-0.609128	0.930059	0.456172	-0.153453	-1.15364	0.0938044	1.02803	-0.200396	0.580921	-0.302864
-167.5	-0.102185	0.415162	0.780356	0.878868	-2.04985	0.052384	-0.710995	0.972182	0.434121	-0.147839	-1.1798	0.106878	1.05117	-0.218317	0.649861	-0.297926
-167	-0.104156	0.4405	0.820664	0.932965	-2.08297	0.00888803	-0.818669	1.00545	0.400381	-0.131651	-1.19112	0.124068	1.06725	-0.232176	0.698226	-0.286196
-166.5	-0.115861	0.468802	0.855737	0.983164	-2.10687	-0.0344275	-0.931568	1.03048	0.358885	-0.107455	-1.19186	0.152085	1.07494	-0.238363	0.722428	-0.269529
-166	-0.135774	0.500694	0.886672	1.02839	-2.1192	-0.0760389	-1.05	1.04811	0.31654	-0.0773432	-1.18625	0.195086	1.07479	-0.235641	0.722202	-0.250772
-165.5	-0.161732	0.534657	0.916934	1.06823	-2.11948	-0.114262	-1.17403	1.05942	0.28034	-0.0425451	-1.17697	0.254001	1.06945	-0.225412	0.699341	-0.231138
-165	-0.191131	0.567671	0.951001	1.10248	-2.10858	-0.14762	-1.30175	1.06566	0.254325	-0.00343048	-1.16544	0.328399	1.0629	-0.210984	0.655839	-0.208925
-164.5	-0.220983	0.596965	0.992506	1.13008	-2.08724	-0.175901	-1.4297	1.06782	0.237625	0.0400538	-1.15332	0.419295	1.05923	-0.195453	0.593996	-0.180674
-164	-0.247864	0.621617	1.04303	1.14888	-2.0551	-0.200856	-1.55584	1.06644	0.224648	0.0880523	-1.14364	0.529694	1.06188	-0.179257	0.51801	-0.14299
-163.5	-0.268237	0.643095	1.10179	1.15582	-2.01164	-0.225705	-1.68122	1.06173	0.207854	0.140615	-1.14039	0.663014	1.073	-0.159539	0.434867	-0.0940591
-163	-0.279097	0.664823	1.16627	1.14727	-1.95845	-0.25349	-1.80869	1.05423	0.181289	0.197114	-1.14672	0.821234	1.09287	-0.131668	0.354358	-0.0349268
-162.5	-0.278805	0.691549	1.23305	1.12012	-1.89982	-0.285167	-1.9402	1.04515	0.142503	0.255782	-1.16322	1.00241	1.11941	-0.0913804	0.288355	0.0301934
-162	-0.267242	0.728225	1.29791	1.07248	-1.84082	-0.31863	-2.07493	1.03612	0.0927831	0.314016	-1.18774	1.19857	1.14888	-0.036561	0.248485	0.0949313
-161.5	-0.244687	0.77816	1.35646	1.00372	-1.78545	-0.349592	-2.20894	1.02866	0.0362632	0.368638	-1.21607	1.39718	1.17705	0.0314084	0.242841	0.15224
-161	-0.2112	0.842017	1.40482	0.9147	-1.73649	-0.373891	-2.33641	1.02346	-0.0220851	0.41551	-1.242	1.58607	1.19999	0.10784	0.273657	0.196107
-160.5	-0.167315	0.918323	1.43953	0.80812	-1.6962	-0.389166	-2.45124	1.01977	-0.0785885	0.449698	-1.25841	1.75738	1.21486	0.186589	0.336976	0.223486
-160	-0.114435	1.00409	1.4575	0.688117	-1.66643	-0.394598	-2.54914	1.01585	-0.131669	0.466951	-1.26011	1.90912	1.22096	0.261732	0.424233	0.23524
-159.5	-0.05447	1.0948	1.45725	0.559287	-1.6477	-0.390004	-2.62857	1.00978	-0.180999	0.465098	-1.24609	2.04487	1.21968	0.328813	0.524727	0.234983
-159	0.0104952	1.18451	1.44014	0.426389	-1.63899	-0.376045	-2.68899	0.999351	-0.226135	0.444055	-1.21944	2.17212	1.21248	0.386325	0.627585	0.226522
-158.5	0.0786138	1.26647	1.40975	0.295317	-1.63854	-0.354923	-2.72903	0.981458	-0.266202	0.405107	-1.18479	2.29836	1.19941	0.436186	0.723246	0.211745
-158	0.14889	1.33396	1.37013	0.17332	-1.64493	-0.330052	-2.74703	0.951924	-0.300945	0.350337	-1.14515	2.42595	1.17963	0.481842	0.804756	0.190564
-157.5	0.221492	1.38149	1.32525	0.066654	-1.65663	-0.304651	-2.74183	0.906261	-0.332044	0.282649	-1.10124	2.55001	1.1531	0.525703	0.868208	0.162872
-157	0.297391	1.40612	1.27891	-0.0221438	-1.67101	-0.280609	-2.71314	0.841477	-0.363597	0.206107	-1.05304	2.66153	1.12137	0.568571	0.911986	0.130934
-156.5	0.37764	1.40739	1.23403	-0.0947177	-1.68461	-0.258534	-2.66272	0.758018	-0.401199	0.125643	-1.00161	2.75345	1.08739	0.610547	0.93543	0.100564
-156	0.462702	1.38637	1.19147	-0.155561	-1.69422	-0.238576	-2.59464	0.660275	-0.450355	0.0460967	-0.950007	2.82424	1.05459	0.651471	0.938268	0.0799125
-155.5	0.55216	1.34502	1.15006	-0.210159	-1.69721	-0.22116	-2.51349	0.554947	-0.51524	-0.0285926	-0.903522	2.87644	1.02505	0.691221	0.922063	0.0760218
-155	0.64521	1.28663	1.10826	-0.263306	-1.69159	-0.207145	-2.42315	0.448601	-0.597637	-0.0961359	-0.868133	2.91261	0.997886	0.730305	0.892275	0.0917793
-154.5	0.741167	1.21617	1.06601	-0.318311	-1.67669	-0.19767	-2.32682	0.346485	-0.696063	-0.156222	-0.847552	2.93309	0.97002	0.769595	0.858026	0.125409
-154	0.838907	1.14	1.02496	-0.376867	-1.65357	-0.193899	-2.22628	0.252825	-0.805928	-0.209815	-0.84185	2.93721	0.938338	0.808724	0.829486	0.171574
-153.5	0.936038	1.06484	0.987152	-0.438577	-1.62442	-0.195601	-2.12065	0.171246	-0.921218	-0.258269	-0.848403	2.92512	0.900704	0.844582	0.815223	0.223105
-153	1.02861	0.996476	0.954249	-0.500472	-1.59142	-0.199397	-2.00699	0.104552	-1.0369	-0.302989	-0.86344	2.8987	0.855273	0.87206	0.820506	0.273723
-152.5	1.11127	0.93893	0.927008	-0.558283	-1.55583	-0.199799	-1.88316	0.0540717	-1.15005	-0.345305	-0.883665	2.86351	0.800238	0.886946	0.846298	0.32034
-152	1.17821	0.894146	0.905107	-0.609385	-1.51767	-0.1927	-1.74946	0.0191428	-1.25941	-0.386124	-0.90735	2.83051	0.735158	0.888175	0.88939	0.362894
-151.5	1.2245	0.862362	0.887716	-0.654441	-1.47555	-0.177994	-1.60717	-0.00215819	-1.3652	-0.425543	-0.934258	2.81327	0.661862	0.877796	0.943618	0.402548
-151	1.24707	0.84282	0.873787	-0.696517	-1.42727	-0.159897	-1.45693	-0.0113666	-1.46885	-0.463084	-0.965176	2.82202	0.583318	0.859319	1.00134	0.440144
-150.5	1.24518	0.833742	0.861593	-0.740079	-1.37092	-0.145101	-1.29852	-0.00933921	-1.57115	-0.497984	-1.00114	2.85951	0.501759	0.835371	1.05499	0.475486
-150	1.22045	0.831902	0.848712	-0.790144	-1.30616	-0.139808	-1.13007	0.00262939	-1.671	-0.528462	-1.04207	2.9213	0.417735	0.805982	1.09846	0.507566
-149.5	1.17636	0.832721	0.832746	-0.849813	-1.23443	-0.147742	-0.947857	0.0223716	-1.76669	-0.550867	-1.08574	2.99914	0.330291	0.768846	1.12794	0.535752
-149	1.11815	0.831143	0.811834	-0.918198	-1.15846	-0.169214	-0.748979	0.0473447	-1.85784	-0.560286	-1.12818	3.08468	0.237822	0.721181	1.14196	0.5613
-148.5	1.05253	0.823096	0.784461	-0.991287	-1.0816	-0.200531	-0.534676	0.0748125	-1.94558	-0.552458	-1.16585	3.17122	0.139216	0.662105	1.14095	0.587505
-148	0.986375	0.806588	0.749015	-1.06464	-1.00728	-0.235209	-0.310989	0.101357	-2.03081	-0.525361	-1.19788	3.2542	0.0349531	0.594905	1.12617	0.617963
-147.5	0.92543	0.781583	0.703908	-1.13563	-0.93817	-0.266944	-0.0870999	0.12244	-2.11242	-0.47955	-1.22624	3.33061	-0.0724995	0.527653	1.09866	0.655176
-147	0.87369	0.749104	0.648386	-1.2035	-0.875556	-0.291361	0.127366	0.132925	-2.18683	-0.417585	-1.25327	3.39746	-0.179423	0.471089	1.05895	0.700094
-146.5	0.833245	0.710308	0.583218	-1.26791	-0.820037	-0.305687	0.325261	0.128922	-2.24889	-0.343076	-1.27941	3.45101	-0.281963	0.435619	1.00763	0.75104
-146	0.804824	0.665835	0.510653	-1.32766	-0.772708	-0.308053	0.50359	0.109524	-2.293	-0.259965	-1.30238	3.48914	-0.376687	0.428911	0.94624	0.803644
-145.5	0.788377	0.615616	0.433993	-1.38051	-0.735106	-0.297239	0.662972	0.0767645	-2.31428	-0.172612	-1.31773	3.51437	-0.461015	0.453132	0.877204	0.853211
-145	0.783567	0.559192	0.356969	-1.42353	-0.708146	-0.27249	0.805757	0.0344773	-2.30972	-0.0864879	-1.32075	3.53385	-0.533888	0.503134	0.803394	0.896715
-144.5	0.790415	0.496263	0.282826	-1.45399	-0.691168	-0.233297	0.934032	-0.0127508	-2.27935	-0.00860549	-1.30898	3.55608	-0.595844	0.569041	0.728305	0.932928
-144	0.809435	0.426936	0.21368	-1.46979	-0.681964	-0.179791	1.04755	-0.0603815	-2.22679	0.0531381	-1.28373	3.58742	-0.648445	0.64192	0.656191	0.962457
-143.5	0.841409	0.351718	0.150634	-1.46902	-0.678142	-0.113822	1.14251	-0.104219	-2.15792	0.0917925	-1.24985	3.63147	-0.693764	0.71763	0.591548	0.987494
-143	0.886947	0.27191	0.094218	-1.45001	-0.678588	-0.0390961	1.21315	-0.140266	-2.07801	0.103693	-1.214	3.6908	-0.733948	0.796502	0.538657	1.00983
-142.5	0.945335	0.190337	0.0450841	-1.41238	-0.683415	0.0400779	1.25526	-0.16512	-1.98973	0.0900029	-1.18222	3.7674	-0.770685	0.880213	0.50064	1.02906
-142	1.01394	0.111317	0.00466686	-1.35782	-0.692853	0.119668	1.26862	-0.177165	-1.89352	0.0560017	-1.15822	3.8604	-0.804811	0.968762	0.4777	1.04354
-141.5	1.08917	0.0396599	-0.0249927	-1.28976	-0.706692	0.195659	1.25656	-0.177376	-1.78935	0.00869629	-1.14282	3.96326	-0.836449	1.05911	0.466569	1.05237
-141	1.16753	-0.0207263	-0.0424576	-1.21273	-0.724301	0.263747	1.22402	-0.169037	-1.67785	-0.044809	-1.13447	4.06308	-0.865718	1.14517	0.461587	1.05536
-140.5	1.24583	-0.0684028	-0.0484746	-1.13156	-0.744104	0.319762	1.17609	-0.156655	-1.56134	-0.0979281	-1.1307	4.1429	-0.893088	1.21929	0.455424	1.05208
-140	1.32161	-0.105388	-0.0462936	-1.05086	-0.763351	0.360325	1.11701	-0.144185	-1.44456	-0.145471	-1.1298	4.18625	-0.918893	1.27541	0.439838	1.04191
-139.5	1.39337	-0.136342	-0.040009	-0.974769	-0.779638	0.383238	1.05013	-0.133238	-1.33346	-0.183943	-1.13136	4.18181	-0.942754	1.31145	0.407749	1.02436
-139	1.45985	-0.16619	-0.0325756	-0.906349	-0.792582	0.387989	0.979186	-0.122551	-1.23268	-0.210447	-1.13529	4.12598	-0.963897	1.32921	0.355218	0.998735
-138.5	1.51971	-0.19793	-0.0250397	-0.84681	-0.803888	0.376035	0.908734	-0.108928	-1.14433	-0.221479	-1.14044	4.02251	-0.982224	1.3322	0.281592	0.963828
-138	1.5723	-0.232024	-0.0170296	-0.795925	-0.816416	0.350101	0.842792	-0.0887156	-1.06873	-0.213274	-1.14405	3.87942	-0.998648	1.32324	0.188629	0.918704
-137.5	1.618	-0.266977	-0.00774483	-0.752926	-0.832874	0.313393	0.78388	-0.0591061	-1.00582	-0.18418	-1.14245	3.70597	-1.01418	1.30385	0.0804095	0.863931
-137	1.65759	-0.299801	0.00356303	-0.716905	-0.854457	0.269636	0.732823	-0.0189498	-0.955491	-0.137076	-1.1321	3.51159	-1.02926	1.27559	-0.0359797	0.801696
-136.5	1.69138	-0.326231	0.0175152	-0.687126	-0.880182	0.223039	0.688306	0.0311306	-0.917754	-0.0790527	-1.11068	3.3058	-1.04433	1.24092	-0.15113	0.735237
-136	1.7184	-0.341668	0.0341798	-0.663522	-0.907117	0.177555	0.647286	0.0890786	-0.892863	-0.0186489	-1.07844	3.09766	-1.06036	1.20171	-0.256386	0.668225
-135.5	1.73672	-0.343132	0.05268	-0.646458	-0.931004	0.136096	0.606624	0.151629	-0.880898	0.036546	-1.03886	2.89463	-1.07814	1.15805	-0.346707	0.603366
-135	1.74493	-0.330999	0.0718587	-0.63559	-0.947266	0.100169	0.563773	0.214362	-0.881269	0.0811539	-0.997547	2.70206	-1.09768	1.10912	-0.420617	0.54082
-134.5	1.743	-0.309033	0.0917634	-0.629012	-0.952834	0.06987	0.516239	0.27234	-0.892671	0.112747	-0.960216	2.52281	-1.11846	1.05329	-0.478317	0.478138
-134	1.73145	-0.282416	0.11408	-0.623483	-0.947773	0.0443412	0.462284	0.321575	-0.912928	0.131773	-0.931367	2.35714	-1.13893	0.986493	-0.520569	0.411593
-133.5	1.71045	-0.255535	0.140701	-0.615395	-0.934917	0.0223326	0.402646	0.360098	-0.939053	0.140975	-0.913601	2.20298	-1.15601	0.901807	-0.548943	0.337564
-133	1.6805	-0.231454	0.171985	-0.601932	-0.918205	0.00258436	0.340317	0.387528	-0.967984	0.144357	-0.907339	2.05686	-1.1661	0.7922	-0.566101	0.253757
-132.5	1.64409	-0.212358	0.205909	-0.582037	-0.901648	-0.0155758	0.278463	0.403741	-0.997093	0.144758	-0.911835	1.9161	-1.16696	0.654792	-0.575019	0.160338
-132	1.60632	-0.199452	0.238348	-0.556758	-0.889053	-0.0317813	0.2197	0.408117	-1.02388	0.141362	-0.927033	1.78159	-1.15867	0.493963	-0.577362	0.0601822
-131.5	1.57295	-0.192603	0.264811	-0.528568	-0.883609	-0.0448735	0.166993	0.400017	-1.04522	0.129647	-0.954362	1.65792	-1.14247	0.321651	-0.571872	-0.0420037
-131	1.54755	-0.190331	0.282534	-0.499915	-0.887027	-0.0537038	0.123447	0.379746	-1.05647	0.103795	-0.995529	1.54974	-1.11915	0.154633	-0.554344	-0.141039
-130.5	1.53012	-0.189685	0.290917	-0.472257	-0.899	-0.0579116	0.0909743	0.349134	-1.05157	0.0596538	-1.05042	1.45776	-1.08965	0.00985438	-0.519935	-0.232744
-130	1.5178	-0.186196	0.290342	-0.445913	-0.917991	-0.0572977	0.070251	0.31139	-1.02493	-0.00325768	-1.11584	1.3776	-1.05653	-0.0999062	-0.466093	-0.315029
-129.5	1.506	-0.174862	0.280738	-0.420178	-0.942524	-0.050085	0.0610015	0.270287	-0.973779	-0.0809908	-1.18587	1.3013	-1.02375	-0.167775	-0.394337	-0.387404
-129	1.48946	-0.152083	0.260627	-0.394107	-0.971323	-0.0330604	0.0605788	0.229247	-0.899149	-0.165943	-1.25383	1.2202	-0.994884	-0.192016	-0.310197	-0.44926
-128.5	1.46406	-0.117227	0.227088	-0.367622	-1.00242	-0.00406754	0.0633931	0.190367	-0.804872	-0.249244	-1.31516	1.12817	-0.971799	-0.17399	-0.22121	-0.499222
-128	1.42845	-0.0722226	0.176778	-0.341616	-1.03272	0.036284	0.0628677	0.153367	-0.696059	-0.323269	-1.36929	1.02269	-0.955156	-0.115961	-0.134251	-0.535957
-127.5	1.38425	-0.019832	0.107334	-0.316884	-1.05851	0.0850906	0.0531483	0.115877	-0.578206	-0.382976	-1.41852	0.903997	-0.945785	-0.0205621	-0.0538963	-0.55863
-127	1.33511	0.0370725	0.0184054	-0.292309	-1.07588	0.138464	0.0298695	0.0750438	-0.456242	-0.426038	-1.46525	0.773481	-0.944788	0.107878	0.0178976	-0.566895
-126.5	1.28519	0.0953236	-0.087875	-0.263677	-1.08129	0.192507	-0.00887347	0.0285503	-0.333379	-0.452313	-1.51014	0.631643	-0.952238	0.262613	0.0817568	-0.561442
-126	1.23743	0.151851	-0.206974	-0.225001	-1.0726	0.243841	-0.062364	-0.0252734	-0.210871	-0.463425	-1.55167	0.476938	-0.966206	0.434866	0.140546	-0.544099
-125.5	1.19319	0.204498	-0.332954	-0.171426	-1.04998	0.2898	-0.12807	-0.0877095	-0.0887377	-0.462637	-1.5863	0.307726	-0.983142	0.613793	0.197734	-0.516609
-125	1.1532	0.25206	-0.460586	-0.101195	-1.01546	0.328536	-0.202117	-0.159777	0.0331494	-0.454784	-1.60998	0.126084	-0.9991	0.786502	0.254728	-0.480094
-124.5	1.11832	0.293387	-0.586889	-0.0157651	-0.971286	0.359403	-0.279473	-0.241846	0.153819	-0.44583	-1.62058	-0.0608475	-1.01077	0.939912	0.309415	-0.436163
-124	1.08956	0.327225	-0.710159	0.0809996	-0.918812	0.382843	-0.354604	-0.333619	0.270671	-0.441976	-1.61915	-0.24341	-1.01594	1.06411	0.357458	-0.387213
-123.5	1.06799	0.353244	-0.82835	0.18365	-0.859505	0.399317	-0.422504	-0.434315	0.380248	-0.448496	-1.60965	-0.412739	-1.01336	1.15422	0.394851	-0.335456
-123	1.05477	0.372601	-0.940027	0.286035	-0.796394	0.408701	-0.479069	-0.541997	0.479346	-0.468091	-1.59769	-0.562738	-1.00227	1.20914	0.419741	-0.283147
-122.5	1.05027	0.387525	-1.04624	0.381897	-0.733741	0.410992	-0.520641	-0.653339	0.566089	-0.499835	-1.58792	-0.691557	-0.982092	1.22923	0.433328	-0.234077
-122	1.05347	0.400519	-1.14935	0.464703	-0.67542	0.407193	-0.544155	-0.764405	0.64079	-0.539801	-1.58152	-0.802201	-0.95297	1.21513	0.439859	-0.193638
-121.5	1.06228	0.413527	-1.24977	0.527771	-0.624104	0.399435	-0.548315	-0.870556	0.705752	-0.582467	-1.57613	-0.901001	-0.916632	1.16767	0.445667	-0.166724
-121	1.07414	0.427668	-1.34487	0.565514	-0.581266	0.390679	-0.53463	-0.965699	0.764392	-0.62188	-1.5679	-0.995185	-0.87631	1.08928	0.457397	-0.155704
-120.5	1.08635	0.443393	-1.43065	0.574487	-0.546981	0.384465	-0.508044	-1.04315	0.820314	-0.652436	-1.55368	-1.09108	-0.835769	0.986651	0.479851	-0.160451
-120	1.09643	0.460242	-1.50324	0.553402	-0.519922	0.38446	-0.476556	-1.09802	0.876241	-0.669478	-1.53222	-1.19247	-0.797993	0.871882	0.514736	-0.179882
-119.5	1.1026	0.476661	-1.559	0.502807	-0.497753	0.39351	-0.448562	-1.1288	0.932995	-0.670116	-1.50426	-1.29912	-0.764576	0.759848	0.561481	-0.213187
-119	1.10384	0.490689	-1.59482	0.42492	-0.477468	0.412515	-0.429755	-1.13661	0.98904	-0.654003	-1.472	-1.40648	-0.736345	0.663437	0.619342	-0.259874
-118.5	1.0998	0.500827	-1.60899	0.323371	-0.456169	0.440015	-0.422666	-1.12433	1.04155	-0.623283	-1.43828	-1.5071	-0.713984	0.590316	0.688563	-0.319459
-118	1.09112	0.50631	-1.6014	0.202505	-0.432344	0.47258	-0.427631	-1.09652	1.08866	-0.581535	-1.40527	-1.59409	-0.697684	0.542069	0.769806	-0.391434
-117.5	1.07966	0.506976	-1.57322	0.066711	-0.406369	0.505499	-0.442764	-1.05866	1.12984	-0.532289	-1.37312	-1.66372	-0.686807	0.51498	0.863165	-0.475163
-117	1.06775	0.503569	-1.52691	-0.0795616	-0.379722	0.534029	-0.464401	-1.01549	1.16395	-0.47806	-1.34036	-1.71504	-0.68017	0.5023	0.967203	-0.569092
-116.5	1.05625	0.49845	-1.46637	-0.231862	-0.353902	0.55507	-0.489235	-0.970216	1.18842	-0.420675	-1.30607	-1.7483	-0.676326	0.496555	1.07764	-0.670096
-116	1.04366	0.495122	-1.39625	-0.386375	-0.329946	0.567857	-0.515683	-0.924896	1.20082	-0.36231	-1.27168	-1.76498	-0.673835	0.490722	1.18745	-0.774856
-115.5	1.02696	0.496366	-1.3208	-0.540207	-0.308419	0.573173	-0.543369	-0.880837	1.1998	-0.306187	-1.24077	-1.76822	-0.671416	0.47921	1.28933	-0.882394
-115	1.00302	0.502668	-1.24291	-0.691161	-0.289315	0.57219	-0.572614	-0.838315	1.18478	-0.256766	-1.21701	-1.76256	-0.667642	0.458552	1.37804	-0.993957
-114.5	0.970064	0.512005	-1.16377	-0.837389	-0.271677	0.565965	-0.60443	-0.79644	1.15622	-0.219362	-1.20207	-1.75315	-0.661071	0.426786	1.45032	-1.10993
-114	0.928807	0.521006	-1.08341	-0.97649	-0.253463	0.555408	-0.639975	-0.753453	1.11596	-0.198807	-1.19537	-1.74413	-0.651295	0.382337	1.50328	-1.22815
-113.5	0.881809	0.526797	-1.0025	-1.10445	-0.232643	0.541172	-0.679595	-0.707382	1.06647	-0.197263	-1.19571	-1.73783	-0.6396	0.323564	1.5337	-1.34516
-113	0.831482	0.527975	-0.923338	-1.21604	-0.208799	0.523789	-0.722607	-0.657229	1.00974	-0.212587	-1.20262	-1.73608	-0.628212	0.249386	1.53899	-1.45749
-112.5	0.779621	0.524239	-0.848701	-1.30675	-0.183296	0.504322	-0.768281	-0.603887	0.946825	-0.238864	-1.21656	-1.74133	-0.618672	0.160998	1.51836	-1.56147
-112	0.728431	0.515765	-0.780279	-1.37444	-0.157876	0.484566	-0.816684	-0.549722	0.878139	-0.268524	-1.2388	-1.75551	-0.610458	0.0632982	1.47413	-1.65346
-111.5	0.680731	0.503055	-0.718579	-1.41965	-0.133153	0.466492	-0.86821	-0.497331	0.804033	-0.294062	-1.27126	-1.77812	-0.600447	-0.0354603	1.4122	-1.73098
-111	0.639245	0.486901	-0.66372	-1.44461	-0.108332	0.451897	-0.923035	-0.448334	0.72607	-0.30833	-1.31585	-1.80544	-0.583639	-0.125423	1.34043	-1.79334
-110.5	0.606838	0.468105	-0.616033	-1.45118	-0.0825393	0.442214	-0.980893	-0.402767	0.648085	-0.303912	-1.37391	-1.83206	-0.555265	-0.197549	1.26607	-1.84056
-110	0.587273	0.447274	-0.576029	-1.4394	-0.0563595	0.437953	-1.03963	-0.359712	0.575276	-0.273408	-1.44544	-1.85488	-0.512678	-0.245946	1.19398	-1.87225
-109.5	0.584288	0.425403	-0.544556	-1.40778	-0.0318429	0.43856	-1.09418	-0.318818	0.511823	-0.211334	-1.52795	-1.87626	-0.455132	-0.268585	1.1258	-1.88806
-109	0.599443	0.404755	-0.523701	-1.35464	-0.0113036	0.443724	-1.13824	-0.281214	0.459076	-0.115591	-1.61616	-1.90361	-0.382347	-0.266046	1.06057	-1.88892
-108.5	0.631481	0.388484	-0.516988	-1.27957	0.00365405	0.454731	-1.166	-0.248913	0.415224	0.0125979	-1.70413	-1.9454	-0.294346	-0.239648	0.99606	-1.87724
-108	0.677459	0.379348	-0.527764	-1.1846	0.0125138	0.473624	-1.17258	-0.223382	0.376115	0.168876	-1.78803	-2.0066	-0.192995	-0.190223	0.929599	-1.85601
-107.5	0.733222	0.379054	-0.557074	-1.07412	0.0159078	0.501136	-1.15475	-0.204777	0.336761	0.345687	-1.86668	-2.08678	-0.0832512	-0.118157	0.85828	-1.82842
-107	0.792996	0.387888	-0.602622	-0.953983	0.0153739	0.53592	-1.11107	-0.192111	0.293057	0.532825	-1.93947	-2.18116	0.0277302	-0.0244801	0.779455	-1.79797
-106.5	0.850043	0.4043	-0.659294	-0.830053	0.0128694	0.574906	-1.04096	-0.183518	0.242925	0.718309	-2.0047	-2.28229	0.13338	0.0884496	0.691796	-1.76825
-106	0.89862	0.425871	-0.720571	-0.707191	0.0105267	0.613754	-0.945284	-0.176649	0.186286	0.889255	-2.05915	-2.38163	0.229906	0.217499	0.596288	-1.74215
-105.5	0.935578	0.451046	-0.779561	-0.589514	0.0107374	0.647794	-0.82837	-0.169285	0.124463	1.03321	-2.0989	-2.47069	0.31578	0.359158	0.496327	-1.72104
-105	0.960184	0.479098	-0.829325	-0.481293	0.0159018	0.673185	-0.697708	-0.159642	0.059808	1.13961	-2.12111	-2.54176	0.389688	0.50918	0.397032	-1.70481
-104.5	0.972599	0.508771	-0.863496	-0.386594	0.0279094	0.68753	-0.560751	-0.146264	-0.00481209	1.20095	-2.1261	-2.58942	0.449735	0.663211	0.303877	-1.69249
-104	0.972887	0.537715	-0.877943	-0.308718	0.0479989	0.690331	-0.422817	-0.127965	-0.0667741	1.21355	-2.11752	-2.61197	0.494337	0.818332	0.220844	-1.68199
-103.5	0.961144	0.56273	-0.872054	-0.250774	0.0769228	0.683226	-0.2888	-0.104418	-0.12355	1.17765	-2.10063	-2.61142	0.523266	0.973207	0.149329	-1.66942
-103	0.937731	0.58069	-0.848048	-0.21572	0.115302	0.669177	-0.165169	-0.0769656	-0.171784	1.09753	-2.08032	-2.59182	0.537756	1.1264	0.0883795	-1.64981
-102.5	0.903322	0.590393	-0.809656	-0.204801	0.164093	0.65119	-0.057952	-0.0482177	-0.207405	0.981945	-2.0597	-2.55772	0.539794	1.27498	0.0355358	-1.6189
-102	0.858903	0.593271	-0.761816	-0.216299	0.224563	0.632184	0.030818	-0.0208665	-0.227372	0.844222	-2.03897	-2.51446	0.53164	1.41453	-0.0124643	-1.57424
-101.5	0.805297	0.591579	-0.710453	-0.246206	0.297418	0.615652	0.103567	0.00225206	-0.231576	0.700514	-2.0154	-2.46965	0.515831	1.53999	-0.0593363	-1.51563
-101	0.742619	0.586294	-0.661285	-0.289182	0.3815	0.605131	0.165243	0.0177152	-0.222869	0.566714	-1.98501	-2.43319	0.49498	1.64678	-0.109133	-1.44519
-100.5	0.670594	0.576821	-0.618857	-0.338483	0.473038	0.60241	0.220882	0.02281	-0.205056	0.4559	-1.94493	-2.41456	0.47153	1.73223	-0.165635	-1.36684
-100	0.589206	0.562051	-0.586439	-0.38664	0.566146	0.606232	0.272935	0.0168924	-0.181066	0.376673	-1.89508	-2.41879	0.448032	1.79596	-0.230608	-1.28544
-99.5	0.49919	0.541432	-0.565205	-0.427329	0.654274	0.612518	0.320926	0.000886717	-0.152376	0.331743	-1.83851	-2.44428	0.427709	1.83888	-0.302316	-1.20628
-99	0.402698	0.51515	-0.552615	-0.456213	0.73199	0.616276	0.364243	-0.0235493	-0.119309	0.317531	-1.78019	-2.48361	0.414343	1.86267	-0.376167	-1.13535
-98.5	0.303623	0.483522	-0.542621	-0.47026	0.796311	0.613836	0.40361	-0.0542761	-0.0821437	0.325742	-1.72482	-2.52644	0.411083	1.87036	-0.446632	-1.07911
-98	0.20681	0.446836	-0.528711	-0.46731	0.847111	0.603453	0.439848	-0.0890509	-0.0419443	0.345895	-1.67519	-2.56348	0.41895	1.86567	-0.509038	-1.04341
-97.5	0.116669	0.406266	-0.507663	-0.446597	0.886486	0.584793	0.472743	-0.126123	-0.000407567	0.367133	-1.63189	-2.58964	0.436308	1.85091	-0.561221	-1.0315
-97	0.0362651	0.364561	-0.481117	-0.409187	0.917269	0.558507	0.500548	-0.164643	0.0401099	0.379034	-1.5938	-2.60318	0.459771	1.82639	-0.604309	-1.04189
-96.5	-0.0327818	0.325305	-0.453586	-0.35751	0.941665	0.525544	0.519741	-0.204454	0.0763763	0.372829	-1.55906	-2.60251	0.486027	1.79157	-0.641804	-1.06804
-96	-0.0900715	0.291685	-0.428944	-0.294516	0.960611	0.486417	0.526541	-0.245598	0.104834	0.343716	-1.52684	-2.58483	0.513242	1.74602	-0.678268	-1.10131
-95.5	-0.136295	0.266065	-0.409056	-0.22328	0.973786	0.441111	0.519593	-0.288438	0.122724	0.292441	-1.49819	-2.54737	0.541087	1.69094	-0.718682	-1.13514
-95	-0.173159	0.250081	-0.394532	-0.147475	0.980567	0.389699	0.500504	-0.333709	0.129188	0.224198	-1.4746	-2.48897	0.5701	1.6305	-0.767396	-1.16681
-94.5	-0.202995	0.24495	-0.385292	-0.0720112	0.98161	0.333268	0.47222	-0.381338	0.125854	0.146199	-1.45571	-2.41085	0.601486	1.57043	-0.82658	-1.19633
-94	-0.228144	0.252012	-0.380794	-0.00248859	0.979233	0.274497	0.438797	-0.429424	0.116749	0.0660988	-1.43866	-2.31679	0.636888	1.51485	-0.89554	-1.22488
-93.5	-0.250794	0.272389	-0.380738	0.0565265	0.975895	0.217278	0.40694	-0.475249	0.107504	-0.00900349	-1.41961	-2.21265	0.677675	1.46467	-0.970946	-1.25375
-93	-0.27322	0.305217	-0.385496	0.102988	0.972389	0.165324	0.385684	-0.517094	0.103577	-0.0738386	-1.3956	-2.1052	0.724171	1.41817	-1.04755	-1.28335
-92.5	-0.297197	0.346599	-0.395534	0.138077	0.967444	0.120898	0.382903	-0.554727	0.108513	-0.125825	-1.3658	-1.9993	0.775376	1.37251	-1.11959	-1.31297
-92	-0.322883	0.391188	-0.410735	0.166119	0.958578	0.0848167	0.402197	-0.588856	0.123654	-0.164648	-1.33206	-1.89603	0.829788	1.32554	-1.18217	-1.34183
-91.5	-0.34918	0.435077	-0.430222	0.193648	0.943453	0.0574448	0.442572	-0.620723	0.148528	-0.190929	-1.29844	-1.79345	0.886863	1.27718	-1.23156	-1.37023
-91	-0.375367	0.477594	-0.452236	0.228106	0.921043	0.0391528	0.498797	-0.65157	0.181007	-0.205025	-1.2701	-1.68847	0.947565	1.22993	-1.26467	-1.3994
-90.5	-0.402027	0.520867	-0.474082	0.276182	0.891705	0.0296133	0.562127	-0.681824	0.217576	-0.206585	-1.25168	-1.57842	1.01345	1.18774	-1.27933	-1.43025
-90	-0.430773	0.567687	-0.492283	0.341229	0.856582	0.0273687	0.62341	-0.710981	0.253638	-0.194756	-1.24505	-1.46244	1.08505	1.15415	-1.27557	-1.46239
-89.5	-0.463246	0.619351	-0.50313	0.421256	0.817711	0.0301676	0.675803	-0.738241	0.283473	-0.168738	-1.24792	-1.34176	1.16078	1.13057	-1.25637	-1.49386
-89	-0.49997	0.674803	-0.503815	0.509759	0.778324	0.0351459	0.714296	-0.763109	0.3005	-0.128874	-1.25468	-1.21884	1.23703	1.11491	-1.22698	-1.52137
-88.5	-0.539974	0.731125	-0.493311	0.598739	0.741771	0.0389949	0.734969	-0.78583	0.298879	-0.0781768	-1.25918	-1.09692	1.30912	1.10252	-1.19321	-1.54088
-88	-0.58169	0.784728	-0.472322	0.681053	0.709768	0.0385374	0.735974	-0.807392	0.275651	-0.0228196	-1.25784	-0.980904	1.37231	1.08974	-1.15991	-1.54909
-87.5	-0.624212	0.832152	-0.443022	0.751003	0.681988	0.0312238	0.718491	-0.8288	0.231546	0.0294721	-1.2508	-0.878172	1.42291	1.07698	-1.13063	-1.54512
-87	-0.667518	0.869971	-0.40913	0.804365	0.65759	0.0155466	0.686896	-0.85075	0.170308	0.0720032	-1.24033	-0.796474	1.45918	1.06779	-1.10726	-1.531
-86.5	-0.711834	0.894567	-0.375656	0.838998	0.63672	-0.00843452	0.648312	-0.874052	0.0977472	0.1007	-1.22844	-0.739801	1.48204	1.06495	-1.0895	-1.51082
-86	-0.757255	0.90263	-0.347846	0.855941	0.620157	-0.0392357	0.610773	-0.899553	0.0209482	0.114054	-1.2151	-0.706539	1.49515	1.06809	-1.0747	-1.48944
-85.5	-0.80344	0.892409	-0.330114	0.859963	0.608321	-0.0749131	0.580956	-0.927453	-0.052686	0.112358	-1.19805	-0.691961	1.50362	1.07438	-1.05851	-1.47055
-85	-0.849174	0.8651	-0.325911	0.858606	0.601417	-0.113757	0.563608	-0.957197	-0.116466	0.0972471	-1.17444	-0.691771	1.51294	1.0803	-1.03603	-1.45527
-84.5	-0.892864	0.825294	-0.338001	0.859931	0.600177	-0.154116	0.561698	-0.988164	-0.165174	0.0714284	-1.14314	-0.703529	1.52882	1.08288	-1.00325	-1.44254
-84	-0.933701	0.779684	-0.368541	0.870165	0.605963	-0.193852	0.575434	-1.02031	-0.195622	0.0381856	-1.10572	-0.726018	1.55631	1.08106	-0.958786	-1.43033
-83.5	-0.971814	0.734839	-0.418906	0.89239	0.620123	-0.230407	0.60172	-1.0539	-0.207076	0.000840129	-1.06576	-0.757406	1.59843	1.07649	-0.904581	-1.41638
-83	-1.00749	0.695784	-0.488911	0.926113	0.643023	-0.261554	0.635906	-1.08839	-0.200907	-0.0377421	-1.02831	-0.794081	1.65622	1.07312	-0.844596	-1.39909
-82.5	-1.04066	0.665983	-0.576219	0.967125	0.673585	-0.285889	0.674257	-1.12165	-0.179748	-0.0760695	-0.998762	-0.832515	1.72974	1.07551	-0.782515	-1.37839
-82	-1.07061	0.647141	-0.676714	1.00834	0.710215	-0.30295	0.714662	-1.15046	-0.147427	-0.114532	-0.980666	-0.872423	1.81817	1.08639	-0.72084	-1.35545
-81.5	-1.09585	0.637669	-0.785087	1.04203	0.751901	-0.313478	0.75589	-1.1718	-0.109117	-0.154528	-0.974013	-0.916948	1.9193	1.10475	-0.661296	-1.33148
-81	-1.11508	0.631974	-0.895712	1.06215	0.797611	-0.31947	0.797318	-1.18392	-0.0705179	-0.197535	-0.975267	-0.969252	2.02945	1.12638	-0.605233	-1.30687
-80.5	-1.12808	0.622733	-1.0039	1.06521	0.845074	-0.323723	0.838717	-1.18673	-0.036786	-0.244833	-0.978945	-1.02942	2.14342	1.14634	-0.55379	-1.28148
-80	-1.13517	0.604339	-1.10623	1.04923	0.890962	-0.329298	0.878525	-1.18169	-0.0120027	-0.296817	-0.97977	-1.09519	2.25402	1.16106	-0.50754	-1.25531
-79.5	-1.13623	0.57482	-1.20004	1.01232	0.932017	-0.338723	0.912755	-1.1713	0.000989057	-0.35204	-0.974438	-1.16404	2.35224	1.16865	-0.465379	-1.22981
-79	-1.13159	0.535455	-1.28344	0.95319	0.965731	-0.352856	0.936796	-1.15835	0.000734814	-0.406703	-0.962046	-1.23266	2.42843	1.16808	-0.424175	-1.20889
-78.5	-1.12358	0.489058	-1.3557	0.872889	0.99049	-0.370078	0.947315	-1.14561	-0.0126249	-0.45498	-0.942762	-1.29582	2.4742	1.1581	-0.380428	-1.19845
-78	-1.11659	0.43862	-1.41776	0.774947	1.00535	-0.386718	0.942054	-1.1356	-0.0379009	-0.490851	-0.91618	-1.34865	2.48468	1.1358	-0.332505	-1.20416
-77.5	-1.11543	0.386984	-1.47232	0.663781	1.00959	-0.398778	0.919356	-1.13012	-0.0744836	-0.510797	-0.881529	-1.38901	2.46019	1.09618	-0.281985	-1.22934
-77	-1.12346	0.337081	-1.52356	0.543638	1.00273	-0.40359	0.877838	-1.12996	-0.123698	-0.515577	-0.839278	-1.41689	2.40612	1.03459	-0.233911	-1.27483
-76.5	-1.14149	0.29201	-1.57588	0.419106	0.98529	-0.400173	0.81567	-1.13542	-0.188482	-0.510626	-0.792073	-1.43293	2.33129	0.950118	-0.195313	-1.33972
-76	-1.16688	0.254551	-1.63255	0.295823	0.958825	-0.388543	0.731288	-1.14709	-0.271579	-0.50494	-0.744957	-1.43817	2.24552	0.846036	-0.172429	-1.42204
-75.5	-1.19436	0.226148	-1.69498	0.179979	0.924556	-0.368827	0.625604	-1.1659	-0.37402	-0.50774	-0.705114	-1.4343	2.1577	0.727936	-0.168989	-1.51979
-75	-1.21842	0.20596	-1.76245	0.0768579	0.882167	-0.340826	0.502771	-1.1925	-0.495222	-0.524359	-0.679882	-1.42424	2.07488	0.602559	-0.185683	-1.63075
-74.5	-1.23515	0.191697	-1.83207	-0.0108756	0.830489	-0.304488	0.369331	-1.22704	-0.633217	-0.554502	-0.673731	-1.41208	2.00209	0.476572	-0.219551	-1.75133
-74	-1.24236	0.182014	-1.8998	-0.0840542	0.769225	-0.260888	0.233649	-1.26949	-0.783181	-0.593437	-0.687255	-1.4019	1.94256	0.354261	-0.264388	-1.87628
-73.5	-1.23905	0.17736	-1.96183	-0.14605	0.699914	-0.212693	0.105013	-1.3189	-0.936645	-0.633832	-0.718735	-1.39752	1.89832	0.235718	-0.312788	-1.99916
-73	-1.22523	0.178291	-2.01572	-0.200926	0.625815	-0.163802	-0.008308	-1.3723	-1.0839	-0.667549	-0.765852	-1.40274	1.87027	0.117404	-0.358415	-2.11249
-72.5	-1.20217	0.183869	-2.06118	-0.251903	0.550798	-0.118281	-0.100703	-1.42548	-1.21714	-0.688211	-0.82655	-1.41981	1.85769	-0.00465592	-0.397342	-2.20884
-72	-1.17185	0.192104	-2.09973	-0.300259	0.477866	-0.0791028	-0.169375	-1.4746	-1.33205	-0.693335	-0.899134	-1.44736	1.85817	-0.131263	-0.427653	-2.28265
-71.5	-1.13563	0.201251	-2.13342	-0.345165	0.408764	-0.0477947	-0.21349	-1.51613	-1.428	-0.684462	-0.981409	-1.4807	1.869	-0.259114	-0.447713	-2.33103
-71	-1.09392	0.210545	-2.16428	-0.384922	0.344515	-0.02509	-0.234045	-1.5467	-1.507	-0.666004	-1.06961	-1.51363	1.88893	-0.383107	-0.455156	-2.35385
-70.5	-1.0475	0.220407	-2.19459	-0.418548	0.285676	-0.0114597	-0.234373	-1.56394	-1.57117	-0.643973	-1.15803	-1.54	1.91818	-0.499177	-0.4478	-2.35395
-70	-0.998597	0.231997	-2.22736	-0.446121	0.231723	-0.00710317	-0.219187	-1.56685	-1.62155	-0.625041	-1.23948	-1.55486	1.95693	-0.605095	-0.425785	-2.33682
-69.5	-0.950932	0.246395	-2.2662	-0.467671	0.180119	-0.011767	-0.192993	-1.55543	-1.65934	-0.615806	-1.30621	-1.5562	2.00386	-0.700198	-0.393093	-2.30956
-69	-0.90934	0.264007	-2.3141	-0.482	0.126706	-0.0245533	-0.160026	-1.53123	-1.68782	-0.621597	-1.35154	-1.54555	2.05655	-0.785745	-0.357025	-2.27959
-68.5	-0.878963	0.284151	-2.37256	-0.486939	0.067681	-0.0437898	-0.124467	-1.49833	-1.71276	-0.644893	-1.372	-1.52639	2.11296	-0.864274	-0.326015	-2.25351
-68	-0.863366	0.305255	-2.44167	-0.480851	0.000953566	-0.0672788	-0.0902533	-1.46315	-1.74046	-0.684328	-1.36856	-1.50231	2.17201	-0.936678	-0.306924	-2.23625
-67.5	-0.863329	0.325976	-2.52066	-0.463895	-0.0738951	-0.0929442	-0.0615223	-1.43298	-1.77494	-0.734734	-1.34572	-1.47687	2.23316	-1.00016	-0.302969	-2.23096
-67	-0.877687	0.346077	-2.60771	-0.438695	-0.15596	-0.119078	-0.0422133	-1.41406	-1.81655	-0.788177	-1.30982	-1.45419	2.29608	-1.04946	-0.313607	-2.23966
-66.5	-0.904454	0.365635	-2.69953	-0.410299	-0.243486	-0.144023	-0.0342046	-1.40977	-1.86202	-0.83568	-1.26745	-1.43887	2.36051	-1.07899	-0.33561	-2.26318
-66	-0.941099	0.383128	-2.79172	-0.384863	-0.334585	-0.166387	-0.0370964	-1.41982	-1.90463	-0.869249	-1.22311	-1.43423	2.42624	-1.08425	-0.36425	-2.30017
-65.5	-0.984915	0.395048	-2.87975	-0.367964	-0.427597	-0.185979	-0.0500782	-1.44117	-1.93557	-0.88372	-1.17766	-1.44023	2.49315	-1.06387	-0.395889	-2.34671
-65	-1.03409	0.397793	-2.95948	-0.364159	-0.520911	-0.204352	-0.0725873	-1.46941	-1.94725	-0.877556	-1.12998	-1.45327	2.56051	-1.02149	-0.430782	-2.39804
-64.5	-1.08855	0.389376	-3.0275	-0.37735	-0.612841	-0.224345	-0.103246	-1.49923	-1.9363	-0.852513	-1.0798	-1.46832	2.62647	-0.964396	-0.472437	-2.45059
-64	-1.14921	0.369768	-3.0822	-0.41016	-0.70193	-0.248904	-0.140047	-1.52478	-1.90375	-0.813019	-1.02841	-1.48191	2.68836	-0.899856	-0.524197	-2.50228
-63.5	-1.21663	0.341124	-3.12458	-0.462518	-0.78757	-0.279919	-0.182121	-1.5412	-1.85295	-0.765436	-0.978154	-1.49319	2.74263	-0.832738	-0.586471	-2.55161
-63	-1.29036	0.308332	-3.15786	-0.53103	-0.870401	-0.31783	-0.229637	-1.54658	-1.78746	-0.716795	-0.93286	-1.50298	2.7852	-0.76558	-0.65592	-2.59757
-62.5	-1.36878	0.278552	-3.18628	-0.609696	-0.95184	-0.362002	-0.281241	-1.5424	-1.70973	-0.673179	-0.89712	-1.51371	2.8126	-0.699915	-0.72688	-2.64005
-62	-1.44916	0.258888	-3.21444	-0.691436	-1.03293	-0.411102	-0.332816	-1.53174	-1.62069	-0.638529	-0.873724	-1.53038	2.82225	-0.638065	-0.794489	-2.67972
-61.5	-1.52809	0.253635	-3.24651	-0.76992	-1.11363	-0.462995	-0.378902	-1.51686	-1.52023	-0.614284	-0.862172	-1.55926	2.81211	-0.584477	-0.857083	-2.71815
-61	-1.60174	0.263377	-3.28568	-0.841183	-1.19309	-0.514519	-0.414258	-1.49815	-1.40935	-0.599521	-0.859408	-1.60466	2.78106	-0.544691	-0.916205	-2.75774
-60.5	-1.6665	0.286563	-3.33417	-0.904049	-1.27033	-0.561984	-0.434916	-1.47482	-1.29261	-0.591629	-0.861415	-1.66708	2.73016	-0.52257	-0.975129	-2.80078
-60	-1.72004	0.321806	-3.39286	-0.959217	-1.34472	-0.60233	-0.440049	-1.44614	-1.17784	-0.587643	-0.865082	-1.7429	2.66261	-0.518305	-1.0374	-2.84832
-59.5	-1.76208	0.36837	-3.46004	-1.00841	-1.41622	-0.633775	-0.432976	-1.4123	-1.07325	-0.58542	-0.869593	-1.82454	2.58221	-0.527882	-1.10561	-2.89991
-59	-1.79487	0.424674	-3.53183	-1.05439	-1.48521	-0.656003	-0.419306	-1.37496	-0.984742	-0.584157	-0.876414	-1.90181	2.49174	-0.543866	-1.18014	-2.95445
-58.5	-1.82359	0.487315	-3.60415	-1.10111	-1.55205	-0.670699	-0.404136	-1.33761	-0.91462	-0.584425	-0.888115	-1.96513	2.39264	-0.557925	-1.25877	-3.01124
-58	-1.85578	0.552131	-3.67332	-1.1534	-1.61681	-0.681184	-0.390386	-1.3051	-0.861688	-0.587626	-0.9066	-2.0083	2.28563	-0.564394	-1.33798	-3.07021
-57.5	-1.89942	0.615874	-3.73567	-1.21595	-1.67957	-0.690503	-0.378113	-1.28199	-0.822507	-0.59472	-0.931672	-2.02834	2.17196	-0.562552	-1.41427	-3.13156
-57	-1.96058	0.676754	-3.78817	-1.29177	-1.74101	-0.700112	-0.364954	-1.27165	-0.793245	-0.605082	-0.960832	-2.02317	2.05479	-0.556255	-1.4847	-3.1951
-56.5	-2.04206	0.733727	-3.82963	-1.38087	-1.80214	-0.710123	-0.347496	-1.27624	-0.771247	-0.616504	-0.990523	-1.98999	1.93917	-0.551642	-1.54742	-3.25956
-56	-2.14323	0.785377	-3.86135	-1.48059	-1.86322	-0.719778	-0.321738	-1.29695	-0.755749	-0.626399	-1.01856	-1.92614	1.83023	-0.55395	-1.60236	-3.32237
-55.5	-2.26004	0.829443	-3.88705	-1.58666	-1.92312	-0.727879	-0.282935	-1.33353	-0.746934	-0.63337	-1.04573	-1.8309	1.73169	-0.564781	-1.65041	-3.38036
-55	-2.38526	0.863493	-3.91132	-1.69349	-1.97925	-0.733405	-0.227055	-1.38323	-0.743721	-0.6379	-1.07447	-1.70676	1.64603	-0.582008	-1.6918	-3.43141
-54.5	-2.50999	0.886193	-3.937	-1.79377	-2.02777	-0.73576	-0.152672	-1.44093	-0.742663	-0.641641	-1.1065	-1.5596	1.57485	-0.602226	-1.72615	-3.476
-54	-2.62607	0.897867	-3.96365	-1.87935	-2.06451	-0.734649	-0.0608999	-1.50078	-0.739327	-0.64619	-1.14193	-1.39829	1.51798	-0.623274	-1.7542	-3.51703
-53.5	-2.72758	0.899753	-3.98826	-1.9438	-2.08602	-0.729722	0.0455794	-1.55812	-0.73071	-0.652296	-1.17969	-1.23441	1.47228	-0.645025	-1.77839	-3.5577
-53	-2.81104	0.892748	-4.00701	-1.98443	-2.09022	-0.720316	0.162536	-1.6107	-0.716416	-0.65987	-1.21815	-1.08111	1.43165	-0.668515	-1.80169	-3.59946
-52.5	-2.87549	0.876819	-4.01686	-2.00143	-2.07759	-0.705914	0.283753	-1.65899	-0.69777	-0.668274	-1.25578	-0.949364	1.38857	-0.694607	-1.82693	-3.64102
-52	-2.92252	0.851735	-4.01684	-1.996	-2.05253	-0.686868	0.401455	-1.70507	-0.676274	-0.676225	-1.29139	-0.844289	1.33575	-0.722797	-1.8562	-3.67813
-51.5	-2.95521	0.818844	-4.00797	-1.97019	-2.02248	-0.664284	0.507503	-1.75087	-0.653027	-0.681392	-1.32449	-0.765862	1.26715	-0.75034	-1.88949	-3.70473
-51	-2.97707	0.782037	-3.99211	-1.92803	-1.9951	-0.639482	0.594056	-1.79695	-0.628675	-0.679964	-1.3554	-0.712216	1.17883	-0.772465	-1.92358	-3.71543
-50.5	-2.99216	0.746625	-3.97074	-1.87615	-1.97611	-0.614096	0.653908	-1.84196	-0.603037	-0.666548	-1.38476	-0.680629	1.06944	-0.783913	-1.95249	-3.70714
-50	-3.00503	0.717533	-3.94451	-1.82243	-1.96868	-0.590082	0.681958	-1.88275	-0.574976	-0.634836	-1.41291	-0.666891	0.94024	-0.780928	-1.96936	-3.6801
-49.5	-3.01998	0.698485	-3.91408	-1.77338	-1.97359	-0.569124	0.677096	-1.91482	-0.543	-0.579003	-1.44001	-0.666252	0.794503	-0.762949	-1.96881	-3.63807
-49	-3.04022	0.692053	-3.8814	-1.73228	-1.99008	-0.552077	0.642336	-1.93285	-0.506063	-0.495224	-1.46665	-0.6744	0.636441	-0.733591	-1.94849	-3.58652
-48.5	-3.06722	0.699411	-3.85023	-1.69949	-2.01672	-0.538804	0.583608	-1.93212	-0.464175	-0.382951	-1.49431	-0.686374	0.470877	-0.699911	-1.90894	-3.53027
-48	-3.1002	0.71922	-3.82563	-1.67431	-2.05142	-0.528385	0.508684	-1.91207	-0.418827	-0.245876	-1.5255	-0.695891	0.304351	-0.669373	-1.8523	-3.47292
-47.5	-3.13671	0.746685	-3.81249	-1.65684	-2.09055	-0.519481	0.42587	-1.87848	-0.372652	-0.0921276	-1.56282	-0.697372	0.146151	-0.646643	-1.78142	-3.41697
-47	-3.17422	0.774284	-3.81397	-1.64815	-2.12897	-0.510737	0.342527	-1.84168	-0.32801	0.0666274	-1.60664	-0.688908	0.00734469	-0.632821	-1.69962	-3.36446
-46.5	-3.21154	0.793916	-3.83022	-1.64843	-2.16192	-0.501305	0.264436	-1.81255	-0.285737	0.216957	-1.65355	-0.673567	-0.102051	-0.626411	-1.6106	-3.31778
-46	-3.24857	0.798918	-3.85814	-1.65518	-2.18744	-0.491314	0.195616	-1.79911	-0.245114	0.346096	-1.6976	-0.658445	-0.175801	-0.624468	-1.51829	-3.2795
-45.5	-3.28488	0.785486	-3.89267	-1.66412	-2.20633	-0.481633	0.138429	-1.80448	-0.204063	0.444414	-1.73281	-0.652122	-0.212735	-0.624492	-1.42667	-3.25095
-45	-3.31878	0.753813	-3.92878	-1.67204	-2.22039	-0.473122	0.094848	-1.82665	-0.159263	0.506834	-1.75514	-0.662208	-0.216138	-0.626018	-1.33972	-3.23107
-44.5	-3.34758	0.708197	-3.96271	-1.67836	-2.23194	-0.466475	0.067634	-1.86079	-0.107588	0.533147	-1.76317	-0.694349	-0.191629	-0.629348	-1.26128	-3.21671
-44	-3.36794	0.655208	-3.99198	-1.6845	-2.24434	-0.462356	0.0593611	-1.90249	-0.0480576	0.527377	-1.75798	-0.751766	-0.14527	-0.6326	-1.19448	-3.20387
-43.5	-3.37614	0.601225	-4.01513	-1.69251	-2.26176	-0.461284	0.0703109	-1.94908	0.0181178	0.496289	-1.74308	-0.83387	-0.0829501	-0.630801	-1.14017	-3.18924
-43	-3.369	0.551413	-4.03132	-1.70393	-2.28842	-0.463816	0.0977523	-1.99894	0.0892611	0.44811	-1.72352	-0.934873	-0.0103262	-0.617952	-1.09509	-3.17136
-42.5	-3.34502	0.510492	-4.0397	-1.71849	-2.32765	-0.470519	0.136624	-2.05057	0.164399	0.391836	-1.70337	-1.04483	0.0668796	-0.589701	-1.05144	-3.15039
-42	-3.30501	0.483523	-4.03871	-1.73379	-2.38085	-0.481115	0.180057	-2.10223	0.242528	0.336163	-1.68354	-1.15296	0.142068	-0.545078	-0.998953	-3.12697
-41.5	-3.25264	0.474711	-4.02638	-1.74701	-2.44728	-0.49357	0.219875	-2.15192	0.321744	0.287903	-1.66221	-1.25053	0.207902	-0.487356	-0.929122	-3.10144
-41	-3.19386	0.485199	-4.00188	-1.75672	-2.52446	-0.50376	0.248397	-2.19791	0.400234	0.250746	-1.63682	-1.33223	0.257957	-0.423023	-0.838739	-3.07394
-40.5	-3.13476	0.51263	-3.96678	-1.76335	-2.60859	-0.506386	0.261003	-2.23933	0.477264	0.225101	-1.60569	-1.39637	0.288036	-0.358682	-0.730657	-3.04485
-40	-3.07922	0.552666	-3.92415	-1.76857	-2.69565	-0.497426	0.257358	-2.27662	0.552116	0.208924	-1.56929	-1.44374	0.296232	-0.298483	-0.612056	-3.0148
-39.5	-3.02802	0.600187	-3.87627	-1.77441	-2.78293	-0.476186	0.240592	-2.31131	0.623021	0.198531	-1.53061	-1.47628	0.282678	-0.243605	-0.491688	-2.98402
-39	-2.97919	0.649141	-3.82293	-1.78224	-2.86886	-0.445289	0.215364	-2.34521	0.687902	0.189126	-1.49378	-1.49645	0.249391	-0.192926	-0.37766	-2.95219
-38.5	-2.92956	0.692516	-3.7619	-1.79233	-2.95127	-0.40935	0.185941	-2.37978	0.745658	0.175929	-1.46174	-1.50724	0.199824	-0.144758	-0.276341	-2.91855
-38	-2.8769	0.72384	-3.69084	-1.80412	-3.0263	-0.373178	0.155511	-2.41569	0.796442	0.156057	-1.43514	-1.51348	0.138076	-0.0996057	-0.192052	-2.88212
-37.5	-2.82075	0.739115	-3.60892	-1.81662	-3.08926	-0.340045	0.126799	-2.45274	0.840771	0.129988	-1.41315	-1.52326	0.0681757	-0.0613991	-0.127069	-2.84214
-37	-2.7616	0.73758	-3.51755	-1.82845	-3.13595	-0.311482	0.102188	-2.48955	0.878219	0.101508	-1.39474	-1.54689	-0.00616338	-0.035385	-0.0815861	-2.7984
-36.5	-2.70022	0.721149	-3.42027	-1.83761	-3.16383	-0.288864	0.082714	-2.52335	0.906701	0.0764099	-1.37938	-1.59407	-0.0817528	-0.0251704	-0.0537966	-2.75097
-36	-2.63817	0.692937	-3.32192	-1.84203	-3.17318	-0.274772	0.067825	-2.55077	0.922835	0.0605443	-1.36719	-1.67135	-0.156249	-0.031456	-0.0405947	-2.70032
-35.5	-2.57869	0.655558	-3.22767	-1.84071	-3.16768	-0.272404	0.0562676	-2.56931	0.923359	0.0572685	-1.35933	-1.78041	-0.227834	-0.0519807	-0.0381743	-2.64819
-35	-2.52645	0.610342	-3.14228	-1.83485	-3.15363	-0.283641	0.0460377	-2.57838	0.906882	0.0655414	-1.35766	-1.91727	-0.29476	-0.0823674	-0.0419365	-2.59795
-34.5	-2.48595	0.558024	-3.06886	-1.82751	-3.13789	-0.307761	0.0341299	-2.57911	0.874889	0.0803155	-1.36347	-2.07293	-0.35575	-0.118006	-0.0469138	-2.55403
-34	-2.45977	0.500289	-3.00812	-1.82122	-3.12602	-0.341745	0.0182783	-2.57289	0.831618	0.0947196	-1.37659	-2.23581	-0.410483	-0.156094	-0.0489751	-2.52115
-33.5	-2.44786	0.440493	-2.95878	-1.81607	-3.12164	-0.381382	-0.00110392	-2.56029	0.782833	0.102037	-1.39502	-2.39566	-0.459425	-0.196891	-0.0460473	-2.50317
-33	-2.44848	0.382637	-2.91882	-1.81034	-3.12679	-0.42202	-0.0214257	-2.54193	0.73422	0.0965761	-1.41506	-2.54625	-0.503382	-0.243219	-0.0392613	-2.50129
-32.5	-2.45947	0.329922	-2.88732	-1.80256	-3.14234	-0.458886	-0.0401015	-2.51893	0.690781	0.0742354	-1.43285	-2.68502	-0.542956	-0.297941	-0.0325867	-2.51391
-32	-2.47842	0.284697	-2.86525	-1.7925	-3.16773	-0.487838	-0.0560254	-2.49178	0.65692	0.0333295	-1.44667	-2.8106	-0.57768	-0.360894	-0.0303315	-2.53827
-31.5	-2.50176	0.249809	-2.85441	-1.7809	-3.20061	-0.506641	-0.0693162	-2.45964	0.635945	-0.0249886	-1.45815	-2.92089	-0.60548	-0.427457	-0.0355678	-2.57173
-31	-2.52548	0.22947	-2.85531	-1.76833	-3.23693	-0.515611	-0.0807119	-2.42111	0.629711	-0.0968488	-1.47184	-3.01381	-0.623632	-0.490121	-0.0505455	-2.61141
-30.5	-2.54724	0.227864	-2.86612	-1.75418	-3.27173	-0.516571	-0.0910965	-2.37524	0.639507	-0.176085	-1.49363	-3.08877	-0.630625	-0.542307	-0.0761213	-2.6539
-30	-2.56714	0.246392	-2.88288	-1.73649	-3.30009	-0.510918	-0.100288	-2.32232	0.666566	-0.255437	-1.52846	-3.14694	-0.627014	-0.581294	-0.110109	-2.69615
-29.5	-2.58651	0.282585	-2.90021	-1.71315	-3.31813	-0.498769	-0.106619	-2.26453	0.710345	-0.328582	-1.57798	-3.19095	-0.614957	-0.608178	-0.147474	-2.73614
-29	-2.60657	0.331998	-2.91241	-1.68366	-3.32433	-0.479653	-0.108316	-2.20628	0.766361	-0.392006	-1.63996	-3.22449	-0.597371	-0.626062	-0.182676	-2.77273
-28.5	-2.62789	0.390658	-2.91498	-1.64967	-3.32017	-0.453552	-0.104661	-2.15363	0.826787	-0.445567	-1.71046	-3.25074	-0.577316	-0.637914	-0.212173	-2.80557
-28	-2.65037	0.455847	-2.90528	-1.61406	-3.30902	-0.421561	-0.0962961	-2.11306	0.883193	-0.491204	-1.78694	-3.27034	-0.557808	-0.644109	-0.235065	-2.83552
-27.5	-2.67344	0.525759	-2.88217	-1.5797	-3.29459	-0.385953	-0.0855972	-2.08999	0.92861	-0.53052	-1.86899	-3.28037	-0.54164	-0.641294	-0.251426	-2.8643
-27	-2.69613	0.598641	-2.84511	-1.54853	-3.28003	-0.349382	-0.0761653	-2.08709	0.958378	-0.563219	-1.95654	-3.27567	-0.530688	-0.62447	-0.260473	-2.89325
-26.5	-2.71686	0.671657	-2.79352	-1.52133	-3.26762	-0.313617	-0.0705613	-2.10347	0.970714	-0.587389	-2.04818	-3.25203	-0.525393	-0.590308	-0.260302	-2.92272
-26	-2.73357	0.740636	-2.72659	-1.49839	-3.25854	-0.278969	-0.0686014	-2.13531	0.967199	-0.600234	-2.14027	-3.2087	-0.52559	-0.538788	-0.248662	-2.95237
-25.5	-2.74452	0.801113	-2.64414	-1.48004	-3.25315	-0.244914	-0.0685075	-2.1768	0.952652	-0.598016	-2.22708	-3.14789	-0.531971	-0.473411	-0.224186	-2.9809
-25	-2.74926	0.849335	-2.54808	-1.46694	-3.25067	-0.210835	-0.0689761	-2.22126	0.934062	-0.576539	-2.30273	-3.0725	-0.546233	-0.400786	-0.187899	-3.00568
-24.5	-2.74951	0.88206	-2.44313	-1.45991	-3.24886	-0.175805	-0.0699044	-2.26345	0.919043	-0.533136	-2.36367	-2.98413	-0.569592	-0.328469	-0.143684	-3.02316
-24	-2.74928	0.895971	-2.33585	-1.45917	-3.24433	-0.138999	-0.0726272	-2.30205	0.914124	-0.468789	-2.40958	-2.88198	-0.601318	-0.261107	-0.0972034	-3.02993
-23.5	-2.75335	0.888312	-2.23242	-1.46342	-3.23372	-0.10191	-0.0800408	-2.33929	0.923508	-0.389139	-2.44257	-2.76191	-0.638523	-0.197632	-0.0549945	-3.02358
-23	-2.76528	0.858469	-2.13704	-1.46973	-3.21508	-0.0693266	-0.0958392	-2.37837	0.949439	-0.303713	-2.46607	-2.61819	-0.676777	-0.13207	-0.0242445	-3.00281
-22.5	-2.78648	0.808734	-2.05138	-1.47465	-3.18902	-0.0468064	-0.122964	-2.42157	0.993431	-0.22313	-2.48325	-2.44902	-0.710979	-0.057098	-0.0121612	-2.96734
-22	-2.81675	0.743944	-1.97512	-1.47521	-3.15889	-0.0372129	-0.162087	-2.47001	1.0563	-0.155917	-2.49561	-2.26073	-0.736205	0.0323087	-0.0245979	-2.91824
-21.5	-2.85489	0.67079	-1.9077	-1.46899	-3.12917	-0.039453	-0.211062	-2.52383	1.13698	-0.106863	-2.50272	-2.06646	-0.748579	0.136339	-0.0641811	-2.85847
-21	-2.89854	0.596651	-1.85011	-1.4543	-3.10316	-0.049811	-0.26526	-2.58204	1.23168	-0.0767721	-2.50323	-1.88117	-0.746573	0.249413	-0.128894	-2.79289
-20.5	-2.94391	0.528114	-1.80477	-1.4311	-3.08188	-0.0641627	-0.319201	-2.64178	1.33425	-0.063198	-2.49642	-1.71701	-0.731819	0.36166	-0.212224	-2.72754
-20	-2.98619	0.47045	-1.77369	-1.40118	-3.06498	-0.0793315	-0.369579	-2.69829	1.43841	-0.0623741	-2.48354	-1.58074	-0.707958	0.462525	-0.304697	-2.66822
-19.5	-3.02046	0.427543	-1.75664	-1.36667	-3.05146	-0.093524	-0.416137	-2.74623	1.53983	-0.0712304	-2.46827	-1.47373	-0.678473	0.544609	-0.395729	-2.61937
-19	-3.04278	0.401078	-1.75075	-1.32858	-3.03956	-0.106558	-0.458962	-2.78132	1.63625	-0.0880358	-2.45582	-1.39346	-0.646139	0.605381	-0.475099	-2.58386
-18.5	-3.05092	0.39014	-1.75184	-1.28718	-3.02673	-0.119619	-0.496473	-2.80092	1.72654	-0.111749	-2.4508	-1.33533	-0.61442	0.645808	-0.534667	-2.56328
-18	-3.04487	0.392032	-1.75563	-1.24324	-3.01027	-0.134079	-0.526453	-2.80408	1.81062	-0.14088	-2.45534	-1.2942	-0.588048	0.667443	-0.570733	-2.55794
-17.5	-3.02695	0.403326	-1.75857	-1.19841	-2.98827	-0.150271	-0.547719	-2.79197	1.88936	-0.172687	-2.46879	-1.26569	-0.571437	0.670766	-0.585249	-2.56638
-17	-3.00088	0.420873	-1.75877	-1.15486	-2.96042	-0.167529	-0.560645	-2.76828	1.96308	-0.203089	-2.48908	-1.2467	-0.566857	0.656148	-0.584795	-2.58468
-16.5	-2.97069	0.442967	-1.75619	-1.11441	-2.92764	-0.185074	-0.567078	-2.73824	2.0303	-0.226772	-2.51464	-1.23529	-0.57384	0.625538	-0.578748	-2.60638
-16	-2.93981	0.469766	-1.75166	-1.07739	-2.89116	-0.202399	-0.569423	-2.70691	2.08864	-0.237398	-2.54546	-1.22982	-0.589707	0.582559	-0.577604	-2.62438
-15.5	-2.91045	0.502406	-1.74593	-1.04276	-2.85179	-0.219313	-0.569143	-2.67842	2.13676	-0.228999	-2.58274	-1.22872	-0.611145	0.531505	-0.591084	-2.6338
-15	-2.88387	0.541583	-1.73943	-1.00996	-2.81018	-0.236566	-0.567031	-2.65574	2.17522	-0.198853	-2.62703	-1.23116	-0.635795	0.476396	-0.626063	-2.63323
-14.5	-2.86104	0.58651	-1.73293	-0.980391	-2.76749	-0.256293	-0.564876	-2.64071	2.20599	-0.149696	-2.67655	-1.23734	-0.662472	0.41994	-0.6853	-2.6243
-14	-2.84242	0.634699	-1.72856	-0.956692	-2.72527	-0.28074	-0.564867	-2.63444	2.23178	-0.0887821	-2.72737	-1.24675	-0.690828	0.363082	-0.767745	-2.61119
-13.5	-2.82731	0.682584	-1.72935	-0.940326	-2.6851	-0.310212	-0.566949	-2.63774	2.25506	-0.0246955	-2.77475	-1.25772	-0.721322	0.306236	-0.869725	-2.59862
-13	-2.81426	0.726116	-1.73745	-0.929768	-2.6481	-0.342225	-0.568211	-2.65169	2.27753	0.0351903	-2.81485	-1.26916	-0.754701	0.251224	-0.986224	-2.58832
-12.5	-2.80212	0.761262	-1.75239	-0.921165	-2.61447	-0.372021	-0.565226	-2.67805	2.30111	0.0859343	-2.8465	-1.28081	-0.791445	0.202009	-1.11225	-2.57757
-12	-2.79083	0.785455	-1.77056	-0.910294	-2.58427	-0.394148	-0.555616	-2.71863	2.32857	0.1259	-2.87215	-1.29133	-0.832109	0.164501	-1.24334	-2.56127
-11.5	-2.78124	0.798916	-1.78674	-0.893663	-2.55832	-0.404754	-0.537189	-2.77383	2.36203	0.156832	-2.89612	-1.29856	-0.877673	0.146115	-1.37451	-2.53526
-11	-2.77418	0.803728	-1.79654	-0.868863	-2.5379	-0.402965	-0.507606	-2.84207	2.40205	0.182095	-2.92151	-1.30288	-0.929052	0.154027	-1.49938	-2.49814
-10.5	-2.77029	0.801841	-1.79787	-0.835453	-2.52351	-0.390279	-0.46546	-2.92084	2.44851	0.204117	-2.94853	-1.3093	-0.98623	0.192057	-1.61122	-2.45185
-10	-2.77054	0.79429	-1.79093	-0.795877	-2.51441	-0.368914	-0.410517	-3.00727	2.50125	0.223421	-2.97457	-1.32595	-1.04806	0.257624	-1.70549	-2.40157
-9.5	-2.77598	0.781193	-1.77731	-0.755212	-2.50902	-0.340711	-0.343761	-3.09749	2.55935	0.239483	-2.99489	-1.36102	-1.11315	0.339776	-1.78143	-2.35453
-9	-2.78678	0.760573	-1.75922	-0.719814	-2.50565	-0.307393	-0.268888	-3.18563	2.6211	0.251687	-3.00361	-1.42062	-1.18054	0.419328	-1.84183	-2.31775
-8.5	-2.80179	0.72589	-1.73989	-0.695474	-2.50263	-0.271427	-0.192779	-3.26379	2.68495	0.259611	-2.99545	-1.50756	-1.24878	0.471602	-1.89134	-2.29764
-8	-2.81858	0.664825	-1.72434	-0.686032	-2.49808	-0.235856	-0.122857	-3.32286	2.74964	0.263024	-2.9678	-1.62037	-1.31466	0.470061	-1.93415	-2.30159
-7.5	-2.83426	0.560511	-1.71873	-0.693688	-2.49092	-0.203131	-0.0640268	-3.35399	2.81411	0.261706	-2.92173	-1.75301	-1.37297	0.388064	-1.97248	-2.33917
-7	-2.84701	0.392993	-1.72867	-0.720278	-2.48203	-0.174623	-0.0170864	-3.34983	2.87817	0.254896	-2.8612	-1.89553	-1.41751	0.19812	-2.0061	-2.42195
-6.5	-2.85668	0.139916	-1.75785	-0.767714	-2.47354	-0.151455	0.0218173	-3.3044	2.94235	0.24088	-2.79136	-2.03348	-1.44287	-0.128481	-2.0327	-2.56351
-6	-2.86329	-0.222124	-1.80731	-0.838054	-2.46714	-0.135819	0.0592665	-3.21249	3.00623	0.217731	-2.71739	-2.14703	-1.44612	-0.620073	-2.04898	-2.7787
-5.5	-2.86559	-0.715301	-1.87576	-0.933863	-2.46312	-0.131737	0.100595	-3.06969	3.06592	0.184714	-2.64474	-2.21311	-1.42741	-1.30246	-2.05204	-3.08077
-5	-2.86157	-1.3574	-1.96122	-1.05726	-2.46081	-0.144449	0.147917	-2.87385	3.11216	0.142855	-2.58091	-2.21019	-1.38888	-2.19565	-2.03997	-3.47745
-4.5	-2.84997	-2.1583	-2.06303	-1.20718	-2.45935	-0.178575	0.201245	-2.627	3.12992	0.0945583	-2.53754	-2.12228	-1.33342	-3.30833	-2.01147	-3.96789
-4	-2.83128	-3.11839	-2.18291	-1.37752	-2.45799	-0.236299	0.259673	-2.33634	3.0995	0.0429067	-2.53039	-1.94115	-1.26429	-4.63343	-1.96537	-4.54181
-3.5	-2.80776	-4.23005	-2.32452	-1.55772	-2.45606	-0.316818	0.321278	-2.0134	2.99903	-0.00907559	-2.57718	-1.66654	-1.1851	-6.14818	-1.90043	-5.181
-3	-2.78278	-5.48037	-2.49235	-1.73472	-2.45301	-0.416938	0.382899	-1.67206	2.80752	-0.0589965	-2.69461	-1.30485	-1.09956	-7.81733	-1.81564	-5.86216
-2.5	-2.76013	-6.85371	-2.69067	-1.89488	-2.44842	-0.531929	0.440377	-1.32678	2.50731	-0.10543	-2.89633	-0.867185	-1.01131	-9.5969	-1.71039	-6.55945
-2	-2.74352	-8.33341	-2.92274	-2.02534	-2.44204	-0.656228	0.488943	-0.991291	2.08575	-0.148055	-3.19161	-0.367842	-0.923648	-11.4374	-1.58469	-7.24667
-1.5	-2.73621	-9.90296	-3.19035	-2.11499	-2.43371	-0.783982	0.523583	-0.677719	1.53603	-0.187644	-3.5847	0.177005	-0.839485	-13.2869	-1.43918	-7.89872
-1	-2.74077	-11.5466	-3.49358	-2.15509	-2.42342	-0.909462	0.539349	-0.396064	0.857538	-0.225957	-4.07466	0.750331	-0.761259	-15.093	-1.27522	-8.49284
-0.5	-2.75898	-13.2498	-3.83072	-2.13954	-2.41122	-1.02736	0.531628	-0.15392	0.0556824	-0.265565	-4.65561	1.33505	-0.690925	-16.8054	-1.09483	-9.0093
0	-2.79178	-14.9989	-4.19838	-2.06507	-2.39728	-1.13299	0.496362	0.043595	-0.858549	-0.309639	-5.31714	1.91465	-0.629956	-18.3772	-0.900628	-9.43196
0.5	-2.83926	-16.7816	-4.59159	-1.93111	-2.3818	-1.2224	0.430217	0.193772	-1.86928	-0.361727	-6.04501	2.47362	-0.579363	-19.7662	-0.695772	-9.74849
1	-2.90077	-18.5866	-5.00413	-1.73964	-2.36505	-1.29247	0.330704	0.296149	-2.95655	-0.425537	-6.82187	2.99781	-0.539722	-20.9362	-0.48382	-9.95053
1.5	-2.97497	-20.4033	-5.42876	-1.49497	-2.34732	-1.34092	0.196263	0.352292	-4.09725	-0.504733	-7.62807	3.4747	-0.511212	-21.8576	-0.268625	-10.0336
2	-3.05997	-22.2221	-5.85752	-1.20345	-2.32892	-1.36629	0.0263047	0.365539	-5.26603	-0.602753	-8.44245	3.89354	-0.493646	-22.508	-0.0542051	-9.99712
2.5	-3.15338	-24.0339	-6.28207	-0.87311	-2.31019	-1.36796	-0.178783	0.340732	-6.43626	-0.722658	-9.24315	4.24552	-0.486508	-22.8726	0.155383	-9.84397
3	-3.25249	-25.8307	-6.69398	-0.513395	-2.29143	-1.34604	-0.417655	0.283944	-7.58088	-0.867005	-10.0083	4.52384	-0.488991	-22.9445	0.356171	-9.58053
3.5	-3.35434	-27.605	-7.08502	-0.134801	-2.27297	-1.3014	-0.68806	0.20221	-8.67331	-1.03776	-10.7169	4.72377	-0.50003	-22.7246	0.544401	-9.21621
4	-3.45587	-29.3506	-7.44739	0.251433	-2.25509	-1.23556	-0.986913	0.103265	-9.68819	-1.23621	-11.3491	4.84267	-0.518337	-22.2214	0.716632	-8.76318
4.5	-3.55396	-31.062	-7.77403	0.633653	-2.23808	-1.15061	-1.31039	-0.00471073	-10.6021	-1.46295	-11.8871	4.88	-0.542446	-21.4509	0.869845	-8.23601
5	-3.64562	-32.7353	-8.05878	1.00011	-2.22217	-1.04922	-1.65406	-0.113332	-11.3944	-1.71787	-12.3154	4.83726	-0.570745	-20.4361	1.00153	-7.65129
5.5	-3.72799	-34.3676	-8.29656	1.33929	-2.20759	-0.934462	-2.01296	-0.214245	-12.0474	-2.00013	-12.6215	4.71795	-0.601523	-19.2063	1.10974	-7.02715
6	-3.79851	-35.9576	-8.48354	1.64025	-2.19453	-0.809794	-2.3818	-0.299347	-12.547	-2.3082	-12.7959	4.52749	-0.633022	-17.7962	1.19318	-6.38287
6.5	-3.85494	-37.5052	-8.61723	1.89297	-2.18316	-0.678948	-2.75506	-0.361001	-12.8834	-2.63993	-12.8324	4.27309	-0.663479	-16.2454	1.25119	-5.73831
7	-3.89549	-39.0114	-8.69659	2.08873	-2.17366	-0.54583	-3.12717	-0.392239	-13.0509	-2.99256	-12.7285	3.96365	-0.691192	-14.5971	1.28379	-5.11343
7.5	-3.91888	-40.4784	-8.722	2.22055	-2.16618	-0.414417	-3.49265	-0.386954	-13.0481	-3.3628	-12.4853	3.60953	-0.714576	-12.8967	1.29167	-4.52772
8	-3.92437	-41.9085	-8.69535	2.28363	-2.16089	-0.288633	-3.84624	-0.340075	-12.8783	-3.74691	-12.1078	3.22248	-0.732234	-11.1908	1.2761	-3.99952
8.5	-3.91188	-43.3038	-8.61991	2.27585	-2.15797	-0.172223	-4.18306	-0.247735	-12.5492	-4.14072	-11.6043	2.81534	-0.743021	-9.52578	1.2389	-3.54542
9	-3.88199	-44.6652	-8.50028	2.1983	-2.15766	-0.0686088	-4.49871	-0.107408	-12.0729	-4.53975	-10.987	2.40185	-0.746121	-7.94592	1.18232	-3.17957
9.5	-3.83599	-45.9915	-8.34229	2.05583	-2.1602	0.0192636	-4.78937	0.0819666	-11.4653	-4.9392	-10.2711	1.99642	-0.741112	-6.49204	1.10893	-2.91287
10	-3.77587	-47.2776	-8.15275	1.85754	-2.1659	0.0890903	-5.05186	0.319899	-10.7462	-5.33405	-9.47495	1.6138	-0.728031	-5.19979	1.02143	-2.75231
10.5	-3.70428	-48.5137	-7.93926	1.61729	-2.1751	0.13938	-5.28368	0.604299	-9.93816	-5.71908	-8.61966	1.26877	-0.707427	-4.09794	0.922514	-2.70016
11	-3.62449	-49.6836	-7.70991	1.35394	-2.18814	0.169629	-5.48301	0.931479	-9.06644	-6.08889	-7.72844	0.9757	-0.680386	-3.20685	0.814635	-2.75332
11.5	-3.5402	-50.7637	-7.47296	1.0914	-2.20532	0.180477	-5.64864	1.29622	-8.15767	-6.43799	-6.82612	0.748102	-0.648525	-2.53709	0.699844	-2.90273
12	-3.45538	-51.7222	-7.2364	0.858274	-2.22684	0.17385	-5.77986	1.69193	-7.23914	-6.76077	-5.93843	0.597995	-0.613943	-2.08836	0.579597	-3.13294
12.5	-3.37395	-52.5191	-7.00757	0.686875	-2.25267	0.153048	-5.87637	2.11087	-6.33759	-7.05167	-5.09111	0.535195	-0.579098	-1.84893	0.454621	-3.42213
13	-3.29935	-53.1076	-6.79268	0.611506	-2.28244	0.12276	-5.93805	2.54457	-5.47796	-7.30522	-4.30882	0.566429	-0.546611	-1.79577	0.324847	-3.74239
13.5	-3.23408	-53.437	-6.5963	0.665689	-2.3152	0.0889713	-5.96477	2.98429	-4.68199	-7.51631	-3.61389	0.694292	-0.518965	-1.89567	0.189439	-4.06086
14	-3.17905	-53.4576	-6.42094	0.878162	-2.34928	0.0587182	-5.95616	3.42176	-3.96672	-7.68046	-3.02482	0.916036	-0.49808	-2.10753	0.0469845	-4.34149
14.5	-3.13281	-53.1291	-6.2666	1.2674	-2.38197	0.0396392	-5.91144	3.84998	-3.34302	-7.79425	-2.55455	1.22222	-0.484764	-2.38634	-0.104129	-4.54806
15	-3.09078	-52.4311	-6.13048	1.83465	-2.40933	0.0392036	-5.82926	4.26428	-2.81414	-7.85574	-2.20854	1.59538	-0.478226	-2.68866	-0.265189	-4.64832
15.5	-3.04484	-51.3736	-6.0067	2.5573	-2.42634	0.0636233	-5.7079	4.6631	-2.37496	-7.86451	-1.98323	2.0093	-0.475951	-2.97847	-0.436554	-4.61874
16	-2.98408	-49.9966	-5.88649	3.38805	-2.42755	0.116883	-5.54648	5.04827	-2.01285	-7.82163	-1.86603	2.43065	-0.473709	-3.2297	-0.616897	-4.44765
16.5	-2.89608	-48.3579	-5.75892	4.26333	-2.40736	0.200184	-5.34654	5.42429	-1.7104	-7.73049	-1.83711	2.82396	-0.465543	-3.42466	-0.802613	-4.13515
17	-2.76795	-46.5176	-5.61132	5.11703	-2.35984	0.31187	-5.11163	5.79728	-1.44893	-7.59744	-1.87136	3.15806	-0.444357	-3.55184	-0.98806	-3.69051
17.5	-2.58833	-44.5292	-5.42926	5.8928	-2.27929	0.448495	-4.84498	6.17346	-1.21179	-7.43058	-1.94008	3.41006	-0.403216	-3.60596	-1.16703	-3.12878
18	-2.34907	-42.4371	-5.19739	6.55171	-2.16131	0.606941	-4.54868	6.55734	-0.985867	-7.2364	-2.01275	3.5669	-0.336439	-3.58892	-1.33506	-2.46736
18.5	-2.04481	-40.2777	-4.90122	7.07473	-2.00331	0.785571	-4.22565	6.95088	-0.760621	-7.01681	-2.05974	3.62708	-0.24007	-3.50975	-1.49107	-1.7237
19	-1.67234	-38.0808	-4.52859	7.46208	-1.80492	0.983519	-3.88142	7.35395	-0.526559	-6.76919	-2.0558	3.60151	-0.112241	-3.38233	-1.63682	-0.914487
19.5	-1.23192	-35.8691	-4.0703	7.72998	-1.56871	1.19993	-3.52438	7.765	-0.275096	-6.48905	-1.98289	3.51235	0.0466653	-3.22156	-1.77473	-0.0558331
20	-0.728502	-33.6584	-3.52026	7.90497	-1.29944	1.43402	-3.16612	8.18132	0.00165146	-6.17278	-1.83144	3.39012	0.234752	-3.03981	-1.90595	0.836809
20.5	-0.171077	-31.4594	-2.87554	8.01849	-1.0014	1.68476	-2.82037	8.59959	0.311452	-5.81901	-1.59997	3.26921	0.450236	-2.8444	-2.02973	1.74864
21	0.428443	-29.2792	-2.13698	8.10389	-0.676579	1.94963	-2.49912	9.01667	0.661404	-5.42845	-1.29311	3.18189	0.693116	-2.63672	-2.14383	2.66465
21.5	1.0557	-27.1239	-1.31059	8.1941	-0.325462	2.22417	-2.20989	9.42984	1.05689	-5.00274	-0.91848	3.15237	0.965649	-2.41423	-2.24517	3.569
22	1.6951	-24.9988	-0.408755	8.31872	0.0509886	2.50325	-1.95684	9.83646	1.50141	-4.54386	-0.484012	3.19255	1.27133	-2.17456	-2.33021	4.44582
22.5	2.33242	-22.9087	0.549699	8.50192	0.450579	2.78288	-1.74224	10.2339	1.99657	-4.05464	0.00318556	3.30175	1.61306	-1.91841	-2.39508	5.28048
23	2.9569	-20.8585	1.54103	8.76163	0.870578	3.06062	-1.56689	10.6204	2.54157	-3.53897	0.536009	3.4707	1.99144	-1.64887	-2.43604	6.06121
23.5	3.56113	-18.853	2.53875	9.10842	1.30853	3.33433	-1.43032	10.996	3.133	-3.00162	1.10614	3.68666	2.40447	-1.36959	-2.45048	6.78064
24	4.13966	-16.8974	3.51523	9.54423	1.76218	3.6015	-1.33075	11.3611	3.76486	-2.44797	1.70376	3.93823	2.84847	-1.08453	-2.43772	7.43545
24.5	4.6875	-14.9989	4.44254	10.063	2.22874	3.85968	-1.26507	11.7149	4.42842	-1.88391	2.31804	4.2191	3.31805	-0.798456	-2.3999	8.02441
25	5.19885	-13.167	5.29337	10.6524	2.70434	4.107	-1.22998	12.0547	5.11241	-1.3156	2.93858	4.5287	3.80515	-0.51634	-2.34237	8.54737
25.5	5.66655	-11.4122	6.04288	11.2957	3.18427	4.34145	-1.22247	12.3757	5.80459	-0.749586	3.55677	4.86925	4.29866	-0.242889	-2.27306	9.00544
26	6.08194	-9.74446	6.67058	11.9725	3.66361	4.56009	-1.23783	12.6726	6.49419	-0.19307	4.1653	5.24146	4.78527	0.0164463	-2.20196	9.40064
26.5	6.43567	-8.17233	7.16144	12.6596	4.13757	4.75889	-1.26748	12.9406	7.17344	0.346181	4.75619	5.64189	5.25087	0.254659	-2.14097	9.73465
27	6.71909	-6.70314	7.50619	13.3334	4.60136	4.93332	-1.29989	13.175	7.83674	0.860346	5.31909	6.06462	5.68147	0.463845	-2.10267	10.0083
27.5	6.925	-5.34257	7.70072	13.9699	5.05052	5.07888	-1.32448	13.3722	8.47826	1.34177	5.84058	6.50548	6.06421	0.636391	-2.09763	10.2219
28	7.04776	-4.09382	7.7449	14.5453	5.48139	5.19158	-1.33515	13.5298	9.08992	1.78274	6.30473	6.96437	6.38895	0.766432	-2.13161	10.3753
28.5	7.08334	-2.9573	7.64151	15.0364	5.89111	5.2679	-1.33041	13.6459	9.6605	2.17605	6.69566	7.44274	6.64971	0.852287	-2.20458	10.4672
29	7.02972	-1.9313	7.39533	15.4225	6.27742	5.30502	-1.31187	13.7185	10.1762	2.51628	7.00055	7.93909	6.84514	0.897985	-2.31185	10.4959
29.5	6.88701	-1.01278	7.01247	15.6866	6.63936	5.30147	-1.28331	13.7449	10.6225	2.8001	7.21079	8.44622	6.9778	0.911183	-2.44536	10.459
30	6.65685	-0.197831	6.49916	15.8165	6.9776	5.25712	-1.2499	13.7231	10.9854	3.02575	7.32214	8.94983	7.05296	0.898834	-2.59439	10.3538
30.5	6.34198	0.517496	5.86119	15.8052	7.29363	5.17243	-1.21701	13.6525	11.2517	3.19285	7.33476	9.42852	7.07737	0.864308	-2.74721	10.1788
31	5.94727	1.13601	5.10558	15.6515	7.58841	5.04844	-1.18941	13.5337	11.41	3.30221	7.25248	9.85803	7.05809	0.807269	-2.89407	9.93435
31.5	5.48121	1.65961	4.24355	15.3599	7.86145	4.88701	-1.17124	13.3684	11.4508	3.35521	7.08049	10.2179	7.00125	0.725682	-3.02946	9.623
32	4.95528	2.0913	3.29205	14.9412	8.10992	4.69076	-1.16676	13.16	11.3667	3.35378	6.82302	10.4953	6.91142	0.618951	-3.15193	9.24892
32.5	4.38191	2.43667	2.27308	14.4118	8.32865	4.46261	-1.18134	12.914	11.1532	3.30127	6.48333	10.684	6.79177	0.489916	-3.2626	8.81824
33	3.77346	2.70335	1.21212	13.7911	8.51111	4.2054	-1.22041	12.6363	10.8118	3.20329	6.06566	10.7818	6.64377	0.343837	-3.36334	8.33886
33.5	3.14222	2.89934	0.136457	13.0994	8.65092	3.92202	-1.28655	12.3328	10.3499	3.06728	5.57757	10.789	6.46643	0.185715	-3.4548	7.81942
34	2.4992	3.03201	-0.927023	12.3562	8.74284	3.6164	-1.37785	12.0082	9.77889	2.9012	5.03085	10.7088	6.25677	0.0186476	-3.53574	7.26892
34.5	1.85252	3.10781	-1.95489	11.5804	8.78284	3.29442	-1.48827	11.6658	9.11079	2.71282	4.44024	10.5456	6.01174	-0.156417	-3.60491	6.69765
35	1.20714	3.13296	-2.92986	10.7896	8.76732	2.96347	-1.6085	11.3085	8.35823	2.51013	3.82096	10.3065	5.73011	-0.339978	-3.66379	6.11745
35.5	0.566527	3.11464	-3.84075	9.99786	8.69323	2.63117	-1.72756	10.9383	7.53555	2.30146	3.18672	10.0029	5.41319	-0.53191	-3.71759	5.54024
36	-0.0645333	3.06178	-4.68024	9.2149	8.55929	2.30396	-1.8356	10.5569	6.65965	2.09421	2.54888	9.64977	5.06451	-0.728874	-3.77389	4.97618
36.5	-0.678462	2.98436	-5.44343	8.44728	8.3672	1.98592	-1.92663	10.166	5.74937	1.89374	1.91649	9.26273	4.68917	-0.923458	-3.84018	4.43265
37	-1.2665	2.89245	-6.12794	7.70077	8.12177	1.67813	-1.99974	9.76778	4.82481	1.70394	1.29685	8.8572	4.29348	-1.10591	-3.92133	3.91393
37.5	-1.82082	2.79587	-6.73402	6.98205	7.8299	1.37913	-2.05743	9.36533	3.90658	1.52862	0.696623	8.4467	3.88493	-1.26741	-4.018	3.42115
38	-2.33476	2.70361	-7.26435	6.29847	7.49953	1.08682	-2.10316	8.96337	3.01463	1.37212	0.122888	8.03942	3.47176	-1.40297	-4.12732	2.95299
38.5	-2.80247	2.62325	-7.72317	5.65706	7.13957	0.800482	-2.14006	8.56684	2.16678	1.23953	-0.416167	7.63703	3.06186	-1.51215	-4.24494	2.50775
39	-3.21931	2.56123	-8.11535	5.06351	6.75944	0.52191	-2.17072	8.18019	1.37763	1.13619	-0.911204	7.237	2.66198	-1.59803	-4.36693	2.08531
39.5	-3.58148	2.52326	-8.44589	4.52182	6.36841	0.254765	-2.19738	7.80762	0.657408	1.06631	-1.35309	6.83597	2.27731	-1.66579	-4.49062	1.68779
40	-3.88496	2.51362	-8.71922	4.03445	5.975	0.00270102	-2.22269	7.45311	0.0120383	1.03172	-1.7359	6.43289	1.91133	-1.72135	-4.61457	1.31868
40.5	-4.12531	2.5337	-8.93841	3.60287	5.58692	-0.231722	-2.24971	7.11976	-0.555335	1.03198	-2.05966	6.0321	1.56626	-1.76903	-4.73804	0.981378
41	-4.29886	2.58125	-9.10502	3.22792	5.21129	-0.446585	-2.28067	6.80927	-1.04268	1.06514	-2.33015	5.64456	1.24367	-1.80924	-4.85987	0.678565
41.5	-4.4039	2.65188	-9.21989	2.90976	4.85445	-0.639889	-2.31716	6.52164	-1.44827	1.12816	-2.55609	5.28442	0.944865	-1.83813	-4.97721	0.41208
42	-4.44063	2.74132	-9.28388	2.64691	4.52126	-0.809742	-2.36108	6.25563	-1.7707	1.21628	-2.74554	4.96312	0.671106	-1.85025	-5.08476	0.182998
42.5	-4.41075	2.84574	-9.29866	2.43557	4.21471	-0.954756	-2.4143	6.01022	-2.00939	1.32255	-2.90353	4.6864	0.423748	-1.84117	-5.17487	-0.00784228
43	-4.31729	2.96109	-9.26812	2.27006	3.93591	-1.0736	-2.47836	5.78559	-2.16556	1.43868	-3.03272	4.45528	0.204075	-1.80806	-5.23869	-0.15863
43.5	-4.1637	3.08299	-9.19891	2.14333	3.68403	-1.16432	-2.55541	5.58338	-2.24302	1.55623	-3.13669	4.2681	0.0130054	-1.74957	-5.26776	-0.265854
44	-3.95307	3.20706	-9.0994	2.04723	3.45684	-1.22482	-2.64737	5.40596	-2.24815	1.66738	-3.22235	4.12274	-0.149584	-1.6662	-5.25509	-0.325334
44.5	-3.68892	3.32955	-8.97804	1.97316	3.25244	-1.25434	-2.75332	5.25498	-2.18828	1.7661	-3.29939	4.01831	-0.285493	-1.55973	-5.19599	-0.33422
45	-3.37662	3.44734	-8.84153	1.91325	3.0705	-1.25416	-2.86877	5.13009	-2.07022	1.84911	-3.37722	3.95468	-0.397924	-1.43158	-5.09005	-0.291707
45.5	-3.02435	3.55675	-8.69323	1.86074	2.91144	-1.22653	-2.98753	5.02929	-1.90082	1.91625	-3.46104	3.93039	-0.490443	-1.28299	-4.94343	-0.198638
46	-2.64335	3.65265	-8.53309	1.80902	2.77467	-1.17285	-3.10418	4.95001	-1.68786	1.97046	-3.55002	3.94194	-0.566035	-1.11667	-4.76887	-0.0578821
46.5	-2.24634	3.72898	-8.3596	1.75098	2.65806	-1.09288	-3.21556	4.8901	-1.43979	2.01684	-3.63866	3.98533	-0.626585	-0.937755	-4.58257	0.125052
47	-1.84425	3.78002	-8.17256	1.67923	2.55959	-0.985597	-3.32069	4.84823	-1.16461	2.0601	-3.7201	4.05707	-0.672056	-0.753061	-4.39998	0.343054
47.5	-1.4444	3.80137	-7.97423	1.58693	2.47911	-0.850707	-3.41998	4.82396	-0.867876	2.10247	-3.78932	4.15435	-0.699552	-0.569212	-4.23308	0.589253
48	-1.05158	3.79085	-7.76856	1.4685	2.41801	-0.68986	-3.51506	4.81746	-0.551754	2.14421	-3.84516	4.27543	-0.703786	-0.390545	-4.0887	0.85761
48.5	-0.670621	3.74952	-7.55957	1.31961	2.37714	-0.50814	-3.60886	4.82871	-0.216829	2.18474	-3.89029	4.41926	-0.679058	-0.218164	-3.9674	1.14213
49	-0.308054	3.6814	-7.35079	1.13683	2.35556	-0.314377	-3.70521	4.8568	0.135417	2.22273	-3.93017	4.58394	-0.621362	-0.0510222	-3.86367	1.43572
49.5	0.0282034	3.5922	-7.14636	0.918538	2.351	-0.118969	-3.80731	4.89983	0.502098	2.25565	-3.97129	4.76503	-0.529693	0.111932	-3.76729	1.72981
50	0.329883	3.48723	-6.95243	0.666137	2.36067	0.0686816	-3.91601	4.95511	0.878479	2.28015	-4.01976	4.95383	-0.406292	0.270639	-3.66585	2.01536
50.5	0.589428	3.36984	-6.77711	0.38354	2.38077	0.241299	-4.02925	5.01886	1.25614	2.2929	-4.08069	5.13684	-0.256081	0.423941	-3.54874	2.2847
51	0.801086	3.24096	-6.62898	0.075306	2.40607	0.39402	-4.14349	5.08617	1.62206	2.29095	-4.15799	5.29776	-0.0856569	0.569097	-3.41119	2.53297
51.5	0.961372	3.10049	-6.51548	-0.254659	2.43082	0.524345	-4.25521	5.15204	1.95961	2.27146	-4.25377	5.4209	0.0980223	0.701456	-3.25551	2.75826
52	1.06857	2.94859	-6.44203	-0.60338	2.4499	0.631602	-4.36101	5.21234	2.25039	2.23157	-4.36804	5.49387	0.288889	0.816147	-3.08932	2.9607
52.5	1.122	2.78559	-6.41179	-0.968326	2.45865	0.715794	-4.45709	5.26396	2.47688	2.16966	-4.49865	5.50949	0.482465	0.910285	-2.92214	3.14091
53	1.12182	2.61161	-6.42567	-1.34644	2.45217	0.776502	-4.53887	5.30478	2.62585	2.08715	-4.64156	5.46784	0.675606	0.982998	-2.76199	3.29889
53.5	1.06933	2.427	-6.48225	-1.73379	2.42608	0.812942	-4.60056	5.33366	2.69018	1.98855	-4.79127	5.37671	0.865581	1.03442	-2.61348	3.43411
54	0.967086	2.23292	-6.57776	-2.12595	2.37837	0.824718	-4.63631	5.35036	2.66789	1.87962	-4.9404	5.24837	1.04949	1.06549	-2.47804	3.54655
54.5	0.818064	2.0317	-6.70593	-2.51778	2.31041	0.812142	-4.6422	5.35553	2.56028	1.76559	-5.07923	5.09489	1.22419	1.07721	-2.35606	3.63738
55	0.624873	1.82666	-6.85844	-2.90329	2.22592	0.776107	-4.61671	5.35061	2.37077	1.65104	-5.19817	4.92606	1.38643	1.06944	-2.24916	3.70897
55.5	0.389712	1.62185	-7.02673	-3.27669	2.12905	0.717883	-4.5603	5.3382	2.10354	1.54042	-5.2917	4.7504	1.53358	1.04214	-2.16015	3.76418
56	0.115152	1.42149	-7.20395	-3.63397	2.02341	0.638855	-4.47615	5.32196	1.76184	1.4371	-5.3594	4.57618	1.66465	0.998172	-2.09104	3.80536
56.5	-0.194581	1.22899	-7.38575	-3.97404	1.91138	0.540593	-4.37126	5.30564	1.34783	1.34242	-5.40389	4.40973	1.78035	0.944244	-2.04172	3.83332
57	-0.5332	1.04658	-7.56954	-4.29824	1.79319	0.425791	-4.25548	5.29198	0.865001	1.25659	-5.42817	4.2532	1.88209	0.889337	-2.01022	3.84683
57.5	-0.893626	0.876199	-7.7537	-4.60835	1.66714	0.299207	-4.13792	5.28254	0.32066	1.18034	-5.43363	4.10346	1.97023	0.841743	-1.99315	3.84354
58	-1.26931	0.719783	-7.93734	-4.90534	1.5308	0.167091	-4.02451	5.27816	-0.274261	1.11485	-5.4194	3.95283	2.04264	0.806447	-1.9858	3.82185
58.5	-1.65424	0.578146	-8.11995	-5.18961	1.3827	0.0358221	-3.91891	5.27934	-0.907457	1.06075	-5.38389	3.7921	2.09516	0.783816	-1.98281	3.78163
59	-2.04208	0.449756	-8.30045	-5.4609	1.22277	-0.0886315	-3.82361	5.2862	-1.56767	1.01737	-5.32761	3.61391	2.12395	0.77009	-1.97935	3.72364
59.5	-2.42537	0.330887	-8.47671	-5.71801	1.05139	-0.201241	-3.73992	5.29787	-2.24568	0.982393	-5.25541	3.41338	2.12757	0.758972	-1.97211	3.64865
60	-2.79615	0.216902	-8.64684	-5.95994	0.868329	-0.299161	-3.66905	5.31219	-2.93323	0.952222	-5.17727	3.18747	2.10726	0.742855	-1.95965	3.55704
60.5	-3.14757	0.103203	-8.81157	-6.18728	0.672544	-0.382073	-3.6132	5.32607	-3.62107	0.923501	-5.10708	2.93525	2.06651	0.714115	-1.94204	3.44906
61	-3.47489	-0.0147461	-8.97492	-6.40173	0.462975	-0.450898	-3.57482	5.33642	-4.29871	0.89429	-5.05942	2.65889	2.01052	0.667664	-1.91985	3.32493
61.5	-3.77551	-0.140692	-9.14218	-6.60495	0.239587	-0.506389	-3.556	5.34155	-4.95614	0.863118	-5.04605	2.36336	1.94481	0.602311	-1.89281	3.1845
62	-4.04933	-0.275942	-9.31765	-6.79875	0.00379841	-0.54882	-3.55837	5.34219	-5.58563	0.826864	-5.07389	2.05445	1.87327	0.518719	-1.85963	3.02701
62.5	-4.29903	-0.419408	-9.50394	-6.98645	-0.242102	-0.578521	-3.58249	5.34107	-6.18252	0.780103	-5.14487	1.73656	1.7974	0.417303	-1.8192	2.85165
63	-4.52954	-0.569345	-9.70264	-7.17328	-0.495456	-0.596281	-3.62788	5.34154	-6.74543	0.716781	-5.25633	1.41296	1.71642	0.299136	-1.7717	2.65886
63.5	-4.74642	-0.723952	-9.91447	-7.36503	-0.753144	-0.603045	-3.69445	5.34597	-7.27567	0.632537	-5.40214	1.08756	1.62783	0.167374	-1.71796	2.45125
64	-4.95459	-0.880508	-10.1387	-7.56652	-1.01192	-0.599667	-3.7829	5.35462	-7.77642	0.525931	-5.57491	0.765233	1.52823	0.0267896	-1.65835	2.23264
64.5	-5.15816	-1.03522	-10.3729	-7.78089	-1.26958	-0.587535	-3.89312	5.36581	-8.2514	0.39793	-5.76833	0.449887	1.41439	-0.117153	-1.5925	2.00592
65	-5.36018	-1.18439	-10.6132	-8.00882	-1.52575	-0.569339	-4.02251	5.37688	-8.70311	0.250203	-5.97687	0.143698	1.28347	-0.258527	-1.51967	1.7721
65.5	-5.56284	-1.32506	-10.8545	-8.248	-1.78189	-0.548874	-4.16571	5.38509	-9.13163	0.084229	-6.19391	-0.151602	1.13288	-0.391273	-1.43929	1.53131
66	-5.76879	-1.45495	-11.0923	-8.49389	-2.0404	-0.529931	-4.31502	5.388	-9.53459	-0.0975865	-6.41132	-0.434016	0.961124	-0.510342	-1.35152	1.28394
66.5	-5.98237	-1.57268	-11.3228	-8.74143	-2.30366	-0.515565	-4.46101	5.38343	-9.9087	-0.290235	-6.62071	-0.702879	0.769094	-0.613607	-1.25699	1.0307
67	-6.20885	-1.67819	-11.5425	-8.98692	-2.57359	-0.508485	-4.59407	5.36969	-10.2524	-0.485956	-6.81469	-0.959804	0.560094	-0.703199	-1.1564	0.772155
67.5	-6.45214	-1.77269	-11.7473	-9.2288	-2.85202	-0.511415	-4.70588	5.34621	-10.5674	-0.67589	-6.98745	-1.20654	0.338383	-0.784351	-1.05099	0.508796
68	-6.71322	-1.85836	-11.9326	-9.46689	-3.1408	-0.526396	-4.78957	5.31331	-10.8582	-0.852146	-7.13528	-1.44228	0.107131	-0.861823	-0.943388	0.240922
68.5	-6.99086	-1.93764	-12.0941	-9.70144	-3.44068	-0.553874	-4.83958	5.27103	-11.13	-1.00898	-7.25705	-1.66314	-0.13294	-0.937137	-0.837055	-0.0317292
69	-7.28314	-2.01174	-12.2282	-9.93314	-3.75003	-0.592847	-4.85263	5.21884	-11.3865	-1.14317	-7.35486	-1.86353	-0.383121	-1.00941	-0.734973	-0.31035
69.5	-7.58746	-2.08011	-12.3325	-10.1629	-4.06559	-0.641323	-4.82775	5.15633	-11.6285	-1.25384	-7.43399	-2.03843	-0.64528	-1.07768	-0.639085	-0.597081
70	-7.89978	-2.14158	-12.4054	-10.3913	-4.38407	-0.696134	-4.76462	5.08412	-11.8555	-1.34188	-7.50155	-2.18587	-0.921112	-1.14138	-0.550406	-0.894002
70.5	-8.21482	-2.19615	-12.4473	-10.6179	-4.70231	-0.753604	-4.6634	5.00398	-12.0683	-1.40946	-7.56544	-2.30827	-1.21209	-1.20023	-0.468903	-1.20092
71	-8.52726	-2.24554	-12.4608	-10.841	-5.01637	-0.811249	-4.52677	4.91825	-12.2701	-1.4599	-7.63416	-2.41203	-1.519	-1.2554	-0.39342	-1.51422
71.5	-8.83229	-2.29181	-12.4508	-11.0585	-5.32157	-0.867999	-4.3608	4.82933	-12.4662	-1.49699	-7.71611	-2.5051	-1.841	-1.31012	-0.322173	-1.82837
72	-9.12559	-2.33551	-12.4238	-11.2694	-5.61309	-0.922716	-4.17319	4.73907	-12.661	-1.52426	-7.81846	-2.59393	-2.17518	-1.36721	-0.253241	-2.13813
72.5	-9.40324	-2.37475	-12.3857	-11.4757	-5.88676	-0.973381	-3.97208	4.64799	-12.8579	-1.54478	-7.94635	-2.68216	-2.51644	-1.42651	-0.184758	-2.43921
73	-9.6612	-2.4062	-12.3409	-11.6823	-6.14052	-1.01745	-3.76565	4.55516	-13.0596	-1.56072	-8.10185	-2.77129	-2.85757	-1.48525	-0.115164	-2.72839
73.5	-9.89548	-2.4267	-12.2924	-11.8959	-6.37525	-1.05294	-3.56111	4.45879	-13.2684	-1.5726	-8.2829	-2.86112	-3.18968	-1.53984	-0.043651	-3.00417
74	-10.1031	-2.43384	-12.2435	-12.1238	-6.59362	-1.07995	-3.36408	4.3568	-13.4856	-1.5791	-8.48305	-2.94983	-3.5039	-1.58694	0.0293873	-3.26669
74.5	-10.2829	-2.4255	-12.1979	-12.3718	-6.79788	-1.10168	-3.17863	4.24688	-13.7112	-1.57798	-8.69237	-3.03516	-3.7941	-1.62454	0.102494	-3.5162
75	-10.4359	-2.39936	-12.1594	-12.644	-6.98822	-1.12349	-3.00697	4.12639	-13.9441	-1.56764	-8.89982	-3.11586	-4.05879	-1.6524	0.173719	-3.75157
75.5	-10.5651	-2.35356	-12.131	-12.942	-7.16228	-1.15084	-2.84932	3.99334	-14.1814	-1.54843	-9.09647	-3.1919	-4.30111	-1.67052	0.241036	-3.97005
76	-10.6743	-2.28832	-12.1141	-13.265	-7.31588	-1.18793	-2.7052	3.84776	-14.4182	-1.52317	-9.27807	-3.26409	-4.52663	-1.67775	0.303001	-4.16806
76.5	-10.7676	-2.20662	-12.1084	-13.6106	-7.4446	-1.23799	-2.57479	3.69202	-14.6483	-1.49586	-9.44516	-3.33294	-4.74057	-1.67211	0.35995	-4.34269
77	-10.8496	-2.11244	-12.1115	-13.9749	-7.5455	-1.30395	-2.45889	3.53017	-14.8645	-1.46921	-9.60131	-3.3972	-4.94561	-1.65185	0.415203	-4.49324
77.5	-10.9253	-2.00881	-12.1184	-14.3523	-7.61819	-1.38769	-2.35694	3.36752	-15.0591	-1.44249	-9.75069	-3.45434	-5.14169	-1.6166	0.475128	-4.62166
78	-10.9992	-1.89801	-12.1235	-14.7355	-7.6647	-1.48878	-2.26487	3.20984	-15.2243	-1.41178	-9.89663	-3.50403	-5.32689	-1.56883	0.546759	-4.73134
78.5	-11.0753	-1.78351	-12.1223	-15.1161	-7.68848	-1.60435	-2.17551	3.06194	-15.3527	-1.37235	-10.0416	-3.55079	-5.49809	-1.51504	0.633974	-4.82635
79	-11.1556	-1.67102	-12.113	-15.4876	-7.6934	-1.72989	-2.0814	2.92678	-15.4402	-1.3209	-10.1873	-3.60299	-5.65139	-1.46442	0.735432	-4.91163
79.5	-11.2409	-1.56682	-12.0975	-15.8458	-7.68283	-1.86015	-1.97731	2.80552	-15.4862	-1.25678	-10.3346	-3.66963	-5.78257	-1.42504	0.845913	-4.99315
80	-11.3305	-1.47509	-12.0806	-16.1897	-7.65896	-1.9902	-1.86104	2.69745	-15.4938	-1.18115	-10.4841	-3.75778	-5.88818	-1.40119	0.959386	-5.07742
80.5	-11.422	-1.39692	-12.0689	-16.5203	-7.6229	-2.11652	-1.73214	2.59994	-15.4688	-1.09446	-10.6375	-3.87132	-5.96673	-1.39297	1.07115	-5.17044
81	-11.512	-1.33095	-12.0676	-16.842	-7.57583	-2.23715	-1.5898	2.50927	-15.4177	-0.995036	-10.7976	-4.0106	-6.01906	-1.39699	1.17835	-5.27571
81.5	-11.5975	-1.27484	-12.0811	-17.1609	-7.5205	-2.35116	-1.43209	2.42186	-15.3472	-0.880915	-10.9665	-4.17294	-6.04789	-1.40891	1.28	-5.39267
82	-11.6767	-1.22704	-12.1126	-17.483	-7.46159	-2.45899	-1.25666	2.335	-15.2639	-0.752963	-11.1433	-4.35394	-6.05679	-1.42747	1.37669	-5.51706
82.5	-11.7509	-1.18842	-12.1641	-17.8123	-7.40462	-2.56341	-1.06127	2.24751	-15.1748	-0.615994	-11.3243	-4.54906	-6.04935	-1.45629	1.4694	-5.64281
83	-11.8232	-1.16199	-12.2365	-18.1503	-7.35439	-2.66955	-0.844231	2.16008	-15.0865	-0.477156	-11.5049	-4.75459	-6.02951	-1.50191	1.55772	-5.76365
83.5	-11.8964	-1.1512	-12.3301	-18.4956	-7.31395	-2.78361	-0.605689	2.07428	-15.0059	-0.343185	-11.6812	-4.96852	-6.00213	-1.57039	1.63839	-5.87386
84	-11.9718	-1.15864	-12.4444	-18.8448	-7.28462	-2.91098	-0.348554	1.99055	-14.9394	-0.218303	-11.8504	-5.19105	-5.97199	-1.66537	1.70531	-5.9689
84.5	-12.0496	-1.18576	-12.5778	-19.1943	-7.26635	-3.05485	-0.0777075	1.90736	-14.8916	-0.103942	-12.0115	-5.42403	-5.9415	-1.78741	1.75137	-6.04629
85	-12.1301	-1.23245	-12.7275	-19.5425	-7.25771	-3.21533	0.201378	1.82203	-14.8634	-0.000329589	-12.1637	-5.66952	-5.90889	-1.93363	1.7711	-6.10661
85.5	-12.2132	-1.29657	-12.8885	-19.8888	-7.25568	-3.38965	0.484091	1.73198	-14.8528	0.09163	-12.3044	-5.92973	-5.86889	-2.09821	1.76236	-6.15396
86	-12.2984	-1.37458	-13.0538	-20.2315	-7.25643	-3.57317	0.767859	1.63529	-14.8562	0.170002	-12.4298	-6.20805	-5.8153	-2.27396	1.72684	-6.19513
86.5	-12.3843	-1.46269	-13.214	-20.5662	-7.25648	-3.76089	1.05173	1.53139	-14.8694	0.233055	-12.536	-6.50907	-5.74302	-2.45425	1.67016	-6.23684
87	-12.469	-1.55782	-13.3593	-20.8858	-7.25343	-3.94885	1.33447	1.42154	-14.8892	0.280257	-12.621	-6.83731	-5.64859	-2.63425	1.60104	-6.28271
87.5	-12.5499	-1.65779	-13.481	-21.1822	-7.24618	-4.13449	1.61281	1.30855	-14.9125	0.311994	-12.6844	-7.19543	-5.53033	-2.8103	1.52969	-6.33218
88	-12.6242	-1.76107	-13.5725	-21.4476	-7.23467	-4.31577	1.88095	1.19587	-14.9354	0.329233	-12.7281	-7.58276	-5.38896	-2.97776	1.46634	-6.38187
88.5	-12.6889	-1.86628	-13.6293	-21.6753	-7.21887	-4.49039	2.13155	1.08673	-14.9547	0.333809	-12.7553	-7.99603	-5.22804	-3.12985	1.41997	-6.42797
89	-12.7418	-1.97191	-13.6486	-21.8596	-7.19851	-4.65609	2.3573	0.983591	-14.9683	0.328079	-12.7703	-8.43129	-5.05336	-3.25953	1.39654	-6.4681
89.5	-12.7823	-2.07623	-13.6292	-21.9973	-7.1737	-4.81199	2.55295	0.888144	-14.9756	0.313647	-12.7783	-8.88392	-4.87152	-3.36314	1.39701	-6.50212
90	-12.8108	-2.17728	-13.5726	-22.0885	-7.14566	-4.95907	2.71735	0.80133	-14.9765	0.29038	-12.7838	-9.34775	-4.6881	-3.44265	1.41665	-6.53188
90.5	-12.8278	-2.27325	-13.4823	-22.1371	-7.11613	-5.09922	2.85348	0.72327	-14.9725	0.2566	-12.7897	-9.81578	-4.50638	-3.505	1.4465	-6.5606
91	-12.834	-2.36296	-13.3634	-22.1506	-7.0853	-5.23419	2.96629	0.653727	-14.9666	0.210321	-12.7968	-10.2823	-4.32706	-3.55957	1.47568	-6.59171
91.5	-12.8301	-2.44539	-13.2222	-22.1388	-7.05074	-5.36572	3.06109	0.592751	-14.9638	0.150429	-12.8057	-10.7432	-4.1488	-3.61478	1.49368	-6.62753
92	-12.8169	-2.51801	-13.0659	-22.1119	-7.00887	-5.49594	3.14218	0.540416	-14.9696	0.0769154	-12.8191	-11.1951	-3.9692	-3.67463	1.49307	-6.66874
92.5	-12.7943	-2.57624	-12.9014	-22.0764	-6.9563	-5.62647	3.21081	0.496111	-14.9884	-0.00940422	-12.8415	-11.6339	-3.78615	-3.73734	1.47184	-6.71469
93	-12.7611	-2.61521	-12.7333	-22.0348	-6.88919	-5.75682	3.26575	0.45836	-15.0225	-0.106971	-12.8768	-12.0575	-3.59925	-3.79715	1.43405	-6.76397
93.5	-12.7148	-2.63259	-12.5626	-21.9852	-6.80347	-5.8842	3.30697	0.425311	-15.0715	-0.213586	-12.9264	-12.4682	-3.41023	-3.84783	1.38868	-6.81522
94	-12.6536	-2.62992	-12.3868	-21.922	-6.69637	-6.00549	3.33717	0.39542	-15.1333	-0.326677	-12.9881	-12.8704	-3.22203	-3.8856	1.34672	-6.86767
94.5	-12.5781	-2.61167	-12.2022	-21.8385	-6.56729	-6.11942	3.3598	0.367932	-15.2042	-0.442999	-13.0553	-13.2673	-3.03719	-3.91093	1.31755	-6.92069
95	-12.4922	-2.5833	-12.0059	-21.7291	-6.41743	-6.22702	3.37734	0.342749	-15.2806	-0.557953	-13.119	-13.6591	-2.85638	-3.92888	1.3066	-6.97314
95.5	-12.4013	-2.55	-11.7977	-21.5901	-6.24956	-6.33022	3.39101	0.319592	-15.3592	-0.666097	-13.1715	-14.0439	-2.67795	-3.94721	1.31484	-7.02382
96	-12.3096	-2.5163	-11.5806	-21.4179	-6.06745	-6.43052	3.40003	0.297606	-15.4385	-0.763065	-13.2086	-14.418	-2.4987	-3.97354	1.33962	-7.07223
96.5	-12.2186	-2.48558	-11.3611	-21.2096	-5.8749	-6.52885	3.40098	0.276102	-15.518	-0.846932	-13.229	-14.7763	-2.31563	-4.0131	1.37638	-7.11911
97	-12.1276	-2.45967	-11.1466	-20.9644	-5.67502	-6.6259	3.38944	0.25514	-15.597	-0.917893	-13.2327	-15.1139	-2.12767	-4.06795	1.42148	-7.16687
97.5	-12.0363	-2.43928	-10.9437	-20.6847	-5.47054	-6.72183	3.36269	0.234858	-15.6743	-0.977545	-13.2192	-15.4283	-1.9362	-4.13776	1.4749	-7.21899
98	-11.9468	-2.42453	-10.7566	-20.3749	-5.26443	-6.81555	3.32069	0.214732	-15.7479	-1.02877	-13.1874	-15.7215	-1.74462	-4.22115	1.54017	-7.27851
98.5	-11.8626	-2.41485	-10.5868	-20.0407	-5.06031	-6.9044	3.26496	0.194096	-15.8154	-1.07559	-13.1359	-15.9994	-1.5582	-4.31615	1.62152	-7.34748
99	-11.7869	-2.40864	-10.4333	-19.6872	-4.86204	-6.98466	3.19742	0.173085	-15.8744	-1.1225	-13.0651	-16.2694	-1.3835	-4.4197	1.72085	-7.42709
99.5	-11.7209	-2.40399	-10.2932	-19.3172	-4.67233	-7.05285	3.12027	0.15295	-15.923	-1.17359	-12.9778	-16.5391	-1.22619	-4.52672	1.83616	-7.51693
100	-11.6639	-2.39958	-10.1639	-18.9303	-4.49164	-7.10729	3.03541	0.135895	-15.9603	-1.23238	-12.8787	-16.8149	-1.08938	-4.63058	1.96189	-7.61476
100.5	-11.6142	-2.39504	-10.0433	-18.5247	-4.31795	-7.14876	2.94466	0.124531	-15.9849	-1.30201	-12.7744	-17.0982	-0.97372	-4.72516	2.09081	-7.7178
101	-11.57	-2.39023	-9.92984	-18.0978	-4.14732	-7.17914	2.8515	0.120837	-15.9957	-1.38521	-12.6709	-17.3852	-0.877767	-4.80652	2.21625	-7.8242
101.5	-11.5296	-2.38437	-9.82093	-17.6478	-3.97503	-7.19963	2.7617	0.125344	-15.993	-1.48408	-12.5718	-17.6685	-0.797838	-4.873	2.33328	-7.93313
102	-11.4912	-2.37669	-9.71318	-17.1749	-3.7976	-7.21039	2.68166	0.137302	-15.9791	-1.59937	-12.4778	-17.9413	-0.728758	-4.92536	2.43881	-8.04401
102.5	-11.4542	-2.3683	-9.60407	-16.6806	-3.61432	-7.21188	2.61624	0.155644	-15.9579	-1.72902	-12.3874	-18.1995	-0.665086	-4.96686	2.53142	-8.1555
103	-11.4181	-2.36279	-9.49285	-16.1674	-3.42708	-7.20599	2.56721	0.179822	-15.9345	-1.86653	-12.2983	-18.4403	-0.601855	-5.00192	2.61053	-8.26456
103.5	-11.3822	-2.36394	-9.37993	-15.6376	-3.23869	-7.19537	2.532	0.209606	-15.9155	-2.00112	-12.2088	-18.6595	-0.535037	-5.03433	2.67529	-8.36587
104	-11.3461	-2.37304	-9.26624	-15.093	-3.05223	-7.18193	2.50495	0.244513	-15.9071	-2.12005	-12.1186	-18.8516	-0.461868	-5.06657	2.72431	-8.45247
104.5	-11.3086	-2.38832	-9.15258	-14.5353	-2.87183	-7.16625	2.48037	0.28396	-15.9135	-2.21206	-12.0298	-19.0106	-0.381049	-5.0999	2.7569	-8.51784
105	-11.2681	-2.40606	-9.03864	-13.9663	-2.70268	-7.14806	2.45408	0.327432	-15.936	-2.27011	-11.9439	-19.1309	-0.293403	-5.13412	2.77448	-8.55818
105.5	-11.2229	-2.42196	-8.92237	-13.3889	-2.54947	-7.12723	2.42253	0.374109	-15.9754	-2.29142	-11.8592	-19.2078	-0.202589	-5.1684	2.78021	-8.57311
106	-11.1717	-2.43156	-8.80033	-12.8057	-2.41493	-7.10461	2.38276	0.422815	-16.0315	-2.27571	-11.7718	-19.2383	-0.114297	-5.20364	2.77697	-8.56504
106.5	-11.1136	-2.43064	-8.66855	-12.218	-2.2992	-7.08208	2.33351	0.472275	-16.1021	-2.22411	-11.6779	-19.2228	-0.0338857	-5.24437	2.76588	-8.53775
107	-11.0485	-2.41612	-8.52349	-11.626	-2.19997	-7.0613	2.27506	0.521371	-16.1829	-2.1399	-11.5754	-19.1649	0.0356361	-5.29812	2.74598	-8.49453
107.5	-10.9769	-2.38639	-8.36303	-11.0303	-2.11263	-7.04233	2.20765	0.569597	-16.2682	-2.02983	-11.4649	-19.0693	0.0937945	-5.37243	2.71502	-8.43674
108	-10.9	-2.3404	-8.18684	-10.433	-2.03127	-7.02359	2.13073	0.617411	-16.3514	-1.90436	-11.3504	-18.9384	0.141347	-5.47126	2.67138	-8.36389
108.5	-10.8177	-2.27697	-7.99559	-9.83933	-1.94979	-7.00334	2.04326	0.666748	-16.427	-1.77567	-11.2372	-18.7706	0.178781	-5.59285	2.61533	-8.27493
109	-10.7292	-2.19469	-7.78964	-9.25529	-1.86282	-6.981	1.94332	0.721189	-16.491	-1.6547	-11.1301	-18.5633	0.205389	-5.73042	2.54885	-8.16882
109.5	-10.6328	-2.09234	-7.5686	-8.68566	-1.7665	-6.95691	1.82861	0.784403	-16.5406	-1.54913	-11.031	-18.3171	0.219351	-5.87483	2.47526	-8.04438
110	-10.5272	-1.96915	-7.33229	-8.13194	-1.65932	-6.93181	1.6988	0.858131	-16.5737	-1.46308	-10.9394	-18.0369	0.219078	-6.0174	2.39936	-7.90051
110.5	-10.4124	-1.82517	-7.08198	-7.59269	-1.54254	-6.90728	1.55648	0.941718	-16.5903	-1.39822	-10.8525	-17.7311	0.204628	-6.15214	2.32659	-7.73693
111	-10.2901	-1.66185	-6.8205	-7.06411	-1.41987	-6.88599	1.40562	1.03308	-16.5927	-1.35542	-10.7663	-17.4093	0.178103	-6.27639	2.26157	-7.55463
111.5	-10.1631	-1.48225	-6.55179	-6.53971	-1.29623	-6.87029	1.2515	1.1298	-16.5837	-1.3353	-10.6773	-17.0804	0.143238	-6.38931	2.2079	-7.35505
112	-10.0343	-1.29062	-6.28037	-6.01037	-1.17639	-6.86058	1.10186	1.2295	-16.5645	-1.33701	-10.583	-16.7511	0.104337	-6.48916	2.16878	-7.13834
112.5	-9.90557	-1.09199	-6.01071	-5.46672	-1.06419	-6.85512	0.965189	1.33011	-16.5356	-1.35732	-10.4812	-16.4259	0.0653557	-6.57246	2.14638	-6.90318
113	-9.77713	-0.892129	-5.74621	-4.90223	-0.96186	-6.85068	0.848016	1.4303	-16.4968	-1.39193	-10.3696	-16.108	0.0301634	-6.63573	2.13957	-6.64851
113.5	-9.64821	-0.697667	-5.48825	-4.31471	-0.869385	-6.84359	0.755217	1.52959	-16.4484	-1.43753	-10.2453	-15.7993	0.00273294	-6.67759	2.14255	-6.37468
114	-9.51836	-0.515159	-5.23579	-3.7061	-0.784934	-6.83041	0.690845	1.6275	-16.3898	-1.49275	-10.1056	-15.5004	-0.0141883	-6.69976	2.14651	-6.083
114.5	-9.38783	-0.349242	-4.9857	-3.08172	-0.706185	-6.80807	0.657076	1.72311	-16.3202	-1.5577	-9.94777	-15.2092	-0.020883	-6.70764	2.14285	-5.77538
115	-9.25697	-0.201584	-4.73498	-2.44962	-0.63143	-6.77445	0.653492	1.81573	-16.2391	-1.63274	-9.77001	-14.9211	-0.0210045	-6.71062	2.12549	-5.45431
115.5	-9.12583	-0.0716006	-4.48304	-1.82041	-0.559415	-6.72946	0.676885	1.90569	-16.1476	-1.71688	-9.57426	-14.6294	-0.0198205	-6.71957	2.09092	-5.12258
116	-8.99446	0.0418018	-4.23127	-1.20562	-0.487873	-6.67549	0.7199	1.99358	-16.0477	-1.80699	-9.36611	-14.3258	-0.0213552	-6.74152	2.03773	-4.78198
116.5	-8.86313	0.139083	-3.98044	-0.615366	-0.412903	-6.61698	0.770599	2.07962	-15.9408	-1.89813	-9.15342	-14.0032	-0.0266763	-6.77606	1.96735	-4.43176
117	-8.73215	0.220385	-3.72922	-0.0568084	-0.330294	-6.5592	0.815809	2.16396	-15.8266	-1.98418	-8.9442	-13.6551	-0.0347109	-6.81673	1.88516	-4.06888
117.5	-8.60159	0.286165	-3.47489	0.465572	-0.237405	-6.50632	0.846087	2.24724	-15.703	-2.05891	-8.74416	-13.2781	-0.0439021	-6.85592	1.80019	-3.69054
118	-8.47086	0.336757	-3.21506	0.949377	-0.134004	-6.45986	0.857179	2.33066	-15.5667	-2.11757	-8.55485	-12.8748	-0.0528291	-6.8886	1.72259	-3.29616
118.5	-8.33824	0.371955	-2.94886	1.39428	-0.0215242	-6.41853	0.847803	2.41618	-15.4149	-2.15766	-8.37418	-12.4551	-0.060495	-6.91324	1.65975	-2.88706
119	-8.20131	0.392163	-2.6775	1.8019	0.0981843	-6.37928	0.818403	2.50629	-15.2465	-2.17746	-8.19848	-12.033	-0.0668107	-6.93088	1.61405	-2.4655
119.5	-8.05826	0.400205	-2.4041	2.17465	0.223161	-6.33929	0.771664	2.6032	-15.0633	-2.17469	-8.02397	-11.621	-0.0724078	-6.94376	1.58292	-2.03451
120	-7.90867	0.402003	-2.13241	2.51403	0.350796	-6.29763	0.711765	2.70814	-14.8688	-2.14757	-7.84795	-11.2263	-0.0779582	-6.95364	1.56044	-1.5984
120.5	-7.75339	0.405555	-1.86507	2.81994	0.477762	-6.25562	0.643312	2.82058	-14.6655	-2.09673	-7.67034	-10.8496	-0.083967	-6.96094	1.53983	-1.1626
121	-7.59398	0.418955	-1.60288	3.09136	0.601235	-6.21597	0.571779	2.93814	-14.4543	-2.02532	-7.49376	-10.4863	-0.0907155	-6.96495	1.51661	-0.732547
121.5	-7.43201	0.448857	-1.34467	3.32798	0.719938	-6.18211	0.503114	3.05764	-14.2341	-1.93743	-7.32084	-10.129	-0.0981217	-6.96457	1.49072	-0.311944
122	-7.26849	0.500092	-1.08766	3.53188	0.83357	-6.15786	0.442705	3.1763	-14.0027	-1.83722	-7.15138	-9.77074	-0.106226	-6.95942	1.46605	0.0981355
122.5	-7.10322	0.575637	-0.828828	3.7084	0.941841	-6.14666	0.395997	3.29171	-13.7589	-1.72945	-6.98249	-9.40817	-0.115806	-6.95078	1.44781	0.49905
123	-6.93507	0.67627	-0.566354	3.86566	1.04454	-6.14996	0.368134	3.40106	-13.5046	-1.61968	-6.81077	-9.04148	-0.128251	-6.94118	1.43962	0.893739
123.5	-6.76338	0.80037	-0.299984	4.01324	1.14221	-6.16625	0.361454	3.50086	-13.2441	-1.51306	-6.63415	-8.67271	-0.144959	-6.93354	1.44197	1.28577
124	-6.58902	0.944348	-0.0302911	4.16102	1.2361	-6.19154	0.37508	3.58802	-12.9827	-1.41339	-6.45276	-8.30362	-0.166303	-6.93037	1.45243	1.67815
124.5	-6.41343	1.10323	0.242109	4.31797	1.32683	-6.2208	0.406905	3.66134	-12.7252	-1.32305	-6.26897	-7.93454	-0.190395	-6.93269	1.46726	2.07205
125	-6.23783	1.27107	0.517349	4.49035	1.41306	-6.24915	0.453941	3.72177	-12.4741	-1.2437	-6.08574	-7.56471	-0.212848	-6.93917	1.48402	2.4665
125.5	-6.06308	1.44231	0.797107	4.68105	1.49221	-6.27294	0.511524	3.77162	-12.2281	-1.17684	-5.90442	-7.19427	-0.22771	-6.94707	1.50344	2.85956
126	-5.88956	1.61396	1.08467	4.89077	1.56263	-6.29045	0.575	3.81398	-11.982	-1.12401	-5.72373	-6.82583	-0.229006	-6.95436	1.52899	3.24933
126.5	-5.71716	1.78599	1.38416	5.11884	1.62513	-6.30199	0.642648	3.85234	-11.7298	-1.08627	-5.54076	-6.46398	-0.212685	-6.96161	1.56432	3.63397
127	-5.54546	1.95915	1.69938	5.36283	1.68333	-6.30934	0.715531	3.89022	-11.4674	-1.06377	-5.35285	-6.11367	-0.17805	-6.97255	1.61059	4.01204
127.5	-5.37361	2.1326	2.0325	5.61833	1.74279	-6.31463	0.794188	3.93116	-11.1932	-1.05566	-5.15902	-5.77838	-0.126996	-6.99254	1.66533	4.3836
128	-5.19946	2.30426	2.38379	5.88003	1.80915	-6.31949	0.876567	3.97879	-10.9077	-1.05993	-4.95942	-5.45833	-0.0615893	-7.02517	1.72352	4.75108
128.5	-5.01866	2.47313	2.75197	6.14238	1.88652	-6.32475	0.959182	4.03625	-10.6132	-1.0732	-4.75421	-5.14978	0.0169063	-7.06946	1.78015	5.11862
129	-4.82468	2.64063	3.1341	6.39943	1.97705	-6.33101	1.0387	4.10506	-10.3118	-1.0902	-4.54304	-4.84586	0.106813	-7.11986	1.8325	5.49015
129.5	-4.61028	2.80931	3.52514	6.64505	2.08116	-6.33877	1.11241	4.18415	-10.004	-1.10377	-4.32493	-4.53817	0.205055	-7.16879	1.88101	5.86779
130	-4.37006	2.98087	3.91836	6.87367	2.19779	-6.34816	1.17871	4.27027	-9.68904	-1.10647	-4.09842	-4.21951	0.30728	-7.20941	1.92809	6.25202
130.5	-4.10207	3.15512	4.30621	7.08132	2.32483	-6.35854	1.23672	4.35954	-9.36667	-1.09303	-3.86233	-3.88619	0.407979	-7.23673	1.97563	6.64293
131	-3.80726	3.33039	4.68157	7.26649	2.45947	-6.36831	1.28519	4.44889	-9.03819	-1.06235	-3.61632	-3.53854	0.50101	-7.24797	2.0234	7.04078
131.5	-3.48745	3.50364	5.03869	7.43011	2.59864	-6.37508	1.32312	4.5366	-8.70627	-1.01783	-3.36154	-3.17965	0.581593	-7.24254	2.06946	7.44522
132	-3.14441	3.67055	5.37375	7.57497	2.73991	-6.37639	1.35099	4.62172	-8.3737	-0.96574	-3.10138	-2.81359	0.648166	-7.22087	2.11176	7.85452
132.5	-2.78012	3.8262	5.6855	7.70465	2.8821	-6.37073	1.36967	4.70276	-8.04187	-0.913092	-2.84054	-2.4444	0.701928	-7.18335	2.14919	8.26532
133	-2.39692	3.96622	5.97579	7.8217	3.02468	-6.358	1.37917	4.777	-7.71061	-0.866199	-2.58229	-2.07566	0.744875	-7.13067	2.18143	8.67243
133.5	-1.99666	4.08721	6.24959	7.92595	3.16658	-6.33873	1.37944	4.84103	-7.37969	-0.829344	-2.32661	-1.70987	0.778148	-7.06401	2.20823	9.06959
134	-1.58055	4.18704	6.51498	8.01483	3.30589	-6.31337	1.37109	4.89263	-7.05079	-0.803374	-2.07046	-1.34862	0.801604	-6.98367	2.22914	9.45122
134.5	-1.15033	4.26515	6.78168	8.08603	3.44081	-6.28273	1.35509	4.93243	-6.72772	-0.785773	-1.80915	-0.993415	0.814825	-6.88906	2.24387	9.81427
135	-0.709183	4.32269	7.05809	8.14089	3.57081	-6.24822	1.33285	4.96412	-6.41453	-0.77244	-1.53875	-0.645117	0.818255	-6.78067	2.25278	10.159
135.5	-0.261789	4.3624	7.34887	8.18518	3.69704	-6.2113	1.30656	4.99284	-6.1137	-0.75925	-1.25878	-0.303169	0.813376	-6.66068	2.25725	10.4883
136	0.18642	4.38816	7.65422	8.22694	3.82135	-6.1732	1.278	5.02283	-5.82612	-0.742208	-0.972585	0.033772	0.803071	-6.53139	2.25915	10.8069
136.5	0.630055	4.40506	7.97034	8.27404	3.94463	-6.13539	1.24743	5.05596	-5.55114	-0.717187	-0.684942	0.368037	0.792565	-6.39404	2.26004	11.1199
137	1.06425	4.41963	8.29123	8.33251	4.06606	-6.09964	1.21399	5.09212	-5.28574	-0.680414	-0.399352	0.704416	0.789093	-6.24909	2.26109	11.4313
137.5	1.48564	4.43928	8.61125	8.40533	4.18375	-6.06752	1.17715	5.13087	-5.02476	-0.629209	-0.116575	1.04794	0.799538	-6.0972	2.2634	11.7427
138	1.89352	4.47039	8.92615	8.49209	4.29617	-6.03991	1.13788	5.17231	-4.76285	-0.562131	0.165133	1.39885	0.827769	-5.94071	2.26741	12.0531
138.5	2.28927	4.51613	9.23206	8.59069	4.40273	-6.01707	1.09818	5.2162	-4.49625	-0.478564	0.449011	1.75191	0.873679	-5.78375	2.27205	12.3599
139	2.67406	4.57565	9.52464	8.69996	4.50339	-5.9987	1.06034	5.2609	-4.22363	-0.377993	0.738719	2.10048	0.934314	-5.63014	2.2748	12.6596
139.5	3.04707	4.64474	9.79917	8.82056	4.59821	-5.98338	1.0267	5.30423	-3.94624	-0.259578	1.03703	2.4397	1.00597	-5.48177	2.27314	12.949
140	3.40558	4.71752	10.0516	8.95362	4.68712	-5.96826	0.998458	5.34453	-3.66729	-0.122825	1.34462	2.76634	1.08554	-5.33935	2.2667	13.2261
140.5	3.7459	4.78774	10.2801	9.09906	4.76965	-5.95004	0.974617	5.38014	-3.39011	0.0312468	1.65969	3.07767	1.1705	-5.20289	2.25841	13.4895
141	4.06495	4.84952	10.4861	9.25502	4.84468	-5.92643	0.953388	5.40914	-3.11669	0.199623	1.97839	3.37214	1.25862	-5.07043	2.25323	13.7378
141.5	4.3622	4.89816	10.674	9.41834	4.91031	-5.89661	0.935049	5.42993	-2.8481	0.377612	2.29608	3.65149	1.34768	-4.93822	2.25535	13.9685
142	4.64034	4.93116	10.85	9.58597	4.96412	-5.86076	0.923557	5.44115	-2.58552	0.559569	2.60991	3.92154	1.43559	-4.80427	2.2657	14.1783
142.5	4.90403	4.9483	11.0186	9.75629	5.00342	-5.81943	0.926023	5.44119	-2.33058	0.739921	2.9207	4.19048	1.52062	-4.67095	2.28078	14.3643
143	5.15748	4.95121	11.1816	9.92902	5.02562	-5.77289	0.949274	5.4289	-2.08597	0.914557	3.2316	4.46616	1.60155	-4.54313	2.29376	14.5255
143.5	5.4032	4.9431	11.3374	10.1046	5.0291	-5.72128	0.995423	5.4044	-1.85616	1.08162	3.54448	4.7535	1.67715	-4.42481	2.29712	14.6645
144	5.64227	4.9288	11.4836	10.2834	5.01469	-5.66546	1.06104	5.36893	-1.64685	1.24076	3.85763	5.05271	1.74533	-4.3172	2.28471	14.7857
144.5	5.87467	4.91415	11.6186	10.4646	4.98573	-5.60735	1.13987	5.3238	-1.46341	1.39172	4.16608	5.35892	1.80362	-4.21808	2.25303	14.8933
145	6.09912	4.90461	11.7437	10.6447	4.94559	-5.5492	1.22493	5.26989	-1.30951	1.5336	4.46435	5.66316	1.8504	-4.12246	2.20259	14.9898
145.5	6.31312	4.90405	11.863	10.8177	4.89507	-5.49233	1.30976	5.20796	-1.18639	1.665	4.74928	5.95452	1.88473	-4.02542	2.13849	15.0762
146	6.51409	4.91435	11.9813	10.9772	4.83228	-5.43599	1.39068	5.13964	-1.0921	1.78392	5.02145	6.22263	1.90516	-3.92607	2.06872	15.152
146.5	6.70115	4.93573	12.1026	11.1191	4.75509	-5.37729	1.46835	5.06765	-1.02161	1.88766	5.28424	6.45949	1.90961	-3.82953	2.0009	15.2158
147	6.87546	4.96694	12.2293	11.2425	4.6636	-5.31235	1.54575	4.99528	-0.968302	1.97347	5.54153	6.66076	1.8962	-3.74485	1.93979	15.2672
147.5	7.03888	5.00517	12.3614	11.3504	4.56039	-5.23744	1.62436	4.92565	-0.926093	2.04033	5.79514	6.82707	1.86408	-3.68052	1.88707	15.3068
148	7.19265	5.04666	12.4964	11.4487	4.44901	-5.15024	1.70263	4.86108	-0.890677	2.08983	6.04451	6.96474	1.81376	-3.64057	1.84312	15.3362
148.5	7.33703	5.08818	12.6303	11.5432	4.33309	-5.05092	1.77758	4.80265	-0.859693	2.12545	6.28816	7.08415	1.74722	-3.62234	1.80885	15.3573
149	7.47189	5.12787	12.7588	11.6374	4.21601	-4.94181	1.84617	4.75031	-0.831998	2.15165	6.52485	7.19636	1.66782	-3.61735	1.7859	15.3717
149.5	7.59761	5.16492	12.88	11.7317	4.09949	-4.82603	1.90517	4.70245	-0.806583	2.1735	6.75383	7.31096	1.5794	-3.61476	1.7751	15.3806
150	7.71554	5.19949	12.9939	11.825	3.98197	-4.70682	1.95222	4.65498	-0.782499	2.19581	6.97588	7.43504	1.485	-3.60417	1.77503	15.3845
150.5	7.82734	5.2333	13.1008	11.9155	3.85866	-4.58685	1.98737	4.60126	-0.760173	2.22184	7.19344	7.57165	1.38641	-3.57696	1.78198	15.3842
151	7.93392	5.26883	13.1992	12.0014	3.72348	-4.46729	2.01316	4.53348	-0.742496	2.25217	7.40916	7.71862	1.28455	-3.52803	1.79084	15.3804
151.5	8.0355	5.30661	13.2854	12.0826	3.5712	-4.34762	2.03334	4.44503	-0.734033	2.28412	7.62441	7.86978	1.18	-3.45666	1.79616	15.373
152	8.13252	5.34347	13.3549	12.1609	3.3994	-4.2266	2.05141	4.33247	-0.738765	2.31298	7.83896	8.01807	1.07394	-3.36401	1.79271	15.361
152.5	8.22542	5.37399	13.404	12.239	3.20949	-4.10309	2.06951	4.19561	-0.758198	2.33452	8.05142	8.15787	0.968603	-3.25001	1.77591	15.3421
153	8.31341	5.39321	13.4321	12.3189	3.00564	-3.9764	2.08904	4.03619	-0.790999	2.34646	8.26038	8.28532	0.865917	-3.11316	1.74264	15.3133
153.5	8.39423	5.39772	13.4428	12.4014	2.79274	-3.8465	2.11211	3.85719	-0.834171	2.34808	8.46605	8.3974	0.765596	-2.95244	1.6924	15.2714
154	8.46553	5.38536	13.4426	12.4879	2.57519	-3.71393	2.14194	3.663	-0.885066	2.3397	8.67073	8.49168	0.665093	-2.76889	1.62802	15.2142
154.5	8.52684	5.35558	13.4382	12.5798	2.35708	-3.5795	2.18181	3.45922	-0.942891	2.32291	8.87711	8.56712	0.561348	-2.56638	1.55474	15.1421
155	8.57994	5.31041	13.4351	12.6776	2.14245	-3.444	2.2343	3.25228	-1.00873	2.30037	9.0853	8.62494	0.452628	-2.35187	1.47836	15.0592
155.5	8.62733	5.25426	13.4366	12.7806	1.93501	-3.30799	2.30114	3.0494	-1.08451	2.27484	9.29167	8.6692	0.339826	-2.13375	1.40431	14.9722
156	8.67066	5.19261	13.4427	12.8864	1.73766	-3.1721	2.38292	2.85814	-1.17204	2.24872	9.49063	8.70558	0.226597	-1.91854	1.33765	14.8882
156.5	8.71002	5.13093	13.4509	12.9925	1.55219	-3.03738	2.47808	2.68514	-1.27231	2.22423	9.67734	8.73937	0.117464	-1.70857	1.28233	14.8127
157	8.7445	5.07401	13.4581	13.0959	1.3793	-2.90514	2.58243	2.53519	-1.38503	2.20296	9.84919	8.77512	0.0149821	-1.50193	1.23999	14.7493
157.5	8.77392	5.0251	13.4632	13.1925	1.21905	-2.77627	2.69023	2.41053	-1.5082	2.18453	10.0064	8.81662	-0.0818325	-1.29457	1.20973	14.6989
158	8.80032	4.9843	13.4668	13.2765	1.07132	-2.65098	2.79593	2.31046	-1.63848	2.16623	10.1517	8.86499	-0.177066	-1.08397	1.18828	14.6609
158.5	8.82744	4.94744	13.4711	13.3406	0.935292	-2.52898	2.89524	2.23191	-1.7722	2.14411	10.2883	8.91756	-0.276678	-0.8713	1.17	14.633
159	8.85872	4.90793	13.4782	13.3778	0.809237	-2.41011	2.98607	2.17048	-1.90679	2.11424	10.4186	8.96996	-0.38714	-0.66023	1.14749	14.6128
159.5	8.89575	4.86026	13.49	13.384	0.691701	-2.29516	3.06897	2.12144	-2.04168	2.07347	10.5428	9.01873	-0.513495	-0.453759	1.11312	14.5983
160	8.9382	4.80227	13.5075	13.3598	0.58243	-2.18592	3.14618	2.08057	-2.17808	2.02044	10.6594	9.06266	-0.657712	-0.252176	1.0604	14.5875
160.5	8.98438	4.73452	13.53	13.31	0.482073	-2.0839	3.22016	2.04532	-2.31799	1.9564	10.7663	9.10416	-0.818867	-0.0536055	0.985573	14.5785
161	9.03179	4.6587	13.5552	13.2408	0.391953	-1.98924	3.29379	2.01496	-2.46373	1.88468	10.8623	9.14928	-0.994365	0.144267	0.890136	14.5691
161.5	9.07753	4.57673	13.5797	13.1585	0.314004	-1.90097	3.37037	1.98883	-2.61798	1.80988	10.9479	9.20407	-1.18057	0.342606	0.782407	14.5564
162	9.11865	4.49058	13.5999	13.0685	0.249795	-1.81766	3.45252	1.96463	-2.7833	1.73758	11.0254	9.27078	-1.3733	0.539801	0.675945	14.5372
162.5	9.15246	4.40241	13.6127	12.9764	0.199409	-1.73762	3.54152	1.9384	-2.96113	1.67327	11.0987	9.34826	-1.56904	0.731431	0.585101	14.5082
163	9.1772	4.31481	13.6144	12.8886	0.16123	-1.6588	3.63669	1.90583	-3.15173	1.62063	11.1701	9.43508	-1.76541	0.91307	0.520468	14.4672
163.5	9.19234	4.2303	13.6015	12.8117	0.131881	-1.57892	3.73498	1.86387	-3.35549	1.58135	11.2391	9.53226	-1.96017	1.08292	0.487074	14.4152
164	9.19825	4.15002	13.5703	12.7498	0.106162	-1.49578	3.83241	1.81184	-3.57326	1.55611	11.3009	9.64354	-2.15066	1.24185	0.485303	14.3542
164.5	9.19529	4.07333	13.5185	12.7036	0.0778386	-1.40762	3.9263	1.75141	-3.80506	1.54471	11.3491	9.77392	-2.33437	1.39289	0.512563	14.2845
165	9.18341	3.99902	13.4456	12.6702	0.0414043	-1.31375	4.01541	1.68579	-4.04865	1.54515	11.3786	9.92745	-2.50928	1.54089	0.564266	14.2046
165.5	9.16267	3.92652	13.3536	12.6459	-0.00601361	-1.21519	4.0983	1.61892	-4.29907	1.55396	11.3882	10.1048	-2.67397	1.69043	0.633446	14.1128
166	9.1347	3.85594	13.2469	12.627	-0.0638867	-1.11437	4.17299	1.55482	-4.54862	1.56781	11.3807	10.3022	-2.82826	1.84299	0.710195	14.0086
166.5	9.10324	3.78703	13.1307	12.6105	-0.12916	-1.01376	4.23865	1.49692	-4.78787	1.58474	11.3608	10.512	-2.97286	1.99641	0.783335	13.8918
167	9.07227	3.71858	13.0107	12.5946	-0.19782	-0.914439	4.29697	1.44767	-5.00761	1.60424	11.3336	10.7249	-3.10766	2.14595	0.843692	13.7632
167.5	9.04384	3.64936	12.8918	12.5785	-0.266068	-0.815719	4.35067	1.40871	-5.20065	1.62715	11.3028	10.9342	-3.23064	2.28614	0.886037	13.6244
168	9.01831	3.57983	12.7774	12.5629	-0.330695	-0.715935	4.40109	1.3806	-5.36232	1.65552	11.2698	11.1377	-3.33929	2.41319	0.908803	13.4781
168.5	8.99588	3.5129	12.6701	12.5493	-0.388867	-0.613551	4.44776	1.36227	-5.49039	1.6925	11.2337	11.3391	-3.43171	2.52619	0.912677	13.327
169	8.9779	3.45265	12.5729	12.5398	-0.438054	-0.50768	4.48887	1.35106	-5.58421	1.74252	11.1922	11.5447	-3.50668	2.6263	0.899475	13.1743
169.5	8.96719	3.40214	12.4876	12.5362	-0.476645	-0.398038	4.52211	1.34308	-5.64394	1.81051	11.1426	11.7606	-3.56399	2.71603	0.872339	13.0239
170	8.96712	3.36216	12.4129	12.5413	-0.504828	-0.284535	4.54689	1.33364	-5.67031	1.89969	11.0842	11.9904	-3.6054	2.79996	0.836671	12.8799
170.5	8.98028	3.33164	12.3447	12.5593	-0.524843	-0.167084	4.56519	1.31805	-5.66476	2.01012	11.0191	12.2352	-3.63436	2.88434	0.799929	12.7457
171	9.00804	3.30864	12.2779	12.5947	-0.54021	-0.0458354	4.57967	1.29285	-5.63009	2.13901	10.9521	12.4946	-3.65439	2.97418	0.769979	12.6233
171.5	9.05149	3.29072	12.2072	12.6511	-0.554408	0.078975	4.59222	1.25685	-5.5712	2.28094	10.8874	12.7676	-3.66716	3.07096	0.753169	12.5136
172	9.11181	3.27528	12.1276	12.7292	-0.570102	0.20744	4.60401	1.21104	-5.4947	2.42695	10.8268	13.053	-3.67213	3.17382	0.752823	12.4172
172.5	9.18964	3.26007	12.0348	12.8275	-0.589123	0.339672	4.61583	1.15786	-5.40732	2.56447	10.7689	13.348	-3.66811	3.28177	0.76907	12.3343
173	9.28424	3.24309	11.9264	12.9431	-0.611957	0.475076	4.62817	1.10065	-5.31415	2.67983	10.7109	13.6477	-3.65548	3.39469	0.799877	12.2643
173.5	9.3928	3.22173	11.8025	13.0728	-0.637201	0.612133	4.64095	1.04325	-5.21734	2.76203	10.6509	13.9469	-3.63671	3.51385	0.841531	12.2036
174	9.51021	3.19231	11.6668	13.2133	-0.662629	0.748852	4.65276	0.98926	-5.11613	2.80487	10.5888	14.2415	-3.61511	3.64169	0.888534	12.1464
174.5	9.63012	3.1503	11.5255	13.3606	-0.686926	0.883609	4.66074	0.941307	-5.00764	2.80711	10.5274	14.53	-3.59314	3.78027	0.934289	12.0883
175	9.74652	3.0912	11.3867	13.512	-0.710151	1.01535	4.66172	0.900641	-4.88776	2.77204	10.4699	14.814	-3.57169	3.92967	0.971967	12.0274
175.5	9.85432	3.01193	11.2581	13.667	-0.732918	1.14243	4.65319	0.866867	-4.75264	2.7068	10.4166	15.0964	-3.55	4.08834	0.994713	11.9646
176	9.94921	2.91228	11.1458	13.8269	-0.754894	1.26187	4.63351	0.838268	-4.60096	2.62088	10.3634	15.3806	-3.52551	4.25491	0.996576	11.903
176.5	10.0284	2.79526	11.0546	13.9942	-0.773778	1.37034	4.60199	0.812823	-4.43403	2.52443	10.3038	15.6693	-3.494	4.42905	0.97478	11.8474
177	10.0921	2.666	10.9871	14.1721	-0.786408	1.466	4.55899	0.788736	-4.2536	2.42699	10.2328	15.9644	-3.45006	4.61083	0.931334	11.8023
177.5	10.1434	2.52994	10.9437	14.3651	-0.791093	1.5495	4.50615	0.764447	-4.06034	2.33619	10.1496	16.2659	-3.38817	4.79958	0.872192	11.7692
178	10.1888	2.39095	10.9234	14.5785	-0.788071	1.62367	4.44682	0.738853	-3.85391	2.25683	10.057	16.5696	-3.30451	4.9928	0.804785	11.7459
178.5	10.2358	2.25046	10.9247	14.8163	-0.777892	1.69255	4.38563	0.711751	-3.6334	2.19078	9.96098	16.8682	-3.19895	5.1854	0.736008	11.7281
179	10.2915	2.10791	10.9447	15.0782	-0.760961	1.76033	4.32727	0.684528	-3.39774	2.13699	9.86904	17.1534	-3.07558	5.3699	0.6716	11.7109
179.5	10.3606	1.96213	10.9789	15.3596	-0.738777	1.83048	4.27445	0.660314	-3.1466	2.09206	9.78902	17.4186	-2.94137	5.53813	0.616351	11.6901
180	10.4446	1.81298	11.0213	15.6534	-0.713868	1.90489	4.22612	0.642162	-2.88105	2.05117	9.72653	17.6598	-2.80402	5.68331	0.574469	11.6636
180.5	10.5431	1.66198	11.0664	15.9525	-0.688059	1.98341	4.17823	0.630651	-2.60329	2.00905	9.68306	17.877	-2.66978	5.80134	0.550125	11.6302
181	10.6545	1.51183	11.1104	16.2517	-0.661598	2.06442	4.12636	0.623681	-2.31582	1.96076	9.65641	18.0746	-2.54226	5.89149	0.548162	11.5892
181.5	10.7774	1.36618	11.1517	16.5479	-0.633912	2.14608	4.06763	0.617834	-2.02039	1.90275	9.64277	18.2591	-2.42244	5.95662	0.573683	11.5401
182	10.9105	1.22945	11.1898	16.8392	-0.604561	2.22693	4.00071	0.609096	-1.71731	1.83406	9.63829	18.4357	-2.3088	6.00208	0.62955	11.4831
182.5	11.0521	1.10555	11.2243	17.1232	-0.573425	2.30616	3.92515	0.593209	-1.40562	1.75671	9.63928	18.606	-2.19768	6.03397	0.713447	11.419
183	11.2002	0.996547	11.2545	17.397	-0.540607	2.38375	3.84055	0.566932	-1.08468	1.67495	9.64223	18.7688	-2.08496	6.05863	0.817032	11.3484
183.5	11.3522	0.902898	11.2783	17.6574	-0.506387	2.45991	3.74624	0.529537	-0.755787	1.59359	9.64418	18.922	-1.96817	6.08266	0.927575	11.273
184	11.5048	0.825295	11.2922	17.9012	-0.470866	2.53392	3.64197	0.482678	-0.422916	1.51623	9.64244	19.0643	-1.84712	6.1115	1.03132	11.1953
184.5	11.6535	0.765817	11.2917	18.1242	-0.433803	2.60374	3.52877	0.428683	-0.0914403	1.44409	9.634	19.196	-1.72366	6.14785	1.11735	11.1177
185	11.7947	0.726858	11.2735	18.3214	-0.39537	2.66682	3.40877	0.3694	0.234028	1.37579	9.6163	19.319	-1.60128	6.1918	1.17994	11.042
185.5	11.9273	0.709163	11.2365	18.4874	-0.3571	2.72154	3.28515	0.306467	0.550385	1.30831	9.58873	19.4355	-1.48463	6.24139	1.21853	10.9693
186	12.0521	0.711118	11.182	18.6184	-0.32207	2.76846	3.16316	0.241653	0.855768	1.23897	9.55255	19.5471	-1.37849	6.29179	1.23618	10.8995
186.5	12.1697	0.728985	11.1133	18.713	-0.294263	2.81029	3.05051	0.176657	1.1502	1.1668	9.5097	19.6533	-1.28574	6.33511	1.23803	10.8319
187	12.28	0.757261	11.0351	18.7732	-0.277571	2.8507	2.95589	0.112931	1.43649	1.09264	9.46187	19.7509	-1.20581	6.36231	1.22988	10.7663
187.5	12.3823	0.789164	10.953	18.8037	-0.275262	2.89266	2.88611	0.0514274	1.7196	1.01821	9.40977	19.8364	-1.13458	6.36596	1.21717	10.7031
188	12.4765	0.817034	10.8725	18.8107	-0.289964	2.93672	2.84431	-0.00786555	2.00434	0.944874	9.35223	19.9086	-1.06559	6.34282	1.20468	10.6417
188.5	12.5633	0.83252	10.7974	18.8001	-0.323293	2.97989	2.83022	-0.0655702	2.29342	0.872655	9.28663	19.9709	-0.992359	6.29557	1.19648	10.5802
189	12.6452	0.827342	10.7297	18.7761	-0.37483	3.01625	2.84134	-0.121487	2.58741	0.800809	9.21039	20.0298	-0.910856	6.23212	1.19538	10.5156
189.5	12.7268	0.795125	10.6694	18.7417	-0.441365	3.03947	2.8746	-0.173769	2.88607	0.729473	9.12256	20.092	-0.820678	6.16237	1.20212	10.4453
190	12.8139	0.732806	10.6148	18.6986	-0.51721	3.04553	2.92799	-0.219588	3.18879	0.660286	9.02426	20.1626	-0.724321	6.09529	1.21558	10.3685
190.5	12.9121	0.640422	10.5641	18.6494	-0.595278	3.0341	2.99989	-0.256325	3.49334	0.595904	8.91784	20.2434	-0.625402	6.0379	1.23304	10.2871
191	13.0243	0.520545	10.5162	18.5969	-0.668183	3.00831	3.08626	-0.282496	3.79476	0.539685	8.80525	20.3323	-0.526675	5.9951	1.24972	10.2044
191.5	13.1506	0.37795	10.4703	18.5437	-0.729249	2.97323	3.17922	-0.298202	4.08597	0.495537	8.68707	20.4254	-0.429087	5.96963	1.25845	10.1237
192	13.2881	0.21887	10.4254	18.4906	-0.773661	2.93471	3.26818	-0.30531	4.35982	0.467397	8.56272	20.5193	-0.332525	5.96333	1.25108	10.0466
192.5	13.4322	0.0497406	10.3814	18.4379	-0.799332	2.89916	3.3423	-0.307586	4.61091	0.458031	8.43173	20.6141	-0.236936	5.9783	1.22172	9.97425
193	13.5764	-0.12382	10.3396	18.3854	-0.806567	2.87356	3.39368	-0.310118	4.83661	0.467514	8.29545	20.7126	-0.142578	6.01594	1.16923	9.90865
193.5	13.715	-0.29649	10.3022	18.3329	-0.796747	2.86442	3.4198	-0.317617	5.03775	0.492236	8.15763	20.8181	-0.0496398	6.07509	1.09708	9.8518
194	13.8445	-0.461796	10.2721	18.2795	-0.771242	2.87629	3.42317	-0.333032	5.21839	0.524667	8.02358	20.9329	0.0423826	6.15174	1.01136	9.80516
194.5	13.9645	-0.612478	10.2522	18.2239	-0.730936	2.91065	3.40873	-0.357655	5.38473	0.554318	7.89923	21.058	0.135178	6.23975	0.918711	9.77042
195	14.0765	-0.742606	10.2433	18.164	-0.676226	2.96598	3.38201	-0.391584	5.54365	0.570292	7.78932	21.1947	0.230952	6.33203	0.82415	9.74971
195.5	14.182	-0.84939	10.2448	18.0966	-0.607449	3.03855	3.34799	-0.433405	5.70128	0.563992	7.69485	21.3445	0.330377	6.42215	0.729525	9.74462
196	14.2818	-0.933883	10.2545	18.0178	-0.525164	3.12319	3.30971	-0.479672	5.86266	0.53033	7.61196	21.5075	0.430935	6.50631	0.633918	9.7552
196.5	14.3759	-1.00027	10.271	17.9226	-0.43014	3.21365	3.268	-0.524847	6.03221	0.467934	7.53341	21.6816	0.527563	6.58436	0.535438	9.77982
197	14.465	-1.05395	10.2933	17.8057	-0.32365	3.3037	3.22333	-0.562217	6.21402	0.379065	7.45148	21.8633	0.615102	6.65961	0.433629	9.81564
197.5	14.5505	-1.09954	10.3207	17.6623	-0.20811	3.38856	3.17775	-0.585858	6.4116	0.268989	7.36039	22.0495	0.690686	6.7372	0.331633	9.85947
198	14.6334	-1.13979	10.353	17.4898	-0.0873875	3.46582	3.13484	-0.592573	6.62754	0.144567	7.25741	22.2366	0.754572	6.82053	0.235811	9.9082
198.5	14.7131	-1.17586	10.3904	17.2882	0.0338255	3.53457	3.09907	-0.582847	6.86235	0.012197	7.14294	22.4199	0.808989	6.9079	0.152994	9.95906
199	14.7878	-1.20833	10.4335	17.0604	0.151091	3.59393	3.07529	-0.560222	7.11317	-0.123752	7.0201	22.5945	0.856207	6.99279	0.0881199	10.0105
199.5	14.8551	-1.23738	10.4823	16.8127	0.2608	3.64238	3.06757	-0.529523	7.37381	-0.260357	6.89337	22.7565	0.897818	7.06736	0.0428241	10.0621
200	14.9138	-1.26226	10.5353	16.5563	0.360284	3.67858	3.07667	-0.495684	7.63611	-0.394081	6.76589	22.9034	0.935473	7.126	0.0146689	10.1134
200.5	14.9636	-1.28146	10.5899	16.3045	0.448142	3.70227	3.09921	-0.463732	7.89163	-0.519673	6.63728	23.0358	0.971607	7.16732	-0.00172395	10.1627
201	15.0052	-1.29408	10.6431	16.0686	0.524928	3.71447	3.12944	-0.439041	8.13307	-0.630922	6.50476	23.1581	1.0093	7.19387	-0.0115341	10.2063
201.5	15.0404	-1.30149	10.6929	15.8536	0.59335	3.71758	3.16107	-0.426959	8.35495	-0.72229	6.36663	23.2788	1.05129	7.20883	-0.0173349	10.2392
202	15.0707	-1.30767	10.7393	15.6591	0.65725	3.71528	3.18858	-0.431226	8.55308	-0.790536	6.22465	23.4072	1.0986	7.21235	-0.0190126	10.256
202.5	15.0973	-1.31791	10.7844	15.4811	0.719907	3.71182	3.20901	-0.452229	8.72353	-0.835927	6.08313	23.5494	1.15002	7.20197	-0.0148314	10.2531
203	15.1206	-1.33657	10.8301	15.3132	0.782924	3.71106	3.22226	-0.487134	8.86197	-0.861888	5.94691	23.7081	1.20299	7.1759	-0.00319711	10.2298
203.5	15.1413	-1.36556	10.8772	15.1464	0.846471	3.71579	3.2294	-0.531502	8.96426	-0.872932	5.82015	23.8825	1.25476	7.13411	0.0151506	10.189
204	15.1591	-1.40411	10.9249	14.9707	0.910279	3.72699	3.23196	-0.580158	9.02808	-0.873048	5.70477	24.0701	1.30355	7.07714	0.03648	10.1356
204.5	15.1716	-1.44987	10.9702	14.7786	0.974165	3.74363	3.23215	-0.626824	9.05436	-0.865668	5.59937	24.2664	1.34899	7.00629	0.0559326	10.0742
205	15.1758	-1.5003	11.009	14.568	1.03817	3.76347	3.2316	-0.66441	9.04709	-0.853851	5.50087	24.4656	1.39134	6.92424	0.0704411	10.0071
205.5	15.1691	-1.55313	11.0376	14.3414	1.10276	3.78435	3.23016	-0.686845	9.01152	-0.839961	5.40719	24.6592	1.4305	6.83341	0.0801423	9.93437
206	15.1506	-1.60636	11.0549	14.1043	1.16849	3.80503	3.22683	-0.690713	8.95293	-0.825893	5.31822	24.8371	1.46633	6.73383	0.0876658	9.85508
206.5	15.1209	-1.65853	11.0611	13.8629	1.23553	3.82534	3.22092	-0.675337	8.87633	-0.81372	5.23514	24.9887	1.4989	6.62324	0.0968822	9.7683
207	15.0814	-1.7092	11.0571	13.622	1.30376	3.84556	3.21144	-0.641879	8.78639	-0.805328	5.15912	25.1033	1.52735	6.4996	0.11124	9.67457
207.5	15.0336	-1.75847	11.0444	13.385	1.37293	3.86568	3.19544	-0.592572	8.6873	-0.801301	5.0902	25.1717	1.54904	6.36335	0.131481	9.57615
208	14.9795	-1.80559	11.0255	13.1549	1.44242	3.8853	3.16846	-0.530944	8.58346	-0.800674	5.02675	25.1891	1.5607	6.21807	0.154744	9.47588
208.5	14.9223	-1.84807	11.0043	12.935	1.51119	3.90381	3.12765	-0.461891	8.48033	-0.801626	4.96588	25.1574	1.56038	6.06972	0.176363	9.37591
209	14.8655	-1.88239	10.9851	12.7282	1.57844	3.92048	3.07374	-0.390101	8.38431	-0.802311	4.90481	25.0838	1.54834	5.92497	0.192605	9.27761
209.5	14.812	-1.90542	10.9723	12.536	1.64455	3.93504	3.01037	-0.318447	8.30178	-0.801616	4.84252	24.9765	1.52702	5.78944	0.201663	9.18151
210	14.763	-1.91531	10.969	12.3583	1.71092	3.94843	2.94289	-0.248482	8.23708	-0.799441	4.78033	24.8409	1.50103	5.66663	0.202861	9.08711
210.5	14.7177	-1.91126	10.9757	12.1932	1.77872	3.96248	2.8765	-0.181858	8.19033	-0.796305	4.72089	24.6801	1.47654	5.55773	0.196126	8.99345
211	14.6726	-1.8935	10.9903	12.0373	1.84814	3.97934	2.81397	-0.120469	8.15705	-0.792803	4.66666	24.4976	1.45926	5.46187	0.182458	8.90008
211.5	14.6238	-1.86347	11.0082	11.8869	1.91951	4.00132	2.75565	-0.0652684	8.13018	-0.789013	4.61823	24.2984	1.45232	5.37787	0.164405	8.80688
212	14.5685	-1.82301	11.0236	11.7394	1.99474	4.03046	2.70125	-0.0153761	8.10264	-0.783511	4.57295	24.0887	1.45559	5.30679	0.145773	8.71362
212.5	14.5055	-1.77384	11.0302	11.5934	2.07659	4.06712	2.65055	0.0314488	8.069	-0.772901	4.52551	23.8742	1.46696	5.25248	0.130556	8.61993
213	14.4348	-1.718	11.0223	11.4482	2.16642	4.10945	2.60314	0.0779016	8.02655	-0.752894	4.47072	23.6592	1.48434	5.21942	0.121459	8.52563
213.5	14.3581	-1.65784	10.9954	11.3039	2.26323	4.1541	2.55921	0.126478	7.97509	-0.720111	4.40609	23.4459	1.5061	5.21044	0.118725	8.43102
214	14.2791	-1.59523	10.9463	11.1625	2.36453	4.19729	2.51998	0.178571	7.91569	-0.673621	4.33303	23.2362	1.53052	5.22511	0.120027	8.33714
214.5	14.2016	-1.53091	10.8746	11.0272	2.46748	4.23556	2.48727	0.234081	7.84928	-0.61595	4.25649	23.0314	1.556	5.25877	0.121352	8.24568
215	14.1282	-1.46464	10.7816	10.9007	2.56925	4.26653	2.4631	0.292152	7.77616	-0.55261	4.18257	22.832	1.58224	5.30223	0.118074	8.15838
215.5	14.0594	-1.39594	10.6702	10.7824	2.66754	4.28945	2.44891	0.351931	7.69607	-0.489808	4.11582	22.6386	1.61102	5.34395	0.106162	8.07689
216	13.9948	-1.32491	10.5427	10.6692	2.76158	4.30506	2.44322	0.412841	7.6088	-0.432193	4.05803	22.4524	1.64536	5.37432	0.0836806	8.00321
216.5	13.9338	-1.25201	10.4013	10.5563	2.8529	4.31437	2.44005	0.474587	7.51509	-0.38248	4.00857	22.2748	1.68778	5.38931	0.05152	7.93944
217	13.8755	-1.17708	10.2489	10.4394	2.94478	4.31772	2.43093	0.537073	7.41714	-0.342669	3.96549	22.1066	1.73947	5.3909	0.0132579	7.88586
217.5	13.819	-1.0999	10.0909	10.3152	3.04072	4.31516	2.40934	0.600491	7.31809	-0.315038	3.92745	21.9475	1.80016	5.38429	-0.0246584	7.83957
218	13.7628	-1.02227	9.9331	10.1816	3.14258	4.30744	2.37402	0.665102	7.22138	-0.301676	3.89528	21.7962	1.86821	5.37423	-0.0535118	7.79557
218.5	13.7054	-0.949152	9.78042	10.0372	3.24997	4.29652	2.32807	0.730729	7.131	-0.303541	3.87163	21.6492	1.9413	5.36258	-0.0653638	7.74872
219	13.646	-0.887101	9.63583	9.88213	3.36065	4.28519	2.27565	0.796881	7.05101	-0.320196	3.8588	21.5007	2.01716	5.34767	-0.0566564	7.69493
219.5	13.5848	-0.841431	9.49998	9.71815	3.47092	4.27586	2.21984	0.86297	6.98363	-0.350249	3.85686	21.3419	2.09397	5.32531	-0.0293972	7.63139
220	13.524	-0.815086	9.37138	9.54889	3.5764	4.26949	2.16255	0.92803	6.92805	-0.392077	3.86295	21.1631	2.17061	5.29083	0.0104428	7.55631
220.5	13.4663	-0.809257	9.24727	9.37888	3.67345	4.26602	2.10551	0.990862	6.8811	-0.443777	3.87136	20.9561	2.24638	5.24125	0.0557582	7.46806
221	13.4127	-0.823838	9.12461	9.21263	3.76002	4.26551	2.05064	1.05074	6.83868	-0.502192	3.87447	20.718	2.3209	5.17728	0.100528	7.36485
221.5	13.3609	-0.857219	9.00086	9.05341	3.83513	4.26831	1.99931	1.10766	6.79685	-0.562595	3.86504	20.4537	2.39389	5.10374	0.140496	7.24547
222	13.305	-0.906088	8.87476	8.90235	3.89806	4.27453	1.95195	1.16207	6.75221	-0.619774	3.83895	20.1726	2.46467	5.02712	0.173126	7.11026
222.5	13.2387	-0.965433	8.74715	8.75868	3.94835	4.2837	1.90882	1.21443	6.7011	-0.669345	3.7964	19.8836	2.53223	4.95281	0.19816	6.96097
223	13.1573	-1.02829	8.62047	8.62069	3.98699	4.29496	1.8696	1.2647	6.63877	-0.708583	3.74097	19.5933	2.59581	4.88453	0.218411	6.79987
223.5	13.0589	-1.08573	8.4967	8.48666	4.01775	4.3069	1.83198	1.31201	6.5603	-0.736972	3.67755	19.3068	2.65459	4.82485	0.239051	6.62938
224	12.9445	-1.12836	8.37578	8.35615	4.04671	4.31765	1.79242	1.35465	6.4625	-0.756356	3.61011	19.0282	2.70654	4.77499	0.265227	6.45179
224.5	12.8174	-1.14899	8.25562	8.23087	4.08011	4.32563	1.74885	1.39051	6.3452	-0.770602	3.54039	18.7608	2.74827	4.73534	0.300107	6.2688
225	12.6819	-1.14487	8.13355	8.1137	4.12201	4.33085	1.70208	1.41839	6.21141	-0.784706	3.46825	18.5078	2.7763	4.70701	0.344653	6.08127
225.5	12.5417	-1.11804	8.00736	8.00627	4.17279	4.33537	1.65537	1.43922	6.0665	-0.802933	3.39268	18.2697	2.789	4.69204	0.398098	5.88953
226	12.4006	-1.07394	7.87501	7.90738	4.22868	4.34269	1.61355	1.4559	5.91723	-0.826822	3.31291	18.042	2.78735	4.69151	0.458078	5.69434
226.5	12.2618	-1.01933	7.73462	7.81369	4.28276	4.35672	1.58184	1.4714	5.77033	-0.854654	3.22926	17.8158	2.7744	4.70314	0.520186	5.49769
227	12.1277	-0.960439	7.5853	7.72132	4.32777	4.38071	1.56461	1.48693	5.63098	-0.88228	3.14332	17.5811	2.75375	4.72097	0.577453	5.30318
227.5	12.0002	-0.901616	7.42769	7.62677	4.35909	4.41602	1.5637	1.50213	5.50246	-0.904428	3.05691	17.3312	2.7281	4.73688	0.621403	5.11531
228	11.8796	-0.844532	7.26327	7.5268	4.37537	4.46098	1.57707	1.51655	5.38678	-0.916319	2.9713	17.0654	2.69839	4.74293	0.644931	4.93803
228.5	11.7655	-0.788399	7.09353	7.41822	4.3771	4.51089	1.59913	1.53027	5.28457	-0.915248	2.8872	16.7885	2.66394	4.73445	0.644623	4.77355
229	11.6573	-0.731237	6.91999	7.29904	4.36538	4.5597	1.62255	1.54367	5.19473	-0.90123	2.80497	16.5066	2.62409	4.71256	0.621553	4.62218
229.5	11.5538	-0.671286	6.7447	7.16989	4.34163	4.60276	1.64077	1.55758	5.11538	-0.876494	2.7246	16.2241	2.5802	4.68311	0.581581	4.4828
230	11.4526	-0.606715	6.56997	7.03355	4.30787	4.63849	1.64961	1.57376	5.04488	-0.844521	2.64668	15.9443	2.53571	4.65207	0.534408	4.35369
230.5	11.3495	-0.534553	6.39763	6.89251	4.26639	4.66754	1.64645	1.59413	4.98155	-0.809569	2.57367	15.6681	2.49404	4.62141	0.489923	4.23329
231	11.2406	-0.451474	6.22864	6.74748	4.21885	4.69082	1.62842	1.61986	4.9227	-0.776852	2.50883	15.3938	2.45704	4.5888	0.45389	4.12041
231.5	11.1228	-0.355862	6.06336	6.59787	4.16611	4.709	1.59299	1.65122	4.86437	-0.752157	2.45369	15.1185	2.42547	4.55024	0.426572	4.01399
232	10.9944	-0.248469	5.90176	6.44312	4.10918	4.72287	1.53977	1.6875	4.80196	-0.739704	2.40713	14.8393	2.39988	4.50337	0.404458	3.91298
232.5	10.8548	-0.130915	5.74384	6.28382	4.0498	4.73304	1.47092	1.72691	4.73161	-0.739574	2.3676	14.5553	2.38093	4.44946	0.382812	3.8162
233	10.7039	-0.00419048	5.5905	6.12181	3.99064	4.74002	1.39074	1.76679	4.65156	-0.747174	2.33545	14.2677	2.36931	4.39292	0.357447	3.72127
233.5	10.5439	0.130959	5.44408	5.95858	3.93515	4.74497	1.3053	1.80466	4.5623	-0.755194	2.31346	13.9799	2.36523	4.3393	0.325199	3.62439
234	10.3783	0.273114	5.30727	5.79339	3.88682	4.74915	1.22122	1.83954	4.46622	-0.756437	2.30663	13.6972	2.36744	4.29338	0.283596	3.52207
234.5	10.2108	0.420224	5.1812	5.62315	3.84833	4.75253	1.14417	1.87232	4.36673	-0.745849	2.32123	13.4247	2.37244	4.25692	0.231017	3.41356
235	10.0437	0.569777	5.06432	5.44456	3.82096	4.7542	1.07849	1.90498	4.26685	-0.720937	2.36161	13.1678	2.37482	4.2274	0.167572	3.30161
235.5	9.87717	0.718516	4.95263	5.25662	3.8044	4.75349	1.02687	1.93968	4.16798	-0.680847	2.427	12.9318	2.36888	4.19955	0.0955339	3.19101
236	9.71054	0.862608	4.84127	5.06154	3.79722	4.74984	0.989413	1.97815	4.06972	-0.625754	2.51228	12.7208	2.3502	4.16812	0.0184692	3.08715
236.5	9.54333	0.999097	4.72606	4.86335	3.79756	4.74197	0.963444	2.02086	3.97174	-0.557525	2.61103	12.5359	2.31671	4.12985	-0.0597759	2.99521
237	9.37523	1.12758	4.60403	4.66592	3.80329	4.72824	0.945291	2.0664	3.87572	-0.480249	2.71783	12.3739	2.26862	4.0842	-0.134274	2.91927
237.5	9.20573	1.24967	4.47338	4.47171	3.81154	4.70733	0.93311	2.11232	3.78477	-0.399474	2.82964	12.2282	2.20793	4.03216	-0.197642	2.8611
238	9.03357	1.36615	4.33406	4.28096	3.81904	4.67877	0.92844	2.15675	3.70174	-0.32081	2.94558	12.0887	2.13828	3.97436	-0.241438	2.81984
238.5	8.85707	1.47511	4.18822	4.09115	3.82305	4.64345	0.934855	2.19922	3.62919	-0.249183	3.06519	11.9447	2.06502	3.91035	-0.259794	2.79245
239	8.67536	1.57316	4.03943	3.89739	3.82224	4.60399	0.955742	2.24069	3.56948	-0.189408	3.18686	11.7876	1.99441	3.84008	-0.251526	2.77452
239.5	8.48966	1.65774	3.89145	3.69473	3.81704	4.56384	0.992567	2.28345	3.52371	-0.146587	3.30749	11.6137	1.9323	3.76593	-0.219993	2.76142
240	8.30327	1.72867	3.74778	3.48072	3.80906	4.52542	1.04285	2.33001	3.49096	-0.124359	3.42302	11.4229	1.883	3.69251	-0.172397	2.74938
240.5	8.12036	1.78808	3.61156	3.2557	3.80009	4.48931	1.10022	2.38117	3.46887	-0.122155	3.52913	11.2178	1.84868	3.62558	-0.118049	2.73601
241	7.94438	1.83907	3.48544	3.02157	3.79175	4.45503	1.15765	2.43526	3.45467	-0.134661	3.62196	11.0038	1.82921	3.57169	-0.0654284	2.7205
241.5	7.77665	1.88451	3.37185	2.78066	3.78531	4.42198	1.21002	2.48923	3.4461	-0.154367	3.69903	10.7877	1.82177	3.53741	-0.0203345	2.7034
242	7.61595	1.92651	3.27248	2.53481	3.78158	4.38995	1.25427	2.5404	3.44179	-0.174559	3.76019	10.5749	1.8214	3.52716	0.0139135	2.68605
242.5	7.45907	1.96553	3.1868	2.28496	3.78106	4.35937	1.28883	2.58708	3.43986	-0.190456	3.8074	10.3673	1.82235	3.54174	0.0355674	2.67011
243	7.30213	2.00045	3.11205	2.03211	3.78437	4.33058	1.31304	2.62767	3.43657	-0.198849	3.84291	10.1657	1.81953	3.57922	0.0440989	2.65782
243.5	7.14175	2.03049	3.04506	1.77826	3.79233	4.30232	1.32633	2.65971	3.42699	-0.19718	3.8675	9.97158	1.80951	3.63592	0.0405282	2.65238
244	6.97591	2.05678	2.98283	1.52626	3.80577	4.27141	1.3283	2.68057	3.40634	-0.183044	3.88018	9.78639	1.79061	3.70548	0.0279351	2.65653
244.5	6.80419	2.08202	2.92143	1.27927	3.82566	4.23469	1.31954	2.68946	3.37064	-0.154895	3.87923	9.6098	1.7624	3.77821	0.0115512	2.67073
245	6.62735	2.10921	2.85619	1.04	3.85363	4.1913	1.30208	2.68843	3.31751	-0.112976	3.86418	9.43882	1.72573	3.84319	-0.0019954	2.69385
245.5	6.44685	2.14074	2.78332	0.809668	3.89234	4.14322	1.279	2.68181	3.24735	-0.0592223	3.83724	9.26818	1.68349	3.89164	-0.00587272	2.72524
246	6.26478	2.17837	2.70071	0.587781	3.94486	4.09411	1.25406	2.67506	3.16328	0.0035116	3.8028	9.09173	1.64107	3.91826	0.00584158	2.76478
246.5	6.08396	2.22322	2.60757	0.37342	4.01286	4.04796	1.23091	2.6736	3.06937	0.0717111	3.76611	8.90433	1.6053	3.92002	0.0369693	2.81134
247	5.90733	2.27535	2.50472	0.16692	4.09524	4.00851	1.21203	2.68148	2.96843	0.140701	3.73156	8.70281	1.5818	3.8949	0.0882342	2.86197
247.5	5.7373	2.33402	2.39507	-0.0295698	4.18859	3.97864	1.19748	2.70019	2.86114	0.204646	3.70158	8.48623	1.57268	3.84225	0.1571	2.9127
248	5.57548	2.39844	2.28289	-0.213982	4.28875	3.95912	1.18491	2.72828	2.74692	0.2577	3.677	8.25659	1.57615	3.7644	0.238688	2.95999
248.5	5.42323	2.46757	2.1723	-0.387592	4.39136	3.94822	1.17173	2.76236	2.62528	0.295246	3.65841	8.01892	1.58779	3.6675	0.32788	3.00228
249	5.28266	2.53999	2.06721	-0.556126	4.49188	3.94279	1.15762	2.7989	2.49721	0.314707	3.64675	7.77919	1.60269	3.56038	0.421632	3.04056
249.5	5.15628	2.61441	1.97174	-0.727265	4.58637	3.93987	1.14549	2.83558	2.36554	0.315941	3.64308	7.54165	1.61765	3.45192	0.519581	3.07711
250	5.04578	2.68968	1.88928	-0.907003	4.67216	3.937	1.14077	2.87185	2.23359	0.300639	3.64861	7.30761	1.63178	3.34879	0.62248	3.11382
250.5	4.95176	2.76411	1.82083	-1.09728	4.7474	3.93234	1.14944	2.90862	2.10355	0.271372	3.66469	7.07574	1.64542	3.25467	0.729926	3.15212
251	4.87444	2.83525	1.76505	-1.29567	4.81049	3.92527	1.17535	2.94711	1.97634	0.231035	3.69266	6.84295	1.65897	3.17075	0.83926	3.19393
251.5	4.814	2.90014	1.71945	-1.49705	4.86031	3.91647	1.219	2.98865	1.85244	0.182272	3.73267	6.60643	1.67248	3.09736	0.946352	3.24184
252	4.77001	2.95576	1.68042	-1.69601	4.89691	3.90722	1.27796	3.03512	1.73194	0.12758	3.78181	6.36604	1.68544	3.03638	1.04678	3.29826
252.5	4.74019	2.99923	1.64311	-1.88825	4.9218	3.89885	1.348	3.0885	1.61487	0.0706524	3.83408	6.12473	1.69691	2.99184	1.13659	3.36434
253	4.71955	3.02799	1.6022	-2.07115	4.93739	3.8925	1.42475	3.14948	1.50256	0.0173943	3.88319	5.88632	1.70685	2.96795	1.2138	3.43907
253.5	4.70167	3.04062	1.5532	-2.24409	4.94586	3.8888	1.50513	3.21707	1.39856	-0.0247616	3.92542	5.65272	1.71757	2.96731	1.2798	3.51945
254	4.68115	3.03784	1.49374	-2.40827	4.94824	3.88756	1.58688	3.28907	1.30757	-0.0485151	3.96017	5.42311	1.73296	2.99085	1.33861	3.60198
254.5	4.65517	3.02303	1.42432	-2.56534	4.94471	3.88793	1.66759	3.36261	1.23272	-0.0478725	3.98901	5.19562	1.75607	3.03758	1.39453	3.68366
255	4.62326	3.00213	1.34811	-2.71527	4.93601	3.88879	1.74489	3.43445	1.17381	-0.0187568	4.01396	4.96952	1.78825	3.10363	1.45029	3.76125
255.5	4.58585	2.98254	1.26999	-2.85523	4.92433	3.88924	1.81659	3.50144	1.12767	0.0404017	4.03597	4.7466	1.8306	3.18225	1.50667	3.83067
256	4.54339	2.97095	1.19531	-2.98025	4.91341	3.88896	1.8798	3.56122	1.08942	0.128241	4.0543	4.53029	1.88507	3.26617	1.56268	3.88809
256.5	4.49597	2.97205	1.12906	-3.08529	4.90798	3.88754	1.93114	3.61241	1.05452	0.24033	4.06664	4.32329	1.95449	3.35018	1.61553	3.93189
257	4.44306	2.98879	1.07562	-3.16751	4.91257	3.88308	1.96804	3.65508	1.02158	0.369496	4.06992	4.12593	2.04134	3.43241	1.66143	3.9633
257.5	4.38315	3.02274	1.0384	-3.22759	4.93047	3.87251	1.99012	3.6915	0.993726	0.506808	4.06228	3.93526	2.14602	3.51391	1.69765	3.98518
258	4.31409	3.07309	1.01933	-3.26896	4.96337	3.8531	1.99971	3.72576	0.977476	0.643072	4.04499	3.74469	2.26635	3.59632	1.72355	4.00046
258.5	4.23432	3.13583	1.01866	-3.29609	5.01132	3.82349	2.0006	3.76167	0.979794	0.770467	4.02224	3.54586	2.39885	3.67841	1.73854	4.011
259	4.1444	3.20417	1.03465	-3.31363	5.07242	3.78399	1.9958	3.80119	1.00445	0.883249	3.99888	3.33174	2.53972	3.75527	1.73997	4.01718
259.5	4.04707	3.27024	1.0634	-3.32651	5.143	3.73663	1.98595	3.84478	1.04969	0.977489	3.97809	3.09876	2.68426	3.82077	1.72387	4.01841
260	3.94545	3.32691	1.09971	-3.34011	5.21851	3.68463	1.96895	3.89176	1.1091	1.05115	3.96073	2.84833	2.82628	3.86983	1.68758	4.01376
260.5	3.8422	3.36909	1.13835	-3.35999	5.29439	3.63131	1.94139	3.94073	1.17496	1.10433	3.94595	2.58713	2.95833	3.90006	1.63181	4.00174
261	3.7407	3.39407	1.17437	-3.39031	5.36664	3.57931	1.90109	3.99051	1.24139	1.13912	3.9322	2.32474	3.07308	3.9129	1.56113	3.98059
261.5	3.64542	3.40178	1.20317	-3.43173	5.43238	3.53056	1.84811	4.04083	1.30523	1.15995	3.91885	2.07001	3.16486	3.91246	1.4827	3.94925
262	3.55986	3.3946	1.2217	-3.48141	5.49016	3.48674	1.78393	4.09201	1.36531	1.17369	3.90759	1.82904	3.23064	3.90246	1.404	3.90795
262.5	3.48546	3.37638	1.22993	-3.53453	5.5398	3.4498	1.71056	4.14444	1.42149	1.18868	3.90135	1.60445	3.27033	3.88467	1.33061	3.85797
263	3.42199	3.35183	1.23046	-3.58479	5.58134	3.42199	1.62976	4.19806	1.47389	1.21296	3.90135	1.39612	3.2874	3.85939	1.26496	3.80148
263.5	3.36817	3.32647	1.22673	-3.62463	5.61402	3.40517	1.54232	4.25239	1.52204	1.25239	3.9054	1.20251	3.28908	3.82592	1.20704	3.74111
264	3.32262	3.30596	1.22149	-3.64753	5.63613	3.39995	1.4485	4.30707	1.56426	1.30917	3.90833	1.02154	3.28397	3.78267	1.15599	3.67878
264.5	3.28446	3.29481	1.21604	-3.65074	5.64645	3.4049	1.34919	4.36192	1.59747	1.3814	3.90385	0.850519	3.27822	3.7285	1.11177	3.61525
265	3.25278	3.29492	1.20988	-3.63571	5.64534	3.41652	1.24619	4.41647	1.61838	1.46367	3.88733	0.686127	3.27347	3.66443	1.07589	3.55125
265.5	3.22592	3.30543	1.20139	-3.60585	5.63435	3.42985	1.14176	4.46999	1.62572	1.54824	3.85725	0.524909	3.26776	3.59327	1.05089	3.48799
266	3.20151	3.32425	1.18919	-3.56417	5.61542	3.44011	1.0389	4.52245	1.62144	1.62612	3.8146	0.363355	3.25807	3.51774	1.03918	3.42591
266.5	3.17713	3.34921	1.17314	-3.51309	5.59013	3.44463	0.942475	4.57507	1.60942	1.6881	3.76204	0.197716	3.2425	3.43899	1.0426	3.36337
267	3.1513	3.37738	1.15452	-3.45553	5.55883	3.44334	0.858577	4.6301	1.59357	1.72653	3.70334	0.0243528	3.22098	3.35643	1.06227	3.29759
267.5	3.12319	3.40428	1.13596	-3.39546	5.52101	3.43724	0.79217	4.69006	1.5765	1.73747	3.64255	-0.159563	3.19424	3.26852	1.09837	3.22683
268	3.09162	3.42534	1.12072	-3.33698	5.47686	3.42718	0.746035	4.7567	1.55954	1.7223	3.58289	-0.354785	3.16297	3.1756	1.14991	3.1515
268.5	3.05546	3.43838	1.11131	-3.28295	5.42838	3.41385	0.721779	4.83031	1.54357	1.68764	3.52582	-0.558301	3.12846	3.08257	1.21466	3.07366
269	3.01497	3.44423	1.10918	-3.23414	5.37938	3.39743	0.720402	4.91	1.52995	1.64313	3.47109	-0.763462	3.09356	2.99796	1.28945	2.99585
269.5	2.97224	3.44499	1.11573	-3.1889	5.33488	3.37741	0.741717	4.99457	1.52069	1.5975	3.41806	-0.962549	3.06255	2.92967	1.37023	2.92019
270	2.9308	3.44238	1.13238	-3.14356	5.2999	3.35417	0.784038	5.08276	1.51766	1.55557	3.36664	-1.14935	3.03942	2.88174	1.4523	2.84757
270.5	2.89415	3.4376	1.15976	-3.09435	5.27835	3.33062	0.843899	5.17245	1.52158	1.51823	3.31694	-1.32069	3.0261	2.85429	1.53066	2.77743
271	2.86433	3.43202	1.19748	-3.03949	5.27243	3.31176	0.915475	5.26044	1.53221	1.48461	3.26794	-1.47753	3.02183	2.84488	1.59997	2.70813
271.5	2.84153	3.42721	1.24407	-2.9801	5.28295	3.30284	0.990916	5.34321	1.54925	1.45408	3.21684	-1.6246	3.02376	2.84958	1.65434	2.63735
272	2.82466	3.42476	1.29661	-2.9192	5.31035	3.30741	1.06136	5.41787	1.57321	1.42704	3.15919	-1.76863	3.02795	2.86433	1.68813	2.56216
272.5	2.8122	3.4261	1.3511	-2.86041	5.35504	3.3258	1.11788	5.48225	1.60541	1.40475	3.09026	-1.91658	3.03057	2.88591	1.69792	2.47938
273	2.80312	3.43229	1.40398	-2.80731	5.4165	3.35491	1.15332	5.53478	1.64706	1.38897	3.00747	-2.07392	3.02861	2.91124	1.68493	2.38588
273.5	2.79692	3.44432	1.45297	-2.76302	5.49268	3.38989	1.16506	5.57441	1.69891	1.38109	2.91204	-2.24252	3.0199	2.93673	1.65585	2.27952
274	2.79281	3.46317	1.49694	-2.72909	5.5803	3.42625	1.15599	5.60124	1.76127	1.38076	2.80876	-2.4198	3.00275	2.95897	1.62106	2.16055
274.5	2.78927	3.48891	1.53576	-2.70509	5.67554	3.46089	1.13279	5.61732	1.8333	1.38525	2.70429	-2.60021	2.9761	2.97517	1.59102	2.0321
275	2.78466	3.51963	1.57	-2.68991	5.7748	3.49212	1.10318	5.62684	1.91299	1.39106	2.60432	-2.77807	2.94022	2.98197	1.57323	1.89876
275.5	2.77792	3.55134	1.5999	-2.68386	5.87508	3.51978	1.07347	5.63467	1.99806	1.3961	2.51158	-2.94949	2.89735	2.97592	1.57167	1.76528
276	2.76871	3.57932	1.62471	-2.68973	5.97417	3.54509	1.04653	5.64416	2.08624	1.40022	2.42596	-3.11209	2.85131	2.9569	1.58742	1.63625
276.5	2.75712	3.59977	1.64324	-2.71173	6.07043	3.56985	1.02144	5.65602	2.1757	1.40325	2.34594	-3.26354	2.80638	2.93044	1.61907	1.51575
277	2.74362	3.61061	1.6549	-2.75366	6.16225	3.59564	0.995426	5.66873	2.266	1.40268	2.27092	-3.40105	2.76632	2.90533	1.66389	1.40573
277.5	2.72887	3.61136	1.66066	-2.81798	6.24758	3.62402	0.966233	5.67944	2.35826	1.39421	2.20276	-3.52413	2.73331	2.88852	1.71998	1.30535
278	2.71326	3.60243	1.66296	-2.90535	6.32377	3.65646	0.932804	5.68482	2.45431	1.37431	2.14559	-3.63761	2.70727	2.88078	1.78703	1.2126
278.5	2.69653	3.58381	1.66436	-3.01365	6.38802	3.69368	0.894731	5.68231	2.55607	1.3419	2.10409	-3.75042	2.68649	2.87588	1.86418	1.12631
279	2.67767	3.55448	1.66568	-3.13755	6.43791	3.73566	0.852202	5.67113	2.6646	1.29842	2.08126	-3.87139	2.66901	2.86462	1.94822	1.04623
279.5	2.65557	3.51357	1.6655	-3.26966	6.47186	3.78246	0.805353	5.65204	2.77868	1.24725	2.07632	-4.00651	2.65348	2.84025	2.03442	0.971794
280	2.6299	3.46161	1.66189	-3.40253	6.48977	3.83424	0.752544	5.62632	2.89441	1.19279	2.08423	-4.15791	2.63911	2.80086	2.11812	0.900924
280.5	2.60147	3.40085	1.65484	-3.52973	6.49372	3.89039	0.690784	5.59524	3.00642	1.13957	2.09761	-4.32347	2.62587	2.7493	2.1954	0.830227
281	2.572	3.33413	1.64668	-3.64598	6.48777	3.9486	0.61907	5.55999	3.1099	1.09111	2.10957	-4.49679	2.6148	2.69186	2.26331	0.75633
281.5	2.54422	3.26376	1.64037	-3.7474	6.47693	4.00481	0.540765	5.52166	3.20221	1.04983	2.11613	-4.6691	2.60761	2.63504	2.32043	0.676625
282	2.52138	3.19144	1.63763	-3.8327	6.46603	4.05417	0.463037	5.48118	3.28354	1.01803	2.11795	-4.83249	2.60565	2.58119	2.36705	0.589041
282.5	2.50609	3.11866	1.63849	-3.90371	6.45872	4.09266	0.394629	5.43904	3.35575	0.998148	2.11982	-4.982	2.60986	2.52708	2.40403	0.492422
283	2.49993	3.04697	1.64192	-3.96418	6.45686	4.11793	0.343141	5.39513	3.4201	0.992305	2.12789	-5.11541	2.62089	2.46665	2.43137	0.387458
283.5	2.50365	2.97772	1.64716	-4.01766	6.46038	4.12924	0.313246	5.34923	3.47633	1.0013	2.14627	-5.23193	2.63798	2.39453	2.44849	0.276652
284	2.51721	2.91207	1.65474	-4.06618	6.46792	4.12699	0.306711	5.3018	3.52368	1.02345	2.17515	-5.33163	2.65791	2.30777	2.45515	0.163052
284.5	2.5391	2.85158	1.66612	-4.10964	6.47799	4.11197	0.322783	5.2544	3.56238	1.05435	2.21123	-5.41522	2.67628	2.20654	2.45144	0.0491915
285	2.56559	2.79828	1.68211	-4.14596	6.48948	4.08449	0.358175	5.20956	3.59478	1.08805	2.24987	-5.48333	2.68978	2.09503	2.43786	-0.0626463
285.5	2.59154	2.75388	1.70241	-4.17227	6.5019	4.04462	0.408178	5.1701	3.62564	1.11855	2.28769	-5.53576	2.69683	1.98116	2.416	-0.16982
286	2.61222	2.71866	1.72622	-4.18616	6.51565	3.99369	0.469015	5.13823	3.66136	1.14088	2.32355	-5.57149	2.69686	1.87332	2.38922	-0.269644
286.5	2.6249	2.69065	1.75258	-4.18647	6.5315	3.93501	0.539392	5.11507	3.70813	1.15169	2.358	-5.59028	2.68959	1.77603	2.36212	-0.359948
287	2.62931	2.66599	1.78041	-4.17412	6.54997	3.87311	0.619727	5.10036	3.77018	1.1488	2.39234	-5.59395	2.67462	1.68899	2.33934	-0.439037
287.5	2.62672	2.64028	1.8091	-4.15239	6.57117	3.81243	0.709576	5.0924	3.84868	1.13079	2.42732	-5.58496	2.65195	1.60999	2.32436	-0.505939
288	2.61855	2.61033	1.84028	-4.12639	6.59436	3.75583	0.805912	5.0891	3.94106	1.09788	2.46141	-5.56309	2.62298	1.53814	2.31897	-0.561563
288.5	2.60634	2.57563	1.87889	-4.10236	6.61729	3.70376	0.90373	5.08981	4.04127	1.05314	2.4905	-5.52444	2.59063	1.47501	2.32335	-0.609226
289	2.59274	2.5383	1.93159	-4.0868	6.63657	3.65471	0.997472	5.09524	4.1422	1.003	2.50918	-5.46403	2.55808	1.42361	2.33739	-0.653388
289.5	2.58133	2.50108	2.00349	-4.08542	6.64857	3.60684	1.0826	5.10595	4.2385	0.956054	2.51304	-5.37915	2.52782	1.38634	2.36268	-0.697908
290	2.57516	2.46577	2.09623	-4.10188	6.64955	3.56005	1.15723	5.12137	4.32719	0.920473	2.50048	-5.27061	2.50246	1.3634	2.40311	-0.74514
290.5	2.5753	2.43321	2.20862	-4.13774	6.63602	3.51704	1.22171	5.14006	4.40591	0.901316	2.47284	-5.14233	2.4864	1.35179	2.46323	-0.795871
291	2.5804	2.40403	2.33805	-4.19343	6.60611	3.48174	1.27629	5.16033	4.47166	0.900257	2.43333	-5.00061	2.48565	1.34568	2.54534	-0.849837
291.5	2.5876	2.37858	2.4805	-4.26863	6.56053	3.4563	1.32043	5.18007	4.52153	0.917216	2.38556	-4.85314	2.50594	1.33874	2.64752	-0.906072
292	2.59412	2.35645	2.62992	-4.36126	6.50205	3.44006	1.3537	5.19649	4.55451	0.951736	2.33212	-4.70756	2.55121	1.32724	2.76354	-0.962744
292.5	2.59831	2.33667	2.77869	-4.46728	6.43442	3.43105	1.37566	5.20681	4.57262	1.00302	2.27417	-4.5703	2.62291	1.31094	2.8845	-1.01748
293	2.59953	2.31845	2.91915	-4.58214	6.36131	3.42745	1.38578	5.20951	4.58095	1.06902	2.21242	-4.44575	2.71959	1.29121	3.00087	-1.0684
293.5	2.59763	2.30076	3.04543	-4.70232	6.28514	3.42743	1.38426	5.20457	4.58608	1.14565	2.14919	-4.33622	2.8366	1.26938	3.10424	-1.11492
294	2.59268	2.28174	3.155	-4.82618	6.20703	3.4282	1.37218	5.19281	4.59365	1.22696	2.09026	-4.2425	2.9665	1.24688	3.18904	-1.15716
294.5	2.58462	2.25918	3.24916	-4.95348	6.12738	3.42605	1.35124	5.17511	4.60705	1.30646	2.04454	-4.16425	3.10078	1.22455	3.25369	-1.19442
295	2.57309	2.23124	3.33135	-5.08371	6.04605	3.41731	1.32395	5.15221	4.62762	1.37864	2.02131	-4.09938	3.23174	1.20117	3.29942	-1.22475
295.5	2.55788	2.19663	3.40506	-5.21465	5.96221	3.39957	1.29276	5.12505	4.65515	1.43971	2.02633	-4.04347	3.35363	1.17423	3.32792	-1.24648
296	2.53914	2.15481	3.47284	-5.34295	5.87439	3.37183	1.25897	5.0949	4.68874	1.48722	2.05898	-3.9913	3.46353	1.14248	3.34058	-1.25918
296.5	2.51672	2.10669	3.53682	-5.46644	5.78051	3.33375	1.22339	5.06281	4.72795	1.51906	2.11239	-3.93949	3.56191	1.10666	3.33924	-1.2638
297	2.48972	2.05527	3.6	-5.58641	5.67791	3.28519	1.18834	5.02941	4.77317	1.5332	2.17652	-3.8876	3.65192	1.06827	3.32681	-1.26284
297.5	2.45755	2.00558	3.66682	-5.70733	5.56356	3.22672	1.15822	4.99567	4.82558	1.52845	2.24216	-3.83814	3.73732	1.02874	3.30746	-1.25927
298	2.42143	1.96355	3.74256	-5.83429	5.43509	3.15997	1.13745	4.96313	4.88689	1.50561	2.30344	-3.7968	3.81982	0.988758	3.28595	-1.25461
298.5	2.38457	1.93468	3.8322	-5.9697	5.2918	3.08778	1.12799	4.93318	4.95862	1.46825	2.35779	-3.77179	3.89795	0.947984	3.26583	-1.24855
299	2.35136	1.92366	3.93908	-6.11109	5.13485	3.01415	1.12954	4.90703	5.04089	1.4221	2.40475	-3.77211	3.96865	0.906095	3.2481	-1.24051
299.5	2.32674	1.93404	4.06352	-6.25136	4.96705	2.94271	1.1408	4.88586	5.1312	1.37346	2.44471	-3.80601	4.02953	0.864206	3.23123	-1.23075
300	2.31468	1.96728	4.20168	-6.3807	4.79308	2.87528	1.15865	4.87019	5.22443	1.32742	2.47802	-3.87924	4.07983	0.825118	3.2122	-1.22084
300.5	2.31552	2.02199	4.34489	-6.48766	4.61953	2.81258	1.17718	4.85934	5.3145	1.28673	2.50449	-3.99254	4.11972	0.792784	3.18784	-1.21422
301	2.32458	2.09398	4.47912	-6.56004	4.454	2.75569	1.18984	4.85224	5.39608	1.25147	2.52379	-4.13981	4.14971	0.771343	3.15612	-1.21631
301.5	2.33364	2.17636	4.58759	-6.58791	4.30392	2.70575	1.19291	4.84839	5.46502	1.22009	2.53687	-4.30878	4.17061	0.763788	3.11652	-1.23318
302	2.33464	2.25975	4.65818	-6.56982	4.17502	2.66274	1.18647	4.84739	5.51807	1.19048	2.54729	-4.48438	4.18388	0.770514	3.06993	-1.26958
302.5	2.32355	2.33444	4.69001	-6.516	4.06959	2.62508	1.1732	4.84768	5.55267	1.16025	2.56104	-4.65188	4.19167	0.788443	3.01807	-1.32707
303	2.30105	2.39447	4.69276	-6.44424	3.98556	2.59014	1.15653	4.84663	5.56742	1.12615	2.58436	-4.79821	4.19636	0.811881	2.9632	-1.40281
303.5	2.27031	2.43977	4.68002	-6.37324	3.91808	2.55505	1.13938	4.84175	5.56252	1.08369	2.62105	-4.91564	4.19986	0.83468	2.90795	-1.49005
304	2.23492	2.47463	4.66298	-6.31821	3.862	2.5173	1.12359	4.83153	5.53946	1.02805	2.67078	-5.00681	4.20284	0.8523	2.85497	-1.58046
304.5	2.19795	2.50437	4.64803	-6.28855	3.81311	2.47542	1.10923	4.81529	5.50033	0.956348	2.72947	-5.08355	4.2042	0.86335	2.80693	-1.66706
305	2.16119	2.53264	4.63846	-6.28739	3.76869	2.4299	1.09443	4.79221	5.44787	0.869362	2.79199	-5.16021	4.20147	0.870028	2.76705	-1.74558
305.5	2.12474	2.56046	4.63701	-6.31307	3.7274	2.38341	1.07719	4.76138	5.38609	0.771895	2.85493	-5.2494	4.19136	0.87672	2.73875	-1.81422
306	2.08764	2.58726	4.64677	-6.3608	3.68782	2.33951	1.05856	4.72321	5.32062	0.672664	2.9173	-5.36039	4.17068	0.887451	2.72421	-1.87276
306.5	2.04891	2.6125	4.67044	-6.42377	3.6469	2.30078	1.04383	4.68029	5.25777	0.582756	2.97971	-5.49718	4.13788	0.903899	2.72356	-1.92163
307	2.00897	2.63605	4.70951	-6.49477	3.60046	2.26786	1.03999	4.63662	5.20225	0.512259	3.04321	-5.65713	4.09479	0.925365	2.73532	-1.96098
307.5	1.97035	2.65745	4.76399	-6.56769	3.5449	2.2399	1.05133	4.59584	5.15602	0.46727	3.10815	-5.83047	4.04631	0.950604	2.75733	-1.99052
308	1.93725	2.67541	4.83274	-6.63806	3.47786	2.21547	1.07736	4.56016	5.1184	0.449098	3.17368	-6.00282	3.9979	0.97989	2.78738	-2.00985
308.5	1.91409	2.68865	4.91411	-6.70342	3.39763	2.19257	1.11428	4.52974	5.08706	0.45526	3.23864	-6.16285	3.95319	1.01551	2.82358	-2.01851
309	1.90395	2.69657	5.00644	-6.7635	3.3033	2.16786	1.15732	4.50287	5.05949	0.481045	3.30251	-6.3076	3.91374	1.06006	2.86446	-2.01628
309.5	1.90771	2.6995	5.10832	-6.81953	3.19503	2.13681	1.20207	4.47742	5.03423	0.520656	3.36548	-6.43986	3.88032	1.11402	2.90856	-2.00471
310	1.92433	2.69896	5.21816	-6.87333	3.07332	2.09621	1.24584	4.45243	5.01058	0.567881	3.42866	-6.56332	3.85373	1.1748	2.95423	-1.98794
310.5	1.95157	2.69766	5.33273	-6.92664	2.93799	2.04631	1.2878	4.42857	4.98707	0.616844	3.49487	-6.68046	3.83416	1.2374	2.99967	-1.97104
311	1.98647	2.69923	5.44619	-6.98054	2.78853	1.99034	1.32762	4.40718	4.95997	0.662993	3.56873	-6.79201	3.82047	1.29572	3.04238	-1.95752
311.5	2.02569	2.70766	5.5516	-7.03538	2.62538	1.93257	1.36522	4.38858	4.92327	0.703619	3.65428	-6.89697	3.81046	1.34413	3.07877	-1.94827
312	2.06646	2.72635	5.64315	-7.09096	2.45059	1.8769	1.40135	4.37053	4.87073	0.737513	3.75184	-6.99276	3.80094	1.37964	3.10437	-1.94221
312.5	2.1073	2.75733	5.71712	-7.14678	2.26743	1.82597	1.43681	4.3486	4.79859	0.764353	3.85791	-7.07683	3.78783	1.40316	3.11447	-1.93744
313	2.14781	2.80077	5.77188	-7.20239	2.08001	1.78087	1.47135	4.31809	4.70707	0.784339	3.96838	-7.15206	3.76635	1.41886	3.10528	-1.93251
313.5	2.18785	2.85489	5.8078	-7.25775	1.89322	1.74142	1.50429	4.27622	4.59974	0.79787	4.08103	-7.23142	3.7317	1.43225	3.07556	-1.92677
314	2.22678	2.91626	5.82744	-7.3125	1.71228	1.70687	1.53526	4.22328	4.48233	0.805356	4.19538	-7.33448	3.67971	1.44773	3.02821	-1.91919
314.5	2.26311	2.9807	5.83569	-7.3645	1.54192	1.67695	1.56419	4.16205	4.36125	0.807837	4.31202	-7.47799	3.6074	1.46673	2.96945	-1.90756
315	2.29488	3.04474	5.83838	-7.4087	1.38538	1.65273	1.59117	4.09577	4.24144	0.808171	4.4319	-7.6685	3.51323	1.48675	2.9051	-1.88922
315.5	2.32014	3.10649	5.84004	-7.43804	1.24405	1.6366	1.61595	4.02651	4.12435	0.811277	4.55543	-7.90033	3.39707	1.50285	2.83754	-1.86208
316	2.33708	3.16512	5.84335	-7.44582	1.11841	1.63069	1.63709	3.95513	4.00849	0.822787	4.68174	-8.15879	3.26038	1.51088	2.76617	-1.82477
316.5	2.34402	3.22091	5.85014	-7.42811	1.00906	1.63497	1.65254	3.88246	3.89203	0.847343	4.80862	-8.4252	3.1064	1.50959	2.69	-1.77775
317	2.33986	3.27619	5.86206	-7.38399	0.91599	1.6469	1.66181	3.81035	3.77492	0.88735	4.933	-8.68142	2.94007	1.49982	2.6097	-1.7252
317.5	2.32446	3.33468	5.8805	-7.31396	0.836857	1.66348	1.66768	3.74117	3.65973	0.9421	5.05201	-8.91625	2.76726	1.48277	2.52821	-1.67434
318	2.29819	3.39877	5.90622	-7.21919	0.767015	1.6831	1.67574	3.67631	3.55129	1.00835	5.1643	-9.13012	2.59393	1.45905	2.4502	-1.6315
318.5	2.26105	3.46731	5.93905	-7.1022	0.701618	1.70575	1.6921	3.61591	3.45545	1.08265	5.27091	-9.33107	2.42551	1.42823	2.38055	-1.5991
319	2.21239	3.53603	5.9776	-6.96736	0.637991	1.73193	1.72114	3.55999	3.37728	1.16255	5.37502	-9.5277	2.26648	1.38892	2.32254	-1.57606
319.5	2.15129	3.5994	6.0191	-6.8209	0.576265	1.76219	1.7639	3.50851	3.31933	1.24502	5.48008	-9.72704	2.11937	1.33962	2.27682	-1.55951
320	2.07658	3.65194	6.06	-6.67065	0.518033	1.79691	1.81764	3.46008	3.2811	1.32454	5.58728	-9.93468	1.98382	1.27981	2.24106	-1.54612
320.5	1.9863	3.6881	6.09694	-6.52408	0.465297	1.83524	1.87777	3.41135	3.26015	1.39376	5.69451	-10.1528	1.85693	1.21021	2.2102	-1.53304
321	1.87829	3.70218	6.12664	-6.38623	0.420157	1.87431	1.94106	3.35813	3.25311	1.44578	5.79783	-10.3779	1.73535	1.13227	2.17775	-1.51808
321.5	1.7518	3.68905	6.14504	-6.25952	0.383588	1.91047	2.00703	3.29707	3.25575	1.47631	5.89376	-10.6024	1.61701	1.04707	2.13766	-1.49956
322	1.60875	3.64502	6.14673	-6.14484	0.354058	1.94098	2.07695	3.22623	3.26286	1.48436	5.98096	-10.8181	1.50134	0.954592	2.08572	-1.47652
322.5	1.45348	3.56812	6.12548	-6.04204	0.328037	1.96421	2.15302	3.14515	3.26813	1.47148	6.06033	-11.0193	1.38845	0.85448	2.02002	-1.4488
323	1.29203	3.45915	6.07526	-5.94962	0.302169	1.97922	2.23738	3.05495	3.26481	1.4402	6.13381	-11.2014	1.27871	0.747745	1.9403	-1.41595
323.5	1.13099	3.32322	5.99088	-5.86458	0.274784	1.98626	2.32983	2.9586	3.24657	1.39211	6.20305	-11.3594	1.17301	0.63746	1.84689	-1.37634
324	0.976042	3.17023	5.86801	-5.78386	0.245046	1.98788	2.42643	2.86063	3.20774	1.32651	6.26826	-11.4875	1.07226	0.528011	1.74056	-1.32861
324.5	0.831016	3.01354	5.7032	-5.70579	0.211551	1.9891	2.51957	2.76582	3.14338	1.24046	6.32781	-11.5825	0.97587	0.424397	1.62362	-1.27416
325	0.697889	2.86807	5.49502	-5.62974	0.173016	1.99517	2.59939	2.67733	3.0499	1.1304	6.37967	-11.6452	0.881591	0.332187	1.50074	-1.21694
325.5	0.577134	2.74868	5.24713	-5.55449	0.129785	2.00855	2.65595	2.5957	2.92604	0.994559	6.42324	-11.6801	0.787014	0.256881	1.37878	-1.16096
326	0.46757	2.66754	4.97216	-5.47751	0.083901	2.02803	2.68156	2.52019	2.7734	0.835057	6.45986	-11.6941	0.691078	0.201787	1.26574	-1.1091
326.5	0.365813	2.63015	4.69281	-5.39572	0.0377844	2.05045	2.67228	2.451	2.59636	0.658621	6.49226	-11.696	0.59419	0.166031	1.16948	-1.0636
327	0.26609	2.63285	4.43773	-5.30658	-0.00762162	2.07267	2.62789	2.38973	2.40096	0.47567	6.52331	-11.6959	0.496684	0.144273	1.09613	-1.02606
327.5	0.161199	2.66466	4.23311	-5.20894	-0.0540238	2.09198	2.5503	2.3387	2.19306	0.297886	6.55433	-11.7043	0.397516	0.127882	1.04866	-0.996601
328	0.0449026	2.71189	4.09493	-5.10378	-0.105275	2.106	2.44218	2.2998	1.97674	0.135285	6.58429	-11.7295	0.294515	0.107648	1.02675	-0.973612
328.5	-0.0856156	2.76222	4.02647	-4.99435	-0.165687	2.11309	2.3081	2.27368	1.75407	-0.00521058	6.61108	-11.7754	0.185005	0.0771884	1.02878	-0.954176
329	-0.22878	2.80681	4.02143	-4.88498	-0.238319	2.11262	2.15642	2.25938	1.52659	-0.119311	6.63271	-11.8404	0.0661005	0.0342201	1.0535	-0.934992
329.5	-0.378843	2.84081	4.06887	-4.7796	-0.32464	2.10442	1.99936	2.25462	1.29645	-0.204784	6.64778	-11.9196	-0.0648529	-0.020805	1.09983	-0.913376
330	-0.527415	2.86234	4.15649	-4.68116	-0.425497	2.08859	1.85083	2.25664	1.06563	-0.261769	6.65567	-12.0077	-0.209996	-0.0862269	1.16651	-0.887765
330.5	-0.666559	2.87125	4.27172	-4.59147	-0.540974	2.06552	1.72257	2.26304	0.834348	-0.293058	6.65689	-12.1023	-0.37047	-0.159796	1.25185	-0.858123
331	-0.791091	2.86865	4.40303	-4.51052	-0.668814	2.03608	1.62076	2.27227	0.600804	-0.303472	6.6534	-12.2038	-0.545226	-0.239086	1.35281	-0.82659
331.5	-0.898792	2.85656	4.54116	-4.43543	-0.804004	2.00224	1.54589	2.28311	0.36207	-0.299235	6.64757	-12.3124	-0.730561	-0.321462	1.46483	-0.797173
332	-0.990331	2.83716	4.67895	-4.36051	-0.940349	1.96722	1.49438	2.29317	0.116002	-0.288074	6.64009	-12.4263	-0.921466	-0.403266	1.58317	-0.774162
332.5	-1.06943	2.81256	4.81006	-4.27924	-1.07254	1.93424	1.45956	2.29833	-0.136345	-0.278991	6.62939	-12.5422	-1.11335	-0.479384	1.70332	-0.760976
333	-1.14239	2.78494	4.92885	-4.18657	-1.19717	1.90511	1.43334	2.29407	-0.389986	-0.280809	6.61286	-12.6591	-1.30269	-0.544287	1.82038	-0.760356
333.5	-1.21677	2.75623	5.0327	-4.07958	-1.31205	1.88003	1.409	2.27722	-0.637609	-0.300213	6.58887	-12.7795	-1.48643	-0.59343	1.92866	-0.774632
334	-1.29949	2.72741	5.12372	-3.95728	-1.4153	1.85842	1.38236	2.24731	-0.871774	-0.340386	6.55836	-12.9073	-1.66115	-0.623644	2.02238	-0.804848
334.5	-1.3954	2.69855	5.20701	-3.8209	-1.50545	1.84019	1.35101	2.2073	-1.08658	-0.400316	6.52518	-13.0462	-1.82299	-0.633728	2.09662	-0.849486
335	-1.50746	2.6695	5.28698	-3.67355	-1.58179	1.82663	1.31407	2.16288	-1.27843	-0.474767	6.49453	-13.1962	-1.96881	-0.625794	2.14781	-0.904584
335.5	-1.63764	2.64003	5.36463	-3.51911	-1.64421	1.81979	1.27184	2.12043	-1.44614	-0.55556	6.47101	-13.3524	-2.09723	-0.604899	2.17442	-0.965028
336	-1.78737	2.60887	5.43677	-3.36173	-1.69329	1.82054	1.22441	2.08463	-1.59127	-0.633845	6.4572	-13.5064	-2.20832	-0.576166	2.17809	-1.02518
336.5	-1.95709	2.57356	5.49749	-3.20575	-1.73089	1.82737	1.17026	2.05693	-1.71745	-0.701765	6.4529	-13.6497	-2.30271	-0.542096	2.16421	-1.0793
337	-2.14563	2.53172	5.5411	-3.05521	-1.7599	1.83694	1.10583	2.03606	-1.82856	-0.753359	6.45561	-13.7751	-2.38149	-0.502145	2.14167	-1.12321
337.5	-2.34959	2.48215	5.56462	-2.91378	-1.78332	1.84518	1.02686	2.01988	-1.92704	-0.78543	6.4621	-13.8773	-2.44695	-0.454597	2.12165	-1.1558
338	-2.56236	2.42496	5.56795	-2.7857	-1.80339	1.84818	0.930452	2.00696	-2.01328	-0.797653	6.47	-13.9532	-2.50246	-0.399426	2.1148	-1.17862
338.5	-2.77342	2.3617	5.55213	-2.67659	-1.82163	1.84244	0.816242	1.99689	-2.08594	-0.791311	6.47868	-14.0026	-2.55121	-0.340005	2.12816	-1.19452
339	-2.96956	2.29521	5.51763	-2.59397	-1.83932	1.82556	0.686726	1.98977	-2.1434	-0.768177	6.4895	-14.0282	-2.59547	-0.282628	2.16376	-1.20645
339.5	-3.1383	2.22914	5.46427	-2.54691	-1.85818	1.79745	0.546959	1.98512	-2.18609	-0.730382	6.50534	-14.0357	-2.63682	-0.234947	2.21913	-1.21647
340	-3.2722	2.16741	5.39202	-2.54302	-1.88072	1.76062	0.403036	1.98124	-2.21739	-0.680375	6.5287	-14.0327	-2.67643	-0.204433	2.28827	-1.2253
340.5	-3.37057	2.1131	5.30169	-2.58302	-1.90979	1.7193	0.260546	1.97554	-2.24188	-0.621115	6.56011	-14.0249	-2.71494	-0.196634	2.36293	-1.23242
341	-3.438	2.06716	5.19581	-2.65778	-1.94731	1.67844	0.124332	1.96477	-2.26297	-0.556761	6.59861	-14.0127	-2.75257	-0.213368	2.43447	-1.23584
341.5	-3.48203	2.02837	5.07894	-2.7517	-1.99347	1.64313	-0.00142969	1.94511	-2.2822	-0.492553	6.644	-13.9907	-2.78947	-0.252834	2.49608	-1.23246
342	-3.51107	1.99473	4.95683	-2.84882	-2.04697	1.61752	-0.113533	1.91306	-2.30002	-0.43348	6.69823	-13.9516	-2.82564	-0.312346	2.5442	-1.22016
342.5	-3.53267	1.96511	4.83502	-2.93732	-2.10604	1.60373	-0.209539	1.86684	-2.31733	-0.382789	6.7641	-13.8898	-2.86088	-0.390597	2.57818	-1.19996
343	-3.55294	1.93957	4.71751	-3.01152	-2.16921	1.60195	-0.287609	1.8069	-2.337	-0.34127	6.84267	-13.8031	-2.8953	-0.486728	2.59895	-1.17548
343.5	-3.57665	1.91963	4.60608	-3.07123	-2.23482	1.61144	-0.34688	1.73538	-2.36341	-0.307579	6.93195	-13.6925	-2.93001	-0.597921	2.60762	-1.15064
344	-3.60739	1.90817	4.49993	-3.11897	-2.30029	1.63123	-0.386826	1.65534	-2.40096	-0.279121	7.02708	-13.5617	-2.96708	-0.718637	2.60562	-1.12868
344.5	-3.64762	1.90807	4.3961	-3.15727	-2.36249	1.65979	-0.406051	1.57049	-2.45344	-0.25272	7.12122	-13.417	-3.00855	-0.841317	2.59594	-1.11255
345	-3.69883	1.92019	4.29166	-3.18744	-2.41872	1.69427	-0.402671	1.48473	-2.52376	-0.224854	7.20774	-13.2668	-3.05538	-0.957263	2.58458	-1.10483
345.5	-3.7614	1.94275	4.18601	-3.20902	-2.46717	1.73071	-0.375424	1.40129	-2.61269	-0.191938	7.28196	-13.1204	-3.10747	-1.05837	2.58027	-1.10717
346	-3.834	1.97239	4.08077	-3.21888	-2.50659	1.76546	-0.323404	1.32215	-2.71755	-0.150841	7.3411	-12.9867	-3.16403	-1.13922	2.59198	-1.12016
346.5	-3.91375	2.00465	3.97807	-3.21152	-2.53602	1.7965	-0.245135	1.24816	-2.83255	-0.0992242	7.38414	-12.8748	-3.22352	-1.19796	2.62507	-1.14312
347	-3.99622	2.03416	3.8796	-3.18095	-2.55504	1.82324	-0.139445	1.17949	-2.95092	-0.0355525	7.41164	-12.7956	-3.28376	-1.23647	2.67868	-1.17361
347.5	-4.07588	2.05535	3.78623	-3.12232	-2.56403	1.84576	-0.0084596	1.11591	-3.06729	0.0408074	7.42473	-12.7602	-3.34256	-1.25941	2.7458	-1.20739
348	-4.14791	2.06361	3.69791	-3.03252	-2.5644	1.86445	0.14055	1.05753	-3.17897	0.129181	7.42402	-12.7755	-3.39812	-1.27125	2.8156	-1.23979
348.5	-4.2095	2.05609	3.61407	-2.91098	-2.55914	1.87954	0.296767	1.00576	-3.28568	0.227463	7.40925	-12.8418	-3.44965	-1.27306	2.87619	-1.26754
349	-4.25939	2.03211	3.53519	-2.76035	-2.55249	1.88998	0.44845	0.963384	-3.38824	0.332506	7.37964	-12.9519	-3.49783	-1.2622	2.91754	-1.28992
349.5	-4.2975	1.99389	3.46379	-2.58593	-2.54832	1.89352	0.584709	0.933227	-3.48709	0.440385	7.33515	-13.0924	-3.54426	-1.23479	2.93387	-1.30843
350	-4.32511	1.94628	3.40308	-2.39409	-2.54925	1.88881	0.697365	0.916493	-3.58251	0.5462	7.27797	-13.2458	-3.59091	-1.18847	2.92413	-1.32486
350.5	-4.34442	1.89455	3.3547	-2.1911	-2.55695	1.877	0.781893	0.911786	-3.67569	0.643805	7.21266	-13.3938	-3.64076	-1.1238	2.89034	-1.33939
351	-4.35709	1.8419	3.31811	-1.98297	-2.57237	1.86142	0.836701	0.915672	-3.76884	0.726359	7.14476	-13.521	-3.69823	-1.04475	2.83557	-1.35054
351.5	-4.36318	1.78882	3.29197	-1.77518	-2.59555	1.84639	0.862288	0.924383	-3.864	0.787505	7.07907	-13.6172	-3.76808	-0.958218	2.76308	-1.35648
352	-4.36213	1.73425	3.27531	-1.57249	-2.62529	1.83659	0.860524	0.934949	-3.96243	0.822	7.01899	-13.6754	-3.85355	-0.871831	2.67651	-1.35609
352.5	-4.35459	1.67722	3.26744	-1.37903	-2.65863	1.83637	0.834306	0.944709	-4.06475	0.826388	6.96694	-13.6914	-3.95502	-0.791673	2.58048	-1.34927
353	-4.34276	1.61757	3.26753	-1.19821	-2.69093	1.8486	0.78885	0.950252	-4.17082	0.800308	6.92496	-13.6644	-4.06977	-0.721557	2.48052	-1.33671
353.5	-4.32909	1.5551	3.27419	-1.03189	-2.71719	1.87353	0.732785	0.947677	-4.27957	0.7468	6.89483	-13.5994	-4.19267	-0.662771	2.38186	-1.31951
354	-4.31533	1.48899	3.28607	-0.879802	-2.73405	1.90932	0.676689	0.934202	-4.38905	0.671147	6.87833	-13.5062	-4.31709	-0.613452	2.28853	-1.29862
354.5	-4.30278	1.41889	3.30299	-0.740171	-2.7403	1.95348	0.631202	0.909287	-4.49678	0.580311	6.87726	-13.3973	-4.43606	-0.569557	2.20313	-1.2744
355	-4.29246	1.34668	3.32591	-0.610907	-2.7359	2.00378	0.606353	0.874448	-4.60021	0.483762	6.89233	-13.2833	-4.54386	-0.527577	2.1265	-1.24614
355.5	-4.28456	1.27628	3.35531	-0.490212	-2.72116	2.05794	0.609902	0.832602	-4.69797	0.393721	6.92207	-13.169	-4.63764	-0.485653	2.05771	-1.21179
356	-4.27837	1.21148	3.39005	-0.376407	-2.69725	2.11313	0.644223	0.787434	-4.79106	0.32289	6.96328	-13.0535	-4.71786	-0.44237	1.99523	-1.16867
356.5	-4.27332	1.15428	3.42781	-0.268129	-2.66611	2.16545	0.704867	0.742748	-4.88245	0.280735	7.01159	-12.9323	-4.78764	-0.395836	1.93855	-1.1154
357	-4.27038	1.10467	3.46586	-0.165018	-2.6294	2.20989	0.78299	0.701634	-4.97439	0.271172	7.06174	-12.8001	-4.85132	-0.343863	1.88879	-1.05359
357.5	-4.27264	1.06108	3.5012	-0.0679791	-2.58807	2.24118	0.869386	0.665773	-5.06585	0.292847	7.10869	-12.6546	-4.91286	-0.284501	1.84873	-0.987834
358	-4.28454	1.02067	3.53016	0.0218276	-2.54326	2.25574	0.956581	0.635835	-5.15224	0.340478	7.14911	-12.5002	-4.97465	-0.217137	1.82208	-0.924273
358.5	-4.30999	0.980031	3.54816	0.10481	-2.49714	2.25358	1.03899	0.612776	-5.22709	0.405978	7.18121	-12.3465	-5.03699	-0.143994	1.81204	-0.868772
359	-4.35015	0.935841	3.54995	0.183902	-2.45265	2.23846	1.11288	0.598115	-5.28417	0.479713	7.20357	-12.2049	-5.09891	-0.0696319	1.8201	-0.825296
359.5	-4.40227	0.885489	3.53063	0.263787	-2.4123	2.21608	1.17602	0.592848	-5.31981	0.552109	7.21435	-12.0851	-5.15959	0.00216465	1.84539	-0.795281
360	-4.46014	0.828069	3.48743	0.349015	-2.37705	2.19223	1.22672	0.596863	-5.33463	0.614924	7.2105	-11.9917	-5.21881	0.0706993	1.88445	-0.778054
360.5	-4.51597	0.764659	3.42104	0.442662	-2.34673	2.17171	1.26365	0.609399	-5.33271	0.661835	7.1871	-11.9225	-5.27568	0.137899	1.93211	-0.772092
361	-4.56288	0.697348	3.33544	0.546659	-2.32198	2.15808	1.28679	0.629624	-5.3189	0.688738	7.13906	-11.8682	-5.32735	0.206873	1.98317	-0.776216
361.5	-4.59703	0.628452	3.23703	0.662566	-2.30515	2.15345	1.29758	0.656704	-5.29663	0.694184	7.06408	-11.8148	-5.36907	0.280257	2.03335	-0.789803
362	-4.6178	0.560832	3.13282	0.791641	-2.29861	2.15891	1.29803	0.689179	-5.26771	0.67947	6.96399	-11.7468	-5.39545	0.357882	2.07919	-0.812287
362.5	-4.62624	0.498222	3.02848	0.934594	-2.30309	2.17518	1.2906	0.724398	-5.23401	0.6477	6.84307	-11.6505	-5.40182	0.435627	2.11712	-0.842611
363	-4.6236	0.444886	2.92706	1.09107	-2.31768	2.20292	1.27781	0.759345	-5.19883	0.602266	6.70603	-11.5164	-5.38497	0.506943	2.14304	-0.878508
363.5	-4.6112	0.405368	2.82885	1.25906	-2.34149	2.24243	1.26117	0.792324	-5.16627	0.545899	6.55712	-11.34	-5.34359	0.565339	2.15317	-0.915873
364	-4.59054	0.384537	2.73211	1.43456	-2.37494	2.29286	1.24137	0.823396	-5.14005	0.480568	6.39984	-11.1214	-5.27931	0.606012	2.1455	-0.949599
364.5	-4.56318	0.386699	2.63431	1.6116	-2.41921	2.35131	1.22018	0.853131	-5.12265	0.40751	6.23703	-10.8659	-5.19772	0.626665	2.12087	-0.975821
365	-4.5308	0.413749	2.53345	1.78233	-2.47411	2.41304	1.20127	0.881451	-5.11455	0.327319	6.07212	-10.5839	-5.10739	0.627677	2.08354	-0.993362
365.5	-4.49562	0.46414	2.42895	1.93796	-2.53655	2.47249	1.18881	0.907711	-5.11348	0.240737	5.91035	-10.2878	-5.01782	0.611415	2.0407	-1.00318
366	-4.4606	0.532936	2.32208	2.07066	-2.60129	2.52445	1.18581	0.931309	-5.11473	0.149365	5.75853	-9.98925	-4.93795	0.580932	2.00113	-1.00661
366.5	-4.42874	0.612186	2.2157	2.17594	-2.66323	2.56551	1.19322	0.952031	-5.1125	0.05523	5.62338	-9.69819	-4.87486	0.538876	1.97306	-1.00374
367	-4.40227	0.69208	2.11312	2.25334	-2.71849	2.59472	1.20951	0.969787	-5.10181	-0.0399607	5.50926	-9.42402	-4.83221	0.487029	1.96143	-0.993266
367.5	-4.38264	0.763107	2.01693	2.30511	-2.76415	2.61251	1.22996	0.983768	-5.07953	-0.135201	5.41664	-9.17508	-4.80933	0.426455	1.96672	-0.973817
368	-4.37011	0.818466	1.92873	2.33513	-2.79784	2.61957	1.24706	0.992322	-5.04425	-0.230326	5.34282	-8.95548	-4.80187	0.358571	1.9865	-0.945277
368.5	-4.36316	0.855351	1.84972	2.3492	-2.81795	2.6167	1.2526	0.993972	-4.99552	-0.325257	5.28392	-8.7639	-4.8038	0.287107	2.01841	-0.908877
369	-4.35867	0.874189	1.7808	2.35528	-2.824	2.60489	1.24006	0.987586	-4.9329	-0.418397	5.23618	-8.59612	-4.8096	0.21921	2.06185	-0.867049
369.5	-4.3528	0.877048	1.72197	2.36209	-2.81722	2.585	1.20627	0.971631	-4.85586	-0.505704	5.19669	-8.44747	-4.81548	0.164041	2.11743	-0.823592
370	-4.34177	0.866628	1.67181	2.37682	-2.8006	2.55732	1.15183	0.944551	-4.7644	-0.580907	5.16361	-8.31264	-4.81993	0.12968	2.18541	-0.78288
370.5	-4.32253	0.845926	1.6283	2.40335	-2.77796	2.52131	1.07893	0.906106	-4.65991	-0.636163	5.13574	-8.18506	-4.82351	0.12009	2.26391	-0.748287
371	-4.29245	0.818298	1.59036	2.44272	-2.75276	2.47665	0.988416	0.858165	-4.54513	-0.663394	5.11217	-8.05823	-4.82717	0.133262	2.34797	-0.72155
371.5	-4.24894	0.787303	1.5579	2.49502	-2.72757	2.42503	0.880049	0.804231	-4.42417	-0.656681	5.0917	-7.92711	-4.83024	0.162189	2.43047	-0.702858
372	-4.19027	0.756073	1.53044	2.55968	-2.70356	2.37067	0.75519	0.748063	-4.30244	-0.614727	5.07222	-7.78818	-4.8297	0.199051	2.50357	-0.690944
372.5	-4.11721	0.726806	1.50613	2.63411	-2.68096	2.31872	0.618	0.69244	-4.18505	-0.541873	5.05085	-7.63969	-4.82131	0.239049	2.55949	-0.683943
373	-4.0335	0.700528	1.48222	2.71342	-2.66047	2.27333	0.474822	0.638306	-4.07448	-0.447275	5.02496	-7.48241	-4.80132	0.280684	2.5917	-0.680586
373.5	-3.94473	0.677269	1.4563	2.79188	-2.64362	2.23686	0.333338	0.584684	-3.96995	-0.342941	4.99327	-7.31918	-4.76726	0.323883	2.59678	-0.680071
374	-3.85674	0.656864	1.42714	2.86434	-2.63156	2.20969	0.201111	0.53013	-3.86922	-0.241492	4.95661	-7.15328	-4.71771	0.367831	2.57571	-0.681049
374.5	-3.77492	0.639548	1.39457	2.92681	-2.62394	2.19043	0.0843256	0.474536	-3.7702	-0.154212	4.91755	-6.98744	-4.65228	0.40913	2.53331	-0.681224
375	-3.70329	0.62589	1.35898	2.97654	-2.61965	2.17701	-0.0120323	0.419327	-3.67099	-0.0895608	4.87788	-6.82386	-4.57158	0.441959	2.47611	-0.677951
375.5	-3.64311	0.616627	1.32103	3.01247	-2.61852	2.16843	-0.0842455	0.366662	-3.56991	-0.0522948	4.83585	-6.66407	-4.47649	0.46081	2.40954	-0.669345
376	-3.59273	0.61224	1.28108	3.03632	-2.62169	2.16541	-0.131018	0.319127	-3.46598	-0.0434888	4.78634	-6.50824	-4.36751	0.463676	2.3368	-0.65465
376.5	-3.54913	0.612368	1.23916	3.05262	-2.63044	2.16904	-0.154115	0.27985	-3.35862	-0.0613482	4.72335	-6.35366	-4.24574	0.453277	2.25968	-0.633755
377	-3.51004	0.616346	1.19563	3.06693	-2.64532	2.1787	-0.157827	0.25236	-3.24731	-0.101759	4.64286	-6.19416	-4.11433	0.435821	2.17963	-0.607275
377.5	-3.47553	0.624555	1.15189	3.08405	-2.66578	2.1916	-0.147675	0.239459	-3.13205	-0.157972	4.54493	-6.02236	-3.97846	0.418436	2.09831	-0.577256
378	-3.44758	0.63844	1.11006	3.10756	-2.68922	2.20363	-0.128843	0.241121	-3.0138	-0.220638	4.43425	-5.83391	-3.84411	0.406567	2.01731	-0.547196
378.5	-3.42817	0.65877	1.07184	3.13974	-2.71107	2.21138	-0.104848	0.253553	-2.89433	-0.279581	4.31866	-5.62986	-3.71653	0.402309	1.93706	-0.520894
379	-3.41814	0.68426	1.03752	3.18179	-2.72638	2.21391	-0.0770528	0.270944	-2.77641	-0.326609	4.20675	-5.41595	-3.59942	0.40436	1.85661	-0.501124
379.5	-3.41672	0.711893	1.0058	3.23422	-2.73151	2.2128	-0.0458624	0.287878	-2.6638	-0.357417	4.10586	-5.20028	-3.49539	0.409267	1.77421	-0.489274
380	-3.42085	0.738	0.974218	3.29675	-2.72467	2.21035	-0.0128861	0.30018	-2.55997	-0.37169	4.01986	-4.99028	-3.40668	0.413491	1.68803	-0.486139
380.5	-3.42549	0.759103	0.939907	3.36782	-2.70557	2.20802	0.0182855	0.304917	-2.46639	-0.372439	3.94784	-4.78995	-3.3352	0.415741	1.59698	-0.493023
381	-3.42555	0.772673	0.901243	3.44388	-2.67525	2.20621	0.0434755	0.300673	-2.38182	-0.36537	3.88515	-4.59946	-3.28193	0.417926	1.50164	-0.51164
381.5	-3.41827	0.778012	0.859364	3.51962	-2.63672	2.20425	0.0597987	0.287474	-2.30296	-0.357178	3.82695	-4.41685	-3.24637	0.423526	1.40376	-0.542571
382	-3.40456	0.776635	0.817611	3.58948	-2.59461	2.20065	0.0669329	0.266185	-2.22564	-0.353043	3.77172	-4.23937	-3.22602	0.435029	1.30493	-0.584209
382.5	-3.38854	0.77177	0.778708	3.64967	-2.55327	2.19427	0.0678558	0.238553	-2.14623	-0.355757	3.72215	-4.06312	-3.21604	0.452958	1.20564	-0.633116
383	-3.37577	0.767751	0.742281	3.69912	-2.51541	2.18564	0.0674421	0.207634	-2.06264	-0.366456	3.68294	-3.88292	-3.20973	0.476175	1.10511	-0.684707
383.5	-3.3714	0.769501	0.704611	3.73905	-2.48196	2.17684	0.0690123	0.176838	-1.97466	-0.385176	3.65735	-3.69274	-3.20054	0.501924	1.00221	-0.734048
384	-3.37851	0.781288	0.660512	3.77194	-2.45171	2.16993	0.0727519	0.148144	-1.8838	-0.411031	3.64415	-3.48655	-3.18405	0.526513	0.896928	-0.777201
384.5	-3.39688	0.80476	0.606193	3.79983	-2.42129	2.16557	0.0768008	0.12188	-1.79314	-0.442142	3.63719	-3.2591	-3.15744	0.547464	0.791296	-0.812279
385	-3.42339	0.838108	0.541187	3.82321	-2.38681	2.16278	0.0783276	0.0978068	-1.70648	-0.475327	3.62809	-3.00713	-3.11741	0.565085	0.689688	-0.839836
385.5	-3.45351	0.877627	0.467966	3.8416	-2.34546	2.15896	0.0744641	0.075439	-1.6269	-0.506325	3.60988	-2.73053	-3.05972	0.581757	0.59816	-0.862739
386	-3.48225	0.919784	0.390598	3.8551	-2.2958	2.15082	0.0641837	0.0536205	-1.55612	-0.531104	3.57925	-2.4336	-2.9815	0.599449	0.522077	-0.884587
386.5	-3.50437	0.96149	0.314354	3.86545	-2.23781	2.13578	0.0496411	0.0304657	-1.49509	-0.547177	3.53604	-2.12611	-2.88292	0.616981	0.463119	-0.906918
387	-3.5153	0.999133	0.245056	3.87662	-2.17334	2.11337	0.0350193	0.00415308	-1.44411	-0.554025	3.48101	-1.82254	-2.7666	0.629228	0.417771	-0.927885
387.5	-3.51262	1.02782	0.187087	3.89446	-2.10578	2.08554	0.0245287	-0.0255957	-1.40281	-0.552827	3.41405	-1.53779	-2.63612	0.629333	0.37753	-0.943614
388	-3.49656	1.04146	0.142079	3.92471	-2.03859	2.05544	0.0224967	-0.0569165	-1.37042	-0.545496	3.3347	-1.28169	-2.49519	0.612553	0.331448	-0.950071
388.5	-3.46888	1.03376	0.10958	3.97095	-1.97388	2.02567	0.034202	-0.0871263	-1.34538	-0.533279	3.24374	-1.05652	-2.3476	0.579061	0.271327	-0.943947
389	-3.43185	0.999782	0.0884318	4.03438	-1.91156	1.99704	0.0647627	-0.114052	-1.3243	-0.516053	3.14355	-0.858268	-2.19778	0.533484	0.195861	-0.923118
389.5	-3.38791	0.937149	0.0772654	4.11464	-1.84923	1.96851	0.117789	-0.13589	-1.30194	-0.492336	3.037	-0.679886	-2.05102	0.481917	0.110295	-0.887092
390	-3.33931	0.846549	0.0739017	4.20984	-1.78321	1.93869	0.195377	-0.151271	-1.27263	-0.45947	2.92692	-0.515166	-1.91309	0.42949	0.0230708	-0.837461
390.5	-3.2878	0.731546	0.0750349	4.31661	-1.71058	1.90771	0.29725	-0.160522	-1.23212	-0.415055	2.81711	-0.361751	-1.78957	0.379734	-0.0574454	-0.778001
391	-3.23427	0.59855	0.0767632	4.43126	-1.63008	1.8776	0.41912	-0.166326	-1.1788	-0.359397	2.71272	-0.221326	-1.6846	0.334587	-0.124916	-0.714017
391.5	-3.17804	0.456758	0.0751677	4.55136	-1.54167	1.85129	0.552935	-0.172501	-1.11431	-0.296326	2.61867	-0.0974438	-1.60017	0.294712	-0.175752	-0.651194
392	-3.11744	0.316994	0.0669991	4.67615	-1.44585	1.8313	0.688712	-0.182247	-1.04257	-0.231787	2.5379	0.00745451	-1.53651	0.260763	-0.208403	-0.594346
392.5	-3.05175	0.189941	0.0508606	4.80532	-1.34309	1.81851	0.816779	-0.197625	-0.966975	-0.172018	2.47107	0.0934073	-1.49229	0.234636	-0.221575	-0.546747
393	-2.98162	0.0843981	0.0278805	4.93817	-1.23393	1.81161	0.931083	-0.219972	-0.887868	-0.122305	2.417	0.161728	-1.46413	0.219206	-0.213509	-0.510638
393.5	-2.90795	0.00574137	0.00102082	5.07373	-1.11926	1.80785	1.03197	-0.24981	-0.802749	-0.0862918	2.37306	0.21373	-1.44715	0.217267	-0.18286	-0.488097
394	-2.83067	-0.0446557	-0.0261805	5.21057	-1.00038	1.80438	1.12502	-0.28612	-0.708508	-0.0654132	2.33716	0.25046	-1.43658	0.230677	-0.129493	-0.48062
394.5	-2.74893	-0.0688162	-0.0504435	5.34618	-0.878788	1.79929	1.21709	-0.326255	-0.603313	-0.0585196	2.30938	0.273096	-1.42872	0.259256	-0.0551205	-0.487476
395	-2.6623	-0.0710004	-0.0693284	5.47721	-0.756506	1.79252	1.31422	-0.366657	-0.487166	-0.0626813	2.29052	0.284926	-1.42063	0.300088	0.0357637	-0.504748
395.5	-2.57186	-0.0564315	-0.0820886	5.59986	-0.636896	1.78608	1.42188	-0.403662	-0.361402	-0.0746983	2.27945	0.293244	-1.40971	0.348782	0.136029	-0.525795
396	-2.47954	-0.0295833	-0.0902518	5.71012	-0.524875	1.78291	1.54396	-0.434664	-0.227268	-0.0912197	2.27245	0.308303	-1.39421	0.401774	0.237719	-0.542544
396.5	-2.38692	0.00782201	-0.0970119	5.80469	-0.42599	1.78485	1.68042	-0.45881	-0.0848475	-0.107694	2.26464	0.34051	-1.37431	0.457297	0.333906	-0.547445
397	-2.29467	0.0569209	-0.105777	5.88196	-0.345441	1.79143	1.82666	-0.475786	0.0664561	-0.118756	2.2516	0.398002	-1.35197	0.514605	0.419512	-0.535738
397.5	-2.20251	0.11911	-0.118853	5.9416	-0.287618	1.80015	1.97535	-0.484115	0.226793	-0.12051	2.23088	0.484511	-1.32919	0.572371	0.491855	-0.506685
398	-2.10929	0.193154	-0.136825	5.98347	-0.255252	1.80732	2.11868	-0.481273	0.395585	-0.112323	2.2031	0.597947	-1.30638	0.627107	0.550668	-0.462988
398.5	-2.01343	0.273921	-0.158785	6.00745	-0.24814	1.80931	2.2495	-0.464821	0.571798	-0.0966691	2.17157	0.730945	-1.28198	0.672623	0.596604	-0.409203
399	-1.91361	0.353419	-0.183358	6.01385	-0.262587	1.80406	2.36155	-0.432634	0.753846	-0.0778602	2.14063	0.873354	-1.25289	0.701359	0.629628	-0.350547
399.5	-1.80956	0.423765	-0.209839	6.00318	-0.291984	1.79213	2.44919	-0.382887	0.939385	-0.0605814	2.11397	1.01604	-1.21517	0.706958	0.649067	-0.292619
400	-1.70258	0.479557	-0.238135	5.97586	-0.327965	1.77587	2.50766	-0.315089	1.12564	-0.0483489	2.09306	1.15443	-1.16535	0.686373	0.654691	-0.241323
400.5	-1.59505	0.518351	-0.267603	5.93293	-0.361914	1.75801	2.53447	-0.231298	1.31018	-0.042599	2.07661	1.28929	-1.1014	0.640763	0.647898	-0.201854
401	-1.48983	0.540795	-0.29643	5.87755	-0.386648	1.74124	2.53056	-0.136318	1.49133	-0.0427223	2.06188	1.42476	-1.02308	0.57529	0.632668	-0.177188
401.5	-1.3901	0.550713	-0.322024	5.81465	-0.397101	1.72798	2.49993	-0.0367764	1.66778	-0.0462292	2.04689	1.56586	-0.931954	0.497497	0.615158	-0.167944
402	-1.29959	0.553599	-0.34203	5.74857	-0.390177	1.7197	2.4491	0.0606216	1.83824	-0.0496725	2.03182	1.71568	-0.831115	0.41502	0.601589	-0.173733
402.5	-1.22233	0.554245	-0.355208	5.68144	-0.365425	1.71652	2.38673	0.150652	2.00141	-0.0509221	2.01865	1.87218	-0.72497	0.334363	0.595958	-0.193894
403	-1.16147	0.555832	-0.361567	5.61341	-0.325866	1.71738	2.32128	0.229899	2.15547	-0.0506321	2.00954	2.02803	-0.61909	0.260848	0.598867	-0.226455
403.5	-1.11826	0.560562	-0.362375	5.5439	-0.277467	1.72047	2.25815	0.29587	2.2976	-0.0513757	2.00479	2.17433	-0.519216	0.198267	0.607784	-0.267187
404	-1.09189	0.570537	-0.360671	5.47269	-0.227465	1.72391	2.19952	0.34614	2.42512	-0.0555485	2.00129	2.30421	-0.429609	0.148126	0.618556	-0.310872
404.5	-1.07967	0.588062	-0.361153	5.40031	-0.182381	1.7262	2.14611	0.378733	2.53711	-0.0637094	1.99251	2.41477	-0.352586	0.110159	0.627477	-0.353621
405	-1.07778	0.614852	-0.368078	5.32759	-0.146784	1.726	2.09783	0.393269	2.63458	-0.0742549	1.9712	2.50784	-0.289443	0.0837107	0.633348	-0.39349
405.5	-1.08309	0.650774	-0.382715	5.25561	-0.123184	1.72195	2.05473	0.391284	2.71986	-0.0840302	1.93365	2.5881	-0.241276	0.0678335	0.638889	-0.429606
406	-1.09455	0.693412	-0.403559	5.18604	-0.112474	1.71284	2.01881	0.375595	2.79672	-0.0888724	1.88199	2.65924	-0.209008	0.0601829	0.65033	-0.461869
406.5	-1.11322	0.738365	-0.428856	5.12055	-0.114466	1.6981	1.99391	0.349997	2.86961	-0.0842291	1.8228	2.72137	-0.19254	0.0564786	0.675296	-0.490931
407	-1.14112	0.780127	-0.458256	5.05966	-0.128188	1.67811	1.98298	0.319336	2.94217	-0.0666449	1.76355	2.77108	-0.189542	0.0507259	0.720383	-0.517291
407.5	-1.17906	0.813647	-0.492896	5.00262	-0.151591	1.654	1.98514	0.288943	3.01633	-0.0353779	1.70964	2.80432	-0.195308	0.0357507	0.789128	-0.540477
408	-1.22519	0.835752	-0.535082	4.94797	-0.181204	1.62699	1.99496	0.263505	3.09278	0.00737203	1.66369	2.81955	-0.204401	0.00501737	0.880999	-0.559521
408.5	-1.27552	0.845389	-0.587384	4.89353	-0.212378	1.59747	2.00433	0.246217	3.17207	0.0579854	1.62662	2.81827	-0.212487	-0.0446044	0.991947	-0.574191
409	-1.32553	0.84288	-0.651267	4.83677	-0.240126	1.56494	2.00493	0.238743	3.25571	0.113563	1.59856	2.80322	-0.21658	-0.112037	1.11542	-0.585493
409.5	-1.37071	0.829127	-0.726823	4.77619	-0.260327	1.52908	1.99008	0.241563	3.34591	0.172566	1.57955	2.7767	-0.214145	-0.193699	1.24309	-0.594856
410	-1.40723	0.80565	-0.813615	4.71276	-0.270818	1.49099	1.95609	0.254039	3.44396	0.233309	1.56994	2.74039	-0.202088	-0.284831	1.36606	-0.602923
410.5	-1.43263	0.775353	-0.911062	4.6501	-0.271338	1.45369	1.90206	0.274352	3.5481	0.292578	1.57062	2.69633	-0.176642	-0.38005	1.47665	-0.609004
411	-1.4457	0.74263	-1.01816	4.59371	-0.261868	1.42165	1.82851	0.299531	3.65292	0.346274	1.58228	2.6472	-0.134705	-0.474597	1.57009	-0.611751
411.5	-1.44529	0.712245	-1.13302	4.54975	-0.240645	1.39911	1.7369	0.325637	3.75109	0.391234	1.60371	2.59533	-0.0752207	-0.564718	1.64479	-0.610729
412	-1.42989	0.687851	-1.2523	4.52384	-0.203726	1.38864	1.62994	0.348681	3.83532	0.426791	1.63076	2.54155	0.00091347	-0.645991	1.70131	-0.607033
412.5	-1.39857	0.67125	-1.37118	4.51912	-0.146549	1.39014	1.51119	0.366161	3.89996	0.455093	1.65786	2.48503	0.0915962	-0.712115	1.74099	-0.602334
413	-1.35183	0.662759	-1.4839	4.535	-0.0664169	1.40028	1.38436	0.377696	3.94281	0.47974	1.68064	2.4235	0.193553	-0.756238	1.7648	-0.597992
413.5	-1.29172	0.661976	-1.58427	4.56829	0.0359203	1.41373	1.25316	0.384021	3.96596	0.503556	1.69706	2.35376	0.301911	-0.773198	1.77247	-0.594462
414	-1.2213	0.668094	-1.66628	4.61547	0.156484	1.42556	1.12113	0.385459	3.97404	0.526525	1.70736	2.27266	0.410302	-0.760552	1.76273	-0.590091
414.5	-1.14404	0.680018	-1.72514	4.6737	0.289257	1.43278	0.991149	0.381414	3.97205	0.545005	1.71371	2.1792	0.511214	-0.719362	1.73408	-0.58074
415	-1.06345	0.696578	-1.75848	4.74051	0.427209	1.43452	0.865671	0.371609	3.96405	0.553269	1.71835	2.07676	0.596367	-0.655831	1.68547	-0.561535
415.5	-0.9822	0.716269	-1.76742	4.81321	0.563144	1.43155	0.747087	0.357971	3.95289	0.545848	1.721	1.97328	0.658015	-0.580533	1.61721	-0.529029
416	-0.900907	0.736304	-1.75637	4.8889	0.690847	1.42522	0.636932	0.344626	3.94057	0.518773	1.71838	1.87845	0.691211	-0.503797	1.53185	-0.481847
416.5	-0.818664	0.752482	-1.73157	4.96555	0.805811	1.41645	0.534328	0.335553	3.92884	0.469907	1.70581	1.80049	0.69538	-0.431975	1.43454	-0.420517
417	-0.734522	0.761201	-1.69914	5.04275	0.904828	1.40557	0.436139	0.332587	3.91923	0.39887	1.67971	1.74515	0.673573	-0.36756	1.33271	-0.347748
417.5	-0.648541	0.761937	-1.66385	5.12135	0.985603	1.39348	0.33994	0.335607	3.91341	0.307166	1.64005	1.71545	0.630529	-0.310668	1.23552	-0.268551
418	-0.562493	0.757308	-1.62807	5.20258	1.0478	1.3825	0.246834	0.343905	3.91406	0.199103	1.59113	1.71014	0.571964	-0.26049	1.15261	-0.189295
418.5	-0.479892	0.750969	-1.59154	5.28741	1.09445	1.37611	0.161424	0.35707	3.92476	0.0821886	1.53946	1.72262	0.505043	-0.216938	1.09187	-0.115961
419	-0.404984	0.745774	-1.55207	5.37629	1.13149	1.3782	0.0901007	0.375125	3.94791	-0.034281	1.49079	1.74237	0.43807	-0.181205	1.05757	-0.0524073
419.5	-0.341577	0.743191	-1.50726	5.46897	1.16574	1.39198	0.0384723	0.398519	3.98252	-0.142009	1.44862	1.75785	0.378815	-0.154755	1.05021	0.000507595
420	-0.292233	0.743373	-1.45565	5.56506	1.20319	1.41857	0.00825115	0.427689	4.02383	-0.236375	1.4139	1.75934	0.333062	-0.137953	1.06759	0.0442266
420.5	-0.258022	0.745046	-1.39686	5.66495	1.2484	1.4566	-0.00310763	0.461711	4.06487	-0.317226	1.38545	1.7415	0.304449	-0.128969	1.10611	0.080488
421	-0.239098	0.745524	-1.33125	5.76993	1.30402	1.50311	0.001071	0.49736	4.09914	-0.387824	1.36165	1.70492	0.294819	-0.123796	1.16186	0.109648
421.5	-0.235252	0.74173	-1.25938	5.88117	1.37018	1.55453	0.0197333	0.530338	4.12297	-0.453145	1.34268	1.65498	0.304562	-0.118565	1.23138	0.130671
422	-0.245369	0.731461	-1.18073	5.99911	1.44473	1.60637	0.0545664	0.557883	4.13554	-0.51792	1.33066	1.59882	0.3328	-0.112769	1.31207	0.142353
422.5	-0.266455	0.713839	-1.09322	6.12331	1.52451	1.65348	0.109176	0.579595	4.13651	-0.584799	1.32702	1.54329	0.377051	-0.10991	1.40125	0.144619
423	-0.293574	0.689398	-0.995203	6.2512	1.60714	1.69184	0.187048	0.595744	4.12415	-0.653405	1.33021	1.49398	0.433398	-0.114496	1.49469	0.139513
423.5	-0.321079	0.660042	-0.888807	6.37699	1.69213	1.71971	0.289333	0.606052	4.09577	-0.720614	1.33585	1.45395	0.497483	-0.128758	1.58594	0.131595
424	-0.344577	0.628499	-0.781048	6.49266	1.78035	1.73702	0.414937	0.610506	4.04946	-0.781765	1.33834	1.42275	0.56518	-0.152236	1.66668	0.126854
424.5	-0.362094	0.597125	-0.681398	6.59039	1.8732	1.74464	0.562094	0.610374	3.98547	-0.832132	1.33271	1.39686	0.632792	-0.182627	1.72734	0.13055
425	-0.3732	0.566794	-0.59807	6.66413	1.97266	1.74429	0.728943	0.608012	3.90638	-0.868314	1.3165	1.37099	0.697199	-0.215484	1.75908	0.145393
425.5	-0.377191	0.537096	-0.535647	6.71089	2.08089	1.7382	0.913125	0.605914	3.81635	-0.889301	1.29048	1.33865	0.755888	-0.243929	1.7568	0.170123
426	-0.372649	0.507583	-0.494767	6.73126	2.19824	1.72844	1.11136	0.605832	3.71977	-0.896749	1.25783	1.29173	0.806753	-0.26047	1.72053	0.199313
426.5	-0.358735	0.478686	-0.472985	6.72824	2.3216	1.71633	1.31898	0.608824	3.61957	-0.894269	1.22329	1.22042	0.847953	-0.260577	1.65416	0.225846
427	-0.336684	0.45163	-0.465831	6.70625	2.44441	1.70254	1.52931	0.615937	3.51649	-0.886186	1.19195	1.11474	0.878336	-0.245267	1.56265	0.244606
427.5	-0.31027	0.427854	-0.468104	6.6709	2.55801	1.68783	1.73376	0.62834	3.41039	-0.876465	1.16729	0.968496	0.898252	-0.220345	1.44998	0.254203
428	-0.284627	0.40886	-0.475491	6.62824	2.65359	1.67318	1.92294	0.646818	3.30233	-0.868041	1.15018	0.783357	0.910356	-0.193174	1.31901	0.255838
428.5	-0.263875	0.396218	-0.485778	6.58294	2.72451	1.65952	2.08784	0.67111	3.19534	-0.862713	1.13971	0.569445	0.919846	-0.169719	1.17279	0.251368
429	-0.249479	0.39068	-0.498577	6.53835	2.76752	1.64778	2.22096	0.699451	3.09436	-0.86128	1.13454	0.342088	0.933024	-0.153736	1.01562	0.242618
429.5	-0.240279	0.391195	-0.513841	6.49878	2.78251	1.6382	2.31833	0.7289	3.00552	-0.863314	1.13407	0.116771	0.954853	-0.147365	0.853422	0.231343
430	-0.233355	0.395604	-0.531065	6.47054	2.77175	1.62966	2.38112	0.756256	2.93435	-0.867454	1.1396	-0.0947505	0.988131	-0.15103	0.693178	0.219038
430.5	-0.224893	0.40209	-0.54982	6.45983	2.7392	1.61968	2.41457	0.778705	2.88364	-0.872593	1.15471	-0.285967	1.03437	-0.163085	0.541165	0.207285
431	-0.210701	0.409303	-0.56982	6.47024	2.68959	1.60566	2.42539	0.793898	2.85334	-0.878226	1.18359	-0.455275	1.09374	-0.181035	0.400971	0.198599
431.5	-0.186365	0.415494	-0.589887	6.50241	2.62799	1.5868	2.42073	0.799754	2.84116	-0.883403	1.22802	-0.603432	1.16382	-0.203104	0.273491	0.197015
432	-0.147624	0.418388	-0.607461	6.55495	2.55977	1.56489	2.40823	0.794714	2.84286	-0.885867	1.28513	-0.730028	1.23958	-0.228024	0.158299	0.207979
432.5	-0.0913614	0.416152	-0.619451	6.62509	2.49036	1.54321	2.39492	0.778432	2.85332	-0.882108	1.34824	-0.832771	1.31454	-0.253807	0.0542177	0.236588
433	-0.0167949	0.407989	-0.623573	6.70915	2.42457	1.5244	2.38582	0.751776	2.86868	-0.868127	1.41014	-0.910573	1.38182	-0.277548	-0.0411409	0.284591
433.5	0.0738694	0.393372	-0.619141	6.80279	2.36574	1.50872	2.3837	0.716196	2.88759	-0.841214	1.4662	-0.966771	1.43466	-0.296344	-0.131202	0.349362
434	0.175481	0.371134	-0.607128	6.90106	2.31523	1.49402	2.38893	0.673485	2.91017	-0.801925	1.51542	-1.00888	1.46757	-0.307883	-0.218667	0.426114
434.5	0.280845	0.340031	-0.589863	6.99865	2.27338	1.4776	2.39929	0.62588	2.93619	-0.754067	1.55959	-1.04492	1.4774	-0.310765	-0.303529	0.510568
435	0.382697	0.300199	-0.570435	7.09101	2.24072	1.45816	2.41092	0.576028	2.96483	-0.702786	1.60142	-1.07896	1.46336	-0.305528	-0.382881	0.60005
435.5	0.475372	0.253246	-0.551828	7.17497	2.21772	1.43585	2.41938	0.526772	2.99518	-0.653033	1.6427	-1.10917	1.42612	-0.295335	-0.452478	0.693352
436	0.554842	0.200904	-0.535875	7.24794	2.2043	1.41081	2.42033	0.480724	3.02613	-0.608977	1.68379	-1.12969	1.36708	-0.284249	-0.508541	0.78951
436.5	0.618153	0.144468	-0.522846	7.30695	2.19936	1.38246	2.41037	0.439946	3.05635	-0.573375	1.72352	-1.13429	1.28849	-0.27424	-0.548546	0.886035
437	0.663479	0.0858005	-0.512463	7.34934	2.20014	1.35016	2.38804	0.406151	3.08558	-0.546996	1.75969	-1.11934	1.19389	-0.264191	-0.570404	0.978042
437.5	0.690536	0.0282123	-0.505345	7.37433	2.20204	1.31407	2.35458	0.38134	3.11561	-0.52876	1.79018	-1.08518	1.08843	-0.251397	-0.57135	1.05931
438	0.700577	-0.0247875	-0.50378	7.38344	2.19931	1.27538	2.31367	0.368006	3.14973	-0.51627	1.81418	-1.03576	0.978544	-0.234474	-0.54854	1.12452
438.5	0.69583	-0.0720075	-0.511569	7.37948	2.18642	1.2364	2.2698	0.368595	3.19116	-0.506346	1.83242	-0.977248	0.87119	-0.216344	-0.500877	1.17064
439	0.678768	-0.115508	-0.532529	7.36531	2.15923	1.20043	2.22679	0.384734	3.24171	-0.496017	1.84641	-0.916945	0.772606	-0.204059	-0.430077	1.19652
439.5	0.651384	-0.159367	-0.568896	7.34339	2.11574	1.17109	2.18739	0.416462	3.30041	-0.484035	1.85732	-0.862144	0.686471	-0.204923	-0.340305	1.20206
440	0.614784	-0.208042	-0.621486	7.31605	2.05635	1.15125	2.15274	0.461607	3.36315	-0.471567	1.86547	-0.818078	0.612841	-0.22291	-0.237128	1.18791
440.5	0.569559	-0.265095	-0.690566	7.28548	1.98322	1.14211	2.12198	0.516098	3.42504	-0.460885	1.87055	-0.78568	0.549192	-0.257648	-0.12675	1.15561
441	0.516472	-0.331645	-0.775614	7.25309	1.899	1.14275	2.0934	0.575379	3.4836	-0.452974	1.87234	-0.761053	0.492215	-0.305011	-0.0160286	1.108
441.5	0.456314	-0.405167	-0.874316	7.21983	1.80626	1.15056	2.0662	0.635724	3.53887	-0.446368	1.87149	-0.737162	0.438294	-0.358663	0.0871381	1.04951
442	0.389162	-0.480498	-0.982341	7.1873	1.70794	1.16226	2.0404	0.694308	3.59159	-0.438246	1.86974	-0.706623	0.383167	-0.412301	0.174114	0.985326
442.5	0.31418	-0.55256	-1.09468	7.15743	1.60755	1.17465	2.01482	0.748204	3.6422	-0.426279	1.86953	-0.663894	0.322624	-0.461897	0.237213	0.920065
443	0.230142	-0.617876	-1.20696	7.13075	1.50893	1.18464	1.98519	0.793611	3.68998	-0.409546	1.8735	-0.605606	0.254059	-0.506482	0.271685	0.856863
443.5	0.136251	-0.673973	-1.31532	7.10551	1.41584	1.18959	1.94465	0.826262	3.732	-0.38854	1.88388	-0.529438	0.177199	-0.54631	0.275935	0.796843
444	0.0329125	-0.718497	-1.4167	7.07863	1.33168	1.18784	1.88696	0.842457	3.76389	-0.364715	1.90093	-0.43307	0.0936913	-0.580049	0.250356	0.739032
444.5	-0.0776961	-0.749298	-1.50976	7.04763	1.25963	1.17869	1.80914	0.840003	3.78255	-0.339877	1.92212	-0.314331	0.00657202	-0.604058	0.197144	0.680767
445	-0.191834	-0.765076	-1.59474	7.01134	1.20274	1.16196	1.71168	0.818766	3.7886	-0.315765	1.94385	-0.172692	-0.0803591	-0.614171	0.121628	0.61862
445.5	-0.30546	-0.76568	-1.67212	6.96851	1.16336	1.1382	1.59771	0.78037	3.78588	-0.293537	1.96363	-0.0107472	-0.163625	-0.608082	0.0328315	0.550075
446	-0.415714	-0.751518	-1.74153	6.91645	1.14253	1.10885	1.47277	0.727652	3.77854	-0.273282	1.98063	0.165228	-0.240881	-0.586738	-0.0585493	0.475182
446.5	-0.521607	-0.723171	-1.80176	6.85209	1.13979	1.07597	1.34438	0.664967	3.76892	-0.254047	1.99512	0.344964	-0.311322	-0.554429	-0.143381	0.397024
447	-0.623581	-0.682593	-1.85152	6.77499	1.15344	1.04209	1.22078	0.598395	3.7577	-0.234154	2.00749	0.515104	-0.376108	-0.517904	-0.216304	0.321013
447.5	-0.722467	-0.634494	-1.89026	6.68899	1.18057	1.00999	1.10878	0.534341	3.74506	-0.211446	2.01688	0.663011	-0.437843	-0.484376	-0.27676	0.253533
448	-0.818716	-0.58537	-1.91801	6.60057	1.21737	0.98196	1.01205	0.477799	3.73096	-0.183476	2.02111	0.781458	-0.498629	-0.458445	-0.328872	0.200041
448.5	-0.911869	-0.541019	-1.93472	6.51575	1.25961	0.95875	0.931416	0.432113	3.71486	-0.147961	2.01879	0.870696	-0.558527	-0.43982	-0.379303	0.162802
449	-0.999973	-0.505043	-1.93997	6.43877	1.30268	0.939525	0.866381	0.399409	3.69583	-0.103642	2.01087	0.937055	-0.615698	-0.424443	-0.433508	0.139437
449.5	-1.07962	-0.478794	-1.93264	6.3733	1.34174	0.92281	0.816404	0.38018	3.67346	-0.0509865	1.99964	0.989341	-0.667301	-0.408573	-0.492864	0.123985
450	-1.14689	-0.461997	-1.91105	6.32327	1.37291	0.907566	0.781472	0.372391	3.64819	0.00772575	1.98726	1.03535	-0.710161	-0.392108	-0.555138	0.110288
450.5	-1.19861	-0.453626	-1.87474	6.291	1.3945	0.893551	0.761425	0.372102	3.62054	0.068883	1.97572	1.08034	-0.741536	-0.379245	-0.617332	0.0949493
451	-1.23342	-0.452586	-1.82648	6.27459	1.40651	0.881128	0.75369	0.375986	3.59073	0.128329	1.96723	1.12689	-0.76019	-0.377334	-0.676796	0.077579
451.5	-1.25191	-0.457817	-1.77247	6.26781	1.40936	0.870882	0.751719	0.383304	3.55909	0.182068	1.96359	1.17496	-0.767068	-0.394342	-0.729965	0.0589293
452	-1.25564	-0.467899	-1.7204	6.26229	1.40381	0.863095	0.745983	0.395494	3.52633	0.226507	1.96537	1.22304	-0.764864	-0.435318	-0.772629	0.039212
452.5	-1.24576	-0.480715	-1.67721	6.24946	1.39171	0.85771	0.726306	0.4143	3.49376	0.258717	1.97214	1.27014	-0.75624	-0.500035	-0.802136	0.0174721
453	-1.22315	-0.494004	-1.64766	6.22166	1.37597	0.854828	0.684513	0.440312	3.46366	0.277259	1.98307	1.31594	-0.741918	-0.583223	-0.817628	-0.0082207
453.5	-1.18965	-0.506553	-1.63372	6.17341	1.35969	0.854716	0.616672	0.472808	3.43893	0.282884	1.99786	1.35888	-0.720885	-0.675946	-0.817887	-0.0397192
454	-1.14809	-0.518558	-1.63424	6.10245	1.34479	0.857536	0.523398	0.510664	3.42183	0.278507	2.01791	1.39561	-0.692639	-0.767439	-0.800288	-0.0773998
454.5	-1.10106	-0.53084	-1.64486	6.00979	1.33103	0.86364	0.40899	0.553162	3.41288	0.268583	2.04602	1.42379	-0.658803	-0.848547	-0.762572	-0.119174
455	-1.05027	-0.543869	-1.65917	5.89925	1.3158	0.873945	0.281067	0.599658	3.41083	0.257725	2.08397	1.44475	-0.622587	-0.915208	-0.705251	-0.160301
455.5	-0.996756	-0.557631	-1.67057	5.77683	1.29531	0.889356	0.149517	0.648993	3.41331	0.248952	2.13048	1.46223	-0.587345	-0.968426	-0.63212	-0.194485
456	-0.941553	-0.572275	-1.6734	5.64992	1.26639	0.909428	0.023524	0.699752	3.41721	0.243074	2.18116	1.47924	-0.555545	-1.01106	-0.549176	-0.21609
456.5	-0.886278	-0.588239	-1.66361	5.52678	1.22736	0.931855	-0.0916734	0.750442	3.41906	0.239814	2.22941	1.49645	-0.528218	-1.0446	-0.463358	-0.22239
457	-0.833366	-0.60556	-1.63899	5.41596	1.17784	0.953806	-0.195439	0.799197	3.41598	0.239264	2.2682	1.51279	-0.505027	-1.06777	-0.381501	-0.214573
457.5	-0.786701	-0.623563	-1.59854	5.32463	1.11934	0.97383	-0.289125	0.844217	3.40657	0.242283	2.29308	1.52622	-0.48495	-1.07739	-0.309362	-0.196851
458	-0.751592	-0.64125	-1.54156	5.25606	1.05596	0.992735	-0.373153	0.884935	3.39052	0.25034	2.304	1.53381	-0.467172	-1.07089	-0.251042	-0.174568
458.5	-0.732596	-0.657678	-1.46795	5.20881	0.99275	1.01325	-0.446161	0.922533	3.36771	0.2653	2.30431	1.5325	-0.452196	-1.04858	-0.209136	-0.152564
459	-0.730806	-0.672034	-1.3802	5.17868	0.933346	1.03883	-0.505588	0.959485	3.33715	0.288543	2.29899	1.5214	-0.4425	-1.01365	-0.185323	-0.133897
459.5	-0.743132	-0.683675	-1.28485	5.1607	0.879463	1.07207	-0.549245	0.998382	3.29587	0.320074	2.29312	1.50477	-0.441628	-0.970128	-0.180935	-0.119389
460	-0.763934	-0.692135	-1.19138	5.14931	0.832039	1.11365	-0.577107	1.04029	3.23965	0.358768	2.28916	1.49174	-0.452391	-0.921317	-0.197221	-0.108833
460.5	-0.787603	-0.697029	-1.10931	5.13818	0.79188	1.16243	-0.591299	1.08398	3.16586	0.403105	2.28514	1.49019	-0.475937	-0.869196	-0.235067	-0.102835
461	-0.809978	-0.697918	-1.04557	5.12177	0.759478	1.21606	-0.594422	1.12673	3.07557	0.451266	2.27669	1.50091	-0.512163	-0.814191	-0.294183	-0.103155
461.5	-0.828058	-0.694106	-1.0034	5.09727	0.735177	1.27212	-0.588443	1.16548	2.9728	0.500375	2.26137	1.52001	-0.560687	-0.756132	-0.371988	-0.111536
462	-0.839328	-0.684485	-0.982022	5.06455	0.719717	1.32914	-0.574754	1.19799	2.86236	0.545597	2.24047	1.54499	-0.621292	-0.696608	-0.462984	-0.129021
462.5	-0.841609	-0.667466	-0.977176	5.02449	0.714032	1.38632	-0.554729	1.22391	2.74804	0.580218	2.21743	1.57697	-0.69349	-0.640122	-0.560014	-0.156033
463	-0.833546	-0.640998	-0.983187	4.97785	0.718621	1.44229	-0.530556	1.24465	2.63151	0.596709	2.19549	1.61992	-0.775808	-0.591929	-0.657011	-0.191994
463.5	-0.815174	-0.602956	-0.995766	4.92561	0.733439	1.49432	-0.505452	1.26212	2.51268	0.58831	2.17614	1.6792	-0.865505	-0.554874	-0.750891	-0.235091
464	-0.787712	-0.552268	-1.01284	4.86917	0.757649	1.53902	-0.482874	1.2778	2.39168	0.55113	2.15811	1.76025	-0.958934	-0.529022	-0.841641	-0.283509
464.5	-0.753087	-0.490237	-1.03293	4.80978	0.788947	1.57333	-0.466324	1.29285	2.26987	0.485347	2.1385	1.86754	-1.05219	-0.513407	-0.930915	-0.336643
465	-0.71391	-0.420698	-1.05343	4.74812	0.823656	1.59489	-0.459986	1.30851	2.14906	0.394281	2.11552	2.001	-1.14188	-0.506779	-1.02003	-0.394545
465.5	-0.673539	-0.34888	-1.07093	4.68407	0.857911	1.60179	-0.467711	1.32566	2.03097	0.282886	2.08995	2.15033	-1.22579	-0.507474	-1.10894	-0.457023
466	-0.635892	-0.280287	-1.08282	4.6171	0.889098	1.59271	-0.489986	1.34437	1.91739	0.157328	2.06431	2.29545	-1.30264	-0.514013	-1.19598	-0.523524
466.5	-0.604784	-0.22048	-1.08876	4.54752	0.916685	1.56744	-0.522505	1.36449	1.80994	0.0250855	2.04134	2.41446	-1.37104	-0.525631	-1.27746	-0.592694
467	-0.582817	-0.175113	-1.09053	4.47734	0.942116	1.52706	-0.558276	1.38624	1.70897	-0.105504	2.02268	2.49059	-1.42859	-0.541976	-1.34831	-0.661506
467.5	-0.570751	-0.149107	-1.09086	4.40934	0.968099	1.47342	-0.591204	1.40996	1.61304	-0.226433	2.00793	2.51509	-1.47168	-0.562633	-1.40436	-0.724972
468	-0.56797	-0.144776	-1.09229	4.346	0.997473	1.40853	-0.618062	1.43552	1.51963	-0.331392	1.99473	2.48905	-1.49594	-0.58597	-1.444	-0.776788
468.5	-0.573438	-0.16014	-1.09661	4.28989	1.03187	1.33473	-0.638024	1.46195	1.42647	-0.416715	1.97995	2.42355	-1.49715	-0.607712	-1.46714	-0.811062
469	-0.586337	-0.189291	-1.1044	4.24445	1.07108	1.25509	-0.651503	1.48703	1.33272	-0.48154	1.96072	2.33751	-1.47273	-0.621973	-1.47312	-0.82483
469.5	-0.606037	-0.224761	-1.11436	4.21382	1.11364	1.1728	-0.659107	1.50804	1.23962	-0.527169	1.93496	2.2521	-1.42306	-0.624687	-1.45986	-0.819738
470	-0.631711	-0.259954	-1.12381	4.20137	1.15767	1.09012	-0.660591	1.52367	1.15001	-0.55622	1.90259	2.18085	-1.35173	-0.615958	-1.42469	-0.801122
470.5	-0.662136	-0.29041	-1.13093	4.20795	1.20115	1.0083	-0.655063	1.53489	1.06661	-0.572231	1.86657	2.12393	-1.26471	-0.600121	-1.3655	-0.774679
471	-0.695658	-0.313862	-1.13629	4.23146	1.2419	0.928711	-0.642486	1.54369	0.990498	-0.579184	1.83148	2.07282	-1.16874	-0.584553	-1.28172	-0.743387
471.5	-0.730069	-0.329736	-1.1423	4.26767	1.27806	0.85371	-0.624482	1.55115	0.920716	-0.580662	1.80014	2.01811	-1.07006	-0.577329	-1.17542	-0.707056
472	-0.762541	-0.338429	-1.15217	4.31199	1.30873	0.786443	-0.603998	1.55675	0.855065	-0.579209	1.77132	1.95371	-0.974004	-0.584272	-1.05176	-0.664528
472.5	-0.78953	-0.340126	-1.16933	4.36098	1.33377	0.729955	-0.584724	1.55874	0.791323	-0.57621	1.74068	1.8786	-0.884998	-0.607402	-0.918522	-0.616666
473	-0.806571	-0.334551	-1.19618	4.41312	1.35225	0.686068	-0.569795	1.55492	0.727814	-0.572333	1.70415	1.79856	-0.806701	-0.645472	-0.784901	-0.567625
473.5	-0.808764	-0.322414	-1.23277	4.46855	1.36123	0.654749	-0.560597	1.5434	0.663542	-0.568337	1.66122	1.72679	-0.742464	-0.69496	-0.659826	-0.523386
474	-0.792136	-0.306231	-1.27645	4.52839	1.35648	0.634728	-0.557528	1.52298	0.598632	-0.565463	1.61579	1.67987	-0.695673	-0.750941	-0.54993	-0.488977
474.5	-0.754897	-0.289293	-1.3221	4.59384	1.33416	0.624521	-0.561197	1.49305	0.533958	-0.564757	1.57409	1.66887	-0.669511	-0.808971	-0.458586	-0.466843
475	-0.698073	-0.274343	-1.36373	4.66575	1.292	0.62291	-0.572086	1.45359	0.469772	-0.566193	1.54121	1.69457	-0.666194	-0.866528	-0.387069	-0.457044
475.5	-0.625366	-0.263145	-1.39693	4.74451	1.22978	0.628995	-0.590228	1.40539	0.405281	-0.569106	1.51891	1.75125	-0.685858	-0.921549	-0.336269	-0.4577
476	-0.541917	-0.256603	-1.41944	4.82933	1.14928	0.641769	-0.615915	1.34978	0.339691	-0.573263	1.50548	1.83161	-0.726162	-0.970323	-0.307	-0.465296
476.5	-0.452303	-0.254566	-1.42911	4.918	1.0537	0.659603	-0.649386	1.28812	0.273615	-0.579083	1.49701	1.92798	-0.783309	-1.00795	-0.299679	-0.476441
477	-0.359064	-0.255691	-1.42237	5.00807	0.947785	0.680239	-0.688859	1.22194	0.210144	-0.587236	1.48918	2.03188	-0.853219	-1.03002	-0.314092	-0.490245
477.5	-0.262975	-0.258354	-1.39568	5.09776	0.837755	0.700913	-0.729414	1.15326	0.154863	-0.598251	1.4791	2.13344	-0.931886	-1.03371	-0.348124	-0.508382
478	-0.164784	-0.262184	-1.34776	5.18561	0.730152	0.718592	-0.764341	1.08403	0.114459	-0.612064	1.46593	2.22232	-1.0155	-1.01917	-0.396535	-0.533113
478.5	-0.0665403	-0.268905	-1.28053	5.27008	0.629722	0.730599	-0.787661	1.01526	0.0943812	-0.627911	1.4501	2.28991	-1.10056	-0.990963	-0.452638	-0.566075
479	0.0284674	-0.281573	-1.19856	5.35	0.537558	0.735252	-0.79584	0.947335	0.0963376	-0.644829	1.43201	2.33069	-1.18355	-0.957137	-0.511497	-0.608123
479.5	0.116603	-0.302613	-1.10782	5.42459	0.451104	0.732543	-0.78799	0.880992	0.116895	-0.662284	1.41123	2.3425	-1.26023	-0.926051	-0.570983	-0.65899
480	0.194858	-0.332182	-1.01459	5.4928	0.366134	0.724331	-0.765226	0.81765	0.148749	-0.680381	1.38643	2.32696	-1.32529	-0.903163	-0.630789	-0.717409
480.5	0.26153	-0.367812	-0.924378	5.55307	0.278668	0.713147	-0.729619	0.758581	0.184312	-0.69937	1.35623	2.29026	-1.37339	-0.889529	-0.691293	-0.781788
481	0.316284	-0.405222	-0.840391	5.60316	0.185569	0.700872	-0.683242	0.703792	0.218862	-0.718416	1.32031	2.24366	-1.4012	-0.882173	-0.752692	-0.850108
481.5	0.359732	-0.440003	-0.762951	5.6397	0.0845516	0.688545	-0.628307	0.651517	0.250988	-0.73447	1.2803	2.2014	-1.4081	-0.876261	-0.814988	-0.919179
482	0.393158	-0.469299	-0.691522	5.65829	-0.0254086	0.676777	-0.567977	0.598902	0.280892	-0.742518	1.23968	2.17583	-1.39525	-0.86839	-0.878929	-0.984668
482.5	0.418556	-0.492352	-0.627037	5.65486	-0.143363	0.666358	-0.506581	0.543716	0.30867	-0.73751	1.20193	2.17327	-1.36529	-0.858254	-0.946194	-1.04188
483	0.438301	-0.509753	-0.572086	5.62687	-0.266242	0.658592	-0.449663	0.48555	0.333945	-0.716728	1.16857	2.19327	-1.32237	-0.847352	-1.01843	-1.0863
483.5	0.454394	-0.522327	-0.529616	5.57371	-0.389938	0.655067	-0.403864	0.425735	0.356285	-0.680883	1.13871	2.23036	-1.27103	-0.837125	-1.09629	-1.11382
484	0.468366	-0.530792	-0.501424	5.49644	-0.510553	0.657191	-0.375343	0.36685	0.375145	-0.633547	1.10979	2.27693	-1.21477	-0.828075	-1.17853	-1.12176
484.5	0.481659	-0.536377	-0.487138	5.39775	-0.624236	0.665376	-0.367607	0.311802	0.389775	-0.579944	1.07872	2.32583	-1.15564	-0.819002	-1.26097	-1.10994
485	0.495653	-0.541411	-0.484214	5.28094	-0.726586	0.678614	-0.380678	0.262198	0.400284	-0.525861	1.0434	2.37093	-1.09473	-0.806714	-1.33578	-1.08107
485.5	0.511589	-0.548604	-0.489073	5.14824	-0.813207	0.694964	-0.410917	0.217902	0.408911	-0.476691	1.00365	2.40622	-1.03308	-0.7876	-1.39283	-1.04
486	0.53019	-0.559196	-0.498712	5.00028	-0.880826	0.711748	-0.450315	0.178425	0.41939	-0.436923	0.961031	2.42557	-0.972376	-0.760253	-1.42278	-0.992239
486.5	0.551249	-0.572097	-0.511562	4.83643	-0.928175	0.725242	-0.486663	0.143743	0.43462	-0.410137	0.918339	2.42379	-0.914347	-0.726919	-1.41962	-0.942494
487	0.574056	-0.585421	-0.526788	4.65545	-0.956472	0.730983	-0.506884	0.113708	0.455147	-0.398683	0.878718	2.39802	-0.859573	-0.693118	-1.3821	-0.893576
487.5	0.597543	-0.598229	-0.542923	4.45711	-0.969117	0.724595	-0.502231	0.0874585	0.479813	-0.403024	0.844174	2.34911	-0.806878	-0.665924	-1.31461	-0.846106
488	0.619954	-0.610342	-0.557895	4.24346	-0.970657	0.702539	-0.470788	0.0636182	0.507294	-0.421748	0.814178	2.2827	-0.753615	-0.650996	-1.22634	-0.799274
488.5	0.639503	-0.621804	-0.570223	4.01844	-0.96587	0.662571	-0.416063	0.0412329	0.537122	-0.452169	0.785655	2.2076	-0.696909	-0.649306	-1.12799	-0.752282
489	0.655065	-0.633548	-0.579553	3.78713	-0.959228	0.603678	-0.344793	0.0206033	0.570223	-0.49061	0.754907	2.13269	-0.634775	-0.656214	-1.0287	-0.705415
489.5	0.666016	-0.647521	-0.586569	3.55503	-0.954425	0.526079	-0.265534	0.00304959	0.608409	-0.532365	0.719968	2.06573	-0.56604	-0.663567	-0.934938	-0.659706
490	0.67225	-0.665419	-0.593157	3.32681	-0.954023	0.432401	-0.187465	-0.00995017	0.652352	-0.572312	0.681381	2.01351	-0.489827	-0.662771	-0.850279	-0.615457
490.5	0.674322	-0.687747	-0.602148	3.10501	-0.959368	0.329129	-0.119265	-0.0169944	0.700179	-0.606411	0.64145	1.98059	-0.405066	-0.64788	-0.775595	-0.571397
491	0.673169	-0.714052	-0.616333	2.88882	-0.970633	0.226015	-0.0678761	-0.0162422	0.748721	-0.633152	0.602991	1.96777	-0.309822	-0.617846	-0.710381	-0.525672
491.5	0.669959	-0.743987	-0.637716	2.67399	-0.986939	0.133103	-0.0371013	-0.00538693	0.795483	-0.653682	0.567873	1.97356	-0.201648	-0.575773	-0.654716	-0.477615
492	0.66643	-0.777914	-0.667348	2.45468	-1.00669	0.057639	-0.0271099	0.0172864	0.839026	-0.670478	0.535775	1.99671	-0.0791281	-0.525842	-0.610435	-0.428362
492.5	0.665029	-0.81559	-0.705477	2.22611	-1.0277	0.00265324	-0.0350224	0.0519175	0.878947	-0.685781	0.504295	2.03643	0.0571303	-0.471399	-0.580435	-0.38041
493	0.668109	-0.854752	-0.751711	1.98702	-1.04693	-0.0325653	-0.0554612	0.0971277	0.916639	-0.700737	0.470882	2.09122	0.20438	-0.415301	-0.566576	-0.337153
493.5	0.676351	-0.892196	-0.804774	1.74072	-1.0609	-0.0508823	-0.081399	0.150684	0.955555	-0.715153	0.435229	2.15873	0.357779	-0.360184	-0.568487	-0.301751
494	0.687808	-0.925513	-0.862214	1.49397	-1.06763	-0.0556604	-0.106621	0.210122	1.00024	-0.727431	0.400332	2.23655	0.510815	-0.307525	-0.584254	-0.275185
494.5	0.698926	-0.953008	-0.920932	1.25423	-1.06848	-0.0499451	-0.12853	0.272785	1.05506	-0.734648	0.371518	2.32252	0.656202	-0.257736	-0.61157	-0.255186
495	0.706476	-0.973028	-0.978171	1.02698	-1.06851	-0.0370609	-0.148176	0.335515	1.12277	-0.733285	0.353624	2.41523	0.78662	-0.211538	-0.648647	-0.237491
495.5	0.708584	-0.984438	-1.03179	0.814634	-1.07492	-0.021637	-0.167758	0.395185	1.2029	-0.720878	0.348098	2.51429	0.895539	-0.169563	-0.694896	-0.218626
496	0.705275	-0.987358	-1.08018	0.617145	-1.09416	-0.00943648	-0.188973	0.449584	1.29133	-0.697476	0.352422	2.61999	0.978615	-0.130315	-0.75046	-0.19785
496.5	0.698986	-0.983016	-1.12278	0.433014	-1.12913	-0.00585947	-0.213027	0.497075	1.38281	-0.665469	0.362133	2.73293	1.0345	-0.0900741	-0.814113	-0.177064
497	0.693933	-0.973474	-1.16048	0.258891	-1.17834	-0.013965	-0.240063	0.536009	1.47399	-0.62855	0.373664	2.85328	1.06398	-0.0450517	-0.881404	-0.159306
497.5	0.694422	-0.961983	-1.19425	0.0888233	-1.23722	-0.0332592	-0.26795	0.565479	1.56409	-0.591001	0.385877	2.97896	1.06905	0.00687157	-0.945167	-0.147024
498	0.703405	-0.953056	-1.22367	-0.0846203	-1.29964	-0.0604897	-0.293361	0.586443	1.6536	-0.556932	0.399664	3.10351	1.05312	0.0654169	-0.998096	-0.141264
498.5	0.721899	-0.950948	-1.24728	-0.267843	-1.35889	-0.0918853	-0.314972	0.601663	1.74336	-0.529445	0.416959	3.21642	1.02087	0.127712	-1.03554	-0.141645
499	0.749559	-0.957203	-1.26436	-0.464459	-1.40877	-0.124745	-0.334833	0.614353	1.83354	-0.510503	0.440077	3.3065	0.97754	0.189198	-1.057	-0.146525
[truncated: 1,002 more rows]
