# Supplementary material for: MEP Latencies Predict the Neuromodulatory Effect of cTBS Delivered to the Ipsilateral and Contralateral Sensorimotor Cortex
Source: PLoS One. 2015 Aug 11;10(8):e0133893. doi: 10.1371/journal.pone.0133893 (PMC4532482; doi:10.1371/journal.pone.0133893)
Supplement: S1 Dataset — MEP, SEP and TEP data were converted to .xls format from .mat format. (ZIP) [file pone.0133893.s001.zip › S1 Dataset_xlsx/TEP PAAP IPSI T2.xlsx]

## Sheet: SEP
t [ms]	sub01	sub02	sub03	sub04	sub05	sub06	sub07	sub08	sub09	sub10	sub11	sub12	sub13	sub14	sub15	sub16
-500	1.61528	-0.651075	0.515659	0.649617	0.466156	0.400585	0.253796	2.18257	0.596014	-0.854882	1.63639	1.17591	-0.358495	-0.162302	-0.89401	0.983855
-499.5	1.62381	-0.701544	0.529835	0.610572	0.532533	0.435409	0.181754	2.19469	0.576319	-0.830058	1.75823	1.16007	-0.438358	-0.175232	-0.922996	0.992841
-499	1.62824	-0.748186	0.531888	0.577103	0.592748	0.468462	0.117775	2.20478	0.566595	-0.790207	1.87635	1.1314	-0.527151	-0.182932	-0.950734	1.0045
-498.5	1.62855	-0.788802	0.523876	0.55122	0.644	0.498958	0.0543231	2.21264	0.566082	-0.738453	1.98556	1.08772	-0.618993	-0.185065	-0.97516	1.01576
-498	1.62516	-0.823946	0.508467	0.534523	0.68456	0.524329	-0.0178007	2.21802	0.569825	-0.677828	2.08126	1.02779	-0.70431	-0.181671	-0.992581	1.02332
-497.5	1.61996	-0.855872	0.488353	0.527531	0.714329	0.540791	-0.104414	2.22162	0.571425	-0.61074	2.16059	0.952327	-0.771767	-0.173316	-0.997962	1.02478
-497	1.61582	-0.886026	0.465335	0.528855	0.735242	0.545291	-0.204347	2.22496	0.566591	-0.538573	2.22298	0.864381	-0.811061	-0.160568	-0.987434	1.01924
-496.5	1.61536	-0.913167	0.440053	0.535689	0.750971	0.536378	-0.309852	2.22862	0.554066	-0.461373	2.26881	0.768322	-0.815071	-0.143048	-0.96114	1.00697
-496	1.61999	-0.933555	0.413191	0.544836	0.76571	0.513634	-0.411073	2.23081	0.534066	-0.379295	2.29781	0.669084	-0.781051	-0.119747	-0.923634	0.988449
-495.5	1.62955	-0.942997	0.386375	0.553223	0.782672	0.477447	-0.502053	2.22812	0.506692	-0.295253	2.30909	0.571874	-0.711544	-0.0903424	-0.881357	0.964247
-495	1.64228	-0.939539	0.361402	0.558198	0.803299	0.429649	-0.584425	2.21777	0.471009	-0.215054	2.30223	0.481244	-0.614521	-0.0552985	-0.839643	0.935836
-494.5	1.6557	-0.925233	0.339382	0.558535	0.827592	0.373661	-0.665931	2.19887	0.424632	-0.14464	2.27792	0.399926	-0.501601	-0.0148691	-0.801203	0.90595
-494	1.66794	-0.905965	0.321228	0.555938	0.855309	0.313491	-0.754626	2.1725	0.364579	-0.0882425	2.23823	0.328698	-0.385392	0.0309914	-0.765531	0.877962
-493.5	1.67818	-0.88929	0.308621	0.55511	0.887115	0.252707	-0.853346	2.14084	0.289204	-0.0487173	2.18624	0.267311	-0.277861	0.0816988	-0.729096	0.85501
-493	1.68616	-0.881107	0.30371	0.560983	0.924346	0.193948	-0.957701	2.10577	0.199811	-0.0282843	2.1251	0.215422	-0.189382	0.135531	-0.686899	0.839376
-492.5	1.69172	-0.883062	0.308132	0.574818	0.967995	0.138859	-1.05738	2.0677	0.100529	-0.0284238	2.0575	0.172778	-0.127352	0.189942	-0.634604	0.831855
-492	1.69511	-0.892617	0.323401	0.5926	1.01836	0.0887307	-1.14002	2.02587	-0.00327737	-0.0488775	1.98608	0.138661	-0.0951315	0.242111	-0.569909	0.83143
-491.5	1.69737	-0.905139	0.351538	0.606793	1.07508	0.0453891	-1.1965	1.97955	-0.106528	-0.0866233	1.9145	0.111203	-0.0923873	0.289471	-0.492686	0.836047
-491	1.6994	-0.915767	0.393548	0.609622	1.1371	0.0115697	-1.22413	1.9283	-0.205717	-0.136153	1.84815	0.0877018	-0.116014	0.330282	-0.404167	0.843645
-490.5	1.70045	-0.920835	0.447437	0.595415	1.20286	-0.00934278	-1.22568	1.87176	-0.299746	-0.191198	1.79347	0.0660586	-0.16057	0.364159	-0.305714	0.851872
-490	1.69807	-0.918742	0.509053	0.561285	1.27008	-0.0144694	-1.2059	1.81014	-0.388901	-0.246587	1.75615	0.0463271	-0.218472	0.392127	-0.197689	0.857739
-489.5	1.68977	-0.909439	0.574665	0.507131	1.33496	-0.00304002	-1.16823	1.74463	-0.472393	-0.299057	1.73902	0.0314059	-0.280941	0.415893	-0.0790859	0.859427
-489	1.67457	-0.89359	0.641541	0.435249	1.39235	0.0231074	-1.11353	1.67696	-0.546812	-0.346999	1.73999	0.0258464	-0.339929	0.436973	0.0512414	0.858579
-488.5	1.6534	-0.872421	0.706514	0.349331	1.43738	0.0606779	-1.04124	1.60925	-0.607062	-0.389523	1.75134	0.0332401	-0.389526	0.45626	0.192093	0.859657
-488	1.62859	-0.847163	0.766039	0.253653	1.46646	0.106395	-0.952399	1.544	-0.649351	-0.425416	1.76196	0.0545624	-0.4258	0.473625	0.337665	0.866864
-487.5	1.60347	-0.817999	0.817873	0.153055	1.47739	0.157487	-0.85288	1.48361	-0.674142	-0.452913	1.76134	0.0887062	-0.446395	0.487444	0.477046	0.88251
-487	1.58189	-0.784056	0.861033	0.0526095	1.46965	0.211201	-0.754377	1.42994	-0.686725	-0.470254	1.74232	0.133582	-0.451002	0.494708	0.596643	0.907862
-486.5	1.56678	-0.744315	0.894084	-0.0431981	1.44491	0.264265	-0.671961	1.38388	-0.69523	-0.476354	1.70232	0.186008	-0.44227	0.492004	0.684853	0.944088
-486	1.55854	-0.698391	0.91473	-0.130435	1.40676	0.313283	-0.619278	1.34465	-0.707956	-0.471114	1.64317	0.241481	-0.425996	0.476957	0.735902	0.992051
-485.5	1.55524	-0.647087	0.921304	-0.2052	1.3594	0.356175	-0.603924	1.31011	-0.73111	-0.455189	1.56924	0.295437	-0.409764	0.449362	0.750645	1.05153
-485	1.55408	-0.592375	0.914752	-0.263706	1.30605	0.393242	-0.625198	1.27815	-0.766914	-0.42994	1.48552	0.344783	-0.400491	0.411249	0.735211	1.12086
-484.5	1.55326	-0.536618	0.89956	-0.302722	1.24829	0.426364	-0.675098	1.24754	-0.812639	-0.397715	1.39745	0.388328	-0.402586	0.366465	0.699108	1.19755
-484	1.55291	-0.481508	0.88202	-0.320228	1.18622	0.457254	-0.741935	1.21759	-0.861806	-0.361915	1.31042	0.426757	-0.417919	0.320235	0.652926	1.27883
-483.5	1.55435	-0.427361	0.867087	-0.31645	1.11992	0.487017	-0.814708	1.18817	-0.907384	-0.326679	1.2276	0.462441	-0.446661	0.277912	0.605729	1.36156
-483	1.55848	-0.373669	0.857416	-0.294659	1.05102	0.516734	-0.886531	1.16036	-0.94455	-0.295668	1.14877	0.498488	-0.487553	0.243419	0.563274	1.44217
-482.5	1.56558	-0.320799	0.855142	-0.260985	0.982572	0.547431	-0.955645	1.13646	-0.971564	-0.270379	1.07174	0.537261	-0.538027	0.21903	0.527912	1.51758
-482	1.57621	-0.271087	0.863492	-0.222926	0.91714	0.579546	-1.02272	1.11898	-0.989719	-0.249954	0.994037	0.579248	-0.594799	0.205953	0.499363	1.58554
-481.5	1.59127	-0.227823	0.886375	-0.187755	0.855273	0.612317	-1.08622	1.11015	-1.00269	-0.232306	0.913728	0.623087	-0.654477	0.204494	0.475265	1.64382
-481	1.61095	-0.192744	0.926905	-0.162259	0.796343	0.643174	-1.14042	1.11155	-1.01491	-0.214739	0.829394	0.666935	-0.714066	0.213914	0.452018	1.68971
-480.5	1.63403	-0.164194	0.986407	-0.152588	0.740883	0.668162	-1.17755	1.1236	-1.02989	-0.194367	0.740127	0.709999	-0.771589	0.232123	0.426241	1.72086
-480	1.65833	-0.137691	1.06383	-0.162847	0.69179	0.684145	-1.19132	1.14521	-1.04975	-0.169171	0.645713	0.752895	-0.82631	0.255282	0.395708	1.73628
-479.5	1.68184	-0.108711	1.15554	-0.194029	0.653389	0.691426	-1.17956	1.17385	-1.07612	-0.13908	0.546889	0.797055	-0.877744	0.277972	0.35927	1.73645
-479	1.70348	-0.0756147	1.25628	-0.24451	0.629975	0.694179	-1.14575	1.20624	-1.1109	-0.106206	0.446187	0.843442	-0.92343	0.29413	0.316657	1.72252
-478.5	1.72305	-0.0405148	1.36019	-0.310848	0.624706	0.697957	-1.09833	1.23923	-1.15577	-0.0741495	0.348631	0.890986	-0.9569	0.298344	0.268474	1.69628
-478	1.74006	-0.00822114	1.4614	-0.388059	0.638557	0.706551	-1.0475	1.26991	-1.2107	-0.0468591	0.260194	0.936137	-0.967901	0.287104	0.216153	1.66052
-477.5	1.75279	0.0154553	1.55545	-0.470664	0.669765	0.720577	-1.00128	1.295	-1.27278	-0.0275003	0.185179	0.97406	-0.945597	0.259574	0.161777	1.61823
-477	1.75889	0.0258253	1.64095	-0.554297	0.713951	0.7377	-0.963279	1.31077	-1.33612	-0.0173992	0.125024	1.00027	-0.883018	0.217757	0.107677	1.57167
-476.5	1.75649	0.0211508	1.71917	-0.635953	0.764859	0.753676	-0.932279	1.31373	-1.39356	-0.0155981	0.0779167	1.01181	-0.779772	0.166056	0.0559988	1.5231
-476	1.74479	0.00289658	1.79143	-0.713357	0.816283	0.764062	-0.904204	1.30109	-1.43876	-0.0196189	0.0392213	1.0084	-0.641774	0.109744	0.00855462	1.47587
-475.5	1.72392	-0.025455	1.85676	-0.784824	0.864377	0.765711	-0.87623	1.27191	-1.46778	-0.0263833	0.00368934	0.993331	-0.479343	0.0531629	-0.0331624	1.43365
-475	1.69451	-0.059924	1.91192	-0.849225	0.908463	0.757199	-0.849687	1.22889	-1.4801	-0.0322346	-0.0328372	0.972388	-0.305146	-0.000731819	-0.0681633	1.39877
-474.5	1.65756	-0.0973635	1.95334	-0.905905	0.949891	0.738388	-0.829394	1.17817	-1.47881	-0.0328485	-0.0737169	0.950832	-0.132253	-0.0499513	-0.0960514	1.37151
-474	1.61433	-0.136529	1.97845	-0.954596	0.989864	0.709626	-0.820428	1.12697	-1.46943	-0.0238745	-0.121399	0.931245	0.0275468	-0.0935301	-0.11647	1.35062
-473.5	1.56615	-0.17776	1.98535	-0.995315	1.02781	0.671241	-0.82478	1.0812	-1.45857	-0.00223551	-0.176658	0.913898	0.164933	-0.132171	-0.12847	1.33424
-473	1.5144	-0.22051	1.97331	-1.02872	1.06158	0.623798	-0.839882	1.04456	-1.45225	0.0325486	-0.239148	0.898171	0.2742	-0.168822	-0.130648	1.32025
-472.5	1.46068	-0.261005	1.94452	-1.05669	1.08893	0.568495	-0.859364	1.0187	-1.45425	0.0782519	-0.308161	0.883329	0.354412	-0.208036	-0.122164	1.30608
-472	1.40689	-0.292877	1.90471	-1.08217	1.10871	0.506908	-0.875426	1.00455	-1.46551	0.131402	-0.381849	0.868602	0.40896	-0.253707	-0.104302	1.2887
-471.5	1.35498	-0.310075	1.86108	-1.1082	1.12142	0.440561	-0.881998	1.00361	-1.48469	0.188324	-0.456282	0.852794	0.443159	-0.307236	-0.0810926	1.26628
-471	1.3061	-0.309224	1.8196	-1.13679	1.12947	0.371476	-0.876862	1.01765	-1.50898	0.24449	-0.52597	0.833861	0.462045	-0.367829	-0.0578661	1.23954
-470.5	1.25984	-0.290141	1.7836	-1.16882	1.13669	0.30308	-0.861065	1.04746	-1.53489	0.294195	-0.585171	0.809496	0.46955	-0.433611	-0.0387417	1.2106
-470	1.21377	-0.254873	1.75398	-1.20542	1.14696	0.239646	-0.836464	1.0912	-1.55855	0.331754	-0.629109	0.778349	0.468625	-0.50196	-0.0250011	1.18037
-469.5	1.164	-0.206363	1.73004	-1.24939	1.16272	0.184748	-0.803872	1.14372	-1.57576	0.352872	-0.655708	0.740702	0.461945	-0.569761	-0.01538	1.14788
-469	1.10695	-0.147981	1.7104	-1.30443	1.18421	0.141252	-0.762799	1.19801	-1.58212	0.355294	-0.6675	0.698647	0.452523	-0.63426	-0.0078536	1.11169
-468.5	1.04098	-0.0835285	1.69356	-1.37302	1.21025	0.112283	-0.712524	1.24765	-1.57367	0.338672	-0.671451	0.655877	0.44342	-0.69364	-0.00119027	1.07101
-468	0.966052	-0.0166314	1.67876	-1.45504	1.23946	0.100288	-0.654275	1.28812	-1.54794	0.304308	-0.675866	0.6169	0.436706	-0.746942	0.00468119	1.02528
-467.5	0.882809	0.0500148	1.66671	-1.54725	1.27084	0.105282	-0.593027	1.31618	-1.50508	0.255218	-0.686826	0.586313	0.432693	-0.793836	0.0089975	0.973501
-467	0.792444	0.114479	1.659	-1.64362	1.30347	0.124783	-0.537549	1.32906	-1.44866	0.195603	-0.706503	0.56802	0.430075	-0.834325	0.0109947	0.914686
-466.5	0.697283	0.174677	1.65687	-1.73734	1.33553	0.154761	-0.498812	1.32432	-1.38516	0.129457	-0.733307	0.564056	0.42647	-0.868543	0.011138	0.848911
-466	0.601112	0.227722	1.66043	-1.82378	1.36393	0.190645	-0.486674	1.30034	-1.32187	0.0597945	-0.76345	0.574334	0.418928	-0.897256	0.0116994	0.777672
-465.5	0.508821	0.270154	1.66849	-1.90155	1.38476	0.22854	-0.505349	1.25712	-1.26451	-0.0108984	-0.793123	0.597406	0.404704	-0.922397	0.0160329	0.703572
-465	0.425467	0.298986	1.67884	-1.97069	1.39424	0.266156	-0.549881	1.19729	-1.21595	-0.0800952	-0.819746	0.630594	0.38224	-0.946195	0.0270888	0.629757
-464.5	0.355431	0.313142	1.68932	-2.03071	1.38985	0.303015	-0.606491	1.1264	-1.17559	-0.14514	-0.842078	0.66984	0.351767	-0.96965	0.0460142	0.55913
-464	0.301557	0.314532	1.69928	-2.0796	1.37102	0.340123	-0.658289	1.05163	-1.1398	-0.203034	-0.860235	0.710552	0.315349	-0.992527	0.0716616	0.49397
-463.5	0.264326	0.307727	1.70947	-2.11363	1.33887	0.379192	-0.69332	0.979936	-1.10407	-0.250179	-0.875236	0.749145	0.276652	-1.01474	0.101575	0.43621
-463	0.242186	0.29788	1.72039	-2.12807	1.2961	0.421448	-0.709183	0.916634	-1.06544	-0.283404	-0.887523	0.784708	0.240155	-1.03673	0.133861	0.38801
-462.5	0.232732	0.288211	1.73048	-2.11881	1.2472	0.466524	-0.712115	0.865034	-1.02303	-0.302071	-0.896181	0.8197	0.209376	-1.05809	0.168187	0.351962
-462	0.233187	0.278697	1.73555	-2.08396	1.198	0.512423	-0.712497	0.826879	-0.976859	-0.308824	-0.899932	0.858178	0.185375	-1.07622	0.205389	0.330112
-461.5	0.240153	0.26675	1.72899	-2.02492	1.1545	0.55658	-0.71946	0.803075	-0.927014	-0.307996	-0.8979	0.902594	0.16701	-1.08668	0.247052	0.322677
-461	0.249499	0.24939	1.7029	-1.94619	1.12192	0.59656	-0.737151	0.793772	-0.873724	-0.303355	-0.889009	0.952034	0.152369	-1.08418	0.295059	0.327933
-460.5	0.25705	0.225101	1.65048	-1.85411	1.10396	0.629745	-0.764163	0.797835	-0.816922	-0.297072	-0.871728	1.00271	0.139982	-1.06388	0.349985	0.343228
-460	0.259827	0.194049	1.56825	-1.75539	1.10291	0.652953	-0.796072	0.812467	-0.756297	-0.290105	-0.845021	1.04992	0.129081	-1.02283	0.40946	0.365935
-459.5	0.256315	0.156985	1.45771	-1.65572	1.11977	0.662907	-0.829871	0.833334	-0.692474	-0.282779	-0.809307	1.09104	0.118989	-0.96121	0.468212	0.393535
-459	0.245496	0.114237	1.32627	-1.55899	1.15393	0.657758	-0.867417	0.855268	-0.627702	-0.275021	-0.766105	1.12722	0.108832	-0.883473	0.519445	0.42359
-458.5	0.226311	0.0658009	1.18595	-1.46773	1.20326	0.638623	-0.915228	0.873304	-0.565418	-0.266795	-0.716939	1.1617	0.0981936	-0.798435	0.556576	0.454393
-458	0.197931	0.0117283	1.04991	-1.38381	1.26451	0.609147	-0.980941	0.883403	-0.509062	-0.258354	-0.662869	1.19659	0.0874592	-0.717035	0.574909	0.485037
-457.5	0.160166	-0.0480974	0.929421	-1.30856	1.33373	0.573207	-1.06881	0.882711	-0.460326	-0.249985	-0.604477	1.23136	0.0773466	-0.648729	0.572893	0.514369
-457	0.113964	-0.113979	0.8319	-1.24229	1.40683	0.533312	-1.17662	0.869382	-0.418306	-0.241982	-0.542078	1.26408	0.0686545	-0.599008	0.55267	0.540769
-456.5	0.0613304	-0.185654	0.760398	-1.18329	1.47975	0.490842	-1.29586	0.842118	-0.380756	-0.234727	-0.476724	1.29319	0.0625412	-0.56883	0.519825	0.563205
-456	0.00424247	-0.261859	0.714824	-1.12788	1.54824	0.446799	-1.41561	0.800296	-0.345886	-0.228693	-0.410841	1.31784	0.0608728	-0.555592	0.48239	0.582016
-455.5	-0.0558653	-0.340843	0.693471	-1.07172	1.60807	0.402447	-1.52818	0.744871	-0.312882	-0.224455	-0.347625	1.33739	0.0658429	-0.555105	0.449031	0.59897
-455	-0.117115	-0.42106	0.694139	-1.01114	1.65664	0.360026	-1.63234	0.678764	-0.281917	-0.222557	-0.290093	1.35122	0.0781416	-0.563453	0.426725	0.616673
-454.5	-0.176085	-0.50168	0.715199	-0.943971	1.69415	0.322733	-1.73132	0.606155	-0.254668	-0.223705	-0.239981	1.35893	0.0953641	-0.577999	0.418695	0.637394
-454	-0.228289	-0.582942	0.755588	-0.870563	1.72236	0.293633	-1.82772	0.531435	-0.234123	-0.228861	-0.196979	1.36091	0.112947	-0.597226	0.423486	0.661859
-453.5	-0.270471	-0.665486	0.813433	-0.793975	1.74206	0.27456	-1.91968	0.458773	-0.222546	-0.23826	-0.159426	1.35873	0.126554	-0.618945	0.435697	0.688764
-453	-0.303005	-0.748318	0.885398	-0.718684	1.75145	0.265912	-2.00047	0.392402	-0.219672	-0.250605	-0.125371	1.35473	0.133549	-0.638678	0.44824	0.715475
-452.5	-0.330294	-0.82681	0.967288	-0.648819	1.74693	0.267215	-2.06109	0.336859	-0.22294	-0.263886	-0.0927988	1.35129	0.133147	-0.650899	0.455498	0.739253
-452	-0.359184	-0.892932	1.05389	-0.587213	1.72565	0.277675	-2.09481	0.296341	-0.228537	-0.276626	-0.0598565	1.35115	0.12576	-0.651455	0.455468	0.758023
-451.5	-0.396638	-0.93784	1.13823	-0.534946	1.68725	0.29626	-2.10113	0.273164	-0.232456	-0.288069	-0.0253099	1.35746	0.111919	-0.638483	0.449288	0.770845
-451	-0.447517	-0.954964	1.21203	-0.490816	1.63335	0.321459	-2.08599	0.266475	-0.23192	-0.297511	0.0117977	1.37292	0.0911595	-0.612098	0.439178	0.778109
-450.5	-0.513128	-0.942604	1.26708	-0.451505	1.56646	0.350982	-2.05814	0.272079	-0.226344	-0.303857	0.0530866	1.39882	0.0611233	-0.573451	0.426724	0.781023
-450	-0.591267	-0.905528	1.29601	-0.412671	1.48962	0.381823	-2.02528	0.282996	-0.216726	-0.306368	0.100686	1.43472	0.0174212	-0.523766	0.412337	0.780893
-449.5	-0.677842	-0.854361	1.29298	-0.370072	1.40616	0.410972	-1.99269	0.290696	-0.20362	-0.305582	0.155601	1.47848	-0.0452866	-0.463967	0.39596	0.779223
-449	-0.768737	-0.802364	1.25463	-0.320876	1.31895	0.436179	-1.96387	0.287531	-0.18554	-0.302837	0.216209	1.52708	-0.131386	-0.394633	0.378083	0.778818
-448.5	-0.860419	-0.760921	1.18114	-0.265697	1.22919	0.455849	-1.94108	0.269338	-0.159401	-0.299037	0.278463	1.57726	-0.242002	-0.316264	0.359399	0.784145
-448	-0.949347	-0.736044	1.07603	-0.209561	1.1368	0.467811	-1.92531	0.235891	-0.12266	-0.294205	0.337831	1.62515	-0.372943	-0.229886	0.338947	0.799465
-447.5	-1.03142	-0.728245	0.94554	-0.159908	1.04227	0.468456	-1.91646	0.188738	-0.0759168	-0.288193	0.391004	1.66618	-0.514533	-0.137866	0.312874	0.826523
-447	-1.10243	-0.735629	0.79845	-0.12367	0.947979	0.454235	-1.91405	0.128888	-0.0241427	-0.281799	0.43621	1.69706	-0.654147	-0.0445862	0.275594	0.864135
-446.5	-1.15946	-0.756727	0.645428	-0.106164	0.8577	0.424244	-1.91739	0.0566871	0.0247303	-0.277051	0.473599	1.71724	-0.779891	0.0442018	0.222416	0.909292
-446	-1.20196	-0.790767	0.496747	-0.111016	0.775215	0.380876	-1.9243	-0.026715	0.0624466	-0.276322	0.505725	1.72773	-0.883298	0.123632	0.151223	0.958398
-445.5	-1.23129	-0.836678	0.360386	-0.139474	0.70371	0.328626	-1.92938	-0.118347	0.0824838	-0.281558	0.536473	1.72882	-0.960434	0.191745	0.0626532	1.0081
-445	-1.2489	-0.892471	0.241959	-0.189719	0.646378	0.272739	-1.92355	-0.21352	0.081745	-0.294628	0.56916	1.71975	-1.01191	0.249529	-0.0400414	1.05547
-444.5	-1.25488	-0.955254	0.144758	-0.257323	0.606794	0.21787	-1.89627	-0.30675	0.061989	-0.317632	0.605491	1.70019	-1.04208	0.299534	-0.151621	1.09768
-444	-1.24818	-1.0218	0.0691416	-0.336643	0.587644	0.167101	-1.83971	-0.392938	0.0293856	-0.351956	0.645248	1.67139	-1.05729	0.344379	-0.266907	1.13217
-443.5	-1.22767	-1.08949	0.0128961	-0.422294	0.588699	0.122299	-1.75226	-0.467987	-0.00875561	-0.397054	0.686666	1.63643	-1.06336	0.385201	-0.3824	1.15709
-443	-1.19308	-1.15674	-0.0273297	-0.510422	0.606131	0.0852263	-1.63958	-0.528577	-0.0475341	-0.450563	0.727844	1.60016	-1.06337	0.420658	-0.495277	1.17132
-442.5	-1.146	-1.22271	-0.0551528	-0.599392	0.63409	0.0577334	-1.51318	-0.571832	-0.0849767	-0.509464	0.767621	1.56861	-1.05729	0.447836	-0.60187	1.1741
-442	-1.08978	-1.287	-0.0747195	-0.689297	0.666789	0.0408215	-1.38659	-0.595833	-0.120167	-0.570804	0.805015	1.54817	-1.04317	0.463672	-0.698207	1.16503
-441.5	-1.02814	-1.35023	-0.0909869	-0.780517	0.698555	0.034128	-1.27007	-0.600611	-0.151657	-0.631677	0.838842	1.54489	-1.01869	0.465471	-0.781178	1.14426
-441	-0.964463	-1.41408	-0.108826	-0.872436	0.72276	0.036668	-1.16727	-0.588436	-0.176884	-0.689108	0.868051	1.56383	-0.982955	0.451671	-0.848794	1.1127
-440.5	-0.901917	-1.47966	-0.131578	-0.96331	0.732196	0.0479103	-1.07674	-0.563388	-0.192262	-0.740107	0.891442	1.60782	-0.938049	0.422524	-0.900603	1.07274
-440	-0.843042	-1.54626	-0.160518	-1.05124	0.721077	0.0680113	-0.995866	-0.53066	-0.194241	-0.781904	0.906973	1.6765	-0.889634	0.379478	-0.93846	1.02813
-439.5	-0.78901	-1.61228	-0.195357	-1.13491	0.687125	0.0971735	-0.923619	-0.49535	-0.180763	-0.812329	0.912392	1.76606	-0.845705	0.324834	-0.966285	0.981711
-439	-0.739883	-1.67613	-0.23536	-1.21334	0.632609	0.135157	-0.861643	-0.461506	-0.151691	-0.830087	0.907142	1.86956	-0.813921	0.262571	-0.989046	0.932856
-438.5	-0.695311	-1.73572	-0.28006	-1.28551	0.564109	0.181111	-0.813905	-0.432727	-0.108605	-0.835295	0.893352	1.97776	-0.79936	0.198473	-1.01158	0.878141
-438	-0.654476	-1.78865	-0.328159	-1.35048	0.491048	0.232814	-0.783792	-0.413176	-0.0546283	-0.82996	0.874749	2.08109	-0.803622	0.138878	-1.03692	0.814416
-437.5	-0.615924	-1.83312	-0.375959	-1.40725	0.423149	0.285715	-0.770583	-0.40693	0.00670258	-0.816892	0.855032	2.17174	-0.825259	0.088836	-1.06542	0.740977
-437	-0.578073	-1.8675	-0.417949	-1.45411	0.367813	0.333525	-0.768399	-0.416276	0.0728729	-0.797818	0.837031	2.24435	-0.86155	0.0509685	-1.096	0.659971
-436.5	-0.539721	-1.88924	-0.448838	-1.48893	0.328958	0.371062	-0.767354	-0.440391	0.142207	-0.773239	0.821931	2.29586	-0.91052	0.0258678	-1.12803	0.576846
-436	-0.500171	-1.89537	-0.46548	-1.51031	0.30766	0.396858	-0.756494	-0.474512	0.212812	-0.743937	0.80907	2.32566	-0.970734	0.0126698	-1.16168	0.500512
-435.5	-0.459401	-1.8839	-0.468576	-1.51879	0.302678	0.412693	-0.728855	-0.510009	0.282237	-0.711798	0.797519	2.33568	-1.03961	0.00898276	-1.19677	0.441413
-435	-0.418155	-1.85439	-0.462794	-1.51723	0.310313	0.421341	-0.685326	-0.536439	0.347513	-0.679222	0.78777	2.32982	-1.11348	0.0114897	-1.23133	0.407962
-434.5	-0.377598	-1.8079	-0.454203	-1.51028	0.325483	0.425284	-0.633536	-0.544955	0.405067	-0.648544	0.781665	2.31363	-1.18865	0.0174041	-1.26101	0.403683
-434	-0.338795	-1.74729	-0.447723	-1.50257	0.343889	0.426229	-0.583079	-0.53059	0.451068	-0.622235	0.781425	2.29461	-1.26129	0.0255144	-1.28029	0.426617
-433.5	-0.302482	-1.67717	-0.446953	-1.49729	0.362824	0.425022	-0.540547	-0.492438	0.482452	-0.602638	0.788868	2.28201	-1.32757	0.0361321	-1.28473	0.470765
-433	-0.269404	-1.60297	-0.454527	-1.49611	0.380244	0.422524	-0.506118	-0.433041	0.4981	-0.591051	0.804605	2.28502	-1.38524	0.0501062	-1.27249	0.528502
-432.5	-0.240522	-1.52956	-0.471355	-1.50022	0.393921	0.420066	-0.472859	-0.357611	0.499339	-0.587602	0.827411	2.30904	-1.43493	0.0678369	-1.24399	0.592578
-432	-0.216398	-1.46022	-0.496033	-1.51065	0.402032	0.41844	-0.429937	-0.272023	0.489284	-0.59169	0.854584	2.35304	-1.47969	0.0893593	-1.20018	0.656515
-431.5	-0.196813	-1.3963	-0.525148	-1.5277	0.404565	0.417527	-0.368225	-0.180591	0.471064	-0.601942	0.883081	2.41055	-1.52313	0.114613	-1.14118	0.713951
-431	-0.181359	-1.33784	-0.554256	-1.55015	0.403705	0.417775	-0.284515	-0.0859389	0.44628	-0.616463	0.910549	2.47358	-1.56771	0.142613	-1.06733	0.758684
-430.5	-0.169712	-1.28487	-0.579577	-1.57527	0.402629	0.421209	-0.182334	0.00970878	0.415039	-0.633695	0.936129	2.536	-1.61379	0.171138	-0.980666	0.785632
-430	-0.161392	-1.23811	-0.599316	-1.59972	0.40419	0.430218	-0.0703818	0.103629	0.376932	-0.652972	0.960198	2.5945	-1.65936	0.197973	-0.884708	0.791891
-429.5	-0.155922	-1.19878	-0.613482	-1.62084	0.410382	0.445875	0.0402234	0.192425	0.331792	-0.674191	0.982499	2.64713	-1.70047	0.221681	-0.783332	0.777854
-429	-0.153018	-1.16787	-0.622986	-1.6373	0.42184	0.467559	0.139489	0.273003	0.280415	-0.696813	1.00054	2.69155	-1.73317	0.241102	-0.680164	0.747823
-428.5	-0.152729	-1.14522	-0.628884	-1.64875	0.43718	0.493399	0.22074	0.344316	0.225498	-0.719154	1.01009	2.72498	-1.75547	0.25484	-0.578252	0.708933
-428	-0.156007	-1.12825	-0.631637	-1.6556	0.453426	0.521017	0.279355	0.407858	0.171469	-0.738269	1.00733	2.74545	-1.76719	0.261104	-0.479507	0.669087
-427.5	-0.164699	-1.11225	-0.630377	-1.65861	0.467377	0.548747	0.310001	0.466467	0.122181	-0.750139	0.99091	2.75204	-1.76774	0.257996	-0.384264	0.635822
-427	-0.180195	-1.09291	-0.623106	-1.6579	0.476475	0.576378	0.305714	0.522737	0.0786211	-0.750689	0.962185	2.74417	-1.75484	0.244571	-0.291679	0.615911
-426.5	-0.202293	-1.06887	-0.607903	-1.65253	0.479322	0.604727	0.25961	0.578036	0.0389815	-0.737754	0.923871	2.72159	-1.72579	0.221601	-0.200929	0.614356
-426	-0.22948	-1.04185	-0.583349	-1.64165	0.476426	0.634978	0.168647	0.632474	0.00012458	-0.712482	0.878806	2.68472	-1.68018	0.191093	-0.112252	0.633441
-425.5	-0.259431	-1.015	-0.548085	-1.62574	0.470249	0.6683	0.0378376	0.685293	-0.0409307	-0.678675	0.829446	2.63451	-1.62125	0.155566	-0.0273219	0.672797
-425	-0.288816	-0.991146	-0.501139	-1.60656	0.463984	0.705112	-0.11857	0.735122	-0.085659	-0.640766	0.77828	2.57242	-1.55466	0.117713	0.0507238	0.72962
-424.5	-0.313537	-0.971558	-0.442859	-1.5859	0.460317	0.744007	-0.281259	0.780322	-0.133039	-0.602006	0.728565	2.50114	-1.48609	0.0803761	0.117791	0.798858
-424	-0.330131	-0.955329	-0.375481	-1.56426	0.461176	0.781453	-0.432844	0.819585	-0.1795	-0.563881	0.684081	2.42494	-1.41943	0.0470294	0.170671	0.873988
-423.5	-0.336753	-0.939794	-0.302856	-1.54089	0.467522	0.812978	-0.563231	0.852253	-0.220403	-0.526882	0.647895	2.34924	-1.35571	0.0215106	0.209281	0.948075
-423	-0.332546	-0.921478	-0.229196	-1.51483	0.478793	0.834685	-0.671421	0.87798	-0.252451	-0.491459	0.621461	2.2797	-1.29332	0.00629163	0.236867	1.01469
-422.5	-0.31695	-0.897157	-0.157895	-1.48537	0.493099	0.843689	-0.763702	0.896238	-0.275094	-0.458188	0.60483	2.22125	-1.22925	0.00173306	0.258494	1.06868
-422	-0.289938	-0.865094	-0.091648	-1.45249	0.508226	0.8381	-0.848886	0.906407	-0.290081	-0.427647	0.597405	2.17652	-1.16072	0.00682071	0.279982	1.10664
-421.5	-0.251975	-0.825972	-0.0331933	-1.41742	0.52258	0.817457	-0.932616	0.908475	-0.300248	-0.400537	0.598479	2.14492	-1.08683	0.0192326	0.307337	1.12685
-421	-0.203868	-0.782371	0.0146475	-1.38228	0.535882	0.782734	-1.01374	0.903707	-0.308432	-0.377773	0.607063	2.12347	-1.00951	0.0355129	0.345811	1.12938
-420.5	-0.147672	-0.736965	0.049546	-1.34917	0.549368	0.735594	-1.08529	0.894231	-0.316858	-0.360293	0.620983	2.10857	-0.933221	0.0525837	0.398547	1.11687
-420	-0.0870648	-0.69104	0.0700704	-1.31934	0.56531	0.678297	-1.1392	0.881506	-0.327662	-0.348548	0.636443	2.09746	-0.863375	0.0689614	0.465702	1.09473
-419.5	-0.0255892	-0.644384	0.0761774	-1.29275	0.586072	0.614378	-1.17073	0.865252	-0.34373	-0.341569	0.649144	2.08863	-0.803996	0.0843285	0.54477	1.06916
-419	0.0351484	-0.596482	0.0697455	-1.26782	0.612938	0.548442	-1.1799	0.844023	-0.368139	-0.336516	0.65622	2.0811	-0.756426	0.0982534	0.631523	1.04439
-418.5	0.0950724	-0.548118	0.054288	-1.2413	0.645312	0.485005	-1.17057	0.816683	-0.40291	-0.330138	0.657164	2.07329	-0.719751	0.110067	0.721047	1.02162
-418	0.154335	-0.502176	0.0343532	-1.20805	0.680983	0.427702	-1.14853	0.783426	-0.448547	-0.320888	0.653043	2.06232	-0.691953	0.120035	0.808702	1.00018
-417.5	0.212621	-0.462877	0.0154021	-1.16235	0.717212	0.379079	-1.11933	0.745683	-0.50377	-0.308896	0.645546	2.0445	-0.671077	0.129448	0.890507	0.979197
-417	0.268773	-0.433662	0.0033978	-1.10091	0.751561	0.340464	-1.08639	0.705626	-0.565236	-0.294292	0.636703	2.01671	-0.65637	0.139507	0.962863	0.958088
-416.5	0.320673	-0.415141	0.00370632	-1.02412	0.781988	0.312064	-1.05064	0.666438	-0.628599	-0.276635	0.62837	1.97723	-0.648712	0.151038	1.02191	0.936235
-416	0.365761	-0.404686	0.0200928	-0.934454	0.806373	0.293025	-1.01213	0.632786	-0.690735	-0.255722	0.621567	1.92506	-0.649951	0.164947	1.06337	0.912734
-415.5	0.401868	-0.397732	0.054363	-0.83563	0.821844	0.281184	-0.972508	0.609942	-0.751218	-0.231937	0.616169	1.85945	-0.662226	0.182049	1.08369	0.886039
-415	0.427778	-0.389634	0.106543	-0.733046	0.824909	0.273577	-0.936769	0.601987	-0.812214	-0.205887	0.610838	1.78007	-0.687639	0.202187	1.08114	0.854149
-414.5	0.443614	-0.377262	0.175232	-0.632733	0.812386	0.26815	-0.912543	0.610628	-0.877437	-0.178868	0.603606	1.68732	-0.727122	0.223795	1.05607	0.815886
-414	0.450924	-0.360325	0.25787	-0.53883	0.782115	0.265015	-0.906334	0.635441	-0.95076	-0.153798	0.593032	1.58272	-0.778825	0.24475	1.01099	0.77217
-413.5	0.452086	-0.341676	0.35094	-0.452927	0.73346	0.266067	-0.918606	0.675044	-1.03494	-0.134392	0.578613	1.46967	-0.837764	0.263657	0.950213	0.726177
-413	0.449556	-0.325344	0.450208	-0.375998	0.667937	0.273486	-0.941996	0.727732	-1.13097	-0.122941	0.560384	1.35367	-0.897209	0.27998	0.878535	0.682488
-412.5	0.445458	-0.313478	0.55072	-0.309598	0.589202	0.288086	-0.964396	0.791078	-1.238	-0.11906	0.538824	1.24136	-0.950425	0.292845	0.799944	0.645767
-412	0.441474	-0.304966	0.646881	-0.254616	0.502456	0.308411	-0.97467	0.861521	-1.35341	-0.120186	0.515102	1.13848	-0.991881	0.300525	0.717166	0.619522
-411.5	0.438983	-0.296735	0.733791	-0.209756	0.413984	0.330992	-0.967541	0.934672	-1.47369	-0.122913	0.491157	1.04832	-1.01846	0.301524	0.631287	0.605716
-411	0.439213	-0.286609	0.809142	-0.171496	0.330433	0.351435	-0.945026	1.00623	-1.59595	-0.124051	0.469355	0.97126	-1.0307	0.295148	0.541345	0.605308
-410.5	0.443262	-0.275518	0.873466	-0.135435	0.257408	0.365941	-0.913997	1.07274	-1.71854	-0.121107	0.451825	0.905452	-1.03291	0.281336	0.445413	0.618451
-410	0.452028	-0.267016	0.928965	-0.0979286	0.198219	0.372471	-0.881922	1.13181	-1.84026	-0.112905	0.43995	0.847901	-1.03115	0.261634	0.342937	0.643879
-409.5	0.465958	-0.264564	0.978348	-0.0562689	0.153301	0.370849	-0.852926	1.182	-1.95899	-0.100121	0.433748	0.795707	-1.03014	0.23999	0.235898	0.679188
-409	0.484965	-0.269202	1.02351	-0.0076348	0.120152	0.362484	-0.825555	1.22286	-2.0711	-0.0847407	0.430985	0.747436	-1.03139	0.22088	0.128116	0.722624
-408.5	0.509215	-0.278754	1.06442	0.0509429	0.0940519	0.350288	-0.794019	1.25508	-2.17161	-0.0688465	0.42779	0.70369	-1.03351	0.206283	0.0237542	0.773846
-408	0.540098	-0.288078	1.09936	0.121164	0.069889	0.33756	-0.752848	1.28011	-2.25557	-0.0538603	0.421166	0.665747	-1.03323	0.194876	-0.0742658	0.832518
-407.5	0.579642	-0.290504	1.12641	0.202111	0.0440536	0.325725	-0.701316	1.29934	-2.32042	-0.0405839	0.410435	0.633552	-1.02601	0.184241	-0.164624	0.896953
-407	0.628344	-0.280265	1.1453	0.290245	0.0145961	0.313322	-0.644518	1.31383	-2.36735	-0.0298913	0.396449	0.605538	-1.0074	0.173225	-0.246153	0.963921
-406.5	0.683564	-0.254516	1.1584	0.38104	-0.0199513	0.297304	-0.590698	1.32494	-2.40037	-0.0231155	0.380697	0.580097	-0.975425	0.162109	-0.316484	1.02887
-406	0.739877	-0.214325	1.17005	0.471217	-0.0613322	0.275115	-0.546334	1.33434	-2.42401	-0.0210024	0.36534	0.556488	-0.932442	0.151889	-0.372627	1.08677
-405.5	0.790818	-0.164604	1.18485	0.559946	-0.111469	0.246052	-0.512408	1.34306	-2.44196	-0.0225098	0.353251	0.534586	-0.883972	0.143843	-0.412972	1.13336
-405	0.831041	-0.112717	1.20615	0.648254	-0.171625	0.211283	-0.483932	1.35083	-2.45588	-0.0256719	0.347704	0.514263	-0.835388	0.138256	-0.438626	1.16559
-404.5	0.858346	-0.0659104	1.23434	0.737177	-0.241028	0.172301	-0.45224	1.3566	-2.46427	-0.0294468	0.352096	0.494602	-0.790091	0.132883	-0.452874	1.1814
-404	0.874561	-0.0286549	1.26629	0.826276	-0.316287	0.129031	-0.409197	1.3594	-2.46276	-0.0341229	0.369519	0.473373	-0.750666	0.123445	-0.459809	1.18008
-403.5	0.884073	-0.00190294	1.29681	0.914066	-0.39272	0.0794953	-0.351479	1.35942	-2.44634	-0.0406183	0.402156	0.44768	-0.7201	0.106066	-0.463145	1.16267
-403	0.890716	0.0152937	1.32081	0.999975	-0.466497	0.0210933	-0.282151	1.35941	-2.41184	-0.0497802	0.451075	0.414711	-0.701182	0.0795734	-0.464805	1.13127
-402.5	0.895634	0.0237022	1.3348	1.08584	-0.535449	-0.0478753	-0.208858	1.36495	-2.35851	-0.0615579	0.516188	0.371432	-0.695439	0.0460882	-0.464117	1.08835
-402	0.897543	0.0229907	1.33797	1.17513	-0.598636	-0.126871	-0.140123	1.38242	-2.28761	-0.0745661	0.595581	0.314487	-0.70274	0.00940454	-0.458985	1.03719
-401.5	0.894861	0.0125425	1.33206	1.2704	-0.656269	-0.212452	-0.0817106	1.41633	-2.20197	-0.0867552	0.684902	0.24135	-0.721574	-0.027145	-0.447667	0.981943
-401	0.888333	-0.00686157	1.31983	1.37224	-0.709983	-0.299268	-0.0347895	1.46816	-2.10527	-0.0960916	0.777805	0.151827	-0.749795	-0.0608198	-0.429352	0.926686
-400.5	0.881882	-0.0322241	1.30366	1.47997	-0.762343	-0.381865	0.00316693	1.53658	-2.00183	-0.100212	0.866962	0.0487983	-0.785235	-0.0885064	-0.404243	0.874768
-400	0.880944	-0.0587903	1.28524	1.59225	-0.815637	-0.455774	0.0358007	1.61761	-1.89677	-0.0964005	0.945216	-0.0624128	-0.825801	-0.107356	-0.373953	0.829314
-399.5	0.89041	-0.081283	1.26537	1.70782	-0.87117	-0.517851	0.0660653	1.70488	-1.79576	-0.0828744	1.00704	-0.176247	-0.869572	-0.116234	-0.341635	0.793315
-399	0.913473	-0.0957303	1.24326	1.82707	-0.929527	-0.56616	0.0959086	1.79041	-1.70432	-0.0595122	1.05003	-0.289489	-0.91485	-0.115668	-0.311277	0.768651
-398.5	0.950806	-0.10131	1.21646	1.95216	-0.991008	-0.599497	0.126442	1.86625	-1.62746	-0.026994	1.07538	-0.401729	-0.959649	-0.10661	-0.286468	0.75571
-398	1.00042	-0.100887	1.18201	2.08498	-1.05565	-0.617298	0.158474	1.92677	-1.56932	0.0137749	1.08664	-0.513388	-1.00135	-0.0898988	-0.269627	0.754061
-397.5	1.05887	-0.0996255	1.13817	2.22505	-1.12308	-0.620612	0.19344	1.97024	-1.5318	0.0613487	1.0877	-0.624213	-1.03725	-0.067227	-0.262291	0.76271
-397	1.12302	-0.102642	1.08547	2.36907	-1.19243	-0.613152	0.233733	1.99875	-1.51284	0.114033	1.08162	-0.733505	-1.06497	-0.0418429	-0.265629	0.779994
-396.5	1.19078	-0.113153	1.02657	2.51252	-1.26243	-0.600451	0.281594	2.01695	-1.50678	0.170288	1.07037	-0.840281	-1.08211	-0.0175566	-0.280168	0.803739
-396	1.26059	-0.131667	0.965299	2.65112	-1.33157	-0.587121	0.336663	2.03024	-1.50676	0.227864	1.05508	-0.942839	-1.08585	0.00244281	-0.305236	0.831122
-395.5	1.33063	-0.155936	0.905351	2.78127	-1.39805	-0.574501	0.393894	2.04327	-1.50651	0.283013	1.03651	-1.03864	-1.07388	0.016191	-0.338715	0.858565
-395	1.39876	-0.181488	0.84911	2.90044	-1.4591	-0.560593	0.44405	2.05869	-1.50107	0.331427	1.01481	-1.12485	-1.04626	0.0237041	-0.377014	0.882714
-394.5	1.46284	-0.202927	0.798337	3.00745	-1.51102	-0.542278	0.476749	2.07642	-1.48798	0.369923	0.988928	-1.19943	-1.00603	0.0271561	-0.415196	0.901891
-394	1.52072	-0.216127	0.755558	3.10212	-1.55049	-0.517866	0.484419	2.09382	-1.46804	0.397164	0.957555	-1.26239	-0.958628	0.0299737	-0.447444	0.916452
-393.5	1.57045	-0.21985	0.723723	3.18483	-1.57654	-0.488208	0.465829	2.10744	-1.44417	0.41354	0.920452	-1.31571	-0.911562	0.0357293	-0.468344	0.928236
-393	1.61098	-0.215169	0.704751	3.25647	-1.59119	-0.456264	0.427433	2.11494	-1.41872	0.420889	0.878323	-1.36212	-0.873494	0.0467719	-0.474525	0.93983
-392.5	1.6427	-0.204026	0.698882	3.31789	-1.5978	-0.425854	0.38118	2.11559	-1.39164	0.421634	0.831828	-1.4038	-0.851801	0.0629605	-0.46506	0.953306
-392	1.66688	-0.188441	0.704917	3.36949	-1.59921	-0.400089	0.339422	2.10957	-1.36025	0.417538	0.781488	-1.44211	-0.850184	0.0825061	-0.440462	0.968759
-391.5	1.685	-0.169771	0.720208	3.41215	-1.5972	-0.380421	0.309473	2.09722	-1.32098	0.409014	0.72882	-1.47776	-0.868295	0.104034	-0.401891	0.98395
-391	1.69908	-0.14796	0.740173	3.44877	-1.59304	-0.36729	0.291232	2.07868	-1.27217	0.395062	0.677454	-1.51162	-0.903188	0.126739	-0.351318	0.995583
-390.5	1.71253	-0.12209	0.758921	3.48434	-1.58824	-0.36125	0.278883	2.05447	-1.21513	0.374348	0.633467	-1.54543	-0.951138	0.149475	-0.291503	1.00137
-390	1.7299	-0.0921393	0.771491	3.52432	-1.5853	-0.363044	0.26437	2.02559	-1.15285	0.347279	0.604894	-1.58131	-1.00845	0.171273	-0.225666	1.00141
-389.5	1.75498	-0.0603988	0.775512	3.57242	-1.58795	-0.373168	0.240485	1.99276	-1.08843	0.316977	0.599526	-1.62111	-1.07104	0.192404	-0.157993	0.998245
-389	1.78894	-0.0314412	0.771259	3.62958	-1.60006	-0.391406	0.202843	1.95661	-1.02454	0.288521	0.621261	-1.6664	-1.13357	0.21425	-0.0942337	0.99571
-388.5	1.83032	-0.0106786	0.761486	3.69451	-1.62357	-0.416478	0.150449	1.91842	-0.962406	0.268011	0.668137	-1.71819	-1.18926	0.238032	-0.0408736	0.997158
-388	1.87659	-0.00239659	0.751392	3.76515	-1.6572	-0.446481	0.0846829	1.87978	-0.901324	0.261542	0.734262	-1.77563	-1.23063	0.263547	-0.0030365	1.0048
-387.5	1.92547	-0.00838926	0.747127	3.83913	-1.69696	-0.479904	0.00729606	1.84178	-0.840207	0.273016	0.813165	-1.83503	-1.25104	0.289107	0.0176256	1.02051
-387	1.97512	-0.0279859	0.752606	3.91259	-1.73741	-0.516009	-0.0810801	1.8052	-0.779191	0.302239	0.899072	-1.89014	-1.24625	0.312573	0.0234166	1.0457
-386.5	2.02389	-0.059193	0.767388	3.97959	-1.77306	-0.55424	-0.180552	1.77143	-0.719283	0.345733	0.986743	-1.93409	-1.21592	0.332564	0.0189935	1.07974
-386	2.07007	-0.0997652	0.788081	4.03373	-1.7995	-0.593646	-0.289537	1.74271	-0.661225	0.39926	1.07135	-1.96222	-1.16457	0.349562	0.00975565	1.11949
-385.5	2.11149	-0.147999	0.811629	4.07081	-1.81339	-0.633097	-0.40164	1.72096	-0.60471	0.45895	1.14793	-1.97397	-1.10051	0.365737	0.00160232	1.16054
-385	2.14525	-0.203193	0.83662	4.09066	-1.81255	-0.671845	-0.504594	1.70649	-0.547729	0.520403	1.21142	-1.97224	-1.03242	0.382759	0.000667861	1.19906
-384.5	2.16791	-0.264755	0.862417	4.09685	-1.79706	-0.709757	-0.583339	1.698	-0.486454	0.577957	1.25777	-1.96076	-0.96608	0.399966	0.0119161	1.23289
-384	2.17648	-0.330267	0.889123	4.09484	-1.77028	-0.746893	-0.625981	1.69297	-0.416072	0.625548	1.28438	-1.94184	-0.903418	0.414859	0.0370523	1.26163
-383.5	2.16969	-0.394669	0.918489	4.09037	-1.73776	-0.782789	-0.629085	1.68795	-0.332733	0.658368	1.29	-1.91566	-0.843872	0.424672	0.0729467	1.2857
-383	2.14844	-0.452028	0.952651	4.08858	-1.70443	-0.816608	-0.599453	1.67981	-0.23574	0.673757	1.2754	-1.88111	-0.786688	0.427512	0.112257	1.30536
-382.5	2.11452	-0.498599	0.990995	4.09341	-1.6727	-0.847978	-0.551416	1.66759	-0.127874	0.671291	1.24395	-1.83715	-0.733114	0.422652	0.146542	1.32085
-382	2.06868	-0.534365	1.02906	4.10717	-1.64252	-0.877215	-0.500909	1.65256	-0.0134222	0.652998	1.20107	-1.78375	-0.68723	0.409939	0.169447	1.33317
-381.5	2.01068	-0.562124	1.06029	4.13034	-1.6128	-0.905057	-0.459656	1.63599	0.104216	0.622928	1.15313	-1.7224	-0.654524	0.389236	0.177708	1.34363
-381	1.94095	-0.585247	1.07821	4.16162	-1.58255	-0.932432	-0.433	1.61725	0.224031	0.58553	1.1061	-1.65616	-0.639536	0.360866	0.170391	1.35269
-380.5	1.86121	-0.605444	1.07783	4.19883	-1.55134	-0.959779	-0.422196	1.59399	0.347546	0.544643	1.06396	-1.58909	-0.644625	0.326057	0.148207	1.35925
-380	1.77396	-0.621995	1.05669	4.23966	-1.51947	-0.985898	-0.428438	1.56355	0.47714	0.503374	1.02794	-1.52512	-0.670187	0.286436	0.113434	1.3609
-379.5	1.68215	-0.632755	1.01539	4.28185	-1.48791	-1.00746	-0.45532	1.5239	0.613695	0.463782	0.997747	-1.46712	-0.71501	0.243578	0.0694546	1.35477
-379	1.58863	-0.635824	0.957202	4.32304	-1.45761	-1.0203	-0.50889	1.47424	0.755405	0.427267	0.973753	-1.41653	-0.77583	0.199417	0.0197747	1.33837
-378.5	1.49502	-0.631052	0.887005	4.36074	-1.42858	-1.02183	-0.595376	1.41561	0.897834	0.395996	0.95774	-1.37358	-0.846943	0.156752	-0.0324794	1.31015
-378	1.40123	-0.620762	0.810242	4.39252	-1.39987	-1.01252	-0.717023	1.35141	1.03498	0.373449	0.95167	-1.33818	-0.92061	0.118913	-0.0844598	1.26992
-377.5	1.30649	-0.609078	0.731687	4.41656	-1.37044	-0.994965	-0.86893	1.28725	1.16139	0.363611	0.956429	-1.31024	-0.988196	0.0882832	-0.133384	1.21894
-377	1.21055	-0.599996	0.654289	4.43254	-1.33975	-0.971886	-1.03936	1.22962	1.27433	0.369636	0.971294	-1.28884	-1.04228	0.0648393	-0.176414	1.15966
-376.5	1.11428	-0.595421	0.579249	4.44202	-1.30825	-0.944943	-1.21267	1.1841	1.37435	0.392283	0.993204	-1.27159	-1.07877	0.0464224	-0.210962	1.09526
-376	1.0195	-0.594596	0.507186	4.448	-1.27746	-0.914593	-1.37379	1.15386	1.46412	0.429063	1.0171	-1.25522	-1.0975	0.0303056	-0.235562	1.02919
-375.5	0.928402	-0.595161	0.438831	4.45382	-1.24895	-0.880368	-1.51322	1.13829	1.5464	0.474801	1.03876	-1.23619	-1.10133	0.0146813	-0.250823	0.964754
-375	0.843347	-0.595107	0.375012	4.46165	-1.22286	-0.84165	-1.63001	1.13258	1.62215	0.5236	1.05732	-1.21099	-1.09405	-0.000312512	-0.259739	0.904696
-374.5	0.767021	-0.594716	0.3172	4.47084	-1.19733	-0.79855	-1.73027	1.12901	1.68975	0.571334	1.0746	-1.17679	-1.07817	-0.0128312	-0.266646	0.850664
-374	0.702102	-0.597211	0.268208	4.47674	-1.16924	-0.752103	-1.82212	1.11964	1.7455	0.616317	1.09278	-1.13199	-1.05444	-0.0209396	-0.275038	0.802828
-373.5	0.649949	-0.607086	0.231652	4.47167	-1.13589	-0.703753	-1.90996	1.0987	1.78508	0.657961	1.11295	-1.07607	-1.02322	-0.0234371	-0.286108	0.760599
-373	0.609504	-0.626948	0.210487	4.44799	-1.09638	-0.654703	-1.99179	1.0639	1.8053	0.695695	1.1352	-1.00886	-0.986295	-0.0193468	-0.299321	0.724033
-372.5	0.578002	-0.654864	0.205699	4.40078	-1.05152	-0.605566	-2.06103	1.01629	1.80505	0.728509	1.15954	-0.930371	-0.94752	-0.00796496	-0.314279	0.693692
-372	0.552791	-0.683699	0.215652	4.32867	-1.00282	-0.556263	-2.11162	0.959638	1.78524	0.755002	1.18661	-0.841389	-0.911862	0.0105514	-0.331954	0.669163
-371.5	0.532289	-0.703673	0.236428	4.23313	-0.951634	-0.506166	-2.14233	0.899291	1.74853	0.773891	1.21721	-0.743617	-0.883504	0.0352481	-0.353788	0.649125
-371	0.515814	-0.707391	0.26326	4.11802	-0.898818	-0.454709	-2.15745	0.840717	1.69888	0.783733	1.25127	-0.639746	-0.864589	0.0647824	-0.379673	0.632885
-370.5	0.50311	-0.693661	0.292197	3.98985	-0.844646	-0.401747	-2.16359	0.788252	1.64033	0.782328	1.28775	-0.534009	-0.854851	0.0978763	-0.407298	0.620664
-370	0.493907	-0.667147	0.320791	3.85725	-0.789174	-0.347046	-2.1657	0.744481	1.57604	0.767332	1.32563	-0.432391	-0.851477	0.133482	-0.433274	0.612477
-369.5	0.487678	-0.634696	0.347594	3.72948	-0.732459	-0.289846	-2.16471	0.710245	1.50899	0.737494	1.36416	-0.341805	-0.849299	0.169939	-0.454403	0.607765
-369	0.483665	-0.602076	0.371146	3.61468	-0.674337	-0.229687	-2.15794	0.685558	1.44336	0.693526	1.40158	-0.26862	-0.842115	0.204208	-0.468486	0.606266
-368.5	0.480782	-0.573085	0.389281	3.51813	-0.614253	-0.167745	-2.14115	0.670943	1.38473	0.638218	1.43435	-0.217367	-0.825065	0.232826	-0.475318	0.60849
-368	0.477073	-0.549118	0.399163	3.44161	-0.551581	-0.106913	-2.11069	0.668408	1.33868	0.575659	1.45816	-0.190352	-0.796748	0.254055	-0.47744	0.614974
-367.5	0.469476	-0.528481	0.39794	3.38549	-0.486062	-0.0505083	-2.06463	0.681616	1.30788	0.510133	1.4697	-0.187983	-0.759606	0.269342	-0.479787	0.625413
-367	0.454637	-0.50754	0.38375	3.35093	-0.417641	-0.000944928	-2.00353	0.714742	1.28972	0.445162	1.46771	-0.208814	-0.718506	0.282532	-0.488753	0.638641
-366.5	0.430119	-0.483695	0.356876	3.33885	-0.346029	0.0409948	-1.93048	0.770159	1.27653	0.382771	1.45284	-0.249103	-0.67897	0.297581	-0.511142	0.652923
-366	0.395095	-0.457598	0.32037	3.34768	-0.270915	0.0763898	-1.84941	0.846457	1.25895	0.323492	1.42716	-0.302628	-0.64602	0.317121	-0.55239	0.666335
-365.5	0.350545	-0.432772	0.279403	3.3728	-0.192631	0.107927	-1.76113	0.937974	1.22989	0.267379	1.39313	-0.361791	-0.623015	0.342476	-0.614213	0.677693
-365	0.299429	-0.413193	0.239407	3.40749	-0.112724	0.139211	-1.6604	1.03583	1.18688	0.214838	1.35293	-0.419868	-0.610026	0.374092	-0.692951	0.68723
-364.5	0.246964	-0.401107	0.204422	3.44381	-0.0341556	0.173964	-1.53771	1.13036	1.13265	0.166438	1.3085	-0.472009	-0.603551	0.411868	-0.779791	0.695582
-364	0.200307	-0.396371	0.176879	3.47271	0.0393264	0.215309	-1.38564	1.21391	1.07417	0.122603	1.26178	-0.514193	-0.598814	0.455147	-0.863158	0.701985
-363.5	0.167067	-0.397339	0.15782	3.48463	0.104333	0.265034	-1.20483	1.28211	1.01985	0.0834352	1.2149	-0.542547	-0.59219	0.5021	-0.932111	0.703637
-363	0.153194	-0.402805	0.146509	3.47166	0.158895	0.323265	-1.00527	1.33379	0.976415	0.0481856	1.17071	-0.554093	-0.581293	0.549305	-0.978759	0.696769
-362.5	0.161456	-0.413243	0.140154	3.4302	0.203243	0.388427	-0.802812	1.37091	0.947108	0.0152969	1.13203	-0.547778	-0.564225	0.592748	-0.999209	0.678727
-362	0.191213	-0.430086	0.134509	3.36166	0.239317	0.456855	-0.613124	1.39839	0.931933	-0.016141	1.10006	-0.524988	-0.540029	0.629418	-0.993358	0.650004
-361.5	0.239126	-0.454277	0.125271	3.27048	0.268937	0.523234	-0.446593	1.42254	0.929472	-0.0453019	1.0736	-0.488852	-0.509539	0.65768	-0.963263	0.614668
-361	0.300171	-0.48539	0.109698	3.1615	0.29285	0.58253	-0.306835	1.44941	0.938815	-0.0706442	1.04945	-0.442166	-0.474879	0.676777	-0.910926	0.578025
-360.5	0.368796	-0.521078	0.0876214	3.03896	0.311325	0.631311	-0.192587	1.48387	0.95973	-0.0918222	1.02373	-0.385914	-0.437603	0.686495	-0.837618	0.543739
-360	0.439948	-0.556908	0.0611522	2.90694	0.324668	0.668094	-0.100592	1.52855	0.991024	-0.110386	0.992892	-0.320051	-0.396788	0.686534	-0.745125	0.513431
-359.5	0.509117	-0.587315	0.0327808	2.76944	0.333387	0.693725	-0.0277705	1.5834	1.02942	-0.12884	0.954355	-0.245107	-0.348179	0.675906	-0.637064	0.487712
-359	0.571706	-0.607332	0.00354913	2.62961	0.338469	0.710715	0.0272269	1.64633	1.07034	-0.149028	0.907409	-0.162773	-0.285311	0.653493	-0.518899	0.4666
-358.5	0.623533	-0.614112	-0.0263274	2.48938	0.341369	0.72151	0.0634216	1.71371	1.10926	-0.171059	0.854124	-0.0758241	-0.202914	0.619399	-0.396917	0.449768
-358	0.662242	-0.607558	-0.0557942	2.35037	0.343532	0.727816	0.0787431	1.7806	1.14281	-0.19335	0.798891	0.0119347	-0.100674	0.575697	-0.277432	0.436954
-357.5	0.687605	-0.58994	-0.0832456	2.21517	0.345635	0.731524	0.0724929	1.84187	1.16978	-0.213579	0.746759	0.0964767	0.0155333	0.525679	-0.167018	0.428102
-357	0.701089	-0.564427	-0.108004	2.08747	0.346609	0.735631	0.0475808	1.89341	1.19081	-0.229809	0.701161	0.175339	0.135558	0.472175	-0.0727336	0.423057
-356.5	0.70572	-0.53331	-0.130318	1.97131	0.343358	0.743725	0.011076	1.93252	1.20672	-0.241095	0.662327	0.248415	0.248026	0.41652	-0.00135531	0.420703
-356	0.705549	-0.497481	-0.149944	1.87017	0.332263	0.758574	-0.0282525	1.95845	1.21733	-0.247984	0.627845	0.317157	0.342419	0.358886	0.0419174	0.418539
-355.5	0.704627	-0.457463	-0.165619	1.78527	0.31139	0.781377	-0.0639663	1.97371	1.22118	-0.253435	0.594598	0.383994	0.40977	0.299108	0.0542882	0.413983
-355	0.706115	-0.414808	-0.17597	1.71427	0.281426	0.811736	-0.0941252	1.98408	1.21571	-0.262553	0.560208	0.451954	0.443231	0.237216	0.035604	0.406679
-354.5	0.711957	-0.37299	-0.180207	1.65223	0.24497	0.847296	-0.120343	1.99686	1.19734	-0.280136	0.523411	0.523225	0.440051	0.17378	-0.0110096	0.399985
-354	0.722966	-0.337044	-0.177899	1.59371	0.205131	0.883259	-0.144855	2.01846	1.16196	-0.308303	0.484003	0.597618	0.404031	0.110186	-0.0784597	0.400065
-353.5	0.738462	-0.311525	-0.16888	1.53293	0.164562	0.913189	-0.167365	2.0531	1.10669	-0.346229	0.442439	0.672546	0.345429	0.0487585	-0.156525	0.412803
-353	0.755704	-0.298168	-0.153833	1.46318	0.125143	0.930893	-0.183669	2.10234	1.03219	-0.391381	0.398974	0.744149	0.278211	-0.0076994	-0.234195	0.441034
-352.5	0.770344	-0.295332	-0.134402	1.37797	0.0877555	0.931859	-0.187101	2.16437	0.942972	-0.440764	0.353153	0.808408	0.21734	-0.0568191	-0.302119	0.484014
-352	0.777753	-0.298733	-0.112092	1.27303	0.0524653	0.91414	-0.171955	2.23336	0.845358	-0.491468	0.304476	0.86167	0.176651	-0.0968559	-0.354093	0.538694
-351.5	0.774186	-0.302135	-0.0873412	1.14713	0.0192026	0.878775	-0.137255	2.30034	0.745074	-0.540945	0.253762	0.900726	0.166311	-0.126479	-0.387343	0.601406
-351	0.757228	-0.298851	-0.0597253	1.00214	-0.0119911	0.828956	-0.0886835	2.35525	0.64616	-0.587459	0.203781	0.923388	0.190538	-0.144987	-0.401549	0.668972
-350.5	0.725875	-0.284355	-0.0283544	0.84227	-0.0416053	0.768578	-0.036874	2.38936	0.55107	-0.630354	0.158704	0.929834	0.247045	-0.152003	-0.396944	0.738895
-350	0.681111	-0.258228	0.007914	0.672067	-0.0714223	0.701432	0.00695756	2.39736	0.461108	-0.670019	0.123019	0.922943	0.328744	-0.146652	-0.373409	0.808765
-349.5	0.626317	-0.22369	0.0498372	0.494935	-0.10426	0.630356	0.0350181	2.37831	0.377054	-0.707566	0.0999623	0.906874	0.426563	-0.127598	-0.331018	0.875684
-349	0.566422	-0.185072	0.097135	0.313695	-0.14279	0.556526	0.0445106	2.33472	0.300292	-0.744095	0.0895746	0.885799	0.531632	-0.0941403	-0.270146	0.936649
-348.5	0.506401	-0.145142	0.148508	0.132397	-0.188792	0.480978	0.0365736	2.27064	0.233661	-0.779898	0.0880451	0.863767	0.636323	-0.0473094	-0.190949	0.989499
-348	0.450194	-0.103932	0.20213	-0.0430035	-0.243532	0.407109	0.0135415	2.19031	0.18051	-0.813821	0.0894769	0.844411	0.734741	0.010066	-0.093825	1.03307
-347.5	0.400569	-0.0595229	0.2562	-0.205831	-0.308317	0.340587	-0.0236198	2.09787	0.142409	-0.843231	0.0879767	0.830103	0.823148	0.0742992	0.019144	1.06682
-347	0.35946	-0.0101468	0.309522	-0.35031	-0.3842	0.286825	-0.0760572	1.99743	0.118189	-0.86532	0.0783758	0.82166	0.900188	0.142008	0.143284	1.09091
-346.5	0.327715	0.0439282	0.361865	-0.473037	-0.470916	0.248804	-0.146083	1.89259	0.105474	-0.878927	0.0570672	0.818835	0.966337	0.210792	0.271527	1.10603
-346	0.304486	0.0998597	0.413682	-0.573934	-0.565516	0.226162	-0.235044	1.78651	0.102327	-0.885054	0.023207	0.820798	1.02258	0.279294	0.395179	1.11314
-345.5	0.287662	0.152906	0.465227	-0.655564	-0.661898	0.215588	-0.340054	1.68304	0.107138	-0.885745	-0.0211069	0.826242	1.0697	0.346972	0.504874	1.11349
-345	0.275493	0.197707	0.515361	-0.721375	-0.752152	0.212639	-0.451646	1.58718	0.118446	-0.882793	-0.0715468	0.833582	1.1092	0.414014	0.591804	1.10884
-344.5	0.267943	0.229979	0.560812	-0.774439	-0.82855	0.213562	-0.555642	1.50337	0.135565	-0.877243	-0.122938	0.841785	1.14403	0.481265	0.64899	1.10142
-344	0.266552	0.247827	0.596792	-0.817005	-0.884896	0.215747	-0.638832	1.43339	0.158375	-0.869648	-0.17067	0.851618	1.17719	0.549275	0.672163	1.09364
-343.5	0.273248	0.251949	0.618753	-0.850491	-0.91726	0.217361	-0.694153	1.37608	0.186228	-0.861027	-0.210586	0.865953	1.20988	0.617099	0.660543	1.08809
-343	0.289182	0.24526	0.624474	-0.875953	-0.924067	0.217254	-0.722777	1.3286	0.217382	-0.853699	-0.238207	0.888389	1.24133	0.682402	0.617462	1.08765
-342.5	0.313799	0.232101	0.615014	-0.894732	-0.905771	0.21512	-0.733297	1.28824	0.249202	-0.850718	-0.249462	0.921308	1.2698	0.741946	0.549572	1.09511
-342	0.344049	0.21648	0.593087	-0.908272	-0.864558	0.21136	-0.738145	1.2536	0.278756	-0.854117	-0.242752	0.964676	1.29368	0.791105	0.464317	1.11224
-341.5	0.374247	0.2002	0.560333	-0.917086	-0.803831	0.20706	-0.747922	1.22464	0.303793	-0.863649	-0.220354	1.01595	1.31223	0.824294	0.367226	1.13895
-341	0.397286	0.182564	0.516775	-0.920491	-0.727239	0.203989	-0.76676	1.20187	0.323745	-0.877063	-0.187877	1.07072	1.32495	0.837753	0.260555	1.1734
-340.5	0.406821	0.162533	0.462384	-0.917704	-0.637768	0.20371	-0.791999	1.18531	0.339898	-0.891473	-0.152618	1.12372	1.33005	0.831645	0.143758	1.21309
-340	0.398909	0.141597	0.397489	-0.908952	-0.537696	0.206558	-0.818069	1.17398	0.354266	-0.904564	-0.121907	1.17013	1.32324	0.808869	0.0155324	1.25575
-339.5	0.372182	0.124083	0.322031	-0.895537	-0.429264	0.211876	-0.840791	1.16592	0.368318	-0.91474	-0.101179	1.20677	1.29812	0.773048	-0.123475	1.29953
-339	0.327288	0.114666	0.236062	-0.879355	-0.314982	0.219248	-0.859215	1.15861	0.382957	-0.920513	-0.0921393	1.23253	1.24809	0.727952	-0.268872	1.34238
-338.5	0.266434	0.115925	0.141073	-0.86229	-0.197468	0.229443	-0.875378	1.1495	0.399057	-0.920161	-0.0923282	1.24793	1.16899	0.677281	-0.412849	1.38134
-338	0.193028	0.127565	0.0412756	-0.845485	-0.0794339	0.243788	-0.892532	1.13629	0.417506	-0.911887	-0.0963681	1.25461	1.06147	0.624317	-0.546321	1.41274
-337.5	0.110943	0.146842	-0.0552814	-0.82888	0.0365252	0.262407	-0.912521	1.11756	0.439509	-0.894347	-0.0978263	1.25525	0.931865	0.572047	-0.661276	1.43305
-337	0.0234474	0.169957	-0.13758	-0.811315	0.148602	0.283679	-0.934543	1.09336	0.466963	-0.867549	-0.0907563	1.25366	0.79107	0.523496	-0.752166	1.44006
-336.5	-0.0669117	0.194206	-0.195261	-0.791168	0.256219	0.305495	-0.955997	1.06502	0.501389	-0.833492	-0.0709713	1.2544	0.653044	0.48164	-0.816638	1.4342
-336	-0.157377	0.219074	-0.2223	-0.767402	0.360129	0.326584	-0.974243	1.03452	0.542242	-0.795803	-0.0368386	1.26207	0.533234	0.448694	-0.856034	1.41893
-335.5	-0.244559	0.244916	-0.218128	-0.740464	0.46196	0.347094	-0.988395	1.00434	0.586224	-0.758513	0.0108817	1.2801	0.445543	0.42545	-0.875479	1.39889
-335	-0.324896	0.270732	-0.186547	-0.712346	0.562518	0.368497	-1.00004	0.976929	0.627109	-0.724747	0.069317	1.30967	0.398266	0.41158	-0.883036	1.37765
-334.5	-0.395298	0.293203	-0.134221	-0.685456	0.660533	0.392776	-1.01178	0.953994	0.656113	-0.696176	0.133559	1.34988	0.391913	0.406231	-0.887308	1.35706
-334	-0.453319	0.307228	-0.0696466	-0.661399	0.754035	0.421459	-1.0247	0.936344	0.664	-0.67342	0.197909	1.39897	0.420092	0.408353	-0.894288	1.33762
-333.5	-0.496908	0.307481	-0.00206299	-0.640943	0.842159	0.455045	-1.03697	0.924118	0.644086	-0.656531	0.25789	1.45519	0.471569	0.417365	-0.905865	1.31859
-333	-0.524753	0.290766	0.0601846	-0.624251	0.92484	0.493025	-1.0439	0.916387	0.593922	-0.644728	0.310801	1.51666	0.532246	0.433745	-0.920964	1.29832
-332.5	-0.53716	0.257909	0.111292	-0.610973	1.00178	0.534533	-1.0393	0.910617	0.515145	-0.636273	0.354899	1.58048	0.588163	0.458668	-0.937499	1.27498
-332	-0.535944	0.213933	0.148818	-0.601121	1.07212	0.579001	-1.01793	0.903096	0.412503	-0.629764	0.389246	1.64241	0.629169	0.49325	-0.953258	1.24691
-331.5	-0.523066	0.166835	0.172993	-0.595702	1.13438	0.626118	-0.978576	0.890419	0.292602	-0.625677	0.414319	1.69718	0.650481	0.537517	-0.965519	1.21291
-331	-0.499792	0.125417	0.184967	-0.596089	1.18656	0.675314	-0.925617	0.871199	0.162626	-0.626234	0.431771	1.73939	0.651846	0.588778	-0.970369	1.17282
-330.5	-0.467358	0.096227	0.18551	-0.603254	1.22696	0.725382	-0.867377	0.846316	0.0292299	-0.633828	0.443611	1.76448	0.636499	0.641008	-0.962851	1.12791
-330	-0.428004	0.0812586	0.174783	-0.617625	1.25502	0.774389	-0.812251	0.817282	-0.102054	-0.649252	0.452124	1.76933	0.610159	0.686795	-0.938515	1.08034
-329.5	-0.3847	0.0782451	0.152706	-0.638698	1.27164	0.820188	-0.764937	0.78532	-0.226255	-0.670958	0.459616	1.75288	0.579131	0.720638	-0.895726	1.03263
-329	-0.339753	0.0827986	0.119472	-0.663899	1.27879	0.861134	-0.724721	0.752532	-0.337951	-0.695884	0.466786	1.71681	0.54819	0.740636	-0.836878	0.987436
-328.5	-0.294166	0.0904368	0.0760922	-0.688246	1.27872	0.896356	-0.68663	0.723558	-0.431541	-0.720615	0.471528	1.66604	0.519667	0.747157	-0.767452	0.946809
-328	-0.248239	0.0978282	0.0246429	-0.70616	1.27365	0.926043	-0.644572	0.705737	-0.503176	-0.741793	0.470355	1.60887	0.494242	0.740693	-0.694215	0.911999
-327.5	-0.202407	0.103212	-0.0319209	-0.714054	1.26593	0.951861	-0.594184	0.706468	-0.553067	-0.756276	0.461208	1.55603	0.472155	0.721548	-0.624236	0.884578
-327	-0.157642	0.10588	-0.0898851	-0.711124	1.25831	0.976685	-0.533939	0.729056	-0.585948	-0.761544	0.44508	1.5179	0.45281	0.69104	-0.564241	0.866429
-326.5	-0.11523	0.105429	-0.144917	-0.697709	1.25403	1.00341	-0.464616	0.770765	-0.608813	-0.756137	0.425481	1.50039	0.433676	0.652438	-0.519437	0.858152
-326	-0.0764377	0.101602	-0.192688	-0.673496	1.25612	1.03386	-0.387261	0.82439	-0.628219	-0.739559	0.406576	1.50254	0.411424	0.610701	-0.492569	0.858284
-325.5	-0.0425581	0.0946125	-0.229404	-0.637884	1.26674	1.06868	-0.300275	0.881205	-0.649362	-0.711676	0.391883	1.51803	0.384547	0.571344	-0.483698	0.864177
-325	-0.0151254	0.0855853	-0.251953	-0.591567	1.28759	1.10771	-0.198097	0.933301	-0.676169	-0.672485	0.38462	1.53862	0.354053	0.538972	-0.48983	0.873136
-324.5	0.00412694	0.076713	-0.257896	-0.536793	1.3205	1.14995	-0.0738629	0.975058	-0.710352	-0.622393	0.388037	1.55697	0.321953	0.516236	-0.504829	0.88283
-324	0.0140316	0.0709076	-0.244961	-0.47629	1.36683	1.1937	0.0752452	1.0035	-0.750053	-0.562076	0.404231	1.56844	0.290036	0.503785	-0.520931	0.891476
-323.5	0.0153257	0.0710243	-0.21062	-0.412405	1.42653	1.23744	0.244473	1.01705	-0.790903	-0.492334	0.432944	1.57186	0.259988	0.50072	-0.530677	0.8981
-323	0.011074	0.0790054	-0.153047	-0.346729	1.49838	1.28071	0.422343	1.01407	-0.828993	-0.415022	0.471891	1.5691	0.233902	0.50518	-0.527717	0.902231
-322.5	0.00538448	0.0951609	-0.0728349	-0.280226	1.58093	1.32402	0.594042	0.993197	-0.86233	-0.333979	0.517621	1.56374	0.213997	0.515272	-0.507525	0.903208
-322	0.00128422	0.117601	0.0263248	-0.214084	1.67221	1.36823	0.744934	0.954356	-0.89018	-0.254279	0.566374	1.5597	0.20199	0.529446	-0.468418	0.900149
-321.5	-0.000781589	0.142624	0.13844	-0.15019	1.76864	1.4143	0.863804	0.898956	-0.912285	-0.180376	0.615458	1.56096	0.199263	0.54576	-0.41146	0.892671
-321	-0.00275326	0.1663	0.256636	-0.0902659	1.86485	1.46307	0.945364	0.829639	-0.928388	-0.114735	0.663995	1.57158	0.207152	0.561153	-0.339248	0.881094
-320.5	-0.00764525	0.185979	0.373923	-0.0349692	1.95487	1.51465	0.991109	0.749885	-0.937616	-0.0578993	0.711763	1.59484	0.226253	0.571439	-0.255203	0.865783
-320	-0.0183358	0.200826	0.482958	0.0158363	2.03352	1.56778	1.008	0.663736	-0.938341	-0.00940639	0.757724	1.63171	0.25558	0.571848	-0.163565	0.846783
-319.5	-0.0366789	0.21138	0.575824	0.0625759	2.09751	1.62011	1.00506	0.57665	-0.929035	0.0319131	0.800614	1.67984	0.292616	0.557962	-0.06921	0.823841
-319	-0.0629705	0.218752	0.644551	0.105861	2.14569	1.66888	0.989351	0.496228	-0.909698	0.0680337	0.841061	1.73408	0.333946	0.526795	0.0226882	0.796282
-318.5	-0.0959973	0.223916	0.682436	0.145847	2.17851	1.71139	0.963626	0.430442	-0.882829	0.101165	0.882141	1.78857	0.375977	0.477983	0.107199	0.763073
-318	-0.133645	0.226941	0.68562	0.181391	2.19741	1.74539	0.927446	0.384531	-0.852996	0.132962	0.927237	1.83917	0.415425	0.414695	0.180837	0.723269
-317.5	-0.173687	0.227095	0.653937	0.210581	2.20427	1.76885	0.88062	0.359629	-0.82497	0.164172	0.977688	1.8843	0.449458	0.343349	0.24248	0.67641
-317	-0.214081	0.224446	0.591129	0.232419	2.20038	1.77921	0.826309	0.353552	-0.80177	0.194649	1.03231	1.92395	0.475491	0.272004	0.292688	0.622712
-316.5	-0.252613	0.220926	0.505108	0.248364	2.1855	1.77425	0.771435	0.361858	-0.784328	0.223613	1.08816	1.95848	0.49069	0.20763	0.332114	0.563465
-316	-0.286634	0.219731	0.407586	0.26267	2.15853	1.75398	0.723703	0.378609	-0.772695	0.249925	1.14192	1.98812	0.492375	0.15343	0.361254	0.501482
-315.5	-0.313873	0.22445	0.312105	0.280408	2.11898	1.72139	0.687223	0.397924	-0.76683	0.272325	1.19145	2.01277	0.479577	0.108936	0.382583	0.440304
-315	-0.333944	0.238569	0.230908	0.303892	2.06776	1.68118	0.66037	0.415631	-0.766483	0.289791	1.2359	2.03158	0.453638	0.0727064	0.402337	0.382841
-314.5	-0.348743	0.264789	0.172246	0.330608	2.00726	1.63766	0.637804	0.4294	-0.771813	0.301913	1.27452	2.04187	0.417615	0.0443467	0.429359	0.331182
-314	-0.360912	0.303862	0.139181	0.354515	1.941	1.59354	0.615067	0.438372	-0.784902	0.308915	1.30608	2.03877	0.375725	0.0246874	0.472462	0.286608
-313.5	-0.372076	0.353845	0.129909	0.369136	1.87297	1.55023	0.592743	0.443293	-0.809762	0.311529	1.32918	2.01705	0.332236	0.0154193	0.53785	0.248987
-313	-0.382521	0.411135	0.139263	0.370068	1.80736	1.50872	0.578058	0.445625	-0.850078	0.311448	1.34223	1.97342	0.289506	0.0185472	0.626511	0.216978
-312.5	-0.391788	0.472479	0.160684	0.356502	1.74798	1.46938	0.583294	0.445752	-0.907347	0.311682	1.3439	1.90767	0.246788	0.0349586	0.733036	0.188946
-312	-0.398988	0.535996	0.187961	0.33168	1.69722	1.43189	0.621526	0.442888	-0.980753	0.315436	1.33453	1.82286	0.20082	0.063039	0.847354	0.163665
-311.5	-0.402531	0.600955	0.216589	0.301286	1.65533	1.39575	0.701081	0.436857	-1.06734	0.324449	1.31688	1.72497	0.147397	0.0992053	0.958018	0.140991
-311	-0.40005	0.666789	0.244379	0.270394	1.6209	1.36108	0.821302	0.429239	-1.16206	0.338117	1.2954	1.621	0.0826861	0.139597	1.05504	0.121921
-310.5	-0.389222	0.731534	0.270875	0.241437	1.59137	1.32945	0.971872	0.423214	-1.25812	0.353671	1.27484	1.51663	0.00468132	0.180775	1.13209	0.107431
-310	-0.368887	0.79086	0.296082	0.214191	1.56303	1.30381	1.13578	0.42253	-1.34726	0.36778	1.25947	1.41567	-0.0849348	0.219335	1.18778	0.0974553
-309.5	-0.339479	0.839057	0.319541	0.186885	1.53178	1.28722	1.29445	0.429144	-1.42028	0.378367	1.25202	1.32088	-0.180564	0.251715	1.22471	0.0910939
-309	-0.302604	0.871627	0.339809	0.157196	1.49462	1.28148	1.43236	0.441339	-1.46822	0.385086	1.25251	1.23484	-0.275167	0.274988	1.24706	0.0873667
-308.5	-0.260314	0.88728	0.354208	0.122696	1.44964	1.28629	1.53901	0.455048	-1.48426	0.389191	1.25786	1.16024	-0.363085	0.288017	1.25817	0.0856423
-308	-0.214498	0.888058	0.359547	0.0814368	1.39565	1.29893	1.60821	0.466521	-1.46538	0.393495	1.26354	1.09952	-0.440718	0.291486	1.25816	0.0856578
-307.5	-0.166128	0.878342	0.353938	0.0328448	1.33296	1.31464	1.63675	0.47298	-1.41364	0.401945	1.2662	1.05401	-0.505221	0.286586	1.2427	0.0875572
-307	-0.11444	0.863463	0.338876	-0.0220761	1.26379	1.32867	1.62416	0.472095	-1.33585	0.418291	1.26516	1.02241	-0.553121	0.273366	1.20522	0.0917847
-306.5	-0.057195	0.848412	0.320215	-0.0813413	1.1911	1.33889	1.57406	0.462159	-1.24132	0.444114	1.26233	0.999941	-0.580418	0.25009	1.14148	0.0984465
-306	0.0079337	0.836782	0.306313	-0.14227	1.11753	1.34654	1.49591	0.442399	-1.139	0.478116	1.26116	0.980195	-0.58435	0.214265	1.05249	0.106804
-305.5	0.0820022	0.82996	0.304156	-0.201385	1.04527	1.35482	1.40508	0.412884	-1.03576	0.517576	1.26487	0.958409	-0.565607	0.164287	0.944457	0.115568
-305	0.164168	0.827957	0.316651	-0.254832	0.976388	1.36657	1.32022	0.374593	-0.935513	0.559912	1.27513	0.933005	-0.529175	0.100256	0.826889	0.123549
-304.5	0.251941	0.831718	0.342437	-0.298906	0.912901	1.38331	1.25827	0.330225	-0.839134	0.602855	1.29123	0.905361	-0.483451	0.0238075	0.709487	0.130217
-304	0.341843	0.843871	0.377055	-0.33031	0.856048	1.40532	1.22956	0.284989	-0.745123	0.64411	1.30994	0.878957	-0.43857	-0.0623318	0.598297	0.136222
-303.5	0.43	0.867278	0.41412	-0.347059	0.80551	1.43212	1.23499	0.245953	-0.651213	0.681568	1.32737	0.858244	-0.404001	-0.154271	0.493838	0.142925
-303	0.51285	0.90324	0.445987	-0.349294	0.759623	1.46227	1.26652	0.220494	-0.556513	0.713644	1.34211	0.847298	-0.386248	-0.246749	0.392998	0.150459
-302.5	0.587713	0.950091	0.464435	-0.338423	0.716304	1.49376	1.31055	0.215165	-0.463117	0.738972	1.35587	0.847975	-0.388334	-0.33379	0.29238	0.156729
-302	0.652906	1.00232	0.462091	-0.315736	0.673966	1.5251	1.35325	0.23434	-0.376145	0.755755	1.37172	0.858109	-0.410896	-0.409803	0.190742	0.158967
-301.5	0.708161	1.05104	0.43468	-0.281929	0.63197	1.55588	1.38525	0.278485	-0.301619	0.761676	1.39242	0.871855	-0.453002	-0.470045	0.090485	0.155401
-301	0.755238	1.08605	0.382646	-0.237288	0.590398	1.58611	1.40341	0.343885	-0.243591	0.754954	1.41934	0.882269	-0.511722	-0.5108	-0.00247161	0.145392
-300.5	0.797667	1.09845	0.310219	-0.182169	0.549489	1.61565	1.40962	0.42428	-0.202777	0.735764	1.45182	0.883266	-0.581855	-0.529448	-0.0811226	0.129711
-300	0.839613	1.08312	0.22301	-0.117656	0.509526	1.64417	1.40854	0.512888	-0.176997	0.706531	1.48743	0.870015	-0.657698	-0.52432	-0.140312	0.110899
-299.5	0.884492	1.04034	0.12687	-0.0458448	0.471595	1.67096	1.40533	0.603792	-0.16252	0.671071	1.52297	0.839911	-0.735793	-0.495246	-0.178141	0.0917072
-299	0.933749	0.975049	0.0280497	0.0305364	0.437986	1.6942	1.40276	0.692227	-0.15527	0.633851	1.55615	0.794487	-0.815882	-0.444704	-0.19587	0.0730018
-298.5	0.986464	0.893984	-0.0667866	0.108786	0.411019	1.71109	1.3997	0.773875	-0.151411	0.599543	1.58672	0.739902	-0.899269	-0.3781	-0.196961	0.053932
-298	1.03984	0.802303	-0.150784	0.185988	0.391671	1.71855	1.39278	0.84463	-0.147557	0.572113	1.61612	0.684503	-0.985939	-0.302466	-0.185384	0.0335212
-297.5	1.09016	0.702034	-0.217126	0.257834	0.379575	1.71399	1.37977	0.901586	-0.140259	0.553481	1.64638	0.634723	-1.07269	-0.224364	-0.164027	0.0113666
-297	1.13389	0.593853	-0.259709	0.318994	0.373658	1.69691	1.36131	0.943523	-0.125012	0.543123	1.67935	0.592765	-1.15364	-0.148504	-0.13523	-0.0128905
-296.5	1.16818	0.480483	-0.274311	0.365894	0.372686	1.67065	1.3404	0.969991	-0.0968904	0.539234	1.71583	0.557958	-1.22193	-0.0778414	-0.103077	-0.0405284
-296	1.19053	0.367671	-0.259801	0.398951	0.376008	1.64152	1.32019	0.980915	-0.0528592	0.539748	1.75484	0.529194	-1.27126	-0.0144371	-0.0735284	-0.074234
-295.5	1.19909	0.262378	-0.218714	0.421939	0.383936	1.61523	1.30137	0.977499	0.00676704	0.542213	1.79358	0.505768	-1.29663	0.0400816	-0.05168	-0.117417
-295	1.19404	0.170589	-0.156573	0.439471	0.396811	1.59407	1.28077	0.962398	0.0780989	0.543806	1.82835	0.487631	-1.29476	0.0846681	-0.0396798	-0.172493
-294.5	1.17872	0.0955469	-0.080697	0.454804	0.413537	1.5768	1.25231	0.938698	0.154131	0.54192	1.85583	0.476338	-1.2646	0.119122	-0.0365869	-0.239494
-294	1.15925	0.0371532	0.000414532	0.469155	0.431582	1.55989	1.2104	0.909642	0.226778	0.534527	1.87434	0.475701	-1.20789	0.144389	-0.0391602	-0.316104
-293.5	1.14279	-0.00675575	0.0778569	0.482227	0.448637	1.53865	1.15386	0.879305	0.290223	0.520793	1.88429	0.490299	-1.12859	0.16305	-0.0437376	-0.398519
-293	1.13538	-0.0386471	0.143753	0.493072	0.463698	1.50878	1.08703	0.852266	0.34309	0.501962	1.88763	0.521994	-1.03159	0.179428	-0.0483776	-0.482143
-292.5	1.14058	-0.060157	0.192017	0.500738	0.47658	1.46873	1.01768	0.831986	0.387349	0.480898	1.88724	0.568302	-0.92173	0.198423	-0.0530103	-0.562149
-292	1.15948	-0.07118	0.218636	0.504692	0.487133	1.4204	0.954248	0.819889	0.425078	0.46034	1.88558	0.624557	-0.804106	0.223397	-0.0578014	-0.634248
-291.5	1.19138	-0.0697513	0.223338	0.505037	0.495153	1.36789	0.903794	0.815768	0.456413	0.441372	1.88357	0.686423	-0.684911	0.254653	-0.06211	-0.695232
-291	1.23427	-0.053901	0.211054	0.50194	0.500645	1.31575	0.869775	0.818095	0.479528	0.422642	1.88076	0.750352	-0.571316	0.289408	-0.0647061	-0.74265
-290.5	1.28503	-0.0246885	0.190065	0.495144	0.503679	1.2675	0.851079	0.82398	0.491292	0.400771	1.87603	0.813196	-0.470381	0.32326	-0.0636903	-0.774659
-290	1.34005	0.0120956	0.168107	0.485294	0.503989	1.22499	0.84407	0.829918	0.488845	0.372237	1.86832	0.872348	-0.38784	0.352417	-0.0557646	-0.791364
-289.5	1.3962	0.0473438	0.150017	0.475412	0.501044	1.18873	0.845778	0.833354	0.472222	0.334962	1.85694	0.926272	-0.326802	0.375126	-0.0364093	-0.79623
-289	1.45164	0.0724391	0.137801	0.469921	0.494172	1.15871	0.855328	0.833529	0.445705	0.288445	1.84089	0.974552	-0.286788	0.391539	-0.00155259	-0.795493
-288.5	1.50643	0.0825355	0.131452	0.472656	0.482086	1.13441	0.873451	0.830539	0.416502	0.233582	1.81825	1.01782	-0.263982	0.402753	0.0498649	-0.796328
-288	1.56171	0.0772175	0.129495	0.486413	0.462792	1.11434	0.901115	0.824052	0.39156	0.172924	1.7872	1.05829	-0.252164	0.409802	0.113758	-0.805464
-287.5	1.6173	0.0592943	0.129438	0.513953	0.434303	1.09664	0.93753	0.81371	0.374077	0.110549	1.74687	1.09965	-0.24398	0.413169	0.181385	-0.828087
-287	1.67033	0.0327328	0.128067	0.558504	0.394918	1.08011	0.97835	0.800545	0.36203	0.0508003	1.69769	1.1454	-0.232817	0.412923	0.243047	-0.866222
-286.5	1.71656	2.68158e-05	0.121976	0.622425	0.343109	1.06391	1.01609	0.787414	0.350036	-0.00351451	1.64173	1.19741	-0.214586	0.408938	0.292439	-0.91723
-286	1.75257	-0.0396754	0.108438	0.705297	0.277578	1.04684	1.04379	0.777663	0.332599	-0.0519021	1.58283	1.25578	-0.18884	0.400887	0.328428	-0.974098
-285.5	1.7769	-0.0903546	0.085771	0.80329	0.197323	1.02784	1.05984	0.772934	0.306188	-0.095523	1.5253	1.31965	-0.158603	0.387959	0.35414	-1.0278
-285	1.79028	-0.156687	0.0538561	0.909841	0.102209	1.00665	1.06953	0.772207	0.270262	-0.136143	1.47261	1.38752	-0.128426	0.368663	0.375404	-1.07014
-284.5	1.7946	-0.24072	0.0155826	1.01712	-0.00593663	0.983779	1.08171	0.772432	0.227886	-0.174784	1.42753	1.45706	-0.102335	0.341812	0.398745	-1.09501
-284	1.79183	-0.339879	-0.0230599	1.1178	-0.122806	0.960542	1.10329	0.769194	0.184844	-0.21015	1.39258	1.52484	-0.0831024	0.308181	0.428791	-1.09811
-283.5	1.78408	-0.447539	-0.0555065	1.20646	-0.242076	0.939389	1.1359	0.757956	0.146743	-0.238491	1.37002	1.586	-0.0720962	0.270859	0.467339	-1.07809
-283	1.77438	-0.555667	-0.076977	1.28015	-0.356438	0.923485	1.1757	0.736579	0.116483	-0.255515	1.36154	1.63413	-0.0696723	0.234066	0.514916	-1.0385
-282.5	1.76618	-0.657615	-0.0850029	1.3383	-0.459025	0.915335	1.21454	0.706441	0.0944802	-0.258526	1.36711	1.6625	-0.0765295	0.202078	0.572022	-0.98735
-282	1.76243	-0.749567	-0.079167	1.38184	-0.545085	0.915645	1.24299	0.670851	0.0805179	-0.246862	1.38367	1.66617	-0.0944951	0.178715	0.638575	-0.93434
-281.5	1.76546	-0.830712	-0.0602502	1.41243	-0.613329	0.923289	1.25467	0.633092	0.0747368	-0.220759	1.4057	1.643	-0.125536	0.16673	0.713471	-0.888331
-281	1.77704	-0.902271	-0.0292725	1.43217	-0.666211	0.936381	1.24935	0.595748	0.0774486	-0.180311	1.42752	1.59402	-0.17068	0.167318	0.795044	-0.855088
-280.5	1.79748	-0.965751	0.0119079	1.44314	-0.708395	0.95336	1.23204	0.560862	0.0888355	-0.125554	1.44518	1.52372	-0.230355	0.180108	0.881255	-0.834756
-280	1.82521	-1.02175	0.0592541	1.44696	-0.744012	0.973124	1.2098	0.530084	0.109058	-0.0575701	1.45706	1.4395	-0.304559	0.203236	0.970209	-0.821418
-279.5	1.85796	-1.07006	0.107103	1.44536	-0.774971	0.994174	1.18848	0.504501	0.13815	0.0202399	1.46307	1.34998	-0.391135	0.234026	1.06157	-0.806558
-279	1.89358	-1.11055	0.150257	1.44153	-0.801028	1.01402	1.17093	0.484214	0.175086	0.102252	1.46348	1.26332	-0.483838	0.27056	1.15681	-0.783996
-278.5	1.92943	-1.14416	0.185081	1.44061	-0.820369	1.03011	1.15697	0.467906	0.216863	0.182417	1.45871	1.18602	-0.573016	0.31238	1.25799	-0.752626
-278	1.9616	-1.17289	0.209187	1.44804	-0.830774	1.04081	1.14472	0.453109	0.259023	0.256041	1.44977	1.12171	-0.648556	0.359717	1.36713	-0.715678
-277.5	1.98541	-1.1983	0.220608	1.46619	-0.831469	1.04493	1.13262	0.437342	0.297721	0.320268	1.43809	1.07006	-0.70269	0.412766	1.48594	-0.677856
-277	1.99704	-1.21938	0.216814	1.49263	-0.823935	1.04148	1.12148	0.419352	0.331419	0.373153	1.42446	1.0273	-0.731437	0.471302	1.61448	-0.642857
-276.5	1.99457	-1.23243	0.194909	1.52221	-0.810934	1.03068	1.11519	0.399499	0.360531	0.412484	1.40805	0.988137	-0.734497	0.534098	1.74956	-0.612352
-276	1.97782	-1.23279	0.15354	1.55052	-0.79534	1.01478	1.11867	0.378833	0.385835	0.435971	1.38693	0.947922	-0.713906	0.598882	1.88467	-0.586191
-275.5	1.94807	-1.21659	0.0941642	1.57536	-0.779698	0.997642	1.13418	0.358099	0.407059	0.442428	1.36027	0.903619	-0.673148	0.663087	2.01113	-0.563287
-275	1.90767	-1.1819	0.0203319	1.59632	-0.766075	0.98299	1.15941	0.338183	0.422175	0.432581	1.32948	0.853641	-0.617843	0.724238	2.11986	-0.54212
-274.5	1.85944	-1.12889	-0.0631642	1.61377	-0.756304	0.972297	1.18884	0.321233	0.427651	0.409141	1.29693	0.797324	-0.556415	0.779879	2.20314	-0.520618
-274	1.80638	-1.05948	-0.150018	1.62746	-0.75249	0.964438	1.21742	0.311139	0.41958	0.376056	1.26486	0.734272	-0.498699	0.827965	2.2559	-0.496833
-273.5	1.75129	-0.976944	-0.232121	1.63533	-0.756695	0.957207	1.24435	0.312894	0.395307	0.337272	1.23504	0.663686	-0.452734	0.867576	2.2762	-0.47067
-273	1.69555	-0.885473	-0.300402	1.63427	-0.770118	0.948899	1.27422	0.331005	0.354949	0.296308	1.20882	0.584363	-0.422072	0.898907	2.2648	-0.444423
-272.5	1.63833	-0.789274	-0.346893	1.62261	-0.793367	0.938985	1.31517	0.368204	0.30177	0.257097	1.18765	0.495377	-0.405857	0.922191	2.22495	-0.421194
-272	1.57776	-0.691601	-0.367046	1.602	-0.827036	0.928033	1.37563	0.42518	0.241059	0.224512	1.17378	0.397326	-0.40144	0.93695	2.1624	-0.403105
-271.5	1.51317	-0.594536	-0.360744	1.57692	-0.870747	0.917484	1.46037	0.500495	0.178306	0.203238	1.16984	0.293674	-0.406894	0.942464	2.08466	-0.39063
-271	1.44622	-0.500271	-0.331206	1.55231	-0.92182	0.909517	1.56772	0.590175	0.117972	0.196019	1.17764	0.1905	-0.421779	0.938213	1.99908	-0.382704
-270.5	1.38027	-0.412342	-0.282923	1.53106	-0.975229	0.906649	1.68955	0.687793	0.063508	0.203176	1.1973	0.0947146	-0.44668	0.924081	1.91145	-0.377493
-270	1.31915	-0.334943	-0.220139	1.51359	-1.02483	0.910972	1.81363	0.785747	0.0181238	0.223553	1.22719	0.0125361	-0.482019	0.901242	1.82662	-0.373678
-269.5	1.26671	-0.271149	-0.146108	1.49953	-1.06557	0.923507	1.92774	0.877182	-0.0148399	0.255555	1.26399	-0.0517788	-0.526519	0.872881	1.74999	-0.371268
-269	1.22693	-0.221812	-0.0632103	1.48951	-1.0952	0.943621	2.02319	0.957351	-0.0322291	0.297249	1.30217	-0.0973993	-0.576958	0.843642	1.68734	-0.371364
-268.5	1.20316	-0.185348	0.0259145	1.48605	-1.11403	0.968553	2.09609	1.02392	-0.0313096	0.345778	1.33392	-0.127285	-0.629758	0.818302	1.64248	-0.375466
-268	1.19687	-0.158194	0.11769	1.49257	-1.12296	0.99409	2.14584	1.07694	-0.0100845	0.397346	1.35153	-0.146599	-0.682557	0.800678	1.61497	-0.384494
-267.5	1.20745	-0.136246	0.208785	1.51177	-1.12146	1.01636	2.1724	1.11895	0.0314717	0.447972	1.34997	-0.160394	-0.734384	0.793563	1.60038	-0.397495
-267	1.23276	-0.11646	0.297658	1.54493	-1.10723	1.03302	2.17412	1.15459	0.0905114	0.494049	1.32756	-0.172043	-0.784979	0.799057	1.59238	-0.411561
-266.5	1.26996	-0.097196	0.384021	1.59168	-1.07773	1.04323	2.14786	1.18971	0.162202	0.532279	1.28567	-0.182884	-0.834077	0.81773	1.58439	-0.423966
-266	1.31671	-0.0778857	0.466867	1.64933	-1.03196	1.04756	2.09248	1.22977	0.240827	0.559497	1.22795	-0.192853	-0.881304	0.847615	1.56998	-0.434117
-265.5	1.37176	-0.0592996	0.544001	1.71224	-0.970951	1.04728	2.01341	1.27843	0.319887	0.573146	1.15945	-0.201762	-0.92641	0.885425	1.5434	-0.442977
-265	1.43481	-0.0436008	0.612827	1.77241	-0.897082	1.04325	1.92419	1.33688	0.393256	0.572196	1.08575	-0.21053	-0.968328	0.928706	1.50142	-0.451577
-264.5	1.50649	-0.0329674	0.669928	1.82136	-0.813616	1.03537	1.84246	1.40377	0.457672	0.557268	1.01213	-0.221349	-1.00355	0.975966	1.44474	-0.460842
-264	1.58766	-0.0272648	0.710585	1.85232	-0.724686	1.02334	1.78308	1.47546	0.513215	0.530058	0.942446	-0.236716	-1.02637	1.02521	1.37732	-0.472044
-263.5	1.67759	-0.0228684	0.730489	1.86143	-0.634581	1.00795	1.75299	1.54716	0.560923	0.492961	0.878754	-0.258507	-1.0308	1.07274	1.30468	-0.486482
-263	1.77346	-0.0143176	0.728194	1.84764	-0.546811	0.991859	1.74965	1.61422	0.60083	0.448821	0.821963	-0.288062	-1.01234	1.11348	1.23302	-0.504397
-262.5	1.87152	0.00224806	0.705993	1.81225	-0.463987	0.979005	1.76246	1.67203	0.632111	0.40099	0.772289	-0.326245	-0.969784	1.14349	1.16878	-0.524276
-262	1.96791	0.0265842	0.668534	1.7586	-0.388414	0.97301	1.77677	1.71574	0.6541	0.353589	0.729046	-0.372625	-0.907255	1.16243	1.11784	-0.54324
-261.5	2.05873	0.0544159	0.620302	1.69189	-0.32277	0.97572	1.77965	1.74093	0.66725	0.311191	0.690651	-0.425309	-0.834067	1.17335	1.08516	-0.558363
-261	2.14047	0.0798693	0.563946	1.61833	-0.27009	0.986928	1.76464	1.7446	0.673443	0.27806	0.65511	-0.481854	-0.761802	1.18072	1.07462	-0.568321
-260.5	2.21078	0.09887	0.500084	1.5435	-0.232804	1.00459	1.73239	1.72586	0.675204	0.257253	0.620771	-0.539844	-0.701091	1.18826	1.0882	-0.573921
-260	2.26866	0.111429	0.42762	1.47115	-0.211678	1.02444	1.687	1.6861	0.674798	0.249972	0.587322	-0.597008	-0.659957	1.19789	1.1243	-0.57666
-259.5	2.31434	0.120977	0.344156	1.40322	-0.205578	1.04011	1.63132	1.62877	0.674206	0.256265	0.556431	-0.651064	-0.643292	1.2101	1.17656	-0.577087
-259	2.34865	0.131255	0.247515	1.34	-0.212016	1.04479	1.56417	1.5585	0.675308	0.276072	0.531133	-0.699492	-0.652888	1.22413	1.23439	-0.574579
-258.5	2.37224	0.143813	0.137978	1.27979	-0.227767	1.03317	1.48067	1.48043	0.67931	0.308667	0.514281	-0.739746	-0.688064	1.23767	1.28485	-0.567709
-258	2.3856	0.158032	0.0192042	1.21973	-0.249242	1.00256	1.37553	1.40079	0.686208	0.351565	0.506971	-0.76997	-0.746336	1.24763	1.31585	-0.554265
-257.5	2.38969	0.172388	-0.102724	1.15741	-0.273133	0.953609	1.2471	1.32703	0.695808	0.400797	0.507619	-0.789706	-0.823618	1.25167	1.31964	-0.531823
-257	2.38593	0.185551	-0.220892	1.09159	-0.297445	0.890515	1.09908	1.26615	0.709281	0.452	0.512059	-0.799879	-0.914575	1.2485	1.29445	-0.499165
-256.5	2.37524	0.197834	-0.328449	1.02179	-0.322018	0.820321	0.938737	1.22209	0.728775	0.501055	0.514654	-0.80191	-1.01362	1.23706	1.24329	-0.456808
-256	2.35776	0.212674	-0.419093	0.948712	-0.347906	0.751128	0.773113	1.19441	0.755592	0.544084	0.510418	-0.796379	-1.11599	1.21647	1.17219	-0.406232
-255.5	2.33382	0.235965	-0.488415	0.874981	-0.376175	0.689972	0.605336	1.17932	0.789691	0.577115	0.496948	-0.782468	-1.21822	1.18679	1.08992	-0.349268
-255	2.30445	0.273086	-0.53534	0.805231	-0.407106	0.641263	0.433891	1.17168	0.83016	0.596265	0.474358	-0.759513	-1.31767	1.14939	1.00759	-0.287894
-254.5	2.27029	0.326379	-0.561949	0.745378	-0.440042	0.60622	0.2556	1.16676	0.87424	0.599061	0.444041	-0.729219	-1.41115	1.10655	0.936471	-0.224156
-254	2.2311	0.394235	-0.571918	0.70119	-0.47345	0.583041	0.070297	1.16189	0.916254	0.585456	0.408272	-0.695689	-1.49386	1.06117	0.885569	-0.160326
-253.5	2.18654	0.47143	-0.569023	0.676613	-0.504861	0.567842	-0.116137	1.15681	0.949341	0.557009	0.370026	-0.663881	-1.5598	1.01709	0.86027	-0.0986129
-253	2.13686	0.550781	-0.55641	0.672771	-0.53096	0.556774	-0.292532	1.15306	0.968828	0.515164	0.332135	-0.63872	-1.60319	0.978363	0.862204	-0.0404511
-252.5	2.08263	0.625458	-0.536468	0.688101	-0.548271	0.547902	-0.446175	1.15315	0.973728	0.460801	0.296832	-0.624364	-1.62002	0.947595	0.889624	0.0133526
-252	2.02379	0.6908	-0.511058	0.719727	-0.554366	0.540834	-0.567052	1.1593	0.965092	0.395465	0.265887	-0.62292	-1.6095	0.925491	0.937451	0.0619187
-251.5	1.95947	0.74512	-0.482206	0.765285	-0.548924	0.535061	-0.651077	1.17171	0.943271	0.322308	0.240478	-0.634126	-1.57529	0.912063	0.996991	0.10466
-251	1.88866	0.789092	-0.452551	0.823737	-0.533521	0.529497	-0.701003	1.18675	0.906764	0.245082	0.220657	-0.656236	-1.52554	0.906942	1.05682	0.142032
-250.5	1.8109	0.823711	-0.424032	0.895226	-0.510244	0.523323	-0.724479	1.19688	0.852991	0.166498	0.205118	-0.686765	-1.47082	0.908266	1.10595	0.174771
-250	1.72653	0.848335	-0.395975	0.9811	-0.480713	0.516327	-0.731264	1.19339	0.780045	0.0882816	0.192025	-0.723072	-1.4208	0.912466	1.13776	0.202671
-249.5	1.63731	0.860588	-0.36516	1.08386	-0.445844	0.507894	-0.730793	1.16972	0.68867	0.0128516	0.180299	-0.763157	-1.38235	0.916175	1.15158	0.2251
-249	1.54687	0.857717	-0.327486	1.20598	-0.405604	0.496127	-0.729697	1.12288	0.5836	-0.0557377	0.169544	-0.805773	-1.35978	0.918548	1.1504	0.242691
-248.5	1.46011	0.837964	-0.279892	1.34801	-0.358776	0.478332	-0.731151	1.05316	0.473123	-0.11326	0.158616	-0.849297	-1.35541	0.921342	1.13719	0.257852
-248	1.38142	0.801622	-0.221895	1.50759	-0.303109	0.451944	-0.73721	0.963463	0.366009	-0.157998	0.145144	-0.890421	-1.36928	0.927072	1.11324	0.273451
-247.5	1.3133	0.751817	-0.155169	1.68015	-0.236438	0.415199	-0.751219	0.858357	0.267532	-0.192052	0.126929	-0.924211	-1.39883	0.937587	1.07942	0.291307
-247	1.25625	0.694187	-0.0814984	1.86017	-0.158251	0.367868	-0.778235	0.742744	0.178046	-0.220283	0.103591	-0.945958	-1.43934	0.953604	1.03877	0.311799
-246.5	1.20994	0.635111	-0.00194818	2.04209	-0.0701992	0.311741	-0.823762	0.621407	0.0945902	-0.248011	0.0770444	-0.95322	-1.48539	0.974487	0.997596	0.334414
-246	1.17399	0.579826	0.0824576	2.22101	0.0243449	0.25024	-0.890183	0.499428	0.0130347	-0.278834	0.0507421	-0.946363	-1.53282	0.998979	0.963368	0.358548
-245.5	1.14826	0.531743	0.170513	2.39319	0.121001	0.18716	-0.972407	0.382013	-0.0705656	-0.313485	0.0281951	-0.927909	-1.58002	1.02685	0.940799	0.384085
-245	1.13265	0.492627	0.261316	2.55647	0.215679	0.125488	-1.0572	0.273497	-0.158697	-0.35052	0.0119948	-0.901226	-1.62682	1.05915	0.929996	0.411404
-244.5	1.127	0.463377	0.354231	2.71058	0.305647	0.0674097	-1.12749	0.176773	-0.250832	-0.38818	0.00402136	-0.86905	-1.67235	1.09628	0.92816	0.440634
-244	1.13119	0.445202	0.447511	2.85639	0.389199	0.0152419	-1.16863	0.0935145	-0.343108	-0.425227	0.00565714	-0.833207	-1.71447	1.13625	0.932269	0.470864
-243.5	1.14425	0.439627	0.536721	2.99435	0.464745	-0.02806	-1.17339	0.0244484	-0.430387	-0.460165	0.0173441	-0.795545	-1.75083	1.17458	0.940121	0.500192
-243	1.16313	0.44674	0.615649	3.12349	0.530845	-0.0593367	-1.14394	-0.0306293	-0.509071	-0.490443	0.0382953	-0.758242	-1.77992	1.20583	0.949914	0.526128
-242.5	1.18277	0.463634	0.679533	3.24113	0.587145	-0.0761768	-1.08954	-0.072895	-0.578308	-0.512822	0.0667061	-0.723	-1.80135	1.22595	0.959936	0.546081
-242	1.19798	0.484922	0.727083	3.34315	0.634553	-0.0779652	-1.02149	-0.104486	-0.639463	-0.524714	0.100437	-0.690536	-1.81542	1.23358	0.969196	0.558291
-241.5	1.2052	0.504779	0.759745	3.42458	0.673906	-0.0664827	-0.948906	-0.128032	-0.694724	-0.525191	0.138014	-0.660823	-1.82206	1.22969	0.978523	0.562163
-241	1.20272	0.518771	0.78019	3.48072	0.704871	-0.0453972	-0.877331	-0.145593	-0.745204	-0.514814	0.178993	-0.633324	-1.82011	1.21665	0.990953	0.557613
-240.5	1.19012	0.525181	0.791744	3.50839	0.726579	-0.0185122	-0.80958	-0.157667	-0.790357	-0.495182	0.223386	-0.60695	-1.80806	1.19708	1.01027	0.54545
-240	1.16756	0.525573	0.798418	3.50682	0.738739	0.0122319	-0.747206	-0.162736	-0.830211	-0.468846	0.271115	-0.580068	-1.78527	1.17263	1.03817	0.528866
-239.5	1.13533	0.523084	0.804206	3.47747	0.741986	0.0473718	-0.691737	-0.157439	-0.867483	-0.439118	0.322347	-0.550558	-1.7522	1.14353	1.07294	0.513002
-239	1.09352	0.519649	0.811238	3.42367	0.7381	0.0885544	-0.645477	-0.137821	-0.906581	-0.409631	0.378417	-0.515969	-1.70986	1.10874	1.11081	0.502389
-238.5	1.04178	0.515477	0.818928	3.3507	0.730364	0.136472	-0.611699	-0.101754	-0.951149	-0.383774	0.441907	-0.47407	-1.65952	1.06636	1.14748	0.499734
-238	0.979511	0.510557	0.825421	3.26546	0.723049	0.189763	-0.593678	-0.0509322	-1.00242	-0.364296	0.51526	-0.423569	-1.60343	1.0148	1.17835	0.506941
-237.5	0.906794	0.505652	0.829404	3.17456	0.7199	0.245276	-0.592154	0.00941345	-1.05877	-0.352977	0.599626	-0.364855	-1.54429	0.954321	1.19905	0.525754
-237	0.825537	0.502311	0.83046	3.08233	0.722801	0.298729	-0.602604	0.0726884	-1.11651	-0.350118	0.694779	-0.300743	-1.48362	0.887689	1.20659	0.557072
-236.5	0.739242	0.502581	0.82861	2.9903	0.731454	0.344858	-0.615041	0.13332	-1.17152	-0.354473	0.79854	-0.236298	-1.4216	0.818926	1.20034	0.600597
-236	0.651319	0.508541	0.824031	2.89818	0.744129	0.377685	-0.617849	0.187905	-1.22022	-0.36359	0.905858	-0.177123	-1.35818	0.751571	1.18216	0.655087
-235.5	0.563557	0.521405	0.816679	2.80467	0.758826	0.391842	-0.60428	0.234708	-1.25992	-0.374055	1.00956	-0.127079	-1.29411	0.688188	1.15592	0.718086
-235	0.476042	0.540244	0.805701	2.70719	0.77379	0.384295	-0.576885	0.272951	-1.28993	-0.382488	1.10249	-0.0870627	-1.23189	0.630901	1.12653	0.786057
-234.5	0.388404	0.561463	0.789231	2.6019	0.787127	0.355223	-0.545528	0.302876	-1.3126	-0.387304	1.17954	-0.0555733	-1.17579	0.581136	1.09872	0.855582
-234	0.301334	0.579922	0.764998	2.48577	0.79614	0.307605	-0.519957	0.325559	-1.33227	-0.389232	1.23874	-0.0299879	-1.13019	0.538571	1.07528	0.924186
-233.5	0.217316	0.590986	0.732344	2.35842	0.797011	0.245933	-0.502807	0.342034	-1.35268	-0.389819	1.28062	-0.007197	-1.09785	0.501683	1.05556	0.990318
-233	0.140004	0.592332	0.694615	2.22105	0.785309	0.175003	-0.488069	0.352719	-1.37532	-0.389471	1.30608	0.0158727	-1.07883	0.469809	1.03531	1.05289
-232.5	0.0729	0.584882	0.658719	2.07373	0.757295	0.0998565	-0.464718	0.35765	-1.39941	-0.387015	1.31535	0.0411992	-1.0701	0.443817	1.00868	1.1102
-232	0.0185196	0.572359	0.631692	1.91421	0.71134	0.0267213	-0.422021	0.35675	-1.42295	-0.380766	1.30864	0.0689746	-1.06643	0.425314	0.970803	1.15909
-231.5	-0.0214074	0.559487	0.617664	1.73961	0.648681	-0.0368711	-0.354362	0.349493	-1.44443	-0.369314	1.28707	0.0975307	-1.06271	0.416013	0.919704	1.19581
-231	-0.0454734	0.549823	0.616653	1.54892	0.573068	-0.0838717	-0.263851	0.334937	-1.46467	-0.351689	1.25284	0.123569	-1.05659	0.416795	0.85712	1.21749
-230.5	-0.0531674	0.543975	0.62516	1.34377	0.489285	-0.110082	-0.159067	0.313118	-1.48715	-0.327881	1.20899	0.143258	-1.04973	0.426697	0.788247	1.22275
-230	-0.0460459	0.539167	0.639002	1.12833	0.401688	-0.115178	-0.0508483	0.286469	-1.51593	-0.299177	1.1593	0.15432	-1.04685	0.443403	0.719779	1.21168
-229.5	-0.0279384	0.530963	0.65612	0.909095	0.313755	-0.101574	0.0520658	0.259334	-1.55308	-0.267391	1.10821	0.157801	-1.05338	0.464602	0.656952	1.18569
-229	-0.00380318	0.516061	0.676422	0.693925	0.228162	-0.0719183	0.145802	0.235643	-1.59736	-0.233496	1.05971	0.158195	-1.07355	0.488466	0.601833	1.14743
-228.5	0.0222055	0.494058	0.69998	0.489921	0.14682	-0.0275825	0.231719	0.217086	-1.64436	-0.196826	1.01511	0.161985	-1.10959	0.513384	0.553325	1.10036
-228	0.0481649	0.467579	0.725944	0.302044	0.0709935	0.0304898	0.31403	0.203797	-1.68753	-0.155856	0.972655	0.175343	-1.16143	0.537947	0.507781	1.04813
-227.5	0.0741252	0.441101	0.75216	0.133092	0.0014607	0.0999202	0.395964	0.196391	-1.72069	-0.110056	0.929775	0.20243	-1.22585	0.561028	0.460325	0.993852
-227	0.100639	0.418662	0.775139	-0.0160879	-0.0613391	0.175879	0.47669	0.19647	-1.74035	-0.0606475	0.885324	0.245044	-1.29565	0.581658	0.407364	0.939863
-226.5	0.127231	0.401515	0.790376	-0.146307	-0.11717	0.25153	0.551122	0.205124	-1.74563	-0.0100151	0.840052	0.302772	-1.36047	0.599229	0.348571	0.887929
-226	0.151692	0.387415	0.793266	-0.259106	-0.165806	0.319854	0.613721	0.221674	-1.73706	0.0388456	0.796003	0.373209	-1.40937	0.614286	0.286135	0.83943
-225.5	0.170648	0.37186	0.780881	-0.355792	-0.206839	0.375922	0.664191	0.243638	-1.71628	0.0826409	0.755637	0.452474	-1.43383	0.628791	0.222257	0.795598
-225	0.180854	0.350272	0.753597	-0.437425	-0.240003	0.417599	0.710083	0.26703	-1.68511	0.11798	0.721346	0.535914	-1.42913	0.644714	0.157667	0.758205
-224.5	0.180564	0.320184	0.715074	-0.50501	-0.265914	0.444335	0.763336	0.287355	-1.64391	0.141646	0.695379	0.618825	-1.39486	0.662122	0.0920728	0.730091
-224	0.170113	0.282519	0.670618	-0.559007	-0.286391	0.456227	0.833543	0.301606	-1.59173	0.151463	0.679192	0.697104	-1.33492	0.678937	0.0249052	0.715212
-223.5	0.15099	0.240579	0.62548	-0.599059	-0.303866	0.454233	0.922887	0.30927	-1.52874	0.146896	0.672805	0.767773	-1.2566	0.692318	-0.044891	0.717849
-223	0.12442	0.197173	0.584132	-0.624538	-0.320052	0.440728	1.02494	0.311262	-1.45844	0.128627	0.675665	0.828964	-1.16917	0.700371	-0.119013	0.740575
-222.5	0.0907668	0.152612	0.549348	-0.635092	-0.334901	0.419801	1.12765	0.308571	-1.38735	0.0985408	0.687808	0.879096	-1.08233	0.703428	-0.199103	0.782344
-222	0.0499485	0.104761	0.520931	-0.630726	-0.346853	0.39634	1.21904	0.30194	-1.32269	0.0603942	0.709482	0.916459	-1.00413	0.703766	-0.285961	0.838451
-221.5	0.00220967	0.0498903	0.496333	-0.612011	-0.354231	0.37402	1.29188	0.29187	-1.26958	0.0192618	0.740162	0.940192	-0.93928	0.703541	-0.378819	0.902013
-221	-0.0520387	-0.0159235	0.473094	-0.580985	-0.356538	0.354396	1.34511	0.278041	-1.22861	-0.0201828	0.77791	0.951478	-0.889016	0.703351	-0.47473	0.96595
-220.5	-0.113221	-0.0939517	0.450026	-0.542211	-0.354449	0.33807	1.38256	0.259012	-1.19483	-0.0548913	0.818651	0.953673	-0.851264	0.702978	-0.569047	1.02485
-220	-0.183069	-0.180651	0.425587	-0.503063	-0.348972	0.326137	1.40974	0.233642	-1.15994	-0.0836801	0.856478	0.951332	-0.819985	0.702186	-0.656761	1.07578
-219.5	-0.263883	-0.268959	0.396125	-0.472907	-0.340932	0.320111	1.43056	0.203093	-1.11692	-0.106961	0.886015	0.9483	-0.785797	0.699968	-0.73328	1.11747
-219	-0.357199	-0.351225	0.357082	-0.461015	-0.330638	0.320644	1.4452	0.170768	-1.06396	-0.126341	0.905052	0.945778	-0.738851	0.694238	-0.794323	1.14927
-218.5	-0.462809	-0.420994	0.305855	-0.4735	-0.317405	0.326648	1.45009	0.140286	-1.00489	-0.144316	0.915082	0.941945	-0.671903	0.68341	-0.836163	1.17108
-218	-0.578142	-0.474016	0.243321	-0.511274	-0.299951	0.335437	1.44068	0.114122	-0.946656	-0.16399	0.919602	0.933434	-0.582184	0.667897	-0.856997	1.18343
-217.5	-0.698173	-0.508825	0.173171	-0.570877	-0.278059	0.343466	1.41454	0.0936867	-0.895401	-0.188089	0.922145	0.91708	-0.471676	0.649687	-0.858327	1.18665
-217	-0.81628	-0.526179	0.0999436	-0.646768	-0.253348	0.347076	1.37203	0.0795754	-0.853753	-0.217432	0.92523	0.890765	-0.345921	0.63115	-0.84521	1.18021
-216.5	-0.925298	-0.527771	0.0280114	-0.732735	-0.227953	0.342943	1.31528	0.0720127	-0.821145	-0.250435	0.929764	0.853735	-0.212399	0.614172	-0.825672	1.16349
-216	-1.01841	-0.51498	-0.0377335	-0.82277	-0.203131	0.329108	1.24695	0.0717943	-0.796197	-0.283921	0.935109	0.807101	-0.0791031	0.599327	-0.809184	1.13798
-215.5	-1.09042	-0.488206	-0.0915477	-0.912103	-0.179491	0.306469	1.16805	0.0804053	-0.778636	-0.314252	0.940049	0.753961	0.0461928	0.585659	-0.803739	1.10882
-215	-1.13905	-0.447414	-0.128447	-0.997431	-0.158046	0.278661	1.07618	0.0988703	-0.769885	-0.33844	0.943405	0.698498	0.155987	0.57161	-0.813031	1.0837
-214.5	-1.16531	-0.393753	-0.146264	-1.07603	-0.140673	0.250338	0.966917	0.126763	-0.772544	-0.355091	0.943921	0.644574	0.243704	0.556018	-0.835568	1.06947
-214	-1.17249	-0.331333	-0.145688	-1.14494	-0.129744	0.225882	0.838136	0.162112	-0.789257	-0.364847	0.940527	0.595009	0.304979	0.538417	-0.865542	1.06943
-213.5	-1.16477	-0.267301	-0.128439	-1.20126	-0.127477	0.208716	0.693648	0.201984	-0.821471	-0.370322	0.932566	0.55192	0.338343	0.519474	-0.895116	1.08335
-213	-1.14667	-0.208998	-0.0959091	-1.24319	-0.135468	0.200559	0.543385	0.243373	-0.868569	-0.375422	0.919157	0.516881	0.345164	0.501714	-0.917865	1.10976
-212.5	-1.12303	-0.160496	-0.0497016	-1.2705	-0.154522	0.200982	0.400501	0.283859	-0.928069	-0.383858	0.898927	0.490478	0.329195	0.489226	-0.93141	1.14778
-212	-1.09822	-0.121335	0.00697568	-1.2838	-0.184848	0.207505	0.277289	0.322125	-0.996956	-0.3976	0.870841	0.472368	0.295984	0.486428	-0.937253	1.19733
-211.5	-1.07447	-0.0878405	0.0690489	-1.28346	-0.226181	0.216291	0.181581	0.358239	-1.07314	-0.416419	0.834856	0.461854	0.252633	0.496803	-0.938292	1.25841
-211	-1.05159	-0.0558888	0.130568	-1.27009	-0.277223	0.223153	0.11492	0.39277	-1.15565	-0.438429	0.792116	0.458351	0.207609	0.521379	-0.936096	1.33116
-210.5	-1.02829	-0.0237208	0.185818	-1.2456	-0.334967	0.224348	0.0733626	0.425431	-1.24317	-0.461042	0.744894	0.461627	0.170003	0.557698	-0.929823	1.41566
-210	-1.00366	0.00674998	0.230407	-1.21322	-0.395268	0.217273	0.0507212	0.454706	-1.33269	-0.482032	0.695938	0.471442	0.148415	0.600427	-0.917012	1.51114
-209.5	-0.977795	0.0311308	0.262143	-1.17751	-0.454104	0.201169	0.0423729	0.478118	-1.41957	-0.500218	0.647382	0.486724	0.149534	0.643068	-0.894574	1.61588
-209	-0.951873	0.0453693	0.281042	-1.14449	-0.50762	0.177163	0.0470975	0.492914	-1.49887	-0.515242	0.59933	0.505111	0.176586	0.679884	-0.859414	1.72735
-208.5	-0.927745	0.0482251	0.28871	-1.12073	-0.551601	0.147366	0.065885	0.497245	-1.5672	-0.526853	0.549159	0.523079	0.228636	0.706927	-0.809725	1.84202
-208	-0.906913	0.0421889	0.287815	-1.11253	-0.581966	0.113652	0.0986609	0.49098	-1.62347	-0.534452	0.493115	0.536743	0.301385	0.721207	-0.746619	1.95489
-207.5	-0.889731	0.0324059	0.281646	-1.12568	-0.595514	0.0769003	0.141386	0.475609	-1.66791	-0.53685	0.428992	0.542948	0.388775	0.719795	-0.674487	2.05982
-207	-0.875063	0.0241943	0.273266	-1.16388	-0.590246	0.0371764	0.185397	0.453617	-1.70132	-0.532458	0.357547	0.539803	0.484165	0.701288	-0.599056	2.14998
-206.5	-0.860155	0.0208571	0.264365	-1.22648	-0.565912	-0.00538484	0.218944	0.428047	-1.72563	-0.520267	0.282449	0.526902	0.580547	0.668221	-0.524036	2.21824
-206	-0.841187	0.0228519	0.254761	-1.30799	-0.52452	-0.0496524	0.231164	0.402726	-1.74408	-0.500415	0.209349	0.505818	0.670563	0.627455	-0.449694	2.25834
-205.5	-0.814656	0.0287111	0.243229	-1.39954	-0.469957	-0.093725	0.217732	0.382444	-1.75977	-0.473236	0.144055	0.480297	0.747355	0.58786	-0.374703	2.26714
-205	-0.778891	0.0371464	0.229259	-1.49101	-0.406996	-0.136439	0.183665	0.372061	-1.77311	-0.438682	0.090575	0.455899	0.806422	0.556989	-0.298246	2.24585
-204.5	-0.7349	0.0483903	0.214255	-1.57337	-0.340708	-0.177926	0.140544	0.374729	-1.78026	-0.397551	0.0501918	0.439804	0.847259	0.538965	-0.220444	2.19883
-204	-0.685663	0.0638578	0.201092	-1.64002	-0.276315	-0.21827	0.101232	0.390369	-1.77403	-0.352386	0.0218771	0.439979	0.873581	0.534233	-0.142787	2.13155
-203.5	-0.634183	0.0845172	0.192444	-1.68654	-0.218455	-0.256347	0.0754704	0.415659	-1.74707	-0.306329	0.00386951	0.462645	0.892387	0.540483	-0.0688734	2.04876
-203	-0.581901	0.108834	0.189171	-1.71056	-0.169626	-0.290135	0.0668231	0.445907	-1.69533	-0.261071	-0.00494181	0.509607	0.912185	0.554358	-0.0032915	1.95347
-202.5	-0.528614	0.131685	0.19015	-1.71273	-0.129445	-0.317373	0.0716781	0.476832	-1.61954	-0.215479	-0.00560536	0.577519	0.939931	0.573001	0.0513259	1.84746
-202	-0.473682	0.144861	0.193415	-1.69687	-0.095876	-0.335695	0.0815683	0.504572	-1.52474	-0.1662	-0.000614763	0.659398	0.978244	0.594065	0.0958826	1.73327
-201.5	-0.41742	0.138829	0.197272	-1.66882	-0.0666613	-0.34297	0.0877851	0.525426	-1.41836	-0.110437	0.0060764	0.747527	1.02534	0.614997	0.133758	1.61539
-201	-0.361653	0.105295	0.2007	-1.63517	-0.0396438	-0.338296	0.0850639	0.53654	-1.3072	-0.0484652	0.0104885	0.83593	1.07683	0.633408	0.168857	1.50008
-200.5	-0.309473	0.0401219	0.20273	-1.60272	-0.0130379	-0.322955	0.0724371	0.536036	-1.19524	0.016424	0.00984175	0.920673	1.1269	0.647713	0.203734	1.3947
-200	-0.264262	-0.0546043	0.201728	-1.57749	0.014146	-0.300591	0.0518872	0.52257	-1.08389	0.0798245	0.00294254	0.998827	1.16882	0.65637	0.23831	1.30597
-199.5	-0.228378	-0.171084	0.195804	-1.56333	0.0421269	-0.27627	0.0262468	0.495833	-0.973618	0.137924	-0.00979205	1.06851	1.19577	0.65694	0.270539	1.23701
-199	-0.202862	-0.298882	0.183806	-1.56114	0.0705185	-0.254734	-0.00203627	0.456848	-0.865583	0.187866	-0.0261694	1.12982	1.20267	0.647062	0.298525	1.18611
-198.5	-0.18852	-0.428387	0.165978	-1.56925	0.09812	-0.239116	-0.0302268	0.407034	-0.76241	0.227369	-0.0421679	1.18437	1.18772	0.626373	0.322078	1.14884
-198	-0.186417	-0.552973	0.143842	-1.58474	0.122701	-0.230732	-0.053968	0.34776	-0.667484	0.254831	-0.0529137	1.23366	1.15261	0.596949	0.343255	1.12092
-197.5	-0.196913	-0.669751	0.119178	-1.60483	0.1416	-0.229499	-0.0670865	0.280797	-0.582852	0.269512	-0.0547148	1.27792	1.10148	0.561994	0.366479	1.09929
-197	-0.21876	-0.778703	0.0930721	-1.62761	0.152576	-0.234827	-0.0625498	0.208401	-0.507555	0.271129	-0.0467965	1.31578	1.0393	0.524363	0.397797	1.08211
-196.5	-0.249089	-0.880293	0.0660629	-1.65132	0.153957	-0.246528	-0.0344738	0.13276	-0.438122	0.259698	-0.0318703	1.34483	0.970358	0.485998	0.442988	1.06935
-196	-0.284094	-0.97318	0.038764	-1.67327	0.144582	-0.264954	0.0190465	0.0555096	-0.370804	0.235772	-0.0154997	1.36305	0.897978	0.448248	0.505374	1.06257
-195.5	-0.320068	-1.05346	0.0122808	-1.6901	0.123982	-0.290403	0.0941528	-0.0219772	-0.303724	0.200701	-0.00436438	1.36953	0.82579	0.412367	0.584418	1.06273
-195	-0.354188	-1.11586	-0.0116003	-1.69921	0.0925135	-0.322258	0.182115	-0.0980978	-0.237942	0.157033	-0.0047249	1.36365	0.75881	0.379461	0.675745	1.0684
-194.5	-0.384465	-1.15652	-0.0303634	-1.69892	0.0510002	-0.358747	0.272338	-0.171492	-0.177305	0.108494	-0.0216674	1.34428	0.702905	0.350111	0.772109	1.07582
-194	-0.408975	-1.17485	-0.040635	-1.68797	7.17001e-05	-0.397955	0.35569	-0.241976	-0.126742	0.0593908	-0.0575573	1.3102	0.662917	0.32474	0.864216	1.07958
-193.5	-0.425818	-1.17284	-0.0381825	-1.6654	-0.0596631	-0.438765	0.42721	-0.310374	-0.0897321	0.0142904	-0.110493	1.26121	0.641112	0.304452	0.94171	1.07357
-193	-0.434442	-1.15339	-0.018622	-1.63101	-0.126466	-0.480242	0.487937	-0.377436	-0.0671111	-0.0227151	-0.175312	1.19846	0.637266	0.29073	0.995011	1.05255
-192.5	-0.436416	-1.1195	0.0213942	-1.58597	-0.196973	-0.520836	0.544462	-0.443514	-0.0578134	-0.0498862	-0.245845	1.12408	0.650141	0.283787	1.01723	1.01369
-192	-0.434087	-1.07403	0.0830005	-1.53354	-0.267189	-0.55913	0.604895	-0.508888	-0.0596597	-0.0690559	-0.315818	1.04094	0.678637	0.282006	1.00506	0.957404
-191.5	-0.428268	-1.01886	0.164374	-1.47898	-0.333842	-0.594784	0.673346	-0.573406	-0.069618	-0.0844854	-0.378985	0.952435	0.721308	0.283406	0.9585	0.887593
-191	-0.417019	-0.954886	0.261384	-1.42751	-0.394769	-0.628112	0.747097	-0.635605	-0.0845326	-0.100396	-0.4295	0.86237	0.77541	0.286791	0.880482	0.810818
-190.5	-0.396589	-0.883635	0.368969	-1.38194	-0.448618	-0.659333	0.818091	-0.692446	-0.101586	-0.119478	-0.462235	0.774976	0.837417	0.292073	0.77726	0.734056
-190	-0.363865	-0.808905	0.481124	-1.34268	-0.494994	-0.688714	0.87722	-0.739755	-0.117701	-0.143316	-0.473407	0.694349	0.904687	0.30114	0.658416	0.662798
-189.5	-0.318179	-0.736179	0.590103	-1.30945	-0.534818	-0.716921	0.919059	-0.772829	-0.128854	-0.173387	-0.461948	0.623956	0.975859	0.318255	0.534917	0.60134
-189	-0.261094	-0.670991	0.687001	-1.28189	-0.570011	-0.744797	0.944269	-0.78704	-0.12984	-0.210922	-0.430669	0.566922	1.04909	0.348265	0.415488	0.553946
-188.5	-0.195051	-0.617978	0.763279	-1.25907	-0.602826	-0.77291	0.957663	-0.778397	-0.114839	-0.255667	-0.385834	0.526277	1.12053	0.393487	0.303678	0.524006
-188	-0.122409	-0.579777	0.811887	-1.24053	-0.635296	-0.801684	0.964323	-0.744348	-0.0794829	-0.304981	-0.33493	0.503797	1.18492	0.451594	0.198057	0.511667
-187.5	-0.0452521	-0.555784	0.828262	-1.22784	-0.668901	-0.831848	0.967507	-0.684995	-0.023348	-0.354471	-0.284403	0.497396	1.23774	0.515993	0.0949436	0.513468
-187	0.0347578	-0.54292	0.811217	-1.22404	-0.704669	-0.863667	0.968085	-0.604064	0.0493192	-0.400107	-0.238542	0.500278	1.27698	0.578213	-0.00876729	0.524342
-186.5	0.116529	-0.538042	0.76282	-1.23153	-0.743389	-0.895474	0.96464	-0.508875	0.131045	-0.439995	-0.198833	0.504238	1.30392	0.630628	-0.11402	0.539029
-186	0.19923	-0.538957	0.68765	-1.25094	-0.785208	-0.923861	0.955681	-0.409104	0.213273	-0.474248	-0.164087	0.503767	1.32256	0.668602	-0.219929	0.5525
-185.5	0.281936	-0.543599	0.592716	-1.28147	-0.828925	-0.94531	0.943438	-0.315012	0.288352	-0.503743	-0.132002	0.497334	1.33851	0.691488	-0.325294	0.560846
-185	0.363698	-0.549508	0.487488	-1.32158	-0.872119	-0.957214	0.935434	-0.235913	0.351518	-0.529056	-0.100759	0.486463	1.35826	0.701804	-0.429236	0.562187
-184.5	0.443566	-0.553795	0.382696	-1.36926	-0.912446	-0.958136	0.941471	-0.1789	0.402592	-0.549889	-0.0693137	0.474471	1.38797	0.703232	-0.530622	0.556638
-184	0.520301	-0.552722	0.288276	-1.42174	-0.948886	-0.948185	0.968433	-0.148028	0.446138	-0.564989	-0.0370561	0.465896	1.43114	0.699252	-0.627729	0.545599
-183.5	0.592171	-0.542034	0.211248	-1.47564	-0.981511	-0.929023	1.01704	-0.143704	0.488903	-0.572494	-0.00356385	0.466025	1.48694	0.69274	-0.718324	0.530367
-183	0.657048	-0.518852	0.154252	-1.52736	-1.01015	-0.903074	1.08189	-0.161696	0.536074	-0.570681	0.0317422	0.478868	1.55063	0.685529	-0.799527	0.510213
-182.5	0.712965	-0.483404	0.116538	-1.57344	-1.03345	-0.872611	1.15343	-0.193371	0.589701	-0.558746	0.0699301	0.504983	1.61488	0.678076	-0.867851	0.482076
-182	0.758845	-0.438671	0.0968344	-1.61112	-1.04926	-0.839732	1.22109	-0.228794	0.649855	-0.53693	0.112168	0.541978	1.67048	0.669632	-0.919551	0.442747
-181.5	0.794878	-0.388703	0.0944046	-1.63892	-1.05611	-0.807355	1.27684	-0.259909	0.716159	-0.50605	0.158464	0.586704	1.70788	0.658599	-0.950603	0.390737
-181	0.822352	-0.337603	0.107511	-1.65655	-1.05416	-0.779154	1.31708	-0.280909	0.788256	-0.467261	0.206372	0.636644	1.72031	0.643459	-0.957177	0.326054
-180.5	0.842754	-0.289052	0.132264	-1.66388	-1.04502	-0.757329	1.34237	-0.287947	0.86535	-0.422915	0.250506	0.690079	1.70638	0.623739	-0.937876	0.24967
-180	0.856758	-0.245602	0.162955	-1.66061	-1.03138	-0.741287	1.3553	-0.280181	0.94546	-0.37774	0.283633	0.7458	1.67015	0.599616	-0.895981	0.163591
-179.5	0.864287	-0.208624	0.192824	-1.64721	-1.01658	-0.72965	1.35709	-0.259965	1.02537	-0.338064	0.29976	0.803191	1.61937	0.571106	-0.83895	0.0704577
-179	0.865432	-0.17904	0.215204	-1.62614	-1.00368	-0.722591	1.34471	-0.231211	1.10142	-0.309169	0.297534	0.862692	1.5636	0.538443	-0.77599	-0.027191
-178.5	0.860965	-0.15779	0.224583	-1.60188	-0.994275	-0.721144	1.31182	-0.198157	1.17038	-0.293471	0.28111	0.925377	1.51274	0.502857	-0.716277	-0.126688
-178	0.851836	-0.145978	0.216736	-1.57953	-0.988265	-0.725132	1.25322	-0.165426	1.23022	-0.290532	0.257709	0.990837	1.4749	0.466729	-0.667644	-0.224501
-177.5	0.838346	-0.144983	0.189243	-1.5631	-0.984825	-0.732798	1.16855	-0.138048	1.28055	-0.298444	0.233992	1.05544	1.45429	0.433046	-0.634729	-0.316707
-177	0.820058	-0.156001	0.143172	-1.55483	-0.984272	-0.742144	1.063	-0.120871	1.32267	-0.315823	0.213753	1.11312	1.45097	0.403834	-0.618566	-0.399908
-176.5	0.79654	-0.179334	0.0837203	-1.55565	-0.989651	-0.752231	0.94529	-0.117762	1.35914	-0.342416	0.197544	1.15774	1.46252	0.378417	-0.618754	-0.471125
-176	0.768183	-0.214136	0.0183214	-1.56597	-1.00643	-0.76301	0.824086	-0.130814	1.39305	-0.377928	0.183862	1.18508	1.48638	0.353374	-0.635012	-0.527709
-175.5	0.736603	-0.257752	-0.0459038	-1.58617	-1.03955	-0.774127	0.70505	-0.160103	1.42733	-0.420965	0.171375	1.19406	1.52089	0.324519	-0.666478	-0.56832
-175	0.704359	-0.30475	-0.103174	-1.61707	-1.08973	-0.784706	0.590413	-0.204449	1.46366	-0.46919	0.160193	1.18746	1.56485	0.289164	-0.710619	-0.594547
-174.5	0.673747	-0.348007	-0.148692	-1.66036	-1.15222	-0.794521	0.480659	-0.262472	1.50139	-0.520028	0.151085	1.17183	1.61702	0.246992	-0.762742	-0.611869
-174	0.645429	-0.38193	-0.178432	-1.71849	-1.21884	-0.804669	0.377166	-0.332937	1.53755	-0.570883	0.144436	1.15551	1.6767	0.199685	-0.815991	-0.628873
-173.5	0.618287	-0.404451	-0.1894	-1.79319	-1.28133	-0.816648	0.284497	-0.414071	1.56833	-0.61892	0.140134	1.14518	1.74388	0.150137	-0.862614	-0.654826
-173	0.590477	-0.416119	-0.179617	-1.88311	-1.3337	-0.831033	0.210457	-0.502781	1.59038	-0.661427	0.137676	1.14363	1.81799	0.101062	-0.896448	-0.696694
-172.5	0.560102	-0.417889	-0.148382	-1.9823	-1.37307	-0.846803	0.163657	-0.595066	1.60129	-0.696699	0.135922	1.1504	1.89697	0.0535955	-0.914958	-0.757296
-172	0.525264	-0.410077	-0.0971896	-2.08151	-1.39953	-0.861209	0.150536	-0.687061	1.59971	-0.724315	0.132809	1.16311	1.97754	0.00747671	-0.919842	-0.835346
-171.5	0.484729	-0.393171	-0.0299284	-2.17104	-1.41498	-0.8706	0.172826	-0.775472	1.58557	-0.744537	0.125447	1.17778	2.05564	-0.0376895	-0.916273	-0.92616
-171	0.438522	-0.36887	0.0479027	-2.24264	-1.42103	-0.872023	0.225771	-0.857866	1.55944	-0.757664	0.110781	1.18886	2.12711	-0.0816481	-0.910713	-1.02274
-170.5	0.387456	-0.340349	0.129854	-2.29045	-1.41789	-0.863928	0.298651	-0.933331	1.52181	-0.764247	0.0867655	1.19006	2.18939	-0.12289	-0.908302	-1.1181
-170	0.33269	-0.312016	0.209137	-2.3116	-1.40515	-0.845349	0.378035	-1.0028	1.47326	-0.766002	0.0531349	1.17635	2.24247	-0.158107	-0.911581	-1.20755
-169.5	0.276342	-0.288576	0.279471	-2.30564	-1.38343	-0.815175	0.451679	-1.06862	1.41542	-0.766104	0.0109768	1.14568	2.28763	-0.183	-0.920451	-1.28864
-169	0.221927	-0.273551	0.335566	-2.27314	-1.35478	-0.772852	0.511144	-1.13345	1.35183	-0.768278	-0.038388	1.09899	2.3259	-0.194109	-0.93229	-1.35942
-168.5	0.173368	-0.268039	0.373352	-2.2156	-1.32095	-0.719759	0.552764	-1.19851	1.28848	-0.77546	-0.0942577	1.03921	2.35677	-0.190193	-0.942472	-1.41745
-168	0.133485	-0.27027	0.390423	-2.13664	-1.2819	-0.659747	0.576798	-1.26197	1.23228	-0.789114	-0.156233	0.96974	2.37753	-0.172773	-0.945847	-1.46033
-167.5	0.103136	-0.27651	0.386301	-2.04175	-1.23598	-0.598291	0.585164	-1.31939	1.18736	-0.809163	-0.223178	0.893068	2.38437	-0.145883	-0.938662	-1.48613
-167	0.0808863	-0.282897	0.362128	-1.93625	-1.1811	-0.540815	0.579162	-1.366	1.15264	-0.834255	-0.292867	0.810495	2.37467	-0.114842	-0.919446	-1.49336
-166.5	0.0630479	-0.286745	0.3202	-1.82418	-1.11567	-0.491117	0.558444	-1.39901	1.12351	-0.862344	-0.362158	0.723108	2.34808	-0.084554	-0.888345	-1.48117
-166	0.0447019	-0.286491	0.264201	-1.70906	-1.03909	-0.450575	0.521911	-1.41895	1.09543	-0.891028	-0.427078	0.632557	2.30623	-0.0581997	-0.845923	-1.44986
-165.5	0.0217357	-0.280753	0.200157	-1.59453	-0.952114	-0.418283	0.46991	-1.42955	1.06641	-0.917473	-0.483248	0.541048	2.25282	-0.0365501	-0.792555	-1.40124
-165	-0.00760122	-0.267585	0.136375	-1.48383	-0.85698	-0.392022	0.405258	-1.43588	1.03791	-0.93855	-0.526479	0.45122	2.19439	-0.0177719	-0.728592	-1.33843
-164.5	-0.0425831	-0.244598	0.0814114	-1.37921	-0.757028	-0.369828	0.331287	-1.44179	1.01437	-0.951465	-0.552891	0.365955	2.13989	0.00202839	-0.654591	-1.2652
-164	-0.08032	-0.209588	0.0415485	-1.2809	-0.656375	-0.351015	0.248578	-1.4486	1.00171	-0.954532	-0.559153	0.287688	2.09796	0.0274085	-0.571879	-1.18556
-163.5	-0.116025	-0.161373	0.0189352	-1.18671	-0.559592	-0.335746	0.153924	-1.45562	1.0051	-0.947393	-0.54326	0.217438	2.0739	0.0616173	-0.483426	-1.1036
-163	-0.14429	-0.101125	0.0108734	-1.09384	-0.470951	-0.324119	0.0419642	-1.46129	1.02644	-0.930632	-0.505239	0.154421	2.06804	0.105018	-0.393249	-1.02371
-162.5	-0.161247	-0.0336277	0.0109759	-1.00108	-0.393273	-0.315958	-0.0924047	-1.46417	1.06318	-0.905516	-0.447826	0.0965821	2.07603	0.155051	-0.304697	-0.950399
-162	-0.165973	0.0334098	0.011959	-0.908876	-0.32701	-0.311117	-0.251466	-1.4632	1.10914	-0.873481	-0.377017	0.0416731	2.09068	0.207306	-0.220007	-0.887695
-161.5	-0.160487	0.0924138	0.00883582	-0.818224	-0.27072	-0.309549	-0.432223	-1.45768	1.15666	-0.835074	-0.301382	-0.0117739	2.10437	0.256898	-0.141101	-0.839132
-161	-0.1487	0.138739	0.00105405	-0.729797	-0.223102	-0.311308	-0.625694	-1.44703	1.19907	-0.7897	-0.230195	-0.064096	2.11096	0.299848	-0.0704359	-0.807383
-160.5	-0.134651	0.171264	-0.00760957	-0.643548	-0.18464	-0.316595	-0.819095	-1.43057	1.23299	-0.736792	-0.171425	-0.11443	2.10728	0.333583	-0.0117319	-0.792641
-160	-0.121272	0.191522	-0.0115472	-0.559426	-0.157123	-0.325011	-0.999496	-1.40728	1.25871	-0.677078	-0.130018	-0.160642	2.09371	0.356359	0.030343	-0.791652
-159.5	-0.110649	0.202285	-0.00649265	-0.478866	-0.142193	-0.334538	-1.15711	-1.37559	1.27857	-0.61273	-0.106699	-0.200175	2.07327	0.366514	0.0524785	-0.799103
-159	-0.104468	0.20616	0.00927148	-0.40516	-0.140873	-0.341892	-1.28739	-1.33425	1.29466	-0.546774	-0.0979194	-0.231906	2.04964	0.362259	0.0554682	-0.810011
-158.5	-0.103526	0.204938	0.0358619	-0.341947	-0.153546	-0.344076	-1.3909	-1.28422	1.30666	-0.48293	-0.0973216	-0.25741	2.0256	0.342227	0.0451407	-0.82084
-158	-0.107371	0.199439	0.0724884	-0.291429	-0.179526	-0.339545	-1.47033	-1.22921	1.31169	-0.425956	-0.09823	-0.280281	2.00259	0.306141	0.0314559	-0.829057
-157.5	-0.11485	0.189598	0.117079	-0.254079	-0.216912	-0.328303	-1.52666	-1.17434	1.30709	-0.381323	-0.0955883	-0.304065	1.98149	0.254829	0.0263924	-0.832871
-157	-0.124869	0.17569	0.166424	-0.229187	-0.262967	-0.311456	-1.55688	-1.12505	1.29356	-0.353719	-0.0868759	-0.330696	1.96365	0.189945	0.0406434	-0.83145
-156.5	-0.136679	0.159928	0.217472	-0.214918	-0.314231	-0.290285	-1.55504	-1.08694	1.27506	-0.345692	-0.0726262	-0.360306	1.95145	0.114103	0.0802731	-0.82438
-156	-0.1498	0.14631	0.268182	-0.208107	-0.366627	-0.265124	-1.5161	-1.06486	1.25624	-0.357451	-0.0557451	-0.392134	1.94773	0.0313101	0.145179	-0.811086
-155.5	-0.163629	0.139014	0.316849	-0.204566	-0.416365	-0.235347	-1.44014	-1.06163	1.24008	-0.386905	-0.0393581	-0.42577	1.95471	-0.0533175	0.229994	-0.791209
-155	-0.17674	0.14092	0.36136	-0.199938	-0.460762	-0.200728	-1.33327	-1.07756	1.22653	-0.429483	-0.0253357	-0.461549	1.97252	-0.134854	0.326647	-0.764834
-154.5	-0.186785	0.152845	0.399732	-0.19009	-0.498135	-0.16291	-1.20444	-1.11081	1.21157	-0.478618	-0.0142782	-0.500074	1.99788	-0.209589	0.426803	-0.732576
-154	-0.191914	0.173263	0.431035	-0.171203	-0.527278	-0.12547	-1.06064	-1.15753	1.18843	-0.526914	-0.0057987	-0.541742	2.02444	-0.274958	0.522761	-0.696514
-153.5	-0.192845	0.198569	0.456169	-0.14049	-0.546838	-0.0921442	-0.90448	-1.21158	1.15094	-0.567278	0.000577554	-0.586592	2.04448	-0.32894	0.607244	-0.660509
-153	-0.193656	0.224158	0.478339	-0.0967336	-0.555122	-0.064955	-0.735221	-1.26556	1.09624	-0.594267	0.00404161	-0.634373	2.05072	-0.370102	0.673506	-0.628854
-152.5	-0.200229	0.246041	0.502232	-0.0398572	-0.55093	-0.0437553	-0.551453	-1.31357	1.02521	-0.605437	0.00268866	-0.684707	2.03805	-0.398682	0.716431	-0.604975
-152	-0.217389	0.262431	0.53221	0.0294759	-0.534546	-0.0270967	-0.354044	-1.35302	0.941228	-0.601275	-0.00476727	-0.736858	2.00456	-0.417179	0.734121	-0.590961
-151.5	-0.247294	0.274591	0.57073	0.11007	-0.507886	-0.0138881	-0.148398	-1.3837	0.848633	-0.584138	-0.0179548	-0.789131	1.95148	-0.429277	0.728516	-0.586976
-151	-0.28998	0.286164	0.617557	0.20119	-0.473949	-0.00480626	0.0548635	-1.40642	0.750905	-0.557856	-0.035083	-0.838568	1.88241	-0.438214	0.704279	-0.591102
-150.5	-0.344678	0.300978	0.670447	0.303395	-0.436151	-0.00250644	0.242183	-1.42196	0.649252	-0.527413	-0.0533503	-0.881996	1.80277	-0.445922	0.666954	-0.60048
-150	-0.410485	0.320719	0.726951	0.417497	-0.397775	-0.0108187	0.402371	-1.43115	0.542568	-0.49773	-0.0693065	-0.918505	1.71865	-0.453259	0.621845	-0.612619
-149.5	-0.486143	0.344483	0.785466	0.542701	-0.361709	-0.0331069	0.53106	-1.43608	0.429006	-0.472479	-0.0797407	-0.95023	1.63502	-0.460417	0.573762	-0.625703
-149	-0.569555	0.370586	0.84479	0.676065	-0.330515	-0.069879	0.63059	-1.44063	0.307974	-0.453363	-0.0829048	-0.979297	1.55493	-0.466497	0.527054	-0.638015
-148.5	-0.657735	0.398875	0.903358	0.813441	-0.306232	-0.117868	0.706468	-1.44876	0.181088	-0.43935	-0.0793226	-1.00477	1.47976	-0.468913	0.485499	-0.647776
-148	-0.74718	0.431663	0.958888	0.950803	-0.289909	-0.172309	0.763347	-1.46188	0.0515147	-0.426911	-0.0715357	-1.02298	1.41022	-0.46407	0.451727	-0.654012
-147.5	-0.834127	0.472525	1.00844	1.08522	-0.281964	-0.22948	0.80238	-1.4781	-0.0778045	-0.411832	-0.0627228	-1.02955	1.34777	-0.448791	0.426607	-0.657066
-147	-0.915071	0.524	1.04914	1.21538	-0.282918	-0.286605	0.82119	-1.49361	-0.205545	-0.390866	-0.0550489	-1.02116	1.29572	-0.421023	0.409599	-0.658119
-146.5	-0.987993	0.586227	1.07875	1.34133	-0.293049	-0.341014	0.816292	-1.50461	-0.33148	-0.362126	-0.0487311	-0.996388	1.25818	-0.379985	0.40011	-0.658641
-146	-1.05307	0.657024	1.09505	1.46392	-0.311504	-0.39059	0.786422	-1.50925	-0.454468	-0.324855	-0.0422651	-0.955457	1.23741	-0.326596	0.398403	-0.659831
-145.5	-1.11133	0.732802	1.09522	1.58461	-0.33602	-0.434345	0.735412	-1.5085	-0.570952	-0.279938	-0.0337774	-0.900266	1.23218	-0.263555	0.404997	-0.661521
-145	-1.16265	0.809975	1.07664	1.70562	-0.363103	-0.471889	0.673168	-1.50487	-0.675276	-0.231232	-0.0224242	-0.834775	1.23905	-0.19444	0.419514	-0.661151
-144.5	-1.20589	0.886005	1.0384	1.82881	-0.388408	-0.502338	0.612995	-1.49985	-0.761152	-0.185087	-0.00857963	-0.764271	1.25473	-0.122544	0.440238	-0.654619
-144	-1.24062	0.959553	0.982176	1.95384	-0.407604	-0.523656	0.565803	-1.49273	-0.822935	-0.14739	0.00689363	-0.693991	1.27706	-0.0504988	0.46413	-0.638831
-143.5	-1.26758	1.02986	0.911554	2.0778	-0.417448	-0.533216	0.535327	-1.48173	-0.856482	-0.121154	0.0232004	-0.628224	1.30413	0.0190107	0.487004	-0.613494
-143	-1.28755	1.09537	0.830117	2.19667	-0.415944	-0.529124	0.51751	-1.46559	-0.860087	-0.105838	0.0395816	-0.56982	1.33348	0.0827651	0.503975	-0.58154
-142.5	-1.30035	1.15229	0.7401	2.30756	-0.401958	-0.510881	0.503066	-1.44391	-0.834926	-0.0978871	0.0550908	-0.520017	1.3621	0.13791	0.510035	-0.548792
-142	-1.3045	1.19387	0.642844	2.40971	-0.375725	-0.479325	0.481528	-1.41694	-0.784357	-0.0925621	0.0682567	-0.478297	1.38686	0.182709	0.50139	-0.522486
-141.5	-1.29816	1.21133	0.540389	2.50432	-0.339555	-0.436525	0.445787	-1.386	-0.712618	-0.0859876	0.0766157	-0.442476	1.40436	0.215862	0.477659	-0.50955
-141	-1.28137	1.1969	0.437006	2.59468	-0.297449	-0.38559	0.39492	-1.35347	-0.623619	-0.0759056	0.0769911	-0.410311	1.41008	0.235865	0.442392	-0.515934
-140.5	-1.25721	1.14741	0.339643	2.68584	-0.254191	-0.330259	0.333544	-1.32251	-0.520526	-0.0610515	0.0668219	-0.382013	1.39809	0.241551	0.400096	-0.545499
-140	-1.23054	1.066	0.256334	2.78274	-0.214379	-0.273847	0.269066	-1.29717	-0.406924	-0.0403529	0.0455723	-0.361293	1.36125	0.233182	0.352494	-0.598061
-139.5	-1.20546	0.961129	0.193493	2.88805	-0.181392	-0.217883	0.208865	-1.28167	-0.288356	-0.0135191	0.0157214	-0.354014	1.29228	0.213134	0.298375	-0.669263
-139	-1.18428	0.843952	0.154295	3.0015	-0.156873	-0.162198	0.15759	-1.27923	-0.17197	0.0176392	-0.0166696	-0.365766	1.18629	0.185296	0.236896	-0.752716
-138.5	-1.1681	0.725574	0.138298	3.11996	-0.140816	-0.106641	0.116193	-1.29108	-0.0646481	0.0495583	-0.0432624	-0.399894	1.04409	0.15348	0.170097	-0.841678
-138	-1.1574	0.615066	0.141132	3.23769	-0.131413	-0.0523323	0.0842301	-1.31572	0.0289753	0.0783703	-0.0572057	-0.456261	0.873542	0.120463	0.102674	-0.929158
-137.5	-1.15246	0.518552	0.154722	3.34707	-0.124899	-0.00140162	0.0629658	-1.34886	0.107938	0.100581	-0.0560051	-0.530757	0.687835	0.0881722	0.0405378	-1.00769
-137	-1.15374	0.439661	0.169582	3.43975	-0.116472	0.0438811	0.0561756	-1.3847	0.174691	0.113773	-0.0411429	-0.616106	0.502263	0.058276	-0.0110003	-1.07029
-136.5	-1.16219	0.380745	0.178601	3.5084	-0.101793	0.0817575	0.0685405	-1.41799	0.232604	0.11787	-0.0167823	-0.704298	0.331326	0.0326466	-0.0494087	-1.11256
-136	-1.17926	0.343267	0.179541	3.54841	-0.0777016	0.111334	0.102745	-1.44484	0.28305	0.115443	0.010706	-0.789681	0.186646	0.012786	-0.0756648	-1.13388
-135.5	-1.20679	0.327157	0.174791	3.55826	-0.0422863	0.132633	0.156587	-1.46261	0.324924	0.110379	0.0336505	-0.869544	0.0752452	-0.00155323	-0.0925364	-1.13645
-135	-1.24641	0.330358	0.169187	3.53887	0.00499371	0.146134	0.221938	-1.47016	0.356294	0.106212	0.0442277	-0.941324	-0.00234182	-0.0123334	-0.102709	-1.12357
-134.5	-1.29878	0.348958	0.16761	3.49363	0.0631881	0.151617	0.286933	-1.46886	0.375543	0.105279	0.0350889	-1.00098	-0.0526738	-0.0213133	-0.107971	-1.09886
-134	-1.36268	0.377249	0.173324	3.42869	0.130048	0.147104	0.340938	-1.46255	0.38164	0.108556	0.00060361	-1.04484	-0.0871658	-0.0289153	-0.109049	-1.06624
-133.5	-1.43449	0.407704	0.187308	3.35168	0.202915	0.129579	0.379394	-1.45597	0.374572	0.115849	-0.0622622	-1.07192	-0.118829	-0.0350354	-0.106677	-1.0298
-133	-1.50868	0.432046	0.208734	3.27	0.279664	0.0971968	0.405579	-1.45301	0.355938	0.126311	-0.154834	-1.08472	-0.16029	-0.040174	-0.102835	-0.993376
-132.5	-1.57942	0.44361	0.235513	3.19019	0.358216	0.0505777	0.428799	-1.45612	0.329011	0.139054	-0.277033	-1.08859	-0.222279	-0.0455065	-0.10038	-0.960181
-132	-1.64202	0.439216	0.264218	3.11772	0.435167	-0.00749681	0.459788	-1.46619	0.297779	0.153559	-0.426045	-1.08962	-0.311483	-0.0515067	-0.101946	-0.933608
-131.5	-1.69356	0.419396	0.290887	3.05575	0.505963	-0.0729859	0.504883	-1.48248	0.265126	0.169345	-0.595836	-1.09244	-0.428876	-0.0563842	-0.10956	-0.917648
-131	-1.73305	0.387569	0.312657	3.00401	0.566947	-0.141232	0.562256	-1.50357	0.231292	0.184612	-0.778378	-1.09965	-0.569677	-0.0567643	-0.124417	-0.915497
-130.5	-1.7614	0.348191	0.328272	2.95912	0.616988	-0.207017	0.622689	-1.52804	0.194614	0.195726	-0.964764	-1.11194	-0.724824	-0.0501898	-0.145574	-0.928132
-130	-1.78116	0.304476	0.338145	2.91661	0.657202	-0.264895	0.673918	-1.55412	0.154668	0.199347	-1.14579	-1.12844	-0.883423	-0.0363701	-0.168879	-0.954899
-129.5	-1.79573	0.257931	0.344953	2.87334	0.689294	-0.310449	0.706031	-1.57898	0.114502	0.195044	-1.31341	-1.147	-1.03569	-0.0164911	-0.188631	-0.99458
-129	-1.80829	0.209789	0.352813	2.82878	0.713778	-0.341657	0.715057	-1.59889	0.0797723	0.185382	-1.46296	-1.16475	-1.17541	0.00744514	-0.200618	-1.04504
-128.5	-1.82071	0.16209	0.364861	2.78503	0.729512	-0.359387	0.702407	-1.60993	0.0567254	0.174016	-1.59415	-1.17872	-1.3003	0.0327382	-0.203565	-1.10253
-128	-1.83314	0.117752	0.381827	2.74563	0.734846	-0.366517	0.670681	-1.60888	0.0503659	0.163611	-1.70965	-1.18674	-1.41004	0.0567504	-0.199351	-1.16197
-127.5	-1.84399	0.0802071	0.402395	2.71368	0.729059	-0.365947	0.61985	-1.59478	0.0623561	0.15446	-1.81262	-1.18759	-1.50412	0.0782347	-0.192803	-1.21768
-127	-1.8509	0.0523128	0.42391	2.69077	0.713221	-0.359161	0.547482	-1.56979	0.0899808	0.144678	-1.90549	-1.1813	-1.58113	0.0978962	-0.189606	-1.26458
-126.5	-1.85176	0.0349065	0.442498	2.67725	0.690325	-0.346744	0.451889	-1.53797	0.127532	0.132236	-1.98956	-1.16957	-1.63925	0.117549	-0.192984	-1.30005
-126	-1.84545	0.0261728	0.453477	2.67256	0.66431	-0.329809	0.334744	-1.50345	0.168509	0.116741	-2.06459	-1.15506	-1.67633	0.138487	-0.202591	-1.32458
-125.5	-1.83164	0.0220122	0.452557	2.67481	0.638642	-0.310652	0.202734	-1.46961	0.20673	0.0990367	-2.12928	-1.1399	-1.69003	0.160424	-0.216118	-1.3406
-125	-1.80982	0.0170813	0.436917	2.68089	0.615963	-0.292303	0.0684676	-1.43926	0.237057	0.0798523	-2.18224	-1.12553	-1.6784	0.181571	-0.231039	-1.3508
-124.5	-1.77849	0.00684529	0.405803	2.68756	0.598297	-0.277112	-0.0518785	-1.41489	0.256737	0.059283	-2.22228	-1.11306	-1.64094	0.19894	-0.245498	-1.35716
-124	-1.73627	-0.00974294	0.360225	2.6925	0.587018	-0.265632	-0.144703	-1.39874	0.266379	0.0368908	-2.24843	-1.10304	-1.58015	0.208386	-0.258792	-1.36018
-123.5	-1.68354	-0.0293224	0.301541	2.69501	0.583354	-0.257287	-0.204166	-1.3924	0.269498	0.0121001	-2.26002	-1.09526	-1.5022	0.204792	-0.27133	-1.35955
-123	-1.62269	-0.046597	0.230366	2.69605	0.58904	-0.251464	-0.232913	-1.3958	0.270942	-0.0152078	-2.25702	-1.08854	-1.41626	0.182924	-0.283601	-1.35591
-122.5	-1.55733	-0.0582402	0.146944	2.69699	0.6058	-0.247596	-0.239638	-1.40656	0.275161	-0.0447047	-2.24053	-1.08149	-1.33305	0.139333	-0.294886	-1.35095
-122	-1.4915	-0.0649589	0.0523199	2.69756	0.634137	-0.245422	-0.235177	-1.42053	0.285146	-0.0763596	-2.21275	-1.07485	-1.26241	0.0738892	-0.30293	-1.34579
-121.5	-1.42924	-0.0708074	-0.0507002	2.69489	0.672354	-0.245688	-0.227811	-1.43304	0.30253	-0.110769	-2.17603	-1.07249	-1.21029	-0.010669	-0.304513	-1.34015
-121	-1.37412	-0.0811414	-0.157396	2.68353	0.716119	-0.249879	-0.220194	-1.44005	0.328623	-0.14841	-2.13225	-1.07911	-1.1775	-0.10967	-0.296898	-1.33323
-120.5	-1.32883	-0.10025	-0.26209	2.65643	0.759202	-0.25899	-0.210029	-1.4392	0.364879	-0.188622	-2.08337	-1.09766	-1.16096	-0.216903	-0.279969	-1.32426
-120	-1.29438	-0.128952	-0.35922	2.60724	0.795423	-0.27273	-0.193192	-1.43028	0.411986	-0.229501	-2.03229	-1.12877	-1.15635	-0.325642	-0.256846	-1.31219
-119.5	-1.26976	-0.163659	-0.443656	2.53174	0.820286	-0.289575	-0.166551	-1.41476	0.469056	-0.268767	-1.98193	-1.17107	-1.1604	-0.430155	-0.231732	-1.29585
-119	-1.25303	-0.198049	-0.511306	2.42762	0.831484	-0.307454	-0.129197	-1.39498	0.534068	-0.304576	-1.93378	-1.22148	-1.1716	-0.526519	-0.20734	-1.27497
-118.5	-1.24269	-0.225867	-0.559762	2.29452	0.828962	-0.324828	-0.0824386	-1.37298	0.604457	-0.335508	-1.88758	-1.2748	-1.18954	-0.612424	-0.184299	-1.24994
-118	-1.23884	-0.243086	-0.587672	2.13509	0.814513	-0.341546	-0.0290336	-1.34945	0.677388	-0.359966	-1.84231	-1.32419	-1.21457	-0.686103	-0.162164	-1.22032
-117.5	-1.24352	-0.248645	-0.594218	1.95533	0.79045	-0.358901	0.0284751	-1.32362	0.750716	-0.376022	-1.79703	-1.36391	-1.24762	-0.745076	-0.140537	-1.18402
-117	-1.25975	-0.243752	-0.58024	1.76391	0.758684	-0.378722	0.0898537	-1.29464	0.824063	-0.382382	-1.75217	-1.39189	-1.28927	-0.786067	-0.119923	-1.13883
-116.5	-1.28999	-0.230845	-0.54918	1.57204	0.720954	-0.401868	0.157747	-1.26375	0.898429	-0.379344	-1.71058	-1.40946	-1.33897	-0.806533	-0.102482	-1.08463
-116	-1.33504	-0.21257	-0.506204	1.39251	0.67906	-0.427351	0.235144	-1.2351	0.974658	-0.368653	-1.67701	-1.41923	-1.3957	-0.806568	-0.0923488	-1.02441
-115.5	-1.39355	-0.190138	-0.45669	1.23687	0.634727	-0.452681	0.321272	-1.21414	1.05176	-0.353014	-1.65648	-1.42305	-1.45877	-0.789733	-0.0954542	-0.963274
-115	-1.46207	-0.16227	-0.405329	1.11269	0.58981	-0.474503	0.409684	-1.20488	1.12571	-0.33548	-1.65291	-1.42102	-1.52817	-0.762081	-0.118719	-0.906152
-114.5	-1.53571	-0.126566	-0.3553	1.02301	0.546657	-0.489162	0.490543	-1.20819	1.19015	-0.318112	-1.66838	-1.4117	-1.60381	-0.729929	-0.167782	-0.855807
-114	-1.6091	-0.0821843	-0.307616	0.966938	0.507909	-0.493664	0.555308	-1.22181	1.23906	-0.301314	-1.70258	-1.39306	-1.68341	-0.697937	-0.24392	-0.812638
-113.5	-1.67715	-0.0305636	-0.261553	0.94055	0.475428	-0.487032	0.600509	-1.24145	1.26898	-0.285005	-1.7531	-1.36402	-1.7605	-0.668671	-0.342794	-0.775597
-113	-1.73629	0.0269222	-0.215969	0.937805	0.449276	-0.471449	0.629124	-1.26245	1.27879	-0.269796	-1.81647	-1.32667	-1.82464	-0.643291	-0.45592	-0.742468
-112.5	-1.78512	0.0914696	-0.170468	0.951655	0.427402	-0.451966	0.649557	-1.28115	1.26822	-0.25683	-1.88904	-1.28702	-1.86421	-0.622388	-0.573161	-0.71012
-112	-1.82364	0.166704	-0.125781	0.975243	0.405542	-0.434689	0.672257	-1.29595	1.23741	-0.247552	-1.9674	-1.25238	-1.86973	-0.606144	-0.685017	-0.675835
-111.5	-1.85173	0.256642	-0.0838946	1.00281	0.377917	-0.424766	0.705271	-1.30776	1.18743	-0.244196	-2.04807	-1.22785	-1.83611	-0.593874	-0.784257	-0.638595
-111	-1.86862	0.363706	-0.0484166	1.02988	0.338976	-0.425034	0.751335	-1.3196	1.12017	-0.249805	-2.12696	-1.2152	-1.76309	-0.583907	-0.86619	-0.59971
-110.5	-1.8735	0.486959	-0.0237231	1.05294	0.284776	-0.435511	0.807869	-1.335	1.03743	-0.266996	-2.19879	-1.21373	-1.65441	-0.574063	-0.927871	-0.563124
-110	-1.86627	0.620903	-0.0123985	1.06954	0.213802	-0.453755	0.869197	-1.35625	0.941186	-0.296533	-2.2576	-1.2211	-1.51654	-0.562198	-0.967525	-0.534413
-109.5	-1.84786	0.756466	-0.0137889	1.07863	0.127737	-0.476016	0.929607	-1.38384	0.835245	-0.336714	-2.29826	-1.2334	-1.35794	-0.546465	-0.984649	-0.518185
-109	-1.82009	0.883965	-0.0252383	1.08061	0.0314583	-0.498746	0.985804	-1.4161	0.726117	-0.383585	-2.31846	-1.24562	-1.18877	-0.525465	-0.980297	-0.515811
-108.5	-1.78532	0.995709	-0.0440207	1.07693	-0.0680443	-0.519525	1.03734	-1.44902	0.622527	-0.431996	-2.31955	-1.2534	-1.02045	-0.498824	-0.95721	-0.525353
-108	-1.74563	1.08752	-0.0681289	1.06907	-0.163177	-0.536905	1.08492	-1.47714	0.533053	-0.476933	-2.3062	-1.25521	-0.863817	-0.46767	-0.919733	-0.543522
-107.5	-1.70209	1.15958	-0.0960746	1.05747	-0.247552	-0.549863	1.12794	-1.49594	0.4623	-0.514163	-2.28519	-1.25189	-0.726755	-0.433668	-0.873346	-0.567623
-107	-1.65452	1.21551	-0.126324	1.04062	-0.31776	-0.55814	1.16295	-1.50312	0.409042	-0.54089	-2.2632	-1.24405	-0.612889	-0.397781	-0.823722	-0.596491
-106.5	-1.60198	1.25931	-0.156575	1.01506	-0.373904	-0.563133	1.18472	-1.49756	0.368752	-0.556787	-2.24416	-1.23024	-0.521755	-0.360784	-0.775822	-0.630745
-106	-1.54404	1.29246	-0.183017	0.976582	-0.418892	-0.567512	1.19036	-1.47808	0.337794	-0.564101	-2.22803	-1.20675	-0.4499	-0.324287	-0.733312	-0.672073
-105.5	-1.48117	1.31347	-0.200425	0.921818	-0.457117	-0.57375	1.1838	-1.44405	0.315539	-0.566645	-2.21212	-1.16883	-0.392253	-0.290202	-0.698488	-0.722069
-105	-1.41408	1.31936	-0.203892	0.848439	-0.4927	-0.583381	1.17641	-1.39674	0.304218	-0.568546	-2.19291	-1.11208	-0.342632	-0.259567	-0.672821	-0.781852
-104.5	-1.34359	1.3072	-0.190661	0.754181	-0.528477	-0.597051	1.18194	-1.33942	0.308071	-0.572503	-2.16743	-1.03326	-0.293712	-0.232408	-0.65734	-0.852226
-104	-1.27108	1.27556	-0.160321	0.637275	-0.566338	-0.61444	1.20897	-1.2768	0.331838	-0.578152	-2.13441	-0.931517	-0.237965	-0.208834	-0.652193	-0.933375
-103.5	-1.19819	1.22536	-0.114485	0.498304	-0.607396	-0.634476	1.25624	-1.21474	0.378273	-0.582178	-2.09431	-0.810409	-0.169563	-0.190757	-0.655819	-1.02426
-103	-1.12572	1.15931	-0.0567935	0.341168	-0.651248	-0.656282	1.31345	-1.15942	0.446107	-0.580175	-2.04771	-0.67846	-0.086199	-0.18264	-0.664562	-1.12252
-102.5	-1.0532	1.08076	0.00799113	0.172359	-0.695869	-0.679796	1.36523	-1.11563	0.530071	-0.56857	-1.99433	-0.546795	0.00985169	-0.189618	-0.673226	-1.22444
-102	-0.979406	0.992637	0.0753242	-0.000929614	-0.738819	-0.705386	1.39638	-1.08607	0.623056	-0.545541	-1.93392	-0.425655	0.112361	-0.214659	-0.676004	-1.3246
-101.5	-0.903457	0.896851	0.140655	-0.173143	-0.778338	-0.733036	1.39693	-1.072	0.719324	-0.511169	-1.86758	-0.321691	0.213381	-0.25764	-0.667189	-1.4167
-101	-0.825744	0.794569	0.198165	-0.341721	-0.813621	-0.762282	1.36469	-1.07373	0.816678	-0.467429	-1.79822	-0.236939	0.305415	-0.315639	-0.64229	-1.4954
-100.5	-0.747794	0.687305	0.24095	-0.506201	-0.845021	-0.793016	1.30427	-1.09032	0.915704	-0.417975	-1.73021	-0.169762	0.382513	-0.383519	-0.599691	-1.55729
-100	-0.671033	0.578259	0.263057	-0.665978	-0.873868	-0.825794	1.22386	-1.11916	1.01703	-0.367208	-1.66834	-0.116653	0.440961	-0.455777	-0.541736	-1.60062
-99.5	-0.596354	0.472226	0.261425	-0.819538	-0.901426	-0.861123	1.13117	-1.1558	1.11972	-0.318887	-1.61648	-0.0736999	0.480065	-0.528458	-0.474259	-1.62533
-99	-0.524875	0.373791	0.236472	-0.965754	-0.927652	-0.898897	1.03098	-1.19399	1.22171	-0.275229	-1.57598	-0.0386369	0.502797	-0.59918	-0.404621	-1.63356
-98.5	-0.458323	0.285396	0.191277	-1.1046	-0.950571	-0.938842	0.92568	-1.22659	1.32046	-0.23698	-1.545	-0.0124639	0.515728	-0.666059	-0.339119	-1.62884
-98	-0.398358	0.206635	0.129544	-1.23591	-0.967071	-0.981443	0.817799	-1.24791	1.41346	-0.204262	-1.51962	0.00210012	0.528037	-0.726991	-0.281023	-1.61494
-97.5	-0.345624	0.1354	0.0540731	-1.35839	-0.974955	-1.02843	0.712149	-1.2563	1.49963	-0.1777	-1.49564	0.00374842	0.55003	-0.779861	-0.2303	-1.59582
-97	-0.299469	0.0701853	-0.0323063	-1.47091	-0.974051	-1.08198	0.616309	-1.25427	1.58041	-0.158899	-1.46966	-0.00588894	0.591387	-0.823337	-0.185377	-1.57564
-96.5	-0.258452	0.0113829	-0.124509	-1.57485	-0.965408	-1.14296	0.539465	-1.2464	1.65917	-0.149816	-1.43995	-0.0224854	0.659058	-0.857687	-0.145462	-1.55741
-96	-0.22102	-0.0392931	-0.214904	-1.67469	-0.950473	-1.20971	0.48961	-1.23719	1.73974	-0.151298	-1.40693	-0.0400509	0.755397	-0.885505	-0.111788	-1.54178
-95.5	-0.185912	-0.0800613	-0.296814	-1.77564	-0.931107	-1.27766	0.470218	-1.2295	1.82509	-0.161632	-1.37237	-0.0519743	0.876974	-0.911355	-0.0877561	-1.52744
-95	-0.152584	-0.109928	-0.368866	-1.88024	-0.908863	-1.33965	0.478412	-1.22418	1.9158	-0.176189	-1.33807	-0.0525716	1.01427	-0.939512	-0.0783126	-1.51252
-94.5	-0.121528	-0.129153	-0.435163	-1.98732	-0.88379	-1.38771	0.505969	-1.22039	2.00863	-0.1886	-1.30529	-0.0400178	1.15305	-0.971787	-0.0886623	-1.49592
-94	-0.0938916	-0.139529	-0.501567	-2.09368	-0.854929	-1.41574	0.543439	-1.21582	2.09688	-0.192655	-1.27468	-0.0181355	1.27732	-1.00754	-0.122695	-1.47779
-93.5	-0.0706642	-0.144014	-0.572504	-2.19665	-0.821759	-1.42132	0.585495	-1.20716	2.17285	-0.183704	-1.24648	0.00574329	1.37248	-1.04473	-0.18118	-1.45944
-93	-0.052148	-0.145639	-0.650381	-2.29612	-0.784515	-1.40579	0.63322	-1.19155	2.23111	-0.159484	-1.22124	0.0247316	1.42817	-1.0802	-0.260168	-1.44305
-92.5	-0.037703	-0.146444	-0.736699	-2.39471	-0.744086	-1.37341	0.691172	-1.16805	2.27031	-0.120884	-1.20001	0.0350868	1.44079	-1.10961	-0.350968	-1.43082
-92	-0.0258219	-0.146543	-0.832756	-2.49567	-0.702111	-1.33038	0.762034	-1.13792	2.29273	-0.0717601	-1.18349	0.0373371	1.41442	-1.12775	-0.442401	-1.42418
-91.5	-0.0146893	-0.143774	-0.939038	-2.60105	-0.660554	-1.28351	0.843028	-1.1038	2.30192	-0.0174369	-1.1717	0.0356047	1.35867	-1.12962	-0.52418	-1.42341
-91	-0.00280208	-0.134984	-1.05423	-2.71171	-0.620958	-1.23864	0.926194	-1.06887	2.29995	0.0366777	-1.16455	0.0352222	1.28498	-1.1127	-0.589138	-1.4274
-90.5	0.0109597	-0.118488	-1.17481	-2.82787	-0.583792	-1.19963	1.00153	-1.03605	2.2863	0.0857831	-1.16212	0.04015	1.20388	-1.07885	-0.632865	-1.43449
-90	0.0279226	-0.0960997	-1.29542	-2.94937	-0.548691	-1.16847	1.06051	-1.00732	2.25955	0.126029	-1.16463	0.0505349	1.12426	-1.03353	-0.652507	-1.44396
-89.5	0.0499579	-0.073038	-1.40965	-3.07561	-0.515857	-1.14549	1.09871	-0.983918	2.21994	0.154801	-1.17242	0.0613159	1.05365	-0.982947	-0.646835	-1.456
-89	0.0787235	-0.055143	-1.51066	-3.20515	-0.486844	-1.12961	1.1167	-0.967355	2.1703	0.171319	-1.18626	0.0641879	0.998351	-0.932002	-0.616203	-1.47064
-88.5	0.114364	-0.0458441	-1.59176	-3.3356	-0.463778	-1.11903	1.11784	-0.959873	2.11524	0.176949	-1.20731	0.0515638	0.962515	-0.884164	-0.561507	-1.48735
-88	0.154887	-0.0453271	-1.64768	-3.46358	-0.448006	-1.1127	1.10477	-0.963218	2.05871	0.174467	-1.23604	0.0189115	0.947609	-0.842367	-0.484157	-1.50566
-87.5	0.196936	-0.0512341	-1.67599	-3.58477	-0.439306	-1.11139	1.07782	-0.977141	2.00158	0.167433	-1.27137	-0.034899	0.953348	-0.809328	-0.38755	-1.52511
-87	0.237282	-0.0599092	-1.67774	-3.69461	-0.436371	-1.11698	1.03563	-0.99941	1.94178	0.160564	-1.3108	-0.107594	0.978793	-0.7869	-0.277713	-1.54446
-86.5	0.273583	-0.0678502	-1.65715	-3.78932	-0.437925	-1.13019	0.976616	-1.02721	1.87683	0.15946	-1.35088	-0.193547	1.02236	-0.775547	-0.162084	-1.56132
-86	0.30423	-0.0725946	-1.62018	-3.86582	-0.443084	-1.14928	0.901527	-1.05835	1.80632	0.169051	-1.38732	-0.285151	1.08141	-0.773857	-0.0479661	-1.57257
-85.5	0.32851	-0.0728913	-1.57229	-3.92208	-0.450781	-1.17076	0.816693	-1.09096	1.73304	0.192382	-1.41607	-0.375979	1.15251	-0.77845	0.0582971	-1.57578
-85	0.347056	-0.0683765	-1.51703	-3.95853	-0.459358	-1.191	0.734249	-1.12207	1.66257	0.230303	-1.43478	-0.46297	1.23203	-0.78568	0.151806	-1.57097
-84.5	0.361209	-0.0589228	-1.45686	-3.97833	-0.466954	-1.20727	0.668095	-1.14712	1.60178	0.281525	-1.44322	-0.545399	1.31613	-0.79354	0.229433	-1.56093
-84	0.371423	-0.0439312	-1.39456	-3.9859	-0.472347	-1.21807	0.628966	-1.16101	1.55662	0.342888	-1.44323	-0.623053	1.39951	-0.801395	0.28942	-1.54984
-83.5	0.37675	-0.0219557	-1.33364	-3.9862	-0.475486	-1.22312	0.621099	-1.15989	1.53028	0.409813	-1.43836	-0.695714	1.47476	-0.808531	0.330419	-1.54145
-83	0.37591	0.00846541	-1.27819	-3.98462	-0.476848	-1.22361	0.641169	-1.14214	1.52268	0.477038	-1.43273	-0.762924	1.53392	-0.813294	0.351213	-1.53819
-82.5	0.368034	0.0469499	-1.2326	-3.98651	-0.476074	-1.22196	0.680219	-1.10843	1.53142	0.539618	-1.4293	-0.823681	1.57115	-0.813021	0.350949	-1.54081
-82	0.35232	0.0901622	-1.20162	-3.99626	-0.471372	-1.22055	0.727453	-1.06165	1.55317	0.593885	-1.42926	-0.87651	1.584	-0.804951	0.329196	-1.54825
-81.5	0.328354	0.132289	-1.1901	-4.01652	-0.46011	-1.21998	0.773696	-1.00712	1.58476	0.637637	-1.43311	-0.919464	1.57346	-0.788104	0.286803	-1.55793
-81	0.297229	0.166669	-1.20148	-4.04811	-0.440206	-1.21846	0.813337	-0.951991	1.62416	0.669503	-1.44229	-0.950351	1.54371	-0.76422	0.227216	-1.56654
-80.5	0.261403	0.188535	-1.23634	-4.09026	-0.411583	-1.21275	0.844119	-0.903729	1.6711	0.688645	-1.45931	-0.967894	1.50144	-0.73654	0.156208	-1.57054
-80	0.2234	0.197708	-1.29267	-4.14088	-0.376147	-1.19994	0.865341	-0.868789	1.72607	0.695203	-1.48626	-0.972752	1.45538	-0.708121	0.0802586	-1.56648
-79.5	0.185145	0.198602	-1.36724	-4.19593	-0.336044	-1.17882	0.876077	-0.851723	1.78834	0.690577	-1.52304	-0.96712	1.41663	-0.680996	0.00563162	-1.55156
-79	0.147703	0.197618	-1.45606	-4.2486	-0.292008	-1.15013	0.873579	-0.85462	1.85488	0.677073	-1.56659	-0.953921	1.39761	-0.656192	-0.0614979	-1.52506
-78.5	0.110673	0.200568	-1.55375	-4.29048	-0.243215	-1.11615	0.852606	-0.877166	1.92108	0.65734	-1.61172	-0.936584	1.40864	-0.634086	-0.114909	-1.4888
-78	0.0720416	0.211348	-1.65298	-4.31422	-0.188405	-1.08014	0.80729	-0.917139	1.98247	0.634279	-1.65367	-0.918586	1.45537	-0.614236	-0.148928	-1.44597
-77.5	0.028907	0.231878	-1.74522	-4.31541	-0.127388	-1.0457	0.734266	-0.970816	2.03662	0.611364	-1.69056	-0.901797	1.53867	-0.595272	-0.159716	-1.39959
-77	-0.0212562	0.262893	-1.82264	-4.29266	-0.0621133	-1.01611	0.634925	-1.03338	2.08411	0.592484	-1.72316	-0.884767	1.65539	-0.575612	-0.146942	-1.35183
-76.5	-0.0794793	0.304164	-1.87984	-4.24664	0.00365371	-0.993774	0.516062	-1.09951	2.12718	0.580666	-1.75292	-0.863573	1.79892	-0.55429	-0.115368	-1.30374
-76	-0.145523	0.353954	-1.91384	-4.17907	0.0658903	-0.980003	0.387531	-1.16386	2.16715	0.576643	-1.78143	-0.835715	1.96024	-0.531276	-0.0744736	-1.25594
-75.5	-0.218711	0.409115	-1.92281	-4.09278	0.121446	-0.975044	0.257271	-1.2213	2.20328	0.578991	-1.81071	-0.802831	2.12898	-0.507184	-0.0353304	-1.20997
-75	-0.297154	0.466317	-1.90531	-3.99194	0.168351	-0.978307	0.127738	-1.26703	2.23314	0.585495	-1.84275	-0.768919	2.29357	-0.482537	-0.00760135	-1.16869
-74.5	-0.376252	0.522886	-1.86088	-3.88114	0.206266	-0.988679	-0.00315766	-1.29738	2.25243	0.593751	-1.87866	-0.736974	2.44123	-0.457465	0.00144701	-1.13525
-74	-0.449675	0.576216	-1.79143	-3.76397	0.236661	-1.00445	-0.137696	-1.31125	2.25506	0.6007	-1.9184	-0.708094	2.55946	-0.432303	-0.0123696	-1.11138
-73.5	-0.512452	0.623641	-1.70152	-3.6433	0.262259	-1.02331	-0.274051	-1.31088	2.23556	0.602705	-1.96081	-0.683124	2.6386	-0.40835	-0.048833	-1.09669
-73	-0.562803	0.663874	-1.59777	-3.52277	0.28629	-1.04328	-0.404407	-1.30005	2.19218	0.597016	-2.00435	-0.6641	2.67352	-0.387935	-0.10319	-1.08915
-72.5	-0.602132	0.697945	-1.48823	-3.40775	0.311373	-1.06339	-0.516207	-1.28134	2.12703	0.582951	-2.04802	-0.65376	2.66367	-0.373566	-0.16855	-1.08651
-72	-0.634398	0.728786	-1.3821	-3.30424	0.338004	-1.08307	-0.596663	-1.25516	2.0438	0.56124	-2.09179	-0.653719	2.61219	-0.366781	-0.239316	-1.08748
-71.5	-0.664436	0.760655	-1.28927	-3.21716	0.364034	-1.10123	-0.638153	-1.22037	1.94599	0.533077	-2.13601	-0.662864	2.52504	-0.367829	-0.313173	-1.09176
-71	-0.695685	0.79848	-1.21879	-3.15	0.386227	-1.11599	-0.64041	-1.17573	1.83634	0.500293	-2.18045	-0.677217	2.41036	-0.376213	-0.390505	-1.09937
-70.5	-0.729099	0.846415	-1.176	-3.10465	0.402636	-1.12545	-0.609047	-1.12128	1.71688	0.46536	-2.22389	-0.691208	2.27766	-0.390651	-0.472159	-1.11034
-70	-0.76368	0.906003	-1.16025	-3.08112	0.413319	-1.12859	-0.552843	-1.0587	1.58983	0.430465	-2.26441	-0.699364	2.13711	-0.408537	-0.557029	-1.12446
-69.5	-0.797687	0.975114	-1.1652	-3.07817	0.419431	-1.12572	-0.480836	-0.99136	1.45932	0.397081	-2.30001	-0.697666	1.99924	-0.426325	-0.640415	-1.14094
-69	-0.82968	1.04823	-1.18173	-3.09354	0.422844	-1.11824	-0.400147	-0.924609	1.33207	0.366838	-2.32954	-0.683909	1.87408	-0.440586	-0.714616	-1.1585
-68.5	-0.858976	1.11802	-1.2015	-3.12304	0.426619	-1.10744	-0.315758	-0.864112	1.21634	0.3426	-2.35347	-0.657071	1.76945	-0.449136	-0.77244	-1.17587
-68	-0.885496	1.17766	-1.21853	-3.16053	0.434671	-1.09373	-0.231995	-0.813323	1.11931	0.328318	-2.37345	-0.616998	1.68933	-0.45189	-0.81108	-1.19183
-67.5	-0.909316	1.22294	-1.22905	-3.19893	0.450119	-1.07765	-0.153944	-0.7738	1.04382	0.327314	-2.39115	-0.565557	1.63303	-0.450474	-0.833319	-1.20439
-67	-0.930271	1.25307	-1.23148	-3.23133	0.473914	-1.0605	-0.0872476	-0.747	0.986801	0.340595	-2.40734	-0.508454	1.59516	-0.446978	-0.845115	-1.21071
-66.5	-0.948006	1.26969	-1.22651	-3.25212	0.504848	-1.04363	-0.0363931	-0.734128	0.940782	0.366864	-2.42129	-0.45568	1.56677	-0.442908	-0.85115	-1.20891
-66	-0.961971	1.27489	-1.21662	-3.25856	0.540124	-1.02819	-0.00263894	-0.735016	0.897268	0.403545	-2.43106	-0.419436	1.5374	-0.438383	-0.852203	-1.19995
-65.5	-0.970948	1.26987	-1.20487	-3.25157	0.575752	-1.01502	0.0176209	-0.748282	0.849937	0.447445	-2.43456	-0.410497	1.49764	-0.432403	-0.846167	-1.18711
-65	-0.972986	1.25501	-1.19414	-3.23434	0.607394	-1.00403	0.0325749	-0.771918	0.796475	0.494905	-2.43015	-0.43513	1.44155	-0.424568	-0.830445	-1.17335
-64.5	-0.966439	1.23106	-1.18714	-3.20947	0.631519	-0.993925	0.0515331	-0.80311	0.738552	0.542329	-2.41656	-0.493832	1.36813	-0.416341	-0.803679	-1.15934
-64	-0.951444	1.20036	-1.18612	-3.17722	0.64558	-0.983254	0.0797926	-0.838438	0.679899	0.58734	-2.3929	-0.581486	1.28141	-0.41017	-0.766507	-1.14366
-63.5	-0.930604	1.16736	-1.1918	-3.13629	0.647502	-0.971561	0.114902	-0.875067	0.623685	0.62923	-2.3592	-0.688637	1.18901	-0.407731	-0.721154	-1.12447
-63	-0.908026	1.13742	-1.20254	-3.08549	0.635997	-0.95964	0.146661	-0.911066	0.570952	0.668438	-2.31631	-0.804077	1.09988	-0.409627	-0.670503	-1.10155
-62.5	-0.887295	1.11378	-1.2145	-3.02454	0.611151	-0.948449	0.161181	-0.944407	0.520629	0.706519	-2.26538	-0.918315	1.02232	-0.416229	-0.617611	-1.07746
-62	-0.870319	1.09512	-1.22312	-2.95388	0.574304	-0.937616	0.146758	-0.97266	0.470827	0.746119	-2.20791	-1.0259	0.963046	-0.427913	-0.564979	-1.05678
-61.5	-0.858163	1.07618	-1.22489	-2.87443	0.528011	-0.92534	0.0985261	-0.99368	0.420733	0.789721	-2.14616	-1.12433	0.926666	-0.444463	-0.512802	-1.04419
-61	-0.852562	1.05061	-1.21891	-2.7874	0.476227	-0.909705	0.0195807	-1.00576	0.371459	0.837801	-2.08279	-1.21129	0.915308	-0.464647	-0.458077	-1.04308
-60.5	-0.856133	1.01412	-1.2077	-2.69431	0.42314	-0.889827	-0.0815567	-1.00692	0.325047	0.888414	-2.02064	-1.28423	0.928327	-0.487076	-0.396654	-1.05486
-60	-0.871533	0.966595	-1.19663	-2.59696	0.371009	-0.866035	-0.194413	-0.994224	0.283021	0.939176	-1.963	-1.34216	0.961857	-0.512048	-0.326422	-1.07899
-59.5	-0.900859	0.911802	-1.19152	-2.49721	0.319807	-0.839176	-0.308738	-0.965001	0.245921	0.988931	-1.91291	-1.38709	1.00969	-0.542042	-0.248398	-1.11411
-59	-0.945385	0.855462	-1.19558	-2.3968	0.269371	-0.809968	-0.415501	-0.919928	0.213753	1.03667	-1.8708	-1.42394	1.06587	-0.579901	-0.165308	-1.15903
-58.5	-1.00539	0.803111	-1.20795	-2.29716	0.221384	-0.779202	-0.50715	-0.864986	0.186389	1.07997	-1.83323	-1.45889	1.12619	-0.626672	-0.0791465	-1.21275
-58	-1.07999	0.75866	-1.22507	-2.19914	0.179211	-0.748659	-0.576838	-0.810023	0.16355	1.11575	-1.79506	-1.49799	1.18754	-0.680655	0.010321	-1.27365
-57.5	-1.16692	0.723901	-1.24356	-2.10297	0.146385	-0.722013	-0.617108	-0.765303	0.14549	1.14239	-1.75194	-1.54746	1.24739	-0.738007	0.104939	-1.33957
-57	-1.26289	0.69887	-1.26149	-2.00855	0.125348	-0.704281	-0.620163	-0.738829	0.133956	1.16042	-1.70122	-1.61389	1.3044	-0.794357	0.206344	-1.40896
-56.5	-1.36417	0.682257	-1.27738	-1.9162	0.11691	-0.699193	-0.580873	-0.735384	0.131207	1.17123	-1.64262	-1.70204	1.35841	-0.845714	0.313948	-1.48129
-56	-1.46675	0.671645	-1.2896	-1.82699	0.120525	-0.706827	-0.500327	-0.756305	0.137717	1.17555	-1.57883	-1.81228	1.40904	-0.888675	0.423745	-1.55632
-55.5	-1.56668	0.664073	-1.29728	-1.74285	0.135221	-0.723975	-0.387127	-0.799972	0.150979	1.17332	-1.51472	-1.94049	1.45429	-0.921351	0.529531	-1.63386
-55	-1.66127	0.657122	-1.30157	-1.6672	0.160002	-0.746645	-0.255787	-0.863261	0.165687	1.1646	-1.45571	-2.07991	1.48976	-0.944325	0.625603	-1.71358
-54.5	-1.75052	0.650074	-1.30537	-1.60541	0.193753	-0.772258	-0.122611	-0.942712	0.174585	1.15013	-1.40601	-2.22378	1.50874	-0.960285	0.708446	-1.79404
-54	-1.83699	0.643764	-1.31119	-1.56316	0.235584	-0.80012	-0.000508617	-1.03456	0.170327	1.13115	-1.36701	-2.36592	1.50417	-0.972564	0.777219	-1.87232
-53.5	-1.92368	0.639104	-1.31949	-1.54384	0.284739	-0.830502	0.104148	-1.13424	0.148009	1.10873	-1.3378	-2.50059	1.47235	-0.983408	0.833532	-1.94507
-53	-2.01221	0.636356	-1.32907	-1.54746	0.339394	-0.863509	0.190954	-1.23627	0.106572	1.08306	-1.31718	-2.62443	1.41536	-0.993383	0.880429	-2.00921
-52.5	-2.10287	0.635936	-1.33791	-1.57119	0.395823	-0.898302	0.262717	-1.3351	0.0481023	1.05316	-1.30392	-2.73849	1.34045	-1.00292	0.920877	-2.06251
-52	-2.19592	0.639472	-1.34406	-1.60985	0.449494	-0.932722	0.32289	-1.42591	-0.0241558	1.01701	-1.29523	-2.84559	1.25768	-1.01387	0.956511	-2.10438
-51.5	-2.29244	0.649922	-1.34666	-1.65726	0.497223	-0.963622	0.373821	-1.5047	-0.107821	0.972375	-1.28663	-2.94592	1.17698	-1.02855	0.98755	-2.13553
-51	-2.39387	0.670073	-1.34616	-1.70809	0.537953	-0.987807	0.415303	-1.56783	-0.202327	0.918014	-1.27379	-3.03614	1.10486	-1.04769	1.01412	-2.15625
-50.5	-2.50055	0.699637	-1.34319	-1.75884	0.571847	-1.00301	0.444299	-1.61271	-0.30813	0.854822	-1.25396	-3.11197	1.04212	-1.06986	1.03765	-2.16566
-50	-2.6107	0.733307	-1.33748	-1.80782	0.599553	-1.00855	0.45681	-1.63951	-0.424656	0.786133	-1.22691	-3.17108	0.984684	-1.09253	1.06109	-2.16339
-49.5	-2.72098	0.762553	-1.32837	-1.85532	0.622159	-1.00522	0.450737	-1.65207	-0.548735	0.717111	-1.19574	-3.21382	0.92672	-1.11302	1.08843	-2.15123
-49	-2.82767	0.780311	-1.31656	-1.90255	0.641125	-0.994597	0.427838	-1.65671	-0.674714	0.653622	-1.16638	-3.24168	0.864049	-1.12874	1.12353	-2.1327
-48.5	-2.92744	0.784092	-1.30543	-1.94939	0.657854	-0.978559	0.393468	-1.6596	-0.79593	0.601118	-1.14544	-3.25669	0.796186	-1.13733	1.16799	-2.11115
-48	-3.01747	0.775619	-1.29989	-1.99327	0.672912	-0.958655	0.353491	-1.66437	-0.906796	0.564009	-1.13797	-3.26198	0.726901	-1.13727	1.21974	-2.08843
-47.5	-3.09513	0.759478	-1.30369	-2.02996	0.685139	-0.935389	0.310301	-1.67107	-1.00461	0.545464	-1.14689	-3.26151	0.663599	-1.12811	1.27423	-2.06494
-47	-3.15744	0.741955	-1.31766	-2.05509	0.691272	-0.908109	0.261252	-1.67733	-1.08994	0.547094	-1.17294	-3.25894	0.615481	-1.11023	1.32704	-2.04015
-46.5	-3.20164	0.728931	-1.34014	-2.06597	0.686963	-0.875571	0.200687	-1.68071	-1.16567	0.568484	-1.21433	-3.25682	0.590783	-1.08456	1.3752	-2.01307
-46	-3.22625	0.723702	-1.36813	-2.06263	0.668987	-0.836664	0.124614	-1.68013	-1.23532	0.606788	-1.26735	-3.25608	0.594333	-1.05206	1.41615	-1.9829
-45.5	-3.23173	0.726177	-1.39796	-2.04719	0.636767	-0.791123	0.035406	-1.67578	-1.30129	0.656821	-1.32861	-3.25562	0.626741	-1.01285	1.44631	-1.95
-45	-3.22026	0.733783	-1.42618	-2.02225	0.592187	-0.740116	-0.0571532	-1.66889	-1.36312	0.712439	-1.39588	-3.25231	0.685431	-0.966287	1.46088	-1.91624
-44.5	-3.19507	0.744078	-1.45067	-1.98965	0.538454	-0.686364	-0.13994	-1.66191	-1.41703	0.768666	-1.46708	-3.24227	0.766126	-0.912323	1.45466	-1.88427
-44	-3.15929	0.757508	-1.47054	-1.95089	0.47908	-0.633389	-0.202873	-1.65805	-1.45719	0.823006	-1.53983	-3.22364	0.863085	-0.852849	1.42296	-1.85604
-43.5	-3.11548	0.777573	-1.48514	-1.90814	0.417118	-0.584392	-0.243236	-1.65988	-1.47798	0.874812	-1.61184	-3.1986	0.968373	-0.792247	1.36279	-1.83213
-43	-3.06619	0.807935	-1.49425	-1.86451	0.354478	-0.541588	-0.266362	-1.66765	-1.47648	0.923228	-1.68038	-3.17266	1.07192	-0.736526	1.27455	-1.81245
-42.5	-3.0144	0.849026	-1.49909	-1.82335	0.291774	-0.506089	-0.283617	-1.67895	-1.45402	0.966017	-1.74202	-3.15179	1.1634	-0.690738	1.16375	-1.79702
-42	-2.96311	0.897069	-1.50234	-1.78674	0.229224	-0.478302	-0.308202	-1.69074	-1.41527	1.00028	-1.79411	-3.13987	1.23443	-0.656998	1.04084	-1.78606
-41.5	-2.91452	0.945596	-1.50709	-1.75422	0.168084	-0.458738	-0.349684	-1.70209	-1.36553	1.0232	-1.83628	-3.1377	1.2791	-0.635059	0.918553	-1.78052
-41	-2.86959	0.987762	-1.51546	-1.72382	0.110822	-0.448484	-0.410128	-1.71461	-1.30783	1.03191	-1.87019	-3.14331	1.29308	-0.623812	0.807917	-1.78253
-40.5	-2.82829	1.01894	-1.52737	-1.69382	0.059317	-0.44886	-0.48407	-1.73079	-1.24147	1.02438	-1.8982	-3.15323	1.27417	-0.622204	0.715121	-1.79411
-40	-2.78988	1.03892	-1.54014	-1.66287	0.0130601	-0.460912	-0.561407	-1.75189	-1.16282	1.00146	-1.92292	-3.16372	1.22409	-0.629619	0.640504	-1.81523
-39.5	-2.75376	1.05168	-1.54957	-1.62965	-0.0307789	-0.485113	-0.63092	-1.77706	-1.06805	0.967698	-1.9468	-3.17163	1.14933	-0.645557	0.579242	-1.84341
-39	-2.72015	1.06288	-1.55214	-1.59359	-0.0757384	-0.520791	-0.683181	-1.8044	-0.955948	0.929964	-1.97111	-3.17563	1.0601	-0.669011	0.523177	-1.87452
-38.5	-2.68997	1.07687	-1.5472	-1.55493	-0.124251	-0.565503	-0.712515	-1.83344	-0.829721	0.894962	-1.99502	-3.17698	0.968062	-0.69838	0.4638	-1.90266
-38	-2.66414	1.09467	-1.53705	-1.51338	-0.176906	-0.615154	-0.717287	-1.867	-0.696232	0.866917	-2.0159	-3.17802	0.884078	-0.731673	0.39489	-1.92067
-37.5	-2.64302	1.11333	-1.52421	-1.46759	-0.233009	-0.664734	-0.697987	-1.91002	-0.562509	0.846417	-2.03092	-3.18005	0.815989	-0.766506	0.313177	-1.92228
-37	-2.62623	1.12755	-1.50937	-1.41669	-0.291639	-0.709174	-0.654513	-1.96695	-0.432299	0.83126	-2.03873	-3.18234	0.767303	-0.800336	0.21793	-1.90385
-36.5	-2.61288	1.13291	-1.49182	-1.36182	-0.352432	-0.744691	-0.585574	-2.04018	-0.305483	0.818714	-2.04052	-3.18204	0.737569	-0.831442	0.110763	-1.8649
-36	-2.60185	1.12833	-1.47083	-1.30645	-0.41551	-0.770378	-0.491526	-2.12979	-0.18016	0.807267	-2.03959	-3.17506	0.724289	-0.86006	-0.00454091	-1.80837
-35.5	-2.59168	1.11574	-1.44655	-1.25649	-0.480684	-0.788408	-0.378214	-2.23329	-0.0552337	0.796998	-2.03977	-3.15743	0.724867	-0.888409	-0.122724	-1.74026
-35	-2.58115	1.09833	-1.42003	-1.22006	-0.547005	-0.802954	-0.257971	-2.34566	0.0677413	0.789066	-2.04456	-3.12713	0.737067	-0.919367	-0.238081	-1.66782
-34.5	-2.57001	1.07972	-1.39296	-1.20583	-0.613159	-0.81948	-0.146585	-2.46008	0.183763	0.784782	-2.05607	-3.08613	0.758472	-0.954894	-0.345204	-1.59773
-34	-2.55877	1.06351	-1.36773	-1.22006	-0.678255	-0.844129	-0.0585276	-2.56956	0.285572	0.784648	-2.07387	-3.04044	0.786627	-0.995	-0.439562	-1.53537
-33.5	-2.54803	1.05235	-1.34717	-1.26455	-0.742481	-0.881951	-0.00290976	-2.66844	0.366706	0.788186	-2.09585	-2.99744	0.820137	-1.0376	-0.518552	-1.48506
-33	-2.53831	1.04701	-1.33377	-1.33631	-0.807423	-0.934803	0.0186552	-2.75268	0.424095	0.79465	-2.12104	-2.96277	0.859144	-1.0796	-0.582365	-1.45021
-32.5	-2.53028	1.04565	-1.32975	-1.42808	-0.875656	-1.00105	0.0112835	-2.81913	0.458376	0.803482	-2.15024	-2.93949	0.904391	-1.11839	-0.633812	-1.43275
-32	-2.52445	1.04395	-1.3379	-1.52975	-0.9493	-1.07694	-0.0165958	-2.86583	0.472408	0.814162	-2.18386	-2.92845	0.955938	-1.15251	-0.677482	-1.43241
-31.5	-2.52041	1.03741	-1.36124	-1.6307	-1.02879	-1.15742	-0.056882	-2.89308	0.469169	0.825964	-2.22035	-2.92823	1.01234	-1.1814	-0.718757	-1.44647
-31	-2.51718	1.02416	-1.40211	-1.72146	-1.11297	-1.23635	-0.10397	-2.90378	0.450333	0.837685	-2.25674	-2.93516	1.07043	-1.20494	-0.762497	-1.47006
-30.5	-2.51395	1.00546	-1.46174	-1.79428	-1.19947	-1.30777	-0.155489	-2.90291	0.416409	0.847913	-2.28968	-2.94418	1.12572	-1.22344	-0.811563	-1.49758
-30	-2.51031	0.984011	-1.53916	-1.84364	-1.28499	-1.36766	-0.211311	-2.89656	0.367729	0.855845	-2.31613	-2.95121	1.173	-1.23801	-0.866532	-1.52453
-29.5	-2.50657	0.962417	-1.63045	-1.86655	-1.36576	-1.41397	-0.271077	-2.89035	0.305174	0.861	-2.33422	-2.95515	1.20654	-1.25053	-0.927116	-1.54836
-29	-2.50376	0.942643	-1.7296	-1.86274	-1.438	-1.44584	-0.332351	-2.88778	0.230402	0.862178	-2.34467	-2.95675	1.22053	-1.26269	-0.993669	-1.56789
-28.5	-2.50257	0.926194	-1.8304	-1.83456	-1.49847	-1.46379	-0.390653	-2.88993	0.146123	0.858312	-2.35092	-2.95605	1.21004	-1.27534	-1.06739	-1.58285
-28	-2.50199	0.914148	-1.92825	-1.7866	-1.54524	-1.4702	-0.441217	-2.89628	0.0562189	0.850448	-2.35709	-2.95214	1.17237	-1.28873	-1.14924	-1.59377
-27.5	-2.49954	0.906496	-2.02108	-1.72435	-1.57816	-1.4678	-0.481742	-2.90599	-0.0354626	0.841406	-2.36581	-2.94389	1.10751	-1.3026	-1.23852	-1.6011
-27	-2.49235	0.900972	-2.10902	-1.65287	-1.59898	-1.45761	-0.514106	-2.91861	-0.126831	0.833332	-2.37829	-2.92979	1.01767	-1.31607	-1.33208	-1.6046
-26.5	-2.47771	0.892705	-2.19313	-1.57674	-1.61128	-1.43931	-0.542951	-2.93417	-0.217369	0.826468	-2.39466	-2.9072	0.906745	-1.32842	-1.42481	-1.60438
-26	-2.45344	0.875699	-2.27419	-1.50047	-1.61986	-1.41331	-0.571649	-2.95315	-0.306547	0.820392	-2.41358	-2.87288	0.779736	-1.34004	-1.51087	-1.60182
-25.5	-2.41835	0.844954	-2.35204	-1.42777	-1.62928	-1.38187	-0.598706	-2.97635	-0.393058	0.816016	-2.43236	-2.8254	0.641708	-1.35244	-1.58453	-1.59899
-25	-2.37216	0.797817	-2.42567	-1.36067	-1.64252	-1.34839	-0.617276	-3.00469	-0.474635	0.816314	-2.44748	-2.76755	0.496644	-1.36758	-1.64078	-1.5979
-24.5	-2.31514	0.734684	-2.49342	-1.30021	-1.66067	-1.31625	-0.6181	-3.03873	-0.547643	0.824839	-2.45505	-2.70575	0.347254	-1.38685	-1.6767	-1.60051
-24	-2.24789	0.6595	-2.55336	-1.24742	-1.68336	-1.28796	-0.594362	-3.07829	-0.607014	0.843104	-2.45198	-2.64718	0.195654	-1.40999	-1.6927	-1.60875
-23.5	-2.1709	0.579441	-2.60407	-1.20318	-1.70935	-1.26523	-0.545739	-3.1227	-0.64691	0.86971	-2.43704	-2.59696	0.0442516	-1.4351	-1.69194	-1.62449
-23	-2.08449	0.503004	-2.64571	-1.16673	-1.7371	-1.24952	-0.479252	-3.17127	-0.662301	0.901836	-2.41064	-2.55664	-0.104059	-1.45971	-1.67836	-1.64962
-22.5	-1.99022	0.437283	-2.68039	-1.13436	-1.76514	-1.24205	-0.406614	-3.22312	-0.650661	0.936466	-2.37376	-2.52503	-0.247226	-1.48233	-1.65465	-1.6853
-22	-1.89187	0.385893	-2.71147	-1.09983	-1.79212	-1.24262	-0.339815	-3.27741	-0.612197	0.970234	-2.32696	-2.50041	-0.385384	-1.50356	-1.62162	-1.73117
-21.5	-1.79429	0.348119	-2.74257	-1.05588	-1.81663	-1.24869	-0.287458	-3.33387	-0.548667	0.999303	-2.27005	-2.48199	-0.519528	-1.52612	-1.57875	-1.78574
-21	-1.70181	0.319775	-2.77681	-0.996687	-1.83718	-1.25545	-0.253062	-3.39282	-0.462215	1.01985	-2.20326	-2.47039	-0.648508	-1.55383	-1.52469	-1.84649
-20.5	-1.61788	0.296109	-2.81658	-0.920348	-1.85274	-1.25736	-0.23521	-3.45457	-0.355229	1.02847	-2.12873	-2.46806	-0.767951	-1.59059	-1.45862	-1.90853
-20	-1.54533	0.274951	-2.86347	-0.829482	-1.86388	-1.25029	-0.229626	-3.51966	-0.231577	1.02309	-2.05082	-2.47829	-0.872153	-1.63984	-1.38218	-1.96442
-19.5	-1.48622	0.257344	-2.91799	-0.729334	-1.8726	-1.23299	-0.232073	-3.58886	-0.0981462	1.00471	-1.97416	-2.50229	-0.956579	-1.70363	-1.3003	-2.0068
-19	-1.44147	0.245548	-2.97899	-0.625501	-1.88064	-1.20729	-0.239452	-3.66185	0.0351233	0.978202	-1.90108	-2.53762	-1.0186	-1.7815	-1.21957	-2.03136
-18.5	-1.4107	0.240471	-3.04341	-0.522721	-1.8882	-1.17739	-0.248661	-3.73696	0.156796	0.950585	-1.8313	-2.57906	-1.05733	-1.8702	-1.14589	-2.03663
-18	-1.39285	0.24013	-3.10736	-0.424265	-1.894	-1.14831	-0.255364	-3.81212	0.25652	0.927983	-1.76342	-2.61981	-1.07458	-1.96406	-1.08322	-2.02257
-17.5	-1.38681	0.239892	-3.16755	-0.331903	-1.89611	-1.12452	-0.253986	-3.88529	0.327976	0.913883	-1.69601	-2.65241	-1.07575	-2.05599	-1.03344	-1.99117
-17	-1.39104	0.234034	-3.22187	-0.246403	-1.89217	-1.10926	-0.238254	-3.95448	0.370142	0.909615	-1.6284	-2.66983	-1.06864	-2.13958	-0.996398	-1.94754
-16.5	-1.4032	0.217363	-3.26913	-0.168422	-1.87981	-1.10396	-0.201926	-4.01818	0.386201	0.915378	-1.56189	-2.66758	-1.06092	-2.21134	-0.969958	-1.89838
-16	-1.42088	0.186787	-3.30883	-0.0996802	-1.85751	-1.10796	-0.141277	-4.07576	0.381664	0.930267	-1.50042	-2.64621	-1.05813	-2.27126	-0.951215	-1.8491
-15.5	-1.44229	0.143268	-3.34101	-0.0432228	-1.82578	-1.11904	-0.0594413	-4.12669	0.362109	0.951595	-1.44887	-2.61081	-1.06371	-2.32122	-0.938136	-1.80303
-15	-1.46597	0.0928468	-3.36598	-0.00206213	-1.78788	-1.13453	0.0317674	-4.16995	0.330649	0.975015	-1.41077	-2.56716	-1.07974	-2.36337	-0.930204	-1.76296
-14.5	-1.49011	0.045052	-3.384	0.022922	-1.74915	-1.15198	0.116278	-4.20495	0.287117	0.996083	-1.38773	-2.51936	-1.10712	-2.39975	-0.928209	-1.73246
-14	-1.51267	0.00930054	-3.39541	0.0342109	-1.71504	-1.16927	0.181441	-4.2326	0.229961	1.01212	-1.38084	-2.47069	-1.14461	-2.43192	-0.933757	-1.71576
-13.5	-1.53206	-0.0083416	-3.4009	0.036729	-1.68953	-1.1849	0.22277	-4.25462	0.158761	1.02327	-1.39128	-2.42447	-1.18826	-2.45988	-0.94838	-1.71603
-13	-1.54736	-0.00610407	-3.401	0.0356432	-1.6747	-1.19829	0.243837	-4.2721	0.0754006	1.03227	-1.41958	-2.38358	-1.23237	-2.48145	-0.972713	-1.73362
-12.5	-1.5579	0.0148942	-3.3947	0.0351573	-1.67092	-1.20978	0.253739	-4.2859	-0.0159144	1.04291	-1.46479	-2.34949	-1.27164	-2.49352	-1.0064	-1.76623
-12	-1.56264	0.0527463	-3.37908	0.0391104	-1.67698	-1.22038	0.263774	-4.29752	-0.109359	1.05834	-1.5245	-2.32169	-1.30308	-2.49413	-1.0481	-1.81053
-11.5	-1.55979	0.106068	-3.35109	0.051812	-1.69036	-1.23136	0.283082	-4.30871	-0.199223	1.08028	-1.59495	-2.29816	-1.3264	-2.48383	-1.0954	-1.86328
-11	-1.54727	0.173895	-3.31021	0.0772071	-1.7075	-1.24358	0.314212	-4.32069	-0.281782	1.10886	-1.67107	-2.27614	-1.34335	-2.46564	-1.14513	-1.92197
-10.5	-1.52394	0.253997	-3.25953	0.116734	-1.72414	-1.25698	0.351604	-4.33336	-0.355261	1.14226	-1.74622	-2.25225	-1.35695	-2.4436	-1.19361	-1.98514
-10	-1.49067	0.341146	-3.20412	0.167749	-1.73618	-1.27109	0.384861	-4.34501	-0.41777	1.17714	-1.81173	-2.22263	-1.36991	-2.42145	-1.23635	-2.052
-9.5	-1.45004	0.427614	-3.14811	0.223886	-1.74122	-1.28588	0.404287	-4.35323	-0.465239	1.20983	-1.85773	-2.18389	-1.38316	-2.40241	-1.26836	-2.12134
-9	-1.40481	0.504916	-3.09339	0.277763	-1.73971	-1.30205	0.404317	-4.35602	-0.490841	1.23725	-1.8756	-2.13397	-1.396	-2.38902	-1.28516	-2.19037
-8.5	-1.3567	0.563984	-3.04074	0.324504	-1.73436	-1.3208	0.383275	-4.35106	-0.485811	1.25725	-1.86048	-2.07213	-1.40753	-2.38288	-1.28382	-2.25429
-8	-1.30636	0.594078	-2.99132	0.363126	-1.72813	-1.34365	0.340617	-4.33403	-0.44131	1.26853	-1.81207	-1.99834	-1.41805	-2.38418	-1.2637	-2.30682
-7.5	-1.2546	0.58174	-2.94703	0.394805	-1.72288	-1.37208	0.273505	-4.29843	-0.351276	1.2705	-1.73406	-1.9129	-1.42935	-2.39146	-1.22691	-2.34125
-7	-1.20358	0.509277	-2.91057	0.419987	-1.71943	-1.40692	0.174721	-4.2366	-0.215064	1.26317	-1.63295	-1.81745	-1.44415	-2.40251	-1.17719	-2.352
-6.5	-1.15697	0.353569	-2.88564	0.437191	-1.71803	-1.44776	0.0337044	-4.14103	-0.0384179	1.24704	-1.51654	-1.71586	-1.46573	-2.4162	-1.11724	-2.33586
-6	-1.11887	0.0873474	-2.87751	0.444447	-1.71868	-1.49235	-0.158837	-4.00552	0.16647	1.22212	-1.39346	-1.61301	-1.49839	-2.4331	-1.04662	-2.29155
-5.5	-1.09233	-0.316599	-2.8927	0.441186	-1.7217	-1.53724	-0.404596	-3.82627	0.380395	1.18649	-1.27438	-1.51276	-1.54794	-2.45404	-0.961449	-2.2185
-5	-1.07892	-0.879526	-2.9374	0.428624	-1.72783	-1.57983	-0.693658	-3.60275	0.575832	1.13582	-1.17395	-1.4178	-1.62037	-2.478	-0.855823	-2.11697
-4.5	-1.07933	-1.61155	-3.01612	0.408923	-1.7378	-1.61951	-1.00564	-3.33916	0.715739	1.06335	-1.11177	-1.32987	-1.71982	-2.5004	-0.724348	-1.98957
-4	-1.09363	-2.50991	-3.13194	0.383987	-1.75191	-1.65715	-1.31437	-3.0455	0.754817	0.959998	-1.11165	-1.24936	-1.84794	-2.51265	-0.564355	-1.84225
-3.5	-1.12109	-3.5612	-3.28735	0.354713	-1.77006	-1.69413	-1.59255	-2.73647	0.644489	0.815082	-1.19874	-1.17501	-2.00412	-2.50333	-0.376529	-1.68388
-3	-1.16031	-4.74558	-3.48486	0.321027	-1.79191	-1.73182	-1.81488	-2.42898	0.339312	0.617824	-1.3961	-1.10439	-2.18596	-2.4602	-0.164319	-1.52498
-2.5	-1.20941	-6.04059	-3.72717	0.282198	-1.81704	-1.77141	-1.96003	-2.1399	-0.197912	0.358696	-1.72207	-1.03448	-2.38973	-2.37208	0.0669053	-1.37652
-2	-1.26618	-7.42374	-4.01718	0.237128	-1.84499	-1.81368	-2.01188	-1.88435	-0.992937	0.0303555	-2.18871	-0.962127	-2.61082	-2.23017	0.310566	-1.24901
-1.5	-1.32827	-8.87424	-4.35785	0.184583	-1.87533	-1.85906	-1.96	-1.67474	-2.05843	-0.37176	-2.80094	-0.884373	-2.84403	-2.02881	0.559481	-1.15187
-1	-1.39327	-10.3739	-4.75201	0.123391	-1.90769	-1.90751	-1.79984	-1.52013	-3.39355	-0.849157	-3.5565	-0.798688	-3.08388	-1.76588	0.806343	-1.09299
-0.5	-1.45883	-11.9076	-5.20209	0.052571	-1.94179	-1.95865	-1.53235	-1.42605	-4.98445	-1.40023	-4.44623	-0.7031	-3.32483	-1.44279	1.04409	-1.07843
0	-1.52268	-13.463	-5.70988	-0.0285623	-1.9774	-2.01171	-1.1636	-1.39449	-6.80547	-2.02041	-5.45475	-0.596267	-3.56151	-1.06429	1.26621	-1.11237
0.5	-1.58272	-15.0308	-6.2763	-0.120348	-2.01436	-2.0657	-0.704049	-1.42417	-8.82066	-2.70239	-6.56136	-0.47749	-3.78883	-0.638079	1.46689	-1.19701
1	-1.63703	-16.6036	-6.90124	-0.222756	-2.05255	-2.11941	-0.167876	-1.51087	-10.9857	-3.43654	-7.7411	-0.346697	-4.00212	-0.174334	1.64125	-1.33269
1.5	-1.68394	-18.1765	-7.58346	-0.335387	-2.0919	-2.17152	0.427821	-1.64781	-13.25	-4.21129	-8.96579	-0.204393	-4.19724	0.314841	1.78533	-1.51796
2	-1.722	-19.7458	-8.32045	-0.457507	-2.13237	-2.22067	1.06377	-1.82618	-15.5585	-5.01358	-10.2052	-0.0516013	-4.37065	0.815975	1.89626	-1.74977
2.5	-1.75006	-21.3091	-9.10853	-0.588081	-2.17391	-2.26553	1.71928	-2.03553	-17.8539	-5.82938	-11.4281	0.110213	-4.51945	1.31479	1.97219	-2.02364
3	-1.76721	-22.865	-9.94283	-0.725838	-2.21648	-2.30486	2.37297	-2.26429	-20.0785	-6.64408	-12.6034	0.279215	-4.64148	1.79671	2.01234	-2.33387
3.5	-1.77287	-24.4129	-10.8174	-0.869327	-2.26005	-2.33755	3.00338	-2.50015	-22.1761	-7.44303	-13.7008	0.453278	-4.73528	2.24742	2.01696	-2.67375
4	-1.76671	-25.9526	-11.7255	-1.01699	-2.30458	-2.36268	3.58966	-2.73054	-24.0937	-8.21195	-14.6921	0.630066	-4.80016	2.65323	1.98733	-3.03581
4.5	-1.74873	-27.4848	-12.6595	-1.16721	-2.35003	-2.37955	4.11209	-2.94295	-25.7826	-8.93731	-15.5517	0.807108	-4.83618	3.00157	1.92563	-3.41204
5	-1.7192	-29.0103	-13.6115	-1.31842	-2.39635	-2.38769	4.55261	-3.12534	-27.2002	-9.60679	-16.2574	0.981876	-4.84413	3.28127	1.83494	-3.79413
5.5	-1.67868	-30.5308	-14.573	-1.46906	-2.44349	-2.38689	4.89525	-3.26646	-28.3109	-10.2095	-16.7909	1.15187	-4.82553	3.48293	1.71913	-4.17372
6	-1.62803	-32.048	-15.5356	-1.61773	-2.4914	-2.37719	5.12655	-3.3561	-29.0873	-10.7365	-17.1383	1.31471	-4.78256	3.59912	1.58275	-4.54259
6.5	-1.56835	-33.564	-16.4909	-1.7631	-2.54003	-2.35888	5.23586	-3.38543	-29.5103	-11.1805	-17.2905	1.46821	-4.718	3.62459	1.43089	-4.89293
7	-1.501	-35.0812	-17.431	-1.90394	-2.58933	-2.33247	5.21569	-3.3472	-29.5702	-11.537	-17.2435	1.61048	-4.63519	3.55645	1.26911	-5.21749
7.5	-1.42759	-36.6016	-18.348	-2.03906	-2.63924	-2.29866	5.06188	-3.23598	-29.2668	-11.8032	-16.9984	1.74005	-4.53791	3.39424	1.1032	-5.50982
8	-1.34993	-38.1264	-19.2345	-2.16724	-2.68964	-2.25828	4.77382	-3.04835	-28.6095	-11.979	-16.5615	1.85599	-4.4303	3.14002	0.939046	-5.76437
8.5	-1.27005	-39.6557	-20.0832	-2.28705	-2.74038	-2.21226	4.35453	-2.78304	-27.6169	-12.0667	-15.9443	1.95798	-4.31673	2.79837	0.782437	-5.97663
9	-1.19013	-41.1875	-20.8872	-2.39673	-2.79122	-2.1615	3.81079	-2.4411	-26.3167	-12.0705	-15.1631	2.04653	-4.20168	2.3764	0.638811	-6.14319
9.5	-1.1125	-42.7166	-21.6392	-2.49394	-2.84176	-2.10686	3.15313	-2.02601	-24.7449	-11.9968	-14.239	2.123	-4.08962	1.88365	0.513032	-6.26178
10	-1.0396	-44.2337	-22.3314	-2.57554	-2.89144	-2.04903	2.39579	-1.54371	-22.9451	-11.8537	-13.197	2.18982	-3.98483	1.33197	0.409127	-6.33118
10.5	-0.973901	-45.7243	-22.955	-2.63734	-2.93946	-1.98843	1.55662	-1.00267	-20.967	-11.6505	-12.0662	2.25048	-3.8913	0.735406	0.330019	-6.35117
11	-0.917838	-47.1671	-23.5001	-2.6739	-2.98468	-1.92516	0.656846	-0.413756	-18.8653	-11.3975	-10.8783	2.30959	-3.81254	0.109929	0.277259	-6.32233
11.5	-0.873729	-48.5336	-23.9548	-2.67835	-3.02566	-1.85893	-0.279231	0.209845	-16.6979	-11.1052	-9.66724	2.37281	-3.75147	-0.52687	0.250775	-6.24581
12	-0.843623	-49.7872	-24.3054	-2.64244	-3.06051	-1.78903	-1.22475	0.852959	-14.5238	-10.784	-8.46818	2.44669	-3.71029	-1.1562	0.248664	-6.12301
12.5	-0.829138	-50.8839	-24.5363	-2.55667	-3.08699	-1.71439	-2.15096	1.49885	-12.4013	-10.4431	-7.31619	2.53825	-3.69035	-1.75862	0.267063	-5.95528
13	-0.831236	-51.7732	-24.6308	-2.41086	-3.10248	-1.63363	-3.02826	2.12987	-10.3847	-10.0906	-6.2449	2.65449	-3.69214	-2.31477	0.300134	-5.74355
13.5	-0.849961	-52.4012	-24.5717	-2.19506	-3.10412	-1.54533	-3.82745	2.72841	-8.52225	-9.73242	-5.28488	2.80147	-3.7152	-2.80634	0.340218	-5.48797
14	-0.884115	-52.716	-24.3441	-1.90095	-3.08904	-1.44832	-4.52151	3.27813	-6.85286	-9.37239	-4.46178	2.98323	-3.75823	-3.2172	0.378231	-5.18774
14.5	-0.9309	-52.6751	-23.938	-1.52403	-3.0547	-1.3422	-5.08781	3.76555	-5.40308	-9.01183	-3.79426	3.20021	-3.8192	-3.5349	0.404359	-4.84088
15	-0.985486	-52.256	-23.3528	-1.06635	-2.99941	-1.22788	-5.51091	4.18207	-4.1842	-8.65006	-3.29171	3.44749	-3.89543	-3.75234	0.409137	-4.44453
15.5	-1.04059	-51.4653	-22.6008	-0.53953	-2.92312	-1.10787	-5.78523	4.52587	-3.19024	-8.28564	-2.9526	3.71306	-3.98365	-3.8689	0.385002	-3.9954
16	-1.08635	-50.3375	-21.7062	0.0342588	-2.82767	-0.985627	-5.91623	4.80248	-2.39951	-7.91866	-2.76409	3.97677	-4.08031	-3.89064	0.328176	-3.49098
16.5	-1.11038	-48.9224	-20.6984	0.625173	-2.71653	-0.864434	-5.91906	5.02317	-1.78066	-7.55324	-2.70287	4.21167	-4.18155	-3.82876	0.239862	-2.93089
17	-1.09831	-47.2709	-19.6057	1.20128	-2.59473	-0.746555	-5.81593	5.20225	-1.29965	-7.19776	-2.73704	4.38957	-4.2817	-3.69674	0.12571	-2.31763
17.5	-1.03552	-45.4299	-18.451	1.73449	-2.46821	-0.632745	-5.63277	5.35463	-0.924447	-6.86195	-2.83004	4.48923	-4.37155	-3.50723	-0.005979	-1.65632
18	-0.909963	-43.4417	-17.2515	2.20542	-2.34204	-0.521775	-5.39498	5.49433	-0.626897	-6.55279	-2.9454	4.50199	-4.43952	-3.2708	-0.146026	-0.95388
18.5	-0.713455	-41.3455	-16.0197	2.60557	-2.21844	-0.41059	-5.12349	5.63414	-0.382452	-6.27144	-3.05009	4.4324	-4.47467	-2.99653	-0.285697	-0.218971
19	-0.441411	-39.177	-14.7655	2.93625	-2.0962	-0.295473	-4.83362	5.78617	-0.169166	-6.01237	-3.11666	4.29635	-4.46844	-2.69288	-0.417564	0.537823
19.5	-0.0925785	-36.9672	-13.4976	3.20637	-1.97125	-0.173396	-4.53688	5.96172	0.0328332	-5.76456	-3.12501	4.11873	-4.41451	-2.36771	-0.536274	1.30395
20	0.330786	-34.7391	-12.2246	3.43175	-1.8382	-0.042938	-4.24315	6.16966	0.241278	-5.51429	-3.06304	3.93102	-4.30876	-2.02839	-0.639327	2.06508
20.5	0.823086	-32.5066	-10.9564	3.63411	-1.69205	0.0955454	-3.96161	6.41461	0.471152	-5.24727	-2.92523	3.7672	-4.14975	-1.68235	-0.726311	2.80543
21	1.37637	-30.2759	-9.70372	3.83743	-1.52936	0.240789	-3.70086	6.69648	0.734057	-4.94989	-2.71045	3.65719	-3.93878	-1.33696	-0.796191	3.50836
21.5	1.98161	-28.051	-8.47646	4.06391	-1.3483	0.391601	-3.46857	7.01166	1.03894	-4.61067	-2.42045	3.62217	-3.67968	-0.997995	-0.845596	4.15763
22	2.6292	-25.8372	-7.28256	4.33231	-1.14783	0.546908	-3.26982	7.35475	1.39409	-4.2221	-2.05923	3.6745	-3.3783	-0.668272	-0.870009	4.73953
22.5	3.30908	-23.643	-6.12752	4.65751	-0.927204	0.705613	-3.10548	7.71998	1.80788	-3.78156	-1.63319	3.81986	-3.04126	-0.347348	-0.866164	5.245
23	4.01091	-21.4794	-5.01431	5.05005	-0.685958	0.867101	-2.97207	8.10217	2.28714	-3.29125	-1.1511	4.05889	-2.67476	-0.0324539	-0.833954	5.67113
23.5	4.7245	-19.3575	-3.94346	5.51617	-0.424644	1.03178	-2.86273	8.49725	2.83489	-2.75744	-0.623857	4.38762	-2.28488	0.2801	-0.777354	6.02337
24	5.43994	-17.2872	-2.91363	6.05844	-0.145281	1.20057	-2.76966	8.90204	3.44939	-2.18933	-0.0636377	4.79722	-1.87813	0.593665	-0.703701	6.31884
24.5	6.14815	-15.2771	-1.92346	6.67646	0.14901	1.37345	-2.6871	9.31342	4.12403	-1.59792	0.517379	5.27454	-1.4611	0.910056	-0.62135	6.5881
25	6.84217	-13.3346	-0.974396	7.36702	0.455201	1.54818	-2.61199	9.72717	4.847	-0.99507	1.10794	5.80293	-1.04041	1.22888	-0.537294	6.86998
25.5	7.51697	-11.4676	-0.0722556	8.12359	0.771229	1.72039	-2.5421	10.1371	5.6014	-0.392527	1.69818	6.3625	-0.623201	1.5474	-0.45621	7.19563
26	8.16672	-9.68545	0.772853	8.93625	1.0953	1.88446	-2.47406	10.5353	6.36639	0.198548	2.27994	6.93106	-0.217176	1.85978	-0.380662	7.57195
26.5	8.78161	-7.99968	1.54745	9.79169	1.42437	2.03449	-2.40214	10.9127	7.11928	0.767536	2.84646	7.48695	0.169521	2.15658	-0.311959	7.98075
27	9.34735	-6.42153	2.23663	10.6728	1.75341	2.16474	-2.31814	11.2605	7.83787	1.30443	3.39156	8.01175	0.528428	2.426	-0.251792	8.39108
27.5	9.84729	-4.96024	2.8268	11.5578	2.07597	2.26958	-2.21386	11.5707	8.50221	1.80031	3.90934	8.49192	0.851703	2.65571	-0.203259	8.77068
28	10.265	-3.62198	3.30682	12.4202	2.38593	2.34347	-2.08541	11.8354	9.09535	2.24857	4.39439	8.92023	1.13349	2.83435	-0.169852	9.0915
28.5	10.5851	-2.40898	3.66739	13.2292	2.6792	2.38155	-1.93619	12.0479	9.60282	2.64632	4.84104	9.29656	1.37089	2.95361	-0.153745	9.33257
29	10.7932	-1.31937	3.90044	13.9533	2.95408	2.38035	-1.77668	12.2033	10.0111	2.99419	5.24179	9.62626	1.56401	3.00941	-0.155552	9.48152
29.5	10.8769	-0.34875	3.99904	14.5632	3.21002	2.33783	-1.62158	12.2979	10.3074	3.29408	5.58693	9.91614	1.71531	3.00113	-0.175115	9.53376
30	10.8268	0.50729	3.95765	15.0344	3.44621	2.25302	-1.4858	12.3293	10.4811	3.54731	5.86586	10.1702	1.82865	2.9307	-0.211217	9.49052
30.5	10.6381	1.252	3.77378	15.3498	3.66144	2.12629	-1.38045	12.297	10.5268	3.75467	6.06812	10.3878	1.90801	2.80297	-0.260584	9.35718
31	10.3113	1.88846	3.4495	15.4999	3.85486	1.95982	-1.31071	12.2022	10.4438	3.91743	6.18295	10.5638	1.95595	2.62649	-0.318675	9.14226
31.5	9.8514	2.42168	2.99086	15.4831	4.02655	1.75742	-1.2763	12.0487	10.2356	4.03805	6.19979	10.6916	1.97357	2.41259	-0.382145	8.85626
32	9.26777	2.86016	2.4066	15.3043	4.1771	1.52439	-1.27456	11.8422	9.90782	4.12017	6.11141	10.7654	1.96205	2.17238	-0.450457	8.51085
32.5	8.57287	3.21518	1.70804	14.9734	4.3068	1.26807	-1.304	11.5894	9.46733	4.16802	5.9172	10.7837	1.92379	1.91439	-0.525581	8.11837
33	7.78213	3.49749	0.909775	14.5045	4.41526	0.997624	-1.36558	11.2975	8.92149	4.18575	5.62349	10.7504	1.86177	1.64458	-0.610938	7.69125
33.5	6.91357	3.71471	0.030346	13.9156	4.50161	0.723038	-1.46078	10.9735	8.27851	4.17679	5.24216	10.6743	1.77804	1.36681	-0.710658	7.2408
34	5.9873	3.87107	-0.908207	13.2277	4.56511	0.45336	-1.58786	10.624	7.54859	4.14317	4.78904	10.5656	1.67317	1.08354	-0.828866	6.77603
34.5	5.02458	3.9689	-1.88215	12.4631	4.60553	0.195128	-1.7387	10.2554	6.74471	4.08584	4.28221	10.4321	1.54711	0.797159	-0.968499	6.30296
35	4.04608	4.01096	-2.86864	11.6433	4.62294	-0.0479067	-1.89887	9.87392	5.88245	4.00562	3.74043	10.2777	1.40081	0.511077	-1.13022	5.82545
35.5	3.06945	4.00259	-3.84773	10.7855	4.61651	-0.274052	-2.0519	9.48662	4.97913	3.90368	3.18159	10.1043	1.23772	0.229717	-1.31253	5.3467
36	2.10786	3.95305	-4.80302	9.90195	4.58375	-0.483433	-2.1853	9.10043	4.05224	3.7816	2.62072	9.91354	1.06407	-0.0422113	-1.51287	4.87029
36.5	1.17137	3.87536	-5.7215	9.00114	4.52086	-0.678011	-2.29471	8.72145	3.11809	3.64153	2.06892	9.70776	0.886811	-0.300913	-1.72815	4.39981
37	0.269202	3.78404	-6.59336	8.08956	4.42377	-0.860703	-2.38417	8.35428	2.19199	3.48659	1.53388	9.48955	0.71124	-0.544246	-1.95425	3.93821
37.5	-0.588872	3.69179	-7.41225	7.17412	4.28942	-1.03403	-2.46317	8.00221	1.28924	3.32112	1.02042	9.26349	0.540389	-0.770541	-2.18541	3.48831
38	-1.39208	3.60777	-8.17539	6.26311	4.11676	-1.19921	-2.54209	7.66729	0.424977	3.15074	0.530351	9.03686	0.375876	-0.97697	-2.41465	3.05391
38.5	-2.12907	3.53748	-8.88217	5.36566	3.90716	-1.35577	-2.62815	7.35036	-0.386981	2.98203	0.0629472	8.81696	0.21849	-1.16008	-2.63509	2.63949
39	-2.78975	3.48302	-9.53129	4.49081	3.66382	-1.50169	-2.72401	7.05211	-1.13445	2.82176	-0.383321	8.60633	0.0686029	-1.3173	-2.8415	2.24857
39.5	-3.36751	3.44427	-10.1193	3.64723	3.39074	-1.63427	-2.82897	6.77483	-1.80707	2.67652	-0.809169	8.40099	-0.0729971	-1.4471	-3.03203	1.88352
40	-3.85964	3.42073	-10.6413	2.84394	3.09274	-1.75113	-2.94126	6.52288	-2.39721	2.55252	-1.21421	8.19383	-0.204983	-1.54806	-3.2087	1.5471
40.5	-4.26571	3.41254	-11.0926	2.09085	2.7763	-1.85084	-3.05987	6.30168	-2.90002	2.4545	-1.59706	7.98013	-0.326488	-1.61879	-3.37548	1.24326
41	-4.58606	3.41962	-11.4703	1.39824	2.44907	-1.93254	-3.18534	6.11554	-3.3122	2.38414	-1.95427	7.76063	-0.437824	-1.65869	-3.53579	0.976183
41.5	-4.8211	3.44053	-11.7744	0.775452	2.11828	-1.99513	-3.31892	5.96582	-3.63122	2.33951	-2.27904	7.54142	-0.540388	-1.66775	-3.69156	0.749353
42	-4.97089	3.47209	-12.0076	0.230084	1.78987	-2.03679	-3.46073	5.85145	-3.85472	2.31638	-2.56217	7.33251	-0.636544	-1.64503	-3.84325	0.565996
42.5	-5.03517	3.50978	-12.1752	-0.232928	1.46889	-2.05574	-3.60756	5.77078	-3.97944	2.3101	-2.79528	7.14631	-0.729627	-1.58849	-3.98995	0.429283
43	-5.01448	3.549	-12.2856	-0.612442	1.15961	-2.05098	-3.75181	5.72242	-4.00127	2.31678	-2.97356	6.99456	-0.823421	-1.49696	-4.12951	0.342329
43.5	-4.91094	3.58615	-12.3484	-0.911646	0.865554	-2.02136	-3.88296	5.70476	-3.91786	2.33327	-3.09794	6.88404	-0.920847	-1.37181	-4.25881	0.308421
44	-4.72742	3.61883	-12.3731	-1.13777	0.590647	-1.96472	-3.99222	5.71516	-3.73125	2.35668	-3.17584	6.81465	-1.02275	-1.21704	-4.3736	0.330076
44.5	-4.46698	3.64579	-12.3683	-1.3008	0.340097	-1.87894	-4.07829	5.74967	-3.44846	2.38409	-3.2191	6.78222	-1.12812	-1.03807	-4.46769	0.407424
45	-4.13361	3.66637	-12.3423	-1.4116	0.119896	-1.76359	-4.15013	5.80301	-3.08164	2.41252	-3.24006	6.78303	-1.23569	-0.840102	-4.53281	0.538037
45.5	-3.73327	3.67929	-12.3012	-1.48087	-0.0642015	-1.6208	-4.2236	5.86859	-2.64857	2.4398	-3.24905	6.81514	-1.34515	-0.627359	-4.55999	0.717587
46	-3.27411	3.68152	-12.2492	-1.5193	-0.207468	-1.45503	-4.31337	5.9391	-2.17113	2.4652	-3.25368	6.87677	-1.45689	-0.40323	-4.54226	0.940049
46.5	-2.76561	3.66853	-12.1891	-1.53773	-0.30731	-1.27094	-4.42556	6.00847	-1.67083	2.48967	-3.25957	6.96518	-1.57014	-0.171068	-4.47735	1.19821
47	-2.21778	3.63603	-12.1239	-1.54712	-0.364355	-1.07076	-4.55575	6.07378	-1.16387	2.51525	-3.27158	7.07719	-1.68067	0.0647753	-4.36816	1.4846
47.5	-1.64176	3.58202	-12.0574	-1.55812	-0.38257	-0.854614	-4.69305	6.13479	-0.65953	2.54391	-3.29387	7.20884	-1.78064	0.29796	-4.22066	1.79131
48	-1.0508	3.50736	-11.9929	-1.58027	-0.368694	-0.623673	-4.82636	6.19204	-0.162491	2.57672	-3.32879	7.35385	-1.86028	0.520251	-4.04217	2.10897
48.5	-0.460099	3.41523	-11.9316	-1.62082	-0.331261	-0.382586	-4.94886	6.2458	0.323416	2.61407	-3.37637	7.50298	-1.91015	0.723505	-3.84229	2.4273
49	0.114797	3.31053	-11.8733	-1.68408	-0.279054	-0.139132	-5.05871	6.29631	0.793242	2.65594	-3.43528	7.64589	-1.92285	0.902399	-3.63318	2.73743
49.5	0.659716	3.19886	-11.8175	-1.77169	-0.219411	0.0981178	-5.15696	6.34437	1.24103	2.70164	-3.50424	7.77383	-1.89409	1.05548	-3.42698	3.03303
50	1.16246	3.0842	-11.7649	-1.88358	-0.157023	0.32171	-5.24514	6.39142	1.6606	2.74915	-3.58264	7.88095	-1.82304	1.18409	-3.23256	3.30908
50.5	1.61201	2.96696	-11.7177	-2.01982	-0.0941574	0.52556	-5.32444	6.43879	2.04619	2.79506	-3.67065	7.96437	-1.71251	1.29089	-3.05503	3.56092
51	1.99768	2.84442	-11.6787	-2.18249	-0.03216	0.70455	-5.39591	6.48686	2.39284	2.8356	-3.76962	8.0242	-1.56876	1.37869	-2.89748	3.78463
51.5	2.31	2.71306	-11.6519	-2.37564	0.0278975	0.854602	-5.46118	6.53526	2.69637	2.86791	-3.88179	8.06336	-1.40021	1.44952	-2.76219	3.97791
52	2.54292	2.57081	-11.6413	-2.60352	0.0862118	0.972508	-5.52323	6.58365	2.95226	2.89034	-4.00853	8.08621	-1.21527	1.50424	-2.65061	4.13993
52.5	2.69459	2.41828	-11.6513	-2.86881	0.144627	1.05525	-5.5864	6.632	3.15395	2.90226	-4.14906	8.09604	-1.0214	1.54301	-2.56308	4.27019
53	2.76647	2.25814	-11.6854	-3.17184	0.205283	1.10048	-5.65506	6.68013	3.29192	2.90405	-4.30053	8.0924	-0.825436	1.56574	-2.49901	4.36776
53.5	2.76241	2.0936	-11.7459	-3.50997	0.269246	1.10794	-5.73161	6.72733	3.35564	2.8966	-4.45831	8.07102	-0.633842	1.57201	-2.45648	4.43197
54	2.6876	1.92697	-11.8333	-3.87731	0.336068	1.07982	-5.81418	6.77204	3.33679	2.88023	-4.61646	8.02644	-0.451902	1.56085	-2.43164	4.46387
54.5	2.54744	1.75878	-11.9446	-4.26541	0.403652	1.02046	-5.8948	6.81163	3.23125	2.85411	-4.76913	7.955	-0.282542	1.53115	-2.41879	4.46687
55	2.34653	1.58822	-12.0745	-4.66519	0.468527	0.936121	-5.96092	6.843	3.04	2.81681	-4.91098	7.85584	-0.125675	1.48258	-2.41076	4.44565
55.5	2.08875	1.41481	-12.2173	-5.06844	0.526733	0.834962	-6.00018	6.86391	2.76929	2.76775	-5.03653	7.73073	0.0214985	1.4155	-2.39979	4.40523
56	1.77842	1.2398	-12.3685	-5.46748	0.574778	0.72639	-6.0051	6.87395	2.42899	2.70804	-5.14012	7.58395	0.162855	1.33014	-2.38001	4.35093
56.5	1.42107	1.06689	-12.5256	-5.85478	0.610256	0.619186	-5.97542	6.87488	2.02978	2.6399	-5.21665	7.42135	0.30068	1.2261	-2.34947	4.28803
57	1.02309	0.90115	-12.6879	-6.22334	0.63179	0.519321	-5.91747	6.86997	1.58093	2.56563	-5.26183	7.24754	0.433613	1.10297	-2.30979	4.22043
57.5	0.59143	0.746785	-12.8557	-6.5675	0.638294	0.429521	-5.84154	6.86253	1.08978	2.48713	-5.27238	7.06261	0.556434	0.962113	-2.2648	4.1496
58	0.133488	0.605339	-13.0288	-6.88321	0.628379	0.350893	-5.75804	6.85423	0.562709	2.40552	-5.24673	6.86253	0.661533	0.807862	-2.21969	4.07496
58.5	-0.343307	0.475493	-13.2064	-7.16736	0.600481	0.284164	-5.67373	6.84428	0.00654834	2.32109	-5.18558	6.64265	0.741253	0.64708	-2.17975	3.99504
59	-0.831997	0.354525	-13.3871	-7.41734	0.553432	0.229281	-5.5901	6.83016	-0.570207	2.23448	-5.09214	6.40015	0.789532	0.48813	-2.14884	3.90763
59.5	-1.32613	0.240501	-13.5697	-7.63191	0.487027	0.185069	-5.50557	6.80913	-1.1572	2.14806	-4.97223	6.13453	0.802171	0.339819	-2.12888	3.80979
60	-1.81906	0.133934	-13.7535	-7.81259	0.402613	0.150163	-5.41888	6.77992	-1.74384	2.0656	-4.8342	5.849	0.776735	0.209868	-2.12055	3.69864
60.5	-2.30297	0.0377951	-13.9399	-7.96386	0.303314	0.124398	-5.33134	6.74355	-2.32168	1.99031	-4.68764	5.55158	0.712479	0.103569	-2.12403	3.5721
61	-2.76935	-0.0442514	-14.1301	-8.09236	0.193464	0.109372	-5.24798	6.70283	-2.88573	1.92388	-4.54105	5.25331	0.609876	0.0232724	-2.13908	3.42868
61.5	-3.21101	-0.110276	-14.325	-8.20528	0.0773604	0.107498	-5.1769	6.66055	-3.43389	1.867	-4.40025	4.9643	0.470167	-0.0316231	-2.16467	3.26769
62	-3.6236	-0.161854	-14.5245	-8.3087	-0.0421301	0.120321	-5.12605	6.61759	-3.96457	1.81952	-4.26903	4.69042	0.295677	-0.064421	-2.19854	3.08998
62.5	-4.0056	-0.204146	-14.729	-8.40723	-0.164142	0.147628	-5.09944	6.57271	-4.47361	1.77998	-4.15074	4.43187	0.0913701	-0.0805045	-2.23684	2.89833
63	-4.35811	-0.243729	-14.9386	-8.5053	-0.289259	0.18767	-5.09526	6.52395	-4.95361	1.74564	-4.04898	4.18484	-0.133275	-0.0862068	-2.2741	2.69651
63.5	-4.6839	-0.285188	-15.1522	-8.60848	-0.418466	0.237604	-5.10665	6.46983	-5.39667	1.71289	-3.96804	3.9447	-0.364318	-0.0871686	-2.30464	2.48804
64	-4.9854	-0.32905	-15.3683	-8.72345	-0.552037	0.293898	-5.12496	6.4094	-5.79839	1.6771	-3.91283	3.70853	-0.586089	-0.0872377	-2.32512	2.27567
64.5	-5.26356	-0.372617	-15.5857	-8.85643	-0.689117	0.353052	-5.14415	6.3422	-6.16035	1.63373	-3.88826	3.47664	-0.784856	-0.088657	-2.33607	2.06161
65	-5.51831	-0.412569	-15.8039	-9.01104	-0.828318	0.412319	-5.16326	6.26812	-6.49004	1.58051	-3.89835	3.25304	-0.951951	-0.0926311	-2.34101	1.84747
65.5	-5.7493	-0.447243	-16.0223	-9.18693	-0.968703	0.469881	-5.18466	6.18677	-6.79901	1.5179	-3.94573	3.0442	-1.08528	-0.099511	-2.34418	1.63429
66	-5.95632	-0.477761	-16.2398	-9.38055	-1.1109	0.524604	-5.20949	6.09725	-7.10051	1.44768	-4.03085	2.85583	-1.18809	-0.108641	-2.34787	1.42218
66.5	-6.13963	-0.507655	-16.4542	-9.58811	-1.25778	0.575864	-5.23412	5.99903	-7.40723	1.37163	-4.15114	2.68901	-1.26665	-0.118488	-2.35048	1.20968
67	-6.30075	-0.54071	-16.6629	-9.80794	-1.41362	0.623635	-5.24979	5.89299	-7.72888	1.2911	-4.30114	2.53821	-1.32955	-0.127584	-2.34647	0.994318
67.5	-6.44338	-0.578602	-16.8637	-10.0403	-1.58226	0.668245	-5.24509	5.78125	-8.07005	1.20707	-4.47389	2.39327	-1.38755	-0.135349	-2.32838	0.774502
68	-6.57323	-0.620636	-17.0557	-10.286	-1.76618	0.709194	-5.21025	5.66648	-8.43033	1.12031	-4.66226	2.24401	-1.45161	-0.141674	-2.28976	0.550533
68.5	-6.69656	-0.665352	-17.238	-10.5444	-1.96645	0.744331	-5.14118	5.55146	-8.80615	1.03172	-4.85971	2.08351	-1.5304	-0.145889	-2.22774	0.323961
69	-6.81875	-0.712173	-17.4099	-10.812	-2.18276	0.770628	-5.04129	5.43787	-9.19281	0.942711	-5.06039	1.90938	-1.62926	-0.14692	-2.1433	0.0965461
69.5	-6.94349	-0.762442	-17.57	-11.0819	-2.41342	0.785412	-4.91986	5.32507	-9.58561	0.854911	-5.25872	1.7241	-1.75027	-0.144263	-2.03903	-0.130408
70	-7.07276	-0.819775	-17.7155	-11.3443	-2.65546	0.786964	-4.78803	5.21063	-9.98026	0.769738	-5.44936	1.53448	-1.89224	-0.137706	-1.91632	-0.35644
70.5	-7.20741	-0.889122	-17.8424	-11.5888	-2.90526	0.774497	-4.65456	5.09144	-10.3729	0.688196	-5.62849	1.35048	-2.05018	-0.126873	-1.77426	-0.581737
71	-7.3474	-0.974626	-17.9472	-11.8057	-3.15986	0.747841	-4.52389	4.96393	-10.7596	0.610766	-5.79582	1.18297	-2.21609	-0.112741	-1.61103	-0.806318
71.5	-7.49166	-1.07715	-18.0292	-11.9878	-3.41843	0.707621	-4.39707	4.82418	-11.1352	0.537326	-5.95473	1.03988	-2.38099	-0.0992845	-1.42637	-1.02945
72	-7.63849	-1.19265	-18.09	-12.1322	-3.68211	0.655663	-4.27394	4.66872	-11.4946	0.467413	-6.10951	0.923382	-2.53689	-0.0929345	-1.22315	-1.2501
72.5	-7.78622	-1.31268	-18.1329	-12.2408	-3.95222	0.594516	-4.15539	4.49575	-11.8342	0.400792	-6.2624	0.831414	-2.67821	-0.100682	-1.00719	-1.46808
73	-7.93323	-1.42751	-18.1626	-12.3193	-4.2279	0.526387	-4.04439	4.30596	-12.1538	0.33801	-6.41332	0.761199	-2.80291	-0.128505	-0.78558	-1.68478
73.5	-8.07792	-1.52966	-18.1832	-12.3754	-4.50498	0.452034	-3.94454	4.103	-12.4553	0.280804	-6.56075	0.71103	-2.91221	-0.18052	-0.564614	-1.90298
74	-8.21909	-1.61522	-18.1972	-12.4182	-4.77656	0.370003	-3.85723	3.8929	-12.7413	0.232085	-6.7026	0.680113	-3.00874	-0.25813	-0.348566	-2.12573
74.5	-8.35618	-1.68283	-18.2062	-12.4585	-5.03469	0.277235	-3.78001	3.68235	-13.0133	0.194965	-6.83658	0.667736	-3.09475	-0.359623	-0.139859	-2.35487
75	-8.48918	-1.73225	-18.2116	-12.507	-5.27221	0.170782	-3.70654	3.47741	-13.2704	0.171452	-6.96054	0.673172	-3.17157	-0.481477	0.0602411	-2.58995
75.5	-8.61794	-1.76311	-18.2159	-12.574	-5.48382	0.0491401	-3.62795	3.28325	-13.5086	0.161977	-7.07321	0.696368	-3.24036	-0.620092	0.251655	-2.8284
76	-8.74157	-1.77405	-18.2215	-12.6678	-5.66651	-0.0874634	-3.5357	3.10378	-13.7216	0.165986	-7.17514	0.736791	-3.30303	-0.772054	0.4353	-3.06679
76.5	-8.85856	-1.76252	-18.2294	-12.794	-5.81956	-0.23773	-3.42526	2.94105	-13.9038	0.18247	-7.26844	0.790495	-3.36235	-0.933604	0.612064	-3.30212
77	-8.96728	-1.72651	-18.2396	-12.9541	-5.94434	-0.400327	-3.29787	2.79521	-14.0524	0.209405	-7.35517	0.849673	-3.42107	-1.10076	0.782531	-3.53266
77.5	-9.0661	-1.66663	-18.2511	-13.1467	-6.04343	-0.574212	-3.15854	2.66509	-14.1683	0.243013	-7.43601	0.905185	-3.48102	-1.26961	0.94707	-3.75795
78	-9.15321	-1.58729	-18.2619	-13.3689	-6.11943	-0.758169	-3.01113	2.54885	-14.2554	0.27851	-7.51074	0.948544	-3.5428	-1.43627	1.10453	-3.97835
78.5	-9.22799	-1.49705	-18.2687	-13.6177	-6.17444	-0.950455	-2.85452	2.44447	-14.3188	0.311776	-7.5797	0.972753	-3.60601	-1.59755	1.25105	-4.19454
79	-9.29296	-1.40751	-18.2653	-13.8907	-6.21037	-1.14933	-2.68301	2.35015	-14.363	0.340359	-7.64454	0.972794	-3.66876	-1.75177	1.38137	-4.40727
79.5	-9.35383	-1.33068	-18.2452	-14.1863	-6.22859	-1.35402	-2.49065	2.26409	-14.3893	0.363486	-7.70756	0.945591	-3.72706	-1.89865	1.49139	-4.61656
80	-9.41675	-1.27603	-18.204	-14.5024	-6.22933	-1.56466	-2.27524	2.18416	-14.3972	0.381467	-7.77088	0.890132	-3.7753	-2.03879	1.57937	-4.82066
80.5	-9.48542	-1.249	-18.1402	-14.8337	-6.21239	-1.78121	-2.03896	2.1074	-14.3863	0.39502	-7.83631	0.807269	-3.8079	-2.17308	1.64589	-5.01653
81	-9.56076	-1.2512	-18.0539	-15.172	-6.17805	-2.00286	-1.7869	2.03031	-14.3574	0.405087	-7.90496	0.697568	-3.82099	-2.30155	1.69344	-5.20177
81.5	-9.64283	-1.2813	-17.9461	-15.508	-6.12695	-2.22835	-1.52506	1.94979	-14.3127	0.412975	-7.97683	0.559707	-3.81346	-2.42312	1.72588	-5.37523
82	-9.73251	-1.33609	-17.8195	-15.8339	-6.06051	-2.45573	-1.25893	1.864	-14.2547	0.420159	-8.05211	0.392152	-3.78693	-2.53729	1.74825	-5.53567
82.5	-9.83091	-1.41147	-17.6796	-16.1455	-5.9821	-2.6814	-0.993077	1.77266	-14.1852	0.428021	-8.1327	0.195437	-3.74413	-2.64605	1.76636	-5.68091
83	-9.9374	-1.50272	-17.5334	-16.4415	-5.89635	-2.90007	-0.730211	1.67753	-14.1043	0.437582	-8.22181	-0.0276899	-3.68675	-2.75405	1.78562	-5.80839
83.5	-10.0487	-1.60414	-17.3876	-16.7225	-5.80695	-3.10615	-0.470286	1.58224	-14.0116	0.448616	-8.32316	-0.273506	-3.61441	-2.86727	1.80979	-5.91661
84	-10.1603	-1.70856	-17.2462	-16.9895	-5.71589	-3.29563	-0.211846	1.49075	-13.9071	0.459596	-8.4404	-0.538281	-3.52529	-2.99123	1.84069	-6.00635
84.5	-10.2674	-1.80761	-17.1107	-17.2445	-5.62447	-3.46765	0.0444032	1.40552	-13.7934	0.469912	-8.57554	-0.818087	-3.41828	-3.12984	1.87848	-6.08065
85	-10.3658	-1.89332	-16.9816	-17.4895	-5.53408	-3.6245	0.293459	1.32666	-13.6755	0.48141	-8.72744	-1.10831	-3.29518	-3.28552	1.92187	-6.14339
85.5	-10.452	-1.96079	-16.8589	-17.7261	-5.44572	-3.77022	0.527817	1.25221	-13.5612	0.496872	-8.89186	-1.40477	-3.16089	-3.45962	1.96846	-6.19844
86	-10.524	-2.00985	-16.7431	-17.9544	-5.35927	-3.90909	0.74141	1.17924	-13.4594	0.51759	-9.0625	-1.70547	-3.02096	-3.65222	2.01625	-6.24955
86.5	-10.5814	-2.04441	-16.6334	-18.1731	-5.27294	-4.04523	0.932467	1.10495	-13.3784	0.542507	-9.23223	-2.01	-2.87889	-3.86161	2.0646	-6.30026
87	-10.6255	-2.07024	-16.5275	-18.3804	-5.18368	-4.18263	1.10336	1.02641	-13.3236	0.568988	-9.39489	-2.31775	-2.73625	-4.08482	2.11321	-6.35321
87.5	-10.6577	-2.09271	-16.4217	-18.5746	-5.08838	-4.32545	1.2576	0.940429	-13.2965	0.593922	-9.54642	-2.62732	-2.59414	-4.31892	2.16031	-6.40962
88	-10.679	-2.11513	-16.3126	-18.7542	-4.98539	-4.4781	1.39689	0.844764	-13.294	0.61401	-9.68429	-2.93592	-2.45312	-4.56137	2.20228	-6.46976
88.5	-10.6901	-2.13835	-16.1981	-18.918	-4.87533	-4.64449	1.52074	0.739678	-13.3103	0.625978	-9.80574	-3.2385	-2.31237	-4.80935	2.23422	-6.53371
89	-10.6926	-2.16133	-16.0777	-19.0632	-4.7606	-4.82609	1.62734	0.628003	-13.3391	0.627733	-9.90705	-3.52802	-2.17035	-5.0597	2.25112	-6.60213
89.5	-10.6901	-2.18215	-15.951	-19.1849	-4.64405	-5.02057	1.71428	0.513759	-13.3743	0.61924	-9.98469	-3.79816	-2.02653	-5.30919	2.24968	-6.67665
90	-10.6866	-2.19934	-15.8177	-19.2763	-4.52807	-5.22218	1.7797	0.400311	-13.4094	0.601352	-10.0371	-4.04751	-1.88195	-5.55444	2.2297	-6.75961
90.5	-10.6849	-2.21307	-15.6768	-19.3309	-4.41459	-5.42408	1.82407	0.289238	-13.4382	0.573801	-10.0669	-4.28165	-1.73811	-5.79188	2.19381	-6.85282
91	-10.686	-2.22552	-15.5262	-19.3444	-4.30501	-5.62094	1.85137	0.180763	-13.4562	0.534693	-10.0809	-4.5101	-1.59544	-6.01768	2.14584	-6.9561
91.5	-10.6898	-2.24037	-15.363	-19.3161	-4.19983	-5.80985	1.86836	0.0750994	-13.4614	0.481435	-10.088	-4.74168	-1.45308	-6.2286	2.08951	-7.06712
92	-10.6952	-2.26122	-15.1843	-19.2481	-4.09817	-5.98964	1.88193	-0.026857	-13.4549	0.411958	-10.0948	-4.98203	-1.30964	-6.42408	2.02839	-7.18301
92.5	-10.7012	-2.28931	-14.9883	-19.1435	-3.99792	-6.15998	1.89642	-0.123805	-13.4407	0.325743	-10.1039	-5.2334	-1.16364	-6.6073	1.96626	-7.3018
93	-10.707	-2.32281	-14.7747	-19.0052	-3.89655	-6.32082	1.91243	-0.21474	-13.4249	0.224168	-10.1138	-5.49585	-1.01294	-6.78316	1.9075	-7.42233
93.5	-10.7118	-2.35954	-14.5452	-18.8345	-3.792	-6.47213	1.92817	-0.299505	-13.4129	0.110219	-10.1216	-5.76819	-0.85404	-6.95512	1.85769	-7.54339
94	-10.7142	-2.39964	-14.3038	-18.6308	-3.68239	-6.61366	1.94228	-0.378666	-13.4079	-0.0118173	-10.1231	-6.04851	-0.682353	-7.12371	1.82281	-7.66287
94.5	-10.7129	-2.44491	-14.055	-18.3932	-3.56573	-6.74535	1.95616	-0.452768	-13.4113	-0.136885	-10.1145	-6.33588	-0.49445	-7.28747	1.80735	-7.77723
95	-10.7077	-2.4965	-13.8019	-18.1215	-3.44036	-6.86826	1.97403	-0.521769	-13.4224	-0.260481	-10.0931	-6.63273	-0.290215	-7.44489	1.81333	-7.88193
95.5	-10.7003	-2.55329	-13.5464	-17.8186	-3.30624	-6.98477	2.00015	-0.585066	-13.4372	-0.38017	-10.0568	-6.94427	-0.0734723	-7.59549	1.841	-7.97244
96	-10.6938	-2.61119	-13.289	-17.4904	-3.16549	-7.09756	2.03504	-0.641773	-13.4496	-0.496435	-10.0043	-7.27502	0.148023	-7.73995	1.88925	-8.04483
96.5	-10.6929	-2.66358	-13.0302	-17.1449	-3.02188	-7.20814	2.07353	-0.691271	-13.4553	-0.612645	-9.93596	-7.62609	0.363006	-7.88024	1.95521	-8.09586
97	-10.7021	-2.70327	-12.7723	-16.7895	-2.8803	-7.31674	2.10525	-0.73386	-13.4536	-0.734187	-9.85342	-7.99475	0.558877	-8.01907	2.03399	-8.12387
97.5	-10.7243	-2.72517	-12.5188	-16.4298	-2.74623	-7.42313	2.1174	-0.770687	-13.447	-0.86668	-9.75845	-8.37518	0.724635	-8.1582	2.11936	-8.12964
98	-10.7609	-2.7283	-12.2743	-16.0685	-2.62462	-7.52668	2.09966	-0.803135	-13.4395	-1.0139	-9.65244	-8.75928	0.852658	-8.29739	2.20487	-8.11588
98.5	-10.8121	-2.71636	-12.0432	-15.7071	-2.51871	-7.6258	2.04905	-0.832235	-13.4334	-1.17645	-9.53685	-9.1376	0.939567	-8.4349	2.28515	-8.0864
99	-10.8758	-2.69622	-11.8293	-15.3459	-2.42968	-7.71794	1.97146	-0.857976	-13.4277	-1.3515	-9.41401	-9.50167	0.986552	-8.56797	2.35635	-8.04659
99.5	-10.9472	-2.67461	-11.6342	-14.9839	-2.35705	-7.80046	1.87866	-0.879031	-13.4188	-1.53398	-9.28715	-9.84705	0.998681	-8.6928	2.41497	-8.00295
100	-11.0201	-2.65474	-11.4573	-14.6185	-2.29901	-7.87168	1.7828	-0.893376	-13.4027	-1.71861	-9.15919	-10.1734	0.983674	-8.80587	2.45648	-7.96097
100.5	-11.089	-2.63588	-11.2949	-14.2449	-2.25265	-7.93148	1.69196	-0.899153	-13.3782	-1.90103	-9.03143	-10.4819	0.950903	-8.90582	2.47552	-7.92297
101	-11.1513	-2.61547	-11.1421	-13.8567	-2.21356	-7.98119	1.60894	-0.895748	-13.3478	-2.07714	-8.90347	-10.7731	0.910204	-8.99399	2.46759	-7.88745
101.5	-11.2071	-2.59076	-10.9938	-13.4477	-2.17578	-8.02293	1.53351	-0.885049	-13.3164	-2.2427	-8.77462	-11.0473	0.869991	-9.07309	2.43092	-7.84991
102	-11.2583	-2.55971	-10.8462	-13.0131	-2.13359	-8.05831	1.46609	-0.871515	-13.2888	-2.39449	-8.6452	-11.304	0.835736	-9.14581	2.3678	-7.80496
102.5	-11.3077	-2.52172	-10.6961	-12.5506	-2.08384	-8.08752	1.40954	-0.860399	-13.2665	-2.53173	-8.51621	-11.5414	0.810021	-9.21469	2.28458	-7.74837
103	-11.3576	-2.47756	-10.5402	-12.0605	-2.02594	-8.10953	1.36783	-0.855463	-13.2467	-2.65565	-8.38855	-11.756	0.793613	-9.28253	2.18963	-7.67791
103.5	-11.4102	-2.42849	-10.375	-11.5455	-1.96004	-8.12287	1.34356	-0.857968	-13.2253	-2.76731	-8.26291	-11.9452	0.786779	-9.35188	2.09037	-7.59308
104	-11.4667	-2.37549	-10.1972	-11.0104	-1.88603	-8.12595	1.33574	-0.867246	-13.1991	-2.86595	-8.13954	-12.1107	0.790548	-9.42449	1.99151	-7.49474
104.5	-11.527	-2.3193	-10.0058	-10.4612	-1.8037	-8.11738	1.33812	-0.881761	-13.1669	-2.94972	-8.01803	-12.2586	0.806606	-9.50108	1.8948	-7.38475
105	-11.5885	-2.26048	-9.80363	-9.90431	-1.71314	-8.09691	1.33878	-0.899794	-13.13	-3.01764	-7.89794	-12.3951	0.835548	-9.58117	1.79984	-7.26536
105.5	-11.6463	-2.19971	-9.59567	-9.34578	-1.61493	-8.06605	1.32314	-0.919968	-13.0923	-3.07092	-7.77962	-12.5232	0.875544	-9.66247	1.7061	-7.13824
106	-11.6946	-2.13896	-9.38584	-8.79031	-1.51057	-8.02761	1.27999	-0.941975	-13.0591	-3.11271	-7.66383	-12.6419	0.923008	-9.74078	1.61578	-7.00474
106.5	-11.7287	-2.08201	-9.17519	-8.2418	-1.40276	-7.9852	1.20639	-0.966737	-13.0346	-3.14636	-7.55112	-12.7481	0.974589	-9.81109	1.53456	-6.86684
107	-11.7463	-2.03299	-8.96277	-7.70391	-1.29481	-7.94254	1.10761	-0.995544	-13.0201	-3.17415	-7.44227	-12.838	1.02851	-9.8693	1.46924	-6.72718
107.5	-11.7473	-1.99431	-8.74757	-7.17952	-1.1893	-7.90203	0.993814	-1.0289	-13.0139	-3.19756	-7.33835	-12.9078	1.08435	-9.91398	1.42461	-6.58854
108	-11.7326	-1.96555	-8.52948	-6.66997	-1.08747	-7.86396	0.876172	-1.06553	-13.0136	-3.21837	-7.23986	-12.9545	1.14216	-9.94674	1.40215	-6.45403
108.5	-11.7024	-1.94343	-8.30954	-6.17534	-0.989013	-7.82672	0.763349	-1.10201	-13.017	-3.23882	-7.14598	-12.9762	1.20124	-9.97041	1.40052	-6.32694
109	-11.6565	-1.92325	-8.08959	-5.69496	-0.892012	-7.78797	0.658956	-1.13373	-13.0233	-3.26035	-7.05455	-12.9716	1.25929	-9.98728	1.41638	-6.20953
109.5	-11.5948	-1.90078	-7.8714	-5.22718	-0.793158	-7.74618	0.562164	-1.1564	-13.032	-3.28251	-6.96198	-12.9399	1.31222	-9.99905	1.44498	-6.10262
110	-11.5178	-1.87302	-7.65553	-4.76975	-0.688779	-7.70191	0.471424	-1.16657	-13.0422	-3.30338	-6.86323	-12.8817	1.35471	-10.0075	1.48145	-6.00626
110.5	-11.4275	-1.83776	-7.44113	-4.32138	-0.576421	-7.6577	0.387585	-1.16128	-13.0511	-3.32124	-6.75295	-12.7985	1.3812	-10.0147	1.52197	-5.91985
111	-11.3269	-1.79311	-7.22641	-3.88185	-0.45589	-7.61657	0.314196	-1.13848	-13.0542	-3.33571	-6.62779	-12.6913	1.38721	-10.0231	1.56357	-5.84095
111.5	-11.2185	-1.73767	-7.00907	-3.45035	-0.328623	-7.58058	0.256009	-1.09824	-13.0455	-3.34737	-6.48867	-12.5604	1.37027	-10.0343	1.60289	-5.76426
112	-11.1032	-1.67037	-6.78664	-3.02469	-0.19635	-7.5503	0.216589	-1.04322	-13.0195	-3.35681	-6.34071	-12.4055	1.33005	-10.0487	1.63521	-5.68205
112.5	-10.9806	-1.58943	-6.55693	-2.60173	-0.0609014	-7.52488	0.195443	-0.978283	-12.9737	-3.36408	-6.19066	-12.2266	1.268	-10.0648	1.65431	-5.58589
113	-10.8503	-1.49215	-6.31797	-2.17778	0.0752716	-7.50228	0.186773	-0.909205	-12.9096	-3.36897	-6.0439	-12.0267	1.18733	-10.0802	1.65408	-5.46871
113.5	-10.7118	-1.37665	-6.06786	-1.74919	0.209488	-7.47973	0.182235	-0.840657	-12.831	-3.37194	-5.90282	-11.812	1.09332	-10.0925	1.6311	-5.32589
114	-10.5638	-1.24409	-5.80466	-1.3123	0.339814	-7.45438	0.17593	-0.774646	-12.7414	-3.37426	-5.76629	-11.5894	0.992822	-10.1002	1.58617	-5.15495
114.5	-10.4048	-1.09939	-5.52535	-0.863513	0.465304	-7.42374	0.166952	-0.710547	-12.6431	-3.37672	-5.63072	-11.3626	0.892871	-10.1033	1.52384	-4.95505
115	-10.2331	-0.949758	-5.22521	-0.400431	0.585913	-7.38565	0.15794	-0.646001	-12.5372	-3.37881	-5.49221	-11.1312	0.798573	-10.1036	1.4504	-4.72738
115.5	-10.0473	-0.802333	-4.89954	0.0766261	0.702874	-7.33849	0.151945	-0.577354	-12.4237	-3.37952	-5.3487	-10.8923	0.711131	-10.1037	1.37165	-4.47514
116	-9.84707	-0.661946	-4.54581	0.563841	0.818711	-7.28174	0.149852	-0.499869	-12.302	-3.37866	-5.20087	-10.6412	0.627347	-10.1065	1.29151	-4.20193
116.5	-9.63314	-0.529621	-4.16422	1.05403	0.935831	-7.21602	0.148964	-0.408572	-12.1719	-3.37737	-5.05116	-10.3718	0.54125	-10.1144	1.21162	-3.90972
117	-9.40752	-0.402941	-3.75797	1.5382	1.05452	-7.1425	0.142933	-0.299719	-12.0335	-3.37703	-4.90153	-10.0778	0.446669	-10.129	1.13203	-3.59877
117.5	-9.17297	-0.278171	-3.33352	2.00767	1.17227	-7.06236	0.124207	-0.172164	-11.888	-3.3776	-4.75258	-9.75499	0.338875	-10.1509	1.05237	-3.26905
118	-8.93193	-0.15252	-2.89986	2.45485	1.28499	-6.97674	0.0887159	-0.0274785	-11.7374	-3.37777	-4.60453	-9.40492	0.215175	-10.1793	0.972327	-2.92137
118.5	-8.6856	-0.0254084	-2.46683	2.87276	1.38858	-6.8868	0.0394188	0.131446	-11.5831	-3.37604	-4.45824	-9.03512	0.0754824	-10.2125	0.891056	-2.55748
119	-8.4346	0.10218	-2.04358	3.2552	1.47945	-6.79352	-0.0140931	0.302073	-11.4251	-3.37099	-4.3158	-8.65581	-0.0775958	-10.2477	0.806866	-2.17965
119.5	-8.18096	0.230239	-1.63745	3.59757	1.55489	-6.69792	-0.0588607	0.482625	-11.261	-3.36126	-4.18048	-8.27616	-0.239668	-10.2829	0.717952	-1.78986
120	-7.9295	0.36148	-1.25333	3.89713	1.61395	-6.60099	-0.0829816	0.67118	-11.0875	-3.34666	-4.05586	-7.90288	-0.405699	-10.3168	0.623458	-1.389
120.5	-7.68637	0.499489	-0.893274	4.15306	1.65792	-6.50358	-0.0801068	0.864946	-10.9022	-3.3283	-3.94381	-7.53978	-0.57101	-10.3491	0.524888	-0.97716
121	-7.4565	0.644873	-0.555914	4.3674	1.68992	-6.4065	-0.0513997	1.06073	-10.7052	-3.30744	-3.84196	-7.18762	-0.73162	-10.3785	0.427198	-0.55447
121.5	-7.24258	0.793144	-0.236096	4.54551	1.71396	-6.3105	-0.00342311	1.25566	-10.4995	-3.28397	-3.74311	-6.84475	-0.883403	-10.4025	0.337909	-0.121525
122	-7.04565	0.935679	0.0738582	4.69479	1.7339	-6.21606	0.0559376	1.44758	-10.2889	-3.25662	-3.63769	-6.50849	-1.02159	-10.417	0.264954	0.320877
122.5	-6.86508	1.06282	0.381595	4.82269	1.75294	-6.12392	0.120448	1.63556	-10.0755	-3.2242	-3.51679	-6.17697	-1.14203	-10.4181	0.215395	0.771906
123	-6.69738	1.16721	0.692806	4.93597	1.77365	-6.03624	0.186375	1.82045	-9.85802	-3.18616	-3.3736	-5.84978	-1.24269	-10.4017	0.194476	1.23051
123.5	-6.53601	1.24563	1.01118	5.04161	1.79764	-5.95667	0.252116	2.00404	-9.63272	-3.14246	-3.20442	-5.52657	-1.32383	-10.3644	0.2039	1.69511
124	-6.37302	1.29995	1.33948	5.14659	1.82529	-5.88908	0.31737	2.18789	-9.39568	-3.09368	-3.00923	-5.20575	-1.38695	-10.3043	0.240938	2.16347
124.5	-6.20066	1.33722	1.68015	5.25557	1.85596	-5.83635	0.381738	2.37282	-9.14475	-3.04154	-2.7916	-4.88515	-1.43403	-10.2222	0.299702	2.63297
125	-6.01229	1.36795	2.03523	5.36942	1.88878	-5.80007	0.443717	2.5585	-8.88157	-2.98884	-2.55772	-4.56326	-1.46769	-10.122	0.373168	3.10104
125.5	-5.8031	1.40317	2.4057	5.48681	1.92295	-5.78044	0.50204	2.74282	-8.61238	-2.93907	-2.3154	-4.23949	-1.49189	-10.0088	0.454585	3.5654
126	-5.57076	1.45123	2.791	5.60701	1.95762	-5.77606	0.558858	2.92214	-8.34621	-2.89593	-2.07248	-3.91317	-1.51103	-9.88819	0.538445	4.02397
126.5	-5.31527	1.51542	3.18886	5.73104	1.99193	-5.7841	0.621718	3.09306	-8.09128	-2.86224	-1.8353	-3.58245	-1.5276	-9.76508	0.620809	4.47503
127	-5.03816	1.59413	3.59584	5.86098	2.02521	-5.80074	0.701988	3.25424	-7.85205	-2.83825	-1.60806	-3.24537	-1.5408	-9.64363	0.699129	4.91799
127.5	-4.74148	1.68373	4.00884	5.99854	2.05724	-5.82181	0.810674	3.40655	-7.62815	-2.82126	-1.39283	-2.90229	-1.54734	-9.52814	0.772808	5.35404
128	-4.42691	1.7817	4.42663	6.14393	2.08771	-5.84359	0.954369	3.5525	-7.41507	-2.80683	-1.18899	-2.55644	-1.54277	-9.42287	0.84439	5.78544
128.5	-4.09535	1.88788	4.85005	6.29523	2.11557	-5.86331	1.13292	3.69578	-7.20643	-2.78988	-0.993405	-2.21327	-1.5234	-9.3302	0.91963	6.21414
129	-3.74785	2.00403	5.28016	6.44853	2.13921	-5.87877	1.33927	3.84082	-6.99664	-2.76572	-0.801443	-1.87987	-1.48871	-9.24958	1.00542	6.64127
129.5	-3.38704	2.13211	5.7165	6.59922	2.15775	-5.88739	1.56196	3.99138	-6.78204	-2.73161	-0.607884	-1.5641	-1.44302	-9.17897	1.10645	7.06702
130	-3.01751	2.27214	6.15778	6.74392	2.17196	-5.88669	1.78925	4.14921	-6.56053	-2.68713	-0.407247	-1.27316	-1.39495	-9.1159	1.22271	7.49045
130.5	-2.64434	2.42128	6.60324	6.88159	2.18398	-5.87592	2.01265	4.31404	-6.33102	-2.63268	-0.194851	-1.01162	-1.35384	-9.0567	1.34944	7.91025
131	-2.27138	2.57514	7.05205	7.01357	2.19613	-5.85685	2.22751	4.48481	-6.09271	-2.56811	0.0312479	-0.779241	-1.32497	-8.99608	1.47882	8.32598
131.5	-1.90053	2.72969	7.50234	7.14294	2.20995	-5.83284	2.43083	4.66038	-5.84399	-2.49274	0.269634	-0.57113	-1.30664	-8.9289	1.60201	8.73817
132	-1.53193	2.88242	7.95161	7.27343	2.22606	-5.8071	2.61898	4.83965	-5.58214	-2.40525	0.517248	-0.381049	-1.29073	-8.85179	1.71085	9.14685
132.5	-1.16425	3.03272	8.39755	7.40811	2.2445	-5.78098	2.78686	5.02174	-5.30489	-2.30386	0.771403	-0.204154	-1.26599	-8.76313	1.79909	9.5506
133	-0.794689	3.18148	8.83859	7.54816	2.26451	-5.75373	2.92823	5.20555	-5.01231	-2.18749	1.03055	-0.0372802	-1.22248	-8.6624	1.86333	9.94724
133.5	-0.419241	3.32979	9.27395	7.69214	2.28452	-5.7237	3.03749	5.38916	-4.70741	-2.05711	1.29446	0.121548	-1.1555	-8.55008	1.90387	10.3349
134	-0.0337034	3.47748	9.70343	7.83669	2.30283	-5.68975	3.11341	5.57006	-4.39557	-1.91513	1.56402	0.273155	-1.06651	-8.42735	1.9251	10.7121
134.5	0.365095	3.62225	10.127	7.97882	2.31855	-5.65148	3.16238	5.74599	-4.08318	-1.76423	1.84044	0.418063	-0.960739	-8.29566	1.93477	11.0776
135	0.778418	3.76006	10.5443	8.11756	2.3317	-5.6086	3.19745	5.91594	-3.77561	-1.60767	2.12502	0.558677	-0.843359	-8.15667	1.94225	11.4303
135.5	1.20553	3.88681	10.9545	8.25357	2.34234	-5.56069	3.23338	6.08052	-3.47523	-1.45061	2.41885	0.699694	-0.717132	-8.01222	1.95598	11.7688
136	1.64425	4.00052	11.3564	8.38802	2.34963	-5.50745	3.28117	6.24105	-3.18114	-1.29971	2.72166	0.844738	-0.582523	-7.86341	1.98108	12.0922
136.5	2.09114	4.10275	11.7491	8.52226	2.3519	-5.44928	3.34459	6.39779	-2.89078	-1.16096	3.03153	0.993155	-0.438884	-7.71081	2.01847	12.4005
137	2.54143	4.19791	12.1324	8.65757	2.34779	-5.38832	3.4195	6.54971	-2.60179	-1.03802	3.34636	1.1411	-0.28498	-7.55585	2.06602	12.6942
137.5	2.9896	4.2905	12.5056	8.79502	2.33797	-5.32852	3.49582	6.69589	-2.31275	-0.932001	3.66521	1.28473	-0.120011	-7.40131	2.12025	12.9732
138	3.43037	4.38212	12.8664	8.93521	2.32556	-5.274	3.562	6.83669	-2.02305	-0.842063	3.98848	1.42161	0.0546981	-7.25111	2.17722	13.2373
138.5	3.8593	4.47041	13.2113	9.07797	2.31428	-5.22786	3.61032	6.97322	-1.73234	-0.766062	4.31715	1.5505	0.235663	-7.10981	2.23244	13.4864
139	4.2729	4.55099	13.537	9.22182	2.30609	-5.19235	3.63966	7.106	-1.44006	-0.700647	4.65137	1.67154	0.418834	-6.98091	2.28106	13.7203
139.5	4.6687	4.62041	13.8433	9.36364	2.30043	-5.16928	3.65441	7.23434	-1.14579	-0.641537	4.98947	1.78644	0.60084	-6.8651	2.31853	13.9385
140	5.04509	4.67834	14.1339	9.4999	2.29524	-5.1597	3.66083	7.35638	-0.849601	-0.583947	5.32832	1.89825	0.779346	-6.76087	2.34096	14.1403
140.5	5.40098	4.72745	14.4147	9.62826	2.28861	-5.16304	3.66347	7.46954	-0.552245	-0.523215	5.66465	2.00983	0.952667	-6.6667	2.34544	14.3248
141	5.73593	4.77151	14.6907	9.74786	2.28006	-5.17662	3.6638	7.57029	-0.256523	-0.455763	5.99668	2.12135	1.11871	-6.58227	2.33125	14.4911
141.5	6.04962	4.81361	14.9641	9.85901	2.27013	-5.19634	3.66119	7.65383	0.0317252	-0.379754	6.32463	2.2298	1.27393	-6.50702	2.30109	14.6395
142	6.34124	4.85536	15.2353	9.96363	2.25883	-5.21826	3.65431	7.71459	0.305531	-0.294977	6.64982	2.33161	1.41341	-6.43797	2.26105	14.7716
142.5	6.60902	4.89684	15.503	10.0656	2.24507	-5.23992	3.64175	7.74786	0.560209	-0.202267	6.97317	2.42512	1.53199	-6.36958	2.21893	14.8904
143	6.85	4.93768	15.7638	10.1698	2.22773	-5.26041	3.62301	7.75141	0.794376	-0.102859	7.29396	2.51056	1.62534	-6.29576	2.18225	14.9997
143.5	7.06071	4.97795	16.012	10.2797	2.20612	-5.27916	3.5987	7.72615	1.00815	0.00232642	7.60882	2.58919	1.68994	-6.21213	2.15614	15.102
144	7.23902	5.01813	16.2409	10.3967	2.17894	-5.29494	3.56874	7.67633	1.20129	0.11307	7.91223	2.66339	1.7236	-6.11676	2.1419	15.1977
144.5	7.38531	5.05892	16.4451	10.5192	2.14403	-5.30635	3.53047	7.60905	1.37263	0.229652	8.19899	2.73713	1.72638	-6.00976	2.13731	15.2842
145	7.50223	5.10121	16.622	10.6435	2.09969	-5.31275	3.47927	7.53255	1.52026	0.352593	8.46653	2.81463	1.70096	-5.89218	2.1385	15.3585
145.5	7.59425	5.14603	16.772	10.7659	2.04542	-5.31394	3.41086	7.45415	1.64153	0.482094	8.71515	2.89708	1.65262	-5.76527	2.14136	15.4188
146	7.66778	5.19364	16.8987	10.884	1.98171	-5.30944	3.32397	7.37955	1.73327	0.616961	8.94673	2.98048	1.58941	-5.6302	2.1424	15.466
146.5	7.73082	5.24238	17.0083	10.9972	1.9101	-5.29831	3.22264	7.31282	1.7926	0.75427	9.16364	3.05765	1.52065	-5.48759	2.13903	15.5029
147	7.79154	5.28871	17.1088	11.1063	1.83307	-5.27919	3.11689	7.25591	1.81823	0.890428	9.36794	3.12169	1.45452	-5.33749	2.12857	15.5333
147.5	7.85588	5.32897	17.2077	11.2122	1.7526	-5.25008	3.02039	7.20815	1.81126	1.02293	9.56087	3.16808	1.3968	-5.17996	2.10702	15.5602
148	7.92593	5.3611	17.3095	11.3164	1.66864	-5.20864	2.94537	7.16679	1.77477	1.15151	9.74307	3.19547	1.35111	-5.01537	2.06933	15.5833
148.5	8.00005	5.38525	17.4143	11.419	1.5795	-5.15399	2.89822	7.12891	1.71253	1.27733	9.91559	3.20564	1.3187	-4.84384	2.01071	15.5999
149	8.07439	5.40346	17.5181	11.5181	1.48372	-5.08788	2.878	7.09326	1.62765	1.40085	10.0808	3.20299	1.29767	-4.66518	1.92841	15.6073
149.5	8.14496	5.41863	17.6153	11.6097	1.38105	-5.01387	2.87871	7.06089	1.52226	1.52069	10.2422	3.1929	1.28321	-4.47965	1.8236	15.6033
150	8.20918	5.43269	17.701	11.6891	1.27209	-4.93505	2.89368	7.03422	1.39851	1.63386	10.403	3.17908	1.26928	-4.28835	1.7024	15.5871
150.5	8.26657	5.44544	17.7719	11.753	1.15743	-4.85296	2.91928	7.01565	1.25979	1.73568	10.5651	3.16185	1.24979	-4.09226	1.57451	15.56
151	8.3183	5.45489	17.8263	11.7998	1.03713	-4.76797	2.95521	7.00662	1.11101	1.82007	10.7281	3.13988	1.21823	-3.89182	1.45056	15.5257
151.5	8.3664	5.45829	17.8651	11.8308	0.910827	-4.67992	3.00216	7.00672	0.957756	1.88149	10.8892	3.11289	1.16755	-3.68808	1.34013	15.4904
152	8.41317	5.45381	17.8916	11.8494	0.778294	-4.58814	3.05943	7.01327	0.80447	1.91769	11.0448	3.08238	1.09199	-3.48354	1.25049	15.4598
152.5	8.46095	5.4422	17.9107	11.8609	0.639591	-4.49138	3.12372	7.02193	0.652423	1.93085	11.1924	3.05153	0.989551	-3.28118	1.18601	15.4366
153	8.51187	5.42627	17.9276	11.8721	0.495244	-4.38786	3.1885	7.02785	0.49948	1.92686	11.331	3.02555	0.863323	-3.0829	1.14824	15.4191
153.5	8.56745	5.40872	17.9479	11.8904	0.346815	-4.27621	3.24522	7.02631	0.342234	1.91401	11.4619	3.01175	0.721104	-2.88943	1.13619	15.4031
154	8.6279	5.39057	17.9767	11.9215	0.197387	-4.157	3.28737	7.01319	0.178377	1.90158	11.5889	3.01836	0.572867	-2.70111	1.14691	15.384
154.5	8.69174	5.37078	18.0185	11.9679	0.0513683	-4.03348	3.31525	6.98551	0.00769268	1.89816	11.7166	3.05163	0.427204	-2.51827	1.17655	15.3592
155	8.75615	5.3468	18.0763	12.0276	-0.0866143	-3.90996	3.33686	6.94141	-0.167548	1.91039	11.8485	3.11341	0.289744	-2.34157	1.22058	15.3273
155.5	8.8183	5.31599	18.149	12.0968	-0.213146	-3.78944	3.36367	6.87994	-0.34222	1.94261	11.986	3.20178	0.163628	-2.17223	1.27351	15.287
156	8.87625	5.2777	18.2313	12.1726	-0.326769	-3.6722	3.40434	6.8013	-0.509358	1.99682	12.1283	3.31362	0.0496621	-2.01168	1.32844	15.2368
156.5	8.92851	5.23473	18.3142	12.2536	-0.427593	-3.55627	3.46086	6.70767	-0.662625	2.07257	12.2733	3.44587	-0.0540674	-1.86082	1.37814	15.1759
157	8.97374	5.19241	18.3863	12.3379	-0.516101	-3.43935	3.52858	6.60358	-0.798156	2.16732	12.4192	3.59519	-0.151502	-1.7195	1.41737	15.105
157.5	9.01074	5.15537	18.4363	12.421	-0.592252	-3.31968	3.59903	6.49516	-0.914924	2.27665	12.5633	3.75736	-0.246306	-1.58595	1.44443	15.0253
158	9.03761	5.12399	18.4558	12.4945	-0.655693	-3.19559	3.66416	6.3882	-1.01441	2.39384	12.7012	3.92806	-0.339895	-1.45711	1.46157	14.9371
158.5	9.05147	5.09336	18.4404	12.5492	-0.706388	-3.06528	3.72037	6.28652	-1.09979	2.51022	12.8265	4.10377	-0.432129	-1.3299	1.47504	14.8399
159	9.04947	5.05527	18.3918	12.5798	-0.744967	-2.92734	3.76981	6.19147	-1.17438	2.61728	12.9331	4.28095	-0.52372	-1.20196	1.49338	14.7334
159.5	9.02974	5.00185	18.3162	12.5868	-0.772883	-2.78081	3.81798	6.10238	-1.24056	2.70916	13.0156	4.4547	-0.61769	-1.07103	1.52319	14.6182
160	8.99124	4.92846	18.222	12.5754	-0.792097	-2.62475	3.86964	6.01784	-1.29958	2.78367	13.0712	4.61999	-0.719241	-0.934606	1.56579	14.4969
160.5	8.93396	4.83434	18.117	12.5525	-0.804559	-2.45885	3.92582	5.93733	-1.35227	2.84179	13.1009	4.77508	-0.834352	-0.790417	1.6179	14.3728
161	8.85871	4.72188	18.0077	12.5247	-0.81206	-2.28448	3.98306	5.8615	-1.39968	2.88628	13.1097	4.9236	-0.967482	-0.637481	1.67459	14.2483
161.5	8.76669	4.59603	17.8992	12.497	-0.815886	-2.10474	4.03525	5.79073	-1.44342	2.92098	13.105	5.07306	-1.11957	-0.476303	1.73185	14.125
162	8.65929	4.4632	17.7949	12.4732	-0.816354	-1.92324	4.07649	5.7237	-1.48525	2.95072	13.0937	5.23197	-1.28717	-0.307703	1.7878	14.0029
162.5	8.53878	4.32979	17.6988	12.455	-0.812951	-1.74304	4.1034	5.65752	-1.52614	2.97992	13.0808	5.40858	-1.46284	-0.13178	1.84291	13.8819
163	8.4093	4.20159	17.615	12.4428	-0.805102	-1.56627	4.11605	5.5895	-1.56556	3.01111	13.069	5.61093	-1.63714	0.0512	1.89892	13.7614
163.5	8.27758	4.08396	17.5472	12.4373	-0.793191	-1.39413	4.11746	5.51842	-1.60155	3.0453	13.0591	5.84555	-1.80157	0.239639	1.95721	13.6413
164	8.1518	3.98123	17.4974	12.4402	-0.778912	-1.22642	4.1116	5.44434	-1.63227	3.08307	13.0498	6.11483	-1.95107	0.431409	2.01823	13.5214
164.5	8.039	3.89621	17.4649	12.4532	-0.764353	-1.06219	4.10103	5.36814	-1.65809	3.12499	13.0395	6.41583	-2.0848	0.625171	2.08186	13.4013
165	7.94344	3.83083	17.4464	12.4764	-0.750629	-0.901242	4.08633	5.29158	-1.68222	3.17194	13.0271	6.74127	-2.20515	0.820322	2.14689	13.2814
165.5	7.8665	3.78598	17.4359	12.5077	-0.737096	-0.744856	4.06791	5.21722	-1.71003	3.22517	13.0109	7.08158	-2.3162	1.01653	2.21012	13.1635
166	7.80742	3.75953	17.4254	12.5425	-0.721894	-0.595106	4.0485	5.14814	-1.74765	3.28588	12.9886	7.42701	-2.42257	1.21398	2.26706	13.0501
166.5	7.76422	3.74533	17.4071	12.5757	-0.703336	-0.454125	4.03366	5.08736	-1.8001	3.35447	12.959	7.76901	-2.52831	1.41373	2.3137	12.9425
167	7.7352	3.73509	17.3755	12.6046	-0.680064	-0.323461	4.02998	5.03708	-1.86946	3.43004	12.9228	8.10063	-2.63557	1.61727	2.34739	12.8405
167.5	7.7201	3.72117	17.3282	12.6288	-0.650135	-0.202955	4.04271	4.99755	-1.95483	3.51079	12.881	8.41647	-2.74372	1.82461	2.36634	12.7432
168	7.71994	3.69832	17.2659	12.6503	-0.61159	-0.089828	4.07378	4.96659	-2.05341	3.59456	12.8352	8.71258	-2.84992	2.03306	2.36917	12.6493
168.5	7.73654	3.66467	17.1907	12.6716	-0.564257	0.0205678	4.12091	4.94019	-2.16111	3.6789	12.7862	8.98656	-2.94981	2.23853	2.35478	12.5576
169	7.77204	3.62163	17.106	12.6959	-0.510216	0.132726	4.17822	4.91401	-2.27322	3.76114	12.7344	9.23797	-3.03818	2.43772	2.32288	12.4685
169.5	7.82802	3.5726	17.0136	12.7271	-0.452565	0.24941	4.23817	4.88486	-2.38493	3.83807	12.6796	9.46883	-3.11016	2.62891	2.27583	12.3827
170	7.90434	3.52079	16.9141	12.7692	-0.393846	0.371429	4.29394	4.85146	-2.49077	3.90545	12.6219	9.68374	-3.16196	2.81201	2.22014	12.3009
170.5	7.99893	3.46734	16.8064	12.8252	-0.335244	0.498764	4.34126	4.81384	-2.5837	3.95889	12.5628	9.88906	-3.19045	2.9882	2.16547	12.2251
171	8.10806	3.41102	16.6893	12.8979	-0.276982	0.632029	4.37915	4.77193	-2.65545	3.99568	12.5037	10.0914	-3.19311	3.15939	2.12134	12.1586
171.5	8.22623	3.34991	16.5624	12.9896	-0.219258	0.772414	4.4094	4.72489	-2.69803	4.0161	12.4462	10.296	-3.1694	3.32692	2.09393	12.1042
172	8.34678	3.28403	16.4265	13.1025	-0.16296	0.920059	4.43479	4.67142	-2.7059	4.02313	12.3909	10.5066	-3.12118	3.4902	2.08385	12.063
172.5	8.46384	3.21692	16.2858	13.2382	-0.109866	1.07315	4.45661	4.61014	-2.67829	4.02093	12.3374	10.7254	-3.05146	3.64682	2.08657	12.0343
173	8.57396	3.15449	16.1469	13.3977	-0.0618116	1.22871	4.47312	4.53958	-2.61977	4.01326	12.2851	10.9525	-2.96291	3.79412	2.09588	12.0171
173.5	8.6761	3.10198	16.0161	13.5799	-0.0193272	1.38382	4.48061	4.45821	-2.53774	4.0026	12.2349	11.1852	-2.85745	3.92981	2.10826	12.0099
174	8.77087	3.06166	15.8978	13.7808	0.0186817	1.53662	4.47777	4.3649	-2.439	3.98995	12.1888	11.4189	-2.73717	4.05218	2.12406	12.0108
174.5	8.86042	3.03227	15.7943	13.995	0.0541108	1.68658	4.47015	4.25988	-2.32765	3.97541	12.1486	11.65	-2.6048	4.161	2.14555	12.0181
175	8.94847	3.00955	15.7079	14.2175	0.0888661	1.83397	4.4703	4.14547	-2.20409	3.95913	12.114	11.8779	-2.46274	4.25812	2.17461	12.0296
175.5	9.03965	2.98766	15.6392	14.4449	0.124603	1.97982	4.49315	4.02579	-2.06485	3.94199	12.0833	12.1046	-2.31191	4.34658	2.21191	12.0438
176	9.1389	2.96138	15.5862	14.6733	0.162627	2.12666	4.5496	3.90619	-1.90454	3.92542	12.054	12.3332	-2.15238	4.42879	2.25636	12.0584
176.5	9.25118	2.92777	15.5441	14.8969	0.203554	2.27809	4.64128	3.79225	-1.71924	3.91086	12.024	12.5673	-1.98494	4.50522	2.30437	12.0699
177	9.38071	2.88616	15.5076	15.1082	0.247012	2.43685	4.75881	3.6885	-1.50841	3.89899	11.9917	12.8112	-1.81246	4.5745	2.35015	12.0734
177.5	9.52959	2.83679	15.4726	15.3	0.291843	2.60331	4.88441	3.59745	-1.27461	3.88857	11.956	13.0681	-1.64085	4.63504	2.38758	12.0641
178	9.69693	2.77971	15.436	15.4673	0.336509	2.77567	4.99735	3.52025	-1.02324	3.87615	11.9152	13.3369	-1.47888	4.68643	2.41232	12.0393
178.5	9.87956	2.71416	15.3944	15.6087	0.379123	2.95059	5.07939	3.45759	-0.762083	3.85749	11.8671	13.611	-1.33584	4.72922	2.42319	11.9984
179	10.0738	2.63859	15.3449	15.7277	0.417196	3.12317	5.11839	3.40947	-0.499345	3.82947	11.8085	13.8806	-1.21816	4.76408	2.4214	11.9424
179.5	10.2768	2.55134	15.2844	15.8324	0.44781	3.28826	5.10898	3.37478	-0.241257	3.79126	11.7353	14.1377	-1.12694	4.79157	2.40873	11.8735
180	10.4864	2.45269	15.21	15.9335	0.468523	3.44226	5.05135	3.35142	0.00871375	3.74451	11.6431	14.3784	-1.05756	4.81174	2.38672	11.7956
180.5	10.7	2.34605	15.1196	16.0428	0.478162	3.58319	4.94897	3.33653	0.249031	3.69225	11.5294	14.6026	-1.00087	4.82353	2.35739	11.7136
181	10.9148	2.23677	15.0127	16.1699	0.476831	3.70986	4.80629	3.32651	0.479288	3.63686	11.3955	14.8131	-0.945299	4.8254	2.32356	11.6312
181.5	11.1279	2.13031	14.8916	16.3196	0.465665	3.82165	4.62808	3.31733	0.699909	3.57888	11.2465	15.0153	-0.879321	4.81718	2.28894	11.5503
182	11.3376	2.03077	14.7604	16.4908	0.446618	3.91888	4.42062	3.30524	0.912301	3.51753	11.0895	15.2143	-0.794251	4.80143	2.25806	11.4717
182.5	11.5432	1.93964	14.6256	16.6778	0.422335	4.00261	4.1937	3.28766	1.11942	3.45223	10.93	15.4131	-0.686324	4.7828	2.23637	11.3958
183	11.7422	1.85611	14.4947	16.8733	0.396303	4.07384	3.96158	3.26339	1.3255	3.38438	10.7715	15.6115	-0.556675	4.7664	2.22947	11.3232
183.5	11.9296	1.77918	14.375	17.0701	0.372406	4.13331	3.74091	3.23227	1.53454	3.31749	10.6142	15.8071	-0.410067	4.75609	2.24123	11.2545
184	12.0998	1.70899	14.272	17.2627	0.353878	4.18226	3.54563	3.19458	1.74895	3.25545	10.4557	15.9973	-0.253301	4.75346	2.27177	11.1898
184.5	12.2502	1.64569	14.188	17.4477	0.343129	4.22309	3.38178	3.15015	1.96882	3.20106	10.2929	16.1809	-0.0938507	4.75851	2.31702	11.1283
185	12.382	1.58763	14.1216	17.623	0.342163	4.2591	3.24661	3.09786	2.19155	3.15522	10.1244	16.3591	0.0602689	4.77167	2.36998	11.0687
185.5	12.4992	1.53114	14.0675	17.7867	0.35249	4.29314	3.13282	3.03649	2.41245	3.1172	9.9511	16.5347	0.200489	4.79433	2.42199	11.01
186	12.6054	1.47208	14.0188	17.9373	0.374455	4.32699	3.03489	2.96633	2.6263	3.086	9.77518	16.7111	0.319404	4.82743	2.46423	10.9518
186.5	12.7033	1.40708	13.97	18.073	0.406234	4.36201	2.95396	2.88983	2.82901	3.06112	9.5989	16.8908	0.413102	4.87052	2.4897	10.8941
187	12.795	1.33423	13.9167	18.1921	0.443555	4.40007	2.89817	2.8109	3.01827	3.04162	9.42254	17.0744	0.481993	4.92172	2.49471	10.8373
187.5	12.8814	1.25381	13.8545	18.2939	0.481072	4.4437	2.87782	2.73375	3.19344	3.02522	9.24447	17.2602	0.529875	4.97721	2.47802	10.7814
188	12.9622	1.16859	13.7795	18.3798	0.514322	4.49525	2.89868	2.66201	3.35533	3.00859	9.06333	17.4459	0.562284	5.03155	2.4386	10.7259
188.5	13.0361	1.08363	13.6898	18.4539	0.540616	4.55582	2.95762	2.59817	3.50547	2.98755	8.88012	17.6303	0.584812	5.07961	2.37481	10.6703
189	13.1023	1.00534	13.5846	18.5213	0.55883	4.62386	3.04295	2.54279	3.64482	2.95695	8.69843	17.8117	0.601677	5.11803	2.28556	10.6144
189.5	13.1602	0.939341	13.4639	18.5869	0.56889	4.69466	3.13848	2.49385	3.77319	2.91132	8.52327	17.9887	0.615224	5.14488	2.17232	10.558
190	13.2092	0.887513	13.3289	18.6537	0.57147	4.76189	3.22885	2.44736	3.88982	2.8468	8.35936	18.1613	0.626958	5.15926	2.04116	10.5011
190.5	13.2485	0.847343	13.1812	18.7218	0.568192	4.82025	3.30381	2.3988	3.99452	2.76233	8.20962	18.3314	0.639122	5.16171	1.90277	10.4437
191	13.2781	0.814336	13.0228	18.7895	0.561803	4.86761	3.35968	2.34458	4.08908	2.65921	8.07369	18.5025	0.655173	5.15414	1.76927	10.3863
191.5	13.2996	0.784884	12.8554	18.8535	0.555708	4.90548	3.39783	2.28292	4.17803	2.54005	7.94775	18.6779	0.67896	5.13862	1.64994	10.3291
192	13.3152	0.757867	12.6802	18.9102	0.553137	4.93747	3.42125	2.21413	4.26772	2.40843	7.82651	18.8595	0.713269	5.11621	1.54853	10.2715
192.5	13.3272	0.734399	12.4976	18.9558	0.556223	4.96722	3.43174	2.14063	4.36366	2.26878	7.70582	19.0472	0.758334	5.08732	1.46324	10.2125
193	13.3366	0.715602	12.3079	18.9876	0.565383	4.99756	3.42886	2.06639	4.46827	2.1261	7.58401	19.2402	0.811694	5.05292	1.38948	10.1517
193.5	13.3436	0.700101	12.111	19.0036	0.579381	5.03047	3.41099	1.99597	4.58072	1.9855	7.4616	19.4386	0.870011	5.01489	1.32352	10.0883
194	13.3478	0.683078	11.9077	19.0031	0.595614	5.06689	3.37722	1.93401	4.69809	1.85211	7.34029	19.6424	0.931141	4.97499	1.26444	10.0205
194.5	13.348	0.657197	11.7008	18.9854	0.610683	5.10693	3.32935	1.88492	4.81624	1.73031	7.222	19.8517	0.994935	4.93467	1.21416	9.94508
195	13.343	0.614977	11.4954	18.9499	0.621575	5.15025	3.27331	1.85193	4.93128	1.62228	7.10834	20.0661	1.06308	4.8961	1.17645	9.85857
195.5	13.3316	0.551897	11.2954	18.8961	0.626474	5.19615	3.21862	1.83568	5.04175	1.52739	6.99983	20.2851	1.13852	4.86302	1.15545	9.75814
196	13.3138	0.468691	11.1021	18.8239	0.624829	5.24413	3.17459	1.83391	5.14922	1.44303	6.89507	20.5072	1.2241	4.8403	1.1541	9.64269
196.5	13.2901	0.371279	10.9142	18.7339	0.617317	5.29437	3.14549	1.84286	5.2569	1.36585	6.7915	20.7286	1.3201	4.83175	1.17391	9.51266
197	13.2613	0.268471	10.7293	18.6277	0.605596	5.34697	3.12833	1.85866	5.36773	1.29295	6.68723	20.9436	1.42226	4.83763	1.2155	9.36935
197.5	13.229	0.168976	10.5442	18.5061	0.59172	5.40045	3.11473	1.8782	5.483	1.2232	6.58179	21.1465	1.52233	4.85471	1.27848	9.21535
198	13.1955	0.0788915	10.3562	18.3689	0.57778	5.45143	3.09507	1.89957	5.60193	1.15804	6.47565	21.3328	1.61074	4.878	1.36084	9.05515
198.5	13.1633	0.000620864	10.1641	18.2159	0.56581	5.49575	3.06197	1.9215	5.7227	1.10091	6.36938	21.4997	1.67969	4.90187	1.45944	8.89463
199	13.1337	-0.0664175	9.96845	18.0494	0.557693	5.53016	3.01185	1.94311	5.84397	1.05526	6.26283	21.6476	1.72529	4.92087	1.57144	8.73936
199.5	13.1065	-0.124249	9.76981	17.8728	0.554931	5.55357	2.94501	1.96453	5.96531	1.02274	6.15494	21.7811	1.74818	4.93121	1.69479	8.59384
200	13.0802	-0.175303	9.56743	17.6888	0.558182	5.56752	2.86396	1.98726	6.08659	1.00254	6.04496	21.9074	1.75231	4.93121	1.82739	8.46139
200.5	13.0522	-0.222235	9.35894	17.4987	0.567	5.5755	2.76992	2.01333	6.20742	0.991583	5.93354	22.0341	1.74317	4.92051	1.96597	8.34344
201	13.02	-0.267955	9.14165	17.3034	0.580232	5.58132	2.66079	2.04393	6.3265	0.985826	5.82273	22.1639	1.72716	4.89961	2.10592	8.23846
201.5	12.9819	-0.31539	8.91372	17.1033	0.596859	5.58739	2.53299	2.07783	6.44144	0.981518	5.71525	22.2945	1.71177	4.86989	2.24205	8.14219
202	12.9381	-0.367371	8.67507	16.8976	0.616738	5.59416	2.38612	2.11012	6.54928	0.975452	5.61354	22.4206	1.70478	4.83355	2.36949	8.04955
202.5	12.8898	-0.426824	8.42808	16.6835	0.640871	5.60078	2.22693	2.13288	6.6479	0.965039	5.51901	22.538	1.71204	4.79328	2.48443	7.95659
203	12.8395	-0.49626	8.17751	16.4579	0.671074	5.6057	2.06907	2.13808	6.73668	0.948818	5.43212	22.6445	1.73598	4.75184	2.58495	7.86125
203.5	12.7894	-0.576318	7.92911	16.219	0.709046	5.60708	1.92814	2.12013	6.8157	0.926544	5.35245	22.7391	1.77548	4.71203	2.67055	7.76382
204	12.7407	-0.664461	7.68795	15.9675	0.755308	5.60309	1.8153	2.07642	6.88467	0.898609	5.27843	22.8216	1.82748	4.67646	2.74038	7.66719
204.5	12.6933	-0.754902	7.45793	15.7054	0.808974	5.59266	1.73379	2.00684	6.94236	0.865549	5.20737	22.893	1.88871	4.64618	2.79247	7.57557
205	12.6461	-0.840205	7.2427	15.4361	0.868449	5.57705	1.67962	1.9135	6.98581	0.828296	5.13626	22.9555	1.95629	4.61999	2.82497	7.49262
205.5	12.5985	-0.913818	7.04574	15.1632	0.932199	5.56126	1.64529	1.80053	7.00976	0.788531	5.06276	23.0111	2.02778	4.59608	2.83765	7.42093
206	12.5507	-0.972311	6.86949	14.8882	0.999258	5.5526	1.62395	1.67382	7.00813	0.748121	4.98588	23.0604	2.10177	4.5742	2.83244	7.36238
206.5	12.5031	-1.01634	6.71478	14.6108	1.06956	5.55741	1.61194	1.54118	6.97687	0.708495	4.90585	23.1032	2.17787	4.55601	2.81305	7.31791
207	12.4565	-1.04943	6.58142	14.3288	1.14397	5.57871	1.60916	1.41222	6.91597	0.671099	4.82299	23.1395	2.25535	4.54357	2.784	7.28684
207.5	12.4132	-1.07557	6.46918	14.0398	1.22419	5.61592	1.61743	1.29629	6.8293	0.637428	4.73697	23.1699	2.33183	4.53751	2.74984	7.26674
208	12.3763	-1.09749	6.37844	13.7414	1.31272	5.66553	1.63732	1.19977	6.72332	0.607888	4.64754	23.1954	2.40287	4.53627	2.71455	7.25367
208.5	12.348	-1.11592	6.30966	13.4342	1.41278	5.72207	1.66517	1.12547	6.60542	0.581583	4.55575	23.2172	2.46244	4.53737	2.68081	7.24315
209	12.3296	-1.12954	6.26167	13.1233	1.5276	5.77959	1.69228	1.07412	6.48261	0.557234	4.4647	23.236	2.5042	4.53856	2.64934	7.2317
209.5	12.3213	-1.13577	6.2304	12.818	1.65895	5.83274	1.70737	1.04541	6.3611	0.532983	4.37932	23.2519	2.52349	4.53776	2.61982	7.21697
210	12.3219	-1.13311	6.20978	12.5277	1.8063	5.87686	1.70044	1.038	6.24658	0.505229	4.30515	23.2632	2.51897	4.53289	2.59252	7.19582
210.5	12.329	-1.12329	6.19404	12.2591	1.96664	5.90771	1.66573	1.04939	6.14467	0.469145	4.24641	23.2669	2.49341	4.52257	2.56935	7.16397
211	12.3405	-1.11163	6.17955	12.0144	2.13482	5.92172	1.60302	1.07681	6.06073	0.421223	4.20448	23.2592	2.45369	4.50664	2.55339	7.11834
211.5	12.3554	-1.1053	6.16544	11.7919	2.3043	5.9168	1.51752	1.11787	5.99935	0.361342	4.17781	23.2374	2.40966	4.48533	2.54786	7.05896
212	12.3739	-1.11046	6.1534	11.5876	2.46832	5.89312	1.41796	1.16956	5.96345	0.292814	4.16332	23.2002	2.37179	4.45842	2.55523	6.98834
212.5	12.3963	-1.12945	6.14687	11.3969	2.62107	5.85323	1.313	1.22684	5.95259	0.22074	4.15753	23.1488	2.34851	4.42581	2.57624	6.90996
213	12.4227	-1.16008	6.14895	11.2152	2.75935	5.802	1.2076	1.28305	5.96154	0.14974	4.15723	23.0861	2.34534	4.38855	2.60889	6.82722
213.5	12.4534	-1.19722	6.15997	11.0379	2.88313	5.74563	1.10274	1.33174	5.98088	0.0828649	4.16057	23.0162	2.36573	4.34891	2.64819	6.74292
214	12.4894	-1.23504	6.17701	10.8605	2.99425	5.68987	0.999672	1.36839	5.99978	0.0224644	4.16778	22.9433	2.41112	4.30985	2.68702	6.65959
214.5	12.5314	-1.26918	6.19579	10.6786	3.09494	5.63871	0.904267	1.39145	6.00917	-0.0288883	4.18013	22.869	2.47958	4.27431	2.71747	6.57999
215	12.579	-1.29797	6.21242	10.4883	3.18717	5.59396	0.827075	1.40262	6.00385	-0.0692221	4.19828	22.7911	2.56564	4.24396	2.73275	6.507
215.5	12.6301	-1.3213	6.22343	10.2876	3.27253	5.55559	0.779265	1.40641	5.98293	-0.0986559	4.22159	22.7051	2.66218	4.21876	2.72923	6.44293
216	12.6824	-1.33813	6.22529	10.0766	3.35179	5.52259	0.76712	1.40875	5.94885	-0.11946	4.24864	22.6081	2.76192	4.19758	2.7067	6.38899
216.5	12.7335	-1.34572	6.2155	9.85692	3.42455	5.49377	0.78849	1.41482	5.90578	-0.134989	4.27809	22.4991	2.85844	4.17899	2.66664	6.34484
217	12.7805	-1.34113	6.19365	9.63052	3.49007	5.46872	0.833251	1.42709	5.85777	-0.14919	4.30901	22.3779	2.94715	4.16129	2.6109	6.30873
217.5	12.8204	-1.32348	6.16059	9.39813	3.54875	5.44808	0.887151	1.44519	5.80764	-0.16632	4.34048	22.2444	3.02544	4.14287	2.54225	6.27792
218	12.8498	-1.29463	6.11634	9.15974	3.60271	5.43275	0.937052	1.46754	5.75671	-0.18989	4.37084	22.0986	3.09173	4.12278	2.46487	6.24966
218.5	12.8661	-1.25794	6.05942	8.91616	3.65469	5.42286	0.975489	1.49309	5.70539	-0.222031	4.39712	21.9411	3.14569	4.10033	2.38339	6.22209
219	12.867	-1.21672	5.98782	8.67037	3.70665	5.41734	1.00215	1.52221	5.65428	-0.263885	4.41526	21.7712	3.19052	4.07449	2.30115	6.19458
219.5	12.852	-1.17385	5.90014	8.42714	3.75941	5.41405	1.02119	1.55675	5.60501	-0.3154	4.42134	21.5866	3.23391	4.04426	2.21961	6.16759
220	12.8224	-1.13183	5.79639	8.19185	3.81319	5.41036	1.03672	1.59957	5.55981	-0.374392	4.41328	21.3845	3.28558	4.00885	2.13888	6.14197
220.5	12.7819	-1.09153	5.6784	7.96918	3.86755	5.40404	1.04976	1.6538	5.52014	-0.436886	4.39177	21.1635	3.35358	3.96697	2.05819	6.11755
221	12.7362	-1.05163	5.54909	7.76147	3.92053	5.39409	1.0576	1.72185	5.48533	-0.499102	4.36016	20.9238	3.44154	3.91666	1.97676	6.09169
221.5	12.691	-1.01008	5.41106	7.5676	3.96918	5.38138	1.05588	1.80384	5.45242	-0.55916	4.32344	20.668	3.54661	3.85636	1.89511	6.05971
222	12.65	-0.966419	5.26621	7.38469	4.01129	5.36822	1.042	1.89654	5.41804	-0.617637	4.28655	20.4001	3.65975	3.78601	1.8159	6.01733
222.5	12.6145	-0.92268	5.11633	7.21085	4.04615	5.35703	1.01788	1.99363	5.38163	-0.677155	4.25324	20.1238	3.76929	3.70677	1.74339	5.96233
223	12.5847	-0.882091	4.96313	7.04611	4.0739	5.34919	0.990407	2.08735	5.34651	-0.740892	4.22561	19.8439	3.86608	3.6199	1.6821	5.89419
223.5	12.5612	-0.847475	4.80874	6.89185	4.09504	5.34476	0.968938	2.17035	5.31707	-0.810554	4.20377	19.5655	3.94621	3.5267	1.63542	5.81389
224	12.5463	-0.820557	4.65629	6.75038	4.11084	5.34272	0.960985	2.23736	5.29545	-0.885069	4.18573	19.2928	4.01073	3.42939	1.60501	5.72448
224.5	12.5422	-0.801383	4.50899	6.62408	4.12377	5.34139	0.968477	2.28601	5.28036	-0.961074	4.16858	19.027	4.06324	3.33178	1.591	5.63073
225	12.5499	-0.787956	4.36926	6.51395	4.13685	5.33914	0.987076	2.31695	5.26753	-1.03454	4.14982	18.767	4.10624	3.2384	1.592	5.53809
225.5	12.568	-0.776961	4.23917	6.41922	4.15205	5.33461	1.00868	2.33331	5.25064	-1.10209	4.12795	18.51	4.13866	3.15293	1.60489	5.45194
226	12.5923	-0.765323	4.12061	6.33842	4.16962	5.32633	1.02583	2.33958	5.22233	-1.16172	4.10269	18.2517	4.15677	3.07712	1.62621	5.37695
226.5	12.6169	-0.751281	4.01465	6.27008	4.1892	5.31292	1.03536	2.34008	5.17597	-1.21309	4.07487	17.9866	4.15738	3.01131	1.65391	5.3164
227	12.6361	-0.733929	3.92081	6.21192	4.21084	5.29357	1.03889	2.33762	5.10746	-1.25705	4.046	17.709	4.14039	2.95578	1.6865	5.2719
227.5	12.6447	-0.712264	3.83678	6.16042	4.23462	5.26752	1.04039	2.33303	5.0159	-1.29444	4.01786	17.4158	4.10968	2.91068	1.72073	5.24305
228	12.6397	-0.685094	3.75913	6.11181	4.25997	5.23357	1.04314	2.3262	4.90337	-1.32516	3.99184	17.1062	4.07274	2.87555	1.75139	5.22788
228.5	12.6194	-0.651292	3.68448	6.06373	4.28545	5.19107	1.04753	2.31747	4.77412	-1.34826	3.96862	16.7804	4.03909	2.84987	1.77271	5.22454
229	12.5835	-0.609948	3.61024	6.01552	4.30893	5.14117	1.04979	2.30781	4.63332	-1.36268	3.94846	16.4382	4.01786	2.83343	1.77985	5.23201
229.5	12.5323	-0.56065	3.53482	5.96709	4.32788	5.08727	1.0432	2.29814	4.48665	-1.36813	3.93192	16.0799	4.01525	2.82508	1.77005	5.24848
230	12.4673	-0.503947	3.45797	5.9182	4.34038	5.0346	1.02169	2.28925	4.34053	-1.36551	3.92013	15.7087	4.03191	2.82247	1.74358	5.26958
230.5	12.392	-0.441865	3.38115	5.86828	4.3466	4.98864	0.983089	2.28227	4.20172	-1.35739	3.91407	15.3301	4.06208	2.82309	1.70392	5.28866
231	12.3112	-0.378157	3.30751	5.81548	4.34853	4.95364	0.929585	2.27907	4.07623	-1.34767	3.9124	14.9509	4.0956	2.8249	1.65633	5.29906
231.5	12.229	-0.317697	3.24057	5.7562	4.34844	4.93252	0.866789	2.28209	3.96956	-1.33975	3.91064	14.5769	4.1212	2.82584	1.60524	5.2961
232	12.1488	-0.264132	3.18213	5.68693	4.34767	4.92726	0.802103	2.29385	3.88653	-1.33467	3.90298	14.2129	4.12916	2.82405	1.55278	5.27758
232.5	12.0727	-0.216612	3.13191	5.6065	4.3468	4.9386	0.741792	2.31618	3.82914	-1.33119	3.88471	13.8618	4.11332	2.81896	1.49905	5.24305
233	12.0025	-0.169166	3.08924	5.51603	4.34614	4.96525	0.687809	2.35034	3.79465	-1.3275	3.85342	13.5242	4.07236	2.81185	1.44307	5.19284
233.5	11.9382	-0.11417	3.05422	5.41709	4.34581	5.004	0.637493	2.39711	3.77682	-1.32258	3.80955	13.1978	4.00938	2.80537	1.38394	5.12793
234	11.8778	-0.0464944	3.02749	5.3107	4.34547	5.05061	0.587788	2.45585	3.76843	-1.31597	3.75639	12.8794	3.93023	2.80252	1.32193	5.05092
234.5	11.8177	0.035236	3.00942	5.19814	4.34504	5.10031	0.540284	2.5237	3.76334	-1.30681	3.69865	12.5678	3.8419	2.80553	1.2584	4.96641
235	11.7536	0.129729	2.99939	5.08197	4.34534	5.14772	0.501762	2.59648	3.75817	-1.29433	3.64083	12.2637	3.75173	2.81498	1.1949	4.87984
235.5	11.6817	0.233973	2.99576	4.96609	4.34745	5.18709	0.48037	2.67005	3.7528	-1.27915	3.58624	11.9695	3.66735	2.82971	1.1327	4.79594
236	11.5998	0.344019	2.99617	4.85444	4.35101	5.21348	0.481391	2.74102	3.74917	-1.26324	3.53669	11.6878	3.59651	2.84755	1.07287	4.71784
236.5	11.507	0.456358	2.99703	4.74955	4.35334	5.22376	0.504965	2.80703	3.74923	-1.24901	3.4934	11.4217	3.54576	2.86588	1.0162	4.6465
237	11.4044	0.568303	2.99267	4.65241	4.35062	5.21726	0.546018	2.86695	3.75319	-1.23865	3.45808	11.175	3.51853	2.8815	0.962514	4.58078
237.5	11.2941	0.676818	2.97592	4.56299	4.34008	5.19577	0.596318	2.92132	3.75889	-1.2338	3.43261	10.9502	3.51349	2.89145	0.9099	4.51888
238	11.1796	0.777696	2.93954	4.48014	4.32129	5.16215	0.647827	2.97276	3.76295	-1.23579	3.41839	10.7461	3.52335	2.89445	0.855643	4.45967
238.5	11.0646	0.866108	2.87789	4.40101	4.2963	5.1183	0.695197	3.02549	3.76252	-1.24671	3.41604	10.5568	3.53524	2.89119	0.797936	4.40217
239	10.9523	0.938161	2.78849	4.32102	4.26915	5.06448	0.735687	3.08473	3.75599	-1.26966	3.42486	10.3739	3.53397	2.88384	0.73643	4.3443
239.5	10.8449	0.993282	2.67305	4.23424	4.2445	5.00016	0.766944	3.15586	3.74283	-1.30748	3.44244	10.1883	3.50678	2.87539	0.671351	4.28421
240	10.7431	1.03604	2.53743	4.13504	4.22569	4.92576	0.785034	3.24233	3.72342	-1.36071	3.46471	9.99093	3.44653	2.86771	0.602251	4.22283
240.5	10.6463	1.07458	2.39033	4.02013	4.21392	4.84409	0.784692	3.34389	3.69906	-1.42646	3.48712	9.77392	3.35189	2.85974	0.527172	4.16373
241	10.5527	1.11589	2.24124	3.88917	4.20872	4.76019	0.7613	3.45652	3.67134	-1.49922	3.50647	9.53244	3.2263	2.84823	0.442887	4.11101
241.5	10.459	1.16216	2.09897	3.74434	4.2084	4.67959	0.712927	3.57377	3.641	-1.57264	3.52199	9.26573	3.07679	2.83003	0.346569	4.06821
242	10.3611	1.21055	1.97112	3.58958	4.21081	4.60687	0.641593	3.68849	3.60785	-1.64125	3.5342	8.97685	2.91232	2.80352	0.237658	4.03849
242.5	10.2536	1.2555	1.8641	3.429	4.2146	4.5452	0.553774	3.79451	3.57223	-1.70069	3.5437	8.67057	2.74189	2.76859	0.118765	4.02419
243	10.1318	1.29221	1.78275	3.26508	4.22002	4.49662	0.460238	3.88782	3.53645	-1.74739	3.55112	8.35099	2.57343	2.72582	-0.0044906	4.02523
243.5	9.99234	1.31986	1.72961	3.09881	4.22826	4.46198	0.373982	3.96707	3.50376	-1.77903	3.5568	8.02096	2.41362	2.67625	-0.124438	4.03819
244	9.83543	1.34228	1.70422	2.93166	4.24031	4.44014	0.305136	4.03343	3.47628	-1.79535	3.55994	7.68316	2.26789	2.6219	-0.232631	4.05695
244.5	9.66416	1.36616	1.70289	2.76754	4.25632	4.42816	0.255803	4.08981	3.45378	-1.79801	3.55938	7.34131	2.13994	2.56614	-0.321315	4.07401
245	9.48274	1.39816	1.71919	2.6122	4.27591	4.4229	0.219934	4.13966	3.43272	-1.78887	3.55493	7.00064	2.03071	2.51314	-0.385161	4.08163
245.5	9.29522	1.44264	1.74482	2.47062	4.29876	4.42195	0.188743	4.18613	3.40586	-1.76876	3.54741	6.66691	1.93792	2.46682	-0.422394	4.07329
246	9.10544	1.50047	1.77117	2.34428	4.32459	4.42314	0.156908	4.23217	3.36408	-1.73781	3.53752	6.34507	1.85784	2.42995	-0.434663	4.04486
246.5	8.91704	1.56953	1.79139	2.23064	4.35311	4.42465	0.125454	4.28076	3.30002	-1.69661	3.52455	6.03816	1.78854	2.40389	-0.425895	3.99488
247	8.73294	1.64646	1.80196	2.12487	4.38425	4.42578	0.10089	4.33417	3.21019	-1.64714	3.50604	5.7459	1.73086	2.38822	-0.401053	3.92406
247.5	8.55498	1.72848	1.80266	2.0223	4.41728	4.42763	0.0917319	4.39304	3.09501	-1.59251	3.47916	5.46429	1.68596	2.3806	-0.365518	3.83444
248	8.38378	1.81423	1.79516	1.91936	4.44971	4.43278	0.103795	4.45644	2.95834	-1.53621	3.44279	5.18812	1.65259	2.37749	-0.324754	3.72857
248.5	8.21863	1.90467	1.7821	1.8136	4.47797	4.44433	0.136397	4.52216	2.80671	-1.48201	3.39812	4.91386	1.6266	2.37577	-0.283478	3.60927
249	8.05758	2.00308	1.76675	1.70391	4.49957	4.46392	0.18202	4.58715	2.64778	-1.43458	3.34826	4.64021	1.60177	2.37369	-0.244769	3.48025
249.5	7.89793	2.11284	1.75287	1.59014	4.5139	4.4901	0.229988	4.64879	2.48974	-1.3991	3.29788	4.36732	1.57141	2.37015	-0.209719	3.34644
250	7.73677	2.23424	1.74383	1.47221	4.52123	4.51864	0.271212	4.70607	2.34129	-1.37945	3.25204	4.09651	1.5303	2.36387	-0.177349	3.2134
250.5	7.57124	2.36357	1.74128	1.35023	4.52143	4.54476	0.301171	4.75893	2.21096	-1.37673	3.21348	3.83046	1.47616	2.35375	-0.145354	3.0867
251	7.3992	2.49493	1.74421	1.22586	4.51295	4.56522	0.320565	4.80695	2.10592	-1.38839	3.1802	3.57236	1.40977	2.33976	-0.112256	2.9715
251.5	7.21948	2.62196	1.74968	1.10244	4.49275	4.57863	0.333704	4.84875	2.03108	-1.40886	3.1464	3.3229	1.33386	2.32331	-0.0791942	2.87136
252	7.03114	2.73904	1.75424	0.983145	4.45769	4.58466	0.345567	4.88227	1.98826	-1.43122	3.10604	3.07826	1.2514	2.30733	-0.0492983	2.78743
252.5	6.83312	2.84283	1.75472	0.869237	4.40653	4.58382	0.358845	4.90495	1.97522	-1.44815	3.05534	2.83221	1.16463	2.29601	-0.0253315	2.7187
253	6.62546	2.93278	1.74789	0.760225	4.34067	4.57756	0.371951	4.91414	1.98593	-1.4523	2.99339	2.57973	1.07525	2.29372	-0.00770568	2.66271
253.5	6.41051	3.00968	1.72981	0.655501	4.26329	4.56746	0.379904	4.90825	2.0127	-1.43718	2.92212	2.31897	0.985029	2.30361	0.00619696	2.61617
254	6.19302	3.07394	1.69605	0.556102	4.17755	4.55439	0.378653	4.88735	2.04848	-1.39883	2.84584	2.05115	0.895528	2.32699	0.0219837	2.57554
254.5	5.9791	3.125	1.64334	0.465294	4.08611	4.53843	0.369574	4.85233	2.08791	-1.33732	2.77013	1.77941	0.807105	2.36357	0.0474591	2.53766
255	5.77455	3.16222	1.57116	0.387489	3.99169	4.5194	0.360209	4.80453	2.12803	-1.25747	2.70026	1.50806	0.719366	2.41194	0.0903984	2.50018
255.5	5.58321	3.18615	1.48175	0.326765	3.89751	4.49756	0.360376	4.74644	2.16882	-1.16739	2.6394	1.24238	0.633006	2.47006	0.15564	2.46172
256	5.40647	3.19937	1.37909	0.286071	3.80702	4.47416	0.376358	4.68259	2.21227	-1.07486	2.58785	0.987141	0.550695	2.53513	0.243276	2.42213
256.5	5.24373	3.20627	1.26802	0.266645	3.72379	4.45148	0.407104	4.61926	2.25963	-0.984647	2.54436	0.743837	0.47606	2.60317	0.348413	2.38263
257	5.09341	3.21183	1.15403	0.267541	3.65154	4.43231	0.44456	4.56332	2.30896	-0.898693	2.50856	0.510072	0.412228	2.66902	0.461743	2.34496
257.5	4.95358	3.21981	1.0428	0.286085	3.5937	4.41894	0.477558	4.52142	2.35522	-0.817464	2.4818	0.281203	0.361276	2.72723	0.57127	2.31001
258	4.82184	3.23106	0.939414	0.318861	3.55255	4.41169	0.496999	4.49912	2.39268	-0.74058	2.46576	0.0521697	0.324513	2.77354	0.665483	2.27744
258.5	4.69521	3.24328	0.847887	0.362211	3.52916	4.40863	0.499568	4.49901	2.41789	-0.667254	2.46046	-0.180844	0.302996	2.80541	0.736374	2.24623
259	4.57035	3.25292	0.770933	0.412323	3.5234	4.40678	0.488008	4.5195	2.43124	-0.596222	2.46325	-0.419097	0.29736	2.82181	0.780844	2.2155
259.5	4.44438	3.25743	0.709733	0.465553	3.53344	4.40355	0.468631	4.55551	2.43577	-0.525101	2.46961	-0.660948	0.30693	2.82329	0.800266	2.18518
260	4.315	3.2563	0.66386	0.518657	3.55569	4.39729	0.448248	4.60052	2.43499	-0.450649	2.47465	-0.902196	0.329436	2.81201	0.798966	2.15576
260.5	4.17985	3.2513	0.631448	0.568828	3.58621	4.38721	0.431611	4.64832	2.43142	-0.370222	2.47453	-1.13758	0.361338	2.79142	0.783212	2.12665
261	4.03634	3.24554	0.609004	0.614236	3.6222	4.37305	0.419931	4.6932	2.42593	-0.283183	2.46807	-1.36336	0.397853	2.76596	0.760971	2.09468
261.5	3.8824	3.24183	0.591531	0.654872	3.6624	4.35486	0.411544	4.72969	2.4177	-0.191173	2.45715	-1.57805	0.43324	2.74015	0.741196	2.05461
262	3.71784	3.24075	0.574376	0.692644	3.70672	4.33251	0.404566	4.7533	2.40582	-0.0969324	2.4449	-1.78045	0.461282	2.71735	0.732538	2.00157
262.5	3.545	3.23964	0.555795	0.730082	3.75596	4.30555	0.399729	4.76185	2.39147	-0.00286857	2.43433	-1.96782	0.475294	2.69905	0.742231	1.93335
263	3.36757	3.23406	0.537102	0.76826	3.81187	4.27378	0.401655	4.75611	2.37837	0.089258	2.42817	-2.13598	0.468416	2.68525	0.775221	1.8512
263.5	3.18855	3.22092	0.520131	0.805883	3.87663	4.23773	0.417195	4.73938	2.37071	0.177751	2.42862	-2.28077	0.434709	2.67557	0.833496	1.75864
264	3.00945	3.20037	0.504984	0.84033	3.95174	4.19875	0.451403	4.71683	2.37101	0.260289	2.43684	-2.40008	0.370539	2.66978	0.915492	1.65923
264.5	2.83121	3.17563	0.490039	0.869312	4.0364	4.15885	0.504606	4.69494	2.38004	0.333608	2.45331	-2.49484	0.275934	2.66708	1.01576	1.55481
265	2.65538	3.15181	0.473872	0.892055	4.12712	4.12068	0.572932	4.68042	2.39651	0.39416	2.47788	-2.56906	0.155025	2.66558	1.12628	1.44538
265.5	2.48481	3.13438	0.456916	0.909673	4.21867	4.08741	0.651012	4.67873	2.4158	0.43965	2.50902	-2.62983	0.0152715	2.66275	1.23951	1.33047
266	2.32353	3.12697	0.441188	0.924341	4.30539	4.06268	0.734624	4.69274	2.42991	0.470428	2.54388	-2.68595	-0.132903	2.65659	1.35024	1.20985
266.5	2.17545	3.12965	0.428648	0.938093	4.38184	4.05002	0.822232	4.72211	2.43039	0.490152	2.579	-2.74531	-0.27618	2.64676	1.45476	1.08345
267	2.04254	3.13887	0.419668	0.95246	4.44308	4.05201	0.915256	4.76363	2.41207	0.505243	2.61109	-2.81308	-0.400293	2.63462	1.54902	0.951331
267.5	1.92407	3.14919	0.412661	0.968231	4.48486	4.06949	1.01693	4.81199	2.37498	0.522727	2.63804	-2.89157	-0.493601	2.62182	1.62814	0.813848
268	1.81743	3.15633	0.405031	0.984552	4.50398	4.10171	1.1302	4.86102	2.32299	0.547802	2.66012	-2.98069	-0.550034	2.60907	1.68788	0.671408
268.5	1.71929	3.15966	0.394388	0.998551	4.49888	4.1469	1.25598	4.9049	2.2608	0.582792	2.68052	-3.07801	-0.57083	2.5956	1.72635	0.524994
269	1.62623	3.16215	0.379218	1.00659	4.47011	4.20227	1.393	4.93879	2.19147	0.627586	2.70398	-3.17869	-0.564753	2.5792	1.74441	0.377012
269.5	1.53577	3.16825	0.358941	1.00615	4.4201	4.26419	1.53874	4.95932	2.11643	0.680702	2.73426	-3.27632	-0.545742	2.55652	1.74489	0.230515
270	1.44695	3.18133	0.333626	0.996874	4.35248	4.32875	1.69002	4.9654	2.03705	0.739856	2.77188	-3.36531	-0.528567	2.52428	1.73183	0.0872747
270.5	1.35926	3.20167	0.30382	0.980122	4.27125	4.39219	1.843	4.95809	1.95571	0.802041	2.81332	-3.44281	-0.524735	2.48113	1.71016	-0.0527644
271	1.27153	3.22663	0.270393	0.95803	4.18022	4.45144	1.99365	4.93954	1.87542	0.863991	2.85201	-3.50787	-0.540585	2.42847	1.6856	-0.19047
271.5	1.18181	3.25257	0.234555	0.932767	4.08303	4.50462	2.13829	4.91196	1.79963	0.923182	2.88058	-3.55989	-0.577426	2.36934	1.66403	-0.326881
272	1.08832	3.27687	0.198156	0.906062	3.98349	4.55052	2.27262	4.87705	1.73175	0.978879	2.89337	-3.59858	-0.631975	2.30622	1.64967	-0.463003
272.5	0.990892	3.29893	0.163594	0.87913	3.88538	4.58767	2.3901	4.83541	1.67302	1.03207	2.88756	-3.62364	-0.697035	2.23979	1.64305	-0.59889
273	0.892383	3.31988	0.133416	0.853185	3.79152	4.61434	2.48317	4.78587	1.62099	1.08371	2.86343	-3.63363	-0.763357	2.16952	1.64145	-0.733212
273.5	0.798019	3.34109	0.110229	0.829065	3.70354	4.62966	2.5472	4.72583	1.57108	1.13308	2.82433	-3.62523	-0.821872	2.09452	1.64186	-0.864536
274	0.713161	3.36253	0.0965572	0.805837	3.62311	4.63464	2.58342	4.65211	1.51921	1.17861	2.77558	-3.59514	-0.865424	2.01373	1.64317	-0.992372
274.5	0.641605	3.3822	0.0942113	0.780753	3.55232	4.6317	2.59878	4.56227	1.46293	1.21964	2.72226	-3.54349	-0.889866	1.92644	1.64609	-1.11658
275	0.585084	3.39751	0.103612	0.750512	3.49243	4.62389	2.60342	4.45597	1.40182	1.25663	2.66792	-3.47509	-0.893762	1.83349	1.6522	-1.23683
275.5	0.543592	3.40703	0.123274	0.71216	3.44318	4.61521	2.60724	4.3359	1.33816	1.28984	2.61472	-3.39744	-0.877256	1.73778	1.66232	-1.35287
276	0.516153	3.41109	0.149287	0.664062	3.40377	4.61074	2.61615	4.20725	1.2767	1.31879	2.56405	-3.31808	-0.842112	1.64377	1.67466	-1.46419
276.5	0.501283	3.41137	0.175597	0.606517	3.37369	4.61451	2.62928	4.07642	1.22266	1.34269	2.51728	-3.2431	-0.792646	1.55638	1.68507	-1.56966
277	0.49692	3.4103	0.19563	0.540669	3.35266	4.62705	2.63886	3.94978	1.17915	1.36131	2.47666	-3.17625	-0.735212	1.47977	1.68866	-1.6687
277.5	0.500728	3.41052	0.204372	0.46711	3.3403	4.64541	2.63395	3.83338	1.14631	1.37568	2.44483	-3.11824	-0.676211	1.41661	1.68147	-1.76228
278	0.510927	3.41366	0.199667	0.386009	3.33626	4.66467	2.60625	3.73249	1.12228	1.38771	2.42342	-3.06729	-0.620862	1.368	1.66226	-1.85198
278.5	0.526564	3.41881	0.182173	0.297954	3.34032	4.67933	2.55389	3.65052	1.10454	1.39902	2.41244	-3.02215	-0.573165	1.33357	1.63403	-1.93893
279	0.546816	3.42243	0.154377	0.204181	3.35168	4.68447	2.4807	3.58793	1.09112	1.41025	2.40984	-2.98545	-0.535841	1.31161	1.60361	-2.02378
279.5	0.570268	3.42033	0.119374	0.106446	3.36828	4.67667	2.39286	3.54193	1.08193	1.42146	2.41162	-2.96396	-0.510183	1.29976	1.57927	-2.10634
280	0.594941	3.41011	0.0795395	0.00655569	3.38732	4.65476	2.29638	3.50681	1.07858	1.43284	2.41329	-2.96522	-0.496123	1.2956	1.56733	-2.18502
280.5	0.618817	3.3915	0.035259	-0.0943506	3.40648	4.61999	2.1959	3.4758	1.08262	1.44489	2.41192	-2.99319	-0.491706	1.29684	1.56989	-2.25779
281	0.640218	3.36442	-0.0154225	-0.195533	3.4245	4.57556	2.09379	3.44367	1.0941	1.4578	2.40724	-3.04578	-0.492349	1.3012	1.58524	-2.32402
281.5	0.658035	3.32751	-0.0754765	-0.296224	3.44111	4.52561	1.98986	3.40783	1.11136	1.47094	2.40096	-3.11479	-0.491909	1.30636	1.6094	-2.38486
282	0.671908	3.27848	-0.146521	-0.396482	3.45691	4.47432	1.88333	3.36763	1.13209	1.48298	2.39492	-3.18732	-0.485763	1.30979	1.63696	-2.44229
282.5	0.681976	3.21504	-0.227483	-0.497905	3.47306	4.42548	1.77574	3.32302	1.15555	1.4924	2.38959	-3.24821	-0.47295	1.30849	1.6612	-2.49879
283	0.688507	3.13671	-0.315111	-0.603213	3.49068	4.38194	1.67233	3.27335	1.184	1.49764	2.38367	-3.28492	-0.4555	1.2992	1.67422	-2.55731
283.5	0.69217	3.04709	-0.404538	-0.715566	3.51023	4.34526	1.58073	3.21682	1.22165	1.49722	2.37402	-3.29337	-0.43666	1.27981	1.66822	-2.62057
284	0.694281	2.95416	-0.489428	-0.837924	3.53116	4.3156	1.50737	3.15058	1.27242	1.48981	2.35685	-3.28001	-0.419809	1.2505	1.63739	-2.69007
284.5	0.695885	2.86815	-0.563451	-0.972637	3.55268	4.29189	1.4539	3.07201	1.33798	1.47466	2.32953	-3.2577	-0.407513	1.21338	1.57964	-2.7658
285	0.696242	2.79853	-0.622609	-1.12104	3.57489	4.2721	1.41621	2.97997	1.4165	1.45218	2.2918	-3.23872	-0.400586	1.17125	1.49711	-2.84619
285.5	0.692452	2.75161	-0.666238	-1.2827	3.59883	4.25312	1.38675	2.87494	1.50258	1.42344	2.24614	-3.23053	-0.398091	1.12667	1.39616	-2.92834
286	0.680975	2.7296	-0.69627	-1.45571	3.62517	4.23115	1.35851	2.75855	1.58867	1.38917	2.19718	-3.23495	-0.398034	1.08193	1.28732	-3.00918
286.5	0.659612	2.73124	-0.716139	-1.63856	3.653	4.20361	1.32836	2.63341	1.66767	1.35017	2.14996	-3.24836	-0.398271	1.03973	1.184	-3.08634
287	0.628105	2.75353	-0.72992	-1.83114	3.67998	4.17073	1.2978	2.5024	1.73503	1.30841	2.10758	-3.26352	-0.397772	1.00305	1.09911	-3.1581
287.5	0.587627	2.79318	-0.740921	-2.0343	3.70293	4.13524	1.27143	2.36713	1.78926	1.26723	2.07047	-3.27289	-0.396839	0.973819	1.04141	-3.22279
288	0.540685	2.84665	-0.75036	-2.24928	3.71865	4.10057	1.25395	2.22794	1.83117	1.23085	2.03759	-3.27145	-0.395628	0.951987	1.01342	-3.27898
288.5	0.491318	2.90963	-0.757842	-2.47704	3.7246	4.06916	1.24735	2.08592	1.86289	1.20348	2.00768	-3.25682	-0.393714	0.936131	1.0113	-3.32585
289	0.44441	2.97709	-0.762959	-2.71778	3.71936	4.04159	1.24951	1.94457	1.88657	1.18825	1.97979	-3.22847	-0.391593	0.924393	1.02649	-3.36291
289.5	0.404263	3.04398	-0.765905	-2.97102	3.70285	4.01678	1.25566	1.80888	1.90371	1.18628	1.95418	-3.1881	-0.391138	0.914967	1.0491	-3.39023
290	0.373802	3.1056	-0.767122	-3.23577	3.67603	3.99307	1.2617	1.68324	1.91592	1.19669	1.93298	-3.14032	-0.393947	0.906152	1.07114	-3.4094
290.5	0.354951	3.15729	-0.767241	-3.51069	3.64053	3.96934	1.26642	1.57047	1.92586	1.21728	1.9188	-3.0912	-0.4001	0.89626	1.08801	-3.42371
291	0.34887	3.19521	-0.767022	-3.79421	3.59857	3.94526	1.27155	1.47161	1.93697	1.24504	1.91165	-3.04563	-0.408665	0.88361	1.09806	-3.43658
291.5	0.354957	3.21784	-0.766706	-4.08479	3.55318	3.92065	1.2801	1.38638	1.95297	1.27658	1.9076	-3.00575	-0.418034	0.86645	1.10123	-3.45012
292	0.370134	3.22688	-0.765552	-4.38056	3.50873	3.89508	1.29324	1.31424	1.97655	1.30904	1.90096	-2.97155	-0.424945	0.84332	1.09745	-3.46535
292.5	0.390033	3.2267	-0.762474	-4.67843	3.47092	3.86822	1.30765	1.25482	2.0076	1.34044	1.88729	-2.94353	-0.424069	0.814451	1.08609	-3.48306
293	0.410835	3.22302	-0.757312	-4.9739	3.44537	3.83989	1.31646	1.20723	2.04347	1.36899	1.86449	-2.92536	-0.409584	0.782757	1.0669	-3.50383
293.5	0.43002	3.22065	-0.751306	-5.26172	3.43601	3.80992	1.31279	1.16958	2.08089	1.39296	1.83326	-2.92358	-0.377284	0.753035	1.04085	-3.52794
294	0.445847	3.22152	-0.746133	-5.53653	3.44441	3.77883	1.29357	1.13896	2.11737	1.41145	1.79744	-2.9438	-0.32591	0.73047	1.00941	-3.55513
294.5	0.456621	3.22416	-0.74243	-5.79333	3.46982	3.74835	1.2619	1.11224	2.15159	1.42462	1.76279	-2.98733	-0.257782	0.719267	0.973393	-3.58463
295	0.460832	3.22465	-0.738741	-6.02836	3.50957	3.72095	1.22642	1.08729	2.18324	1.4331	1.73492	-3.05083	-0.17834	0.7208	0.932822	-3.61552
295.5	0.457769	3.2182	-0.730874	-6.23973	3.55964	3.6993	1.19752	1.06373	2.21288	1.43747	1.71808	-3.12783	-0.0945758	0.732098	0.887759	-3.64677
296	0.447909	3.20113	-0.711862	-6.42792	3.61538	3.68614	1.18265	1.04232	2.2413	1.43833	1.71502	-3.21036	-0.0137426	0.746873	0.839334	-3.67634
296.5	0.433341	3.17253	-0.673092	-6.59654	3.67234	3.6838	1.1838	1.02344	2.26883	1.43652	1.72723	-3.29007	0.0574239	0.758834	0.790312	-3.70044
297	0.417935	3.13398	-0.606385	-6.75242	3.72735	3.69367	1.19769	1.00637	2.29545	1.43366	1.75496	-3.35957	0.113838	0.764224	0.744847	-3.71445
297.5	0.406242	3.08789	-0.505825	-6.90452	3.77832	3.71593	1.21809	0.990236	2.32191	1.43175	1.79678	-3.41443	0.152957	0.762259	0.707375	-3.71527
298	0.401624	3.03693	-0.368514	-7.06226	3.82322	3.74928	1.23912	0.974921	2.3504	1.43119	1.84946	-3.45444	0.174513	0.754504	0.680854	-3.70267
298.5	0.405455	2.98496	-0.194202	-7.23438	3.85897	3.79066	1.25661	0.960229	2.38419	1.42986	1.90856	-3.48237	0.179924	0.743316	0.665699	-3.67845
299	0.417942	2.9373	0.0157375	-7.42752	3.88092	3.83555	1.26799	0.94481	2.42664	1.42493	1.96917	-3.50218	0.171856	0.729775	0.660439	-3.64473
299.5	0.439167	2.89962	0.25845	-7.64394	3.88345	3.8789	1.27272	0.926196	2.47997	1.41475	2.02683	-3.51881	0.153173	0.713063	0.662773	-3.60322
300	0.468787	2.87688	0.528458	-7.87977	3.86191	3.916	1.27209	0.90152	2.54411	1.39908	2.07813	-3.53803	0.125645	0.691746	0.669633	-3.55511
300.5	0.504524	2.87239	0.816405	-8.12469	3.81384	3.94333	1.267	0.868508	2.61636	1.37866	2.12118	-3.56506	0.0896366	0.665116	0.677415	-3.50153
301	0.540999	2.88633	1.10716	-8.36305	3.73917	3.9587	1.25639	0.826442	2.69233	1.35517	2.15629	-3.60304	0.0453331	0.633604	0.683663	-3.4451
301.5	0.569775	2.91429	1.37819	-8.5766	3.64022	3.96115	1.23828	0.776696	2.767	1.33055	2.18589	-3.65283	-0.00494323	0.599077	0.689303	-3.38992
302	0.580993	2.94768	1.60331	-8.75038	3.52193	3.95122	1.21281	0.722655	2.83547	1.30595	2.21313	-3.71405	-0.0552901	0.565253	0.699815	-3.33929
302.5	0.566983	2.97692	1.76309	-8.87893	3.39098	3.93096	1.18448	0.668874	2.89371	1.28164	2.24063	-3.78685	-0.097427	0.536894	0.723894	-3.29406
303	0.525415	2.99561	1.85262	-8.96696	3.25324	3.90311	1.16187	0.619829	2.93909	1.25813	2.2699	-3.8729	-0.123789	0.517331	0.769969	-3.25325
303.5	0.458962	3.00254	1.87989	-9.0239	3.11172	3.86996	1.1543	0.579008	2.97049	1.23708	2.30008	-3.97444	-0.130148	0.506495	0.843381	-3.21551
304	0.37264	3.0012	1.85869	-9.05905	2.96774	3.83266	1.16694	0.548398	2.98834	1.22056	2.32792	-4.0925	-0.116208	0.501381	0.945819	-3.18049
304.5	0.271706	2.99801	1.80342	-9.07983	2.82314	3.79136	1.1972	0.528402	2.99371	1.20972	2.35049	-4.22552	-0.0846389	0.497607	1.07603	-3.14968
305	0.160753	2.99963	1.72754	-9.09121	2.68097	3.74575	1.23545	0.518365	2.98705	1.20482	2.36697	-4.36906	-0.0398252	0.490445	1.23015	-3.12569
305.5	0.0434747	3.00999	1.64377	-9.09577	2.54497	3.69543	1.27036	0.516521	2.96859	1.20628	2.37776	-4.51712	0.0133532	0.475794	1.40145	-3.111
306	-0.0770596	3.02893	1.5641	-9.09466	2.41903	3.64014	1.29508	0.519064	2.93958	1.21476	2.38314	-4.66356	0.0708663	0.451421	1.58066	-3.1076
306.5	-0.198092	3.05268	1.49834	-9.08838	2.30606	3.58018	1.30995	0.520683	2.90199	1.23043	2.38304	-4.8034	0.129973	0.417725	1.75717	-3.1166
307	-0.31726	3.07549	1.45195	-9.07766	2.20678	3.51692	1.32112	0.517015	2.85753	1.25258	2.37735	-4.93495	0.188064	0.376838	1.92033	-3.13758
307.5	-0.432942	3.0922	1.42596	-9.0639	2.11973	3.45253	1.33705	0.506047	2.80769	1.27974	2.36665	-5.06073	0.24179	0.330361	2.06023	-3.16914
308	-0.544272	3.10041	1.41942	-9.04829	2.04282	3.38858	1.36461	0.487444	2.75428	1.31021	2.35305	-5.18516	0.288194	0.278195	2.16818	-3.21006
308.5	-0.650475	3.10108	1.43123	-9.03131	1.9753	3.32498	1.40559	0.461981	2.69926	1.34203	2.3403	-5.31166	0.326315	0.219582	2.23708	-3.25944
309	-0.750165	3.09759	1.46029	-9.01339	1.91773	3.26117	1.4553	0.431998	2.64384	1.37241	2.33287	-5.44241	0.357206	0.154767	2.26261	-3.31617
309.5	-0.841509	3.09417	1.50535	-8.99464	1.86982	3.19791	1.50478	0.401329	2.5879	1.39797	2.33435	-5.57896	0.38304	0.0859873	2.24457	-3.37886
310	-0.923266	3.09336	1.5651	-8.9735	1.82899	3.13708	1.5452	0.373666	2.53071	1.4162	2.34671	-5.722	0.406904	0.0177568	2.1869	-3.44544
310.5	-0.99574	3.09463	1.63782	-8.94587	1.79078	3.08029	1.57145	0.350737	2.47212	1.4267	2.3701	-5.87075	0.433203	-0.0437904	2.09656	-3.51204
311	-1.06083	3.09576	1.72095	-8.906	1.75023	3.02846	1.58269	0.332299	2.4131	1.43137	2.40239	-6.02352	0.467471	-0.0925105	1.98162	-3.57312
311.5	-1.12149	3.09505	1.81118	-8.84881	1.70295	2.98245	1.57998	0.317684	2.35563	1.43331	2.43946	-6.1797	0.51557	-0.12381	1.84983	-3.62373
312	-1.18102	3.09248	1.90485	-8.77243	1.64552	2.94321	1.56288	0.307194	2.30147	1.43513	2.47739	-6.34177	0.582889	-0.135689	1.70918	-3.66122
312.5	-1.24222	3.0894	1.99867	-8.67992	1.57592	2.91065	1.52749	0.302404	2.25015	1.43835	2.51434	-6.51523	0.67282	-0.129077	1.56932	-3.68516
313	-1.30651	3.08686	2.09006	-8.57882	1.49389	2.88306	1.46744	0.305454	2.19857	1.44406	2.55033	-6.70642	0.784659	-0.106766	1.44147	-3.69711
313.5	-1.37358	3.084	2.17624	-8.47887	1.40103	2.85773	1.37782	0.318008	2.14249	1.45365	2.58596	-6.91997	0.912982	-0.0716789	1.33639	-3.70018
314	-1.44209	3.07814	2.25293	-8.3892	1.30046	2.83198	1.25889	0.340656	2.07779	1.46906	2.6217	-7.1571	1.04866	-0.0261965	1.26151	-3.69747
314.5	-1.51041	3.06603	2.31489	-8.31577	1.1967	2.80349	1.11712	0.372759	2.00153	1.4922	2.65764	-7.41481	1.17979	0.0278527	1.21889	-3.69077
315	-1.57667	3.04599	2.35745	-8.25983	1.09504	2.77036	0.963385	0.412593	1.9137	1.52343	2.69362	-7.68586	1.29312	0.0894631	1.2053	-3.68075
315.5	-1.63843	3.01958	2.37747	-8.21779	1.0002	2.73131	0.808564	0.457925	1.81805	1.56068	2.72958	-7.96032	1.37724	0.158393	1.21426	-3.6676
316	-1.69302	2.99088	2.3741	-8.18251	0.915056	2.68623	0.659039	0.506493	1.72002	1.60016	2.76559	-8.22927	1.42553	0.234378	1.23793	-3.65105
316.5	-1.73801	2.96374	2.34919	-8.14555	0.840069	2.63684	0.514705	0.555933	1.62372	1.637	2.80179	-8.4878	1.4367	0.316035	1.26782	-3.63071
317	-1.77197	2.94002	2.30694	-8.10002	0.773633	2.58663	0.369405	0.603939	1.53045	1.66583	2.83831	-8.73491	1.41352	0.400034	1.29536	-3.60653
317.5	-1.79567	2.9198	2.25272	-8.0423	0.713263	2.53928	0.213627	0.649026	1.43897	1.68232	2.87523	-8.97143	1.36137	0.481264	1.31292	-3.57874
318	-1.81247	2.90134	2.19153	-7.97125	0.656403	2.49706	0.0397212	0.690784	1.34664	1.68453	2.91205	-9.19855	1.28662	0.553981	1.31533	-3.54746
318.5	-1.82652	2.88039	2.12671	-7.88567	0.600579	2.46053	-0.152731	0.729368	1.25144	1.67288	2.9476	-9.41756	1.19568	0.613023	1.30116	-3.51249
319	-1.84095	2.85078	2.06005	-7.78268	0.54394	2.42888	-0.355549	0.765137	1.15388	1.64988	2.981	-9.62988	1.09451	0.654692	1.27323	-3.47316
319.5	-1.85746	2.80632	1.99284	-7.65874	0.485627	2.40034	-0.555474	0.7988	1.05676	1.61941	3.01236	-9.83665	0.987767	0.67724	1.23679	-3.428
320	-1.87673	2.74297	1.92639	-7.51186	0.425128	2.37321	-0.739052	0.831631	0.96358	1.58537	3.04239	-10.0376	0.878631	0.681	1.19616	-3.37499
320.5	-1.89942	2.66069	1.86185	-7.34264	0.361486	2.34685	-0.896322	0.864973	0.877275	1.55055	3.07256	-10.2304	0.76989	0.668211	1.15214	-3.31285
321	-1.92706	2.56358	1.80031	-7.15389	0.293292	2.32147	-1.02341	0.8995	0.799215	1.51657	3.10635	-10.4127	0.664908	0.642263	1.10307	-3.24222
321.5	-1.96159	2.45797	1.7425	-6.95057	0.219441	2.29745	-1.12285	0.935217	0.7286	1.48476	3.14919	-10.5838	0.56732	0.606809	1.04735	-3.16558
322	-2.00439	2.34877	1.68839	-6.73969	0.139874	2.27511	-1.20057	0.971725	0.663302	1.45674	3.20564	-10.7457	0.480513	0.565743	0.985136	-3.08651
322.5	-2.05634	2.23654	1.63664	-6.52936	0.0560513	2.25458	-1.26179	1.00835	0.601877	1.43403	3.27677	-10.9019	0.407671	0.523373	0.919331	-3.00902
323	-2.11824	2.11838	1.58307	-6.32705	-0.0287448	2.23536	-1.30844	1.04429	0.544905	1.41775	3.35984	-11.0558	0.351759	0.483706	0.85553	-2.9364
323.5	-2.19076	1.99195	1.51956	-6.13782	-0.110206	2.21639	-1.33938	1.07844	0.494419	1.40825	3.44894	-11.2091	0.314869	0.449407	0.799687	-2.87014
324	-2.27391	1.85913	1.43525	-5.96326	-0.184829	2.19731	-1.35308	1.1092	0.451911	1.40461	3.53618	-11.3614	0.29793	0.421167	0.755371	-2.8107
324.5	-2.36647	1.72796	1.31924	-5.80218	-0.251053	2.17941	-1.35118	1.13513	0.416568	1.40463	3.61421	-11.5109	0.301062	0.397848	0.722934	-2.75876
325	-2.4664	1.6115	1.16314	-5.65283	-0.309133	2.16519	-1.33951	1.15623	0.384512	1.40629	3.67856	-11.6561	0.323213	0.377538	0.70041	-2.71433
325.5	-2.57112	1.52324	0.963658	-5.51428	-0.360558	2.15697	-1.32567	1.17455	0.349092	1.40917	3.72894	-11.7957	0.361222	0.358582	0.685148	-2.6749
326	-2.67665	1.47144	0.725445	-5.38672	-0.407506	2.15582	-1.31501	1.19328	0.302785	1.41361	3.76917	-11.9292	0.40992	0.339981	0.675534	-2.6358
326.5	-2.77744	1.45627	0.463786	-5.27149	-0.452186	2.16109	-1.30806	1.2153	0.240106	1.41874	3.80551	-12.0558	0.463008	0.322039	0.672109	-2.59217
327	-2.86824	1.47091	0.205163	-5.17037	-0.495633	2.17076	-1.30073	1.24179	0.159217	1.42206	3.84403	-12.1722	0.513317	0.306877	0.677523	-2.54011
327.5	-2.9462	1.50519	-0.0176403	-5.08372	-0.536725	2.18244	-1.28742	1.27163	0.0614684	1.42115	3.88897	-12.2744	0.552885	0.297547	0.695133	-2.47664
328	-3.01086	1.54936	-0.176499	-5.0099	-0.573136	2.19489	-1.26456	1.30246	-0.0496107	1.41525	3.94283	-12.3589	0.573434	0.296898	0.72648	-2.39947
328.5	-3.06295	1.59652	-0.257705	-4.94695	-0.603684	2.20902	-1.23283	1.33253	-0.169336	1.40531	4.00693	-12.4242	0.566604	0.307528	0.768984	-2.3071
329	-3.10381	1.64328	-0.263088	-4.89371	-0.62931	2.22735	-1.19731	1.3614	-0.293242	1.3928	4.0813	-12.4708	0.525183	0.331446	0.816007	-2.19997
329.5	-3.13596	1.6892	-0.20463	-4.8486	-0.652024	2.25244	-1.16586	1.38946	-0.417726	1.37843	4.1642	-12.4992	0.446206	0.368942	0.85943	-2.08242
330	-3.16342	1.73541	-0.0987932	-4.80768	-0.673824	2.28562	-1.14587	1.41741	-0.53913	1.36169	4.25208	-12.5113	0.333068	0.418291	0.892807	-1.96256
330.5	-3.19086	1.78273	0.0369157	-4.76492	-0.696281	2.32646	-1.14067	1.44575	-0.652719	1.3414	4.34017	-12.5119	0.194785	0.476658	0.91355	-1.8495
331	-3.22164	1.8309	0.185786	-4.71462	-0.720081	2.37281	-1.14784	1.47377	-0.752715	1.31666	4.4228	-12.5076	0.0437559	0.541185	0.922792	-1.75038
331.5	-3.25639	1.87927	0.333148	-4.65365	-0.745058	2.42183	-1.16093	1.49948	-0.833207	1.28666	4.49433	-12.5026	-0.106766	0.609736	0.922752	-1.66921
332	-3.29323	1.92759	0.467474	-4.58222	-0.770914	2.47124	-1.17251	1.52102	-0.890353	1.24984	4.55093	-12.496	-0.244692	0.680888	0.914407	-1.60698
332.5	-3.32926	1.97612	0.581218	-4.5028	-0.797403	2.51955	-1.17631	1.53745	-0.924969	1.20453	4.59123	-12.4826	-0.360083	0.753378	0.897839	-1.56201
333	-3.36203	2.02478	0.670756	-4.41834	-0.82431	2.56575	-1.16826	1.54859	-0.94275	1.15057	4.61506	-12.4556	-0.445625	0.825535	0.873632	-1.53073
333.5	-3.39017	2.07157	0.735351	-4.33118	-0.851901	2.60868	-1.1467	1.55494	-0.951996	1.0902	4.62293	-12.4088	-0.496868	0.894449	0.843199	-1.50892
334	-3.41391	2.11171	0.776478	-4.24306	-0.881372	2.64681	-1.11042	1.5575	-0.961231	1.0277	4.61689	-12.338	-0.512435	0.955719	0.808255	-1.49278
334.5	-3.43539	2.13876	0.797926	-4.15553	-0.915155	2.67891	-1.05618	1.55737	-0.977372	0.968261	4.6003	-12.2441	-0.494565	1.0052	0.770186	-1.47944
335	-3.45822	2.14638	0.805656	-4.07051	-0.956462	2.70466	-0.978869	1.55552	-1.00397	0.916194	4.57697	-12.1342	-0.449274	1.04126	0.729805	-1.46704
335.5	-3.48659	2.12979	0.806511	-3.99026	-1.00781	2.72382	-0.875306	1.5531	-1.04005	0.873215	4.551	-12.0178	-0.385462	1.0652	0.687547	-1.45459
336	-3.52439	2.08766	0.806483	-3.91649	-1.07031	2.73521	-0.7484	1.55162	-1.08102	0.838765	4.52647	-11.9026	-0.313338	1.0801	0.643515	-1.44152
336.5	-3.57415	2.02416	0.8103	-3.85023	-1.14414	2.73699	-0.608161	1.55271	-1.12183	0.811455	4.50693	-11.7933	-0.24269	1.08918	0.597874	-1.42783
337	-3.63604	1.94826	0.822088	-3.79332	-1.22849	2.72781	-0.469806	1.55805	-1.15992	0.789601	4.49556	-11.6919	-0.181431	1.09431	0.552107	-1.415
337.5	-3.7074	1.86958	0.845153	-3.74951	-1.32066	2.70767	-0.350784	1.56947	-1.19558	0.771222	4.49542	-11.5985	-0.135112	1.09634	0.509414	-1.40597
338	-3.78292	1.79443	0.880459	-3.72346	-1.41611	2.67844	-0.266358	1.58821	-1.23059	0.754232	4.50853	-11.5102	-0.107514	1.09705	0.473531	-1.40332
338.5	-3.85492	1.7244	0.925191	-3.71953	-1.51001	2.6434	-0.224454	1.61355	-1.26678	0.736735	4.53487	-11.4213	-0.101308	1.10012	0.44822	-1.40738
339	-3.91482	1.65809	0.973011	-3.74213	-1.59856	2.60571	-0.223632	1.64231	-1.30501	0.717682	4.57251	-11.328	-0.117585	1.10977	0.438026	-1.41618
339.5	-3.95615	1.59414	1.01605	-3.79618	-1.67879	2.567	-0.255587	1.67037	-1.34492	0.697522	4.61804	-11.2305	-0.154285	1.12883	0.448146	-1.42703
340	-3.97745	1.53339	1.04731	-3.88518	-1.74759	2.52703	-0.309869	1.69488	-1.38514	0.678312	4.66663	-11.1317	-0.205468	1.15833	0.483062	-1.4381
340.5	-3.98249	1.47901	1.06222	-4.0071	-1.80204	2.4841	-0.378421	1.71564	-1.42373	0.663281	4.71316	-11.0354	-0.262957	1.19736	0.545703	-1.44875
341	-3.97779	1.43442	1.05898	-4.15232	-1.84064	2.4358	-0.457453	1.7347	-1.45952	0.655596	4.75486	-10.9448	-0.319062	1.24311	0.637121	-1.45898
341.5	-3.97004	1.40082	1.03895	-4.30645	-1.86386	2.38059	-0.545584	1.75412	-1.49276	0.65685	4.79266	-10.8621	-0.368721	1.29228	0.755597	-1.46846
342	-3.9648	1.3764	1.00718	-4.45513	-1.87406	2.31888	-0.640465	1.77401	-1.52373	0.666576	4.82939	-10.786	-0.410454	1.34287	0.896075	-1.47591
342.5	-3.96657	1.35684	0.971487	-4.58686	-1.87498	2.25252	-0.736034	1.79242	-1.55052	0.682895	4.86675	-10.7108	-0.445525	1.39373	1.05082	-1.479
343	-3.97839	1.33608	0.939956	-4.69339	-1.87102	2.18349	-0.82106	1.80648	-1.56899	0.703158	4.90405	-10.6297	-0.475793	1.44287	1.20975	-1.47494
343.5	-4.00142	1.30797	0.919305	-4.76941	-1.86654	2.11432	-0.880918	1.81349	-1.57547	0.724156	4.93862	-10.5383	-0.502084	1.48694	1.35969	-1.46122
344	-4.03564	1.26832	0.914445	-4.81204	-1.86554	2.04904	-0.903311	1.81154	-1.56922	0.742761	4.96697	-10.4378	-0.524177	1.52225	1.48503	-1.43651
344.5	-4.08092	1.21618	0.927949	-4.82119	-1.8713	1.9924	-0.884021	1.79928	-1.55337	0.757097	4.98598	-10.334	-0.541963	1.54581	1.5717	-1.40089
345	-4.13732	1.1537	0.959702	-4.80047	-1.8856	1.94796	-0.827962	1.77555	-1.5347	0.766725	4.99414	-10.2338	-0.556871	1.55573	1.6114	-1.35544
345.5	-4.2047	1.08508	1.00771	-4.75696	-1.90815	1.91705	-0.744927	1.7398	-1.52189	0.771718	4.99143	-10.1435	-0.572666	1.55171	1.60284	-1.30213
346	-4.28251	1.01545	1.06957	-4.69946	-1.93668	1.89857	-0.64401	1.69331	-1.52305	0.772295	4.97892	-10.0679	-0.594662	1.53539	1.55037	-1.24427
346.5	-4.36972	0.950072	1.14315	-4.63618	-1.9673	1.88939	-0.53117	1.64013	-1.54405	0.769255	4.95855	-10.0091	-0.627399	1.51004	1.46186	-1.18638
347	-4.46493	0.894348	1.2263	-4.57318	-1.99587	1.88602	-0.40995	1.58637	-1.58761	0.764418	4.9325	-9.96641	-0.672992	1.47956	1.34653	-1.13263
347.5	-4.56685	0.853514	1.3167	-4.51506	-2.02011	1.88645	-0.282881	1.5383	-1.65253	0.760485	4.90222	-9.9374	-0.731582	1.44704	1.21299	-1.0858
348	-4.67388	0.831525	1.41169	-4.46662	-2.04018	1.89114	-0.152893	1.50086	-1.73372	0.759829	4.86792	-9.9202	-0.802053	1.41386	1.06839	-1.0476
348.5	-4.78296	0.829736	1.50777	-4.43293	-2.0571	1.90293	-0.0250285	1.47696	-1.82415	0.76326	4.82902	-9.91412	-0.881642	1.38012	0.918594	-1.01876
349	-4.8899	0.846353	1.60014	-4.41769	-2.07171	1.9261	0.0925368	1.46753	-1.91816	0.770155	4.78519	-9.91799	-0.965784	1.34598	0.76801	-0.998706
349.5	-4.99132	0.87674	1.6838	-4.4216	-2.08441	1.96478	0.189977	1.47193	-2.01308	0.779418	4.73785	-9.92894	-1.04901	1.31243	0.620116	-0.986409
350	-5.08589	0.914139	1.7546	-4.44175	-2.09501	2.021	0.259263	1.48873	-2.1079	0.790103	4.69061	-9.94337	-1.12584	1.28129	0.478966	-0.981407
350.5	-5.17405	0.951078	1.80819	-4.47243	-2.1029	2.09356	0.296917	1.51647	-2.20089	0.801368	4.64737	-9.95783	-1.19121	1.25457	0.349501	-0.983521
351	-5.25709	0.981715	1.83894	-4.50676	-2.10811	2.17831	0.304893	1.55416	-2.2882	0.812322	4.60954	-9.96897	-1.24111	1.23382	0.236449	-0.991789
351.5	-5.33585	1.00378	1.84184	-4.53849	-2.11186	2.26969	0.289739	1.60049	-2.36436	0.822213	4.57513	-9.97347	-1.27371	1.21976	0.143158	-1.00406
352	-5.40981	1.01914	1.81516	-4.56365	-2.11601	2.3623	0.260118	1.65264	-2.42502	0.830441	4.53988	-9.96835	-1.29054	1.2123	0.0702379	-1.01763
352.5	-5.47691	1.03254	1.76078	-4.58047	-2.12189	2.4516	0.223957	1.70607	-2.46996	0.835976	4.49881	-9.95179	-1.29675	1.21101	0.0143052	-1.03023
353	-5.53449	1.04827	1.68322	-4.58789	-2.12962	2.5343	0.187073	1.75587	-2.50331	0.837186	4.44775	-9.92433	-1.2993	1.21539	-0.03173	-1.04078
353.5	-5.58064	1.06675	1.58891	-4.58451	-2.13802	2.60875	0.153825	1.79856	-2.53125	0.832631	4.38526	-9.88951	-1.30335	1.22436	-0.0764669	-1.04887
354	-5.6151	1.08372	1.48559	-4.56859	-2.14516	2.67481	0.129192	1.83292	-2.5593	0.821513	4.31358	-9.85221	-1.31055	1.23584	-0.126983	-1.05276
354.5	-5.63905	1.09153	1.38124	-4.53874	-2.14937	2.73312	0.120818	1.85913	-2.59044	0.803139	4.23696	-9.81651	-1.32022	1.24756	-0.186752	-1.0485
355	-5.65433	1.08165	1.28315	-4.49467	-2.14972	2.78412	0.138553	1.87766	-2.6238	0.776453	4.15964	-9.78481	-1.33118	1.25791	-0.255787	-1.03178
355.5	-5.66276	1.04746	1.19719	-4.43756	-2.14561	2.82765	0.190263	1.88937	-2.65471	0.740103	4.08527	-9.75788	-1.34297	1.26632	-0.331892	-1.0003
356	-5.66561	0.986717	1.12682	-4.36951	-2.13665	2.86304	0.276303	1.89579	-2.67671	0.692893	4.01714	-9.73473	-1.3569	1.27312	-0.411081	-0.953954
356.5	-5.66372	0.902564	1.07295	-4.29287	-2.12318	2.88983	0.387099	1.89805	-2.68416	0.63495	3.95802	-9.71298	-1.37654	1.27902	-0.487773	-0.893785
357	-5.65816	0.802427	1.03498	-4.20952	-2.10623	2.90855	0.506096	1.89575	-2.67389	0.569211	3.90999	-9.69013	-1.40674	1.28444	-0.556121	-0.821632
357.5	-5.65037	0.695693	1.01192	-4.12054	-2.08747	2.92127	0.615582	1.88749	-2.64589	0.501752	3.87388	-9.66478	-1.45134	1.28968	-0.611958	-0.740492
358	-5.64147	0.591345	1.00226	-4.02689	-2.06934	2.93106	0.701414	1.87214	-2.60319	0.440306	3.84872	-9.63717	-1.51182	1.29512	-0.653978	-0.654285
358.5	-5.63177	0.495804	1.00325	-3.93068	-2.05487	2.94051	0.755478	1.84982	-2.55109	0.392186	3.83169	-9.60853	-1.58731	1.3009	-0.683476	-0.566886
359	-5.62129	0.412506	1.01062	-3.83565	-2.04681	2.95074	0.776034	1.82219	-2.49564	0.363308	3.81875	-9.58016	-1.67509	1.30699	-0.702804	-0.481941
359.5	-5.61125	0.344055	1.01898	-3.74649	-2.04668	2.96129	0.765556	1.79215	-2.44217	0.358057	3.8057	-9.55306	-1.77089	1.31377	-0.713993	-0.402853
360	-5.60454	0.294671	1.02275	-3.66765	-2.05403	2.97083	0.727031	1.76244	-2.39487	0.378496	3.78874	-9.52753	-1.86908	1.32185	-0.718969	-0.331738
360.5	-5.60417	0.270013	1.01726	-3.60253	-2.06631	2.97806	0.661144	1.73458	-2.35708	0.423546	3.76478	-9.50288	-1.96296	1.33051	-0.720514	-0.269122
361	-5.61155	0.274364	0.999492	-3.55311	-2.07941	2.98296	0.565964	1.70925	-2.33173	0.4894	3.73274	-9.47736	-2.04573	1.33757	-0.722364	-0.21508
361.5	-5.62638	0.307806	0.968226	-3.52034	-2.08854	2.9869	0.439234	1.6868	-2.32184	0.570561	3.69476	-9.44865	-2.11233	1.34111	-0.728585	-0.169625
362	-5.64784	0.364968	0.924417	-3.50458	-2.08974	2.99189	0.282028	1.66716	-2.32964	0.660715	3.6553	-9.41487	-2.16107	1.34106	-0.74249	-0.131955
362.5	-5.67548	0.435671	0.870858	-3.50646	-2.08151	3.00014	0.101703	1.64995	-2.35412	0.753443	3.61887	-9.37595	-2.19369	1.33853	-0.76515	-0.100749
363	-5.70875	0.50792	0.810805	-3.52685	-2.06486	3.01364	-0.0873516	1.63488	-2.3899	0.84293	3.58851	-9.33383	-2.21424	1.33439	-0.794913	-0.0754837
363.5	-5.74598	0.57173	0.747673	-3.56488	-2.04179	3.03269	-0.266071	1.62152	-2.42899	0.924491	3.56516	-9.29104	-2.22757	1.32914	-0.828938	-0.0568998
364	-5.78418	0.620948	0.685643	-3.61645	-2.01421	3.05498	-0.416357	1.60887	-2.46375	0.994385	3.54758	-9.2489	-2.23798	1.32384	-0.865347	-0.0464626
364.5	-5.81981	0.652705	0.628747	-3.67531	-1.98369	3.07642	-0.527499	1.5954	-2.48896	1.04887	3.5333	-9.20596	-2.24861	1.32028	-0.903856	-0.0455695
365	-5.8494	0.666007	0.579056	-3.73538	-1.95181	3.09284	-0.598659	1.5796	-2.50307	1.08402	3.51983	-9.15782	-2.26174	1.32071	-0.944874	-0.0545395
365.5	-5.87	0.660655	0.536197	-3.79195	-1.92024	3.10143	-0.635683	1.56065	-2.50866	1.0969	3.5052	-9.09905	-2.27911	1.32752	-0.98827	-0.0720266
366	-5.87947	0.636804	0.498319	-3.84106	-1.89036	3.10185	-0.645797	1.53898	-2.51145	1.08645	3.48786	-9.02525	-2.30141	1.34193	-1.03205	-0.0956913
366.5	-5.87709	0.594619	0.462839	-3.87873	-1.863	3.09647	-0.634046	1.51558	-2.51766	1.054	3.4666	-8.93409	-2.32748	1.36301	-1.07187	-0.122983
367	-5.86412	0.533875	0.426414	-3.90155	-1.83885	3.08935	-0.602397	1.49138	-2.53143	1.00354	3.44035	-8.82602	-2.35419	1.38809	-1.10311	-0.150983
367.5	-5.84359	0.454554	0.385548	-3.90808	-1.81906	3.08418	-0.551364	1.46792	-2.55368	0.940948	3.40835	-8.70411	-2.3771	1.4141	-1.12411	-0.176483
368	-5.81916	0.358678	0.338393	-3.89855	-1.80597	3.08273	-0.482947	1.4485	-2.58285	0.872587	3.37055	-8.57211	-2.39122	1.4388	-1.13738	-0.196991
368.5	-5.79354	0.251209	0.28631	-3.8733	-1.80283	3.08503	-0.402959	1.43722	-2.61649	0.805007	3.32798	-8.4325	-2.39194	1.46148	-1.14848	-0.211604
369	-5.76755	0.138737	0.233861	-3.83194	-1.81236	3.08986	-0.321333	1.43683	-2.65257	0.744788	3.28273	-8.28575	-2.37599	1.48227	-1.16442	-0.220778
369.5	-5.74106	0.0278576	0.187109	-3.77413	-1.83541	3.09485	-0.249763	1.44754	-2.68989	0.696808	3.23777	-8.13071	-2.34225	1.5006	-1.19199	-0.225147
370	-5.71477	-0.075117	0.151555	-3.70035	-1.87119	3.09662	-0.19813	1.46772	-2.728	0.662348	3.19636	-7.96537	-2.29218	1.51521	-1.23552	-0.224608
370.5	-5.69112	-0.163948	0.131015	-3.61254	-1.91836	3.09133	-0.172338	1.49467	-2.76591	0.639442	3.16008	-7.78742	-2.22969	1.52601	-1.29575	-0.218435
371	-5.67346	-0.233207	0.127243	-3.51453	-1.97573	3.07519	-0.174061	1.52526	-2.80025	0.624786	3.12666	-7.595	-2.16008	1.53464	-1.37007	-0.205997
371.5	-5.66402	-0.279612	0.139574	-3.41151	-2.04197	3.04537	-0.201717	1.55658	-2.8248	0.614802	3.09035	-7.38881	-2.08841	1.54325	-1.45377	-0.187572
372	-5.66236	-0.302071	0.164793	-3.30864	-2.11463	3.00124	-0.252168	1.58701	-2.83289	0.605437	3.04545	-7.17413	-2.01829	1.553	-1.54237	-0.16442
372.5	-5.6654	-0.300088	0.198108	-3.20986	-2.1898	2.9453	-0.32242	1.61639	-2.82117	0.59238	2.98947	-6.95937	-1.95181	1.56325	-1.6335	-0.137811
373	-5.6686	-0.273169	0.234858	-3.11714	-2.26279	2.88257	-0.410526	1.64489	-2.79184	0.572321	2.92337	-6.75258	-1.89033	1.57208	-1.7259	-0.108119
373.5	-5.66756	-0.222524	0.271374	-3.03057	-2.32903	2.81922	-0.514448	1.67242	-2.75158	0.544163	2.85034	-6.55962	-1.83514	1.57807	-1.81724	-0.0745079
374	-5.65876	-0.152731	0.305388	-2.9491	-2.38488	2.76121	-0.628634	1.69909	-2.7086	0.509498	2.77448	-6.38371	-1.78786	1.58107	-1.9036	-0.0353917
374.5	-5.63961	-0.071215	0.337034	-2.871	-2.42825	2.71309	-0.741744	1.72518	-2.66977	0.472063	2.69914	-6.22492	-1.75	1.58117	-1.98041	0.0100277
375	-5.60895	0.0137559	0.368452	-2.79455	-2.45868	2.67685	-0.838726	1.75039	-2.63797	0.436258	2.62548	-6.07983	-1.72164	1.57786	-2.04269	0.0605563
375.5	-5.56688	0.0951689	0.400937	-2.71922	-2.47722	2.65153	-0.90572	1.77358	-2.61051	0.405425	2.55327	-5.94287	-1.70056	1.57033	-2.08544	0.113899
376	-5.51364	0.16915	0.432368	-2.6458	-2.48661	2.63439	-0.93455	1.79298	-2.58035	0.38098	2.48283	-5.80901	-1.6832	1.55774	-2.10496	0.168499
376.5	-5.44862	0.235795	0.457124	-2.5749	-2.49052	2.62324	-0.924791	1.80624	-2.53983	0.362898	2.41611	-5.67609	-1.66588	1.53889	-2.09962	0.224057
377	-5.37124	0.29778	0.46802	-2.5051	-2.49198	2.61802	-0.882638	1.8107	-2.48424	0.35033	2.35618	-5.54434	-1.64547	1.51203	-2.06892	0.280623
377.5	-5.28283	0.357715	0.458697	-2.43237	-2.49237	2.61997	-0.817647	1.80419	-2.41286	0.341408	2.30622	-5.41405	-1.62082	1.47554	-2.01249	0.337703
378	-5.18731	0.416061	0.425322	-2.35136	-2.49169	2.62978	-0.739386	1.78578	-2.3276	0.333528	2.26839	-5.28441	-1.59492	1.4289	-1.93002	0.394401
378.5	-5.09036	0.470317	0.367552	-2.25776	-2.48955	2.64642	-0.655037	1.75638	-2.23109	0.325044	2.24248	-5.15386	-1.57512	1.37259	-1.82222	0.450145
379	-4.99798	0.516195	0.288595	-2.14967	-2.48581	2.66724	-0.568273	1.719	-2.12561	0.317085	2.22526	-5.02007	-1.57011	1.30772	-1.69211	0.504927
379.5	-4.91603	0.550306	0.19408	-2.02773	-2.48023	2.6883	-0.479732	1.67795	-2.01336	0.313726	2.21164	-4.8795	-1.58625	1.23663	-1.54621	0.55943
380	-4.84978	0.572126	0.0905717	-1.89487	-2.47176	2.70455	-0.389349	1.63728	-1.89688	0.320353	2.1967	-4.72758	-1.6251	1.16285	-1.39425	0.614956
380.5	-4.80301	0.583955	-0.0154777	-1.75604	-2.45867	2.71106	-0.299455	1.60022	-1.77932	0.341388	2.17729	-4.5603	-1.68339	1.08911	-1.24724	0.672001
381	-4.77784	0.589353	-0.118261	-1.61734	-2.4396	2.70488	-0.216065	1.56923	-1.6647	0.37855	2.15337	-4.37673	-1.75511	1.01616	-1.1151	0.728538
381.5	-4.77552	0.591283	-0.212608	-1.48455	-2.41422	2.68546	-0.146528	1.54574	-1.55763	0.43051	2.12767	-4.18003	-1.83316	0.944376	-1.005	0.780506
382	-4.79695	0.590566	-0.293468	-1.3615	-2.38347	2.65362	-0.0951417	1.52921	-1.46146	0.493937	2.10322	-3.97523	-1.91018	0.875849	-0.920307	0.824154
382.5	-4.84191	0.585036	-0.355396	-1.2494	-2.34989	2.61055	-0.0601004	1.51657	-1.37583	0.565011	2.08112	-3.76701	-1.9791	0.814127	-0.860097	0.857683
383	-4.90775	0.570766	-0.392978	-1.14771	-2.31755	2.5574	-0.0337115	1.50271	-1.29639	0.640556	2.06025	-3.55937	-2.03367	0.762253	-0.820566	0.881277
383.5	-4.98882	0.545165	-0.40268	-1.05574	-2.29088	2.49582	-0.00588743	1.48237	-1.21739	0.718155	2.03807	-3.35577	-2.06979	0.721455	-0.797388	0.895996
384	-5.07717	0.509235	-0.385003	-0.973282	-2.27274	2.42913	0.0307437	1.45246	-1.13509	0.795584	2.01197	-3.15874	-2.08715	0.691094	-0.786793	0.902684
384.5	-5.16395	0.467132	-0.344556	-0.900672	-2.26273	2.36237	0.0773059	1.41286	-1.04915	0.870551	1.98067	-2.96942	-2.08958	0.669317	-0.784676	0.902292
385	-5.24107	0.423892	-0.287403	-0.839012	-2.25724	2.30098	0.129362	1.36556	-0.962197	0.941069	1.94477	-2.78824	-2.08415	0.654152	-0.785726	0.896862
385.5	-5.30209	0.383401	-0.218651	-0.7897	-2.25115	2.24942	0.18147	1.31403	-0.878902	1.00584	1.90644	-2.61662	-2.07998	0.644551	-0.784304	0.889509
386	-5.34216	0.347305	-0.142525	-0.753159	-2.24049	2.20996	0.23187	1.26284	-0.805326	1.06367	1.86805	-2.45733	-2.08693	0.640412	-0.776047	0.883737
386.5	-5.35796	0.314488	-0.0630873	-0.727523	-2.22387	2.18191	0.283656	1.21652	-0.74774	1.11305	1.8304	-2.3126	-2.11383	0.641593	-0.758657	0.883171
387	-5.34841	0.281787	0.0159307	-0.708395	-2.20259	2.16215	0.343063	1.17826	-0.710396	1.15343	1.79248	-2.18261	-2.16657	0.64747	-0.731848	0.891453
387.5	-5.31501	0.2464	0.0912209	-0.690583	-2.18003	2.14655	0.417384	1.14891	-0.693933	1.18642	1.75271	-2.0659	-2.24688	0.657552	-0.696783	0.911364
388	-5.2613	0.208254	0.159744	-0.669906	-2.16083	2.13052	0.512485	1.12654	-0.69599	1.21438	1.71017	-1.96032	-2.35214	0.672135	-0.655185	0.943656
388.5	-5.19192	0.170324	0.218931	-0.642844	-2.14904	2.10953	0.629253	1.10734	-0.713267	1.23877	1.66522	-1.86325	-2.47614	0.69218	-0.609106	0.986995
389	-5.1119	0.137359	0.266945	-0.60529	-2.14587	2.08072	0.760696	1.08746	-0.742899	1.26037	1.61978	-1.77086	-2.61041	0.718132	-0.562166	1.03912
389.5	-5.0264	0.114214	0.302796	-0.552564	-2.14865	2.04463	0.892321	1.06452	-0.782178	1.28003	1.57711	-1.6779	-2.74525	0.748824	-0.520557	1.09785
390	-4.94108	0.103814	0.326366	-0.480795	-2.15216	2.00484	1.00661	1.03775	-0.827826	1.2983	1.54089	-1.57952	-2.87081	0.782049	-0.491733	1.16069
390.5	-4.86152	0.105794	0.337729	-0.388437	-2.15129	1.96574	1.08951	1.00721	-0.87617	1.31459	1.51319	-1.47306	-2.97875	0.81614	-0.481835	1.22407
391	-4.79132	0.11719	0.336035	-0.276775	-2.14302	1.93065	1.13543	0.973147	-0.923446	1.3267	1.49234	-1.3569	-3.06354	0.850633	-0.493835	1.28419
391.5	-4.73072	0.134328	0.319876	-0.149278	-2.1267	1.90189	1.14756	0.93618	-0.965278	1.33137	1.47311	-1.22867	-3.12323	0.885819	-0.526804	1.33879
392	-4.67704	0.154545	0.289372	-0.0106814	-2.10283	1.88168	1.13346	0.897672	-0.996933	1.32535	1.44976	-1.08606	-3.15982	0.922333	-0.576422	1.38792
392.5	-4.62605	0.177352	0.247395	0.133453	-2.07154	1.87202	1.09959	0.859381	-1.01519	1.3067	1.41882	-0.928734	-3.17911	0.961131	-0.636638	1.43374
393	-4.5736	0.2039	0.19844	0.276739	-2.03229	1.87361	1.04894	0.822587	-1.01937	1.27578	1.37954	-0.757944	-3.18974	1.00284	-0.701245	1.47962
393.5	-4.51723	0.234797	0.146917	0.412071	-1.98418	1.88524	0.982586	0.787724	-1.01028	1.23576	1.33321	-0.574585	-3.20127	1.0463	-0.764208	1.52827
394	-4.45701	0.268752	0.0966798	0.532405	-1.92574	1.90415	0.90328	0.754436	-0.989185	1.19202	1.28299	-0.378885	-3.22166	1.08832	-0.819719	1.5798
394.5	-4.39534	0.303201	0.0513919	0.632627	-1.85489	1.92717	0.817816	0.72174	-0.957346	1.15047	1.23335	-0.173354	-3.25522	1.12538	-0.863713	1.63181
395	-4.33575	0.335898	0.0143614	0.712015	-1.77016	1.95196	0.736566	0.68886	-0.915167	1.11581	1.18913	0.0347514	-3.3019	1.155	-0.895843	1.68087
395.5	-4.28177	0.366293	-0.0127188	0.775005	-1.67285	1.97741	0.6705	0.656414	-0.861726	1.09071	1.1545	0.235309	-3.3576	1.17568	-0.919502	1.7235
396	-4.23603	0.395941	-0.0311724	0.829004	-1.56774	2.00289	0.626944	0.626646	-0.796024	1.07597	1.13239	0.418648	-3.41573	1.18644	-0.939872	1.75724
396.5	-4.1994	0.428075	-0.0450538	0.88119	-1.46157	2.02724	0.606581	0.602358	-0.718692	1.07074	1.12474	0.576458	-3.46962	1.18699	-0.961722	1.78126
397	-4.17056	0.466537	-0.0592069	0.935999	-1.3609	2.04898	0.603755	0.585907	-0.632051	1.07255	1.13282	0.701833	-3.51444	1.1784	-0.988428	1.79567
397.5	-4.14638	0.513932	-0.0777704	0.993763	-1.27046	2.06715	0.609519	0.579512	-0.538659	1.07779	1.15626	0.789952	-3.54804	1.16326	-1.02263	1.80085
398	-4.12321	0.569825	-0.103425	1.05168	-1.19202	2.08186	0.615669	0.5858	-0.439958	1.08283	1.19148	0.838597	-3.5711	1.1449	-1.06751	1.79757
398.5	-4.0984	0.630527	-0.136458	1.10656	-1.12467	2.09371	0.618012	0.607014	-0.335685	1.08472	1.23184	0.848014	-3.58673	1.12625	-1.1274	1.78679
399	-4.07104	0.690538	-0.174682	1.15669	-1.06686	2.10259	0.617002	0.643687	-0.223886	1.08117	1.26971	0.819996	-3.59982	1.10901	-1.20666	1.76868
399.5	-4.04173	0.744444	-0.214978	1.20209	-1.01876	2.10717	0.615783	0.694249	-0.101992	1.07097	1.29848	0.75718	-3.61623	1.09295	-1.30744	1.743
400	-4.01167	0.78879	-0.254851	1.24419	-0.982843	2.10573	0.61794	0.755597	0.0308153	1.05453	1.31334	0.663949	-3.64172	1.07563	-1.42785	1.71078
400.5	-3.98159	0.823149	-0.292527	1.28556	-0.962313	2.09717	0.625802	0.823827	0.171698	1.03302	1.31195	0.547524	-3.68074	1.05349	-1.56142	1.67512
401	-3.95162	0.849485	-0.326369	1.32971	-0.958915	2.08113	0.638804	0.89444	0.314259	1.00672	1.29559	0.417307	-3.73581	1.02427	-1.69735	1.64027
401.5	-3.92209	0.870479	-0.354952	1.38075	-0.97218	2.05743	0.6534	0.962249	0.450346	0.975038	1.26894	0.283207	-3.80719	0.988489	-1.82253	1.60995
402	-3.89389	0.887781	-0.377733	1.443	-1.00056	2.02612	0.665613	1.02193	0.57273	0.937409	1.23808	0.154629	-3.89262	0.948793	-1.92482	1.58682
402.5	-3.86768	0.900901	-0.395311	1.52004	-1.04309	1.98844	0.673526	1.06926	0.677282	0.892666	1.20858	0.0403219	-3.98708	0.908344	-1.99532	1.57287
403	-3.84258	0.9076	-0.408705	1.61333	-1.09953	1.94755	0.677391	1.10204	0.763244	0.838617	1.18471	-0.0516609	-4.083	0.869413	-2.02929	1.56967
403.5	-3.8164	0.905381	-0.418519	1.72177	-1.16903	1.90853	0.6781	1.11996	0.832062	0.773653	1.16811	-0.114901	-4.17101	0.832775	-2.0271	1.57811
404	-3.78741	0.89301	-0.425563	1.84337	-1.24906	1.87709	0.674763	1.12401	0.886162	0.697784	1.15638	-0.146844	-4.24128	0.798119	-1.99435	1.59808
404.5	-3.75548	0.871423	-0.432398	1.97648	-1.33551	1.85733	0.662382	1.11603	0.928217	0.611671	1.14387	-0.149749	-4.28441	0.765082	-1.94054	1.62804
405	-3.72202	0.843238	-0.443576	2.11923	-1.42326	1.85021	0.632319	1.09811	0.96072	0.515883	1.1245	-0.128219	-4.29202	0.733492	-1.87718	1.665
405.5	-3.68926	0.810972	-0.46399	2.26867	-1.50708	1.85379	0.576749	1.07204	0.985532	0.411666	1.09394	-0.0864766	-4.25814	0.702481	-1.81593	1.70456
406	-3.65912	0.775533	-0.496532	2.42124	-1.58306	1.86458	0.494094	1.03908	1.00371	0.301649	1.05022	-0.0284795	-4.18123	0.670304	-1.76609	1.7412
406.5	-3.63242	0.736255	-0.540806	2.57328	-1.65	1.87906	0.39137	0.999416	1.01614	0.189197	0.993698	0.0407579	-4.06519	0.635332	-1.73221	1.76942
407	-3.60876	0.692501	-0.593901	2.72169	-1.70942	1.89476	0.282472	0.951629	1.02426	0.0774507	0.926915	0.114734	-3.91843	0.596898	-1.71407	1.7856
407.5	-3.58682	0.645682	-0.652034	2.86434	-1.76451	1.91062	0.183689	0.893587	1.03011	-0.0309271	0.85404	0.185812	-3.75211	0.555203	-1.7086	1.78849
408	-3.56475	0.600368	-0.711515	2.99987	-1.81863	1.9275	0.108118	0.824675	1.03609	-0.133926	0.780225	0.246182	-3.57852	0.510747	-1.71122	1.77802
408.5	-3.54093	0.563891	-0.769102	3.12776	-1.8739	1.9474	0.0612949	0.747028	1.04434	-0.230271	0.711154	0.289355	-3.4102	0.464435	-1.71677	1.75426
409	-3.51507	0.54447	-0.822086	3.24937	-1.93011	1.97124	0.04014	0.664847	1.05565	-0.318983	0.65239	0.310875	-3.25922	0.41823	-1.72062	1.7175
409.5	-3.48822	0.548352	-0.867847	3.36866	-1.98451	1.99755	0.0352336	0.58304	1.06938	-0.399455	0.608508	0.307649	-3.1363	0.374805	-1.71878	1.6689
410	-3.46153	0.577254	-0.903395	3.49086	-2.03292	2.02334	0.0351133	0.505872	1.08478	-0.472624	0.582565	0.277735	-3.04973	0.336299	-1.7073	1.61126
410.5	-3.43554	0.627333	-0.926087	3.62024	-2.07128	2.0454	0.0313002	0.435718	1.10227	-0.541507	0.575335	0.221704	-3.00483	0.303879	-1.68233	1.54998
411	-3.41012	0.690173	-0.935222	3.75862	-2.09683	2.0605	0.0217313	0.372829	1.12432	-0.609743	0.584121	0.144147	-3.00389	0.278598	-1.64063	1.4931
411.5	-3.38404	0.755723	-0.933083	3.90524	-2.10875	2.06479	0.0103351	0.31641	1.1554	-0.679803	0.603014	0.0535517	-3.04606	0.262354	-1.57983	1.4486
412	-3.35457	0.815988	-0.924965	4.05702	-2.1075	2.05375	0.00360936	0.265803	1.19988	-0.752624	0.625285	-0.0398389	-3.12678	0.257692	-1.49837	1.42147
412.5	-3.31835	0.867267	-0.918163	4.20978	-2.09335	2.02379	0.00697039	0.220872	1.25912	-0.828052	0.645456	-0.127402	-3.23755	0.266733	-1.39581	1.41303
413	-3.27279	0.909991	-0.920163	4.3604	-2.066	1.97379	0.0223886	0.181874	1.33075	-0.905677	0.659551	-0.205062	-3.36668	0.290709	-1.27351	1.42176
413.5	-3.21656	0.947176	-0.937043	4.50815	-2.02568	1.90534	0.0478566	0.149288	1.41009	-0.985713	0.665054	-0.272779	-3.50119	0.330346	-1.13451	1.44387
414	-3.14958	0.98222	-0.972569	4.65393	-1.97397	1.82219	0.0793902	0.124204	1.49245	-1.0689	0.661247	-0.330878	-3.62852	0.385971	-0.982235	1.47452
414.5	-3.07286	1.01668	-1.02765	4.79886	-1.91375	1.72946	0.114931	0.109041	1.5752	-1.15562	0.648966	-0.378151	-3.73712	0.456768	-0.819481	1.5091
415	-2.98823	1.04983	-1.09991	4.94308	-1.84863	1.63287	0.15698	0.107237	1.65855	-1.24522	0.629922	-0.413216	-3.81668	0.540148	-0.648457	1.54382
415.5	-2.89784	1.07972	-1.18374	5.08522	-1.7826	1.5381	0.211015	0.121901	1.74506	-1.33558	0.605876	-0.435781	-3.85855	0.632359	-0.471394	1.57583
416	-2.80337	1.10395	-1.27175	5.22288	-1.72007	1.45061	0.281041	0.15463	1.83862	-1.42293	0.577549	-0.44605	-3.85707	0.72946	-0.292023	1.60281
416.5	-2.70527	1.12032	-1.35744	5.35301	-1.66581	1.37559	0.366274	0.204933	1.94294	-1.50241	0.544851	-0.4432	-3.81083	0.827281	-0.116938	1.62245
417	-2.60245	1.12723	-1.43651	5.47187	-1.6243	1.31768	0.461015	0.270126	2.05954	-1.56953	0.509259	-0.425195	-3.72268	0.921119	0.0452967	1.6324
417.5	-2.49267	1.12343	-1.5061	5.57543	-1.59821	1.27983	0.557334	0.345538	2.18652	-1.62165	0.475296	-0.391648	-3.59842	1.00631	0.186726	1.63092
418	-2.37375	1.1073	-1.56345	5.66032	-1.58767	1.26227	0.648445	0.425192	2.31934	-1.65852	0.448993	-0.347027	-3.44622	1.07887	0.30148	1.61761
418.5	-2.24528	1.07686	-1.60556	5.72515	-1.59153	1.26278	0.730444	0.503314	2.45299	-1.6816	0.435433	-0.300136	-3.27632	1.1355	0.386087	1.59336
419	-2.10946	1.03078	-1.63018	5.77153	-1.60876	1.27803	0.802491	0.575816	2.58457	-1.69239	0.437302	-0.261008	-3.09923	1.17386	0.439839	1.55954
419.5	-1.97043	0.969875	-1.63697	5.80427	-1.6387	1.3047	0.866376	0.640612	2.71347	-1.69148	0.454449	-0.238098	-2.92366	1.19333	0.464333	1.51804
420	-1.83244	0.897697	-1.6277	5.83031	-1.68097	1.3399	0.925196	0.697351	2.83937	-1.67878	0.484241	-0.236148	-2.75597	1.19493	0.461794	1.47216
420.5	-1.69854	0.819749	-1.60541	5.85661	-1.73537	1.38048	0.981154	0.747219	2.9607	-1.65412	0.522813	-0.254867	-2.60061	1.18033	0.433876	1.42615
421	-1.5707	0.741787	-1.57381	5.8883	-1.8006	1.42231	1.0338	0.791771	3.07398	-1.61786	0.566907	-0.28865	-2.46012	1.15108	0.382333	1.3831
421.5	-1.45073	0.668697	-1.53691	5.92839	-1.87323	1.4602	1.08024	0.831177	3.17471	-1.57134	0.614848	-0.327412	-2.33497	1.10862	0.310676	1.34376
422	-1.34109	0.60416	-1.49779	5.97878	-1.94875	1.48843	1.11749	0.864291	3.26027	-1.51666	0.665624	-0.359614	-2.22374	1.05516	0.225183	1.3075
422.5	-1.2448	0.550059	-1.45731	6.04102	-2.02367	1.50208	1.14543	0.890434	3.33204	-1.45574	0.717789	-0.37693	-2.12292	0.994119	0.13431	1.27316
423	-1.1639	0.506264	-1.41426	6.11557	-2.09544	1.49879	1.16815	0.909988	3.39455	-1.38991	0.76974	-0.376922	-2.02652	0.928812	0.04627	1.23975
423.5	-1.09771	0.471941	-1.36591	6.20092	-2.1612	1.47944	1.19209	0.923315	3.45261	-1.3204	0.820135	-0.36178	-1.92668	0.861089	-0.0337152	1.20711
424	-1.04327	0.447088	-1.30844	6.29362	-2.21788	1.44725	1.22213	0.93013	3.50883	-1.24845	0.867953	-0.335412	-1.81599	0.792355	-0.104376	1.1757
424.5	-0.997526	0.432634	-1.23781	6.38885	-2.26328	1.40641	1.25873	0.929901	3.56252	-1.17472	0.912396	-0.301395	-1.69022	0.725092	-0.16722	1.14565
425	-0.958998	0.42914	-1.15124	6.48079	-2.29675	1.36097	1.29784	0.922297	3.60962	-1.0989	0.951934	-0.262552	-1.54985	0.662349	-0.224352	1.11603
425.5	-0.927661	0.435374	-1.04814	6.56374	-2.31909	1.3144	1.33376	0.907343	3.64341	-1.02053	0.983828	-0.221405	-1.40035	0.60666	-0.276432	1.08487
426	-0.904344	0.448053	-0.930449	6.63415	-2.33203	1.26973	1.36316	0.885661	3.65641	-0.940208	1.00583	-0.179863	-1.25021	0.559802	-0.321067	1.05025
426.5	-0.89034	0.462976	-0.802666	6.69222	-2.33781	1.22977	1.38809	0.85925	3.64318	-0.860057	1.01834	-0.139089	-1.1081	0.522956	-0.352494	1.01155
427	-0.886589	0.476782	-0.671109	6.74168	-2.33842	1.19678	1.41637	0.831819	3.60217	-0.783327	1.02399	-0.101137	-0.980973	0.496996	-0.363566	0.969926
427.5	-0.892198	0.48806	-0.542677	6.78741	-2.33452	1.17185	1.45791	0.807667	3.53602	-0.713552	1.02512	-0.0699068	-0.873253	0.482203	-0.34865	0.927824
428	-0.903112	0.497195	-0.424759	6.83285	-2.32504	1.15441	1.51865	0.790459	3.45106	-0.653605	1.02222	-0.0494868	-0.786473	0.477205	-0.305542	0.887417
428.5	-0.91231	0.505344	-0.326159	6.87901	-2.30811	1.14278	1.59622	0.782667	3.35552	-0.604984	1.01496	-0.0420513	-0.720411	0.478787	-0.236569	0.849838
429	-0.911743	0.513282	-0.255802	6.92502	-2.28216	1.13526	1.68002	0.785013	3.25663	-0.567522	1.00376	-0.0468834	-0.675126	0.483176	-0.148694	0.815914
429.5	-0.894514	0.520608	-0.218614	6.96895	-2.24623	1.13056	1.755	0.796362	3.15921	-0.5393	0.990009	-0.0605077	-0.651392	0.487675	-0.0519031	0.786537
430	-0.856273	0.525653	-0.213218	7.00799	-2.20008	1.12713	1.80709	0.814646	3.06709	-0.517143	0.975439	-0.0779427	-0.649178	0.491656	0.0431605	0.761716
430.5	-0.796092	0.526327	-0.233641	7.03835	-2.14449	1.12266	1.82707	0.838339	2.98484	-0.497478	0.961374	-0.0940876	-0.666181	0.496199	0.126977	0.739972
431	-0.716237	0.521626	-0.271813	7.05609	-2.08096	1.11454	1.81171	0.867723	2.91701	-0.476613	0.948377	-0.10429	-0.697952	0.50294	0.192022	0.719188
431.5	-0.620642	0.512622	-0.319086	7.05866	-2.01097	1.1009	1.7626	0.905038	2.86659	-0.451136	0.937031	-0.105089	-0.739127	0.51353	0.23307	0.69746
432	-0.513538	0.50258	-0.367088	7.04529	-1.93572	1.08099	1.68358	0.953068	2.83387	-0.419295	0.929047	-0.0953664	-0.784673	0.529661	0.247516	0.672891
432.5	-0.398769	0.496821	-0.408081	7.01627	-1.85608	1.05507	1.57883	1.013	2.81585	-0.38188	0.926692	-0.0758445	-0.830746	0.553016	0.235887	0.643729
433	-0.279413	0.501673	-0.436265	6.97296	-1.7724	1.02404	1.45262	1.0831	2.80685	-0.341257	0.931308	-0.0470929	-0.874927	0.585248	0.202307	0.609168
433.5	-0.158003	0.521868	-0.450012	6.91827	-1.6844	0.988891	1.3104	1.15906	2.80098	-0.299381	0.943464	-0.00846964	-0.915719	0.627639	0.15435	0.569747
434	-0.0371721	0.558196	-0.452007	6.85629	-1.59108	0.9503	1.16044	1.23561	2.79429	-0.256625	0.963739	0.0417824	-0.951698	0.680135	0.101182	0.527205
434.5	0.0800533	0.607234	-0.446372	6.79095	-1.49126	0.908739	1.01485	1.30768	2.78524	-0.213013	0.991813	0.106014	-0.980903	0.740581	0.0506495	0.483623
435	0.190459	0.662734	-0.435754	6.72559	-1.38487	0.865088	0.888832	1.3714	2.77501	-0.170755	1.02526	0.186592	-1.0007	0.805141	0.00758083	0.440193
435.5	0.291347	0.718178	-0.420705	6.66332	-1.27387	0.821096	0.796968	1.42505	2.76752	-0.134576	1.05969	0.285471	-1.00785	0.870039	-0.0263603	0.397143
436	0.381337	0.770041	-0.400636	6.60686	-1.16185	0.778569	0.747972	1.46909	2.76763	-0.109386	1.08986	0.402662	-0.998855	0.933061	-0.0522572	0.354646
436.5	0.460576	0.819167	-0.374684	6.55781	-1.05299	0.737649	0.74192	1.50501	2.77853	-0.09811	1.11178	0.53404	-0.971368	0.993141	-0.0727595	0.313084
437	0.530294	0.868375	-0.342415	6.51654	-0.950681	0.696734	0.770802	1.534	2.80075	-0.100993	1.12458	0.671612	-0.926173	1.04929	-0.0902372	0.272315
437.5	0.592081	0.918911	-0.305133	6.48264	-0.85669	0.654457	0.821018	1.55656	2.8322	-0.116037	1.13013	0.806159	-0.868024	1.10074	-0.105631	0.231326
438	0.647272	0.969347	-0.266653	6.45563	-0.771337	0.610986	0.87741	1.57322	2.86856	-0.140303	1.13128	0.929534	-0.804216	1.14718	-0.118579	0.189198
438.5	0.69672	1.01656	-0.23176	6.43567	-0.694673	0.567721	0.927591	1.58552	2.90495	-0.17109	1.13075	1.03658	-0.74124	1.18806	-0.128425	0.14605
439	0.740955	1.05625	-0.203567	6.42402	-0.628254	0.526854	0.964266	1.59572	2.93816	-0.206002	1.13064	1.12736	-0.681905	1.22231	-0.135504	0.102964
439.5	0.780445	1.08351	-0.182691	6.42339	-0.575673	0.490732	0.984362	1.60557	2.96687	-0.24264	1.13181	1.20798	-0.625559	1.24903	-0.14202	0.0618062
440	0.815507	1.09484	-0.16839	6.43776	-0.5406	0.460694	0.98653	1.61594	2.99	-0.278736	1.13339	1.28822	-0.570726	1.26802	-0.152461	0.0252461
440.5	0.845942	1.09007	-0.159518	6.47141	-0.524533	0.43659	0.969433	1.62746	3.00585	-0.311989	1.13322	1.37736	-0.51694	1.27983	-0.173321	-0.00430059
441	0.871243	1.072	-0.154752	6.52715	-0.526804	0.417624	0.931167	1.64055	3.01202	-0.339714	1.1294	1.48067	-0.464373	1.28551	-0.211687	-0.0265754
441.5	0.891568	1.04463	-0.153143	6.60513	-0.545638	0.403606	0.869449	1.65461	3.00522	-0.359481	1.1215	1.59842	-0.412576	1.28643	-0.273635	-0.043678
442	0.90793	1.01051	-0.154655	6.70284	-0.5781	0.39532	0.78276	1.66783	2.98252	-0.370206	1.10974	1.72686	-0.360294	1.28381	-0.362963	-0.0580417
442.5	0.921059	0.968543	-0.159386	6.81507	-0.62007	0.393727	0.672168	1.67784	2.9442	-0.372246	1.09359	1.85982	-0.306536	1.27808	-0.479503	-0.0707149
443	0.930859	0.914583	-0.166361	6.93428	-0.667285	0.399389	0.542888	1.68213	2.89528	-0.3669	1.07199	1.99023	-0.251272	1.2686	-0.618238	-0.08128
443.5	0.937255	0.844288	-0.174039	7.05238	-0.71609	0.412948	0.404009	1.67829	2.84325	-0.35625	1.04421	2.11201	-0.195314	1.25445	-0.770915	-0.0887309
444	0.941067	0.755767	-0.182241	7.16271	-0.763325	0.435373	0.26537	1.66424	2.79437	-0.342797	1.01047	2.22201	-0.14038	1.23559	-0.928267	-0.0927243
444.5	0.943767	0.650855	-0.193023	7.26072	-0.806044	0.46713	0.133419	1.63812	2.75122	-0.328552	0.972387	2.32107	-0.0890876	1.21353	-1.081	-0.0942459
445	0.946306	0.534707	-0.209328	7.34342	-0.841391	0.507178	0.00969891	1.59875	2.71223	-0.314371	0.932528	2.41232	-0.0443336	1.1915	-1.22077	-0.0948955
445.5	0.948098	0.413664	-0.23279	7.4084	-0.866787	0.552794	-0.106566	1.54705	2.67267	-0.300229	0.893379	2.49704	-0.00859695	1.1744	-1.34122	-0.0960952
446	0.947064	0.292728	-0.262613	7.45362	-0.88008	0.600549	-0.214349	1.48665	2.62623	-0.28637	0.856975	2.57208	0.0168025	1.16793	-1.43767	-0.0993173
446.5	0.940716	0.174701	-0.295895	7.47801	-0.87961	0.647479	-0.308805	1.42316	2.56693	-0.274443	0.824436	2.63152	0.0324816	1.17726	-1.50576	-0.106192
447	0.927452	0.0613581	-0.328582	7.48132	-0.864498	0.690652	-0.382325	1.36283	2.49128	-0.267487	0.795302	2.67045	0.0408854	1.20546	-1.54109	-0.117926
447.5	0.906982	-0.0450046	-0.356231	7.463	-0.835016	0.726242	-0.42734	1.31073	2.39986	-0.268468	0.767729	2.68775	0.0456327	1.2522	-1.5401	-0.13509
448	0.879926	-0.140736	-0.374426	7.42265	-0.793067	0.750718	-0.439791	1.26943	2.29706	-0.278404	0.739484	2.68642	0.0513255	1.31361	-1.50169	-0.157854
448.5	0.847629	-0.220775	-0.379034	7.36207	-0.742512	0.762783	-0.421863	1.23914	2.18893	-0.29575	0.708855	2.67208	0.0633738	1.3834	-1.42902	-0.185497
449	0.81233	-0.280043	-0.366951	7.28621	-0.68823	0.763301	-0.381879	1.21882	2.08034	-0.317684	0.674895	2.6512	0.0873088	1.45387	-1.32997	-0.215644
449.5	0.776699	-0.316037	-0.337807	7.20177	-0.63433	0.754018	-0.331553	1.20769	1.97376	-0.342302	0.637255	2.62946	0.12804	1.51705	-1.21551	-0.245034
450	0.742414	-0.330823	-0.294833	7.11483	-0.583214	0.736904	-0.282914	1.2061	1.87076	-0.369867	0.596302	2.60955	0.189337	1.56674	-1.09701	-0.271421
450.5	0.709217	-0.330829	-0.243518	7.02972	-0.535929	0.71401	-0.245651	1.21497	1.77424	-0.402002	0.553026	2.59046	0.273545	1.6002	-0.983942	-0.294022
451	0.675975	-0.32433	-0.190175	6.94901	-0.493587	0.687439	-0.22495	1.23437	1.68906	-0.439612	0.507911	2.57006	0.381338	1.61813	-0.882863	-0.312189
451.5	0.642765	-0.318418	-0.141701	6.87352	-0.458787	0.659447	-0.22176	1.26287	1.62063	-0.481894	0.460029	2.54763	0.510971	1.62356	-0.796991	-0.324845
452	0.611327	-0.317275	-0.104867	6.80243	-0.435055	0.632448	-0.235848	1.29786	1.5717	-0.527741	0.407905	2.52352	0.657583	1.6207	-0.726648	-0.331537
452.5	0.583367	-0.321904	-0.0848903	6.7342	-0.424957	0.608808	-0.268627	1.33624	1.54015	-0.577411	0.350913	2.49786	0.813668	1.61431	-0.670949	-0.333232
453	0.559202	-0.331027	-0.0851802	6.66756	-0.429455	0.590486	-0.323445	1.37495	1.52013	-0.631697	0.289785	2.47149	0.970684	1.60929	-0.629543	-0.33165
453.5	0.538421	-0.3424	-0.108187	6.60198	-0.448439	0.578818	-0.40325	1.41177	1.50534	-0.689596	0.226934	2.44755	1.12049	1.60975	-0.602334	-0.328171
454	0.521321	-0.35366	-0.154639	6.53746	-0.480782	0.57475	-0.50677	1.44592	1.49105	-0.747742	0.166452	2.43037	1.25579	1.61803	-0.587902	-0.323633
454.5	0.509361	-0.363252	-0.221292	6.4745	-0.524238	0.578873	-0.625481	1.47708	1.47465	-0.802401	0.112474	2.42219	1.37067	1.63505	-0.583222	-0.318628
455	0.504664	-0.371197	-0.300702	6.41441	-0.575953	0.590548	-0.744073	1.50395	1.45582	-0.851654	0.0668545	2.42219	1.46217	1.6612	-0.584752	-0.313734
455.5	0.509423	-0.378683	-0.383467	6.35978	-0.632816	0.607094	-0.845388	1.52416	1.43629	-0.89518	0.0287935	2.42842	1.5315	1.69662	-0.589391	-0.309626
456	0.525119	-0.386971	-0.460643	6.31442	-0.691236	0.624527	-0.916781	1.53468	1.4183	-0.931809	-0.00323148	2.43903	1.5826	1.74068	-0.594988	-0.30661
456.5	0.551144	-0.396452	-0.5258	6.28293	-0.747263	0.639463	-0.953283	1.5325	1.40252	-0.957848	-0.0294544	2.45265	1.61953	1.79108	-0.600411	-0.30401
457	0.583859	-0.406279	-0.576443	6.27006	-0.797206	0.650492	-0.956726	1.51597	1.38717	-0.968615	-0.0484205	2.46955	1.64494	1.84367	-0.604912	-0.300304
457.5	0.617627	-0.415041	-0.613848	6.27929	-0.837883	0.658185	-0.932978	1.48583	1.369	-0.961458	-0.0583194	2.49245	1.65987	1.89407	-0.607675	-0.293927
458	0.646978	-0.421954	-0.641286	6.31087	-0.866157	0.663758	-0.888796	1.44459	1.34485	-0.936861	-0.058806	2.52549	1.66403	1.93941	-0.608042	-0.284177
458.5	0.668039	-0.427581	-0.661568	6.36102	-0.878903	0.667605	-0.829351	1.39493	1.31291	-0.897248	-0.0513953	2.57131	1.65693	1.97846	-0.605235	-0.271696
459	0.678905	-0.433543	-0.675743	6.42233	-0.874086	0.669611	-0.757589	1.33859	1.27373	-0.845239	-0.0382194	2.62754	1.63999	2.01106	-0.597473	-0.258104
459.5	0.67949	-0.441184	-0.684187	6.48497	-0.851511	0.670311	-0.675429	1.27676	1.23034	-0.782896	-0.0209614	2.68616	1.61789	2.03786	-0.581774	-0.244695
460	0.671158	-0.450274	-0.68822	6.53862	-0.812404	0.670773	-0.585743	1.21104	1.18647	-0.711988	-0.00080767	2.73661	1.59787	2.0602	-0.554796	-0.231176
460.5	0.656249	-0.45916	-0.689736	6.57476	-0.7587	0.671496	-0.494011	1.14414	1.14364	-0.634434	0.0216476	2.7697	1.58766	2.07947	-0.514308	-0.216515
461	0.637732	-0.465982	-0.689685	6.58793	-0.692553	0.671592	-0.408149	1.07954	1.1007	-0.55262	0.0471374	2.77935	1.59399	2.09616	-0.460189	-0.201343
461.5	0.619119	-0.469492	-0.687544	6.5756	-0.615982	0.669139	-0.335696	1.02055	1.05621	-0.469424	0.0781466	2.76305	1.62175	2.10921	-0.393505	-0.188662
462	0.603959	-0.469608	-0.681964	6.53705	-0.530539	0.662722	-0.280009	0.969231	1.011	-0.387849	0.118021	2.72302	1.67282	2.11649	-0.314017	-0.182281
462.5	0.594634	-0.468197	-0.671568	6.47224	-0.436936	0.652601	-0.238041	0.925991	0.968102	-0.310498	0.169198	2.66624	1.74519	2.11641	-0.219124	-0.185041
463	0.591685	-0.469087	-0.655219	6.38087	-0.334881	0.640096	-0.200645	0.890054	0.930719	-0.238771	0.231682	2.60111	1.83327	2.10899	-0.106075	-0.197832
463.5	0.594428	-0.476636	-0.632334	6.26262	-0.223534	0.626665	-0.155939	0.859905	0.90028	-0.172443	0.302183	2.53293	1.92851	2.09589	0.0250094	-0.219455
464	0.601646	-0.493453	-0.603849	6.1189	-0.102069	0.614526	-0.0952796	0.833137	0.875513	-0.110393	0.374335	2.46193	2.02017	2.07959	0.170286	-0.247446
464.5	0.611472	-0.518841	-0.572797	5.95394	0.0306985	0.60733	-0.0183648	0.806068	0.852296	-0.0513638	0.440197	2.38498	2.09669	2.06265	0.322459	-0.279034
465	0.621179	-0.549649	-0.543748	5.77368	0.176576	0.608743	0.06634	0.774061	0.823899	0.00619766	0.491999	2.29948	2.14722	2.0472	0.470697	-0.311614
465.5	0.627822	-0.582498	-0.521771	5.58448	0.336531	0.620287	0.146471	0.732728	0.782003	0.0646745	0.523308	2.2065	2.16252	2.03439	0.602118	-0.343531
466	0.629365	-0.615132	-0.51082	5.39294	0.508896	0.640335	0.2128	0.679351	0.718985	0.127483	0.529902	2.11117	2.13603	2.02453	0.705421	-0.374943
466.5	0.625129	-0.646338	-0.511979	5.20571	0.689527	0.664471	0.26343	0.613431	0.630397	0.198292	0.510198	2.02131	2.06568	2.01849	0.773798	-0.407221
467	0.615713	-0.674848	-0.5234	5.02846	0.873142	0.687079	0.302894	0.536102	0.516174	0.279362	0.465115	1.94638	1.95519	2.01862	0.805663	-0.441152
467.5	0.602923	-0.698329	-0.541713	4.86464	1.05378	0.703349	0.338289	0.449763	0.380329	0.370267	0.397949	1.8952	1.8138	2.02718	0.80388	-0.47601
468	0.589538	-0.713934	-0.563474	4.71518	1.22461	0.70976	0.375311	0.358326	0.229312	0.467817	0.314464	1.87238	1.65445	2.04448	0.774246	-0.510137
468.5	0.578705	-0.719927	-0.586385	4.57946	1.37856	0.703275	0.415679	0.267038	0.0699353	0.566913	0.22251	1.8768	1.49114	2.06894	0.72377	-0.541434
469	0.573065	-0.716428	-0.610112	4.45686	1.50997	0.681533	0.456639	0.181395	-0.0916796	0.661797	0.130556	1.90376	1.3367	2.09745	0.659422	-0.567336
469.5	0.574157	-0.704873	-0.636385	4.34711	1.61608	0.644097	0.492561	0.105717	-0.24946	0.747333	0.0459766	1.94791	1.20204	2.12561	0.588022	-0.585845
470	0.582645	-0.687376	-0.668457	4.2487	1.69795	0.592435	0.517748	0.0420944	-0.396066	0.819922	-0.0262301	2.00445	1.09619	2.14912	0.51711	-0.596998
470.5	0.598889	-0.66642	-0.709582	4.15761	1.7597	0.528705	0.529326	-0.0100453	-0.522873	0.877691	-0.0850238	2.06918	1.02634	2.16558	0.455482	-0.602222
471	0.622845	-0.644478	-0.760546	4.06832	1.80641	0.455403	0.529427	-0.0534752	-0.62127	0.920133	-0.134245	2.13807	0.996964	2.17472	0.412056	-0.602311
471.5	0.653445	-0.62375	-0.818408	3.97588	1.84245	0.375605	0.525121	-0.0917926	-0.683855	0.947633	-0.180554	2.20719	1.00816	2.17679	0.393144	-0.597084
472	0.688596	-0.605567	-0.878051	3.87632	1.87137	0.292809	0.525057	-0.127768	-0.706227	0.960668	-0.229541	2.2738	1.05443	2.17182	0.400019	-0.586822
472.5	0.725774	-0.58903	-0.934577	3.76623	1.89627	0.211065	0.534666	-0.162238	-0.689456	0.959129	-0.283482	2.33712	1.12477	2.16072	0.428452	-0.572868
473	0.762402	-0.570863	-0.98425	3.64346	1.91939	0.135148	0.553446	-0.193935	-0.640643	0.942557	-0.341666	2.39693	1.2042	2.1466	0.470248	-0.556618
473.5	0.79618	-0.547679	-1.02398	3.50805	1.94161	0.0692971	0.576329	-0.220121	-0.57062	0.910849	-0.401741	2.45155	1.27644	2.1339	0.516105	-0.538786
474	0.825402	-0.518741	-1.05126	3.36204	1.96343	0.0151481	0.597981	-0.238033	-0.490737	0.864625	-0.461535	2.49858	1.32698	2.12554	0.558151	-0.520185
474.5	0.849068	-0.487123	-1.06533	3.20883	1.98647	-0.0288795	0.616726	-0.246843	-0.410449	0.805066	-0.521026	2.53661	1.34525	2.1212	0.590606	-0.502746
475	0.866531	-0.458555	-1.06798	3.05225	2.01346	-0.0665365	0.63506	-0.248238	-0.336027	0.733663	-0.582012	2.56563	1.32598	2.11804	0.60983	-0.489059
475.5	0.876917	-0.438844	-1.0628	2.89539	2.04702	-0.102242	0.656487	-0.244831	-0.270122	0.652522	-0.64544	2.58723	1.26995	2.11318	0.61495	-0.480819
476	0.879133	-0.431743	-1.05365	2.7402	2.08861	-0.139717	0.681449	-0.238252	-0.212367	0.564986	-0.710116	2.60514	1.18383	2.10582	0.607459	-0.477904
476.5	0.87264	-0.438237	-1.04323	2.5879	2.13823	-0.181267	0.704997	-0.228335	-0.161284	0.475788	-0.773483	2.62458	1.07906	2.0976	0.589531	-0.478716
477	0.858141	-0.457165	-1.03263	2.43953	2.19437	-0.227689	0.716963	-0.213316	-0.115981	0.390494	-0.832342	2.64977	0.970161	2.09147	0.562797	-0.481147
477.5	0.83744	-0.486744	-1.02259	2.29598	2.25406	-0.278274	0.705221	-0.190428	-0.0763419	0.314358	-0.883382	2.68139	0.872472	2.09121	0.527724	-0.483325
478	0.812466	-0.52625	-1.01488	2.15784	2.31356	-0.331302	0.661321	-0.156416	-0.0426345	0.251068	-0.924278	2.71666	0.79919	2.1013	0.483118	-0.483503
478.5	0.784166	-0.576906	-1.01221	2.0256	2.36952	-0.385196	0.584797	-0.108334	-0.0149702	0.202424	-0.954638	2.75241	0.758553	2.12533	0.426658	-0.47984
479	0.75231	-0.640966	-1.01691	1.89938	2.41914	-0.438719	0.482843	-0.0446348	0.00774673	0.169011	-0.975918	2.78713	0.752251	2.16369	0.356579	-0.471208
479.5	0.716604	-0.718551	-1.02992	1.77825	2.46007	-0.489798	0.365936	0.0344372	0.0278534	0.150252	-0.990704	2.81978	0.776008	2.21303	0.272815	-0.457952
480	0.677891	-0.804633	-1.05078	1.66027	2.49079	-0.535289	0.243187	0.127182	0.0472351	0.143421	-1.00189	2.84833	0.821909	2.26781	0.176896	-0.441059
480.5	0.638105	-0.890051	-1.07825	1.54303	2.51109	-0.572236	0.120167	0.230357	0.0657546	0.143718	-1.01146	2.87071	0.880752	2.32223	0.0712407	-0.42087
481	0.599251	-0.965843	-1.10995	1.4238	2.52193	-0.598438	-0.00120523	0.338585	0.0809592	0.146295	-1.01919	2.88687	0.943906	2.37087	-0.0413966	-0.397297
481.5	0.562505	-1.02609	-1.142	1.30069	2.52499	-0.611971	-0.121209	0.44445	0.0886697	0.148167	-1.02318	2.89939	1.00513	2.40842	-0.157308	-0.371092
482	0.528245	-1.06784	-1.1704	1.17436	2.52223	-0.611583	-0.239634	0.539807	0.0846171	0.14857	-1.02219	2.9123	1.0618	2.43025	-0.270178	-0.344396
482.5	0.496928	-1.09054	-1.19272	1.04839	2.51585	-0.598209	-0.353998	0.617511	0.0671469	0.148201	-1.01731	2.92918	1.11475	2.434	-0.370803	-0.320049
483	0.469877	-1.09584	-1.20817	0.928875	2.50854	-0.57522	-0.459984	0.672562	0.0386816	0.148028	-1.01117	2.95216	1.16658	2.42019	-0.449889	-0.300391
483.5	0.449176	-1.08708	-1.2165	0.823495	2.50362	-0.546658	-0.553356	0.7024	0.00403305	0.148299	-1.00698	2.98243	1.21905	2.39156	-0.501969	-0.286305
484	0.436676	-1.0686	-1.21671	0.739499	2.50442	-0.515627	-0.632476	0.706437	-0.0324829	0.148331	-1.00891	3.02015	1.27107	2.35179	-0.526937	-0.276727
484.5	0.433025	-1.04531	-1.20673	0.681276	2.513	-0.484037	-0.699925	0.685236	-0.0683851	0.147255	-1.02207	3.06376	1.31862	2.30406	-0.528486	-0.268558
485	0.437158	-1.02184	-1.18442	0.648657	2.52968	-0.453186	-0.761642	0.64069	-0.103071	0.14477	-1.0508	3.11052	1.35667	2.25029	-0.511539	-0.257342
485.5	0.446174	-1.00116	-1.14894	0.637026	2.55363	-0.424584	-0.824128	0.577205	-0.137924	0.140773	-1.09679	3.158	1.38071	2.19174	-0.48056	-0.238943
486	0.45617	-0.984605	-1.10163	0.639327	2.5832	-0.400404	-0.891156	0.501763	-0.176276	0.134671	-1.15887	3.20477	1.38659	2.13006	-0.439599	-0.211357
486.5	0.463794	-0.972939	-1.04655	0.648915	2.61597	-0.383128	-0.961416	0.422432	-0.222485	0.125391	-1.23408	3.24955	1.36976	2.06775	-0.393521	-0.175609
487	0.467251	-0.966777	-0.989994	0.661507	2.64907	-0.374492	-1.02893	0.346738	-0.280284	0.111792	-1.31901	3.28941	1.32601	2.00785	-0.348519	-0.135522
487.5	0.466918	-0.965967	-0.938893	0.674808	2.67959	-0.374719	-1.08615	0.280215	-0.350743	0.0931483	-1.4097	3.31947	1.25356	1.95367	-0.310968	-0.0964364
488	0.465689	-0.969102	-0.89901	0.686537	2.70512	-0.382766	-1.1275	0.225764	-0.430881	0.0695834	-1.50127	3.33515	1.15519	1.90917	-0.285717	-0.0632742
488.5	0.468061	-0.973477	-0.874271	0.693077	2.72424	-0.396948	-1.15192	0.184723	-0.514698	0.0423818	-1.58842	3.33423	1.03825	1.87896	-0.275241	-0.0386676
489	0.478175	-0.975299	-0.866861	0.689617	2.73705	-0.415035	-1.16343	0.158217	-0.596245	0.0140307	-1.66656	3.31687	0.912313	1.86693	-0.279896	-0.0223976
489.5	0.498435	-0.971075	-0.877299	0.67144	2.7453	-0.433646	-1.16904	0.146984	-0.671939	-0.012558	-1.73207	3.28541	0.786372	1.87376	-0.298529	-0.0129064
490	0.529415	-0.960148	-0.904339	0.635827	2.75146	-0.447797	-1.17527	0.15008	-0.740627	-0.0347651	-1.78265	3.2442	0.66743	1.89589	-0.328474	-0.00926609
490.5	0.569976	-0.945247	-0.945026	0.583649	2.75724	-0.451663	-1.18573	0.164158	-0.802256	-0.0501203	-1.81812	3.19849	0.560528	1.92726	-0.365391	-0.0114073
491	0.616906	-0.929772	-0.995109	0.519667	2.7636	-0.440126	-1.20088	0.184528	-0.856294	-0.0565046	-1.84109	3.15213	0.469245	1.96197	-0.404129	-0.01894
491.5	0.665558	-0.915272	-1.04934	0.451228	2.77163	-0.410025	-1.21915	0.207263	-0.900852	-0.0529342	-1.85611	3.10591	0.395682	1.99531	-0.439928	-0.0304733
492	0.71194	-0.901308	-1.10154	0.386092	2.78251	-0.36108	-1.23867	0.230368	-0.933865	-0.0396172	-1.86805	3.05895	0.340141	2.02359	-0.469178	-0.0441604
492.5	0.754126	-0.886335	-1.14542	0.331252	2.79645	-0.296588	-1.25929	0.253109	-0.955976	-0.0175314	-1.88095	3.0118	0.301304	2.04407	-0.490223	-0.0581982
493	0.791918	-0.868872	-1.1762	0.293083	2.81239	-0.222985	-1.28333	0.274529	-0.971694	0.0114064	-1.89735	2.96794	0.276737	2.05531	-0.503399	-0.0703917
493.5	0.825931	-0.848757	-1.19199	0.276716	2.8292	-0.147901	-1.31338	0.292729	-0.986991	0.0442494	-1.91728	2.93354	0.263213	2.0572	-0.509435	-0.0778384
494	0.856974	-0.82768	-1.19296	0.284712	2.84621	-0.0786285	-1.34812	0.305428	-1.0057	0.0776689	-1.9385	2.91699	0.257036	2.05043	-0.508029	-0.0777341
494.5	0.885621	-0.809022	-1.17934	0.316895	2.86278	-0.0222421	-1.37986	0.310898	-1.02772	0.108463	-1.95842	2.92813	0.254575	2.03607	-0.49777	-0.068547
495	0.91198	-0.79691	-1.15059	0.370732	2.87849	0.014619	-1.39653	0.3086	-1.04977	0.133894	-1.97564	2.97578	0.252925	2.0157	-0.476479	-0.0506533
495.5	0.935921	-0.794232	-1.10641	0.441239	2.89347	0.0276323	-1.38719	0.299645	-1.06727	0.152574	-1.99034	3.06271	0.250387	1.99109	-0.441809	-0.0267051
496	0.957461	-0.80083	-1.04801	0.521616	2.90739	0.0164495	-1.34725	0.286483	-1.07625	0.165007	-2.00465	3.18161	0.246176	1.96362	-0.392589	-0.00159579
496.5	0.976702	-0.813067	-0.978589	0.605109	2.91819	-0.0157643	-1.28045	0.27132	-1.07419	0.172955	-2.02207	3.31691	0.239311	1.93378	-0.330205	0.0187133
497	0.993765	-0.824743	-0.903097	0.686368	2.92252	-0.0639194	-1.19727	0.25499	-1.0604	0.178591	-2.04538	3.45124	0.22783	1.90106	-0.258779	0.0292481
497.5	1.00891	-0.828966	-0.827479	0.761096	2.91751	-0.122033	-1.11099	0.237851	-1.03614	0.184395	-2.07485	3.57097	0.208895	1.86452	-0.184022	0.0280336
498	1.02227	-0.820393	-0.757638	0.825221	2.90185	-0.184164	-1.03344	0.220943	-1.00427	0.193412	-2.10837	3.66845	0.179475	1.82355	-0.111628	0.0172411
498.5	1.03354	-0.796655	-0.698646	0.875382	2.87535	-0.246132	-0.97173	0.20531	-0.967899	0.209056	-2.14242	3.74208	0.137608	1.77766	-0.0459056	0.00249764
499	1.04229	-0.758237	-0.654874	0.910372	2.83825	-0.306587	-0.926977	0.190607	-0.929455	0.234784	-2.17297	3.79546	0.0838375	1.72621	0.0109213	-0.00957068
[truncated: 1,002 more rows]
